# Supplementary material for: Determining the effects of pseudouridine incorporation on human tRNAs
Source: EMBO J. 2025 Apr 29;44(13):3553–85. doi: 10.1038/s44318-025-00443-y (PMC12217144; doi:10.1038/s44318-025-00443-y)
Supplement: Supplementary file 7 — Source data Fig. 1 [file 44318_2025_443_MOESM7_ESM.zip › EMBOJ-2025-120166-T_SourceDataForFigure1B.xlsx]

## Sheet: Fig-1B tRNAs rH nanoDLS
		Annotations	Intensity Distribution				Cumulant Fit		Cumulant vs Intensity		Theoretical rH from MW	Theoretical rH from MW
			Peak 1 (nm)		PDI 1		Cumulant rH (nm)		delta rH (nm)		folded (nm)	unfolded (nm)
Exclude	⚠	Sample ID	⌀	σ	⌀	σ	⌀	σ
		tGly	2.58	0.04	0.22	0.03	2.06286	0.0487119	0.517138		2.49	4.74
	⚠	tGln	2.59144	0.0667327	0.229585	0.0219514	2.07597	0.0203523	0.515472		2.5	4.77
	⚠	tGln	2.52186	0.116878	0.234414	0.0962238			2.52186
	⚠	tGln	2.41045		0.239225				2.41045
	⚠	tGln	2.41281		0.166833				2.41281
	⚠	tGln	2.41948		0.165914				2.41948
	⚠	tGln	2.45921		0.160596				2.45921
	⚠	tGln	2.46904		0.228004				2.46904
	⚠	tGln	2.49321		0.141708				2.49321
	⚠	tGln	2.54448		0.229036				2.54448
	⚠	tGln	2.60027		0.205573				2.60027
	⚠	tGln	2.6456		0.433948				2.6456
	⚠	tGln	2.76404		0.3733				2.76404
	⚠	tGln	2.59756	0.0890244	0.205621	0.0945964			2.59756
	⚠	tGln	2.46037		0.160445				2.46037
	⚠	tGln	2.49863		0.155569				2.49863
	⚠	tGln	2.50577		0.154684				2.50577
	⚠	tGln	2.57887		0.310735				2.57887
	⚠	tGln	2.58602		0.145232				2.58602
	⚠	tGln	2.6251		0.127826				2.6251
	⚠	tGln	2.64231		0.408489				2.64231
	⚠	tGln	2.65608		0.124862				2.65608
	⚠	tGln	2.68135		0.193327				2.68135
	⚠	tGln	2.7411		0.275043				2.7411
	⚠	tGln	2.6549	0.0868194	0.24872	0.093635			2.6549
	⚠	tGln	2.54473		0.136029				2.54473
	⚠	tGln	2.56263		0.134134				2.56263
	⚠	tGln	2.56554		0.211175				2.56554
	⚠	tGln	2.57406		0.132946				2.57406
	⚠	tGln	2.64285		0.308879				2.64285
	⚠	tGln	2.7015		0.268598				2.7015
	⚠	tGln	2.70358		0.28273				2.70358
	⚠	tGln	2.74512		0.378464				2.74512
	⚠	tGln	2.75444		0.258374				2.75444
	⚠	tGln	2.75457		0.375871				2.75457
	⚠	tLys	2.65422	0.0506488	0.193005	0.0136157	2.09114	0.00769349	0.563087		2.51	4.82
	⚠	tLys	2.60747	0.23545	0.205486	0.0994478			2.60747
	⚠	tLys	2.00462		0.182831				2.00462
	⚠	tLys	2.57324		0.133031				2.57324
	⚠	tLys	2.64342		0.126061				2.64342
	⚠	tLys	2.64481		0.125928				2.64481
	⚠	tLys	2.65135		0.182643				2.65135
	⚠	tLys	2.68649		0.177897				2.68649
	⚠	tLys	2.71603		0.386612				2.71603
	⚠	tLys	2.75077		0.16968				2.75077
	⚠	tLys	2.79647		0.364691				2.79647
Excluded	⚠	tLys	2792.93		0.129837				2792.93
	⚠	tLys	2.64718	0.119033	0.178485	0.0410398			2.64718
	⚠	tLys	2.44426		0.162567				2.44426
		tLys	2.52475		0.152367				2.52475
	⚠	tLys	2.53621		0.136944				2.53621
	⚠	tLys	2.59516		0.130793				2.59516
	⚠	tLys	2.6575		0.277567				2.6575
	⚠	tLys	2.66131		0.19625				2.66131
	⚠	tLys	2.74137		0.184954				2.74137
	⚠	tLys	2.75075		0.183696				2.75075
	⚠	tLys	2.75766		0.182777				2.75766
	⚠	tLys	2.80281		0.176934				2.80281
	⚠	tLys	2.70803	0.117439	0.195044	0.0442101			2.70803
	⚠	tLys	2.52515		0.152318				2.52515
	⚠	tLys	2.54211		0.150292				2.54211
	⚠	tLys	2.64462		0.183574				2.64462
	⚠	tLys	2.65549		0.197112				2.65549
	⚠	tLys	2.68781		0.177723				2.68781
	⚠	tLys	2.72491		0.264004				2.72491
	⚠	tLys	2.7992		0.163859				2.7992
	⚠	tLys	2.83119		0.244555				2.83119
	⚠	tLys	2.83339		0.257416				2.83339
	⚠	tLys	2.83641		0.159588				2.83641
	⚠	tAsp	2.73066	0.0247342	0.208561	0.0341902	2.12656	0.0343137	0.604103		2.5	4.78
	⚠	tAsp	2.70215	0.101539	0.181171	0.0387167			2.70215
	⚠	tAsp	2.5097		0.139852				2.5097
	⚠	tAsp	2.59334		0.130976				2.59334
	⚠	tAsp	2.64119		0.184051				2.64119
	⚠	tAsp	2.70496		0.175476				2.70496
	⚠	tAsp	2.70952		0.174886				2.70952
	⚠	tAsp	2.71968		0.173582				2.71968
	⚠	tAsp	2.73561		0.171566				2.73561
	⚠	tAsp	2.76135		0.257081				2.76135
	⚠	tAsp	2.76843		0.167522				2.76843
	⚠	tAsp	2.87768		0.236717				2.87768
	⚠	tAsp	2.74358	0.115187	0.246879	0.104696			2.74358
	⚠	tAsp	2.55964		0.134448				2.55964
	⚠	tAsp	2.64949		0.279249				2.64949
	⚠	tAsp	2.6707		0.123499				2.6707
	⚠	tAsp	2.6847		0.178135				2.6847
	⚠	tAsp	2.70679		0.175239				2.70679
	⚠	tAsp	2.75593		0.258093				2.75593
	⚠	tAsp	2.78652		0.252458				2.78652
	⚠	tAsp	2.82067		0.246383				2.82067
	⚠	tAsp	2.83249		0.355476				2.83249
	⚠	tAsp	2.96885		0.465813				2.96885
	⚠	tAsp	2.74627	0.0710491	0.197632	0.0357968			2.74627
	⚠	tAsp	2.61854		0.187249				2.61854
	⚠	tAsp	2.70155		0.190447				2.70155
	⚠	tAsp	2.70334		0.175686				2.70334
	⚠	tAsp	2.73526		0.17161				2.73526
	⚠	tAsp	2.73975		0.171047				2.73975
	⚠	tAsp	2.73984		0.171037				2.73984
	⚠	tAsp	2.76526		0.256355				2.76526
	⚠	tAsp	2.77968		0.166169				2.77968
	⚠	tAsp	2.78442		0.25284				2.78442
	⚠	tAsp	2.89506		0.233884				2.89506
	⚠	tGlu	2.7872	0.0855534	0.243826	0.0094794	2.27713	0.12389	0.510068		2.5	4.77
	⚠	tGlu	2.68841	0.38287	0.237864	0.0735518			2.68841
	⚠	tGlu	2.05683		0.265152				2.05683
	⚠	tGlu	2.08318		0.183283				2.08318
	⚠	tGlu	2.4551		0.161135				2.4551
	⚠	tGlu	2.61922		0.128401				2.61922
	⚠	tGlu	2.82142		0.246252				2.82142
	⚠	tGlu	2.83787		0.243405				2.83787
	⚠	tGlu	2.8769		0.236845				2.8769
	⚠	tGlu	2.88459		0.235585				2.88459
	⚠	tGlu	3.10885		0.282659				3.10885
	⚠	tGlu	3.14015		0.39592				3.14015
	⚠	tGlu	2.83657	0.135344	0.254756	0.104389			2.83657
	⚠	tGlu	2.63383		0.126981				2.63383
	⚠	tGlu	2.68964		0.17748				2.68964
	⚠	tGlu	2.71547		0.265843				2.71547
	⚠	tGlu	2.75715		0.168895				2.75715
	⚠	tGlu	2.85457		0.240566				2.85457
	⚠	tGlu	2.86611		0.238633				2.86611
	⚠	tGlu	2.86947		0.238074				2.86947
	⚠	tGlu	2.94145		0.451218				2.94145
	⚠	tGlu	2.993		0.218828				2.993
	⚠	tGlu	3.04502		0.421046				3.04502
	⚠	tGlu	2.83662	0.167695	0.238856	0.0825565			2.83662
	⚠	tGlu	2.63246		0.185274				2.63246
	⚠	tGlu	2.63733		0.18459				2.63733
	⚠	tGlu	2.68091		0.178638				2.68091
	⚠	tGlu	2.73788		0.171282				2.73788
	⚠	tGlu	2.79365		0.251172				2.79365
	⚠	tGlu	2.84974		0.336398				2.84974
	⚠	tGlu	2.95529		0.210384				2.95529
	⚠	tGlu	2.96496		0.222986				2.96496
	⚠	tGlu	2.99369		0.218726				2.99369
	⚠	tGlu	3.12027		0.429114				3.12027
	⚠	tSer	2.88663	0.0463849	0.204937	0.0200886	2.31906	0.0211676	0.567573		2.61	5.14
	⚠	tSer	2.85383	0.111044	0.190732	0.046557			2.85383
	⚠	tSer	2.63562		0.126808				2.63562
	⚠	tSer	2.78999		0.251832				2.78999
	⚠	tSer	2.79532		0.164315				2.79532
	⚠	tSer	2.83457		0.159795				2.83457
	⚠	tSer	2.8534		0.240763				2.8534
	⚠	tSer	2.88792		0.220314				2.88792
	⚠	tSer	2.89865		0.218686				2.89865
	⚠	tSer	2.98035		0.131096				2.98035
	⚠	tSer	2.98464		0.306676				2.98464
	⚠	tSer	3.00869		0.202982				3.00869
	⚠	tSer	2.91943	0.164293	0.219142	0.083178			2.91943
	⚠	tSer	2.73259		0.262523				2.73259
	⚠	tSer	2.74378		0.260385				2.74378
	⚠	tSer	2.80612		0.163052				2.80612
	⚠	tSer	2.82339		0.161064				2.82339
	⚠	tSer	2.88475		0.154285				2.88475
	⚠	tSer	2.88484		0.154275				2.88484
	⚠	tSer	2.9284		0.14972				2.9284
	⚠	tSer	3.02052		0.312596				3.02052
	⚠	tSer	3.15869		0.184161				3.15869
	⚠	tSer	3.21125		0.38936				3.21125
		tHis	3.02	0.05	0.38	0.14	2.22766	0.0323863	0.792338		2.5	4.78
	⚠	tArg	3.10687	0.108442	0.301569	0.148089	2.69184	0.111731	0.415025		2.53	4.83
	⚠	tArg	3.01705	0.363137	0.215037	0.0495436			3.01705
	⚠	tArg	2.22862		0.211698				2.22862
	⚠	tArg	2.64471		0.183561				2.64471
	⚠	tArg	3.04497		0.183056				3.04497
	⚠	tArg	3.07556		0.194252				3.07556
	⚠	tArg	3.0821		0.178672				3.0821
	⚠	tArg	3.1678		0.169136				3.1678
	⚠	tArg	3.23355		0.247837				3.23355
	⚠	tArg	3.26534		0.243036				3.26534
Excluded	⚠	tArg	3.32346		0.21991				3.32346
	⚠	tArg	3.41076		0.324082				3.41076
	⚠	tArg	3.07622	0.175061	0.217107	0.067387			3.07622
	⚠	tArg	2.73917		0.17112				2.73917
	⚠	tArg	2.8128		0.14718				2.8128
	⚠	tArg	3.02947		0.184934				3.02947
	⚠	tArg	3.03984		0.198844				3.03984
	⚠	tArg	3.11449		0.267148				3.11449
	⚠	tArg	3.16846		0.258126				3.16846
	⚠	tArg	3.17249		0.168636				3.17249
	⚠	tArg	3.21537		0.364666				3.21537
	⚠	tArg	3.22354		0.24938				3.22354
	⚠	tArg	3.24654		0.161031				3.24654
	⚠	tArg	3.22733	0.239159	0.472562	0.825855			3.22733
	⚠	tArg	2.91221		0.137303				2.91221
	⚠	tArg	3.05174		0.182245				3.05174
	⚠	tArg	3.0901		0.177748				3.0901
	⚠	tArg	3.12372		0.188307				3.12372
	⚠	tArg	3.14644		0.261751				3.14644
	⚠	tArg	3.19753		0.253453				3.19753
	⚠	tArg	3.22872		0.248579				3.22872
	⚠	tArg	3.35087		0.230787				3.35087
	⚠	tArg	3.39223		0.225194				3.39223
	⚠	tArg	3.77977		2.82026				3.77977
	⚠	tPro	3.19762	0.0400187	0.204805	0.0207117	2.64512	0.0255868	0.5525		2.51	4.79
	⚠	tPro	3.16421	0.10641	0.199198	0.033466			3.16421
	⚠	tPro	3.02701		0.200533				3.02701
	⚠	tPro	3.07287		0.179748				3.07287
	⚠	tPro	3.08702		0.178104				3.08702
	⚠	tPro	3.09262		0.177459				3.09262
	⚠	tPro	3.09866		0.191366				3.09866
	⚠	tPro	3.14552		0.171541				3.14552
	⚠	tPro	3.23004		0.248377				3.23004
	⚠	tPro	3.27254		0.158482				3.27254
	⚠	tPro	3.27929		0.240973				3.27929
	⚠	tPro	3.33654		0.245398				3.33654
	⚠	tPro	3.18668	0.0919656	0.187475	0.0434931			3.18668
	⚠	tPro	3.02716		0.127073				3.02716
	⚠	tPro	3.05086		0.182351				3.05086
	⚠	tPro	3.14385		0.262182				3.14385
	⚠	tPro	3.1725		0.168635				3.1725
		tPro	3.17364		0.182431				3.17364
	⚠	tPro	3.22888		0.162798				3.22888
	⚠	tPro	3.22988		0.248401				3.22988
	⚠	tPro	3.26872		0.158853				3.26872
	⚠	tPro	3.28096		0.15767				3.28096
	⚠	tPro	3.29037		0.224355				3.29037
	⚠	tPro	3.24197	0.0690958	0.227743	0.0795499			3.24197
	⚠	tPro	3.14165		0.381981				3.14165
	⚠	tPro	3.1505		0.170998				3.1505
	⚠	tPro	3.21145		0.251261				3.21145
	⚠	tPro	3.23199		0.162484				3.23199
	⚠	tPro	3.23429		0.162253				3.23429
	⚠	tPro	3.23798		0.161884				3.23798
	⚠	tPro	3.24186		0.174833				3.24186
	⚠	tPro	3.28975		0.239442				3.28975
	⚠	tPro	3.30943		0.344232				3.30943
	⚠	tPro	3.3708		0.228066				3.3708
	⚠	tVal	3.60289	0.0489966	0.22404	0.00613061	2.88968	0.0272776	0.713212		2.51	4.82
	⚠	tVal	3.56824	0.120138	0.219705	0.0844905
	⚠	tVal	3.407		0.132615
	⚠	tVal	3.40717		0.209236
	⚠	tVal	3.46495		0.128216
	⚠	tVal	3.54442		0.272678
	⚠	tVal	3.57493		0.175561
	⚠	tVal	3.59375		0.188075
	⚠	tVal	3.60953		0.186434
	⚠	tVal	3.6375		0.183578
	⚠	tVal	3.64262		0.375614
	⚠	tVal	3.8006		0.345038
	⚠	tVal	3.63754	0.166003	0.228375	0.0817462
	⚠	tVal	3.32695		0.139074
	⚠	tVal	3.44698		0.303947
	⚠	tVal	3.46007		0.18741
	⚠	tVal	3.66924		0.254441
	⚠	tVal	3.68185		0.179182
	⚠	tVal	3.687		0.165051
	⚠	tVal	3.74793		0.407273
	⚠	tVal	3.76933		0.241107
	⚠	tVal	3.77847		0.157156
	⚠	tVal	3.80755		0.249105
										Average	2.516	4.824
										SD	0.022716	0.0681481
