# Supplementary material for: Determining the effects of pseudouridine incorporation on human tRNAs
Source: EMBO J. 2025 Apr 29;44(13):3553–85. doi: 10.1038/s44318-025-00443-y (PMC12217144; doi:10.1038/s44318-025-00443-y)
Supplement: Supplementary file 7 — Source data Fig. 1 [file 44318_2025_443_MOESM7_ESM.zip › EMBOJ-2025-120166-T_SourceDataForFigure1C.xlsx]

## Sheet: Fig-1C tRNAs Tm vs GC
tRNA	GC	Exp Tm
	[%]	[°C]
tPro	62	0	Not dermined values assigned as 0
tVal	54	0	Not dermined values assigned as 0
tHis	57	57.27
tGly	62	57.38
tAsp	62	57.95
tLys	56	58.17
tGln	54	61.15
tSer	62	61.62
tArg	61	62.86
tGlu	65	65.31
