# Supplementary material for: Determining the effects of pseudouridine incorporation on human tRNAs
Source: EMBO J. 2025 Apr 29;44(13):3553–85. doi: 10.1038/s44318-025-00443-y (PMC12217144; doi:10.1038/s44318-025-00443-y)
Supplement: Supplementary file 8 — Source data Fig. 2 [file 44318_2025_443_MOESM8_ESM.zip]

Archive with 10 entries (10 files):
- EMBOJ-2025-120166-T-SourceData_uncroppedgels_Figure2C_2G.docx
- EMBOJ-2025-120166-T_SourceDataForFigure2A.xlsx
- EMBOJ-2025-120166-T_SourceDataForFigure2D-Asp.xlsx
- EMBOJ-2025-120166-T_SourceDataForFigure2D-Gln.xlsx
- EMBOJ-2025-120166-T_SourceDataForFigure2D-Glu.xlsx
- EMBOJ-2025-120166-T_SourceDataForFigure2E.xlsx
- EMBOJ-2025-120166-T_SourceDataForFigure2F.xlsx
- EMBOJ-2025-120166-T_SourceDataForFigure2G.xlsx
- EMBOJ-2025-120166-T_SourceDataForFigure2G_corrected.xlsx
- EMBOJ-2025-120166-T_SourceDataForFigure2H.xlsx
