# Supplementary material for: Determining the effects of pseudouridine incorporation on human tRNAs
Source: EMBO J. 2025 Apr 29;44(13):3553–85. doi: 10.1038/s44318-025-00443-y (PMC12217144; doi:10.1038/s44318-025-00443-y)
Supplement: Supplementary file 8 — Source data Fig. 2 [file 44318_2025_443_MOESM8_ESM.zip › EMBOJ-2025-120166-T_SourceDataForFigure2A.xlsx]

## Sheet: Fig-2A PsiU Replacement Tms
	Tm	Tm	Tm	Tm
Units	[°C]	[°C]	[°C]	[°C]
Reaction ID	tGln - no Pus	tGln - 1/3/4/7/10	tGln - U/Ψ	tGln - U/N1-Met-Ψ
	61.8447	63.8487	41.7424	31.281
	61.8897	64.0664	40.6961	33.3975
	61.8612	63.6661	41.6083	30.962
	61.8329	64.6382	42.1804	26.6308
	61.2872	64.3243	36.0137	32.8415
	61.3101	64.238	36.534	32.1702
	61.2002	63.6872	36.1513	30.7741
	61.3464	64.2523	37.4564	32.2526
	61.7579	65.4639	36.7591	31.2318
	61.7719	63.8895	35.7156	32.3804
	61.7247	64.4768	37.4707	--
	61.651	65.3803	37.9355	--
	61.9286	63.1854	35.8387	32.3345
	61.9872	63.9931	37.3366	32.6893
	61.9175	64.112	36.2788	32.8517
	61.9216		35.8028	--
	--	--	39.3494	--
	--	--	39.0502	--
	--	--	39.3898	--
	--	--	39.5292	--

## Sheet: Fig-2A_unfolding_norm_raw
Capillary	1	2	3	4	Capillary	1	2	3	4	Capillary	1	2	3	4	Capillary	1	2	3	4	Capillary	1	2	3	4	Capillary	5	6	7	8	9	10	11	12	13	14	15	16	Capillary	1	2	3	4	Capillary	1	2	3	4	5	6
Sample ID	Gln - no Pus	Gln - no Pus	Gln - no Pus	Gln - no Pus	Sample ID	Gln - no-Pus	Gln - no-Pus	Gln - no-Pus	Gln - no-Pus	Sample ID	Gln - no-Pus	Gln - no-Pus	Gln - no-Pus	Gln - no-Pus	Sample ID	Gln - no Pus	Gln - no Pus	Gln - no Pus	Gln - no Pus	Sample ID	tGln-PseudoU	tGln-PseudoU	tGln-PseudoU	tGln-PseudoU	Sample ID	tGln-Psi-1	tGln-Psi-1	tGln-Psi-1	tGln-Psi-1	tGln-Psi-2	tGln-Psi-2	tGln-Psi-2	tGln-Psi-2	tGln-Psi-3	tGln-Psi-3	tGln-Psi-3	tGln-Psi-3	Sample ID	tGln-PsiU	tGln-PsiU	tGln-PsiU	tGln-PsiU	Sample ID	A-tGln-NmetPsi	A-tGln-NmetPsi	A-tGln-NmetPsi	A-tGln-NmetPsi	A-tGln-NmetPsi	B-tGln-NmetPsi
Temperature [°C]	Fluorescence [counts]	Fluorescence [counts]	Fluorescence [counts]	Fluorescence [counts]	Temperature [°C]	Fluorescence [counts]	Fluorescence [counts]	Fluorescence [counts]	Fluorescence [counts]	Temperature [°C]	Fluorescence [counts]	Fluorescence [counts]	Fluorescence [counts]	Fluorescence [counts]	Temperature [°C]	Fluorescence [counts]	Fluorescence [counts]	Fluorescence [counts]	Fluorescence [counts]	Temperature [°C]	Fluorescence [counts]	Fluorescence [counts]	Fluorescence [counts]	Fluorescence [counts]	Temperature [°C]	Fluorescence [counts]	Fluorescence [counts]	Fluorescence [counts]	Fluorescence [counts]	Fluorescence [counts]	Fluorescence [counts]	Fluorescence [counts]	Fluorescence [counts]	Fluorescence [counts]	Fluorescence [counts]	Fluorescence [counts]	Fluorescence [counts]	Temperature [°C]	Fluorescence [counts]	Fluorescence [counts]	Fluorescence [counts]	Fluorescence [counts]	Temperature [°C]	Fluorescence [counts]	Fluorescence [counts]	Fluorescence [counts]	Fluorescence [counts]	Fluorescence [counts]	Fluorescence [counts]
run-1	run-1	run-1	run-1	run-1	run-2	run-2	run-2	run-2	run-2	run-3	run-3	run-3	run-3	run-3	run-4	run-4	run-4	run-4	run-4	run-1	run-1	run-1	run-1	run-1	run-2-3-4	run-2	run-2	run-2	run-2	run-3	run-3	run-3	run-3	run-4	run-4	run-4	run-4	run-5	run-5	run-5	run-5	run-5	run-1-2-3	run-1	run-1	run-1	run-1	run-1	run-2
20	304.62	296.221	294.812	313.575	20	243.36	233.718	250.688	231.677	20	1050.63	788.698	841.956	834.163	20	303.597	296.832	310.264	321.851	20	1031.72	1051.15	1051.7	1096.71	10	853.036	830.097	842.483	942.012	886.792	946.318	967.564	1059.68	1055.32	1078.32	1086.65	1094.85	20	707.109	731.793	741.968	729.141	20	804.163	739.071	834.159	777.277	917.347	864.859
20.0465	306.094	295.725	297.213	313.486	20.0492	240.113	232.73	248.744	230.629	20.0492	718.686	750.949	768.11	815.266	20.047	304.803	296.226	310.167	321.081	20.0146	1030.62	1049.8	1050.54	1096.38	10.0395	851.957	830.385	843.304	940.79	885.852	945.884	967.104	1058.99	1053.96	1079.04	1085.7	1094.74	20.0215	708.623	733.75	739.484	728.477	20.025	803.261	738.767	833.561	773.515	915.781	865.087
20.0931	305.828	295.235	296.464	313.46	20.0985	240.195	231.875	248.421	230.8	20.0984	718.736	748.987	767.698	813.785	20.093	304.112	295.965	310.019	320.677	20.0292	1031.28	1050.5	1050.06	1096.26	10.079	850.822	829.877	842.457	939.179	885.041	944.842	966.312	1058.48	1054.17	1076.62	1084.89	1093.25	20.043	707.726	732.896	739.828	728.309	20.05	803.457	738.568	832.762	772.382	915.194	864.735
20.1396	304.719	294.517	296.013	313.2	20.1477	238.924	231.891	247.936	230.27	20.1476	716.909	748.584	765.272	812.748	20.14	303.704	295.552	309.326	320.291	20.0439	1030.55	1049.79	1050.21	1094.61	10.1185	849.269	829.967	841.201	939.432	885.331	944.874	966.332	1057.28	1053.87	1077	1084.47	1092.26	20.0645	708.013	735.456	737.319	727.743	20.075	804.1	740.352	831.35	771.278	914.854	864.136
20.1861	305.118	294.61	295.584	312.561	20.197	238.955	231.93	247.506	229.777	20.1969	714.308	747.995	763.788	811.915	20.186	303.192	294.71	309.319	320.125	20.0585	1030.8	1049.31	1050.18	1095.56	10.1581	849.58	829.115	841.378	937.857	885.09	943.397	965.495	1058.06	1053.79	1075.49	1084.2	1092.51	20.0861	707.523	732.656	739.226	728.213	20.1	803.631	739.783	830.535	770.483	914.638	863.684
20.2326	304.109	294.489	295.199	312.095	20.2462	239.136	231.509	247.491	229.233	20.2461	715.298	747.25	764.29	811.002	20.233	302.558	294.362	308.796	319.522	20.0731	1029.85	1048.95	1050.23	1094.89	10.1976	849.8	828.125	841.305	937.695	884.999	943.775	964.607	1057.48	1053.35	1075.98	1083.62	1092.01	20.1076	706.772	733.174	737.998	728.071	20.126	801.643	737.176	830.388	768.633	913.272	863.089
20.2792	304.973	294.119	295.841	312.056	20.2955	239.014	231.269	246.757	229.299	20.2953	714.309	745.339	762.928	810.103	20.279	302.158	294.471	308.508	319.326	20.0877	1028.97	1048.91	1049.96	1094.54	10.2371	848.32	827.253	841.087	937.058	883.587	942.762	964.773	1056.63	1052.47	1074.84	1083.01	1089.77	20.1291	707.852	733.091	737.205	728.041	20.151	801.554	736.468	830.206	768.438	913.074	861.849
20.3257	303.712	293.15	295.324	311.487	20.3447	238.689	231.027	246.647	228.786	20.3445	712.82	744.249	761.72	808.441	20.326	301.774	293.392	307.695	318.899	20.1023	1030.36	1047.87	1049.38	1094.02	10.2766	846.997	827.257	839.295	936.78	882.796	942.411	963.297	1055.81	1052.78	1074.6	1082.32	1088.9	20.1506	707.714	732.85	737.507	726.528	20.176	799.942	736.468	829.232	767.386	912.089	862.282
20.3722	303.288	293.309	294.486	310.977	20.394	237.674	230.58	246.03	228.36	20.3937	711.203	743.403	759.906	807.258	20.372	302.009	293.565	308.235	318.625	20.117	1029.62	1048.26	1048.22	1093.47	10.3161	848.837	826.994	838.838	936.207	882.42	941.911	963.044	1056.16	1051.76	1074.71	1081.58	1090.38	20.1721	707.15	733.403	736.498	726.758	20.201	799.877	735.86	828.886	766.5	911.011	860.226
20.4187	303.032	292.976	294.05	310.185	20.4432	238.513	230.269	245.809	228.017	20.4429	710.861	742.932	760.378	806.975	20.419	301.518	293.273	307.355	318.541	20.1316	1027.42	1047.99	1047.42	1094.67	10.3556	847.651	826.747	838.281	935.193	882.46	942.39	963.35	1054.31	1051.26	1074.03	1080.51	1089.03	20.1936	705.741	732.444	736.97	726.51	20.226	798.988	735.376	828.161	765.254	910.555	859.872
20.4653	302.737	292.363	294.048	310.614	20.4924	237.491	229.831	245.561	227.732	20.4921	710.056	741.885	758.789	806.109	20.466	300.581	292.917	306.784	317.856	20.1462	1027.7	1047.11	1047.21	1094.23	10.3952	846.186	825.744	838.086	933.251	882.01	941.327	962.694	1053.96	1048.78	1074.04	1080.32	1088.46	20.2151	706.23	732.584	736.282	726.128	20.251	800.488	737.259	826.862	765.085	910.654	859.874
20.5118	302.252	292.054	293.426	310.217	20.5417	236.932	229.494	245.477	228.106	20.5413	709.537	740.791	758.763	804.73	20.512	301.007	292.434	307.263	317.187	20.1608	1028.33	1047.27	1047.57	1093.25	10.4347	846.417	826.016	838.315	933.777	882.404	940.941	962.912	1053.97	1048.75	1073.65	1079.93	1087.54	20.2367	705.38	731.86	735.961	726.197	20.276	799.825	737.497	825.691	764.681	910.07	859.039
20.5583	302.294	291.746	293.69	309.701	20.5909	237.118	229.068	245.532	227.392	20.5906	708.094	740.216	758.098	804.356	20.559	300.369	292.154	306.071	316.924	20.1754	1027.47	1046.85	1047.34	1093.3	10.4742	845.721	825.31	837.344	933.729	880.883	940.686	962.021	1053.21	1048.78	1071.63	1078.77	1087.15	20.2582	705.26	731.03	736.926	725.836	20.301	799.372	736.167	826.554	763.42	909.175	858.165
20.6048	301.635	291.486	292.783	309.711	20.6402	236.302	229.072	244.43	226.836	20.6398	706.713	738.673	757.145	802.14	20.605	299.267	291.335	305.806	316.861	20.1901	1027.05	1047.06	1045.98	1092.01	10.5137	843.9	823.844	836.874	933.182	880.959	939.926	961.902	1053.76	1048.46	1071.73	1077.84	1087.07	20.2797	703.777	730.023	737.237	725.526	20.326	798.42	735.931	826.645	762.342	908.803	857.468
20.6514	300.845	290.884	292.367	309.107	20.6894	236.677	228.416	244.207	226.59	20.689	706.276	738.176	755.988	801.822	20.652	299.362	291.303	305.977	316.374	20.2047	1026.15	1046.11	1046.52	1092.57	10.5532	845.061	823.844	836.703	933.126	880.018	938.973	961.142	1053.34	1047.17	1071.52	1077.09	1085.26	20.3012	703.95	728.528	736.7	724.169	20.351	797.368	735.216	825.817	761.594	908.048	856.975
20.6979	300.813	290.695	292.084	308.822	20.7387	235.895	228.076	244.1	226.166	20.7382	705.693	737.321	754.515	801.758	20.698	298.436	291.165	305.079	315.735	20.2193	1026.79	1045.86	1045.81	1092.04	10.5927	843.803	823.348	835.28	932.151	878.848	938.203	960.133	1050.79	1047.08	1069.99	1076.97	1085.34	20.3227	703.733	730.404	734.078	725.092	20.377	798.609	735.238	824.158	761.511	906.767	857.153
20.7444	300.322	290.524	291.947	308.32	20.7879	236.221	227.991	243.903	225.804	20.7874	705.871	737.082	753.742	800.973	20.745	298.594	290.745	304.714	315.39	20.2339	1027.24	1046.26	1046.47	1091.26	10.6323	843.705	822.567	834.481	931.794	879.159	937.627	959.965	1051.71	1046.01	1070.1	1077.14	1085.3	20.3442	704.037	730.239	734.75	724.12	20.402	796.652	734.361	823.917	760.197	906.777	855.926
20.7909	300.626	290.13	292.1	308.246	20.8372	234.978	227.498	243.339	225.842	20.8366	703.584	735.196	752.986	798.6	20.791	298.572	290.381	304.459	315.059	20.2485	1027.11	1046.76	1045.56	1092.36	10.6718	843.358	822.108	833.596	931.149	879.117	937.693	959.276	1050.25	1044.57	1069.39	1075.99	1084.22	20.3657	702.805	728.321	735.481	724.094	20.427	794.34	733.087	823.961	759.498	905.961	855.808
20.8375	299.958	289.599	290.874	307.411	20.8864	234.95	227.117	243.346	225.794	20.8858	704.559	734.848	752.545	797.518	20.838	298.29	289.854	304.578	314.676	20.2632	1026.26	1045.91	1045.14	1091.16	10.7113	841.04	821.022	832.166	930.268	877.956	937.109	958.625	1049.38	1044.09	1068.93	1074.81	1083.94	20.3873	702.073	728.781	734.808	724.318	20.452	796.263	734.822	822.623	758.406	906.25	854.958
20.884	299.926	289.77	291.159	307.268	20.9357	234.502	226.977	243.067	225.519	20.935	702.285	733.584	751.19	797.016	20.885	297.931	290.068	303.455	314.252	20.2778	1025.59	1044.76	1044.17	1090.56	10.7508	842.51	821.131	832.732	929.572	877.876	936.413	958.46	1048.99	1043.53	1067.77	1074.53	1082.25	20.4088	702.802	729.427	733.303	723.624	20.477	795.074	733.426	822.61	757.572	904.563	855.155
20.9305	298.84	289.151	290.703	306.779	20.9849	234.555	226.664	242.592	224.972	20.9843	701.406	732.4	750.644	796.537	20.931	298.136	289.509	303.809	313.825	20.2924	1025.57	1044.43	1045.27	1089.48	10.7903	841.148	819.896	831.839	929.985	877.314	935.816	957.939	1048.56	1043.82	1068.38	1075	1081.47	20.4303	701.221	726.883	733.872	723.021	20.502	794.192	732.249	822.115	756.734	904.075	854.21
20.977	299.488	288.922	290.537	306.366	21.0341	233.911	226.422	242.284	224.413	21.0335	700.009	731.81	749.027	796.174	20.978	297.724	288.972	302.998	313.556	20.307	1027	1044.62	1045.02	1090.78	10.8298	841.828	820.237	832.646	929.522	876.072	935.108	957.698	1049.62	1043.55	1066.92	1075.12	1080.85	20.4518	702.173	727.639	733.348	722.968	20.527	794.803	733.208	820.945	756.881	903.976	853.092
21.0236	298.658	288.44	289.959	306.296	21.0834	233.619	225.943	241.872	224.037	21.0827	698.339	731.117	747.831	794.498	21.024	297.699	289.092	302.799	313.465	20.3216	1025.89	1044.11	1044.52	1090.37	10.8694	840.373	818.951	831.032	928.747	876.052	934.689	956.033	1046.44	1042.51	1065.69	1074.89	1080.05	20.4733	702.369	727.292	732.81	722.497	20.552	793.663	731.327	821.763	756.001	902.879	852.499
21.0701	298.554	288.26	289.847	306.155	21.1326	233.512	225.584	241.541	223.875	21.1319	699	729.744	747.168	793.761	21.071	296.369	288.26	302.428	313.045	20.3363	1024.14	1043.62	1044.19	1088.97	10.9089	840.774	818.497	831.028	928.236	876.366	934.463	956.708	1047.02	1042.2	1065.83	1073.61	1079.97	20.4948	700.992	726.601	733.425	721.751	20.577	794.306	732.979	819.064	755.864	903.45	851.907
21.1166	297.764	287.759	289.605	305.225	21.1819	232.56	225.095	241.432	223.943	21.1811	696.385	727.551	745.425	792.856	21.117	296.202	288.046	301.998	312.646	20.3509	1025.11	1043.15	1043.97	1089.85	10.9484	838.574	817.54	830.783	927.727	875.171	933.729	956.074	1046.75	1040.29	1065.58	1073.27	1078.73	20.5164	701.948	728.49	732.436	722.133	20.602	792.55	731.225	819.276	755.192	901.245	851.933
21.1632	297.93	287.762	289.203	304.965	21.2311	232.61	224.714	241.191	223.459	21.2303	696.942	727.158	745.156	791.826	21.164	295.782	287.639	301.455	311.951	20.3655	1025.18	1043.08	1043.42	1089.92	10.9879	839.809	817.794	830.276	927.76	875.432	932.895	954.354	1045.95	1039.9	1065.09	1073.07	1078.09	20.5379	700.282	726.454	732.09	721.7	20.628	791.646	731.034	818.983	754.098	900.881	850.572
21.2097	297.118	287.186	288.392	304.376	21.2804	232.087	224.903	240.549	223.052	21.2795	695.343	727.237	743.276	790.409	21.21	296.15	287.276	301.404	311.717	20.3801	1024.08	1042.77	1043.4	1089.66	11.0274	838.342	815.275	828.574	925.992	873.91	931.817	954.401	1045.62	1039.03	1064.02	1072.37	1078.07	20.5594	700.281	725.269	732.148	721.301	20.653	792.185	731.398	817.713	753.259	900.68	849.559
21.2562	297.243	286.96	288.681	303.987	21.3296	232.033	224.427	240.284	222.85	21.3287	695.596	726.199	742.88	789.721	21.257	294.935	286.906	301.224	311.217	20.3947	1023.78	1042.28	1043.79	1088.7	11.0669	838.555	815.243	827.868	925.602	874.038	931.64	954.419	1045.49	1039.21	1062.82	1070.62	1077.46	20.5809	700.982	726.17	731.108	720.809	20.678	790.246	729.788	817.989	752.701	900.098	849.425
21.3027	296.845	287.063	288.14	304.169	21.3789	231.231	224.766	240.054	222.773	21.378	695.177	724.825	742.161	788.539	21.304	294.904	286.501	301.005	311.781	20.4094	1025.7	1041.74	1043.98	1088.51	11.1065	836.634	816.061	827.612	925.289	872.493	930.928	953.235	1044.27	1039.03	1062.78	1070.11	1077.32	20.6024	699.7	724.944	731.926	720.561	20.703	791.331	731.485	816.729	751.574	899.948	849.065
21.3493	296.481	286.617	287.648	303.857	21.4281	231.362	224.256	240.012	222.115	21.4272	693.338	723.65	741.5	787.372	21.35	294.526	286.332	300.262	310.809	20.424	1024.04	1041.15	1042.36	1088.3	11.146	837.875	815.507	826.871	924.661	872.551	929.774	953.011	1045.28	1038.78	1061.7	1068.17	1076.63	20.6239	700.749	726.264	730.155	720.149	20.728	790.016	728.958	817.501	751.001	899.115	848.959
21.3958	295.899	285.856	287.206	303.091	21.4773	230.751	223.759	239.77	221.821	21.4764	693.659	723.194	741.4	786.891	21.397	294.791	285.916	300.201	310.565	20.4386	1023.16	1041.14	1042.92	1088.09	11.1855	836.019	813.754	826.551	924.042	871.248	930.524	951.719	1042.52	1037.6	1060.65	1068.6	1075.29	20.6454	699.386	724.63	730.127	718.993	20.753	790.98	731.503	815.95	750.907	898.828	847.75
21.4423	295.828	285.383	287.01	302.92	21.5266	230.754	223.349	239.2	221.594	21.5256	692.061	722.757	738.995	785.211	21.443	293.346	285.797	298.895	309.882	20.4532	1024.68	1040.51	1041.98	1087.37	11.225	835.986	814.053	825.751	923.533	871.403	929.476	952.906	1042.13	1037.99	1059.91	1067.21	1076	20.667	698.323	724.163	729.834	719.352	20.778	788.932	729.047	815.971	749.62	897.158	848.379
21.4888	295.663	285.376	286.588	302.161	21.5758	230.578	223.212	239.006	221.21	21.5748	692.1	722.089	738.891	784.332	21.49	293.532	285.565	299.012	309.797	20.4678	1022.57	1040.93	1041.59	1086.51	11.2645	834.537	812.777	824.722	922.517	870.979	927.25	951.444	1042.4	1036.71	1060.08	1067.35	1074.66	20.6885	699.021	724.596	729.231	719.064	20.803	789.549	730.41	813.363	748.479	897.135	847.281
21.5354	295.398	285.049	286.32	302.082	21.6251	230.639	222.875	239.026	220.812	21.624	690.376	719.504	737.927	783.67	21.536	292.943	284.994	298.764	309.512	20.4825	1022	1040.67	1041.49	1087.31	11.304	835.356	812.576	824.174	921.531	870.004	928.381	949.923	1041.35	1037.45	1060.42	1065.87	1073.07	20.71	698.52	723.59	730.262	718.857	20.828	788.056	728.962	815.102	748.315	896.271	846.638
21.5819	294.887	284.592	285.882	301.817	21.6743	230.788	222.395	238.768	220.552	21.6732	689.673	718.728	737.764	783.442	21.583	293.019	284.72	298.842	309.107	20.4971	1023.35	1039.08	1041.14	1085.64	11.3436	834.224	812.739	824.312	922.109	871.258	928.161	950	1040.23	1035.28	1058.58	1066.19	1073.28	20.7315	698.454	724.638	728.49	718.915	20.853	788.487	730.254	813.598	747.601	896.223	845.905
21.6284	294.632	284.186	286.048	301.623	21.7236	229.711	222.001	238.012	220.449	21.7224	688.243	718.83	736.371	782.346	21.629	292.294	284.484	298.152	308.972	20.5117	1022.26	1039.91	1040.69	1085.64	11.3831	834.408	812.56	823.841	921.867	869.937	927.336	950.725	1040.99	1035.9	1058.07	1065.24	1072.13	20.753	697.013	722.373	729.709	718.118	20.879	787.362	727.642	813.888	746.811	895.168	845.299
21.6749	293.524	284.013	284.944	300.941	21.7728	229.858	221.567	237.598	219.972	21.7717	689.341	718.586	736.095	781.502	21.676	292.324	284.322	297.771	308.309	20.5263	1021.98	1039.91	1040.5	1087.14	11.4226	832.604	810.937	822.457	919.58	869.137	927.131	948.253	1039.82	1034.49	1057.59	1063.1	1072.09	20.7745	697.325	723.696	727.674	718.926	20.904	788.307	727.783	813.044	746.431	894.546	845.036
21.7215	293.5	283.64	284.76	301.098	21.8221	229.097	221.336	237.385	219.75	21.8209	686.444	716.581	734.117	779.21	21.723	291.255	283.201	297.342	308.039	20.5409	1021.9	1039.29	1040.52	1086.26	11.4621	833.718	811.337	822.974	919.449	867.846	927.565	948.771	1039.26	1034.67	1055.75	1063.1	1071.54	20.796	696.864	721.905	729.284	717.024	20.929	787.074	727.707	812.963	746.162	893.785	844.477
21.768	292.91	283.097	284.659	300.445	21.8713	229.188	220.915	237.136	219.603	21.8701	686.283	715.515	733.864	778.636	21.769	291.491	283.135	297.349	307.636	20.5556	1020.02	1040.29	1039.46	1085.3	11.5016	830.603	810.014	820.768	918.96	867.446	926.078	947.773	1038.8	1034.15	1056.8	1063.16	1071.34	20.8176	696.543	723.675	727.612	717.897	20.954	787.307	728.304	812.07	745.66	893.838	844.08
21.8145	292.915	283.087	284.347	300.284	21.9206	228.804	220.774	236.969	219.081	21.9193	684.447	714.181	732.203	777.929	21.816	290.779	283.327	296.451	307.777	20.5702	1022.22	1037.74	1039.75	1085.34	11.5411	831.129	809.645	820.98	918.106	867.809	926.308	947.57	1037.82	1032.89	1055.67	1062.08	1070.31	20.8391	696.058	722.27	727.98	717.044	20.979	784.836	726.262	811.732	744.539	893.566	843.087
21.861	292.347	282.692	284.369	300.331	21.9698	229.091	220.461	236.599	218.914	21.9685	685.411	714.141	731.691	776.987	21.862	290.966	282.802	296.568	307.166	20.5848	1019.57	1037.93	1039.33	1085.48	11.5807	829.803	808.138	821.262	917.579	866.596	924.87	946.819	1036.54	1030.88	1055.65	1061.52	1069.58	20.8606	696.561	722.685	725.935	716.911	21.004	784.643	726.242	811.661	744.699	892.996	842.86
21.9076	292.316	282.283	283.956	300.214	22.019	227.726	220.086	236.03	218.519	22.0177	683.073	712.815	730.788	775.445	21.909	289.821	282.414	295.83	306.306	20.5994	1019.8	1037.58	1039.1	1085.29	11.6202	830.157	807.962	820.911	917.488	866.821	924.348	947.034	1035.83	1031.27	1054.14	1061.3	1068.76	20.8821	695.498	720.865	727.997	716.839	21.029	783.992	726.004	811.032	743.484	892.073	842.123
21.9541	291.738	281.816	283.512	299.365	22.0683	227.549	219.983	235.766	218.033	22.0669	683.043	712.315	730.664	774.856	21.955	289.979	282.105	295.76	306.052	20.614	1019.61	1037.75	1038.96	1084.6	11.6597	828.473	806.628	819.646	915.957	865.289	923.962	946.528	1036.18	1030.06	1053.9	1059.25	1068.24	20.9036	696.226	722.314	726.482	717.408	21.054	782.676	725.921	809.641	742.452	891.642	841.514
22.0006	291.754	281.674	283.325	298.912	22.1175	227.022	219.731	235.282	217.743	22.1161	680.867	710.66	728.755	773.054	22.002	289.28	281.929	295.247	305.619	20.6287	1017.97	1036.25	1038.58	1083.55	11.6992	828.731	807.007	819.359	915.522	864.499	922.914	945.074	1035.44	1029.93	1052.53	1058.76	1067.35	20.9251	694.844	720.868	726.743	715.87	21.079	783.269	726.623	808.515	742.299	891.465	840.959
22.0471	290.478	281.217	283.151	298.023	22.1668	227.018	219.336	235.317	217.474	22.1654	680.819	709.753	728.518	772.983	22.048	289.588	281.446	295.054	305.052	20.6433	1020.25	1037.58	1038.35	1084.23	11.7387	827.542	806.119	819.415	913.798	865.564	923.335	945.11	1034.41	1028.69	1052.16	1057.72	1066.14	20.9466	696.239	721.075	725.589	715.27	21.104	782.861	725.23	809.088	742.127	891.203	840.307
22.0937	290.621	280.87	282.915	298.185	22.216	226.407	219.141	234.643	217.545	22.2146	678.572	708.974	726.819	771.312	22.095	288.433	281.22	294.857	304.673	20.6579	1018.18	1036.32	1037.95	1083.52	11.7782	827.558	805.655	818.069	914.242	864.169	923.373	944.852	1034.67	1029.12	1051.92	1057.2	1065.91	20.9682	694.5	719.949	726.007	714.862	21.13	782.761	724.49	808.465	741.255	890.082	840.072
22.1402	289.818	280.729	282.15	298.147	22.2653	226.633	218.909	234.584	217.314	22.2638	678.883	708.543	726.341	770.152	22.142	289.063	280.826	294.434	304.404	20.6725	1018.88	1035.71	1037.77	1083.09	11.8178	825.786	804.136	816.515	912.768	863.179	921.037	943.592	1033.11	1027.04	1051.81	1057.58	1065.05	20.9897	694.905	721.318	725.041	714.814	21.155	782.568	723.983	807.166	740.441	888.629	838.991
22.1867	289.569	280.49	282.026	297.975	22.3145	226.297	218.344	233.725	216.714	22.313	677.613	707.581	724.715	769.031	22.188	288.16	280.271	294.155	304.188	20.6871	1018.27	1035.91	1037.8	1081.37	11.8573	825.962	804.623	816.474	913.034	862.664	921.018	942.813	1032.82	1027.47	1049.46	1057.09	1064.52	21.0112	693.514	718.82	725.718	713.599	21.18	781.612	723.394	806.911	739.881	888.468	837.986
22.2333	289.216	279.761	281.052	297.108	22.3638	226.294	218.168	233.662	216.376	22.3622	677.224	707.378	724.153	767.199	22.235	288.234	279.858	293.918	303.847	20.7018	1014.68	1035.46	1037.14	1082.89	11.8968	824.801	803.862	815.934	911.654	861.525	919.737	941.695	1030.98	1026.43	1049.05	1056.11	1063.41	21.0327	693.797	720.305	724.152	713.618	21.205	780.498	723.267	806.192	739.029	888.167	837.748
22.2798	289.323	279.767	281.248	297.218	22.413	224.931	217.837	233.42	216.216	22.4114	675.72	705.423	722.918	767.788	22.281	287.183	280.359	293.217	303.444	20.7164	1016.39	1035.96	1036.09	1083.27	11.9363	825.077	804.033	815.64	910.93	861.895	920.289	941.947	1031.08	1025.6	1048.67	1055.43	1063.68	21.0542	693.688	719.292	724.816	713.905	21.23	780.251	723.236	805.841	738.536	887.621	837.302
22.3263	288.428	279.737	281.365	296.462	22.4622	225.253	217.228	233.419	215.801	22.4606	676.133	704.404	723.283	766.382	22.328	287.476	279.814	293.043	302.991	20.731	1015.2	1035.23	1036.35	1082.95	11.9758	823.483	801.442	814.899	911.309	860.405	919.485	941.198	1030.19	1025.05	1048.02	1054.94	1063.72	21.0757	693.901	719.865	724.48	713.809	21.255	780.163	723.227	805.351	737.669	887.384	837.198
22.3728	288.405	279.55	280.987	296.316	22.5115	224.659	217.086	232.938	215.26	22.5098	673.535	703.356	721.791	765.675	22.374	286.575	278.627	292.083	302.346	20.7456	1016.43	1033.98	1037.34	1081.79	12.0153	824.407	801.936	814.386	910.636	860.532	918.978	940.741	1029.79	1024.97	1047.79	1054.17	1062.93	21.0972	693.313	718.252	723.946	712.5	21.28	779.013	722.815	804.143	736.954	886.953	836.613
22.4194	287.859	278.794	279.935	296.173	22.5607	224.814	216.677	232.261	214.902	22.5591	673.975	702.454	721.51	764.561	22.421	286.691	278.826	292.304	302.148	20.7602	1014	1034.11	1036.57	1081.06	12.0549	822.511	800.81	814.498	909.132	860.127	918.193	940.649	1028.99	1023.13	1047.73	1053.8	1061.96	21.1188	693.375	717.864	723.176	712.494	21.305	778.535	722.678	803.765	736.643	885.983	835.962
22.4659	287.943	278.659	279.834	295.807	22.61	224.205	216.621	232.438	214.997	22.6083	671.715	702.226	719.843	763.096	22.467	285.692	278.506	291.717	301.583	20.7749	1015.94	1034.24	1037.52	1082.09	12.0944	821.917	800.95	813.738	909.099	859.585	918.028	939.795	1028.22	1023.24	1046.89	1052.83	1061.58	21.1403	692.365	717.36	723.518	712.786	21.33	778.024	721.655	803.484	735.617	885	836.132
22.5124	287.901	277.788	278.914	295.104	22.6592	224.397	215.965	231.988	214.863	22.6575	671.953	701.246	718.842	762.663	22.514	285.752	278.092	291.56	301.349	20.7895	1015.17	1033.58	1036.69	1081.17	12.1339	821.04	799.819	812.503	907.839	859.098	916.387	939.158	1027.02	1022.53	1046.01	1052.43	1060.94	21.1618	692.918	718.192	722.59	712.007	21.355	779.786	722.442	802.428	735.102	884.803	836.092
22.5589	287.542	277.81	278.914	294.511	22.7085	223.241	216.015	231.591	214.397	22.7067	669.85	699.583	717.249	760.613	22.561	285.249	277.428	290.989	300.674	20.8041	1016.15	1033.57	1035.78	1081.86	12.1734	820.98	800.112	812.089	907.692	858.375	917.144	938.597	1027.24	1021.78	1044.38	1052.93	1059.68	21.1833	692.042	716.611	722.802	711.19	21.381	776.267	720.916	803.65	735.355	883.966	835.531
22.6055	286.786	277.596	278.76	293.893	22.7577	223.396	215.91	231.485	214.206	22.7559	669.61	698.933	716.61	759.791	22.607	285.316	277.174	290.347	300.315	20.8187	1014.88	1032.79	1034.8	1081.28	12.2129	820.749	798.098	811.777	906.655	857.639	915.741	938.157	1025.49	1020.81	1043.9	1052.67	1058.14	21.2048	692.475	717.007	721.515	711.289	21.406	777.831	722.806	801.638	735.062	883.682	834.39
22.652	286.593	277.278	278.288	293.688	22.807	222.759	215.523	230.986	213.807	22.8051	668.402	697.38	715.46	759.545	22.654	284.577	276.556	290.047	300.565	20.8333	1015.41	1032.95	1034.7	1080.71	12.2524	820.694	798.525	810.897	906.557	856.9	915.341	938.012	1025	1019.87	1042.24	1051.43	1057.19	21.2263	691.394	717.227	721.338	711.422	21.431	775.226	719.525	800.951	733.217	883.13	833.535
22.6985	285.81	276.693	277.509	293.599	22.8562	222.701	215.004	230.709	213.218	22.8543	668.34	696.754	715.498	758.854	22.7	284.058	276.075	290.12	300.582	20.848	1013.24	1032.35	1036.09	1080.47	12.292	818.88	797.663	810.276	905.211	856.261	914.452	936.762	1024.98	1019.08	1041.69	1050.41	1056.64	21.2478	691.737	717.94	720.893	711.35	21.456	776.377	720.499	799.666	732.778	883.342	833.315
22.745	285.885	276.381	277.401	293.14	22.9054	221.637	214.76	230.034	213.532	22.9035	666.064	695.897	713.391	756.833	22.747	284.268	276.101	289.901	300.105	20.8626	1015.47	1031.75	1033.91	1079.38	12.3315	819.543	796.904	809.908	904.909	856.516	914.201	936.175	1025.15	1019.26	1041.48	1049.56	1056.88	21.2694	690.078	715.548	721.241	710.447	21.481	774.946	719.402	800.955	732.267	880.932	833.083
22.7916	285.465	276.28	277.163	292.351	22.9547	222.459	214.11	230.032	213.005	22.9528	666.188	694.889	712.054	756.16	22.793	283.47	275.931	289.536	299.637	20.8772	1012.81	1031.38	1034.49	1079.2	12.371	818.322	795.339	809.74	904.363	855.357	913.76	937.002	1024.47	1018.49	1040.43	1049.09	1056.26	21.2909	690.681	716.486	719.761	709.999	21.506	775.641	720.204	798.847	732.414	880.986	831.844
22.8381	285.335	275.991	276.976	292.189	23.0039	221.589	214.434	229.254	212.482	23.002	663.998	694.015	711.412	755.472	22.84	283.716	275.347	289.479	299.254	20.8918	1013.87	1031.89	1034.69	1079.42	12.4105	817.861	796.055	809.063	903.968	854.777	913.596	935.859	1024.08	1017.91	1040.25	1048.39	1055.71	21.3124	689.885	714.572	720.363	709.011	21.531	773.654	718.166	799.009	731.597	880.07	832.23
22.8846	285.453	275.511	276.824	292.224	23.0532	221.757	213.999	229.215	212.115	23.0512	664.795	693.383	711.404	754.59	22.886	282.7	275.182	288.501	298.952	20.9064	1012.49	1031.28	1033.6	1079.49	12.45	816.658	794.962	808.161	903.753	854.234	912.77	935.485	1023.71	1018.3	1039.91	1048.21	1055.39	21.3339	690.124	714.966	719.603	709.31	21.556	775.555	719.349	797.22	731.051	880.39	831.239
22.9311	284.891	274.759	276.189	291.658	23.1024	221.367	213.632	229.132	211.673	23.1004	662.766	691.669	709.916	753.058	22.933	282.903	274.989	288.333	299.032	20.9211	1013.69	1031.53	1034.15	1078.71	12.4895	816.458	794.068	807.651	903.895	853.729	912.45	934.005	1023.37	1017.84	1039	1047.48	1054.5	21.3554	688.641	713.898	720.37	709.285	21.581	772.829	717.677	798.469	730.702	878.625	830.865
22.9777	284.723	274.438	276.083	291.278	23.1517	221.533	213.33	228.686	211.636	23.1496	662.473	690.899	709.575	752.228	22.98	281.965	274.318	287.72	298.379	20.9357	1011.96	1029.85	1033.6	1078.48	12.5291	815.266	793.123	807.024	903.384	853.345	911.681	933.002	1022.59	1016.56	1038.81	1046.48	1053.77	21.3769	689.63	715.418	718.451	709.344	21.606	774.034	718.779	796.395	730.478	879.14	829.936
23.0242	284.13	274.037	275.606	291.377	23.2009	220.764	212.636	228.488	211.579	23.1988	660.45	690.814	707.324	750.602	23.026	282.404	273.9	287.547	298.406	20.9503	1012.37	1029.81	1032.97	1078.12	12.5686	814.969	793.074	806.323	902.796	853.099	910.719	932.264	1021.99	1015.46	1037.93	1045.39	1052.64	21.3985	688.627	713.059	719.729	708.581	21.632	771.313	717.271	797.398	729.202	878.145	829.636
23.0707	284.087	274.206	275.459	291.301	23.2502	220.739	212.336	227.958	211.087	23.248	660.472	689.814	706.88	749.318	23.073	281.215	273.665	286.851	297.415	20.9649	1010.38	1030.33	1031.86	1077.29	12.6081	814.036	792.298	805.723	901.35	852.289	909.747	931.507	1021.98	1014.99	1036.96	1045.49	1052.25	21.42	688.899	714.741	717.658	708.624	21.657	772.066	718.341	795.667	729.208	878.277	828.336
23.1172	283.557	273.921	274.755	290.055	23.2994	219.395	212.173	227.883	210.655	23.2972	658.623	687.938	706.176	749.24	23.119	281.062	273.452	286.617	297.15	20.9795	1013.05	1029.67	1032.54	1078.55	12.6476	814.145	791.752	805.371	900.487	852.385	909.406	931.107	1021.32	1014.68	1035.85	1045.03	1052.06	21.4415	688.064	712.657	718.533	706.89	21.682	770.419	716.858	796.656	728.381	876.335	828.322
23.1638	283.507	274.258	274.748	290.013	23.3487	219.84	211.476	227.686	210.292	23.3465	658.775	687.488	705.449	748.338	23.166	280.374	272.965	286.266	296.801	20.9942	1011.25	1029	1032.81	1078.82	12.6871	813.738	790.728	804.748	900.214	852.08	909.068	930.471	1020.26	1013.85	1035.53	1043.79	1051.37	21.463	688.424	714.156	717.436	706.892	21.707	770.723	716.481	795.842	728.068	875.789	827.038
23.2103	282.975	272.958	273.978	289.462	23.3979	219.243	212.11	227.246	210.377	23.3957	656.79	686.173	703.565	746.8	23.212	280.481	272.336	286.53	296.807	21.0088	1012.57	1029.22	1032.56	1076.67	12.7266	812.994	789.888	804.18	899.304	851.165	908.199	930.018	1020.37	1013.42	1034.97	1043.1	1050.44	21.4845	686.753	711.761	718.785	707.104	21.732	769.318	715.758	794.938	727.054	875.706	826.964
23.2568	282.888	272.514	273.779	289.136	23.4471	219.546	211.62	227.201	209.86	23.4449	657.697	685.53	703.087	745.74	23.259	279.992	272.391	285.424	296.065	21.0234	1010.42	1028.92	1032.07	1076.82	12.7662	812.47	789.846	803.702	898.21	850.764	907.185	929.52	1020.17	1012.87	1033.54	1042.99	1049.75	21.506	687.586	712.761	717.119	706.616	21.757	769.964	717.151	792.998	727.001	875.223	826.699
23.3033	282.507	272.449	273.347	289.294	23.4964	218.204	211.02	226.07	209.842	23.4941	654.862	684.388	702.137	745.371	23.305	280.177	272.265	285.409	295.822	21.038	1011.35	1028.43	1031.68	1077.11	12.8057	812.108	789.448	802.666	897.608	850.15	907.241	928.841	1018.56	1011.63	1033.19	1041.92	1048.96	21.5275	685.539	710.745	718.258	705.662	21.782	768	715.186	793.81	725.808	873.747	826.105
23.3499	282.131	272.212	273.121	289.053	23.5456	218.326	210.486	225.884	209.226	23.5433	655.662	683.622	701.601	744.186	23.352	279.279	271.69	284.727	295.144	21.0526	1010.83	1028.73	1032.03	1077.12	12.8452	812.065	788.56	801.843	897.497	849.594	906.633	928.373	1017.67	1010.81	1032.68	1040.4	1047.88	21.5491	686.472	711.986	716.979	706.06	21.807	769.314	716.422	792.499	725.208	873.798	824.593
23.3964	281.476	271.879	273.163	288.005	23.5949	217.467	210.43	225.881	208.67	23.5925	653.047	682.734	700.325	742.295	23.399	279.511	271.225	284.295	295.155	21.0673	1013.22	1028.75	1031.02	1076.54	12.8847	810.415	788.172	801.414	897.114	848.957	905.697	927.712	1017.4	1010.74	1032.04	1040.46	1047.02	21.5706	685.474	711.339	717.587	705.384	21.832	767.85	713.97	794.002	724.204	873.062	824.844
23.4429	281.222	271.88	272.503	287.916	23.6441	218.072	210.092	225.726	208.311	23.6417	653.335	682.395	699.694	741.034	23.445	278.676	270.579	284.069	294.044	21.0819	1010.23	1027.47	1030.45	1075.78	12.9242	809.745	788.227	800.794	895.422	848.61	906.13	926.943	1016.56	1010.28	1031.69	1040.74	1046.35	21.5921	686.006	711.96	716.184	706.24	21.857	768.33	715.259	791.21	724.653	872.77	824.479
23.4895	280.505	271.243	272.588	287.895	23.6934	217.113	209.542	225.178	207.988	23.6909	651.605	681.986	698.456	741.029	23.492	278.726	270.01	283.722	293.475	21.0965	1011.16	1026.99	1030.69	1076.17	12.9637	809.953	787.18	800.258	894.56	848.139	905.039	926.134	1015.9	1009.45	1030.77	1039.91	1046.06	21.6136	684.831	709.423	718.151	705.456	21.883	765.631	713.923	792.355	722.752	871.114	823.154
23.536	280.484	271.046	272.318	287.263	23.7426	217.304	209.247	224.858	207.636	23.7402	651.449	680.687	697.871	739.69	23.538	278.161	270.485	283.319	293.422	21.1111	1009.22	1026.92	1030.2	1075.47	13.0033	810.815	787.343	800.002	894.998	847.585	904.369	925.92	1015.44	1008.78	1029.28	1038.53	1045.44	21.6351	685.175	711.074	715.671	704.869	21.908	766.475	714.454	791.276	722.942	871.626	823.729
23.5825	279.717	270.25	271.372	286.843	23.7919	216.671	209.204	224.908	207.603	23.7894	649.438	679.426	696.914	738.279	23.585	278.227	270.166	283.099	293.149	21.1257	1010.79	1027.11	1030.4	1074.59	13.0428	807.818	785.584	799.469	894.122	847.201	904.376	925.677	1014.67	1007.38	1028.59	1038.19	1045.01	21.6566	684.573	708.393	716.408	704.382	21.933	764.629	713.031	791.555	722.186	869.84	822.746
23.629	280.032	270.17	270.851	286.501	23.8411	216.676	209.004	224.763	207.407	23.8386	649.353	678.584	696.5	737.78	23.631	277.127	269.947	282.099	293.203	21.1404	1008.79	1026.38	1029.55	1074.78	13.0823	807.909	785.281	799.28	893.017	846.976	904.012	924.886	1014.61	1006.98	1028.47	1037.38	1044.52	21.6781	684.746	710.11	714.613	704.631	21.958	765.393	714.085	789.426	722.323	870.967	821.654
23.6756	279.215	269.755	270.583	286.4	23.8903	215.976	208.511	224.039	207.265	23.8878	647.647	676.612	694.354	736.381	23.678	277.377	269.463	282.247	292.959	21.155	1009.19	1026.64	1029.58	1074.3	13.1218	807.109	785.041	798.406	891.378	846.034	903.223	924.704	1014.14	1005.57	1027.22	1036.26	1043.49	21.6997	684.345	708.517	716.274	704.225	21.983	764.988	713.036	788.882	721.573	869.174	821.279
23.7221	278.972	269.667	270.704	285.787	23.9396	216.258	208.278	223.88	206.772	23.937	646.989	675.836	694.3	735.556	23.724	276.748	268.645	282.118	292.218	21.1696	1007.39	1025.98	1029.11	1074.62	13.1613	807.505	785.261	798.134	891.057	845.587	902.676	923.401	1013.39	1005.29	1026.68	1035.97	1042.68	21.7212	684.076	709.532	714.231	703.681	22.008	765.573	713.133	788.213	721.151	870.159	820.732
23.7686	278.707	269.217	269.855	285.656	23.9888	215.14	208.012	223.24	206.438	23.9862	645.725	675.054	692.845	734.518	23.771	276.749	268.271	281.863	291.558	21.1842	1008.63	1025.57	1028.35	1074.21	13.2008	805.773	784.113	797.042	889.785	844.305	901.331	923.173	1012.15	1004.89	1026.22	1035.28	1041.79	21.7427	683.308	708.221	715.293	703.467	22.033	763.283	711.065	789.007	720.836	867.652	819.514
23.8151	278.564	268.876	269.543	284.932	24.0381	215.041	207.709	222.913	206.253	24.0354	645.875	674.148	692.422	733.853	23.818	275.79	268.472	280.896	290.988	21.1988	1006.06	1024.81	1028.39	1073.53	13.2404	805.075	784.703	796.855	889.938	843.727	900.896	922.257	1011.92	1004.59	1026.01	1034.02	1041.45	21.7642	683.519	709.298	713.727	703.535	22.058	763.585	712.24	787.336	720.469	867.729	819.496
23.8617	277.881	268.342	269.23	284.614	24.0873	214.845	207.679	222.393	205.932	24.0846	643.357	672.287	690.809	732.344	23.864	276.179	268.399	280.772	291.008	21.2135	1007.46	1024.7	1028.46	1072.82	13.2799	803.603	782.802	795.578	888.933	844.045	900.173	922.207	1010.67	1003.67	1024.87	1033.21	1040.37	21.7857	682.748	707.279	714.648	702.745	22.083	763.439	711.941	786.356	718.131	867.041	819.462
23.9082	277.647	268.014	269.115	284.56	24.1366	214.937	207.164	222.331	205.551	24.1339	643.398	671.954	690.864	731.06	23.911	275.366	267.974	280.733	290.79	21.2281	1006.2	1024.38	1028.69	1073.03	13.3194	803.48	782.407	795.163	888.639	844.095	900.361	921.268	1010.48	1003.19	1024.12	1032.14	1040.02	21.8072	683.088	708.116	713.622	702.336	22.108	763.267	711.747	785.343	718.501	866.703	818.763
23.9547	276.409	267.592	268.514	284.141	24.1858	214.231	207	222.476	205.557	24.1831	643.377	671.536	690.516	730.268	23.957	275.461	267.703	280.621	290.298	21.2427	1006.81	1025.09	1028.47	1072.81	13.3589	802.356	781.035	794.491	888.075	842.414	898.897	921.106	1009.85	1002.07	1023.65	1032.71	1039.96	21.8287	682.675	708.03	713.169	701.89	22.134	760.871	709.512	786.598	717.551	865.336	818.873
24.0012	276.88	267.518	268.584	283.984	24.2351	214.085	206.748	222.301	205.318	24.2323	641.275	669.918	688.381	729.624	24.004	274.398	267.277	279.751	289.602	21.2573	1004.74	1023.99	1028.04	1072.84	13.3984	803.037	781.584	794.253	887.422	842.61	899.129	920.974	1008.91	1001.06	1022.48	1032.31	1038.87	21.8503	682.752	708.26	712.937	702.43	22.159	761.933	709.957	784.937	717.686	865.491	818.216
24.0478	276.218	267.029	268.151	283.16	24.2843	213.556	206.33	221.328	204.596	24.2815	641.443	669.422	688.447	728.64	24.05	274.566	266.818	279.69	289.379	21.2719	1005.67	1023.91	1027.58	1072.18	13.4379	800.759	781.054	794.078	886.192	842.277	898.673	919.813	1008.57	1000.19	1022.25	1031.51	1038.32	21.8718	681.572	707.369	713.361	701.968	22.184	759.388	708.869	785.595	716.682	864.168	817.061
24.0943	276.219	266.945	267.946	282.647	24.3336	213.672	205.743	221.032	204.209	24.3307	639.604	668.756	686.726	727.899	24.097	273.974	266.401	279.212	289.152	21.2865	1004.99	1022.91	1027.52	1069.69	13.4775	801.032	781.13	793.798	885.535	841.513	897.897	918.92	1007.71	1000.26	1020.85	1029.38	1037.56	21.8933	681.862	707.512	712.103	701.885	22.209	760.336	709.687	783.28	716.306	864.672	816.401
24.1408	275.884	266.295	267.449	282.516	24.3828	213.604	205.692	220.92	204.064	24.3799	639.929	667.518	686.615	726.937	24.143	273.797	266.096	278.909	288.774	21.3012	1005.41	1023.54	1026.63	1069.7	13.517	799.612	779.379	792.102	884.392	840.29	897.164	918.325	1007.36	999.692	1020.84	1029.41	1037.01	21.9148	681.111	706.568	711.758	700.757	22.234	758.231	709.538	784.422	715.062	862.452	817.223
24.1873	275.663	266.107	267.713	282.218	24.432	213.635	205.333	220.739	203.517	24.4291	637.794	667.274	685.059	725.767	24.19	273.101	265.886	278.596	288.254	21.3158	1003.97	1023.24	1026.69	1069.39	13.5565	799.851	779.696	791.675	884.322	840.134	896.363	917.722	1007.36	998.319	1019.32	1029.2	1036.62	21.9363	681.026	706.74	711.25	700.695	22.259	759.431	709.56	782.59	714.758	862.283	815.467
24.2339	274.602	265.95	266.717	281.958	24.4813	212.3	205.296	220.421	203.104	24.4783	637.998	666.467	685.201	724.399	24.236	273.317	265.552	278.293	287.791	21.3304	1004.93	1022.23	1026.18	1069.33	13.596	797.882	778.409	790.068	883.228	839.155	896.162	917.121	1005.33	997.719	1018.83	1027.71	1034.9	21.9578	680.115	705.236	711.478	700.563	22.284	757.532	707.74	783.063	714.299	861.199	814.647
24.2804	274.617	265.718	266.466	281.235	24.5305	212.485	204.859	220.001	203.122	24.5276	635.712	664.863	683.261	723.877	24.283	272.233	265.65	277.623	287.276	21.345	1003.3	1022.08	1025.62	1069.24	13.6355	798.026	778.185	789.895	883.233	839.097	895.759	916.156	1004.66	997.198	1017.46	1027.48	1034.68	21.9793	680.861	705.847	710.894	699.798	22.309	758.083	708.421	781.497	713.674	861.397	813.374
24.3269	274.189	265.094	265.82	280.627	24.5798	212.132	204.341	220.068	202.939	24.5768	636.129	663.969	683.293	722.47	24.33	272.141	265.582	277.754	287.178	21.3596	1004.31	1022.24	1025.68	1068.92	13.675	797.03	777.476	789.228	881.782	838.138	894.693	916.353	1003.94	997.025	1017.46	1027.23	1034.82	22.0009	680.882	705.951	710.727	699.629	22.334	756.052	706.224	782.691	713.091	860.761	813.763
24.3734	274.06	264.715	265.914	280.58	24.629	212.235	203.881	219.373	202.81	24.626	633.885	663.524	681.877	721.574	24.376	271.364	264.756	276.818	286.895	21.3743	1002.64	1021.77	1025.56	1069.21	13.7146	797.706	777.138	789.205	882.386	838.216	894.502	915.132	1003.98	996.959	1017.09	1026.12	1033.94	22.0224	679.795	705.045	710.572	699.812	22.359	756.635	706.83	781.272	713.008	860.571	813.582
24.42	273.077	264.178	265.38	280.541	24.6783	211.345	204.16	219.214	202.636	24.6752	633.924	662.426	681.298	720.397	24.423	271.561	264.116	276.799	287.107	21.3889	1003.29	1021.8	1025.28	1069.7	13.7541	795.239	775.472	788.947	881.6	838.091	893.428	914.941	1002.53	995.139	1017.08	1025.46	1033.15	22.0439	679.819	704.919	709.771	699.145	22.385	754.535	705.729	780.421	711.895	860.002	812.204
24.4665	273.32	263.975	265.057	280.469	24.7275	211.429	203.53	218.897	202.292	24.7244	632.563	661.851	679.442	719.085	24.469	270.687	264.071	276.182	285.379	21.4035	1002.77	1022.51	1025.2	1069.73	13.7936	795.975	775.347	788.664	881.216	837.042	892.991	914.21	1001.14	995.431	1015.63	1025.18	1031.85	22.0654	679.012	704.387	709.671	698.607	22.41	755.158	706.719	778.799	711.29	859.155	811.445
24.513	272.288	263.631	264.669	279.634	24.7768	210.686	203.261	218.402	201.609	24.7736	632.215	660.593	678.755	718.198	24.516	271.06	263.879	276.168	285.442	21.4181	1003.3	1022.04	1025.07	1070.05	13.8331	794.245	774.342	787.433	880.363	836.43	892.34	913.557	1002.15	994.348	1015.78	1024.91	1031.18	22.0869	679.224	704.467	709.52	698.839	22.435	754.037	705.842	778.707	711.33	858.166	811.023
24.5596	272.454	263.618	264.442	279.612	24.826	210.829	202.548	218.338	201.132	24.8228	630.659	659.391	677.268	717.413	24.562	270.275	262.825	275.615	285.179	21.4327	1002.05	1020.51	1024.06	1069.91	13.8726	794.269	773.994	787.03	879.548	835.441	892.753	912.889	1002.55	993.671	1015.78	1024.11	1030.06	22.1084	678.621	703.617	709.18	698.179	22.46	754.226	705.889	778.372	710.573	858.506	810.722
24.6061	271.694	262.721	263.976	279.423	24.8752	210.143	202.56	217.573	201.574	24.872	630.784	658.043	677.004	716.014	24.609	270.557	262.916	275.381	284.908	21.4474	1001.98	1020.44	1024.11	1069.14	13.9121	792.232	772.931	786.295	878.216	834.83	891.406	912.075	999.835	992.92	1013.95	1022.42	1028.63	22.1299	678.095	703.614	708.637	697.884	22.485	753.437	705.627	778.502	709.353	857.661	810.358
24.6526	271.838	262.756	264.036	279	24.9245	210.115	202.254	217.44	200.963	24.9213	629.024	657.371	675.525	715.623	24.655	269.295	262.466	274.699	284.341	21.462	1002.68	1020.75	1024.29	1068.37	13.9517	792.497	773.193	784.814	878.326	834.187	891.487	912.509	1000.16	992.095	1015.21	1020.65	1028.8	22.1515	677.413	702.662	709.008	697.881	22.51	753.399	705.227	777.105	708.828	857.009	809.881
24.6991	271.219	262.988	263.59	278.386	24.9737	209.413	201.938	217.336	200.533	24.9705	628.803	656.461	675.199	713.788	24.702	269.366	262.165	274.617	284.192	21.4766	1000.92	1020.53	1023.53	1068.07	13.9912	790.904	771.251	784.839	876.618	833.19	890.148	911.63	999.691	990.248	1013	1022.3	1028.55	22.173	677.646	702.818	708.229	697.418	22.535	750.728	704.477	777.233	707.83	856.486	809.037
24.7457	271.156	262.56	263.537	278.013	25.023	209.626	201.388	216.732	200.327	25.0197	627.519	655.564	673.878	713.275	24.749	267.978	261.644	273.972	283.674	21.4912	1001.81	1020.8	1023.4	1067.65	14.0307	791.422	771.183	784.297	876.123	833.276	891.171	910.5	999.052	990.978	1012.36	1020.55	1027.67	22.1945	676.755	702.43	707.455	696.696	22.56	752.037	704.474	776.224	706.741	855.741	808.264
24.7922	270.47	261.805	263.504	278.086	25.0722	208.564	201.117	216.614	199.778	25.0689	627.404	654.899	673.832	712.051	24.795	268.455	261.303	273.385	283.268	21.5058	1000.25	1020.01	1022.7	1066.42	14.0702	789.29	770.454	783.754	875.466	831.706	890.033	910.398	997.9	988.368	1011.62	1019.58	1027.06	22.216	677.175	702.911	706.432	696.617	22.585	751.306	702.993	775.612	706.648	854.647	807.905
24.8387	270.719	261.454	262.856	277.572	25.1215	208.739	200.9	216.413	199.816	25.1181	625.323	653.093	671.692	710.55	24.842	267.584	261.311	273.167	282.393	21.5205	1001.74	1019.35	1022.34	1066.45	14.1097	790.479	770.682	784.104	875.016	831.694	888.741	909.356	997.641	988.248	1011.61	1019.22	1026.26	22.2375	676.802	700.902	707.279	696.114	22.61	751.139	703.351	774.802	706.984	854.394	807.306
24.8852	270.357	260.564	262.303	277.046	25.1707	208.156	200.513	215.7	199.377	25.1673	625.217	652.587	671.72	710.053	24.888	267.927	260.657	273.197	282.424	21.5351	1000.64	1019.55	1021.64	1066.96	14.1492	788.217	769.079	783.12	873.865	831.48	887.788	909.43	996.142	987.614	1010.28	1018.64	1025.01	22.259	676.917	701.797	706.321	695.712	22.636	750.179	704.091	774.081	706.428	853.639	806.094
24.9318	270.064	260.5	261.957	276.862	25.22	208.673	200.296	215.265	199.208	25.2165	623.715	651.629	669.904	708.65	24.935	267.483	260.484	272.523	282.09	21.5497	1001.45	1019.22	1021.76	1066.05	14.1887	787.548	768.389	782.505	874.935	830.949	887.023	908.397	995.587	987.813	1010.26	1017.16	1023.92	22.2806	675.974	700.652	706.493	695.586	22.661	749.643	703.403	773.489	705.226	852.773	804.906
24.9783	269.367	260.169	261.518	276.425	25.2692	207.505	200.447	215.331	199.115	25.2657	623.579	650.095	669.567	707.358	24.981	267.134	260.493	271.898	282.138	21.5643	999.899	1018.06	1022.34	1066.44	14.2283	786.566	768.291	781.792	873.595	829.758	886.419	908.217	995.487	987.2	1009.08	1017.13	1023.67	22.3021	676.557	701.577	705.357	694.831	22.686	749.981	703.066	772.865	704.274	852.866	804.517
25.0248	269.142	259.965	261.182	276.124	25.3185	207.657	199.846	215.078	198.413	25.315	621.264	649.363	667.516	707.266	25.028	266.42	259.061	271.962	282.081	21.5789	1000.97	1017.62	1020.94	1066.13	14.2678	786.477	767.867	781.262	873.389	829.247	885.366	906.566	995.652	987.25	1009.28	1014.81	1023.62	22.3236	674.983	699.808	705.997	695.183	22.711	748.762	702.76	772.655	703.683	852.218	804.618
25.0713	268.426	259.072	260.547	275.566	25.3677	206.923	199.605	214.589	198.575	25.3642	621.905	648.425	667.056	705.103	25.074	266.698	259.277	271.598	281.451	21.5936	999.248	1017.18	1021.3	1065.23	14.3073	785.27	767.55	779.949	873.502	829.439	884.502	907.008	994.308	984.378	1007.46	1015.63	1022.93	22.3451	675.468	700.748	705.241	694.899	22.736	749.399	702.376	771.744	703.439	851.583	804.222
25.1179	268.596	258.893	260.443	275.237	25.4169	207.09	198.909	214.194	197.726	25.4134	619.405	647.762	665.351	704.68	25.121	265.827	259.168	270.888	281.047	21.6082	999.919	1017.12	1020.51	1063.79	14.3468	786.376	766.794	779.426	872.652	828.552	883.694	905.931	994.372	984.677	1005.96	1014.54	1021.2	22.3666	674.725	698.792	706.179	693.833	22.761	747.932	701.049	771.753	703.399	851.01	803.313
25.1644	267.361	258.894	259.658	274.561	25.4662	205.963	198.715	214.109	197.683	25.4626	619.558	646.644	663.862	703.561	25.168	265.71	258.798	270.572	280.453	21.6228	997.543	1016.97	1020.14	1065.36	14.3863	784.148	765.761	779.423	870.574	828.006	882.47	905.494	992.073	984.171	1006.49	1014.55	1021.11	22.3881	674.346	699.6	705.482	694.082	22.786	748.474	701.21	770.871	702.984	850.582	803.307
25.2109	267.055	258.879	259.721	274.516	25.5154	206.548	198.555	213.55	197.004	25.5118	618.214	646.259	663.753	702.273	25.214	264.837	258.507	270.638	279.771	21.6374	998.779	1017.63	1020.26	1064.45	14.4258	785.583	765.736	778.207	870.732	828.355	882.796	904.804	991.845	983.969	1005.6	1013.91	1019.31	22.4096	674.073	698.425	704.969	694.212	22.811	746.217	700.501	771.329	702.016	849.76	803.259
25.2574	267.171	257.966	258.987	274.748	25.5647	205.428	198.593	213.29	197.147	25.561	618.088	645.075	662.834	701.268	25.261	264.895	258	270.252	279.465	21.652	996.777	1016.83	1020.26	1064.1	14.4654	782.672	763.365	777.596	869.397	827.732	881.744	904.5	991.219	981.984	1005.34	1013.72	1018.91	22.4312	675.01	699.999	703.409	693.79	22.836	746.558	701.895	770.2	701.376	848.927	801.941
25.304	266.933	257.957	258.85	274.131	25.6139	205.716	198.064	213.099	196.475	25.6102	615.951	643.958	661.373	701.166	25.307	264.148	257.741	269.589	279.07	21.6667	998.006	1016.69	1020.14	1064.53	14.5049	783.903	763.761	776.715	869.248	826.765	880.986	903.94	991.195	981.416	1003.33	1012.17	1017.84	22.4527	673.918	698.596	704.814	693.74	22.861	745.409	699.416	769.735	701.132	848.417	801.137
25.3505	266.053	257.419	258.744	273.298	25.6632	205.085	198.016	213.075	196.364	25.6594	616.008	642.877	661.06	699.63	25.354	264.507	257.427	269.474	278.706	21.6813	996.919	1015.84	1019.27	1063.78	14.5444	782.542	762.717	774.813	867.66	825.973	880.988	903.715	990.18	981.04	1003.28	1011.07	1017.53	22.4742	674.639	699.739	703.598	692.92	22.887	746.037	699.772	768.473	700.415	848.425	800.823
25.397	266.17	257.268	258.482	272.877	25.7124	205.342	197.682	212.637	195.719	25.7087	613.669	641.992	659.713	698.681	25.4	263.494	256.83	268.829	278.454	21.6959	997.536	1015.44	1018.83	1063.68	14.5839	782.885	763.185	775.483	868.027	826.34	881.127	902.165	990.624	980.958	1002.06	1010.16	1017.14	22.4957	673.511	697.522	703.913	692.711	22.912	744.576	698.51	767.934	699.333	846.149	800.209
25.4435	265.611	256.814	258.255	272.39	25.7617	204.334	196.994	212.229	196.049	25.7579	613.893	641.386	659.568	697.104	25.447	263.521	256.903	268.79	278.458	21.7105	996.673	1015.2	1018.72	1063.34	14.6234	781.487	761.1	774.292	866.997	824.096	880.289	902.213	989.594	980.39	1002.12	1009.73	1015.89	22.5172	673.326	698.128	702.238	692.083	22.937	744.741	699.271	765.991	698.608	846.83	799.397
25.4901	265.716	256.567	257.82	272.296	25.8109	204.652	196.755	211.862	195.574	25.8071	611.979	639.759	657.624	696.267	25.493	262.299	256.575	268.279	277.891	21.7251	997.452	1015.28	1018.65	1062.68	14.6629	782.046	761.542	773.528	866.774	823.749	879.46	900.635	988.477	979.922	1001.48	1010.06	1014.69	22.5387	671.459	696.658	702.703	692.082	22.962	743.29	697.579	767.64	698.849	844.872	798.471
25.5366	265.1	256.012	257.555	271.913	25.8601	204.137	196.966	211.781	195.319	25.8563	612.106	638.809	657.167	695.656	25.54	262.706	256.053	268.044	277.922	21.7398	996.031	1014.93	1018.52	1062.25	14.7025	780.204	760.212	774.181	865.307	824.252	878.865	901.143	987.88	978.699	1001.3	1009.88	1013.76	22.5602	672.022	697.912	701.934	691.722	22.987	743.689	698.484	766.209	698.117	845.581	798.076
25.5831	265.101	256.092	257.276	271.449	25.9094	204.146	196.679	211.482	194.874	25.9055	610.361	637.777	655.492	695.124	25.587	261.823	255.96	267.106	276.347	21.7544	996.639	1014.8	1018.32	1062.34	14.742	779.768	759.944	773.544	864.934	823.741	878.451	900.764	987.298	977.452	1000.01	1008.98	1014.06	22.5818	671.075	695.596	702.937	691.326	23.012	741.997	697.825	766.249	697.398	844.45	797.973
25.6297	264.583	255.755	256.607	271.031	25.9586	203.038	196.142	210.937	194.848	25.9547	610.025	636.862	655.068	694.763	25.633	261.774	255.231	266.906	276.528	21.769	995.403	1014.45	1018.49	1061.55	14.7815	778.926	758.664	771.866	863.442	822.395	877.651	900.404	986.044	976.156	999.501	1008.22	1012.68	22.6033	671.334	697.145	701.57	690.94	23.037	742.619	698.11	764.215	696.853	844.676	797.157
25.6762	263.9	255.138	256.189	270.959	26.0079	203.271	195.682	210.636	194.218	26.0039	608.496	635.637	654.014	693.262	25.68	261.45	254.64	266.432	276.195	21.7836	995.952	1014.01	1018.22	1061.2	14.821	779.536	758.969	771.209	863.076	821.989	877.251	899.066	986.114	975.661	999.316	1006.71	1013.22	22.6248	671.274	695.414	701.945	689.926	23.062	741.691	696.464	765.365	695.23	843.266	795.971
25.7227	263.842	255.244	256.06	270.363	26.0571	202.516	195.223	210.486	193.746	26.0531	608.4	635.143	654.208	691.387	25.726	261.245	254.705	266.247	275.531	21.7982	996.502	1013.68	1017.48	1061.94	14.8605	777.303	758.347	770.944	862.809	821.295	876.277	897.957	985.712	974.836	998.415	1005.46	1012.56	22.6463	671.771	696.688	701.199	690.348	23.087	742.164	696.45	763.72	695.481	843.97	795.586
25.7692	263.648	255.068	255.649	269.951	26.1064	202.862	194.882	209.89	193.688	26.1024	606.674	635.256	652.363	690.819	25.773	260.875	253.951	266.151	275.107	21.8129	994	1013.09	1016.21	1061.7	14.9	777.355	758.146	770.219	861.671	820.176	876.396	898.101	985.929	974.7	997.737	1004.68	1012.11	22.6678	670.542	694.689	701.682	690.274	23.112	740.169	695.876	763.77	694.69	841.431	795.068
25.8158	263.466	254.82	255.325	269.858	26.1556	202.762	194.68	209.47	193.527	26.1516	606.824	634.021	651.872	689.593	25.819	260.814	253.781	265.861	274.607	21.8275	994.949	1013.07	1015.91	1061.22	14.9396	776.136	757.545	769.627	861.481	819.579	874.996	897.215	985.151	973.464	996.526	1004.48	1011.9	22.6893	670.803	696.116	699.473	689.495	23.138	740.745	696.758	761.383	693.502	841.159	794.483
25.8623	262.975	254.205	255.084	269.878	26.2049	202.333	194.424	209.13	193.066	26.2008	604.368	632.545	649.75	688.351	25.866	260.269	253.459	265.355	274.194	21.8421	994.342	1012.89	1015.76	1060.8	14.9791	776.31	756.625	769.125	860.877	820.257	874.47	896.979	984.285	973.75	995.51	1004.49	1010.15	22.7108	669.722	694.113	701.812	689.695	23.163	739.197	694.607	762.991	693.086	840.356	794.218
25.9088	262.805	253.351	254.798	269.867	26.2541	202.666	193.975	208.472	192.642	26.25	604	631.764	649.874	687.89	25.912	260.204	253.031	264.644	274.269	21.8567	994.639	1012.68	1015.94	1059.82	15.0186	774.418	756.228	767.817	859.265	819.895	873.552	896.616	982.871	973.317	995.275	1003.49	1009.59	22.7324	670.098	695.213	699.965	689.754	23.188	739.841	695.48	761.005	692.472	840.935	793.94
25.9553	262.298	252.927	254.463	268.683	26.3033	201.581	194.075	208.86	192.355	26.2992	602.676	630.954	648.692	686.901	25.959	260.367	252.893	264.1	274.161	21.8713	993.62	1012.59	1015.63	1059.82	15.0581	775.065	756.029	767.209	859.023	819.132	873.046	896.02	982.796	973	994.22	1002.05	1009.3	22.7539	668.272	693.28	699.587	688.274	23.213	737.813	693.327	762.426	692.133	839.089	793.577
26.0019	262.226	252.667	253.908	268.71	26.3526	201.933	193.271	208.648	192.097	26.3484	603.287	630.091	647.892	685.857	26.006	259.008	252.82	263.817	273.591	21.886	993.994	1012.54	1015.46	1059.87	15.0976	774.198	754.022	767.114	857.971	818.233	872.777	895.932	982.029	971.617	993.89	1001.6	1008.83	22.7754	669.232	694.514	698.085	688.252	23.238	738.111	694.077	761.045	691.902	839.177	792.287
26.0484	261.514	252.423	253.959	268.11	26.4018	201.081	193.251	207.997	192.076	26.3976	601.783	628.74	646.537	684.495	26.052	259.057	252.406	263.366	272.783	21.9006	994.221	1012.3	1015.52	1060.04	15.1371	773.393	753.238	766.767	857.891	817.817	872.274	894.801	981.33	970.487	993.139	1001.23	1007.97	22.7969	668.338	693.042	700.205	688.342	23.263	736.251	692.596	760.817	691.405	838.092	791.254
26.0949	261.446	251.667	253.583	267.642	26.4511	201.009	192.643	207.782	191.59	26.4469	601.395	627.873	645.891	683.19	26.099	258.355	251.971	263.039	272.108	21.9152	992.525	1011.78	1015.19	1060.3	15.1767	772.967	753.586	765.697	857.849	817.38	871.809	893.336	980.969	970.038	992.298	1000.42	1007.4	22.8184	668.222	692.961	698.745	688.11	23.288	737.051	693.053	758.728	690.93	838.042	791.389
26.1414	260.661	251.774	253.156	267.709	26.5003	200.365	192.427	207.393	191.514	26.4961	599.699	627.237	644.58	683.294	26.145	258.006	251.569	263.02	271.957	21.9298	993.574	1011.58	1014.74	1060.57	15.2162	772.505	753.851	764.639	857.502	817.236	871.969	893.394	979.711	969.489	991.659	999.26	1006.51	22.8399	667.189	692.414	699.215	687.612	23.313	735.315	692.381	759.415	689.012	836.987	790.758
26.188	260.411	251.475	252.623	267.579	26.5496	200.449	191.892	207.064	191.375	26.5453	599.94	626.176	644.05	681.683	26.192	257.58	251.393	262.94	271.852	21.9444	992.572	1011.73	1013.79	1060.26	15.2557	771.381	753.085	764.466	856.373	816.783	871.218	892.95	978.307	969.389	991.242	998.465	1005.84	22.8614	668.129	693.281	697.512	687.324	23.338	735.687	692.851	757.401	688.655	837.765	790.518
26.2345	260.308	251.243	252.346	266.892	26.5988	199.533	191.986	206.98	190.673	26.5945	596.466	624.698	642.514	680.371	26.238	257.663	250.925	262.853	271.542	21.9591	992.857	1011.55	1014.13	1058.49	15.2952	771.391	752.212	764.128	855.025	816.148	870.064	892.011	977.849	969.191	990.548	997.895	1004.64	22.883	665.956	691.479	698.061	687.353	23.363	733.973	691.118	757.953	688.492	835.588	789.904
26.281	260.325	250.436	252.203	266.498	26.6481	199.709	191.902	206.499	190.043	26.6437	597.044	623.851	641.424	678.688	26.285	256.855	250.298	262.361	270.978	21.9737	991.651	1010.21	1013.87	1058.23	15.3347	770.075	751.359	763.178	854.35	815.368	870.031	891.43	976.899	967.951	989.351	997.424	1003.36	22.9045	666.344	692.679	696.835	687.148	23.389	734.635	691.886	756.191	688.834	835.439	789.36
26.3275	259.853	250.574	252.069	265.766	26.6973	199.228	191.33	205.976	190.252	26.6929	596	622.782	639.777	678.603	26.331	256.87	250.191	262.358	270.539	21.9883	993.353	1009.98	1013.48	1058.01	15.3742	769.583	751.166	762.531	854.048	814.744	869.964	891.31	976.032	967.207	988.854	996.943	1003.09	22.926	667.241	691.194	698.136	686.111	23.414	732.739	690.897	758.079	687.403	835.25	789.602
26.3741	259.545	250.639	251.764	265.702	26.7466	199.356	191.272	205.93	189.678	26.7421	596.162	621.67	639.474	677.441	26.378	256.248	250.256	261.055	270.423	22.0029	991.494	1009.98	1013.47	1058.17	15.4138	769.448	750.369	761.899	853.364	814.09	869.301	890.395	975.601	966.632	988.545	996.195	1002.49	22.9475	667.219	691.818	695.982	685.848	23.439	733.968	691.108	756.383	687.051	834.21	788.183
26.4206	258.598	250.112	250.775	265.327	26.7958	198.521	191.013	205.646	189.805	26.7913	593.811	620.926	638.806	677.4	26.425	256.17	250.057	260.784	269.983	22.0175	992.418	1009.61	1013.64	1056.68	15.4533	769.471	749.952	761.049	852.614	813.303	869.015	889.229	975.05	966.231	987.563	995.483	1001.73	22.969	665.952	689.814	698.552	685.995	23.464	732.17	689.725	756.47	686.545	832.71	786.89
26.4671	258.336	249.865	250.478	264.961	26.845	198.396	190.61	205.263	189.131	26.8406	594.119	620.028	638.087	675.666	26.471	255.614	249.154	261.229	269.869	22.0322	990.16	1008.73	1012.73	1056.03	15.4928	769.096	750.075	760.247	851.656	812.517	868.314	888.862	974.433	965.418	987.118	994.729	1001.01	22.9905	666.243	690.921	696.206	685.539	23.489	733.634	690.495	754.413	685.294	833.357	787.217
26.5136	258.317	249.742	250.524	264.377	26.8943	198.155	190.21	204.902	188.743	26.8898	592.155	619.094	636.398	675.008	26.518	255.653	249.025	261.102	269.624	22.0468	991.123	1008.8	1012.74	1054.81	15.5323	767.527	748.317	760.22	850.76	812.378	867.348	888.086	974.3	963.971	986.891	993.814	1000.07	23.012	663.786	689.453	695.742	684.904	23.514	731.355	689.113	755.765	683.901	831.496	787.003
26.5602	258.149	249.553	250.326	264.357	26.9435	198.104	189.866	204.607	188.48	26.939	591.906	618.288	635.558	673.502	26.564	254.687	248.493	259.405	268.714	22.0614	991.076	1008.58	1012.67	1054.37	15.5718	767.004	746.956	760.188	850.589	811.937	866.718	887.621	973.784	963.398	985.951	993.603	999.473	23.0336	664.696	690.09	695.264	684.793	23.539	731.63	689.3	753.57	684.374	831.452	785.577
26.6067	257.251	248.901	249.82	263.746	26.9928	197.522	189.801	204.337	188.438	26.9882	590.066	616.873	634.928	673.257	26.611	254.609	248.254	259.308	268.603	22.076	991.826	1007.88	1012.2	1054.79	15.6113	766.008	746.348	759.333	849.976	810.609	865.661	887.498	972.39	962.962	984.597	993.222	998.69	23.0551	664.2	688.562	695.064	684.268	23.564	729.78	688.038	753.271	683.643	830.732	785.059
26.6532	256.898	248.744	249.269	263.279	27.042	197.579	189.445	204.163	188.086	27.0374	589.787	616.366	634.284	671.874	26.657	253.976	247.75	259.309	268.462	22.0906	990.493	1007.55	1011.43	1056.28	15.6509	766.295	745.759	758.917	849.382	810.639	865.25	886.725	971.73	962.328	983.281	991.649	997.8	23.0766	664.489	689.155	694.309	684.341	23.589	730.769	688.597	752.267	683.033	831.288	784.393
26.6998	256.868	248.289	249.347	262.65	27.0913	196.781	188.93	203.615	187.878	27.0866	588.519	615.193	632.861	671.181	26.704	254.408	246.679	259.012	268.168	22.1053	990.269	1007.52	1011	1055.54	15.6904	764.507	745.27	757.965	848.731	810.065	864.667	885.772	971.55	961.457	983.209	991.025	997.537	23.0981	663.799	687.734	695.237	683.867	23.614	728.693	686.572	753.586	682.449	829.961	784.296
26.7463	256.472	247.808	249.274	262.208	27.1405	196.76	188.725	203.381	187.555	27.1358	588.759	614.136	632.041	670.264	26.75	252.974	247.172	258.338	267.439	22.1199	989.901	1007.1	1011.74	1055.17	15.7299	764.807	744.149	756.855	848.455	809.306	864.271	884.878	971.948	960.953	982.555	990.146	996.875	23.1196	664.136	688.889	694.01	683.064	23.64	729.33	687.289	751.777	681.559	829.904	783.307
26.7928	256.308	247.576	248.108	262.124	27.1898	196.221	188.302	203.248	187.617	27.185	587.224	612.809	631.002	669.493	26.797	253.255	246.79	258.293	267.147	22.1345	990.168	1006.78	1011.52	1055.18	15.7694	763.784	743.561	756.88	846.923	808.358	863.526	884.739	970.094	959.521	981.845	988.811	996.604	23.1411	663.267	687.577	694.218	682.702	23.665	726.977	686.475	751.979	680.37	828.192	781.792
26.8393	256.03	247.15	248.064	261.621	27.239	196.395	188.224	202.832	187.089	27.2343	586.882	612.248	629.759	667.526	26.844	252.128	246.155	257.673	266.817	22.1491	989.185	1006.39	1010.07	1055.66	15.8089	763.557	743.941	756.195	846.545	807.778	863.114	883.754	969.2	959.106	980.361	988.783	995.572	23.1627	663.404	687.175	693.909	683.044	23.69	727.963	687.272	750.378	680.527	828.566	782.148
26.8859	254.996	246.664	247.498	261.449	27.2882	195.613	188.01	202.871	187.001	27.2835	585.183	611.263	630.004	666.065	26.89	252.457	245.593	257.469	266.203	22.1637	990.338	1006.07	1009.25	1054.79	15.8484	761.925	742.777	755.534	845.576	807.162	862.657	884.376	968.911	959.078	980.054	987.283	994.678	23.1842	662.945	687.285	693.76	682.568	23.715	726.1	686.111	751.136	679.483	827.014	781.726
26.9324	254.843	246.427	247.228	261.121	27.3375	195.661	187.49	202.468	186.386	27.3327	585.438	610.356	628.575	665.295	26.937	251.577	245.278	256.904	266.123	22.1784	988.884	1005.58	1010.19	1054.35	15.888	762.553	741.915	754.579	845.281	806.693	862.444	883.5	968.579	958.724	980.265	986.767	994.276	23.2057	663.16	687.641	692.439	682.532	23.74	727.742	686.447	748.834	679.111	827.828	780.759
26.9789	254.247	246.063	247.05	261.222	27.3867	194.432	187.703	201.822	186.388	27.3819	583.625	610.289	627.242	663.937	26.983	251.366	244.906	257.152	265.916	22.193	989.142	1004.88	1009.71	1053.07	15.9275	761.646	741.121	753.872	844.035	806.029	860.396	882.259	967.357	957.495	979.655	986.51	993.083	23.2272	661.882	686.749	692.62	682.337	23.765	725.234	684.955	750.879	678.984	826.171	780.507
27.0254	254.522	245.868	246.813	260.689	27.436	194.794	187.302	201.634	185.686	27.4311	583.854	609.526	626.642	662.853	27.03	250.603	244.775	256.113	265.534	22.2076	987.403	1005.21	1010	1054.24	15.967	762.41	741.143	753.403	842.797	806.856	860.628	881.652	967.017	956.91	979.831	985.727	992.845	23.2487	662.735	686.902	692.022	681.759	23.79	726.129	685.122	747.781	678.338	826.175	780.297
27.072	253.902	245.517	246.289	260.024	27.4852	194.3	186.863	200.993	185.857	27.4803	581.62	607.94	625.525	661.866	27.076	250.81	244.543	256.149	265.127	22.2222	989.429	1004.95	1010.01	1052.98	16.0065	759.432	739.935	753.306	843.067	804.871	859.092	881.487	964.973	956.386	978.229	985.337	992.34	23.2702	662.025	685.82	691.744	681.366	23.815	723.243	684.199	748.375	677.212	824.576	780.712
27.1185	253.531	244.948	246.173	259.381	27.5345	194.236	186.234	200.777	185.23	27.5295	581.278	607.15	624.776	660.645	27.123	250.241	244.43	256.104	264.807	22.2368	987.147	1004.61	1008.31	1053.26	16.046	759.739	739	752.911	843.257	804.508	859.601	880.372	964.954	956.32	977.269	983.693	991.842	23.2917	662.03	686.048	691.059	681.114	23.84	724.516	684.604	746.605	676.867	824.039	779.508
27.165	253.329	244.793	246.069	258.822	27.5837	193.35	186.107	200.506	185.122	27.5787	579.447	606.259	623.067	660.53	27.169	250.391	244.088	255.646	264.329	22.2515	987.826	1006.04	1008.62	1052.08	16.0855	757.424	738.709	751.103	841.35	803.683	858.421	880.701	965.12	954.515	977.323	983.459	990.809	23.3133	661.579	685.871	690.919	680.621	23.865	722.76	683.889	747.114	676.482	824.075	778.663
27.2115	253.007	244.458	245.5	258.448	27.633	193.517	185.706	200.122	184.576	27.628	579.535	605.758	622.529	659.144	27.216	249.484	243.785	254.903	263.798	22.2661	986.757	1005.31	1008.64	1052.13	16.1251	758.435	739.176	750.615	840.834	803.257	858.125	878.814	964.01	953.705	975.294	982.618	990.403	23.3348	661.057	685.487	690.257	679.999	23.891	723.736	684.531	746.005	675.671	823.857	777.602
27.2581	252.49	243.85	245.111	258.597	27.6822	192.856	185.118	199.97	184.291	27.6772	577.288	604.617	621.204	658.993	27.263	249.995	243.181	254.942	263.356	22.2807	987.831	1005.04	1008.67	1052.64	16.1646	757.46	737.806	749.817	839.068	802.719	857.997	879.368	962.097	953.84	974.511	982.174	988.55	23.3563	661.172	685.528	689.463	679.977	23.916	721.765	682.58	746.424	674.168	822.767	778.197
27.3046	252.072	243.746	244.922	258.262	27.7315	192.985	184.627	199.893	183.789	27.7264	576.816	603.563	620.553	657.307	27.309	248.26	242.926	254.358	263.608	22.2953	985.996	1004.34	1006.66	1052.2	16.2041	757.872	737.923	750.135	838.864	801.669	858.44	878.206	962.55	952.617	973.638	981.759	987.97	23.3778	660.779	685.055	690.137	679.859	23.941	722.353	682.696	744.662	673.457	822.219	777.417
27.3511	251.238	243.443	244.228	257.751	27.7807	191.773	184.936	199.453	183.921	27.7756	575.901	601.963	618.835	655.989	27.356	248.342	242.43	253.676	263.186	22.3099	986.323	1003.96	1008.15	1050.5	16.2436	756.672	735.953	748.923	838.427	800.66	855.945	877.094	961.618	951.561	972.904	981.652	987.113	23.3993	660.934	686.074	689.238	679.131	23.966	721.462	681.949	744.833	673.084	821.528	776.501
27.3976	251.172	243.123	243.902	257.407	27.8299	192.216	184.645	199.083	183.429	27.8248	575.945	601.374	618.265	654.706	27.402	248.28	242.337	253.39	262.621	22.3246	984.73	1003.28	1007.72	1049.59	16.2831	756.559	736.113	748.66	837.719	800.207	857.015	876.84	961.055	952.004	972.652	981.267	986.903	23.4208	659.907	683.849	689.926	678.792	23.991	721.094	681.368	744.434	673.427	820.526	775.734
27.4442	250.899	242.846	243.49	256.98	27.8792	191.333	184.635	198.347	183.307	27.874	573.627	600.587	617.005	654.351	27.449	248.17	242.022	253.134	262.462	22.3392	986.463	1003.41	1007.12	1049.35	16.3226	754.61	735.15	748.581	836.125	800.623	854.673	876.814	960.744	950.072	971.958	980.191	986.256	23.4423	660.112	684.277	689.22	678.354	24.016	719.91	681.04	743.672	672.577	820.499	775.268
27.4907	250.686	242.169	243.487	256.539	27.9284	191.603	184.231	198.198	182.89	27.9232	573.313	599.733	616.87	652.677	27.495	248.075	241.614	252.627	262.229	22.3538	984.232	1003.88	1007.13	1049.47	16.3622	755.551	735.032	747.732	835.799	800.186	855.566	876.181	960.922	950.4	971.468	979.304	985.87	23.4639	659.386	683.875	689.284	678.138	24.041	720.657	680.869	742.324	671.589	820.563	774.347
27.5372	249.767	241.699	242.72	256.49	27.9777	190.879	183.722	198.135	182.955	27.9724	571.518	599.275	615.899	651.58	27.542	247.886	241.182	252.383	261.617	22.3684	985.24	1003.35	1006.24	1048.58	16.4017	753.574	733.736	746.393	835.691	798.982	853.653	875.738	959.691	949.616	970.304	978.809	983.717	23.4854	660.227	684.715	688.14	677.963	24.066	718.128	680.526	742.587	671.432	819.071	774.209
27.5837	249.842	241.663	242.583	256.053	28.0269	190.943	183.359	197.741	182.537	28.0217	571.8	598.355	614.671	650.432	27.588	246.568	240.787	251.637	261.313	22.383	983.995	1002.25	1005.9	1048.71	16.4412	753.719	734.217	746.658	835.94	798.072	854.239	874.912	959.189	948.177	970.322	977.422	983.445	23.5069	658.437	682.544	688.987	677.306	24.091	719.016	680.775	741.716	671.027	818.588	773.621
27.6303	249.298	241.447	242.216	255.457	28.0762	190.698	183.409	197.761	181.953	28.0709	570.13	597.22	613.138	650.183	27.635	246.76	240.308	251.622	260.733	22.3977	985.28	1003.37	1006.48	1048.49	16.4807	751.699	732.156	745.845	834.268	797.701	852.252	873.753	958.077	947.213	968.706	976.576	983.454	23.5284	658.798	684.072	687.578	677.561	24.116	718.375	679.879	740.574	669.622	818.422	772.673
27.6768	249.306	241.162	242.218	255.467	28.1254	190.482	183.016	197.34	181.49	28.1201	570.062	595.9	612.511	649.129	27.682	246.056	240.508	251.126	260.041	22.4123	982.32	1002.84	1005.51	1048.74	16.5202	751.804	732.669	744.908	834.568	797.244	852.599	872.966	958.141	946.551	968.156	975.854	982.967	23.5499	658.424	681.814	687.888	676.686	24.142	717.232	678.926	740.006	668.883	817.567	771.77
27.7233	248.714	240.444	241.606	254.658	28.1747	189.88	182.911	197.006	181.398	28.1693	568.705	594.942	611.14	647.675	27.728	246.179	239.597	250.833	259.567	22.4269	983.444	1002.64	1006.14	1047.63	16.5597	751.425	730.689	743.509	832.234	796.129	851.91	873.118	956.982	945.585	967.553	975.674	981.678	23.5714	658.699	682.73	686.311	676.845	24.167	718.367	679.248	739.439	668.955	816.881	771.068
27.7699	248.303	240.494	241.321	254.464	28.2239	189.864	182.404	196.473	181.063	28.2185	568.034	593.627	610.249	646.468	27.775	245.518	239.408	250.462	259.431	22.4415	981.661	1002.65	1005.45	1047.58	16.5993	751.124	730.975	743.669	832.23	795.424	851.538	871.657	957.401	945.058	966.241	974.273	981.006	23.5929	657.322	682.277	687.573	676.436	24.192	716.597	678.189	738.808	668.015	816.444	770.732
27.8164	248.04	240.103	241.323	254.327	28.2731	189.578	181.826	196.448	180.736	28.2677	567.043	592.942	610.022	645.376	27.821	245.689	238.725	250.252	259.079	22.4561	983.053	1001.05	1004.13	1047.27	16.6388	749.136	730.367	743.303	831.54	795.214	850.32	870.996	955.122	945.049	965.792	974.887	980.43	23.6145	657.545	683.042	686.084	676.303	24.217	717.628	678.422	737.35	667.481	816.014	769.926
27.8629	247.488	239.889	240.802	253.751	28.3224	189.674	181.401	196.242	180.673	28.3169	566.46	592.41	609.412	645.224	27.868	244.251	238.869	249.221	258.902	22.4708	981.967	1001.4	1004.19	1046.52	16.6783	750.09	729.391	742.693	830.787	795.095	849.343	869.921	955.549	944.407	964.398	974.077	979.881	23.636	656.807	680.602	685.999	675.67	24.242	715.422	677.727	737.867	666.844	814.716	769.59
27.9094	247.411	239.206	240.548	253.823	28.3716	189.401	181.154	195.794	180.535	28.3661	566.472	591.13	608.512	644.828	27.914	244.912	238.873	249.088	258.035	22.4854	983.072	1000.65	1005.07	1047.74	16.7178	748.33	728.893	742.244	829.294	794.596	849.018	869.495	954.1	943.83	963.803	972.143	978.475	23.6575	656.737	681.963	684.351	675.444	24.267	716.536	678.031	736.603	665.797	813.784	768.662
27.956	247.171	239.208	240.214	253.515	28.4209	188.836	181.137	195.574	180.085	28.4154	564.807	590.1	607.209	643.044	27.961	244.265	238.544	248.33	258.068	22.5	980.669	1000.16	1004.53	1047.71	16.7573	748.373	728.577	741.616	830.772	794.45	848.819	868.636	953.51	943.397	964.945	972.014	979.222	23.679	655.766	679.47	686.694	674.869	24.292	714.268	676.89	736.373	665.305	813.548	768.122
28.0025	246.234	238.685	239.552	252.305	28.4701	188.703	180.758	195.283	179.627	28.4646	564.664	589.432	606.582	641.985	28.007	244.348	237.519	248.206	257.637	22.5146	982.532	999.758	1003.96	1046.7	16.7968	747.233	727.099	740.705	828.115	793.47	847.011	868.657	953.277	941.608	963.101	972.436	978.745	23.7005	655.965	680.791	684.46	674.775	24.317	714.961	676.862	735.227	664.71	813.3	767.519
28.049	246.28	238.102	239.224	252.222	28.5194	188.024	180.273	195.015	179.233	28.5138	562.665	588.246	605.517	640.436	28.054	243.205	237.134	247.569	257.085	22.5292	980.137	999.632	1003.84	1046.1	16.8364	746.93	726.95	740.096	828.105	792.971	847.207	867.307	952.603	941.637	962.614	970.458	976.474	23.722	655.976	679.752	685.123	674.156	24.342	713.196	675.592	735.56	663.46	812.245	766.64
28.0955	245.744	238.198	239.198	252.082	28.5686	187.519	180.292	194.991	179.167	28.563	562.054	587.684	604.091	639.844	28.101	243.266	237.018	247.555	256.862	22.5439	982.036	998.798	1003.48	1045.41	16.8759	746.289	726.591	738.869	827.762	793.295	847.547	867.064	953.005	940.515	961.153	969.921	976.204	23.7435	656.375	680.808	683.743	674.286	24.367	714.457	676.313	733.822	662.918	812.261	765.806
28.1421	245.37	237.98	238.978	251.718	28.6179	187.842	179.861	194.503	178.775	28.6122	560.68	586.449	602.905	639.058	28.147	242.225	236.985	246.937	256.159	22.5585	980.025	999.013	1002.84	1044.68	16.9154	746.756	726.917	739.111	827.378	791.844	847.211	866.676	952.017	939.595	961.985	969.294	976.483	23.7651	655.763	678.639	685.298	673.431	24.393	711.944	674.59	735.05	662.264	811.032	765.82
28.1886	244.937	237.341	238.393	251.417	28.6671	187.446	179.509	193.903	178.362	28.6614	560.959	584.889	602.388	638.303	28.194	242.449	236.174	246.995	256.032	22.5731	981.311	999.039	1002.78	1044.58	16.9549	744.868	724.599	738.507	825.319	790.793	845.884	864.868	950.708	938.879	960.833	968.276	974.5	23.7866	656.22	680.201	683.677	673.701	24.418	712.278	674.528	733.512	661.787	810.862	764.46
28.2351	244.85	236.852	238.186	251.065	28.7163	187	179.207	193.607	177.987	28.7106	559.078	584.981	601.703	637.475	28.24	241.866	236.085	246.764	255.86	22.5877	978.656	999.814	1002.15	1044.46	16.9944	745.675	724.775	737.916	825.058	791.122	844.94	864.353	950.489	938.561	958.769	967.63	974.77	23.8081	655.056	678.15	683.953	674.064	24.443	711.1	674.373	733.026	660.683	809.347	764.428
28.2816	244.839	236.849	237.483	250.534	28.7656	187.247	178.784	193.428	177.432	28.7598	559.154	584.428	600.945	635.948	28.287	241.928	235.503	246.325	255.611	22.6023	980.533	998.814	1002.89	1044.19	17.0339	744.191	723.24	736.814	823.572	790.332	844.718	864.823	949.996	937.259	958.498	966.962	973.049	23.8296	655.461	679.599	682.383	673.385	24.468	711.499	674.703	731.846	660.291	809.719	764.032
28.3282	244.484	236.314	237.357	250.275	28.8148	186.634	178.45	192.69	177.355	28.8091	557.091	582.547	599.605	635.25	28.333	240.817	235.118	245.807	255.021	22.617	978.481	997.521	1002.84	1044.64	17.0735	744.092	723.605	736.945	823.123	790.254	843.985	864.12	949.645	938.213	958.269	967.163	972.71	23.8511	653.794	677.881	683.902	673.11	24.493	709.151	673.134	732.968	659.739	808.802	763.934
28.3747	243.772	236.244	236.661	250.532	28.8641	186.136	178.034	192.674	177.303	28.8583	557.247	581.688	599.16	633.165	28.38	241.202	234.584	245.635	254.642	22.6316	980.559	997.887	1002.6	1043.01	17.113	742.597	722.039	735.445	822.147	788.986	843.533	863.491	947.372	937.354	956.857	966.449	971.642	23.8726	654.321	679.326	682.126	672.723	24.518	710.702	673.532	731.188	659.552	807.734	763.751
28.4212	243.727	235.528	236.574	249.826	28.9133	185.714	178.037	192.384	177.096	28.9075	555.224	580.214	598.357	633.02	28.426	240.313	234.255	244.898	255.094	22.6462	977.885	998.778	1002.66	1043.11	17.1525	742.276	722.9	734.966	822.921	788.808	842.799	863.063	946.466	936.556	955.956	964.392	971.783	23.8941	652.367	677.636	683.137	671.973	24.543	708.334	672.649	731.712	658.163	807.954	761.925
28.4677	243.057	235.113	236.143	249.242	28.9626	185.673	178.045	191.93	176.683	28.9567	554.947	579.407	597.68	631.807	28.473	240.303	233.796	244.887	254.097	22.6608	978.913	998.285	1001.31	1043.83	17.192	740.338	720.816	734.446	821.388	788.438	841.202	861.568	946.906	934.646	955.972	963.827	971.097	23.9157	653.261	678.44	681.955	670.337	24.568	709.249	673.086	729.777	658.377	807.4	761.927
28.5143	242.462	234.812	235.745	248.803	29.0118	185.236	177.378	191.85	176.266	29.0059	554.483	579.046	595.383	630.668	28.52	239.419	233.948	244.185	253.177	22.6754	977.766	998.075	1001.24	1043.04	17.2315	741.021	721.397	733.648	821.439	787.459	840.673	862.152	947.156	934.478	954.584	963.695	969.615	23.9372	652.76	676.276	682.293	670.945	24.593	707.06	671.565	730.981	656.138	805.555	761.871
28.5608	242.102	234.424	235.45	248.432	29.0611	185.195	177.155	191.617	175.849	29.0551	554.289	578.321	595.22	629.449	28.566	239.651	233.433	244.287	252.839	22.6901	978.385	997.14	1001.62	1042.82	17.271	739.988	720.031	733.257	820.763	786.687	839.817	861.295	946.788	933.12	953.861	963.075	969.334	23.9587	652.89	677.144	680.511	670.593	24.618	708.206	671.926	728.761	655.261	804.705	760.226
28.6073	242.132	234.273	234.98	247.992	29.1103	184.494	176.938	191.232	175.881	29.1043	551.432	577.22	593.746	628.782	28.613	238.797	233.487	243.736	252.792	22.7047	976.554	997.125	1000.22	1042.93	17.3106	739.97	720.507	733.407	819.963	786.622	839.792	860.619	945.488	932.625	953.583	961.533	968.462	23.9802	651.796	674.956	681.795	670.468	24.644	706.481	671.157	729.337	654.902	805.457	761.264
28.6538	241.746	233.867	234.632	247.628	29.1596	184.625	176.623	190.579	175.565	29.1535	552.036	576.121	592.772	627.936	28.659	239.06	233.041	243.478	252.426	22.7193	978.11	996.129	1000.43	1042.6	17.3501	737.969	718.747	731.997	818.406	785.288	838.859	860.121	944.06	931.65	952.032	960.923	967.819	24.0017	651.794	675.962	680.538	670.37	24.669	706.922	671.959	728.517	654.835	804.809	760.447
28.7004	241.217	233.466	234.197	247.11	29.2088	183.932	176.208	190.648	175.547	29.2028	550.154	575.748	592.273	626.37	28.706	238.693	232.338	243.068	252.012	22.7339	976.363	996.411	1000.54	1042.6	17.3896	738.153	718.772	731.786	818.21	784.547	838.796	859.112	943.397	931.274	951.479	960.435	967.07	24.0232	651.288	674.763	681.636	670.593	24.694	705.862	669.546	727.979	654.379	803.034	758.648
28.7469	240.809	233.191	233.817	246.726	29.258	184.179	176.276	190.066	175.043	29.252	550.001	574.814	591.846	625.031	28.752	238.623	232.02	242.829	251.798	22.7485	978.265	996.899	1000.31	1041.85	17.4291	736.383	717.726	731.537	817.096	784.337	838.833	859.928	943.418	930.706	951.205	960.043	967.328	24.0448	651.2	674.542	680.168	669.994	24.719	706.254	669.92	727.092	653.535	804.116	757.675
28.7934	240.495	233.016	233.833	246.906	29.3073	183.542	175.691	190.026	174.82	29.3012	548.158	573.59	590.452	624.801	28.799	239.044	231.915	242.58	251.473	22.7632	975.863	996.537	999.378	1042.01	17.4686	736.511	717.172	730.369	816.598	783.926	837.206	858.304	942.841	929.819	950.065	959.726	966.648	24.0663	650.627	673.714	680.776	669.787	24.744	703.631	668.447	727.277	653.033	802.622	757.358
28.84	240.261	232.753	233.683	246.571	29.3565	183.788	175.234	189.601	174.527	29.3504	547.817	572.516	589.549	623.492	28.845	237.27	231.514	241.639	250.853	22.7778	976.832	995.721	999.698	1041.1	17.5081	734.743	716.573	729.453	816.102	782.677	835.374	857.511	942.126	928.332	948.735	959.413	965.67	24.0878	650.745	674.615	678.975	668.884	24.769	704.089	669.286	725.551	652.367	801.543	757.503
28.8865	240.137	232.382	233.063	245.922	29.4058	182.596	175.372	189.298	174.269	29.3996	546.15	570.901	588.923	622.659	28.892	237.205	231.27	241.383	250.513	22.7924	975.536	995.629	999.338	1041.67	17.5477	735.406	716.849	728.944	815.521	782.14	835.695	856.336	941.405	929.407	948.935	958.375	964.542	24.1093	650.918	673.384	680.716	669.824	24.794	702.663	667.844	725.997	651.816	800.738	756.402
28.933	239.665	232.039	233.148	245.389	29.455	182.865	174.992	188.609	173.429	29.4488	545.91	570.304	588.455	621.375	28.939	236.514	230.446	241.22	250.176	22.807	976.841	995.489	999.273	1041.03	17.5872	733.141	714.783	728.678	814.425	782.563	835.579	855.539	940.441	927.839	947.648	957.14	962.786	24.1308	650.953	673.996	678.055	668.881	24.819	703.118	667.86	724.868	650.964	800.824	756.211
28.9795	239.583	231.72	232.53	244.946	29.5043	181.974	174.816	188.715	173.672	29.498	544.404	570.081	586.961	620.452	28.985	236.591	230.203	241.062	249.771	22.8216	974.332	994.764	998.156	1040.85	17.6267	733.728	714.6	728.112	813.652	781.431	835.117	854.352	940.365	927.699	947.55	955.519	961.629	24.1523	649.045	672.501	679.589	668.182	24.844	702.385	667.632	724.228	650.553	799.512	754.819
29.0261	239.169	231.546	232.115	244.734	29.5535	182.266	174.28	188.558	173.158	29.5472	543.888	568.983	586.642	618.979	29.032	235.836	230.131	240.57	249.239	22.8363	976.531	994.216	998.217	1040.22	17.6662	732.154	713.617	727.582	812.651	780.725	833.836	853.829	939.242	926.47	947.383	955.374	960.866	24.1738	649.802	673.123	677.927	667.957	24.869	702.884	667.678	722.808	649.813	799.335	755.077
29.0726	238.664	230.772	231.804	244.607	29.6028	181.147	174.152	188.104	172.682	29.5965	542.51	567.279	584.733	618.818	29.078	236.084	229.965	240.403	248.894	22.8509	974.44	993.467	998.009	1039.94	17.7057	732.577	713.88	726.762	812.13	779.87	833.651	853.899	938.641	926.088	946.775	954.234	961.121	24.1954	648.881	671.243	679.457	668.615	24.895	700.753	666.681	723.44	648.467	798.392	754.26
29.1191	238.098	230.218	231.61	244.138	29.652	181.335	173.513	187.772	172.49	29.6457	542.377	566.136	584.151	617.868	29.125	235.343	229.508	239.965	248.62	22.8655	974.593	993.047	997.629	1039.8	17.7452	731.677	713.193	725.961	811.563	779.188	833.166	853.709	937.687	924.78	946.287	953.658	961.101	24.2169	649.323	672.696	677.461	667.756	24.92	701.993	667.053	721.617	648.078	799.041	753.51
29.1656	238.013	230.781	231.134	243.739	29.7012	181.092	173.68	187.372	172.633	29.6949	540.743	566.564	583.164	616.63	29.171	235.481	229.059	239.961	248.435	22.8801	975.242	993.025	997.434	1039.09	17.7848	731.414	712.585	725.25	810.654	778.393	832.717	852.065	937.233	924.842	944.921	953.753	960.047	24.2384	648.113	670.55	678.264	667.063	24.945	698.568	665.97	722.609	647.601	796.897	753.204
29.2122	238.005	230.268	230.818	243.178	29.7505	181.193	173.411	187.2	172.098	29.7441	540.164	565.31	582.514	615.671	29.218	234.446	228.681	238.886	247.988	22.8947	974.007	992.753	997.218	1038.45	17.8243	730.635	712.156	724.514	809.721	778.117	832.352	851.707	936.763	924.628	943.883	953.391	958.693	24.2599	647.971	671.652	676.678	667.559	24.97	699.532	666.328	720.865	646.922	797.931	752.488
29.2587	237.234	229.874	230.31	243.059	29.7997	180.598	173.051	186.832	172.069	29.7933	539.154	564.465	581.643	615.585	29.264	234.396	228.071	238.169	247.172	22.9094	973.732	992.617	996.905	1038.66	17.8638	730.019	711.754	724.971	809.429	778.098	831.207	851.5	935.566	923.188	943.478	952.048	957.814	24.2814	648.207	669.91	677.539	667.216	24.995	699.32	664.688	721.244	645.807	796.084	752.745
29.3052	237.23	229.439	230.303	242.481	29.849	180.706	172.683	186.528	171.604	29.8425	539.106	563.324	580.893	614.368	29.311	234.171	228.001	237.974	247.111	22.924	972.951	992.657	996.338	1038.77	17.9033	729.372	711.135	724.845	808.78	777.606	830.036	850.452	934.549	921.541	943.333	950.848	957.25	24.3029	648.595	671.021	675.694	665.909	25.02	699.495	664.934	719.673	644.887	795.251	751.392
29.3517	236.685	229.118	230.068	242.35	29.8982	179.987	172.638	186.323	171.277	29.8917	536.459	562.524	579.879	613.216	29.358	234.197	227.735	237.633	246.289	22.9386	974.199	992.418	996.119	1038.23	17.9428	728.531	710.516	723.822	808.255	776.573	829.573	850.286	934.628	920.324	942.637	950.397	955.927	24.3244	646.925	669.743	677.652	665.958	25.045	697.149	663.933	720.432	644.053	795.276	749.878
29.3983	236.225	228.658	229.73	242.13	29.9475	179.987	172.044	186.119	170.787	29.9409	535.861	561.578	579.221	612.039	29.404	233.162	227.355	237.314	246.238	22.9532	973.172	992.269	995.954	1037.8	17.9823	727.275	709.626	723.045	807.372	775.836	828.44	849.258	933.633	920.23	941.888	950.013	955.044	24.346	647.702	670.841	675.613	665.498	25.07	698.333	664.332	717.867	643.824	794.536	750.357
29.4448	235.839	228.495	229.743	241.737	29.9967	179.285	171.976	185.65	170.535	29.9902	535.207	560.609	578.35	611.73	29.451	233.172	226.612	237.032	245.761	22.9678	974.922	991.726	995.891	1037.09	18.0219	727.2	708.65	722.28	806.95	775.619	827.578	849.111	932.582	919.674	941.799	949.552	954.823	24.3675	645.963	668.869	676.285	665.249	25.095	696.407	663.036	720.043	642.742	793.173	750.042
29.4913	235.497	227.948	229.012	241.441	30.046	179.61	171.306	185.446	170.083	30.0394	535.246	559.842	577.12	610.859	29.497	232.826	226.456	236.966	245.534	22.9825	972.261	991.718	995.623	1037.06	18.0614	726.812	708.505	721.395	806.861	774.991	827.989	848.875	932.064	918.623	940.902	948.589	954.617	24.389	646.309	669.847	675.169	665.385	25.12	697.324	663.614	717.603	642.63	793.596	749.851
29.5378	235.246	227.695	228.695	241.144	30.0952	179.172	171.355	185.176	170.051	30.0886	533.47	558.766	576.176	609.951	29.544	232.733	225.947	236.451	245.185	22.9971	973.503	992.351	995.367	1036.86	18.1009	726.245	708.444	720.476	806.376	774.318	827.762	847.431	931.175	918.206	939.37	947.556	953.654	24.4105	646.037	669.016	675.283	665.085	25.146	694.285	662.154	718.132	641.874	791.06	748.623
29.5844	234.943	227.569	228.314	240.653	30.1445	179.3	170.845	184.7	169.735	30.1378	533.582	558.052	574.946	608.751	29.59	231.741	226.391	235.927	245.023	23.0117	972.231	991.972	995.137	1037.75	18.1404	725.472	707.507	720.099	805.966	774.226	826.819	846.861	930.44	917.43	938.678	946.455	952.488	24.432	646.016	669.818	673.914	664.345	25.171	695.202	662.235	715.982	640.99	791.903	747.864
29.6309	234.282	227.485	227.809	241.001	30.1937	178.176	170.592	184.504	169.578	30.187	531.75	557.621	574.141	608.22	29.637	231.708	225.605	236.018	244.125	23.0263	972.93	990.96	994.811	1036.33	18.1799	724.818	706.64	719.691	805.065	773.814	826.088	846.341	930.191	916.456	938.363	945.659	952.075	24.4535	644.578	668.274	674.274	663.866	25.196	693.097	660.783	717.28	639.739	790.168	747.835
29.6774	234.055	226.612	227.855	240.53	30.2429	178.128	170.128	184.333	169.328	30.2362	531.796	556.048	573.15	606.516	29.683	231.249	224.998	235.291	244.109	23.0409	970.823	990.327	994.222	1036.15	18.2194	724.774	705.898	718.525	804.186	772.704	825.375	845.519	929.892	916.139	937.675	945.577	951.367	24.475	645.117	668.646	673.482	663.655	25.221	695.076	661.339	715.085	639.267	789.911	747.365
29.7239	233.577	226.832	227.147	240.452	30.2922	177.821	170.162	183.847	168.789	30.2854	530.249	555.404	571.651	605.474	29.73	231.155	224.658	235.256	243.782	23.0556	971.971	990.19	994.677	1036.39	18.2589	724.008	704.738	717.217	803.623	772.178	824.598	844.599	929.376	915.715	936.914	944.879	950.307	24.4966	644.297	667.501	673.719	663.398	25.246	693.336	660.543	716.252	638.404	788.581	747.07
29.7705	233.486	226.087	226.985	239.775	30.3414	177.837	169.695	183.439	168.299	30.3346	530.194	554.355	571.021	604.326	29.777	230.384	224.622	234.471	243.358	23.0702	970.717	991.094	993.512	1036.81	18.2985	724.656	704.024	716.756	803.029	771.992	823.572	843.918	929.105	915.194	936.729	943.72	949.361	24.5181	644.308	667.513	673.078	663.213	25.271	693.764	660.865	713.47	637.569	788.921	745.431
29.817	232.595	225.714	226.852	239.532	30.3907	177.327	169.445	183.239	168.285	30.3839	528.722	552.625	569.204	603.672	29.823	230.556	224.123	234.354	243.067	23.0848	971.977	989.521	994.01	1035.9	18.338	722.506	703.844	716.66	802.827	770.57	823.151	843.852	927.796	914.07	936.39	943.166	948.06	24.5396	644.102	667.09	672.617	663.219	25.296	691.616	659.063	713.87	637.21	788.534	744.47
29.8635	232.457	225.237	226.47	239.182	30.4399	177.224	169.145	182.607	168.187	30.4331	528.368	551.688	568.536	602.299	29.87	229.781	224.048	233.857	242.618	23.0994	970.341	989.274	993.293	1036.31	18.3775	722.641	703.217	716.341	802.282	770.123	822.859	843.368	926.826	912.828	935.213	942.679	947.359	24.5611	643.86	666.419	673.092	662.85	25.321	692.62	659.571	712.649	636.499	788.052	744.07
29.91	232.144	225.125	226.026	238.985	30.4892	176.542	168.865	182.695	167.956	30.4823	527.475	551.531	567.793	601.712	29.916	229.673	223.538	233.978	242.212	23.114	971.597	989.015	992.054	1035.01	18.417	721.493	702.963	715.445	801.064	769.535	822.488	841.957	925.94	912.342	933.816	942.366	947.301	24.5826	643.312	666.141	672.936	662.423	25.346	689.75	658.557	714.007	635.673	786.953	744.076
29.9566	232.362	225.029	225.72	238.747	30.5384	176.759	168.586	182.339	167.464	30.5315	527.022	550.257	567.111	600.53	29.963	228.896	223.644	233.739	242.151	23.1287	968.931	989.2	991.941	1035.14	18.4565	721.842	702.246	714.984	800.778	768.874	821.858	841.33	925.68	911.706	932.789	942.155	946.302	24.6041	642.911	666.439	672.09	661.742	25.371	690.724	658.675	712.007	635.128	786.959	743.186
30.0031	231.724	224.67	225.126	238.288	30.5877	175.757	168.586	182.285	167.168	30.5807	524.452	549.866	566.263	599.504	30.009	228.681	223.134	233.44	241.539	23.1433	970.353	987.162	993.079	1033.95	18.496	720.199	701.217	713.756	799.284	769.016	821.364	840.929	925.456	910.778	932.949	941.138	946.026	24.6256	643.237	667.02	671.31	661.057	25.397	690.53	657.078	711.288	634.019	786.49	742.68
30.0496	231.807	224.598	224.991	237.96	30.6369	175.966	168.385	181.701	166.831	30.6299	524.401	549.045	565.131	598.407	30.056	228.054	222.825	232.673	241.065	23.1579	968.713	988.32	991.048	1034.09	18.5356	720.325	700.484	713.067	798.323	768.698	820.849	840.614	924.8	910.488	933.14	940.775	945.375	24.6472	642.522	666.038	670.75	661.036	25.422	690.599	657.362	709.586	633.629	785.586	742.771
30.0962	231.135	223.681	224.51	237.316	30.6861	175.244	167.86	181.527	166.671	30.6791	523.234	547.075	563.276	597.473	30.102	228.314	222.223	232.722	240.732	23.1725	970.255	988.124	991.794	1033.68	18.5751	718.663	699.818	712.971	798.644	767.563	819.714	839.61	923.775	909.354	932.669	939.861	943.912	24.6687	643.077	665.935	669.976	660.784	25.447	687.62	656.532	710.69	632.781	784.368	741.973
30.1427	230.874	223.548	224.22	237.281	30.7354	175.408	167.619	181.259	166.184	30.7283	523.45	546.428	563.414	596.328	30.149	227.662	222.047	232.155	240.257	23.1871	968.923	988.146	991.493	1034.23	18.6146	718.668	699.625	713.322	799.217	767.157	818.746	838.554	924.218	908.833	930.775	938.588	943.679	24.6902	642.101	664.586	670.507	660.397	25.472	688.892	656.391	709.679	632.161	783.914	741.309
30.1892	230.539	223.211	223.563	236.434	30.7846	174.664	167.495	180.471	165.917	30.7776	521.773	545.716	563.229	595.868	30.196	227.483	221.643	231.884	239.813	23.2018	969.414	987.707	991.456	1033.35	18.6541	717.988	698.854	711.451	796.751	766.081	818.12	838.421	923.222	908.297	930.605	938.657	943.065	24.7117	641.946	665.368	669.608	659.802	25.497	686.851	655.444	709.002	630.693	783.205	740.504
30.2357	230.358	222.994	223.253	236.126	30.8339	174.916	167.053	180.751	165.644	30.8268	521.624	544.454	561.923	595.001	30.242	226.734	221.856	231.295	239.535	23.2164	968.582	986.39	991.462	1033.01	18.6936	718.525	698.315	711.175	796.347	765.212	817.545	837.824	922.396	908.161	929.184	936.836	942.498	24.7332	641.111	664.71	670.285	660.185	25.522	687.685	655.291	708.073	629.643	782.752	739.742
30.2823	229.917	222.308	223.418	236.167	30.8831	174.264	166.779	180.356	165.789	30.876	521.492	543.311	560.664	593.903	30.289	226.625	221.257	231.039	239.26	23.231	969.881	986.815	990.754	1032.93	18.7331	716.437	697.657	710.157	796.348	765.194	816.764	837.264	921.473	907.428	928.156	936.771	941.761	24.7547	642.151	666.168	669.315	660.354	25.547	687.432	654.737	707.825	629.16	782.382	739.157
30.3288	229.651	222.161	223.106	235.526	30.9324	174.211	166.199	180.08	165.483	30.9252	519.955	542.99	559.594	592.891	30.335	226.018	220.739	230.6	238.908	23.2456	967.877	986.645	989.859	1032.22	18.7727	716.737	697.438	709.844	795.225	765.318	815.803	836.282	920.849	907.026	927.26	935.204	941.161	24.7762	640.867	663.899	669.847	659.283	25.572	686.902	654.13	707.075	628.625	781.977	738.135
30.3753	229.306	221.667	222.323	234.927	30.9816	173.996	166.232	179.892	165.043	30.9744	519.411	542.224	558.331	591.894	30.382	226.035	220.07	230.383	238.474	23.2602	969.555	985.719	990.784	1031.35	18.8122	715.031	696.826	709.389	794.075	764.215	814.668	836.547	920.342	905.33	927.259	933.94	939.583	24.7978	641.35	664.68	668.584	658.726	25.597	686.237	653.488	706.355	628.194	781.184	737.404
30.4218	229.008	221.424	222.184	234.657	31.0309	173.801	165.81	179.367	164.522	31.0236	518.092	541.03	557.437	590.589	30.428	225.175	219.901	229.736	238.36	23.2749	966.19	985.682	990.066	1031.29	18.8517	715.543	696.263	708.917	794.097	763.768	814.876	835.509	920.405	905.266	925.941	933.741	939.317	24.8193	639.895	662.812	669.059	658.333	25.622	684.978	652.992	706.597	627.881	780.275	737.045
30.4684	228.584	221.299	221.773	234.772	31.0801	173.209	165.793	179.003	164.594	31.0728	517.794	539.883	557.18	589.247	30.475	225.536	219.635	229.189	237.939	23.2895	967.009	985.144	990.337	1031.9	18.8912	714.387	695.505	708.137	793.168	762.866	814.364	834.955	918.878	904.806	925.342	933.564	938.46	24.8408	640.652	662.98	667.282	658.339	25.648	685.156	653.137	705.918	626.998	779.853	736.677
30.5149	228.282	220.751	221.405	233.815	31.1293	173.316	165.081	178.543	164.05	31.122	517.093	539.502	556.79	588.504	30.521	224.859	219.325	228.643	237.378	23.3041	966.523	985.862	989.103	1030.92	18.9307	713.349	695.085	707.062	792.956	762.681	813.29	834.595	918.778	904.495	925.088	932.307	937.85	24.8623	639.786	661.856	668.289	658.617	25.673	684.159	652.697	704.795	625.769	779.276	735.719
30.5614	228.13	220.622	221.474	233.736	31.1786	172.409	164.843	178.559	163.645	31.1713	516.885	538.453	555.749	586.876	30.568	224.719	218.821	228.505	236.938	23.3187	967.387	984.02	988.789	1030.22	18.9702	712.581	693.857	706.859	792.025	761.529	813.392	833.6	916.922	901.835	924.645	931.913	937.266	24.8838	639.843	663.164	666.155	657.199	25.698	684.649	652.666	703.694	625.767	778.547	734.882
30.6079	227.69	220.211	221	233.527	31.2278	172.494	164.631	178.206	163.189	31.2205	514.697	537.308	554.573	587.37	30.615	223.744	218.387	228.528	236.228	23.3333	965.59	984.095	988.646	1030.33	19.0098	712.888	694.123	705.944	791.224	761.194	812.42	832.975	916.084	902.456	923.045	930.511	935.602	24.9053	638.35	662.303	667.811	657.408	25.723	683.174	651.444	703.867	624.933	777.936	734.823
30.6545	226.78	219.848	220.753	232.375	31.2771	171.859	164.705	177.911	163.416	31.2697	515.012	536.88	553.336	585.793	30.661	223.973	217.915	228.089	235.91	23.348	966.544	984.08	988.773	1029.83	19.0493	711.298	693.103	706.037	789.94	760.581	811.481	831.743	915.675	901.435	923.618	929.918	935.695	24.9269	638.592	663.071	666.118	657.082	25.748	683.757	650.94	702.777	623.753	777.341	734.022
30.701	226.717	219.73	220.384	232.185	31.3263	171.821	164.14	177.504	162.849	31.3189	512.852	535.468	552.692	585.462	30.708	223.42	217.835	227.322	235.871	23.3626	964.987	983.601	988.368	1029.57	19.0888	711.762	692.401	704.827	789.582	760.786	811.29	831.881	914.995	902.131	923.174	929.098	936.244	24.9484	637.972	660.745	667.104	656.836	25.773	681.832	650.396	702.553	622.991	775.753	733.655
30.7475	226.662	219.527	219.561	232.447	31.3756	171.41	163.843	177.789	162.759	31.3681	513.26	534.408	551.965	584.289	30.754	223.218	217.488	227.111	235.337	23.3772	967.151	984.161	987.84	1028.56	19.1283	710.064	691.692	704.669	788.432	759.844	810.764	830.569	914.452	900.107	921.4	929.93	934.006	24.9699	638.13	661.934	665.239	656.155	25.798	682.569	651.256	701.359	622.408	775.826	732.63
30.794	226.512	219.044	219.414	231.655	31.4248	171.146	163.501	177.307	162.391	31.4173	511.053	534.326	550.733	583.394	30.801	222.521	217.04	226.978	235.004	23.3918	964.391	983.54	987.746	1028.99	19.1678	709.382	690.385	703.754	788.398	759.817	810.828	829.835	913.082	900.634	919.975	928.063	933.66	24.9914	637.661	660.274	666.174	657.005	25.823	680.688	649.447	701.2	621.284	776.024	731.903
30.8406	225.428	219.127	219.198	231.615	31.4741	170.755	163.543	176.856	162.4	31.4665	511.313	533.168	550.033	582.005	30.847	222.301	216.774	226.671	234.692	23.4064	966.429	984.084	987.862	1028.37	19.2073	708.591	690.507	703.121	788.028	759.193	809.878	829.619	912.934	899.187	919.613	928.045	932.758	25.0129	638.256	661.043	664.332	656.245	25.848	681.11	649.854	699.871	620.863	775.588	731.586
30.8871	225.526	218.499	218.795	231.205	31.5233	170.831	163.205	176.531	161.555	31.5157	508.916	532.804	549.2	581.891	30.894	221.794	216.993	225.974	234.405	23.4211	964.075	983.118	987.616	1028.33	19.2469	708.166	690.587	702.567	787.733	757.808	809.552	829.882	911.769	899.096	918.476	926.061	932.253	25.0344	636.993	659.372	665.86	655.485	25.873	679.29	647.633	700.536	620.804	774.115	730.827
30.9336	225.145	217.834	218.351	230.804	31.5726	170.248	163.024	176.329	161.946	31.565	509.073	531.805	548.218	580.195	30.94	221.793	216.156	226.023	234.029	23.4357	965.368	982.709	986.468	1028.01	19.2864	707.695	689.322	701.729	786.125	756.841	808.254	827.929	910.87	897.79	917.989	925.767	931.255	25.0559	637.261	660.665	664.29	654.162	25.899	680.347	647.94	699.977	620.179	773.748	730.064
30.9801	225.049	217.45	217.773	230.528	31.6218	170.263	162.47	175.678	161.279	31.6142	507.163	530.43	547.236	579.933	30.987	220.973	215.969	225.119	234.377	23.4503	963.259	982.291	986.668	1028.71	19.3259	707.778	689.404	700.949	785.457	756.658	809.183	826.735	910.373	897.697	918.253	925.554	929.967	25.0775	636.133	659.236	665.28	655.075	25.924	678.385	647.429	699.227	619.251	772.044	729.662
31.0267	224.591	217.168	217.749	229.654	31.671	169.655	162.125	176.004	161.188	31.6634	506.649	529.298	546.308	578.696	31.034	221.185	215.464	225.154	233.46	23.4649	964.503	981.425	985.944	1028.42	19.3654	706.023	687.821	700.12	783.817	755.754	807.242	827.055	909.849	896.644	917.43	925.364	928.439	25.099	636.068	659.227	662.892	654.608	25.949	678.806	647.478	698.311	618.477	772.241	729.261
31.0732	224.043	216.964	217.353	229.268	31.7203	169.587	161.751	175.304	160.631	31.7126	505.621	527.945	545.518	577.82	31.08	220.744	215.395	225.122	233.248	23.4795	962.759	982.37	986.243	1028.07	19.4049	706.242	687.786	700.481	783.242	755.898	806.67	826.022	908.968	895.487	916.081	924.843	928.523	25.1205	636.182	657.821	663.901	655.162	25.974	676.986	646.048	698.288	616.632	770.959	728.562
31.1197	223.752	216.682	216.78	229.565	31.7695	168.93	161.693	175.124	160.313	31.7618	505.713	527.204	544.953	576.255	31.127	220.393	214.598	224.702	232.525	23.4942	963.614	982.14	985.28	1026.96	19.4444	705.559	686.585	699.529	782.353	753.903	806.768	825.925	908.417	894.268	916.359	923.523	927.536	25.142	636.107	659.452	663.064	654.417	25.999	676.895	646.745	696.434	616.196	770.661	727.75
31.1663	223.55	216.16	216.378	229.149	31.8188	168.902	161.561	174.792	159.959	31.811	504.169	527.412	543.978	575.458	31.173	219.593	214.241	223.94	232.072	23.5088	961.615	982.271	985.717	1026.93	19.484	705.217	686.397	699.001	782.493	753.489	805.632	824.518	907.168	893.727	914.499	921.546	926.506	25.1635	634.71	658.409	664.057	653.168	26.024	676.21	645.736	696.503	615.4	769.542	727.356
31.2128	222.577	215.756	215.963	228.881	31.868	168.425	161.283	174.477	159.55	31.8602	504.064	526.022	542.551	573.659	31.22	219.525	214.173	223.75	231.951	23.5234	963.344	981.232	984.894	1026.52	19.5235	703.944	685.755	698.909	781.154	752.938	804.457	824.812	906.331	891.899	913.62	922.075	926.86	25.185	635.11	658.403	662.951	652.881	26.049	677.06	645.79	695.244	614.726	770.058	726.783
31.2593	222.487	215.619	215.714	228.493	31.9173	168.496	160.765	173.921	159.131	31.9094	502.266	525	541.433	573.135	31.266	219.152	213.703	223.107	231.776	23.538	962.536	981.445	985.046	1026.36	19.563	704.164	685.619	697.565	780.996	752.197	804.199	823.734	905.623	892.778	912.893	920.705	925.823	25.2065	633.941	657.365	662.759	652.551	26.074	674.815	644.33	695.877	614.428	768.918	726.159
31.3058	222.312	215.472	215.424	228.201	31.9665	167.37	160.835	174.246	159.17	31.9587	501.807	523.884	540.358	571.859	31.313	218.681	213.277	222.78	231.201	23.5526	963.002	980.763	984.907	1026.12	19.6025	702.928	684.384	696.944	781.081	751.111	803.452	823.915	904.449	891.385	912.742	919.19	925.749	25.2281	634.217	657.702	661.621	652.32	26.099	675.893	644.098	694.456	613.757	768.874	725.325
31.3524	221.952	215.035	215.232	227.9	32.0158	167.486	160.503	173.745	158.699	32.0079	500.397	523.09	539.564	571.637	31.359	218.31	213.252	222.778	230.981	23.5673	961.278	980.872	985.002	1025.98	19.642	702.737	683.937	696.207	780.422	750.946	803.633	821.93	904.575	890.579	912.193	919.916	925.014	25.2496	633.928	656.293	663.179	652.309	26.124	673.795	643.554	694.668	612.976	767.886	725.066
31.3989	221.78	214.475	215.218	227.34	32.065	167.044	160.329	173.19	158.752	32.0571	499.976	521.806	538.86	569.841	31.406	218.137	212.948	222.513	230.878	23.5819	961.891	980.76	984.395	1025.53	19.6815	700.784	682.511	696.144	779.498	750.171	802.344	821.06	903.308	889.816	912.259	919.069	924.433	25.2711	634.138	657.129	661.167	652.018	26.15	674.867	643.142	693.143	612.262	767.123	724.618
31.4454	221.488	214.207	214.918	226.928	32.1142	167.119	159.789	172.883	158.26	32.1063	498.67	521.777	538.532	570.383	31.453	217.884	212.383	222.139	230.319	23.5965	960.284	979.894	983.791	1025.56	19.7211	700.431	682.829	695.345	778.699	750.252	802.273	820.925	903.298	889.456	908.919	917.981	923.09	25.2926	632.634	655.629	662.277	652.167	26.175	672.394	642.051	693.524	611.034	766.463	724.11
31.4919	221.115	214.142	214.493	226.688	32.1635	166.587	159.765	172.479	157.891	32.1555	498.284	520.614	536.79	568.969	31.499	217.552	211.698	221.601	229.891	23.6111	961.491	978.867	983.573	1024.37	19.7606	698.728	680.983	695.258	778.145	748.835	801.404	820.637	902.484	888.997	909.56	918.196	923.312	25.3141	633.303	656.645	660.343	651.359	26.2	672.943	641.812	692.101	610.149	767.111	722.617
31.5385	220.571	213.905	213.995	226.48	32.2127	166.584	159.424	172.27	157.639	32.2047	496.881	520.007	536.065	568.255	31.546	217.63	211.211	221.282	229.546	23.6257	959.552	979.234	983.278	1023.96	19.8001	699.43	680.73	694.13	777.488	748.327	801.294	819.344	901.345	887.679	909.77	916.96	922.398	25.3356	632.74	654.689	661.221	650.623	26.225	671.727	641.122	692.617	609.913	764.889	722.657
31.585	220.202	213.392	213.528	226.065	32.262	165.663	159.191	172.05	157.501	32.2539	496.644	519.005	535.576	567.288	31.592	216.562	211.585	220.926	229.213	23.6404	960.522	978.861	983.055	1023.59	19.8396	698.907	679.855	693.864	777.123	748.176	799.556	818.754	901.644	887.091	908.33	915.865	920.797	25.3571	633.156	655.756	659.416	650.328	26.25	672.304	641.452	690.479	608.779	764.927	721.135
31.6315	220.042	213.141	213.781	225.688	32.3112	165.875	158.723	171.548	157.108	32.3031	495.097	517.399	534.168	566.372	31.639	216.555	211.455	220.727	229.05	23.655	959.431	978.498	983.036	1023.34	19.8791	699	679.845	692.86	776.443	747.803	799.171	818.084	900.778	886.801	907.238	915.47	920.085	25.3787	632.058	655.277	660.126	650.235	26.275	670.276	639.969	691.199	608.167	764.213	722.394
31.678	219.799	212.934	213.525	225.146	32.3605	165.213	158.39	171.745	156.724	32.3524	495.083	516.32	533.64	565.468	31.685	215.857	210.79	220.401	228.55	23.6696	959.553	978.107	982.885	1023.36	19.9186	696.807	678.231	691.879	774.876	747.496	798.842	817.801	898.862	885.584	907.486	915.232	918.574	25.4002	632.226	655.522	659.432	650.044	26.3	670.78	640.313	690.172	607.67	763.394	721.663
31.7246	219.525	212.841	213.019	225.364	32.4097	165.422	158.142	170.988	156.487	32.4016	493.669	516.42	532.446	564.247	31.732	215.865	210.253	220.153	228.039	23.6842	958.78	977.662	982.179	1023.02	19.9582	697.015	678.418	691.283	774.953	746.876	798.365	816.327	898.709	885.076	906.747	913.883	919.087	25.4217	631.212	653.158	660.12	650.123	26.325	669.212	638.592	689.832	606.759	762.137	720.098
31.7711	219.275	212.383	212.844	225.274	32.459	164.906	158.211	170.81	156.656	32.4508	493.361	515.144	531.387	563.235	31.778	215.246	209.99	219.365	227.343	23.6988	959.378	977.754	981.904	1022.6	19.9977	696.007	677.5	690.794	774.386	745.474	797.424	816.752	898.232	883.934	905.709	913.186	917.794	25.4432	631.715	653.633	658.466	649.301	26.35	670.239	639.111	687.912	606.854	762.142	719.595
31.8176	219.157	211.793	212.37	224.299	32.5082	164.893	157.422	170.381	156.012	32.5	491.691	514.34	530.139	563.307	31.825	215.429	209.329	219.301	227.036	23.7135	958.271	976.665	982.141	1022.5	20.0372	696.158	677.742	690.25	774.106	744.68	797.528	815.31	897.91	883.581	905.313	911.532	916.704	25.4647	631.065	653.007	660.134	649.399	26.376	667.718	637.962	689.861	606.097	761.038	718.575
31.8641	218.847	211.23	212.362	223.846	32.5575	164.321	157.57	170.478	155.882	32.5492	491.399	513.312	529.509	561.795	31.872	214.623	209.472	218.714	226.829	23.7281	959.385	976.405	981.908	1022.72	20.0767	694.793	676.251	690.124	772.589	744.645	796.921	813.804	897.79	883.832	904.711	911.489	916.636	25.4862	631.277	654.111	658.14	648.593	26.401	668.704	638.394	687.401	604.973	761.061	718.1
31.9107	218.045	211.651	211.855	223.563	32.6067	164.307	157.284	170.027	155.518	32.5984	489.713	512.875	528.918	560.38	31.918	214.666	209.021	218.515	226.189	23.7427	958.667	976.443	980.825	1021.9	20.1162	694.814	676.638	689.155	772.703	743.912	795.909	813.698	897.278	882.765	904.105	909.869	915.308	25.5077	629.388	652.209	659.695	649.055	26.426	666.82	637.149	688.619	603.662	759.716	718.659
31.9572	217.688	210.939	211.644	223.09	32.6559	163.253	156.973	169.52	155.118	32.6476	489.856	511.238	528.056	559.5	31.965	213.738	208.654	217.931	226.237	23.7573	959.005	975.913	980.53	1020.86	20.1557	692.81	675.224	688.453	771.774	743.057	795.604	814.356	895.916	881.7	903.4	909.463	914.988	25.5293	630.072	653.478	658.429	648.384	26.451	667.505	637.541	686.844	602.162	759.038	717.397
32.0037	217.298	210.993	211.169	223.183	32.7052	163.44	156.359	169.274	154.775	32.6969	488.568	510.819	527.228	558.372	32.011	213.754	208.398	217.759	225.801	23.7719	956.987	975.463	979.732	1020.81	20.1953	693.098	675.039	687.699	771.262	742.901	794.959	813.351	894.874	881.505	902.152	909.299	914.295	25.5508	628.123	651.311	658.242	647.79	26.476	665.36	635.898	686.963	601.914	757.909	716.17
32.0502	217.097	210.717	210.802	222.619	32.7544	162.957	156.285	169.238	154.807	32.7461	488.529	510.188	526.518	557.074	32.058	212.671	208.107	217.29	225.6	23.7865	957.684	975.574	979.853	1021.16	20.2348	692.156	673.789	687.083	770.304	742.115	793.844	812.25	893.769	880.826	902.417	908.536	913.042	25.5723	628.888	651.907	656.888	647.526	26.501	666.522	636.171	685.855	601.62	758.742	715.595
32.0968	216.841	210.057	210.632	221.83	32.8037	162.817	156.124	169.023	154.237	32.7953	486.504	509.123	525.734	557.64	32.104	212.631	207.497	217.206	225.236	23.8012	958.55	975.343	980.043	1021.12	20.2743	692.2	673.119	686.639	770.314	741.467	792.877	811.627	892.598	879.866	900.579	908.022	912.758	25.5938	628.146	650.26	657.102	646.854	26.526	664.181	634.615	685.039	600.909	757.493	715.07
32.1433	216.25	209.676	210.061	221.503	32.8529	163.202	155.736	168.844	153.822	32.8445	486.134	508.252	524.593	555.775	32.151	212.367	207.003	216.518	224.547	23.8158	957.932	974.557	979.423	1020.83	20.3138	690.823	672.264	685.609	768.473	740.66	792.844	811.585	891.81	879.278	899.707	907.704	912.403	25.6153	628.318	651.051	656.076	646.479	26.551	665.263	634.873	684.172	599.386	757.353	714.888
32.1898	216.124	209.388	209.723	221.828	32.9022	162.884	155.231	168.354	153.626	32.8937	484.16	507.879	524.095	554.513	32.197	212.317	206.601	216.309	223.968	23.8304	958.686	974.622	979.082	1020.36	20.3533	690.55	671.964	685.283	768.401	739.819	792.59	811.415	891.955	878.997	899.295	907.105	911.411	25.6368	628.164	650.67	657.1	647.391	26.576	662.984	634.042	684.217	599.093	755.539	715.403
32.2364	215.636	208.736	209.261	221.36	32.9514	162.176	154.816	168.024	153.475	32.9429	484.774	506.845	523.519	553.315	32.244	211.108	206.953	215.668	223.986	23.845	955.594	974.582	979.417	1020.45	20.3928	689.592	671.823	684.436	767.44	739.247	791.472	811.291	891.296	877.494	898.4	905.78	910.198	25.6583	628.468	651.487	655.803	646.851	26.601	663.639	634.392	682.473	598.106	755.271	713.619
32.2829	215.27	208.96	209.057	221.093	33.0007	161.994	154.721	167.672	153.317	32.9921	483.495	506.203	521.621	553.3	32.291	211.288	206.455	215.545	223.557	23.8596	957.429	974.424	979.739	1019.4	20.4324	689.558	671.751	684.193	767.365	738.633	790.39	810.1	890.234	876.829	896.745	903.844	909.872	25.6799	626.893	649.743	656.395	645.8	26.627	662.633	633.363	683.144	597.355	754.338	712.666
32.3294	215.399	208.698	208.791	220.384	33.0499	161.75	154.597	167.126	153.277	33.0413	483.303	504.888	521.819	551.914	32.337	210.777	206.102	215.217	223.454	23.8743	955.856	974.387	979.243	1019.58	20.4719	688.322	670.608	683.374	766.813	737.615	789.87	809.273	889.635	876.345	896.356	904.122	908.965	25.7014	627.688	649.744	655.771	645.006	26.652	663.489	633.962	681.718	596.477	754.485	712.421
32.3759	214.436	207.795	208.879	220.117	33.0991	161.605	153.963	166.882	152.801	33.0906	481.061	504.111	520.981	550.749	32.384	210.675	205.717	214.686	223.091	23.8889	956.869	973.459	978.801	1019.99	20.5114	688.115	670.028	682.542	766.019	737.569	789.812	808.247	889.43	875.743	895.417	904.086	908.175	25.7229	627.2	649.438	655.485	644.589	26.677	661.209	632.699	682.648	596.021	753.377	712.2
32.4225	214.166	207.536	208.505	219.912	33.1484	160.691	153.803	166.885	152.657	33.1398	481.01	502.92	520.07	549.541	32.43	210.266	205.872	214.431	222.544	23.9035	955.229	973.709	977.89	1019.55	20.5509	687.692	669.661	682.077	765.069	736.99	789.381	807.644	889.393	875.158	894.292	902.903	907.628	25.7444	626.723	649.174	654.798	644.267	26.702	661.733	632.195	680.412	595.2	753.02	711.249
32.469	214.1	207.235	207.694	219.666	33.1976	160.719	153.526	166.547	152.337	33.189	480.496	502.626	518.333	548.987	32.477	209.895	205.471	214.144	221.935	23.9181	955.138	973.193	977.306	1018.44	20.5904	687.003	669.38	682.107	764.455	735.914	788.839	806.821	889.011	874.658	893.443	902.024	906.219	25.7659	626.354	648.701	654.893	644.231	26.727	659.962	631.688	681.084	595.235	751.617	710.752
32.5155	213.706	206.822	207.296	218.904	33.2469	160.894	153.05	166.071	151.714	33.2382	479.905	501.424	517.894	548.215	32.523	209.613	204.501	214.077	222.049	23.9327	954.769	972.656	977.165	1017.9	20.6299	686.32	668.461	681.706	764.527	735.273	787.97	807.168	888.181	873.643	893.319	901.007	905.574	25.7874	626.021	648.869	653.908	644.141	26.752	660.447	631.902	679.84	594.263	751.582	710.329
32.562	213.276	206.185	207.273	218.814	33.2961	160.256	153.15	165.905	151.58	33.2874	478.003	500.373	517.213	547.768	32.57	209.525	203.887	213.975	221.55	23.9474	956.315	972.798	977.279	1017.8	20.6695	685.76	667.634	681.017	763.908	735.612	786.98	806.35	887.888	872.697	892.625	900.133	905.771	25.809	625.822	648.266	653.724	643.919	26.777	658.398	630.722	680.206	593.494	750.917	709.313
32.6086	212.659	205.799	206.762	218.677	33.3454	160.282	153.141	165.622	151.182	33.3366	477.584	499.46	516.401	546.133	32.616	208.891	203.756	212.773	221.607	23.962	954.54	972.523	976.743	1018.35	20.709	685.233	666.921	680.174	762.577	734.75	786.477	805.2	887.123	872.145	891.659	899.287	904.908	25.8305	625.655	648.424	653.002	643.733	26.802	659.404	630.575	677.912	592.426	750.835	708.064
32.6551	212.491	206.005	207.012	218.287	33.3946	159.424	152.745	165.363	150.869	33.3858	477.041	499.464	515.988	545.345	32.663	208.875	203.518	212.718	221.173	23.9766	955.715	971.696	976.243	1017.33	20.7485	684.602	666.228	679.047	762.284	733.865	786.153	804.34	886.21	871.335	890.934	898.934	903.836	25.852	625.005	647.779	652.925	643.273	26.827	657.071	629.899	678.856	592.066	750.24	708.228
32.7016	212.15	205.603	206.411	217.7	33.4439	159.437	152.331	165.104	150.266	33.435	476.359	497.921	514.681	544.094	32.709	207.938	203.715	212.174	220.163	23.9912	954.165	971.459	975.97	1017.47	20.788	683.7	665.715	678.39	762.073	733.903	785.142	803.278	885.968	870.885	890.032	898.685	903.372	25.8735	624.72	647.096	652.816	642.604	26.852	658.147	629.67	677.028	591.178	749.228	707.3
32.7481	211.955	205.504	206.077	217.732	33.4931	159.383	152.205	165.031	150.549	33.4843	474.811	496.613	513.203	543.187	32.756	208.043	203.118	212.239	219.766	24.0058	955.148	970.664	976.629	1016.58	20.8275	683.067	665.098	677.797	760.922	733.232	784.508	802.452	885.593	870.473	889.279	897.705	902.654	25.895	624.923	646.93	651.907	642.228	26.878	656.17	627.705	676.999	591.09	748.585	707.059
32.7947	211.631	204.894	205.357	216.983	33.5424	159.172	151.65	164.632	150.173	33.5335	474.388	495.715	512.602	542.215	32.803	207.693	202.704	212.028	219.794	24.0205	953.042	970.914	976.756	1016.38	20.867	682.645	664.04	677.387	759.938	732.399	784.277	801.543	884.567	869.472	888.254	896.921	901.745	25.9165	624.52	646.067	652.059	642.149	26.903	656.694	628.15	675.486	589.932	748.235	706.534
32.8412	211.565	204.635	205.314	217.253	33.5916	158.424	151.746	164.158	150.013	33.5827	472.544	495.273	511.141	541.823	32.849	207.666	202.205	211.633	218.915	24.0351	954.907	970.671	976.006	1015.82	20.9066	682.279	663.45	676.734	758.966	731.726	783.463	801.188	883.746	868.411	887.45	896.369	900.844	25.938	624.521	647.24	651.185	641.88	26.928	654.794	627.334	675.838	588.697	747.202	705.689
32.8877	211.16	204.238	205.135	216.932	33.6408	158.589	150.869	163.529	149.682	33.6319	472.363	494.04	510.677	540.326	32.896	206.804	201.925	210.901	219.161	24.0497	952.33	969.43	975.688	1015.5	20.9461	682.068	663.526	675.542	758.237	731.295	782.814	800.437	883.457	867.784	887.234	895.702	900.124	25.9596	623.472	646.186	651.752	641.67	26.953	655.48	627.368	675.029	587.612	746.84	704.743
32.9342	210.795	204.204	204.637	216.173	33.6901	157.85	150.882	163.983	149.264	33.6811	471.019	492.921	510.021	539.698	32.942	206.941	201.489	210.863	218.632	24.0643	953.88	970.38	975.403	1015.23	20.9856	680.774	662.506	674.997	757.55	730.184	782.689	799.889	882.291	867.512	887.046	895.087	899.668	25.9811	624.685	646.817	649.828	641.335	26.978	654.161	625.99	675.004	587.215	746.268	704.644
32.9808	210.216	203.943	204.2	215.841	33.7393	157.797	150.523	163.222	148.593	33.7303	470.695	492.1	509.583	538.175	32.989	206.429	201.201	210.241	218.586	24.0789	953.604	969.671	975.711	1014.8	21.0251	680.66	662.337	674.599	756.664	730.145	782.43	798.963	881.593	866.721	885.59	894.645	898.848	26.0026	623.003	645.125	651.187	640.591	27.003	654.411	626.142	673.61	586.801	745.632	704.424
33.0273	210.155	203.612	204.039	215.516	33.7886	157.377	150.475	163.133	148.854	33.7795	470.003	491.32	508.701	537.43	33.035	206.305	200.765	209.962	217.841	24.0936	954.374	968.339	974.98	1014.72	21.0646	679.137	661.487	674.123	755.688	729.385	781.193	798.313	881.043	865.835	884.244	894.575	897.446	26.0241	623.722	646.182	650.186	640.573	27.028	653.627	626.02	672.768	586.043	745.049	703.771
33.0738	209.848	203.266	203.857	215.118	33.8378	157.26	150.182	162.763	148.379	33.8287	468.768	490.396	507.267	536.963	33.082	205.932	200.54	209.7	217.777	24.1082	951.973	969.05	975.014	1014.96	21.1041	679.532	661.351	673.41	754.893	728.777	780.505	797.646	880.342	865.098	883.615	893.237	896.381	26.0456	622.488	645.046	650.252	640.827	27.053	653.234	625.826	671.665	585.274	744.599	702.862
33.1203	209.179	202.832	204.195	215.176	33.8871	156.974	150.171	162.848	148.774	33.878	468.455	489.383	506.539	535.081	33.128	205.89	200.392	209.521	217.162	24.1228	953.253	968.538	974.478	1014.41	21.1437	678.422	659.423	672.586	753.969	728.448	779.297	797.009	879.192	864.133	883.099	892.192	896.478	26.0671	623.268	645.836	649.319	640.139	27.078	652.402	625.321	671.414	584.319	743.947	702.351
33.1669	209.133	202.452	203.45	214.389	33.9363	157.014	149.377	162.472	148.364	33.9272	467.672	488.142	505.415	534.925	33.175	204.864	200.556	209.132	216.826	24.1374	951.292	968.448	973.453	1014.8	21.1832	678.848	659.243	672.031	754.077	727.837	779.288	796.416	878.559	863.762	882.45	891.819	895.95	26.0886	621.929	644.305	649.874	639.709	27.103	652.204	624.547	671.219	583.773	743.334	701.975
33.2134	209.221	202.342	202.4	214.452	33.9856	156.212	149.359	161.539	147.984	33.9764	467.373	487.054	504.679	533.581	33.222	204.766	199.999	208.617	216.335	24.152	952.064	968.808	973.614	1013.46	21.2227	677.324	659.143	672.502	753.403	726.89	778.453	795.663	877.51	862.37	882.399	890.922	894.394	26.1102	622.46	645.06	649.062	639.494	27.129	650.829	623.865	671.523	583.643	742.077	701.88
33.2599	208.877	201.89	202.438	213.717	34.0348	155.894	148.99	161.464	147.427	34.0256	465.608	486.85	504.085	533.226	33.268	204.036	199.471	208.429	215.997	24.1667	950.386	967.257	973.308	1013.28	21.2622	677.968	659.38	671.298	752.463	726.298	778.233	794.536	877.285	861.374	881.572	889.596	893.826	26.1317	621.406	642.979	649.249	638.405	27.154	650.714	623.576	670.783	582.367	741.09	701.128
33.3065	207.887	201.856	202.174	213.491	34.084	155.751	149.049	161.429	147.473	34.0748	465.17	485.93	502.705	531.725	33.315	204.139	199.178	207.888	215.532	24.1813	951.531	967.857	972.533	1012.45	21.3017	676.436	658.207	670.353	751.942	726.208	776.66	794.536	876.26	861.051	881.035	889.337	893.085	26.1532	621.696	644.264	648.125	638.22	27.179	651.186	623.236	668.998	580.935	740.831	699.86
33.353	207.875	201.437	202.032	213.037	34.1333	155.872	148.426	160.949	147.037	34.124	463.863	485.624	502.266	530.769	33.361	203.895	198.472	207.357	215.667	24.1959	949.775	967.921	972.391	1012.98	21.3412	675.846	657.687	669.184	751.377	725.542	775.644	793.439	875.646	860.601	880.032	887.872	892.426	26.1747	620.588	642.705	648.075	638.182	27.204	649.957	622.333	668.254	580.453	740.45	698.987
33.3995	207.345	201.031	201.805	212.981	34.1825	155.164	148.211	160.522	146.71	34.1732	463.181	484.218	501.199	528.965	33.408	203.746	198.62	207.154	215.047	24.2105	951.422	967.413	972.297	1012.3	21.3808	673.901	657.281	669.016	750.453	724.301	776.041	793.375	874.428	859.722	878.366	887.654	891.661	26.1962	620.53	643.103	645.929	637.996	27.229	650.187	622.088	667.944	580.017	739.779	698.022
33.446	207.207	200.893	201.063	212.6	34.2318	155.137	147.873	160.114	146.446	34.2224	462.21	483.404	500.192	529.435	33.454	202.801	198.172	206.979	214.686	24.2251	948.768	966.744	972.354	1012.32	21.4203	673.758	657.079	667.664	750.007	724.497	774.993	792.844	874.39	859.297	877.102	886.722	891.501	26.2177	620.278	641.22	647.521	638.436	27.254	648.418	622.239	667.985	579.39	738.907	697.771
33.4926	206.767	200.474	200.865	212.278	34.281	154.553	147.737	160.371	146.236	34.2717	462.236	481.715	499.529	527.27	33.501	202.889	197.666	206.692	214.465	24.2398	948.71	966.585	971.485	1012.22	21.4598	672.489	656.049	667.695	749.417	723.198	774.234	792.42	873.245	858.072	876.116	886.496	891.215	26.2392	620.167	642.283	646.216	637.605	27.279	648.981	622.152	666.632	578.531	738.272	697.702
33.5391	206.458	200.027	200.529	212.027	34.3303	154.543	147.536	160.032	145.931	34.3209	461.036	481.85	498.921	527.436	33.547	202.062	197.507	206.165	214.406	24.2544	948.652	966.164	971.037	1011.45	21.4993	672.785	656.018	666.845	748.46	722.21	774.101	791.898	872.975	857.309	875.967	885.086	891.05	26.2608	619.636	641.355	646.966	637.325	27.304	647.377	620.848	666.602	577.126	737.393	697.087
33.5856	206.317	199.804	200.182	211.406	34.3795	154.112	147.044	159.812	145.851	34.3701	460.929	480.545	497.878	525.837	33.594	202.202	197.096	205.956	214.007	24.269	949.791	967.321	971.363	1010.36	21.5388	671.382	654.088	666.406	746.75	721.874	773.048	791.19	871.969	856.911	875.7	885.607	889.274	26.2823	619.718	642.007	645.294	636.68	27.329	647.662	621.314	665.671	576.624	736.999	696.696
33.6321	206.176	199.721	199.807	211.333	34.4288	154.043	147.105	159.452	145.344	34.4193	459.077	480.139	497.105	525.578	33.641	201.56	197.279	205.696	213.609	24.2836	947.646	967.321	970.291	1011.47	21.5783	671.511	654.052	665.861	745.959	720.841	772.062	789.531	870.722	856.757	874.099	883.683	887.907	26.3038	618.564	640.423	646.833	636.64	27.354	646.168	620.555	665.991	576.917	736.031	696.145
33.6787	205.372	199.145	199.857	210.894	34.478	153.439	146.665	159.361	145.393	34.4685	458.699	479.49	496.276	523.885	33.687	201.602	196.922	205.56	213.092	24.2982	949.133	966.83	970.961	1011.03	21.6179	669.882	653.075	665.337	745.926	720.138	771.135	789.194	870.901	855.032	873.253	883.871	887.991	26.3253	619.111	641.681	644.85	636.648	27.38	646.464	621.05	664.803	575.686	736.063	695.752
33.7252	205.337	198.8	199.264	210.52	34.5272	153.248	146.284	158.96	144.911	34.5177	457.337	478.446	494.809	523.568	33.734	200.977	196.212	204.773	213.549	24.3129	947.623	966.136	969.886	1010.86	21.6574	670.51	652.952	664.65	745.745	719.88	770.59	789.095	870.359	854.885	873.289	882.848	887.432	26.3468	617.593	639.549	646.049	635.937	27.405	645.657	619.339	663.819	574.439	735.071	694.945
33.7717	205.079	198.366	198.835	210.184	34.5765	152.759	146.105	158.706	144.82	34.5669	456.509	477.321	493.703	522.147	33.78	201.017	195.963	204.622	212.854	24.3275	948.044	966.326	970.031	1010.4	21.6969	668.352	652.137	663.91	745.172	719.071	769.458	787.627	868.95	853.654	871.947	881.997	886.99	26.3683	617.854	640.508	643.784	635.618	27.43	645.485	619.155	662.896	572.98	734.41	693.141
33.8182	204.713	197.899	198.41	209.707	34.6257	152.721	145.672	158.121	144.538	34.6161	455.761	476.686	493.354	522.039	33.827	199.817	195.316	204.271	212.005	24.3421	947.163	965.794	970.224	1009.63	21.7364	668.219	651.686	663.358	745.095	718.559	768.474	786.417	869.363	852.62	871.812	881.065	884.495	26.3898	617.016	639.175	645.045	635.38	27.455	644.338	618.257	663.655	573.118	734.176	693.012
33.8648	204.021	198.018	198.206	209.604	34.675	152.467	145.225	158.309	144.72	34.6654	455.111	475.736	492.228	520.794	33.873	199.923	194.947	204.007	211.76	24.3567	948.847	965.715	968.98	1009.14	21.7759	667.288	650.947	662.685	743.638	718.327	768.918	786.39	868.148	851.939	871.179	880.895	883.916	26.4114	617.419	639.912	642.901	635.236	27.48	644.724	618.444	661.784	572.985	733.248	692.53
33.9113	203.894	197.54	197.968	209.1	34.7242	152.45	145.109	157.595	144.128	34.7146	454.72	475.348	492.107	520.182	33.92	199.881	194.7	203.736	211.492	24.3713	946.322	964.323	968.013	1009.49	21.8154	667.56	650.619	661.302	743.258	717.286	768.399	785.476	867.702	851.844	871.094	879.223	882.344	26.4329	616.853	639.077	643.695	634.419	27.505	642.947	616.852	661.696	571.801	732.584	692.094
33.9578	203.73	197.267	197.971	209.174	34.7735	151.837	145.136	157.63	144.17	34.7638	454.474	473.981	491.055	518.323	33.966	199.426	194.486	203.398	210.955	24.386	947.874	963.604	968.621	1009.53	21.855	666.059	649.232	661.204	742.147	716.857	767.602	784.986	866.548	850.567	869.005	878.664	882.632	26.4544	616.494	638.946	642.801	635.022	27.53	643.365	616.773	659.954	571.443	731.854	690.772
34.0043	203.337	196.642	197.575	208.776	34.8227	151.963	144.404	157.287	143.307	34.813	452.75	473.106	490.55	518.47	34.013	199.154	194.129	203.063	210.546	24.4006	946.045	963.99	968.571	1009.04	21.8945	666.236	648.917	661.217	742.634	716.698	767.705	784.143	866.016	850.23	868.083	877.774	880.902	26.4759	615.81	637.474	644.1	633.676	27.555	641.075	615.254	661.295	570.418	730.442	690.186
34.0509	202.922	196.54	197.082	208.325	34.872	151.208	144.872	156.432	143.623	34.8622	452.499	472.389	489.899	516.938	34.06	198.653	193.79	202.747	210.279	24.4152	947.582	962.86	967.836	1007.5	21.934	664.733	648.005	659.947	739.889	715.711	767.327	783.593	865.696	848.718	868.578	877.89	880.69	26.4974	616.495	638.819	642.006	633.158	27.58	641.558	614.654	659.605	570.196	729.699	689.851
34.0974	202.83	196.184	196.68	207.909	34.9212	151.199	144.281	156.099	142.958	34.9114	450.825	471.662	488.099	516.523	34.106	198.667	193.355	202.492	209.776	24.4298	944.499	963.26	967.784	1007.86	21.9735	665.246	647.506	659.045	739.667	714.662	765.493	782.111	865.354	848.881	867.397	876.264	880.008	26.5189	614.445	637.071	644.379	633.968	27.605	640.39	614.836	660	569.466	729.921	689.284
34.1439	202.167	195.628	195.886	207.919	34.9705	150.348	144.05	156.32	142.729	34.9606	450.92	470.494	487.298	514.864	34.153	198.248	193.552	201.922	209.792	24.4444	945.808	962.86	967.688	1007.33	22.013	663.546	646.815	659.119	739.496	714.146	765.539	783.135	863.724	847.269	866.85	875.328	879.356	26.5404	614.671	638.26	642.003	633.302	27.631	640.62	615.045	658.192	568.365	730.651	688.775
34.1904	202.034	195.477	195.777	207.447	35.0197	150.478	143.648	156.018	142.23	35.0098	448.759	470.043	487.147	514.96	34.199	198.411	193.264	201.882	209.207	24.4591	943.755	962.809	967.25	1006.71	22.0525	663.321	646.539	659.053	738.57	713.307	764.532	781.99	863.657	846.712	865.978	874.672	879.211	26.562	615.342	637.638	642.383	632.559	27.656	640.13	613.72	659.163	567.492	729.268	687.863
34.237	201.554	195.317	195.723	206.884	35.0689	150.318	143.747	155.474	142.497	35.0591	448.546	468.634	485.934	514.042	34.246	197.228	192.632	201.21	209.289	24.4737	945.968	962.226	967.317	1007.78	22.0921	661.93	645.636	657.794	737.172	713.376	763.793	781.93	862.924	845.235	864.462	874.103	878.241	26.5835	615.228	637.802	640.908	632.559	27.681	640.474	613.773	656.942	566.911	728.401	687.674
34.2835	201.502	195.018	195.088	206.243	35.1182	150.266	143.236	155.071	141.977	35.1083	447.551	468.127	484.912	513.01	34.292	197.383	192.157	201.166	208.838	24.4883	943.855	962.038	966.967	1007.3	22.1316	662.072	644.196	657.771	736.664	711.98	762.633	780.65	861.916	845.1	864.303	873.2	876.32	26.605	613.782	636.068	643.146	632.438	27.706	637.549	612.19	657.19	566.049	726.692	686.76
34.33	201.361	194.719	194.718	205.894	35.1674	149.449	142.463	154.91	141.601	35.1575	446.953	466.978	484.063	511.677	34.339	196.86	192.016	200.482	208.647	24.5029	944.805	961.93	966.611	1007.32	22.1711	660.953	644.47	657.889	737.166	711.769	762.388	779.669	860.538	844.363	863.63	872.853	875.904	26.6265	614.543	636.861	641.324	632.276	27.731	638.999	611.641	655.449	564.866	727.157	686.247
34.3766	200.78	194.377	194.673	205.697	35.2167	149.609	142.455	154.693	141.035	35.2067	445.712	466.512	483.345	510.767	34.385	196.834	191.81	200.352	208.046	24.5175	942.893	961.621	965.176	1007.64	22.2106	660.982	643.981	657.103	736.329	710.84	762.148	779.266	860.714	844.547	862.71	871.23	874.488	26.648	613.318	634.727	641.729	631.678	27.756	636.745	611.478	655.772	564.293	725.613	685.777
34.4231	200.881	194.026	194.202	205.173	35.2659	149.574	142.456	154.586	140.863	35.2559	445.523	465.125	482.644	509.816	34.432	196.28	191.577	200.127	207.553	24.5322	943.349	960.964	964.99	1006.82	22.2501	659.234	643.915	655.49	735.347	710.374	760.367	778.741	860.317	842.811	862.202	871.459	874.595	26.6695	613.142	635.472	640.591	631.396	27.781	637.759	611.801	654.396	563.46	725.755	685.157
34.4696	200.17	193.977	194.287	204.844	35.3152	149.05	141.937	154.407	140.978	35.3051	444.277	464.528	481.537	509.321	34.479	196.401	190.897	199.649	206.966	24.5468	941.953	960.562	964.885	1006.05	22.2896	659.437	642.656	654.737	734.546	710.121	760.235	778.017	858.322	842.492	860.822	869.96	874.559	26.691	612.848	634.52	640.557	631.085	27.806	636.016	611.126	654.141	563.329	724.495	684.28
34.5161	200.221	193.944	193.794	204.5	35.3644	149.269	141.364	153.915	140.273	35.3543	444.166	463.777	480.896	508.086	34.525	195.835	190.636	199.302	207.371	24.5614	943.103	960.582	965.038	1005.36	22.3291	657.816	641.879	655.141	734.024	709.542	759.494	777.873	857.674	841.2	859.778	869.925	874.52	26.7126	612.648	635.511	639.58	629.962	27.831	636.918	610.445	653.244	562.152	723.203	683.967
34.5627	199.472	193.312	193.218	204.342	35.4137	148.417	141.622	153.624	140.355	35.4035	442.704	462.521	480.3	508.086	34.572	195.797	190.354	199.076	206.555	24.576	941.704	960.55	965.093	1005.71	22.3687	657.865	641.732	652.706	733.176	708.832	759.139	776.924	857.504	841.134	858.553	868.585	872.554	26.7341	612.257	633.063	640.531	631.617	27.856	634.148	609.201	654.633	562.181	723.345	683.415
34.6092	199.12	192.786	192.816	203.923	35.4629	148.173	141.541	153.332	139.937	35.4528	442.53	461.948	479.126	506.7	34.618	194.761	190.148	198.246	206.389	24.5906	943.886	959.429	964.578	1004.04	22.4082	656.766	640.629	653.035	731.969	707.719	758.36	774.953	856.688	839.427	859.536	869.036	871.923	26.7556	611.89	634.152	639.055	630.136	27.882	634.946	609.429	652.437	560.475	723.474	683.109
34.6557	199.017	192.457	192.968	203.895	35.5121	147.947	140.866	153.512	139.723	35.502	441.512	461.555	478.319	505.855	34.665	194.773	189.641	197.945	205.845	24.6053	941.421	959.171	965.029	1004.17	22.4477	657.208	640.308	652.282	731.797	707.539	757.963	775.2	855.968	838.997	857.39	868.04	870.546	26.7771	610.858	633.343	639.854	629.22	27.907	634.27	608.991	652.741	560.608	721.554	682.853
34.7022	198.621	191.905	193	203.502	35.5614	147.854	140.69	153.186	139.345	35.5512	441.072	460.532	477.41	504.203	34.711	194.607	189.396	197.982	205.615	24.6199	942.542	958.922	964.567	1004.03	22.4872	656.369	640.179	650.772	731.424	707.06	756.811	775.214	855.656	837.762	857.53	866.782	870.125	26.7986	611.291	634.158	638.263	628.669	27.932	634.321	608.733	651.491	559.978	721.746	680.591
34.7488	198.228	191.984	192.09	203.217	35.6106	147.454	140.598	152.873	139.173	35.6004	439.859	460.281	477.069	504.678	34.758	194.599	188.758	197.39	204.761	24.6345	941.496	959.37	965.005	1004.25	22.5267	655.837	639.419	650.327	730.813	706.401	756.538	773.813	854.601	836.854	856.826	865.097	869.502	26.8201	610.953	632.692	638.852	629.399	27.957	632.072	607.799	651.513	558.51	720.682	680.429
34.7953	198.137	191.718	191.593	202.453	35.6599	147.286	140.237	152.377	138.703	35.6496	439.586	458.929	475.877	503.267	34.804	193.861	188.939	197.149	204.563	24.6491	942.754	958.733	963.967	1004.66	22.5662	654.157	637.84	649.736	730.257	705.783	755.75	773.633	853.142	835.713	855.759	864.206	868.634	26.8417	610.897	633.036	637.009	628.495	27.982	633.214	607.704	649.744	558.001	720.391	681.075
34.8418	197.54	191.464	191.645	202.506	35.7091	147.121	140.058	151.857	138.692	35.6988	438.362	458.039	475.077	502.426	34.851	193.947	188.724	196.91	204.008	24.6637	940.713	959.286	963.257	1004.13	22.6058	654.021	637.503	648.752	729.78	704.555	755.228	773.193	853.215	835.407	854.574	864.413	867.344	26.8632	609.385	631.33	638.126	628.725	28.007	631.427	606.98	650.047	557.432	719.776	679.74
34.8883	197.084	190.998	191.414	201.827	35.7584	146.981	139.712	151.672	137.965	35.748	437.886	458.128	473.647	500.412	34.898	193.133	188.222	196.827	204.026	24.6784	941.868	959.408	963.233	1003.36	22.6453	654.205	637.212	648.742	728.851	703.86	754.064	772.23	852.503	834.58	854.113	863.997	866.674	26.8847	609.963	632.372	636.404	627.661	28.032	632.202	607.23	648.191	556.143	719.631	678.8
34.9349	197.049	190.803	191.139	201.56	35.8076	146.561	139.461	151.596	138.345	35.7972	437.594	457.63	473.203	499.001	34.944	193.301	187.768	196.6	203.467	24.693	939.953	958.033	963.056	1004.46	22.6848	653.94	636.434	648.106	727.986	703.26	753.241	770.996	850.968	834.687	852.992	863.143	866.107	26.9062	609.638	630.465	637.387	628.095	28.057	629.452	605.632	648.633	555.218	717.264	678.201
34.9814	196.649	190.031	190.791	200.76	35.8569	146.685	139.16	151.264	137.751	35.8465	436.623	456.355	471.963	497.705	34.991	192.764	187.539	196.249	203.336	24.7076	942.388	957.187	962.07	1003.13	22.7243	652.827	635.282	647.455	726.575	703.015	752.058	770.855	849.577	833.432	852.448	862.537	865.064	26.9277	609.769	631.606	635.967	627.284	28.082	630.443	605.423	647.372	554.5	717.338	677.365
35.0279	196.243	190.312	190.694	201.301	35.9061	146	139.023	150.837	137.428	35.8957	435.288	455.38	471.448	497.597	35.037	192.731	187.065	195.626	202.895	24.7222	939.886	956.908	962.439	1003.08	22.7638	652.591	634.824	646.394	726.657	702.793	751.707	769.903	849.617	833.233	851.423	861.263	864.565	26.9492	608.013	630.428	636.509	627.476	28.107	628.693	604.109	647.05	555.194	716.297	678.268
35.0744	195.976	189.542	190.196	200.856	35.9554	146.133	138.541	150.497	136.897	35.9449	435.012	454.428	470.501	495.791	35.084	191.752	186.979	195.877	202.771	24.7368	941.122	957.209	962.016	1002.31	22.8033	651.318	633.668	646.58	725.928	701.717	751.159	768.818	849.556	832.457	850.534	860.872	863.309	26.9707	608.562	631.318	635.969	626.923	28.133	629.369	603.96	645.903	554.092	715.825	676.87
35.121	196.021	189.678	190.009	200.741	36.0046	145.481	138.709	150.648	137.191	35.9941	433.566	453.111	469.718	496.359	35.13	191.6	186.733	195.611	202.022	24.7515	939.186	956.716	962.261	1001.94	22.8429	651.058	633.273	645.7	725.67	701.371	750.703	768.145	848.992	831.489	850.279	859.872	862.252	26.9923	608.12	629.686	636.281	626.333	28.158	627.824	604.209	646.627	552.972	715.8	676.599
35.1675	195.353	189.301	189.592	200	36.0538	145.172	138.404	150.092	136.9	36.0433	433.37	452.712	468.446	494.688	35.177	191.026	186.583	194.713	201.829	24.7661	939.914	956.55	961.493	1002.35	22.8824	650.41	632.855	645.124	724.909	699.999	750.783	767.633	847.866	830.879	849.942	859.464	861.789	27.0138	608.58	630.119	635.046	626.079	28.183	628.178	604.517	645.15	551.967	715.188	674.697
35.214	194.923	189.032	189.036	200.033	36.1031	144.786	137.996	149.794	136.372	36.0925	431.388	451.766	468.283	493.463	35.223	190.741	186.289	194.083	201.569	24.7807	938.166	956.558	961.698	1002.18	22.9219	650.691	632.185	644.245	724.539	699.62	749.997	767.592	846.954	829.82	848.775	858.525	860.678	27.0353	608.013	629.435	634.798	626.092	28.208	626.104	603.307	645.14	551.636	713.112	675.015
35.2605	194.721	188.58	188.748	199.51	36.1523	144.681	137.419	149.505	136.058	36.1417	431.353	451.073	467.627	492.298	35.27	190.09	185.819	194.111	201.26	24.7953	939.077	956.187	961.225	1001.15	22.9614	648.81	631.817	643.188	723.773	699.75	748.758	767.009	846.54	829.016	848.176	857.803	859.8	27.0568	607.913	629.232	634.441	625.523	28.233	627.006	603.025	644.09	550.821	713.653	674.229
35.3071	194.241	188.261	188.78	199.005	36.2016	144.25	137.554	149.6	136.014	36.1909	430.773	449.697	466.966	492.769	35.317	190.039	185.235	193.974	200.809	24.8099	937.812	955.604	961.367	1001.5	23.0009	648.538	631.275	642.237	723.08	699	748.508	766.033	846.276	828.722	848.171	857.556	858.89	27.0783	607.927	629.116	633.962	624.876	28.258	624.623	600.777	644.422	550.012	712.865	674.558
35.3536	193.898	187.987	188.335	198.405	36.2508	143.98	136.783	149.157	135.574	36.2402	430.187	448.998	465.804	490.795	35.363	189.854	185.499	193.346	200.817	24.8246	938.467	955.321	960.351	1001.07	23.0404	646.931	630.807	642.134	721.691	697.922	747.535	766.102	845.554	827.398	847.502	856.834	858.773	27.0998	606.645	628.768	633.579	624.438	28.283	625.287	601.082	643.007	548.815	712.441	673.459
35.4001	193.48	187.45	187.951	198.391	36.3001	143.691	137.013	148.92	135.639	36.2894	428.52	448.745	464.08	490.524	35.41	189.786	185.098	193.444	200.123	24.8392	937.176	955.301	960.06	1000.56	23.08	646.959	630.176	641.283	721.167	696.87	746.601	764.733	844.592	826.936	846.402	856.378	858.436	27.1213	606.353	628.558	633.964	624.27	28.308	623.85	601.195	643.614	548.522	711.103	671.99
35.4467	193.279	187.283	187.452	197.92	36.3493	143.671	136.508	148.785	135.003	36.3386	427.636	447.669	463.614	488.768	35.456	188.97	184.61	193.23	200.169	24.8538	938.193	955.102	960.819	1000.12	23.1195	646.822	629.05	641.126	720.452	696.721	745.65	764.045	844.224	826.667	845.459	855.541	857.733	27.1429	606.4	628.439	633.406	624.012	28.333	624.498	601.044	641.651	547.434	710.956	670.769
35.4932	192.988	187.076	187.352	197.949	36.3986	143.243	136.244	148.38	135.21	36.3878	426.618	447.198	463.458	489.188	35.503	189.247	184.322	192.635	199.478	24.8684	936.364	955.381	960.49	1000.17	23.159	646.584	628.818	640.37	719.348	696.824	745.375	763.652	843.619	825.553	844.349	854.025	856.915	27.1644	606.245	627.96	632.724	623.786	28.358	622.052	600.498	642.511	547.555	710.22	670.533
35.5397	192.76	186.858	187.178	197.395	36.4478	142.989	135.661	147.936	134.396	36.437	426.332	445.749	462.403	487.522	35.549	188.615	184.481	192.342	199.21	24.883	937.469	954.742	959.419	998.999	23.1985	645.212	628.354	639.27	719.05	695.365	745.052	762.399	842.565	824.743	843.131	853.016	855.477	27.1859	605.828	627.881	632.229	623.441	28.384	623.172	599.963	640.678	546.353	709.405	670.582
35.5862	192.302	186.441	186.727	197.573	36.497	142.474	135.519	148.161	134.495	36.4862	426.051	446.046	462.463	487.071	35.596	188.21	183.938	191.666	198.941	24.8977	936.015	955.144	959.618	1000.12	23.238	644.876	626.814	638.694	718.248	694.717	744.604	761.341	842.375	824.154	842.562	851.817	854.279	27.2074	605.445	627.932	631.749	623.166	28.409	620.639	598.826	641.239	546.261	709.083	670.541
35.6328	191.714	186.106	186.552	197.196	36.5463	142.356	135.118	147.779	134.215	36.5354	425.128	444.521	461.182	485.696	35.642	187.735	183.574	191.469	199.004	24.9123	936.751	953.802	958.85	999.034	23.2775	644.672	626.413	638.917	717.477	694.564	743.452	760.925	841.556	823.092	842.252	851.278	853.506	27.2289	604.414	626.87	632.108	623.155	28.434	621.419	598.965	639.618	545.464	709.177	669.825
35.6793	191.403	185.82	186.103	196.555	36.5955	141.872	135.438	147.375	134.322	36.5846	424.373	443.343	460.02	484.75	35.689	187.638	183.159	191.531	198.602	24.9269	935.034	953.853	958.744	998.907	23.3171	643.664	626.636	638.049	716.932	693.922	742.408	760.889	840.683	822.566	841.427	850.082	853.153	27.2504	604.651	627.261	631.529	622.592	28.459	620.695	598.117	639.13	544.487	707.903	669.35
35.7258	191.351	185.494	185.682	196.071	36.6448	141.736	135.145	147.079	133.826	36.6339	423.707	442.641	459.453	484.391	35.736	186.82	182.838	190.5	198.133	24.9415	936.477	952.933	958.758	998.336	23.3566	642.499	625.781	636.774	716.164	692.7	741.292	760.263	839.754	821.609	840.6	849.205	852.925	27.2719	604.457	626.242	631.845	622.08	28.484	621.114	597.837	638.624	544.196	706.973	668.244
35.7723	190.679	185.235	185.32	196.329	36.694	141.452	134.739	146.602	133.679	36.6831	422.565	441.6	458.423	483.304	35.782	186.893	182.234	190.268	197.408	24.9561	934.823	952.783	958.842	998.359	23.3961	641.839	624.977	636.852	715.859	691.691	741.358	759.265	839.387	820.067	840	849.06	852.572	27.2935	604.591	627.641	630.098	621.262	28.509	618.264	596.492	638.834	543.605	706.366	667.627
35.8189	190.504	185.038	185.42	195.991	36.7433	141.588	134.518	146.456	133.292	36.7323	421.462	441.091	457.421	482.146	35.829	186.359	182.478	190.255	197.131	24.9708	936.732	951.936	958.217	998.005	23.4356	641.012	624.789	636.756	715.331	691.509	740.999	758.492	839.388	819.313	839.467	848.132	852	27.315	604.053	625.434	630.876	621.172	28.534	619.493	596.359	637.154	542.542	705.76	666.919
35.8654	190.264	185.103	185.015	195.518	36.7925	140.93	134.306	146.228	133.428	36.7815	420.709	439.742	456.541	480.711	35.875	186.289	181.878	189.991	196.909	24.9854	933.076	952.127	958.816	998.428	23.4751	640.877	623.997	635.371	714.083	691.402	739.193	758.077	838.183	819.314	838.339	846.876	850.838	27.3365	603.395	625.82	629.454	620.337	28.559	618.414	596.219	636.601	541.876	705.224	666.196
35.9119	190.142	184.533	184.503	194.701	36.8418	140.738	133.66	146.276	132.617	36.8307	420.334	439.497	455.932	481.023	35.922	185.828	181.929	189.84	196.526	25	934.529	952.322	957.651	996.431	23.5146	640.638	623.212	634.575	713.673	690.72	739.081	757.764	837.132	818.649	837.381	846.134	850.088	27.358	603.631	624.801	630.589	620.853	28.584	618.249	595.545	635.751	541.572	704.815	665.946
35.9584	189.939	183.992	184.588	194.588	36.891	140.397	133.856	145.875	132.736	36.8799	419.649	438.32	455.503	480.081	35.968	185.479	181.344	189.174	196.057	25.0146	933.876	951.245	957.225	996.988	23.5542	639.479	622.695	634.458	712.807	689.803	738.906	757.197	836.322	817.481	836.704	845.428	849.569	27.3795	603.874	625.096	629.497	620.067	28.609	617.327	594.786	635.388	540.822	703.997	665.706
36.005	189.54	183.602	184.235	194.319	36.9402	140.625	133.673	145.466	132.358	36.9291	418.988	437.488	454.419	478.748	36.015	184.835	181.089	189.055	196.184	25.0292	935.059	951.159	957.003	997.15	23.5937	639.255	621.888	633.62	711.482	689.353	738.25	756.563	835.824	817.052	835.943	844.289	849	27.401	602.833	624.384	629.358	619.908	28.635	616.898	594.529	634.933	539.611	703.041	664.371
36.0515	189.103	183.239	183.586	194.158	36.9895	139.8	133.406	145.39	132.394	36.9783	418.542	436.315	453.622	477.231	36.061	184.976	180.66	188.86	195.431	25.0439	931.823	951.405	956.566	996.701	23.6332	639.2	620.81	632.85	711.541	689.146	737.385	755.696	835.381	816.397	835.246	844.091	848.422	27.4225	602.813	624.652	628.229	619.213	28.66	616.13	593.972	634.65	538.949	702.203	663.537
36.098	188.841	183.093	183.387	193.672	37.0387	140.129	132.783	145.248	131.919	37.0276	416.97	436.38	452.815	476.85	36.108	184.18	180.425	188.686	195.556	25.0585	933.25	951.352	956.652	995.366	23.6727	638.704	620.966	632.708	711.378	688.41	736.591	754.566	834.927	815.138	833.983	843.881	847.333	27.4441	601.731	623.511	628.792	620.307	28.685	615.468	593.768	634.012	538.126	701.527	663.211
36.1445	188.24	183.153	183.122	193.241	37.088	139.786	132.882	144.748	131.448	37.0768	416.225	435.601	452.071	475.776	36.155	184.392	179.715	188.298	194.824	25.0731	932.032	950.378	955.228	995.943	23.7122	637.693	621.076	631.828	710.11	687.347	735.7	753.802	833.915	814.399	833.386	843.047	846.347	27.4656	602.077	623.968	627.45	618.711	28.71	615.471	593.517	632.693	537.397	700.96	662.171
36.1911	188.181	182.88	182.687	192.693	37.1372	139.577	132.526	144.387	130.908	37.126	415.291	435.034	451.387	475.48	36.201	183.871	179.821	187.84	194.66	25.0877	933.351	950.388	956.182	995.706	23.7517	636.547	619.67	630.978	709.12	686.844	734.916	753.592	832.627	814.333	832.793	841.877	845.276	27.4871	601.654	622.712	628.83	619.471	28.735	614.788	592.328	631.932	536.866	700.199	661.419
36.2376	188.088	182.647	182.618	192.931	37.1865	139.171	132.134	144.329	131.695	37.1752	414.606	433.959	450.453	474.171	36.248	183.92	179.346	187.287	194.066	25.1023	931.765	950.259	955.467	995.309	23.7913	635.517	618.533	631.026	709.075	686.031	734.568	752.486	832.47	813.679	832.021	841.367	844.788	27.5086	601.645	623.579	626.799	618.517	28.76	615.615	591.82	631.058	536.119	699.521	661.051
36.2841	187.862	182.163	182.365	192.314	37.2357	139.387	131.839	143.808	130.682	37.2244	414.471	433.23	449.088	474.472	36.294	183.161	179.248	187.261	194.278	25.117	932.053	949.846	954.313	995.618	23.8308	635.257	619.054	631.056	708.915	685.398	733.877	752.266	831.425	813.835	830.731	840.769	844.14	27.5301	600.264	622.434	627.406	618.195	28.785	613.763	591.457	631.185	536.131	698.978	660.43
36.3306	187.332	182.507	182.529	192.688	37.285	138.822	131.913	143.748	130.668	37.2736	414.099	432.214	447.805	473.111	36.341	183.203	178.962	186.683	193.604	25.1316	932.417	949.951	953.93	994.581	23.8703	635.24	617.732	629.14	708.109	685.014	733.427	751.358	830.06	813.01	830.631	840.158	843.615	27.5516	600.744	622.838	625.459	617.509	28.81	614.569	591.94	630.254	535.322	698.568	659.522
36.3772	187.137	181.721	182.145	191.92	37.3342	138.848	131.635	143.271	130.217	37.3228	412.483	431.796	447.99	472.263	36.387	182.339	178.746	186.518	193.757	25.1462	931.861	949.633	954.748	993.195	23.9098	635.726	616.202	628.279	707.815	685.256	731.959	750.367	828.801	812.191	830.049	839.535	843.009	27.5731	599.456	621.794	626.793	617.152	28.835	612.238	591.083	630.356	534.477	698.052	659.206
36.4237	186.846	181.604	181.43	191.411	37.3835	138.306	131.671	143.153	130.45	37.372	412.043	430.835	447.297	470.639	36.434	182.52	178.225	185.899	193.059	25.1608	930.595	948.703	954.528	992.769	23.9493	633.33	616.115	628.046	706.146	684.399	731.921	750.216	828.545	810.661	829.869	839.047	842.017	27.5947	599.683	622.29	625.491	616.713	28.86	613.823	591.16	628.573	533.747	697.536	658.138
36.4702	186.323	180.735	181.036	190.938	37.4327	138.143	131.064	142.667	129.664	37.4213	410.86	429.819	446.231	470.333	36.48	181.706	177.801	185.597	192.295	25.1754	931.078	948.797	953.512	993.548	23.9888	633.582	615.816	626.958	705.476	683.971	731.283	749.629	828.248	809.69	828.892	837.601	840.719	27.6162	599.925	620.651	626.447	617.189	28.886	611.423	589.741	629.297	533.003	696.419	657.907
36.5167	185.709	180.628	180.779	190.805	37.4819	137.635	130.936	142.569	129.978	37.4705	409.913	429.232	445.453	469.458	36.527	181.775	177.453	185.309	191.704	25.1901	930.767	948.828	953.17	993.519	24.0284	632.526	615.67	626.458	704.748	682.813	730.743	748.6	827.11	809.615	828.453	837.079	840.476	27.6377	600.07	622.067	624.611	616.314	28.911	612.518	589.68	627.723	532.125	696.073	656.986
36.5633	185.316	180.095	180.4	190.454	37.5312	137.509	130.467	142.137	129.409	37.5197	409.168	428.49	445.089	468.884	36.574	181.266	177.307	185.282	192.515	25.2047	930.731	948.232	952.633	992.797	24.0679	632.222	615.073	625.566	703.798	681.953	729.446	747.852	825.691	809.536	827.466	836.724	839.679	27.6592	598.728	619.93	625.682	615.506	28.936	609.863	589.37	627.85	531.987	694.978	656.915
36.6098	185.394	180.188	180.36	190.271	37.5804	137.142	130.422	141.825	129.554	37.5689	408.377	427.526	444.044	467.94	36.62	181.109	176.855	184.659	191.697	25.2193	929.944	948.258	952.347	992.001	24.1074	630.921	614.418	624.859	703.636	681.725	728.981	747.631	824.775	808.433	827.016	836.199	838.312	27.6807	599.511	620.648	623.73	615.212	28.961	610.938	589.268	626.167	531.187	694.935	655.862
36.6563	185.101	179.624	179.889	189.594	37.6297	137.09	129.933	141.537	129.11	37.6181	407.443	426.802	443.534	467.074	36.667	180.522	176.84	184.674	191.563	25.2339	929.477	948.18	952.274	992.094	24.1469	630.845	613.715	624.322	702.857	680.82	728.639	746.902	825.37	807.207	825.429	835.096	837.432	27.7022	598.316	619.486	624.828	616.144	28.986	608.46	588.081	626.399	529.833	694.272	655.917
36.7029	184.806	179.755	179.369	189.626	37.6789	136.422	129.854	141.758	129.152	37.6673	406.8	425.752	442.891	465.685	36.713	180.469	176.467	184.291	190.867	25.2485	929.122	947.413	952.522	992.034	24.1864	629.217	612.78	624.189	702.96	680.331	727.721	745.782	823.437	806.556	824.824	834.318	836.687	27.7238	598.084	620.351	623.52	614.686	29.011	609.998	587.978	624.719	528.645	693.801	655.575
36.7494	184.504	179.195	179.294	189.115	37.7282	136.361	129.477	141.369	128.487	37.7165	406.108	425.198	441.777	465.197	36.76	180.052	176.102	183.949	190.296	25.2632	929.667	947.383	952.434	991.135	24.2259	628.586	612.905	623.18	702.899	679.35	727.542	744.66	822.681	805.918	824.29	833.09	836.101	27.7453	596.939	618.327	624.003	615.377	29.036	607.466	586.877	625.506	528.627	692.376	654.551
36.7959	184.081	178.946	179.24	189.075	37.7774	136.287	129.397	140.903	128.427	37.7657	405.145	424.534	441.096	464.436	36.806	180.023	175.607	183.717	190.109	25.2778	928.797	947.848	951.965	991.583	24.2655	628.145	611.568	622.457	700.317	679.412	726.477	744.216	822.97	806.332	823.82	832.438	835.69	27.7668	597.165	619.333	622.907	614.158	29.061	608.138	587.409	623.571	528.233	692.613	653.586
36.8424	183.753	178.615	178.954	188.812	37.8267	135.993	128.857	140.738	127.826	37.815	404.601	423.786	440.575	463.887	36.853	179.155	175.536	183.219	190.296	25.2924	928.657	947.616	951.357	991.357	24.305	627.514	611.556	622.033	700.098	678.278	726.132	743.336	821.567	805.058	821.66	831.428	834.217	27.7883	596.215	618.128	623.785	614.31	29.086	607.045	585.686	624.148	527.342	691.638	653.468
36.889	183.436	178.421	178.609	188.471	37.8759	135.438	128.492	140.578	127.784	37.8642	404.602	422.611	439.69	462.855	36.899	179.424	175.033	182.978	189.823	25.307	927.509	945.962	951.462	991.045	24.3445	626.95	610.018	621.766	699.527	677.59	725.076	742.613	820.234	803.504	821.46	830.394	833.23	27.8098	596.781	618.624	621.854	613.879	29.111	608.242	586.115	622.994	526.297	691.141	652.444
36.9355	183.188	178.257	178.271	188.176	37.9251	135.54	128.272	140.179	127.487	37.9134	403.379	422.209	438.75	462.565	36.946	178.751	174.789	182.635	189.744	25.3216	927.952	945.77	950.882	990.882	24.384	627.02	609.558	621.188	699.207	676.704	724.558	742.238	819.851	802.738	821.228	829.24	832.799	27.8313	596.114	617.168	622.98	614.085	29.137	606.426	585.479	623.033	526.288	689.164	651.891
36.982	182.935	177.735	177.99	187.746	37.9744	135.283	128.415	140.32	127.698	37.9626	403.582	420.884	438.011	461.032	36.993	178.68	174.444	182.673	189.072	25.3363	927.736	946.527	950.564	990.102	24.4235	626.001	609.336	620.347	697.367	675.897	723.839	741.024	819.589	802.018	820.058	828.491	831.959	27.8528	596.804	617.978	621.845	613.116	29.162	606.755	585.264	621.589	525.326	689.09	651.504
37.0285	182.545	177.414	177.821	187.441	38.0236	135.148	127.904	139.661	127.104	38.0118	402.096	420.454	437.242	461.056	37.039	178.316	174.53	182.375	188.795	25.3509	927.953	946.047	950.509	989.46	24.463	625.988	609.052	619.579	697.024	674.974	723.568	739.954	819.148	800.631	818.726	828.696	831.816	27.8744	595.375	616.951	622.077	613.151	29.187	604.405	583.732	622.459	524.894	688.137	650.982
37.0751	182.155	176.969	177.67	186.714	38.0729	134.569	128.119	139.568	127.043	38.061	401.901	419.342	435.495	459.854	37.086	178.105	174.382	182.008	188.461	25.3655	927.446	945.188	949.957	989.613	24.5026	624.131	608.247	618.365	697.048	674.501	722.383	740.418	818.086	800.51	819.002	827.204	829.9	27.8959	595.701	617.371	620.408	612.264	29.212	604.895	583.634	620.439	524.111	688.02	650.16
37.1216	181.911	176.693	177.132	186.497	38.1221	134.526	127.43	139.173	126.537	38.1102	400.389	418.609	435.576	459.714	37.132	177.516	173.409	181.47	188.147	25.3801	926.672	944.98	949.622	989.844	24.5421	623.809	607.79	617.632	696.632	674.276	721.53	739.594	817.262	800.853	818.163	827.275	828.91	27.9174	595.282	615.25	622.087	612.576	29.237	602.773	583.111	621.411	523.668	686.542	649.753
37.1681	181.299	176.194	176.613	186.037	38.1714	134.003	127.245	139.139	126.173	38.1594	400.004	417.915	434.138	457.578	37.179	177.603	173.282	181.016	187.73	25.3947	927.336	944.846	949.77	988.713	24.5816	623.21	607.004	618.042	695.185	672.729	721.936	738.748	815.92	799.345	817.603	825.974	828.501	27.9389	595.66	616.484	620.332	611.991	29.262	603.572	582.805	618.904	522.659	686.735	648.523
37.2146	181.23	175.945	176.294	186.086	38.2206	134.156	126.896	138.7	125.747	38.2087	398.739	417.232	433.739	456.943	37.225	176.904	173.473	180.929	187.342	25.4094	925.78	944.217	949.875	989.388	24.6211	622.721	606.719	616.878	694.822	672.604	720.657	737.569	816.076	799.319	816.364	825.179	827.428	27.9604	593.753	614.641	620.919	611.734	29.287	602.737	582.007	619.478	521.336	686.095	648.305
37.2612	181.018	175.711	175.888	185.843	38.2699	133.533	127.165	138.563	125.927	38.2579	398.805	416.269	432.583	455.533	37.272	176.958	173.092	180.507	186.858	25.424	926.402	944.394	948.834	988.602	24.6606	620.842	605.604	616.779	694.646	671.192	719.528	737.67	814.649	797.845	815.228	824.49	826.161	27.9819	593.778	615.507	619.474	611.492	29.312	603.344	582.172	617.593	520.569	686.456	646.137
37.3077	180.522	175.777	175.737	185.551	38.3191	133.512	126.653	138.056	125.328	38.3071	398.117	415.706	431.71	456.45	37.318	177.012	172.695	180.107	186.539	25.4386	925.807	943.642	948.256	987.16	24.7001	621.068	605.106	616.547	693.812	670.725	719.234	736.655	815.126	796.741	814.858	824.002	827.429	28.0034	592.887	614.26	620.069	611.51	29.337	600.994	580.506	618.265	520.476	684.796	648.224
37.3542	180.257	175.023	175.564	185.351	38.3684	133.355	126.481	137.759	125.625	38.3563	397.602	414.385	430.426	454.41	37.365	176.454	172.211	179.859	186.137	25.4532	926.482	943.773	948.511	987.902	24.7397	619.872	604.778	616.058	692.395	670.699	717.662	736.431	813.069	795.981	814.012	823.308	825.945	28.025	593.628	615.029	618.583	610.394	29.362	601.379	580.366	617.31	519.987	683.912	646.885
37.4007	179.805	174.903	175.088	184.941	38.4176	133.125	126.028	137.477	125.052	38.4055	396.183	414.371	430.252	454.052	37.412	176.546	171.826	179.434	185.399	25.4678	925.466	943.519	948.283	987.949	24.7792	620.369	603.405	615.489	691.317	670.366	717.341	735.386	813.086	796.392	813.082	822.037	825.269	28.0465	592.651	613.828	619.193	609.807	29.388	599.506	579.833	616.916	519.839	683.365	646.229
37.4473	179.589	174.575	174.574	184.549	38.4668	132.952	125.726	137.436	124.749	38.4547	395.595	413.317	428.93	452.466	37.458	175.794	171.391	178.989	185.341	25.4825	926.402	944.116	947.86	986.212	24.8187	619.347	602.404	614.843	690.94	669.575	716.428	735.109	811.717	794.41	813.187	821.034	823.762	28.068	592.818	613.962	618.225	609.549	29.413	600.129	580.258	614.729	518.715	683.897	645.01
37.4938	179.336	174.693	174.75	184.458	38.5161	132.709	125.346	137.036	124.284	38.5039	394.636	412.599	429.049	453.285	37.505	175.533	171.28	178.709	184.958	25.4971	924.263	943.365	947.263	986.306	24.8582	618.575	601.828	613.702	690.372	667.772	716.184	734.058	812.65	794.322	811.369	819.865	823.637	28.0895	591.593	612.943	619.224	610.019	29.438	598.079	578.282	616.434	518.364	683.767	645.112
37.5403	179.091	174.345	174.233	183.804	38.5653	131.796	125.71	136.801	124.294	38.5531	394.169	411.399	427.6	451.31	37.551	175.182	171.037	178.481	184.734	25.5117	925.749	942.89	946.736	986.468	24.8977	618.318	600.532	613.468	689.189	668.292	715.285	733.211	811.095	793.663	810.819	818.977	823.609	28.111	591.826	613.786	617.857	608.626	29.463	598.844	578.38	614.912	517.012	681.964	644.137
37.5868	178.605	173.94	174.466	183.683	38.6146	131.946	125.186	136.52	123.915	38.6024	392.692	411.633	426.687	451.311	37.598	174.906	170.687	178.025	184.619	25.5263	924.216	941.951	946.385	986.116	24.9372	617.47	600.103	613.064	688.655	667.145	714.807	731.856	810.262	792.604	809.091	818.666	822.266	28.1325	591.536	612.076	618.685	608.911	29.488	596.95	577.821	615.023	517.177	681.35	644.26
37.6334	178.551	173.718	174.044	183.102	38.6638	131.311	124.903	135.976	123.974	38.6516	392.482	410.453	425.945	449.552	37.644	174.8	170.344	177.899	184.342	25.5409	924.777	941.425	946.437	986.235	24.9768	617.164	599.819	611.963	688.407	666.375	714.257	732.441	809.346	791.261	809.066	818.569	821.868	28.154	591.757	613.495	617.245	608.16	29.513	597.799	578.131	612.656	516.291	680.836	642.512
37.6799	178.223	173.157	173.291	183.256	38.7131	131.5	124.501	135.794	123.421	38.7008	391.636	409.743	426.149	449.667	37.691	174.656	169.973	177.997	183.932	25.5556	922.67	940.589	946.38	985.75	25.0163	616.491	599.138	610.905	688.365	665.787	713.462	730.734	808.569	791.528	808.236	817.48	820.882	28.1756	591.35	611.387	617.98	608.524	29.538	595.791	577.026	613.923	516.298	680.655	641.655
37.7264	178.031	172.716	173.057	182.579	38.7623	131.128	124.562	135.669	123.294	38.75	391.097	408.932	425.012	447.429	37.737	173.935	170.037	177.727	183.657	25.5702	923.545	939.978	946.203	985.694	25.0558	615.144	598.036	611.482	686.895	664.235	712.184	730.044	807.736	789.244	806.546	815.574	819.389	28.1971	591.447	611.918	615.936	608.267	29.563	596.391	577.157	612.273	515.049	679.897	642.107
37.773	177.747	172.823	172.393	182.785	38.8116	131.248	124.077	135.233	122.877	38.7992	389.595	408.318	424.192	447.675	37.784	173.785	169.469	177.584	183.226	25.5848	922.876	940.901	945.266	985.253	25.0953	615.318	597.706	610.842	685.975	664.003	712.296	728.988	807.572	788.991	806.829	815.089	818.653	28.2186	590.692	610.641	617.328	608.022	29.588	594.681	575.61	612.845	514.965	678.276	640.774
37.8195	177.633	172.252	172.277	182.668	38.8608	130.695	124.038	135.361	123.274	38.8484	389.153	406.901	423.362	446.318	37.831	173.381	169.427	176.839	183.231	25.5994	925.852	940.952	945.878	985.482	25.1348	613.927	597.462	609.807	685.164	663.432	711.211	728.445	805.701	787.7	805.894	814.417	818.671	28.2401	590.79	611.62	615.731	607.631	29.613	595.524	576.164	611.239	513.776	678.017	639.572
37.866	177.391	172.034	171.993	182.125	38.91	130.521	123.326	135.014	122.568	38.8976	388.554	406.695	422.964	446.578	37.877	173.239	168.852	176.471	182.273	25.614	922.991	940.373	945.463	984.719	25.1743	613.828	596.398	609.087	684.404	662.222	710.708	727.206	805.126	787.495	805.469	813.389	816.883	28.2616	589.032	611.022	616.486	607.742	29.639	593.585	574.866	611.063	513.551	677.302	639.618
37.9125	177.042	171.642	171.549	181.501	38.9593	129.996	123.741	134.751	122.321	38.9469	388.016	405.51	421.578	444.559	37.924	172.579	168.877	176.573	182.444	25.6287	923.643	939.926	944.883	984.204	25.2139	612.425	595.928	608.191	684.737	662.747	709.688	727.066	803.29	786.359	804.464	812.996	816.168	28.2831	589.254	611.353	615.496	607.311	29.664	594.632	574.969	609.272	512.669	677.479	638.4
37.9591	176.3	171.367	171.368	181.386	39.0085	130.028	123.136	134.248	121.835	38.9961	387.166	405.238	421.3	444.319	37.97	172.575	168.167	176.194	181.611	25.6433	921.495	939.708	944.402	983.503	25.2534	611.99	595.28	606.886	684.275	661.067	708.823	725.495	803.866	786.839	803.358	812.174	815.391	28.3046	589.262	609.562	615.708	606.906	29.689	592.315	573.768	610.607	512.071	676.159	638.781
38.0056	176.068	170.858	171.022	181.21	39.0578	129.462	123.228	133.977	122.653	39.0453	386.658	404.384	420.164	442.831	38.017	171.879	168.185	175.605	181.869	25.6579	922.604	939.997	944.644	984	25.2929	611.113	594.753	606.571	683.504	660.883	708.922	725.849	802.199	784.901	803.657	810.755	814.636	28.3262	589.02	610.269	614.65	606.231	29.714	592.652	574.083	609.051	511.146	675.521	637.584
38.0521	176.258	170.913	170.931	180.614	39.107	129.449	122.773	133.899	121.765	39.0945	385.195	403.362	419.033	441.958	38.063	171.537	167.612	175.197	181.259	25.6725	920.961	939.038	944.54	982.366	25.3324	610.41	594.704	605.999	682.678	660.193	707.91	725.023	802.284	784.635	802.933	809.974	814.177	28.3477	588.768	609.336	614.714	606.178	29.739	591.227	572.8	609.726	511.535	674.922	637.413
38.0986	175.957	170.746	170.376	180.355	39.1563	129.37	122.754	133.544	121.594	39.1437	384.794	402.385	417.925	440.942	38.11	171.265	167.708	175.227	181.482	25.6871	921.886	939	943.941	982.834	25.3719	609.419	593.01	605.778	681.623	659.727	707.172	724.694	801.522	783.583	802.305	809.277	812.985	28.3692	588.745	609.415	613.863	605.245	29.764	591.594	572.624	607.05	509.534	674.606	636.571
38.1452	175.429	170.666	170.445	180.434	39.2055	129.407	122.362	133.287	120.961	39.1929	383.958	402.224	418.177	441.637	38.156	171.255	167.478	174.899	180.602	25.7018	919.739	938.322	941.978	982.621	25.4114	609.974	592.526	604.977	680.7	659.176	705.89	723.19	800.68	783.501	800.579	808.263	812.236	28.3907	587.883	608.68	613.854	604.923	29.789	589.798	571.517	608.007	509.876	673.444	635.843
38.1917	175.123	170.217	169.968	179.839	39.2548	128.707	122.397	133.214	120.798	39.2421	383.96	400.929	417.013	439.637	38.203	170.932	166.895	174.63	180.552	25.7164	920.835	937.536	942.996	981.567	25.451	607.835	591.215	604.223	680.572	658.483	705.029	723.362	798.861	781.77	799.365	808.156	811.728	28.4122	587.599	608.426	613.184	604.847	29.814	590.583	570.996	605.496	508.693	672.962	635.119
38.2382	174.692	170.015	169.682	179.854	39.304	128.78	121.922	133.029	120.425	39.2913	382.864	401.13	416.453	440.047	38.25	170.556	166.408	174.229	180.191	25.731	920.336	938.618	942.993	981.176	25.4905	607.722	591.55	603.782	679.255	658.26	704.362	722.174	798.892	781.214	799.052	807.718	810.644	28.4337	587.724	608.735	612.397	604.555	29.839	587.98	569.935	607.017	508.521	671.452	634.731
38.2847	174.706	169.435	169.265	179.371	39.3533	128.16	121.327	132.915	120.929	39.3406	382.522	399.975	415.839	438.37	38.296	170.241	166.298	173.63	179.866	25.7456	921.261	937.62	942.06	980.704	25.53	607.199	591.009	604.029	678.983	657.513	704.269	721.734	798.719	780.305	798.846	807.07	810.592	28.4552	586.701	607.8	613.138	604.747	29.864	588.939	569.933	605.12	507.54	671.158	633.468
38.3313	174.336	169.332	169.421	179.035	39.4025	128.107	121.354	132.609	120.243	39.3898	381.415	399.527	415.22	438.19	38.343	170.129	166.017	173.087	179.064	25.7602	920.309	937.947	942.059	980.913	25.5695	606.533	590.369	602.673	678.035	656.914	703.21	720.985	797.814	779.518	797.925	805.918	808.818	28.4768	586.818	608.681	611.526	604.049	29.89	587.934	569.454	605.808	507.261	669.962	633.058
38.3778	174.258	169.029	168.903	178.121	39.4517	127.593	121.591	132.422	120.217	39.439	380.889	398.399	414.427	436.858	38.389	169.306	166.079	173.579	179.851	25.7749	918.912	938.509	942.058	981.122	25.609	605.799	589.161	600.918	677.215	656.09	703.094	721.007	796.923	778.636	796.466	806.023	807.757	28.4983	586.54	607.293	612.233	603.253	29.915	588.247	569.15	603.652	506.23	669.844	631.808
38.4243	173.703	168.495	168.882	178.514	39.501	127.78	121.012	132.061	119.597	39.4882	380.064	397.495	413.945	436.269	38.436	169.321	165.4	173.07	179.144	25.7895	920.607	936.884	941.164	980.626	25.6485	605.213	588.978	600.899	676.698	654.935	702.311	720.282	796.376	777.056	795.511	805.322	807.411	28.5198	586.768	608.244	611.621	602.482	29.94	585.754	567.955	604.344	505.56	669.884	631.433
38.4708	173.393	168.058	168.451	178.055	39.5502	127.372	121.366	131.765	119.851	39.5374	379.579	396.478	412.7	434.676	38.482	169.088	165.166	172.8	178.785	25.8041	919.032	936.754	941.412	980.911	25.6881	604.44	588.12	600.503	676.047	654.583	700.876	719.168	794.925	777.215	794.854	804.209	805.9	28.5413	585.756	607.646	611.45	603.013	29.965	586.915	567.744	602.515	504.868	669.421	630.592
38.5174	173.058	168.424	168.213	177.786	39.5995	127.268	120.554	131.522	119.375	39.5866	378.383	396.562	412.058	435.533	38.529	168.76	164.61	172.387	178.15	25.8187	920.244	936.812	942.341	980.228	25.7276	604.016	588.014	599.432	675.35	653.801	700.66	718.245	794.225	777.091	794.124	802.99	805.126	28.5628	586.238	607.917	610.489	602.45	29.99	584.784	567.177	602.572	504.219	668.877	630.705
38.5639	172.803	167.674	167.692	177.497	39.6487	127.013	120.329	131.545	119.251	39.6358	378.024	395.381	410.861	433.396	38.575	168.285	164.653	172.169	178.076	25.8333	917.4	936.91	940.828	980.682	25.7671	603.57	587.058	599.8	674.937	653.024	700.236	717.219	793.695	775.499	793.954	802.361	804.542	28.5843	584.369	606.035	611.14	602.318	30.015	585.722	567.497	600.818	503.935	668.282	629.866
38.6104	172.33	167.585	167.836	177.123	39.698	126.93	119.722	131.024	118.828	39.685	376.95	394.862	410.415	432.715	38.622	168.629	164.454	171.698	177.578	25.848	919.632	937.04	940.815	979.724	25.8066	603.031	586.095	598.958	674.353	652.592	699.011	716.179	793.234	775.142	792.896	801.246	803.917	28.6059	584.696	606.413	609.1	602.238	30.04	584.198	565.403	600.99	503.645	667.08	628.889
38.6569	172.605	167.045	167.053	176.637	39.7472	126.354	119.623	130.682	118.463	39.7343	376.632	393.795	409.831	431.544	38.669	167.752	164.182	171.238	177.812	25.8626	917.093	936.516	940.81	979.422	25.8461	602.267	585.807	597.708	673.495	651.55	697.643	715.836	791.925	774.034	791.225	800.543	803.09	28.6274	585.001	605.006	609.923	601.237	30.065	584.665	565.135	600.232	502.157	666.149	627.934
38.7035	171.813	166.726	167.013	176.588	39.7965	126.35	119.455	130.432	118.152	39.7835	375.882	394.044	409.185	432.099	38.715	168.064	163.774	170.967	176.925	25.8772	918.401	936.685	940.161	979.04	25.8856	601.828	585.257	596.92	672.77	650.823	696.866	714.832	791.942	773.137	790.357	800.016	802.085	28.6489	585.407	606.039	608.915	600.359	30.09	584.164	565.252	600.073	501.612	665.346	628.015
38.75	171.592	166.475	166.816	176.174	39.8457	126.099	119.39	130.158	118.105	39.8327	375.325	392.541	408.067	430.321	38.762	167.846	163.816	170.602	177.105	25.8918	917.167	935.823	939.31	978.303	25.9252	601.166	584.344	596.965	671.993	650.754	696.815	714.22	791.783	772.366	790.43	799.168	801.525	28.6704	583.326	604.287	609.866	601.733	30.115	583.982	564.601	599.11	501.426	664.245	627.624
38.7965	171.667	166.617	166.285	175.905	39.8949	125.738	119.305	129.759	117.861	39.8819	374.686	392.17	408.068	430.668	38.808	167.366	163.304	170.572	176.712	25.9064	918.316	935.194	940.109	978.287	25.9647	600.44	583.692	596.874	671.37	649.653	696.404	713.569	790.928	771.587	789.745	797.984	800.694	28.6919	583.849	604.782	608.279	600.573	30.141	582.497	563.564	598.657	501.01	663.765	626.44
38.8431	171.366	166.188	165.708	174.989	39.9442	125.304	118.718	129.671	117.598	39.9311	374.004	390.9	407.156	428.151	38.855	166.709	163.004	169.904	176.73	25.9211	916.546	933.606	939.563	978.011	26.0042	599.975	582.75	595.627	670.558	648.498	695.226	712.924	790.165	771.022	788.553	797.006	799.83	28.7134	582.914	603.726	609.188	600.425	30.166	582.284	563.505	597.697	500.103	663.757	625.918
38.8896	170.847	166.128	165.848	175.544	39.9934	125.359	118.335	129.627	117.252	39.9803	373.15	390.675	405.837	428.097	38.901	166.371	162.348	169.605	175.884	25.9357	917.448	934.963	938.986	976.903	26.0437	599.664	582.318	594.964	670.13	648.38	694.33	712.804	789.671	770.553	787.295	796.074	798.95	28.7349	582.784	604.485	607.462	600.057	30.191	580.839	562.778	597.072	499.355	663.307	625.278
38.9361	170.435	165.632	165.304	174.994	40.0427	125.425	118.026	129.435	116.904	40.0295	372.472	389.392	404.694	426.8	38.948	166.21	162.398	169.695	175.927	25.9503	915.894	934.851	938.816	977.644	26.0832	598.683	581.68	594.465	670.576	648.261	693.666	712.071	788.959	769.638	786.767	795.901	798.452	28.7565	582.309	602.832	608.632	599.863	30.216	580.386	562.397	596.492	498.618	662.264	624.572
38.9826	170.422	165.496	165.088	175.054	40.0919	124.8	117.888	129.105	116.864	40.0787	371.636	388.93	404.7	427.442	38.994	166.087	162.11	169.47	175.016	25.9649	916.636	933.188	938.198	976.564	26.1227	597.856	581.426	593.653	669.537	647.272	693.316	710.405	788.128	769.052	786.55	795.24	797.974	28.778	582.898	604.045	606.787	598.541	30.241	579.651	561.63	595.959	497.959	661.658	624.479
39.0292	170.059	165.081	164.737	174.453	40.1412	124.255	117.981	128.705	116.53	40.128	371.178	387.681	403.017	425.488	39.041	165.635	162.028	168.928	175.445	25.9795	914.525	933.935	937.937	976.76	26.1623	596.884	580.866	593.315	668.53	645.985	692.435	709.592	787.217	767.804	785.821	793.854	796.261	28.7995	581.548	602.459	607.713	599.013	30.266	579.791	561.126	595.361	497.417	661.533	623.479
39.0757	169.625	164.689	164.551	174.353	40.1904	124.192	117.273	128.244	116.15	40.1772	370.516	386.694	402.332	424.729	39.088	165.445	161.676	168.466	174.714	25.9942	916.059	932.915	936.856	976.337	26.2018	596.176	579.855	592.285	668.187	645.735	691.501	708.705	786.811	766.831	784.215	793.186	795.091	28.821	581.581	602.847	606.356	598.126	30.291	580.209	561.278	594.439	496.941	660.933	623.046
39.1222	169.176	164.086	164.179	173.611	40.2397	123.962	117.012	127.845	116.054	40.2264	369.778	386.201	401.598	423.15	39.134	165.183	161.408	168.343	174.671	26.0088	914.182	932.676	937.267	975.96	26.2413	595.582	579.343	591.141	667.366	645.741	691.099	707.996	786.203	766.486	782.772	792.826	794.566	28.8425	580.731	601.908	606.765	598.188	30.316	579.452	560.93	593.732	497.002	659.985	622.89
39.1687	168.91	164.264	163.737	173.746	40.2889	123.796	116.912	127.691	116.043	40.2756	368.358	386.057	401.155	423.025	39.181	164.909	161.091	167.95	173.964	26.0234	915.224	932.212	937.649	975.325	26.2808	595.489	578.874	591.052	666.469	644.916	690.891	707.78	784.836	765.115	782.606	792.177	793.805	28.864	581.34	602.426	604.897	597.564	30.341	579.573	560.481	593.149	496.379	659.348	621.712
39.2153	168.676	163.751	163.646	173.299	40.3381	123.732	116.593	127.624	115.785	40.3248	367.806	384.854	399.793	422.248	39.227	164.603	160.726	167.722	173.712	26.038	914.4	932.187	936.665	975.709	26.3203	595.578	578.203	590.331	665.371	644.083	690.348	706.6	784.194	763.732	782.236	791.596	793.193	28.8855	579.159	600.37	606.401	597.971	30.366	577.134	559.745	592.906	494.981	658.707	621.427
39.2618	168.406	164.364	163.657	173.13	40.3874	123.318	116.516	127.569	115.438	40.374	366.681	384.504	399.117	421.828	39.274	164.627	160.133	167.38	173.075	26.0526	914.934	932.07	937.059	974.7	26.3598	594.125	577.62	589.362	664.172	643.428	689.07	706.38	783.517	762.939	781.381	790.877	792.176	28.9071	579.535	601.645	605.061	596.725	30.392	577.589	559.684	591.423	494.01	657.832	620.754
39.3083	168.026	163.794	163.349	172.62	40.4366	123.184	116.08	127.169	115.072	40.4232	366.575	383.149	398.487	420.119	39.32	164.318	160.135	167.413	173.376	26.0673	913.24	931.841	937.226	974.4	26.3993	594.109	576.797	589.028	663.475	642.965	688.458	705.779	782.803	762.677	780.53	789.452	791.631	28.9286	579.751	599.705	605.39	596.815	30.417	576.976	558.223	591.998	494.185	657.312	620.339
39.3548	167.967	163.348	162.884	172.589	40.4859	122.72	115.851	127.334	114.946	40.4724	365.626	382.431	397.992	419.329	39.367	164.091	159.719	167.053	172.792	26.0819	914.713	931.696	936.638	973.268	26.4389	592.824	576.091	588.278	662.362	642.935	688.06	704.411	781.826	761.585	779.176	788.564	791.181	28.9501	579.694	600.298	603.668	596.691	30.442	577.381	558.584	590.476	493.205	657.348	619.314
39.4014	167.653	163.002	162.516	172.084	40.5351	122.824	115.413	126.771	114.224	40.5217	364.925	381.411	397.251	418.796	39.413	163.228	159.803	166.521	172.995	26.0965	912.827	930.833	935.598	973.565	26.4784	592.443	575.975	587.417	661.847	641.682	687.121	703.346	780.302	760.309	778.57	788.261	790.264	28.9716	578.228	599.447	604.751	596.048	30.467	574.411	557.305	590.938	493.029	655.253	618.714
39.4479	167.328	162.878	162.354	171.777	40.5844	122.208	115.5	126.443	114.678	40.5709	364.649	381.207	396.139	418.935	39.46	163.347	159.33	166.548	172.442	26.1111	913.376	930.472	935.238	974.078	26.5179	591.671	575.396	586.734	661.363	640.222	686.079	703.044	779.495	759.849	778.449	787.503	789.732	28.9931	578.446	600.237	603.319	595.62	30.492	575.263	557.481	588.78	491.839	655.001	618.855
39.4944	167.163	162.535	162.055	171.554	40.6336	121.98	115.101	126.09	114.132	40.6201	363.879	380.324	395.101	417.84	39.507	162.976	159.205	166.189	172.494	26.1257	912.079	929.579	935.38	973.681	26.5574	591.189	574.075	586.08	660.873	639.603	685.874	702.681	779.164	759.107	777.135	786.042	788.817	29.0146	577.612	598.382	604.994	596.041	30.517	573.947	555.976	589.918	491.511	654.919	618.926
39.5409	166.937	162.141	161.916	171.339	40.6829	121.767	114.585	126.133	114.019	40.6693	362.565	379.666	395.213	417.351	39.553	162.828	158.81	166.134	171.877	26.1404	913.274	929.762	935.1	972.775	26.5969	590.592	574.535	585.993	659.732	639.118	684.91	701.618	778.555	757.702	776.777	785.66	787.719	29.0361	578.11	599.772	604.01	595.184	30.542	574.819	555.633	588.482	490.698	653.952	617.135
39.5875	166.528	161.751	161.817	170.998	40.7321	121.944	114.379	125.424	113.763	40.7185	361.815	378.75	394.43	415.96	39.6	162.46	158.415	165.378	172.043	26.155	912.898	929.644	934.492	972.949	26.6364	589.947	573.227	584.585	659.02	638.462	684.359	701.059	777.713	757.26	775.677	785.04	787.106	29.0577	577.705	598.318	603.545	594.725	30.567	572.998	555.487	588.327	490.826	653.516	616.804
39.634	166.164	161.42	161.614	170.588	40.7814	121.262	114.62	125.637	113.567	40.7677	361.066	377.922	393.811	415.053	39.646	162.561	158.173	165.224	171.429	26.1696	912.71	929.029	934.296	972.137	26.676	588.655	573	584.924	658.454	637.748	683.91	700.078	776.745	756.664	774.761	784.264	786.934	29.0792	577.373	597.68	602.343	594.268	30.592	573.711	554.981	586.7	489.405	652.59	615.72
39.6805	165.696	161.012	161.228	170.204	40.8306	121.242	114.195	125.033	113.221	40.8169	360.838	377.47	393.235	414.813	39.693	161.642	158.039	164.972	171.4	26.1842	912.062	928.797	934.38	972.113	26.7155	588.279	572.564	584.035	657.528	637.009	683.309	699.529	776.383	755.16	774.24	783.594	786.223	29.1007	576.797	597.351	602.988	594.83	30.617	571.747	553.755	587.019	489.613	651.987	615.37
39.727	165.394	160.736	160.737	169.923	40.8798	121.012	114.009	124.995	113.042	40.8661	360.18	376.828	392.083	413.31	39.739	161.277	157.506	164.716	170.678	26.1988	911.091	929.102	933.85	972.575	26.755	587.482	571.005	583.205	657.226	636.06	682.269	698.92	776.367	755.709	773.714	782.702	784.888	29.1222	577.008	597.833	601.408	594.17	30.643	572.241	553.856	585.866	488.912	652.008	614.763
39.7736	165.091	160.605	160.78	169.816	40.9291	120.881	113.716	124.762	112.711	40.9154	359.526	376.508	391.64	412.432	39.786	160.902	157.789	164.984	170.504	26.2135	911.737	929.441	933.029	972.45	26.7945	587.676	570.511	582.478	656.228	635.367	681.247	698.265	775.183	755.207	771.778	781.6	783.847	29.1437	575.951	596.717	602.323	594.713	30.668	570.823	553.242	586.322	488.65	651.25	614.473
39.8201	164.734	160.013	160.291	169.43	40.9783	120.41	113.646	124.744	112.524	40.9646	359.242	375.633	390.746	411.259	39.832	160.811	157.315	164.037	169.891	26.2281	910.05	928.642	933.128	972.843	26.834	585.939	570.376	582.391	655.289	634.829	680.014	697.414	774.349	754.31	771.397	780.292	782.85	29.1652	576.169	597.731	600.929	593.36	30.693	571.367	553.212	584.405	487.432	650.685	613.732
39.8666	164.616	159.675	159.945	169.003	41.0276	120.467	113.2	124.354	112.25	41.0138	358.109	374.677	390.021	411.323	39.879	160.647	157.008	163.788	170.014	26.2427	912.132	928.004	933.253	970.441	26.8735	585.46	569.857	581.134	654.041	634.582	679.228	697.025	773.062	753.378	770.297	779.752	782.057	29.1867	575.783	595.855	601.973	593.05	30.718	568.914	551.765	584.614	486.995	649.479	613.431
39.9132	164.02	159.552	159.587	169.216	41.0768	119.812	113.391	124.242	112.3	41.063	357.261	373.893	388.93	409.429	39.926	160.414	156.424	163.485	169.427	26.2573	909.885	927.627	933.029	970.289	26.9131	584.681	569.102	580.203	654.839	634.182	679.23	696.234	771.732	752.191	769.344	779.481	781.589	29.2083	576.244	596.83	600.141	592.677	30.743	570.144	551.58	583.061	485.91	648.643	611.54
39.9597	163.776	159.174	159.401	168.744	41.1261	119.955	113.045	123.525	111.802	41.1122	356.808	373.769	389.181	409.973	39.972	160.087	156.157	163.042	169.189	26.2719	910.739	927.204	931.518	970.386	26.9526	584.474	568.647	579.542	654.108	633.347	678.353	695.057	771.277	751.89	768.213	778.492	780.044	29.2298	574.847	595.354	601.566	592.632	30.768	568.074	550.704	584.267	485.973	648.124	612.093
40.0062	163.624	159.093	159.236	168.633	41.1753	119.412	112.775	123.385	111.906	41.1614	356.453	372.606	388.026	407.97	40.019	160.109	155.785	162.611	168.768	26.2865	909.339	926.797	932.384	970.404	26.9921	583.472	567.521	579.833	652.705	632.395	677.169	693.903	770.553	750.8	768.323	777.751	779.503	29.2513	574.998	596.158	600.05	591.099	30.793	569.117	550.416	582.625	484.987	647.06	610.573
40.0527	163.545	158.941	158.988	167.721	41.2246	119.193	112.247	122.981	111.253	41.2106	355.223	371.746	386.909	408.224	40.065	159.222	155.825	162.762	168.808	26.3012	910.877	926.886	931.199	970.023	27.0316	582.752	566.725	578.719	652.03	631.197	676.514	693.546	769.897	750.846	767.31	776.38	778.603	29.2728	574.405	594.579	601.044	592.218	30.818	566.375	549.899	583.027	484.695	647.308	610.801
40.0993	163.123	158.805	158.579	167.617	41.2738	119.028	112.094	123.073	111.283	41.2598	354.831	371.028	386.066	406.469	40.112	159.15	155.525	162.48	168.212	26.3158	908.879	926.637	931.614	969.682	27.0711	581.891	566.093	578.677	651.691	631.477	676.325	692.62	769.335	750.092	766.526	775.984	777.203	29.2943	574.363	595.097	599.626	591.271	30.843	567.202	548.973	581.397	484.055	646.138	609.75
40.1458	162.83	158.444	158.244	167.206	41.323	118.989	111.668	122.667	110.683	41.3091	353.812	370.151	386.268	406.595	40.158	159.123	155.396	162.339	168.238	26.3304	910.073	926.433	930.748	969.448	27.1106	581.296	565.474	578.357	650.82	630.225	675.667	691.041	767.672	748.842	765.739	774.973	776.378	29.3158	573.195	593.127	599.503	591.371	30.868	565.635	548.257	581.722	483.907	645.51	609.137
40.1923	162.424	157.789	158.257	167.146	41.3723	118.316	111.661	122.802	110.833	41.3583	352.979	369.361	385.409	405.049	40.205	158.918	154.922	162.121	167.694	26.345	908.245	926.061	930.547	969.513	27.1502	581.038	565.009	576.854	649.584	629.533	674.731	691.13	767.044	746.897	765.186	774.462	775.067	29.3373	572.914	594.425	598.727	590.47	30.894	565.833	547.915	580.321	482.952	645.018	608.788
40.2388	162.242	157.626	157.727	166.468	41.4215	118.362	111.426	122.35	110.412	41.4075	352.456	369.202	384.81	404.961	40.251	158.522	154.485	161.695	167.398	26.3596	909.839	925.409	931.065	969.002	27.1897	580.507	564.397	576.183	649.322	629.361	674.887	690.532	766.264	746.555	763.91	772.977	775.255	29.3589	572.803	593.112	599.464	590.822	30.919	564.192	547.707	580.183	482.32	644.792	607.722
40.2854	161.997	157.61	157.707	166.629	41.4708	117.967	111.257	122.383	110.443	41.4567	352.189	367.748	383.522	403.26	40.298	158.061	154.223	161.185	167.218	26.3743	907.959	924.586	930.897	968.435	27.2292	579.179	564.394	575.166	648.152	627.884	673.081	689.361	766.286	745.437	763.327	772.939	774.078	29.3804	572.752	593.894	597.557	589.902	30.944	565.088	547.075	578.281	481.039	643.716	606.356
40.3319	161.623	157.421	157.294	166.174	41.52	117.857	110.776	121.908	109.958	41.5059	351.027	367.475	383.431	403.491	40.345	158.062	153.908	160.939	166.57	26.3889	909.563	924.413	930.338	967.891	27.2687	578.605	563.385	573.825	647.497	627.534	672.506	688.305	765.554	744.434	763.092	771.011	772.849	29.4019	572.233	592.871	598.665	590.736	30.969	562.89	546.295	578.754	481.478	643.623	606.823
40.3784	161.609	157.065	156.963	166.026	41.5693	117.399	111.247	121.301	110.203	41.5551	350.313	366.286	382.618	401.941	40.391	157.256	153.948	160.469	166.432	26.4035	907.314	925.226	929.913	968.724	27.3082	577.596	562.61	574.019	646.529	626.742	672.894	688.507	765.197	743.436	761.598	769.987	772.689	29.4234	572.718	593.594	597.342	589.402	30.994	563.493	546.232	577.109	480.277	642.309	605.799
40.4249	161.291	156.659	156.605	165.657	41.6185	117.382	110.66	121.031	109.515	41.6043	349.511	366.47	382.034	401.868	40.438	157.147	153.388	160.231	166.002	26.4181	907.858	924.715	929.192	967.97	27.3477	577.54	562.737	574.203	646.481	625.805	671.972	687.738	764.071	742.787	760.388	769.144	771.657	29.4449	571.047	591.314	598.524	589.166	31.019	562.044	545.318	577.883	480.631	641.391	606.51
40.4715	160.974	156.589	156.386	165.452	41.6678	117.075	110.405	121.299	109.656	41.6535	349.248	365.322	380.989	400.403	40.484	157.011	153.589	160.485	166.138	26.4327	907.234	923.928	928.091	968.039	27.3873	576.206	562.32	573.377	644.64	625.28	670.864	687.362	763.014	741.817	760.294	768.729	770.468	29.4664	571.095	592.37	596.914	588.344	31.044	562.864	545.185	575.939	479.439	641.024	604.629
40.518	160.87	156.152	156.225	164.923	41.717	116.88	110.014	120.826	109.095	41.7028	348.408	365.28	380.435	400.772	40.531	157.134	153.237	160.284	165.346	26.4474	908.767	923.7	928.543	966.947	27.4268	575.644	561.198	572.551	644.327	624.371	670.136	686.522	761.576	741.187	758.807	768.419	769.401	29.488	570.986	590.855	597.819	588.117	31.069	561.213	544.696	576.618	479.717	640.548	604.733
40.5645	160.473	155.807	156.077	164.739	41.7663	116.708	109.748	120.877	109.11	41.752	347.926	363.546	379.516	398.911	40.577	156.328	152.683	159.582	165.49	26.462	905.569	923.942	928.627	967.076	27.4663	574.892	559.923	571.898	644.158	623.67	668.174	686.384	760.809	740.499	759.037	766.779	768.432	29.5095	571.112	591.212	596.31	587.374	31.094	561.453	544.131	575.248	477.68	639.879	603.424
40.611	160.129	155.768	155.792	164.788	41.8155	116.605	109.452	120.298	108.582	41.8012	346.649	363.426	378.653	399.171	40.624	156.337	152.454	159.353	164.874	26.4766	906.733	923.27	929.148	965.905	27.5058	574.56	559.099	571.079	643.126	622.997	667.988	685.284	761.542	738.728	756.682	765.964	769.092	29.531	569.803	590.656	596.415	587.508	31.119	559.959	543.567	574.958	477.939	639.264	602.724
40.6576	159.977	155.632	155.465	164.414	41.8647	115.909	109.588	120.091	108.491	41.8504	345.985	362.22	378.102	397.283	40.67	156.155	152.178	158.946	164.873	26.4912	905.905	922.156	927.934	965.604	27.5453	573.443	558.268	570.618	642.368	621.755	666.433	684.436	760.736	738.29	756.759	765.045	766.058	29.5525	569.975	591.004	595.569	586.995	31.145	560.045	543.054	573.369	477.295	638.374	601.416
40.7041	159.894	155.265	155.184	163.872	41.914	115.918	109.319	119.815	108.218	41.8996	345.873	361.506	377.293	397.41	40.717	155.99	151.679	158.578	164.159	26.5058	906.602	921.744	927.685	965.483	27.5848	573.27	557.643	569.77	641.808	621.336	666.432	683.925	759.125	737.045	754.523	763.71	765.814	29.574	568.54	589.247	595.55	586.684	31.17	558.026	541.739	573.86	477.425	638.103	602.305
40.7506	159.585	154.755	154.617	163.045	41.9632	115.606	108.581	119.579	108.064	41.9488	345.355	360.7	376.457	396.053	40.764	155.04	151.499	158.569	164.404	26.5205	904.806	922.5	927.963	965.358	27.6244	571.056	556.885	569.446	640.576	620.766	665.644	683.84	758.95	736.235	755.231	764.176	765.407	29.5955	569.071	590.085	594.267	586.202	31.195	558.695	541.222	572.071	476.433	637.274	600.611
40.7971	158.89	154.791	154.331	163.231	42.0125	115.606	108.49	119.298	107.434	41.998	344.384	360.601	376.123	396.192	40.81	154.848	151.112	157.924	163.852	26.5351	905.969	922.079	926.173	965.683	27.6639	571.172	556.703	568.669	640.656	619.781	665.12	681.999	757.798	735.947	753.608	762.424	764.6	29.617	568.103	589.428	594.638	585.862	31.22	556.619	540.352	573.226	476.408	636.106	600.591
40.8437	158.801	154.182	154.217	162.866	42.0617	114.973	108.424	119.12	107.578	42.0472	344.038	359.774	375.116	394.424	40.857	154.942	151.186	158.125	163.574	26.5497	904.63	921.096	926.056	965.582	27.7034	570.059	556.079	568.274	640.101	620.27	664.518	681.37	756.763	734.7	753.081	763.143	763.708	29.6386	568.24	589.451	594.279	585.22	31.245	557.364	541.092	571.405	475.327	635.606	599.664
40.8902	158.353	154.067	153.88	162.493	42.111	114.906	108.058	118.699	107.274	42.0965	342.756	358.817	375.239	394.252	40.903	154.942	150.575	157.265	162.954	26.5643	905.203	921.711	926.481	964.846	27.7429	569.99	555.165	567.181	638.867	618.744	663.496	680.204	756.801	734.96	752.01	761.745	762.742	29.6601	568.289	588.319	593.632	585.021	31.27	556.252	539.625	571.755	475.496	635.603	599.369
40.9367	157.996	153.795	153.448	162.075	42.1602	114.624	108.137	118.757	107.24	42.1457	342.183	357.283	373.72	392.607	40.95	154.259	150.676	157.182	163.293	26.5789	904.435	920.847	926.376	964.482	27.7824	569.871	554.553	567.463	638.221	617.982	663.373	679.82	755.587	733.727	752.031	760.595	761.828	29.6816	567.743	588.279	592.76	584.465	31.295	556.416	539.739	570.265	474.081	634.422	598.099
40.9833	158.25	153.116	153.315	162.544	42.2095	114.604	107.638	118.434	106.56	42.1949	341.391	357.585	373.502	393.165	40.996	154.13	150.063	156.883	162.573	26.5936	905.231	920.006	926.921	963.884	27.8219	569.457	554.224	566.086	637.123	617.216	662.506	679.18	754.41	733.527	750.258	760.025	761.587	29.7031	567.368	587.122	593.737	584.588	31.32	554.485	538.539	570.689	473.322	633.672	598.106
41.0298	157.842	152.679	152.821	162.05	42.2587	114.387	107.483	118.233	106.802	42.2441	341.209	356.506	372.248	391.58	41.043	154.092	150.413	156.669	162.432	26.6082	903.172	920.468	926.549	964.333	27.8615	569.065	553.151	565.914	636.904	617.412	661.019	678.723	753.093	733.112	749.865	759.006	759.688	29.7246	567.591	587.515	592.796	584.234	31.345	555.097	538.538	568.814	472.707	633.302	597.36
41.0763	157.227	152.774	152.814	162.113	42.3079	114.155	107.085	117.951	106.205	42.2933	340.584	357.061	371.861	391.211	41.089	153.762	149.671	156.077	161.731	26.6228	903.447	920.627	925.181	963.139	27.901	568.016	552.42	564.795	636.432	616.311	660.898	677.423	752.823	731.383	748.447	758.386	759.581	29.7461	567.085	587.176	591.983	584.043	31.37	554.145	537.806	569.466	473.26	632.742	597.026
41.1228	157.27	152.443	152.416	161.526	42.3572	113.616	107.059	117.805	106.249	42.3425	339.727	355.311	370.774	389.688	41.136	153.104	149.577	155.731	162.214	26.6374	902.931	920.815	924.757	963.121	27.9405	566.865	552.01	564.04	635.834	614.726	660.237	677.221	751.928	729.8	748.698	757.693	759.236	29.7676	566.631	587.2	591.71	583.563	31.396	553.831	537.438	567.701	471.659	631.597	595.862
41.1694	156.793	152.219	152.5	161.071	42.4064	113.767	106.677	117.332	105.676	42.3917	338.746	354.586	370.083	389.637	41.182	152.945	149.01	155.298	161.248	26.652	903.412	920.272	924.481	961.704	27.98	566.124	551.076	562.934	635.368	614.362	658.499	675.817	750.966	729.713	747.982	756.585	758.145	29.7892	566.612	587.67	591.123	582.949	31.421	552.056	535.78	568.074	471.933	631.258	595.145
41.2159	156.628	151.638	152.128	160.459	42.4557	113.528	106.869	117.372	106.049	42.4409	338.662	353.781	369.468	388.387	41.229	152.803	148.855	155.534	161.389	26.6667	902.335	918.717	924.115	962.682	28.0195	565.495	551.54	562.636	635.087	614.681	658.882	675.914	751.086	728.288	746.873	755.764	757.356	29.8107	565.898	586.39	590.86	583.329	31.446	552.762	536.006	565.869	470.624	630.327	593.997
41.2624	156.438	151.845	151.831	160.717	42.5049	113.208	106.491	116.845	105.454	42.4902	337.092	353.544	368.444	388.844	41.276	152.452	148.48	155.073	160.756	26.6813	903.186	919.315	923.007	962.441	28.059	565.238	550.482	561.482	633.855	614.473	658.04	674.766	750.143	726.903	745.366	755.178	755.603	29.8322	566.428	586.901	589.895	583.035	31.471	551.241	535.032	566.798	471.037	630.101	594.641
41.3089	156.072	151.513	151.205	160.39	42.5542	112.741	106.093	116.592	105.642	42.5394	337.554	352.515	367.472	387.283	41.322	152.259	148.463	154.852	160.816	26.6959	900.877	918.216	923.958	962.424	28.0986	563.729	549.153	560.824	633.014	612.499	656.239	673.959	749.056	725.802	744.486	753.478	754.558	29.8537	565.576	585.641	590.693	582.304	31.496	551.596	535.325	565.294	469.9	629.376	593.41
41.3555	155.807	151.472	151.423	160.288	42.6034	112.787	105.819	116.258	105.262	42.5886	336.144	352.378	368.057	387.077	41.369	152.038	148.036	154.241	160.347	26.7105	902.753	917.272	923.82	960.974	28.1381	563.518	548.28	560.602	632.582	612.517	656.195	672.93	748.23	726.019	743.678	752.812	754.533	29.8752	565.525	586.726	589.395	581.053	31.521	550.075	534.153	565.641	469.5	628.709	592.962
41.402	155.481	151.156	151.108	159.701	42.6527	112.752	105.642	116.085	104.968	42.6378	335.82	351.377	367.1	385.436	41.415	151.538	147.893	154.263	160.016	26.7251	900.961	917.91	924.221	961.168	28.1776	562.361	547.732	560.026	631.228	611.781	655.524	672.76	748.216	725.272	742.637	752.77	753.694	29.8967	565.349	585.195	590.206	581.698	31.546	550.32	533.921	564.632	468.75	628.163	592.152
41.4485	155.521	151.121	150.91	159.922	42.7019	112.307	105.434	116.035	104.642	42.687	335.973	350.818	366.091	385.723	41.462	151.35	147.341	154.25	159.486	26.7398	902.64	917.037	922.58	960.628	28.2171	562.732	546.786	558.846	630.925	611.305	654.12	671.727	746.833	724.542	741.86	751.619	752.6	29.9182	565.277	585.934	588.35	581.446	31.571	548.679	533.101	564.407	467.833	627.557	591.641
41.495	155.144	150.486	150.558	159.413	42.7511	112.121	104.996	115.685	104.159	42.7362	334.778	349.692	365.497	384.218	41.508	150.926	147.554	153.864	159.61	26.7544	899.318	916.88	922.139	960.081	28.2566	563.036	546.871	559.168	630.506	610.97	653.836	670.618	745.42	723.933	740.86	750.412	751.998	29.9398	563.596	584.711	589.399	580.515	31.596	548.299	532.438	563.427	467.221	626.771	590.904
41.5416	155.218	150.209	150.726	159.376	42.8004	111.595	105.17	115.742	104.375	42.7854	333.936	349.457	365.178	384.155	41.555	150.767	147.183	153.627	159.383	26.769	900.771	917.249	922.338	959.831	28.2961	562.632	545.913	557.678	629.994	609.405	653.468	669.764	745.132	722.809	740.601	750.097	751.328	29.9613	564.096	585.379	587.92	579.956	31.621	547.876	531.532	563.152	467.057	626.202	590.419
41.5881	154.877	149.664	150.028	158.762	42.8496	111.353	104.61	115.308	103.79	42.8346	333.313	348.119	364.23	382.68	41.601	150.231	147.196	153.459	159.086	26.7836	899.5	916.262	922.521	960.248	28.3357	561.024	545.463	557.13	628.992	608.556	652.333	668.945	744.337	721.104	740.233	749.162	750.573	29.9828	563.696	583.355	588.364	580.585	31.647	548.214	531.619	562.27	466.154	625.417	589.616
41.6346	154.197	149.976	149.8	158.733	42.8989	111.351	104.393	114.986	103.833	42.8839	332.412	347.387	363.179	381.666	41.648	150.255	146.816	153.067	158.451	26.7982	900.994	916.458	921.504	960.245	28.3752	559.87	544.796	556.085	628.188	607.864	651.529	668.536	743.731	720.674	739.096	747.68	749.391	30.0043	564.075	583.98	586.876	580.04	31.672	546.903	531.03	561.1	465.813	624.549	589.345
41.6811	154.017	149.654	149.326	158.118	42.9481	111.307	104.036	114.582	103.32	42.9331	331.688	347.067	362.026	381.317	41.695	150.192	146.716	152.876	158.521	26.8129	899.849	915.813	922.173	960.85	28.4147	559.651	544.537	555.906	627.699	607.834	650.196	667.072	743.02	720.382	737.966	747.197	748.262	30.0258	562.161	582.67	587.662	579.955	31.697	546.445	530.561	560.03	465.298	623.546	588.559
41.7277	153.607	149.192	149.612	158.052	42.9974	110.855	104.123	114.354	103.261	42.9823	331.283	346.544	362.063	380.812	41.741	150.029	146.204	152.56	157.711	26.8275	901.063	915.225	921.156	958.899	28.4542	559.024	543.494	554.997	626.815	607.51	649.254	666.761	741.181	719.747	736.583	746.706	747.307	30.0473	563.012	583.534	586.266	578.836	31.722	545.393	530.285	560.156	464.588	622.749	587.369
41.7742	153.341	148.826	149.045	157.308	43.0466	110.647	103.803	114.104	102.788	43.0315	330.685	345.416	361.432	379.972	41.788	149.114	146.202	152.095	158.074	26.8421	898.988	915.042	921.384	958.72	28.4937	557.993	542.272	554.631	626.46	606.175	649.202	666.472	741.255	718.852	736.367	746.413	745.681	30.0688	562.534	582.496	587.402	578.842	31.747	545.458	529.754	559.48	464.022	622.237	586.794
41.8207	152.739	148.85	148.483	157.134	43.0959	110.549	103.701	114.249	103.06	43.0807	329.999	344.768	360.264	379.428	41.834	149.044	145.911	151.828	157.39	26.8567	899.783	914.937	920.648	958.234	28.5332	557.792	541.613	553.844	626.052	605.433	648.555	665.63	740.135	717.844	735.367	744.773	744.945	30.0904	561.94	582.958	585.229	578.014	31.772	545.374	529.23	558.677	463.203	621.883	586.498
41.8672	152.839	148.301	148.088	156.616	43.1451	110.627	103.138	113.674	102.493	43.1299	329.038	344.028	359.525	378.643	41.881	149.092	145.56	151.808	157.408	26.8713	898.588	914.308	920.308	957.931	28.5728	555.987	540.721	552.744	625.172	605.068	646.917	665.465	739.215	716.596	733.999	743.968	744.365	30.1119	560.854	581.402	586.769	578.485	31.797	543.773	528.772	558.245	462.899	621.725	586.247
41.9138	152.485	148.362	148.073	156.426	43.1944	109.937	103.183	113.647	102.512	43.1791	328.001	343.459	359.163	378.145	41.927	149.049	144.959	151.656	156.791	26.886	899.834	914.422	919.745	958.341	28.6123	555.297	540.065	551.683	624.464	604.302	646.328	664.274	738.734	715.913	733.641	742.902	743.635	30.1334	561.17	581.538	584.996	577.097	31.822	544.538	528.583	556.878	462.537	621.196	585.334
41.9603	152.199	147.798	147.811	156.237	43.2436	109.768	102.791	113.342	102.13	43.2283	327.645	342.939	358.55	377.521	41.974	148.107	144.775	151.337	156.805	26.9006	897.84	913.291	920.414	958.063	28.6518	554.975	539.5	551.473	623.711	603.649	646.126	662.98	737.657	714.974	732.932	742.04	743.1	30.1549	560.321	580.379	585.929	577.423	31.847	543.442	527.565	557.197	461.732	620.196	584.631
42.0068	151.95	148.054	148.015	156.275	43.2928	109.428	103.022	113.307	102.163	43.2776	327.443	341.741	357.515	375.944	42.02	148.026	144.522	150.923	156.277	26.9152	898.083	914.243	918.172	957.741	28.6913	554.518	538.591	550.503	623.349	602.638	645.064	661.443	736.825	713.887	731.94	741.585	742.258	30.1764	560.625	580.997	584.587	576.706	31.872	543.18	527.373	555.358	460.833	619.09	584
42.0533	151.369	147.361	147.504	155.52	43.3421	109.56	102.886	112.876	101.676	43.3268	326.896	341.47	357.133	375.872	42.067	147.836	144.625	150.9	156.314	26.9298	896.919	913.918	918.656	957.199	28.7308	553.887	537.727	549.622	622.051	601.314	644.468	660.441	735.812	713.056	731.431	740.673	741.254	30.1979	560.297	579.488	585.026	576.578	31.898	541.794	526.534	556.087	460.715	619.117	584.238
42.0999	151.463	147.183	147.243	155.667	43.3913	108.962	102.431	112.602	101.413	43.376	326.469	340.142	356.288	374.008	42.114	147.514	144.106	150.824	155.672	26.9444	897.711	912.137	917.651	957.201	28.7703	553.35	537.751	548.753	621.379	600.551	644.064	659.923	735.403	712.437	730.335	739.845	739.992	30.2194	560.148	580.189	582.871	575.901	31.923	541.935	526.05	555.009	459.745	618.672	583.022
42.1464	151.034	146.599	146.642	154.977	43.4406	109.188	102.082	112.387	100.9	43.4252	325.372	339.863	355.716	374.234	42.16	147.038	143.858	150.423	155.483	26.9591	895.774	914.101	917.86	957.126	28.8099	552.286	537.223	547.957	620.799	600.414	642.888	659.352	734.815	711.841	728.901	738.918	739.012	30.241	558.731	578.933	584.873	576.425	31.948	540.594	525.206	554.916	459.857	617.988	582.006
42.1929	151.159	146.904	146.886	155.32	43.4898	108.828	102.062	112.574	101.132	43.4744	324.881	339.86	355.185	374.38	42.207	146.869	143.168	149.792	154.864	26.9737	896.755	912.798	917.945	956.435	28.8494	551.947	536.118	547.624	619.844	600.063	641.764	659.192	733.87	711.505	727.906	737.969	738.416	30.2625	558.114	579.472	583.328	575.105	31.973	541.075	525.072	552.522	459.087	617.114	581.505
42.2395	150.717	146.435	146.244	155.044	43.5391	108.805	101.873	112.088	100.61	43.5236	324.197	339.098	354.424	372.915	42.253	146.314	143.762	149.922	155.467	26.9883	895.821	912.651	918.006	956.355	28.8889	551.128	534.95	547.271	618.76	599.234	641.103	658.716	733.033	710.341	727.771	737.401	737.674	30.284	558.466	578.114	583.393	575.58	31.998	539.4	524.295	553.488	458.71	616.616	580.548
42.286	150.299	146.565	146	154.471	43.5883	108.12	101.549	112.057	100.954	43.5728	323.58	338.462	353.764	371.769	42.3	146.362	143.048	149.409	154.749	27.0029	896.592	912.204	917.983	955.51	28.9284	550.149	534.454	546.977	617.758	598.558	640.78	657.677	732.224	709.206	727.501	736.238	736.912	30.3055	558.694	578.819	582.178	574.213	32.023	539.65	524.165	551.81	458.326	615.293	579.8
42.3325	150.21	145.945	145.782	153.888	43.6376	107.934	101.235	111.661	100.452	43.622	322.885	337.503	353.176	371.617	42.346	145.887	142.564	149.095	154.92	27.0175	894.223	912.282	917.423	954.783	28.9679	550.049	534.532	546.329	617.112	597.83	640.387	656.659	731.589	708.34	726.645	735.294	736.068	30.327	557.328	577.439	583.52	575.376	32.048	538.321	522.929	552.446	457.928	615.465	579.715
42.379	149.899	145.572	145.488	154.644	43.6868	107.745	100.894	111.468	100.485	43.6713	322.096	336.749	352.422	370.414	42.393	146.041	141.979	148.776	154.177	27.0322	895.52	911.476	915.793	955.803	29.0074	549.608	533.826	545.151	616.314	596.689	639.415	656.069	730.66	707.295	725.552	734.68	735.347	30.3485	557.792	578.56	582.112	574.733	32.073	539.092	522.869	551.165	456.84	614.474	578.562
42.4256	149.364	145.37	145.088	153.722	43.736	107.806	100.57	111.064	99.7259	43.7205	321.905	336.451	351.534	369.558	42.439	145.807	142.293	148.82	154.112	27.0468	894.465	910.883	916.892	955.802	29.047	549.369	533.009	544.368	615.52	595.899	638.616	655.553	729.73	706.598	724.436	733.732	734.178	30.3701	556.764	575.985	582.602	573.745	32.098	537.398	521.838	551.434	456.435	613.418	578.777
42.4721	149.195	145.72	145.666	153.653	43.7853	107.563	100.803	111.099	100.022	43.7697	321.612	335.587	350.418	368.451	42.486	145.435	141.949	148.242	153.588	27.0614	894.837	910.418	917.273	956.104	29.0865	548.163	532.049	544.215	614.484	595.593	638.329	654.404	728.802	705.351	723.599	732.91	732.577	30.3916	557.051	577.178	580.811	573.127	32.123	537.254	521.273	549.825	455.635	612.447	577.17
42.5186	148.867	144.93	144.882	152.842	43.8345	107.331	100.507	110.567	99.5652	43.8189	320.596	335.196	350.277	368.333	42.533	145.069	141.671	148.279	154.088	27.076	893.679	910.532	916.842	955.36	29.126	547.888	531.444	543.832	614.258	594.976	637.405	653.739	727.704	705.117	722.53	731.933	731.905	30.4131	556.651	575.816	581.946	573.917	32.149	536.458	521.056	550.584	455.797	611.84	577.398
42.5651	148.433	144.893	144.598	153.341	43.8838	106.683	100.345	110.548	99.5021	43.8681	320.05	333.997	349.123	366.718	42.579	144.834	141.435	147.735	153.102	27.0906	894.67	909.456	915.363	953.81	29.1655	547.423	530.876	542.977	613.916	594.396	636.192	653.252	727.234	704.605	722.242	732.041	731.048	30.4346	557.084	576.752	579.605	572.509	32.174	537.172	520.92	548.261	455.229	611.302	576.4
42.6117	148.229	144.525	144.12	152.756	43.933	106.416	99.9473	110.155	99.231	43.9173	319.329	333.931	349.128	367.039	42.626	144.598	140.985	147.534	153.304	27.1053	893.319	910.228	915.867	953.626	29.205	546.786	529.937	541.506	612.899	593.161	635.442	652.637	726.796	703.421	721.385	731.176	729.924	30.4561	555.783	575.369	581.622	573.136	32.199	536.073	520.106	549.315	454.579	610.621	576.193
42.6582	148.087	144.389	144.321	152.377	43.9823	106.485	100.101	110.316	99.0134	43.9665	319.006	332.767	348.236	365.8	42.672	144.305	140.548	147.009	152.647	27.1199	894.071	909.316	915.814	953.172	29.2445	545.59	529.716	541.576	611.952	592.643	634.784	651.86	725.291	702.016	720.363	729.813	728.836	30.4776	556.036	576.172	580.008	571.623	32.224	535.431	520.384	547.607	453.383	609.99	574.821
42.7047	147.793	143.934	143.634	151.811	44.0315	106.486	99.8645	110.159	98.7572	44.0157	317.918	332.542	347.828	365.164	42.719	143.654	140.996	146.691	152.854	27.1345	893.55	910.074	915.718	953.003	29.2841	546.005	529.105	541.215	611.324	592.443	634.159	650.893	724.812	701.159	718.836	729.029	728.588	30.4991	554.866	574.502	580.621	572.042	32.249	533.479	519.526	548.495	453.597	609.365	574.305
42.7512	147.649	143.966	143.8	151.967	44.0808	106.133	99.6357	109.658	98.8244	44.065	317.393	331.52	346.037	363.216	42.765	143.641	140.565	146.473	152.292	27.1491	893.407	908.107	914.662	952.327	29.3236	543.729	528.501	539.861	610.955	591.595	634.132	650.489	724.432	700.412	718.803	728.057	728.008	30.5207	554.311	575.175	578.902	571.324	32.274	534.479	519.423	546.771	453.006	608.585	573.715
42.7978	147.179	143.437	143.431	151.442	44.13	105.936	99.2071	109.259	98.4354	44.1142	316.706	331.149	346.277	363.639	42.812	143.332	140.374	146.428	151.842	27.1637	891.953	908.912	914.775	952.729	29.3631	542.603	527.725	538.685	610.152	590.729	633.639	649.4	723.564	699.725	717.959	727.179	727.534	30.5422	554.172	573.839	580.427	572.293	32.299	532.606	517.767	547.077	452.454	608.596	573.528
42.8443	147.031	143.577	143.181	151.89	44.1793	105.69	99.0484	109.477	98.4899	44.1634	316.413	330.386	345.1	362.587	42.858	143.357	139.897	146.11	151.299	27.1784	893.517	908.81	914.187	951.535	29.4026	542.664	526.913	538.117	609.895	589.644	632.429	648.517	722.577	698.15	716.343	726.47	725.932	30.5637	554.602	574.358	578.143	571.237	32.324	533.052	517.227	544.607	451.079	607.85	572.058
42.8908	146.591	143.045	142.911	150.891	44.2285	105.734	98.7369	109.1	97.9432	44.2126	315.624	329.797	344.957	362.266	42.905	142.762	140.009	146.228	151.23	27.193	890.798	908.19	914.342	951.561	29.4421	542.407	527.03	537.719	609.251	589.112	631.325	647.572	722.417	697.126	715.856	725.43	724.655	30.5852	553.732	572.824	579.352	570.608	32.349	530.473	516.411	545.075	451.76	607.475	572.149
42.9373	146.322	142.455	143.196	151.243	44.2777	105.144	98.702	109.007	97.9887	44.2618	315.49	328.721	344.241	360.749	42.952	142.789	139.311	145.747	150.856	27.2076	892.089	907.375	913.128	951.806	29.4816	541.382	525.606	537.277	607.754	589.004	630.577	647.469	720.588	696.726	715.216	724.918	724.161	30.6067	553.72	573.825	577.29	569.55	32.374	531.117	515.978	542.987	450.171	606.147	570.318
42.9839	146.271	142.05	142.546	150.774	44.327	105.05	98.2064	108.336	97.2878	44.311	314.072	328.771	343.727	361.2	42.998	142.498	139.277	145.649	151.141	27.2222	890.934	907.979	912.636	951.585	29.5212	540.773	525.403	536.492	607.128	586.958	630.02	646.046	720.048	695.85	714.055	724.235	723.007	30.6282	552.908	572.607	578.366	570.34	32.4	530.432	515.209	544.798	450.463	605.95	570.721
43.0304	145.666	142.343	142.203	150.427	44.3762	104.778	98.2871	108.408	97.4471	44.3602	313.35	327.613	342.3	359.835	43.045	142.339	138.83	145.183	150.388	27.2368	892.312	906.866	912.703	950.789	29.5607	540.869	524.544	536.065	606.91	587.259	629.11	645.401	719.006	695.036	713.315	723.117	722.038	30.6497	552.953	573.121	576.367	568.992	32.425	531.006	515.58	542.779	449.304	604.57	569.601
43.0769	145.723	141.773	141.984	149.877	44.4255	104.69	97.9045	107.945	96.8161	44.4094	312.58	327.593	342.602	360.163	43.091	142.154	139.034	145.133	150.379	27.2515	890.019	907.288	912.277	951.16	29.6002	539.706	524.161	534.899	606.074	586.22	628.565	644.008	718.534	693.921	712.813	722.101	721.916	30.6713	552.086	572.041	578.076	569.657	32.45	528.424	514.893	542.484	449.614	604.422	570.032
43.1234	145.729	141.836	141.981	150.085	44.4747	104.219	97.9475	108.095	96.8975	44.4587	312.15	326.578	341.422	358.358	43.138	141.873	138.324	144.559	149.882	27.2661	890.703	906.655	912.534	950.126	29.6397	538.2	522.721	534.793	604.412	585.423	628.052	644.297	717.991	693.758	712.691	721.401	720.652	30.6928	552.524	572.635	576.416	568.811	32.475	529.313	514.4	540.78	448.954	603.749	568.459
43.17	145.37	141.574	141.398	149.616	44.524	104.299	97.5962	107.709	96.4378	44.5079	311.343	326.266	341.229	358.489	43.184	141.556	138.384	144.197	149.651	27.2807	890.273	906.628	912.03	950.294	29.6792	537.432	521.965	533.688	604.769	584.224	627.143	642.802	716.483	692.428	711.264	720.552	720.094	30.7143	551.069	570.012	577.425	568.325	32.5	527.871	513.322	541.429	448.683	603.458	568.437
43.2165	145.1	141.439	141.137	149.288	44.5732	103.885	97.406	107.483	96.5206	44.5571	310.681	325.025	339.912	357.253	43.231	141.411	138.006	144.031	149.213	27.2953	891.096	905.648	912.515	949.891	29.7187	537.164	521.567	533.587	604.185	584.162	626.474	642.054	716.25	691.678	710.252	719.835	718.76	30.7358	551.728	571.301	575.904	567.942	32.525	528.092	513.321	540.342	448.235	601.944	567.901
43.263	144.77	141.063	140.731	148.738	44.6225	103.85	96.937	107.089	96.2379	44.6063	310.65	324.967	340.137	357.769	43.277	140.959	137.868	143.904	149.051	27.3099	888.771	905.435	913.01	949.907	29.7583	536.662	520.823	532.38	602.404	583.085	625.379	640.649	716.097	691.123	709.658	717.966	718.358	30.7573	550.854	569.358	576.71	568.656	32.55	526.642	512.573	540.789	447.267	601.309	567.275
43.3096	144.856	140.889	140.484	148.522	44.6717	103.474	97.2756	107.085	96.4801	44.6555	309.984	324.23	339.381	356.017	43.324	140.624	137.607	143.614	148.695	27.3246	889.709	905.159	912.28	948.889	29.7978	535.96	520.221	532.055	602.115	582.815	624.812	641.424	715.245	690.931	708.389	717.592	717.021	30.7788	550.574	570.273	575.176	567.704	32.575	527.222	512.235	539.047	446.364	601.116	566.559
43.3561	144.422	140.689	140.194	148.341	44.7209	103.292	96.7585	106.457	96.0554	44.7047	309.468	323.521	338.608	355.903	43.371	140.381	137.16	143.34	148.213	27.3392	888.412	904.613	911.291	948.535	29.8373	535.724	519.53	531.317	601.277	581.292	624.42	639.894	714.38	689.319	706.821	715.954	716.637	30.8003	549.858	569.351	575.39	567.708	32.6	525.826	511.203	539.829	446.663	600.853	566.954
43.4026	144.119	140.345	140.068	148.441	44.7702	102.924	96.2543	106.397	95.7341	44.7539	308.984	322.474	337.357	354.318	43.417	140.126	137	143.315	148.481	27.3538	890.153	904.331	910.698	948.665	29.8768	534.609	518.536	531.337	600.27	580.835	623.037	639.083	712.658	688.356	707.007	715.681	715.778	30.8219	549.875	570.218	574.459	566.636	32.626	525.94	510.802	538.394	445.601	599.554	565.042
43.4491	143.801	139.932	139.732	148.216	44.8194	102.993	95.9729	106.314	95.1872	44.8031	308.203	322.187	337.434	354.238	43.464	140.002	136.494	142.787	148.144	27.3684	888.778	904.923	910.519	948.788	29.9163	534.389	517.811	530.226	600.042	579.836	622.26	638.238	713.096	687.437	706.052	714.325	714.628	30.8434	550.009	568.947	575.393	566.56	32.651	524.242	510.096	538.112	445.322	598.923	565.635
43.4957	143.547	139.847	139.488	147.723	44.8687	102.607	95.8334	105.925	95.33	44.8524	308.143	321.172	336.644	352.801	43.51	139.831	136.495	142.634	148.083	27.383	889.074	903.893	910.871	947.359	29.9558	533.024	517.286	529.17	599.904	580.576	621.506	638.051	711.167	685.607	705.323	713.136	713.014	30.8649	549.482	569.336	573.684	566.517	32.676	524.446	510.309	536.088	444.191	598.477	563.719
43.5422	143.412	139.696	139.307	147.463	44.9179	102.617	95.3975	105.58	94.9403	44.9016	306.493	320.703	336.511	352.991	43.557	139.581	135.732	142.099	147.649	27.3977	887.284	903.34	910.668	947.849	29.9954	532.152	516.743	528.313	598.63	579.549	620.832	636.306	710.797	684.719	703.883	712.09	713.802	30.8864	549.327	568.195	573.888	566.061	32.701	522.733	508.971	537.331	444.226	598.55	564.046
43.5887	143.163	139.297	138.887	147.144	44.9672	102.123	95.7455	105.914	94.9205	44.9508	306.116	319.683	334.91	351.758	43.603	139.243	136.008	141.956	147.446	27.4123	888.193	903.241	909.162	946.867	30.0349	531.894	515.786	528.129	597.725	578.452	620.474	636.998	709.998	685.162	703.534	712.561	712.367	30.9079	548.754	568.919	573.156	564.829	32.726	523.009	509.176	535.538	443.39	597.207	562.978
43.6352	142.765	138.952	138.703	146.746	45.0164	102.061	95.5167	105.63	94.3757	45	305.366	320.143	334.613	351.751	43.65	138.995	135.359	141.392	147.036	27.4269	885.044	902.735	909.154	946.471	30.0744	531.378	514.826	527.036	597.178	577.171	619.094	635.615	709.354	684.38	702.319	710.48	712.178	30.9294	547.91	567.968	573.97	565.252	32.751	522.184	508.326	536.452	444.075	596.488	562.678
43.6818	142.511	138.335	138.23	146.139	45.0657	101.834	95.4452	105.183	94.8019	45.0492	304.866	319.099	333.757	350.313	43.696	138.777	135.67	141.545	146.867	27.4415	886.92	902.205	908.763	946.22	30.1139	530.94	514.529	526.528	596.446	576.792	617.573	634.246	708.639	681.899	701.216	709.964	710.205	30.9509	548.51	567.917	572.519	564.933	32.776	522.602	508.48	534.56	442.519	596.007	561.115
43.7283	142.513	138.599	138.697	146.439	45.1149	101.708	95.0441	104.818	94.3276	45.0984	304.642	318.668	333.788	350.79	43.743	138.604	135.277	141.133	146.142	27.4561	884.885	903.183	909.613	946.821	30.1534	530.058	513.414	525.365	595.702	576.017	616.545	634.173	707.345	683.095	700.654	709.108	709.82	30.9725	547.149	566.486	572.208	564.885	32.801	521.011	507.243	534.357	442.446	595.542	561.993
43.7748	142.147	138.19	138.299	145.707	45.1641	100.93	94.8086	104.818	94.1876	45.1476	303.945	317.155	333.184	349.08	43.79	138.037	134.898	140.998	146.269	27.4708	886.57	902.803	909.601	946	30.1929	529.612	513.546	525.5	595.134	576.224	616.56	632.839	706.121	681.013	699.578	708.485	709.402	30.994	547.575	567.409	571.473	564.086	32.826	521.762	507.078	532.992	441.696	593.87	560.563
43.8213	141.724	138.274	137.805	145.654	45.2134	100.942	94.4858	104.547	93.7694	45.1969	302.931	317.198	331.855	348.876	43.836	137.993	134.316	140.525	145.663	27.4854	885.109	901.421	907.644	946.21	30.2325	528.814	512.791	524.075	594.595	574.469	615.443	631.904	705.608	681.049	698.354	706.883	707.95	31.0155	546.618	566.784	571.714	563.583	32.851	520.349	506.538	533.941	441.021	594.059	560.267
43.8679	141.586	138.038	137.065	144.95	45.2626	101.112	94.4953	104.564	93.8328	45.2461	301.927	316.291	331	347.706	43.883	137.798	134.513	140.329	145.909	27.5	886.906	901.548	908.774	946.346	30.272	527.672	511.995	524.039	593.596	573.662	615.454	631.485	704.76	679.487	697.033	706.292	706.449	31.037	546.47	566.287	570.986	563.765	32.877	520.511	505.932	532.294	440.316	593.579	559.554
43.9144	141.408	137.652	137.431	145.594	45.3119	100.962	94.3202	103.948	93.3259	45.2953	301.831	316.571	331.19	347.703	43.929	137.747	133.882	140.064	145.431	27.5146	884.402	901.416	907.968	946.091	30.3115	527.052	510.725	522.585	592.421	573.334	613.49	630.372	704.205	679.57	697.094	705.085	706.831	31.0585	546.235	565.866	570.861	563.589	32.902	518.727	504.936	532.463	440.62	592.707	558.986
43.9609	141.498	137.597	137.106	144.984	45.3611	100.396	94.2371	104.093	93.5152	45.3445	301.425	315.68	330.195	346.403	43.976	137.263	134.07	139.973	145.203	27.5292	885.641	900.821	907.385	944.663	30.351	526.544	510.503	522.515	591.777	572.882	613.626	629.879	703.142	677.33	696.043	704.693	705.404	31.08	546	565.891	570.62	562.826	32.927	518.796	504.548	531.065	439.161	591.977	557.686
44.0074	140.932	137.147	136.652	144.885	45.4104	100.351	93.7967	103.667	93.0768	45.3937	300.792	315.561	330.308	346.292	44.022	137.178	133.647	139.637	144.725	27.5439	883.472	901.504	906.317	944.094	30.3905	525.956	509.382	521.881	591.6	572.098	613.001	628.539	702.486	677.487	695.22	703.28	704.012	31.1015	546.061	565.936	569.752	562.674	32.952	517.513	502.771	531.16	439.069	591.863	557.244
44.054	140.797	136.476	136.379	144.091	45.4596	100.152	93.5913	103.544	93.0798	45.4429	299.931	314.17	329.005	344.664	44.069	136.824	133.419	139.476	144.882	27.5585	885.206	901.154	906.878	945.063	30.43	524.769	509.341	521.44	590.985	571.255	612.136	628.76	701.86	676.937	694.579	703.009	703.203	31.1231	545.154	565.794	569.742	562.527	32.977	517.889	502.95	529.91	438.136	591.195	556.528
44.1005	140.319	136.953	136.691	144.161	45.5089	99.8914	93.0733	103.214	92.5308	45.4921	299.621	313.973	328.937	345.393	44.115	136.695	133.12	139.224	144.248	27.5731	884.737	900.497	907.757	945.03	30.4695	523.846	508.431	520.499	589.543	570.658	611.26	627.325	700.129	676.036	693.415	701.701	702.917	31.1446	544.302	565.126	569.435	562.012	33.002	516.224	502.186	529.772	438.427	590.382	555.89
44.147	140.04	136.395	136.064	143.921	45.5581	99.5723	93.2628	103.105	92.6064	45.5413	299.156	312.703	327.619	343.697	44.162	136.344	132.948	139.027	144.468	27.5877	884.706	900.267	907.197	944.02	30.5091	523.545	507.17	519.828	588.768	569.502	610.482	627.358	699.351	674.08	692.357	701.755	701.515	31.1661	544.763	564.485	568.734	561.466	33.027	516.77	502.372	528.495	437.85	589.34	554.773
44.1935	139.782	136.317	135.835	143.599	45.6074	99.5373	92.8979	102.784	92.0695	45.5906	297.83	312.481	327.448	343.927	44.209	135.945	132.731	138.696	144.003	27.6023	882.638	900.201	906.546	943.364	30.5486	523.017	506.726	518.503	587.618	569.047	608.569	625.892	698.907	674.424	691.207	699.681	700.44	31.1876	545.012	563.81	568.34	561.151	33.052	515.185	501.662	528.396	437.498	588.464	554.233
44.2401	139.733	135.92	135.19	143.06	45.6566	99.3912	92.9752	102.821	91.8336	45.6398	297.47	311.216	326.339	342.329	44.255	135.978	132.52	138.727	143.752	27.617	883.549	899.709	906.25	942.827	30.5881	521.82	506.282	517.61	587.215	567.983	609.333	626.322	697.803	673.008	691.308	699.095	699.534	31.2091	544.296	563.829	568.195	560.528	33.077	515.43	501.466	527.12	436.568	587.319	553.68
44.2866	139.693	135.79	135.473	143.581	45.7058	99.3493	92.7299	102.644	91.5026	45.689	296.451	311.21	326.238	342.269	44.302	135.695	131.95	138.289	143.07	27.6316	883.023	899.137	905.98	942.27	30.6276	521.478	505.734	516.879	586.91	567.603	608.023	623.79	696.335	673.241	689.248	698.165	698.619	31.2306	543.826	564.526	567.282	559.77	33.102	513.345	500.65	526.99	436.217	586.578	553.638
44.3331	138.987	135.574	135.251	142.727	45.7551	99.0739	92.7493	102.248	91.7633	45.7382	296.134	310.083	325.089	340.918	44.348	135.454	132.128	138.014	143.205	27.6462	883.377	898.841	905.616	942.094	30.6671	521.286	506.054	517.037	585.875	566.261	607.148	623.626	696.423	671.595	689.389	698.47	698.186	31.2522	542.789	562.621	567.793	560.391	33.128	514.101	500.734	526.281	435.361	586.981	553.21
44.3797	138.919	135.309	135.024	142.77	45.8043	98.8744	92.2707	101.818	91.509	45.7874	295.855	309.725	325.203	341.22	44.395	135.494	131.629	137.663	142.618	27.6608	883.447	898.46	904.535	942.691	30.7066	520.302	504.517	515.756	585.129	566.43	606.343	623.077	695.938	670.695	687.256	697.143	697.321	31.2737	542.861	563.614	566.353	559.662	33.153	512.636	500.267	526.353	435.168	586.559	552.536
44.4262	138.659	134.851	134.559	142.259	45.8536	98.6749	91.8041	101.495	91.1804	45.8366	295.445	308.634	324.032	340.249	44.441	134.92	131.671	137.472	142.471	27.6754	882.122	897.566	904.242	941.844	30.7462	519.922	504.217	515.932	584.187	565.334	605.29	622.138	694.575	669.815	687.591	696.002	696.686	31.2952	542.83	562.169	566.851	559.404	33.178	512.437	499.33	525.368	434.788	585.41	551.892
44.4727	138.081	135.15	134.588	142.519	45.9028	98.1923	91.9045	101.775	91.1566	45.8858	294.67	309.164	324.465	340.685	44.488	134.857	131.328	137.273	141.734	27.6901	881.111	897.277	904.738	941.129	30.7857	518.609	503.609	514.627	583.667	564.426	605.022	621.242	693.752	669.399	686.152	694.69	695.573	31.3167	542.995	562.885	565.719	558.471	33.203	511.341	498.584	524.957	434.067	584.898	551.38
44.5192	137.615	134.583	134.182	141.67	45.9521	98.131	91.5958	101.559	90.7908	45.935	294.166	308.025	323.119	338.889	44.534	134.383	130.999	137.039	142.347	27.7047	881.545	897.58	904.297	941.038	30.8252	518.959	503.305	514.1	584.455	564.351	604.559	620.803	693.611	668.03	685.876	694.402	694.648	31.3382	541.571	560.997	566.271	558.671	33.228	511.456	498.211	524.022	433.6	584.277	550.448
44.5658	137.698	134.734	134.458	142.026	46.0013	97.9089	91.4762	101.019	90.7044	45.9843	293.01	307.88	322.431	338.593	44.581	134.224	130.8	136.86	141.568	27.7193	880.993	898.028	903.792	941.105	30.8647	518.285	502.675	513.15	582.965	562.993	603.447	619.769	692.478	667.02	684.452	693.5	693.427	31.3597	541.729	561.666	564.612	558	33.253	511.347	497.768	523.241	433.511	583.418	549.577
44.6123	137.464	134.096	133.95	141.466	46.0506	97.9513	90.9969	100.591	90.3674	46.0335	292.446	306.548	321.296	337.159	44.628	133.783	130.566	136.261	141.738	27.7339	881.44	897.534	903.796	940.802	30.9042	517.276	500.912	513.097	582.115	562.138	603.48	619.193	691.318	666.615	683.694	692.661	692.97	31.3812	541.15	560.512	565.372	558.171	33.278	510.439	497.31	522.637	433.24	582.872	549.182
44.6588	137.154	133.913	133.782	141.646	46.0998	97.5037	90.8299	100.492	90.186	46.0827	292.037	305.995	321.096	337.225	44.674	133.639	130.097	135.996	141.212	27.7485	881.972	896.72	903.204	940.125	30.9437	516.163	500.095	512.005	580.907	561.678	602.12	618.408	690.702	665.645	682.136	691.127	692.138	31.4028	541.34	560.605	563.733	556.936	33.303	509.995	496.869	521.927	432.505	582.203	548.848
44.7053	136.996	133.364	133.254	140.967	46.149	97.5063	90.3458	100.093	89.9642	46.1319	291.813	304.66	320.174	335.202	44.721	133.593	130.288	136.156	141.328	27.7632	880.333	897.008	902.302	939.658	30.9833	515.675	500.063	512.086	580.691	561.259	601.566	618.24	689.567	664.718	681.597	690.563	690.581	31.4243	539.901	560.163	565.257	557.177	33.328	509.603	496.392	522.052	432.323	581.19	548.026
44.7519	136.982	133.413	133.335	140.988	46.1983	96.9651	90.5782	100.52	89.8144	46.1811	291.54	304.81	319.868	336.203	44.767	133.478	130.071	135.764	140.673	27.7778	880.626	896.835	902.431	939.813	31.0228	515.077	498.867	511.033	579.601	560.342	600.216	616.673	688.564	663.57	680.931	689.357	689.46	31.4458	540.01	559.874	563.261	556.07	33.353	509.978	496.17	520.641	431.803	580.553	546.943
44.7984	136.683	133.075	132.839	140.546	46.2475	97.0894	90.3946	100.105	89.3297	46.2303	291.111	303.874	318.783	334.68	44.814	133.022	129.928	135.729	140.596	27.7924	881.019	895.697	902.268	940.327	31.0623	514.493	498.797	509.938	579.079	559.062	599.452	615.494	687.948	662.791	680.204	689.088	689.155	31.4673	539.064	558.845	564.897	557.01	33.379	507.887	494.843	520.238	431.334	579.936	546.879
44.8449	136.346	132.932	132.563	140.765	46.2968	96.758	90.2812	99.9375	89.4812	46.2795	290.358	303.69	318.605	334.471	44.86	132.609	129.541	135.173	140.071	27.807	882.121	894.858	902.119	939.274	31.1018	513.102	497.59	509.102	577.952	558.133	598.647	614.984	687.446	662.255	679.201	688.26	688.7	31.4888	538.97	559.673	562.626	555.974	33.404	507.999	494.535	518.657	430.653	579.195	545.935
44.8914	136.109	132.843	132.246	139.978	46.346	96.4982	89.9764	99.4893	88.9192	46.3287	289.852	302.764	317.786	333.113	44.907	132.457	129.333	135.041	140.254	27.8216	879.64	894.616	902.044	939.063	31.1413	512.882	497.401	507.935	576.674	557.701	598.528	614.337	686.765	660.375	678.666	687.051	688.022	31.5103	538.852	558.307	563.456	555.542	33.429	506.806	493.986	519.298	430.214	578.826	545.639
44.938	135.957	132.629	132.154	139.965	46.3953	96.1102	89.692	99.4165	88.9504	46.378	289.302	302.909	317.309	333.572	44.953	132.379	128.991	134.884	139.59	27.8363	879.49	894.472	901.635	938.185	31.1808	512.277	496.52	507.059	576.237	557.05	597.858	612.988	685.642	659.552	676.888	686.056	686.438	31.5318	539.201	559.5	562.019	555.064	33.454	507.193	493.164	517.964	429.272	578.46	544.805
44.9845	135.528	132.261	131.739	139.63	46.4445	96.0356	89.3392	99.0484	88.6159	46.4272	288.706	301.75	315.897	331.706	45	131.844	129.008	134.564	139.822	27.8509	879.497	894.331	901.151	938.037	31.2204	511.686	496.315	507.647	576.536	555.701	596.533	612.414	684.532	659.292	676.364	685.074	685.116	31.5534	538.401	558.097	562.421	554.859	33.479	505.925	493.269	518.186	429.071	577.631	543.761
45.031	135.733	132.121	132.187	139.707	46.4938	95.8318	89.7434	99.0908	89.0473	46.4764	287.973	301.482	316.048	331.912	45.047	131.705	128.29	134.221	139.27	27.8655	880.097	894.471	901.063	938.457	31.2599	511.087	495.18	506.686	575.57	555.479	596.11	611.829	683.602	658.155	675.471	684.482	684.251	31.5749	538.287	558.007	561.065	554.194	33.504	506.612	492.971	516.709	428.3	576.852	542.808
45.0775	135.279	131.642	131.379	139.178	46.543	95.5463	89.3244	98.8584	88.6311	46.5256	287.781	300.264	315.177	330.243	45.093	131.357	128.169	134.449	139.481	27.8801	878.532	894.268	899.807	938.723	31.2994	510.004	494.327	505.902	574.221	555.097	595.265	610.793	682.7	657.283	674.262	683.763	683.011	31.5964	537.557	556.612	562.067	554.207	33.529	504.364	491.551	517.548	428.563	576.383	542.793
45.1241	135.1	131.801	131.744	139.346	46.5923	95.4848	89.1768	98.8312	88.4834	46.5748	287.92	299.905	315.068	330.638	45.14	131.225	127.889	134.068	138.875	27.8947	879.261	894.116	899.756	937.738	31.3389	509.559	493.65	505.34	573.386	554.008	594.401	610.059	681.864	656.805	673.361	682.893	682.024	31.6179	538.26	557.745	560.309	553.423	33.554	505.001	490.446	515.395	427.342	575.171	541.675
45.1706	134.799	131.377	131.009	138.937	46.6415	95.5887	88.8029	98.4108	87.8615	46.624	287.29	299.257	313.81	329.755	45.186	131.029	128.132	134.03	139.202	27.9094	877.614	893.454	899.212	937.334	31.3784	509.22	493.468	504.721	572.709	553.144	593.583	609.567	680.853	655.857	672.717	682.083	681.971	31.6394	536.219	556.063	561.922	553.84	33.579	503.966	490.521	515.232	427.171	574.787	541.543
45.2171	135.052	131.413	131.068	138.8	46.6907	94.9124	88.7603	98.5189	87.9381	46.6732	286.822	299.571	313.875	329.796	45.233	130.871	127.625	133.626	138.213	27.924	878.588	893.962	899.864	936.97	31.4179	508.372	492.794	504.061	571.58	552.133	592.927	608.474	679.658	654.889	671.943	680.433	681.19	31.6609	536.238	557.124	559.524	553.074	33.604	503.988	489.976	514.196	426.26	573.268	540.75
45.2636	134.534	130.964	130.491	138.36	46.74	94.5056	88.461	98.0469	87.5395	46.7224	286.079	298.273	312.492	328.584	45.279	130.516	127.65	133.218	138.195	27.9386	876.881	893.704	899.678	936.843	31.4575	507.229	491.527	503.564	570.941	550.871	592.2	607.677	679.348	653.865	671.318	679.243	679.244	31.6824	536.069	555.077	560.767	552.353	33.63	502.242	489.172	514.893	426.68	574.225	540.285
45.3102	134.228	131.026	130.482	138.479	46.7892	94.4475	88.2305	97.9451	87.9424	46.7717	285.5	297.808	312.888	328.547	45.326	130.435	127.291	132.997	137.956	27.9532	877.488	892.907	898.273	935.712	31.497	506.662	490.611	502.923	570.737	550.06	591.674	606.527	678.595	653.009	670.161	679.106	678.282	31.704	536.131	555.765	558.818	551.876	33.655	502.556	488.72	512.333	425.422	573.209	539.335
45.3567	133.911	130.625	130.155	137.918	46.8385	94.5077	87.8278	97.6947	87.3637	46.8209	284.704	296.754	311.724	327.346	45.372	130.317	126.875	132.586	137.775	27.9678	876.591	892.474	898.465	935.347	31.5365	505.929	490.448	502.313	570.29	549.495	590.843	605.401	677.707	651.936	668.971	678.256	677.996	31.7255	535.527	553.913	560.296	552.256	33.68	500.864	488.866	513.943	425.201	572.584	538.982
45.4032	133.457	130.412	129.486	137.922	46.8877	94.1792	88.1163	97.5444	87.4692	46.8701	284.215	297.29	311.674	327.783	45.419	130.125	126.589	132.258	137.068	27.9825	877.458	891.183	898.447	935.306	31.576	505.048	489.733	501.573	569.356	549.213	589.43	605.012	677.373	651.579	668.173	677.398	677.477	31.747	535.762	554.554	558.366	551.567	33.705	501.197	488.862	512.268	424.258	571.281	538.154
45.4498	133.416	129.767	129.509	137.524	46.937	94.0694	87.6181	97.212	86.9268	46.9193	283.482	296.5	310.561	325.905	45.466	129.666	126.4	132.62	137.645	27.9971	875.392	891.625	897.535	934.998	31.6155	504.564	488.527	501.1	568.171	548.635	588.953	604.785	676.328	651.471	667.309	676.928	676.654	31.7685	534.567	553.501	559.274	551.163	33.73	499.745	487.834	512.365	424.337	570.801	537.86
45.4963	133.234	129.609	129.531	137.481	46.9862	94.0287	87.6114	96.9878	87.047	46.9685	283.055	295.871	310.022	326.962	45.512	129.535	126.12	132.048	137.064	28.0117	876.146	891.18	896.472	934.706	31.655	503.797	487.822	500.699	567.402	547.58	588.277	604.008	675.215	650.296	666.145	675.394	675.379	31.79	534.707	554.316	557.867	550.449	33.755	499.547	487.171	510.507	423.384	570.131	536.294
45.5428	133.031	129.363	128.947	136.8	47.0355	93.9923	87.2177	96.7158	86.4885	47.0177	282.195	294.583	308.932	324.794	45.559	129.211	125.903	131.541	136.528	28.0263	875.671	891.16	896.738	934.665	31.6946	503.193	486.998	499.924	566.852	546.715	587.347	603.07	674.456	649.117	665.05	674.142	674.479	31.8115	534.065	552.837	559.225	551.574	33.78	498.582	486.024	511.031	424.039	570.132	536.474
45.5893	132.485	129.322	129.032	136.838	47.0847	93.4576	87.1314	96.8398	86.6332	47.0669	281.153	294.689	308.669	324.784	45.605	128.896	125.846	131.505	136.294	28.0409	875.542	891.046	897.276	934.313	31.7341	502.545	486.278	499.021	566.522	545.956	586.495	602.602	673.895	647.811	664.753	673.009	673.881	31.833	533.966	553.312	557.34	550.713	33.805	498.358	485.956	509.427	422.707	568.87	535.295
45.6359	132.268	129.231	128.714	136.467	47.1339	93.3429	86.8997	96.3614	86.2314	47.1161	281.122	293.883	307.878	323.352	45.652	128.743	125.894	131.596	136.454	28.0556	875.634	890.085	897.391	933.559	31.7736	501.62	485.778	497.988	565.677	545.171	585.266	601.748	673.269	646.488	664.354	671.776	672.699	31.8546	533.528	552.014	558.589	550.56	33.83	497.386	485.303	509.923	422.174	568.497	535.513
45.6824	132.266	129.129	128.726	136.577	47.1832	92.8369	86.9474	96.3071	86.182	47.1654	280.496	293.386	307.861	323.575	45.698	128.788	125.361	130.989	135.601	28.0702	875.377	889.856	897.181	932.735	31.8131	500.678	485.198	497.258	564.506	544.482	584.709	600.827	672.313	645.637	662.731	671.705	671.31	31.8761	533.852	552.902	556.47	549.535	33.855	497.707	485.167	508.416	421.305	567.216	533.866
45.7289	131.925	128.746	128.35	136.054	47.2324	92.788	86.6592	95.9887	85.7043	47.2146	280.107	292.432	307.325	322.304	45.745	128.311	125.179	130.776	135.929	28.0848	876.315	890.167	896.706	932.694	31.8526	499.937	484.258	496.507	564.049	543.798	584.132	599.828	671.178	644.993	661.105	670.79	670.806	31.8976	532.357	550.94	557.384	549.925	33.881	496.045	484.365	509.339	422.116	567.613	534.163
45.7754	131.921	128.701	127.846	135.661	47.2817	92.7672	86.7812	95.8691	85.7574	47.2638	279.692	292.342	306.757	322.448	45.791	128.13	124.966	130.416	135.64	28.0994	873.272	889.507	896.245	933.334	31.8921	499.671	483.823	495.861	563.208	542.705	583.026	599.003	670.206	643.912	660.59	669.508	670.325	31.9191	532.171	551.283	555.027	548.723	33.906	496.357	484.127	506.882	420.68	566.335	532.976
45.822	131.696	128.367	127.382	135.316	47.3309	92.4212	86.3004	95.4165	85.4606	47.313	278.991	291.514	305.819	320.92	45.838	127.93	124.602	130.151	134.91	28.114	873.844	889.371	895.76	932.629	31.9317	498.863	482.93	495.061	562.453	541.898	582.354	598.426	669.808	643.118	659.228	668.653	668.61	31.9406	531.884	550.809	557.496	548.974	33.931	495.628	483.256	507.836	420.721	565.266	533.174
45.8685	131.543	128.091	127.4	135.223	47.3802	92.6065	86.0228	95.7129	85.5447	47.3622	278.745	291.366	305.541	321.824	45.885	127.751	124.174	129.992	134.539	28.1287	873.433	889.84	895.652	931.579	31.9712	498.304	482.459	495.093	561.01	541.355	582.195	597.488	669.206	642.644	659.001	667.693	667.383	31.9621	532.081	551.269	555.462	547.933	33.956	495.853	482.488	505.597	419.829	564.364	531.808
45.915	131.139	127.736	127.421	135.178	47.4294	92.5449	85.7247	95.2693	85.0604	47.4114	278.101	290.434	304.38	320.044	45.931	127.632	123.951	129.533	134.164	28.1433	874.81	889.192	894.835	931.736	32.0107	498.291	481.916	494.027	560.229	541.032	581.063	596.495	668.396	641.72	658.187	666.866	666.297	31.9836	530.713	549.546	556.404	547.869	33.981	493.737	481.183	506.669	419.764	563.946	531.892
45.9615	131.006	127.562	127.199	134.901	47.4787	91.9383	85.9982	95.3246	85.3681	47.4606	276.914	290.583	304.443	319.571	45.978	127.383	123.748	129.587	134.192	28.1579	872.78	888.941	895.169	931.64	32.0502	497.02	480.788	493.34	559.813	540.419	580.358	596.008	667.127	640.596	657.679	666.215	665.664	32.0052	531.165	550.419	553.906	547.371	34.006	493.56	481.012	505.196	418.68	563.263	530.046
46.0081	130.785	127.316	127	134.54	47.5279	91.9297	85.5631	94.9154	84.6628	47.5098	277.133	289.418	303.666	318.358	46.024	127.377	123.471	129.057	133.728	28.1725	874.243	888.433	894.734	930.341	32.0897	495.998	480.165	492.264	558.178	539.677	579.413	594.682	666.205	639.845	656.535	665.088	665.461	32.0267	530.648	548.521	555.313	547.027	34.031	492.411	480.456	505.102	419.341	563.328	529.766
46.0546	130.42	126.952	126.781	134.234	47.5772	91.7064	85.6409	94.9296	84.8187	47.5591	276.626	289.142	303.978	319.197	46.071	126.965	123.512	129.218	133.783	28.1871	871.559	887.6	894.398	930.571	32.1292	495.903	480.387	491.725	558.233	538.363	578.891	595.113	665.343	638.946	655.337	664.396	664.359	32.0482	530.3	548.951	553.476	546.084	34.056	492.821	479.788	503.568	417.827	561.548	529.747
46.1011	130.203	127.135	126.55	134.104	47.6264	91.4384	85.1661	94.6675	84.1367	47.6083	276.14	287.901	302.739	317.667	46.117	126.786	122.989	128.795	133.34	28.2018	873.147	887.724	893.426	930.477	32.1688	494.536	479.537	491.305	557.406	538.075	577.698	593.474	664.155	638.235	654.482	663.161	663.273	32.0697	529.537	547.536	554.005	546.815	34.081	491.812	479.257	504.426	417.963	561.263	528.769
46.1476	129.925	126.872	126.234	133.761	47.6756	91.2105	85.0263	94.3393	84.3419	47.6575	275.148	287.618	301.954	317.491	46.164	126.151	123.284	128.855	133.571	28.2164	871.332	888.188	893.314	930.866	32.2083	493.812	478.23	490.047	556.436	537.069	577.007	592.745	663.957	636.983	653.945	661.684	662.497	32.0912	529.954	548.609	552.278	545.418	34.106	491.638	478.81	502.649	416.558	561.125	527.432
46.1942	129.798	126.706	126.123	133.551	47.7249	91.0181	84.7757	93.9373	83.935	47.7067	274.597	287.146	301.167	316.044	46.21	125.908	123.032	128.623	133.186	28.231	873.802	888.419	892.914	929.65	32.2478	492.511	477.502	489.457	555.234	536.897	576.244	590.947	662.917	635.851	653.181	660.929	662.149	32.1127	529.075	547.514	553.903	545.78	34.132	489.833	478.405	503.131	417.371	560.474	528.373
46.2407	129.481	126.38	125.588	132.926	47.7741	90.6164	84.8758	93.986	84.2373	47.7559	273.957	287.189	300.683	316.666	46.257	125.87	122.623	128.131	132.936	28.2456	871.185	887.85	891.829	930.005	32.2873	492.195	476.758	489.097	555.004	535.539	576.074	590.632	661.782	635.168	651.842	660.178	660.619	32.1343	529.113	547.782	552.404	545.077	34.157	490.29	478.015	501.159	416.72	559.117	526.881
46.2872	129.752	126.368	125.655	133.091	47.8234	90.7429	84.3998	93.6529	83.7236	47.8051	273.753	285.746	299.833	314.672	46.304	125.786	122.856	128.525	132.976	28.2602	871.997	887.312	892.233	930.349	32.3268	491.492	475.072	488.393	554.137	534.871	574.855	589.848	660.504	634.693	650.233	659.649	659.422	32.1558	528.458	546.626	553.251	544.973	34.182	489.342	477.368	501.734	415.692	558.805	526.487
46.3337	129.403	125.842	125.218	132.388	47.8726	90.4538	84.6625	93.5458	83.7512	47.8543	273.017	285.789	300.667	316.276	46.35	125.642	122.476	128.021	132.481	28.2749	870.921	886.668	891.741	930.019	32.3663	491.341	475.906	487.298	553.406	533.699	573.71	589.971	659.571	633.778	650.26	658.329	658.096	32.1773	528.232	547.589	551.289	544.103	34.207	489.376	477.003	499.942	414.612	558.22	524.977
46.3803	128.655	125.544	125.239	132.707	47.9219	90.4827	84.1166	93.0654	83.2793	47.9035	272.76	284.834	299.285	314.345	46.397	124.836	122.392	127.578	132.531	28.2895	872.118	886.647	891.747	927.756	32.4059	490.979	475.327	486.302	552.357	532.977	573.114	588.917	659.403	632.825	649.605	657.717	657.305	32.1988	527.725	546.188	552.338	544.865	34.232	488.631	476.809	500.43	415.504	558.173	525.114
46.4268	128.333	125.591	125.237	132.27	47.9711	89.8398	84.0195	93.4092	82.8774	47.9528	272.149	285.118	298.503	313.643	46.443	124.922	122.109	127.379	132.036	28.3041	870.059	885.583	890.981	928.119	32.4454	489.664	473.987	485.997	552.576	532.396	572.869	587.698	657.982	631.889	648.179	656.98	656.607	32.2203	527.594	546.493	550.591	543.381	34.257	488.381	476.458	498.566	414.453	556.887	523.893
46.4733	128.422	125.545	124.766	132.187	48.0204	89.8278	83.6232	92.9262	82.7137	48.002	271.825	284.091	297.942	312.555	46.49	124.846	121.831	127.467	131.835	28.3187	871.396	885.188	890.482	928.042	32.4849	488.662	473.112	484.993	552.101	531.756	572.074	586.909	657.37	631.168	647.47	655.672	655.796	32.2418	527.02	545.826	551.834	543.451	34.282	486.637	475.318	499.122	414.234	556.397	523.945
46.5199	128.005	124.923	124.251	131.335	48.0696	89.6664	83.6223	92.6554	83.1921	48.0512	271.186	283.366	297.924	312.188	46.536	124.459	121.537	127.219	131.703	28.3333	868.87	885.926	890.745	927.752	32.5244	488.772	473.276	485.435	550.686	531.498	570.794	586.434	655.866	629.496	646.941	655.532	654.416	32.2633	526.627	545.699	550.047	542.743	34.307	486.787	474.955	497.629	413.385	555.411	522.596
46.5664	128.041	124.551	124.448	131.634	48.1188	89.4904	83.3452	92.4876	82.5791	48.1004	270.389	282.412	296.859	311.61	46.583	124.141	121.548	126.829	131.208	28.348	870.16	886.099	890.175	927.288	32.5639	487.769	471.921	483.882	549.362	530.712	569.702	584.716	654.478	628.528	645.904	653.744	653.644	32.2849	526.326	545.158	549.832	542.855	34.332	485.896	474.502	497.744	413.442	554.628	522.682
46.6129	128.074	124.246	124.181	131.097	48.1681	89.8219	82.9985	92.919	82.7266	48.1496	269.804	281.568	295.671	310.806	46.629	124.13	121.199	126.441	130.73	28.3626	868.465	884.522	889.78	927.094	32.6034	487.36	471.657	483.606	549.313	529.71	569.383	583.799	654.139	627.865	645.834	653.343	653.046	32.3064	526.067	545.033	550.069	542.884	34.357	485.703	474.252	495.986	412.382	554.155	521.218
46.6594	127.606	124.437	124.024	131.372	48.2173	89.5289	82.9156	92.4868	82.2852	48.1988	269.332	281.439	295.232	310.406	46.676	124.198	120.897	126.164	130.735	28.3772	869.485	884.685	889.808	926.1	32.643	485.855	470.964	482.85	548.025	527.925	568.266	583.892	653.525	627.323	643.906	653.432	651.839	32.3279	525.31	544.519	549.323	542.327	34.383	484.795	473.607	496.449	413.246	555.033	521.903
46.706	127.291	123.844	123.645	130.751	48.2666	89.2835	82.9283	92.4904	82.2739	48.248	268.901	281.083	294.523	309.597	46.723	123.812	120.529	126.04	130.793	28.3918	867.229	884.476	889.492	926.613	32.6825	485.268	470.312	481.483	547.864	528.046	567.797	583.483	652.475	626.389	643.028	651.345	650.953	32.3494	525.255	544.066	548.641	541.923	34.408	484.995	473.347	494.723	411.85	553.427	520.068
46.7525	127.107	123.592	123.476	131.001	48.3158	88.9216	82.5125	91.8715	81.8107	48.2972	268.496	280.507	294.261	309.177	46.769	123.414	120.145	125.85	130.572	28.4064	868.442	884.481	889.424	925.379	32.722	484.175	469.173	480.419	546.917	526.42	567.218	582.143	651.404	625.029	642.124	650.739	650.106	32.3709	525.096	544.186	548.676	541.613	34.433	484.16	472.457	495.682	410.896	552.5	520.866
46.799	127.102	123.39	123.052	130.41	48.3651	88.7079	82.4255	91.6786	81.9289	48.3465	268.021	279.459	293.664	308.289	46.816	123.239	120.383	125.678	130.088	28.4211	866.953	883.686	889.009	925.554	32.7615	483.744	468.64	480.645	546.136	526.643	566.338	581.655	651.034	625.38	640.397	650.66	650.059	32.3924	524.607	543.781	548.451	541.364	34.458	484.212	472.05	493.655	410.583	551.669	519.808
46.8455	126.817	123.518	123.174	130.184	48.4143	88.4567	82.2735	91.3897	81.5659	48.3957	267.382	279.218	293.666	308.248	46.862	123.242	119.976	125.308	129.644	28.4357	868.247	883.064	888.982	925.29	32.801	483.152	467.411	479.512	544.607	525.398	565.338	580.902	650.783	623.549	640.001	649.297	648.426	32.4139	524.415	542.956	547.336	540.64	34.483	481.78	471.224	495.035	411.154	552.068	519.167
46.8921	126.36	123.148	122.821	129.673	48.4636	88.4005	82.0133	91.6188	81.6245	48.4449	266.963	278.247	292.624	306.834	46.909	122.698	119.785	125.303	129.803	28.4503	866.464	883.218	888.715	925.772	32.8405	482.607	466.918	479.805	544.817	524.981	564.134	579.716	649.076	622.738	638.641	648.623	647.564	32.4355	523.331	542.343	547.423	539.911	34.508	482.083	471.123	493.033	409.805	550.917	517.899
46.9386	126.233	122.884	122.636	129.875	48.5128	88.2085	81.6878	91.1907	81.1327	48.4941	266.069	278.515	292.647	307.739	46.955	122.567	119.305	124.944	129.369	28.4649	868.045	883.17	888.359	924.658	32.8801	482.195	466.164	477.617	544.042	524.443	562.763	578.575	648.739	622.237	637.998	646.988	645.63	32.457	523.279	542.513	547.038	539.69	34.533	480.817	469.964	492.753	409.685	550.291	517.787
46.9851	125.973	122.367	122.406	129.47	48.562	88.1237	81.7884	91.058	81.2995	48.5433	265.671	277.231	291.467	306.011	47.002	122.21	119.36	124.836	129.417	28.4795	865.475	883.015	888.625	924.392	32.9196	482.006	465.885	477.65	543.016	523.145	563.841	578.071	647.735	620.066	636.653	646.034	645.368	32.4785	523.043	541.958	546.855	539.74	34.558	480.784	469.585	491.361	408.595	549.599	516.151
47.0316	125.908	122.453	122.259	129.31	48.6113	87.8734	81.5914	90.5512	80.8494	48.5925	265.221	276.806	290.929	305.694	47.048	122.043	118.9	124.75	128.646	28.4942	866.858	882.819	888.379	923.908	32.9591	480.47	464.942	476.892	542.049	522.325	561.749	577.013	647.103	620.403	636.522	645.904	644.378	32.5	522.521	541.921	546.106	538.86	34.583	480.096	468.845	492.069	408.779	548.774	516.26
47.0782	125.61	122.133	121.902	129.067	48.6605	87.6644	81.364	90.3543	80.7923	48.6417	264.691	276.151	289.88	304.105	47.095	121.805	119.016	124.254	128.87	28.5088	866.136	882.355	887.495	923.399	32.9986	479.394	463.957	476.053	541.354	522.139	561.134	576.714	645.762	618.499	634.861	644.515	643.003	32.5215	522.604	541.158	546.301	538.845	34.608	479.878	468.594	490.623	408.077	548.148	515.564
47.1247	125.79	122.177	122.076	128.881	48.7098	87.5498	81.1481	90.2972	80.5288	48.6909	264.114	276.453	290.421	305.118	47.142	121.717	118.592	124.117	128.353	28.5234	867.618	882.708	887.109	922.549	33.0381	478.689	463.106	474.797	541.072	521.689	560.206	575.431	645.363	618.521	633.604	643.967	643.07	32.543	522.832	541.94	545.034	538.294	34.634	478.611	468.211	490.766	408.212	547.409	514.861
47.1712	125.399	121.857	121.508	128.639	48.759	87.4212	80.9541	90.065	80.0412	48.7402	263.789	275.221	289.237	303.201	47.188	121.631	118.539	124.025	128.534	28.538	865.464	882.232	887.695	923.228	33.0776	477.854	462.135	474.76	540.97	520.163	559.739	574.358	644.608	617.54	633.618	642.489	641.429	32.5645	521.448	541.38	545.256	538.001	34.659	478.708	467.7	489.945	407.57	546.844	514.588
47.2177	125.148	121.758	121.65	128.913	48.8083	87.1824	80.773	89.8471	79.9627	48.7894	262.839	275.256	289.172	303.533	47.235	121.44	118.176	123.524	128.193	28.5526	866.351	881.265	886.665	923.176	33.1172	476.896	462.02	473.691	539.85	519.577	559.639	573.741	643.514	616.416	631.915	641.652	641.145	32.5861	521.107	540.895	544.272	537.734	34.684	478.498	467.016	489.34	407.587	546.475	514.142
47.2643	124.73	121.214	121.237	128.381	48.8575	86.9945	80.5594	89.4925	79.5822	48.8386	262.762	273.885	287.721	302.283	47.281	121.181	118.264	123.845	127.791	28.5673	864.971	881.468	885.901	923.435	33.1567	476.909	462.055	473.845	538.939	519.088	557.946	572.807	643.314	615.884	632.039	639.898	639.808	32.6076	521.162	540.189	544.961	537.57	34.709	477.816	466.316	488.059	407.06	546.023	513.368
47.3108	124.502	121.353	121.202	128.798	48.9068	86.9661	80.5369	89.4377	79.8257	48.8878	262.339	274.274	287.653	302.733	47.328	121.085	117.928	123.508	127.574	28.5819	865.433	880.71	885.522	922.167	33.1962	475.974	460.692	472.626	538.389	518.069	556.788	572.222	642.005	614.549	629.677	638.66	638.916	32.6291	521.628	540.724	543.323	536.517	34.734	477.031	465.802	488.303	406.685	545.486	512.748
47.3573	124.25	121.133	120.908	127.955	48.956	86.9608	80.0254	89.1464	79.3196	48.937	261.93	272.943	286.565	301.181	47.374	120.726	117.767	123.28	127.753	28.5965	864.325	880.162	885.489	922.513	33.2357	475.612	459.832	472.549	537.202	518.075	556.783	571.372	640.537	613.602	629.557	638.961	638.231	32.6506	520.588	538.701	543.887	536.674	34.759	476.69	465.435	487.559	405.858	544.566	512.051
47.4038	124.071	121.027	120.632	128.055	49.0053	86.3858	80.3195	89.3338	79.4846	48.9862	261.284	272.977	286.372	301.244	47.421	120.686	117.507	122.924	127.023	28.6111	865.317	879.331	885.275	921.648	33.2752	474.555	459.277	470.899	536.2	516.591	555.263	570.452	640.399	612.628	628.026	637.867	637.07	32.6721	520.753	539.161	542.201	536.632	34.784	475.355	464.737	486.655	405.079	544.014	511.317
47.4504	123.759	120.764	120.453	127.367	49.0545	86.0757	79.9642	89.0412	79.0082	49.0354	260.569	272.275	285.863	299.684	47.467	120.072	117.426	122.56	127.352	28.6257	864.314	879.95	884.912	921.593	33.3147	473.783	458.894	470.91	535.635	516.499	555.638	569.675	639.12	611.479	628.195	637.641	636.199	32.6936	519.018	538.496	543.604	536.378	34.809	474.865	464.231	486.108	404.602	542.826	510.413
47.4969	123.761	120.759	120.487	127.756	49.1037	86.0902	79.6185	88.8816	79.1882	49.0846	259.95	271.692	285.544	300.411	47.514	120.089	117.012	122.369	126.502	28.6404	865.419	879.547	884.697	921.468	33.3543	473.666	457.961	469.614	534.337	515.708	554.276	568.679	638.422	610.954	626.234	635.729	635.335	32.7151	518.823	539.182	541.282	535.745	34.834	475.011	463.956	485.245	404.218	541.755	509.918
47.5434	123.496	120.328	120.084	127.108	49.153	85.9391	79.3359	88.526	78.9373	49.1339	259.648	271.13	284.655	298.9	47.561	119.771	116.907	122.204	126.756	28.655	862.636	879.137	884.685	921.223	33.3938	473.065	457.287	469.545	534.442	515.287	553.275	568.249	637.739	609.647	626.026	635.91	634.5	32.7367	518.92	537.561	542.868	535.595	34.859	474.17	463.333	485.053	404.124	541.673	509.101
47.59	123.328	120.085	119.985	127.279	49.2022	85.7019	79.6162	88.7494	78.9933	49.1831	259.371	270.84	285.511	299.606	47.607	119.785	116.896	121.824	126.385	28.6696	863.669	878.388	883.818	920.122	33.4333	472.313	456.731	468.493	533.046	514.014	552.356	567.103	637.248	608.853	624.615	634.738	633.515	32.7582	519.498	537.843	541.223	534.076	34.885	474.474	462.603	484.087	403.234	541.112	508.183
47.6365	123.049	119.833	119.377	126.796	49.2515	85.4641	79.3139	88.2893	78.6645	49.2323	259.09	269.957	283.93	298.017	47.654	119.727	116.637	121.777	126.532	28.6842	862.542	878.536	883.648	919.668	33.4728	471.38	456.621	467.039	532.695	513.335	552.167	567.117	635.912	607.732	623.524	633.881	632.231	32.7797	517.949	536.809	541.924	535.217	34.91	473.671	462.208	483.533	402.905	540.131	507.804
47.683	123.124	119.787	119.509	126.926	49.3007	85.3677	79.1543	88.3453	78.5114	49.2815	258.317	270.07	283.601	297.614	47.7	119.31	116.135	121.49	125.9	28.6988	863.546	877.939	883.639	919.993	33.5123	470.556	455.193	466.578	531.383	512.033	551.348	565.095	635.09	607.075	623.276	632.215	631.339	32.8012	517.934	537.253	540.395	533.82	34.935	473.954	462.042	482.252	402.549	539.085	506.693
47.7295	122.784	119.277	119.253	126.396	49.35	85.3841	78.6913	88.0015	78.0236	49.3307	257.835	268.998	282.531	296.361	47.747	119.02	116.363	121.366	125.553	28.7135	861.502	877.761	883.618	920.114	33.5518	470.136	454.921	466.202	530.971	511.387	550.545	565.304	634.143	606.028	622.174	631.728	630.405	32.8227	517.664	536.854	542.22	534.819	34.96	471.86	461.28	482.666	402.8	539.039	506.415
47.7761	122.465	119.568	119.272	126.202	49.3992	84.8709	78.6837	87.7357	78.0738	49.3799	257.236	269.294	282.695	296.966	47.793	118.786	115.862	120.912	125.001	28.7281	862.59	877.272	883.885	918.323	33.5914	469.443	453.617	465.319	530.2	510.611	550.054	563.991	632.878	605.3	620.967	630.752	629.714	32.8442	517.579	536.932	540.265	534.064	34.985	472.079	460.522	481.731	401.936	537.895	505.581
47.8226	122.399	119.256	118.955	125.72	49.4485	84.4842	78.2101	87.3616	77.8042	49.4291	256.838	268.318	282.053	295.698	47.84	119.001	115.968	120.912	125.438	28.7427	860.079	877.629	883.262	919.053	33.6309	467.781	453.616	465.003	529.005	510.772	548.229	562.929	631.949	603.821	621.066	629.887	629.032	32.8657	517.083	534.923	541.114	533.713	35.01	471.099	460.184	481.842	401.652	537.536	505.706
47.8691	122.007	118.944	118.79	126.294	49.4977	84.4924	78.477	87.2975	77.9652	49.4783	256.022	268.38	282.118	295.724	47.886	118.639	115.403	120.682	124.983	28.7573	861.346	876.743	882.343	918.408	33.6704	467.235	452.541	463.841	528.493	509.978	547.524	562.005	631.385	603.953	619.913	628.219	627.991	32.8873	516.775	535.716	539.383	532.406	35.035	470.97	459.453	480.322	400.859	536.917	504.901
47.9156	121.774	118.564	118.335	125.849	49.5469	84.2896	77.8984	87.0451	77.4826	49.5276	255.757	267.382	281.453	294.326	47.933	118.294	115.564	120.789	124.994	28.7719	859.139	876.685	881.536	918.058	33.7099	466.83	452.64	464.304	528.172	508.373	546.735	560.944	630.243	603.058	618.394	627.634	626.891	32.9088	516.221	534.754	540.831	533.916	35.06	469.924	458.567	480.192	400.906	537.262	504.044
47.9622	121.453	118.456	118.491	125.613	49.5962	84.2687	77.9825	87.1858	77.6853	49.5768	255.179	267.381	281.25	294.747	47.98	118.172	115.205	120.5	124.697	28.7865	860.024	875.88	879.311	916.496	33.7494	465.871	451.882	463.208	527.267	507.849	546.546	560.695	629.548	601.883	617.223	627.316	626.348	32.9303	516.075	534.825	538.898	531.715	35.085	470.161	458.051	478.686	400.07	536.618	503.141
48.0087	121.335	118.38	118.155	125.237	49.6454	84.407	77.6903	86.8722	77.2112	49.626	254.392	266.168	280.474	293.177	48.026	117.72	115.269	120.252	124.848	28.8012	859.038	875.579	879.904	917.164	33.7889	465.068	451.129	462.845	526.296	507.833	546.331	560.592	628.882	600.429	616.468	626.668	624.84	32.9518	514.906	533.827	540.203	532.689	35.11	468.472	457.579	479.054	400.049	535.49	503.489
48.0552	121.261	118.297	118.377	125.246	49.6947	83.9922	77.8421	86.9557	77.2678	49.6752	254.573	266.271	280.038	293.83	48.073	117.594	114.826	119.967	124.36	28.8158	859.823	875.16	880.079	916.078	33.8285	464.6	450.163	461.332	524.998	506.833	545.074	559.695	627.696	599.555	615.654	625.618	624.24	32.9733	514.879	533.991	537.669	531.199	35.136	468.295	457.053	477.508	399.14	534.803	502.257
48.1017	121.028	117.855	117.799	124.472	49.7439	83.7907	77.4129	86.1981	76.8774	49.7244	253.853	265.141	279.382	292.313	48.119	117.446	114.81	120.086	124.123	28.8304	858.133	874.948	880.419	915.912	33.868	463.619	449.418	460.62	524.806	505.984	543.681	558.88	625.885	598.625	614.694	624.579	623.884	32.9948	514.058	532.756	538.356	530.894	35.161	467.156	456.747	477.501	398.905	534.526	501.479
48.1483	120.591	117.431	117.523	124.412	49.7932	83.6483	77.4935	86.4689	76.9655	49.7736	253.41	265.002	278.99	292.457	48.166	117.269	114.486	119.746	123.797	28.845	859.83	874.412	878.763	916.707	33.9075	462.748	448.559	459.534	524.176	504.9	542.767	557.721	625.822	598.001	613.407	623.255	622.542	33.0164	514.611	533.492	536.832	530.209	35.186	466.817	456.285	475.494	398.254	532.928	500.744
48.1948	120.467	117.245	117.153	124	49.8424	83.5341	77.2024	86.3229	76.6035	49.8228	252.68	263.949	277.879	291.198	48.212	116.98	114.228	119.338	123.885	28.8596	857.747	875.722	879.699	916.098	33.947	461.885	447.765	459.241	523.259	504.419	542.008	556.902	625.181	597.287	612.495	622.295	621.483	33.0379	514.364	532.119	538.031	530.965	35.211	465.89	455.41	476.334	398.672	532.168	500.784
48.2413	120.656	117.368	117.32	124.288	49.8917	83.2352	77.2683	85.9493	76.5856	49.872	252.462	264.106	277.405	291.057	48.259	116.889	113.545	119.052	123.523	28.8743	858.15	874.663	880.041	915.764	33.9865	461.256	446.807	458.747	522.521	503.454	541.495	555.313	624.179	596.221	611.889	621.182	620.613	33.0594	513.838	532.286	535.938	529.261	35.236	465.927	455.185	474.811	397.477	531.83	499.328
48.2878	120.441	117.007	116.913	123.859	49.9409	83.1288	77.1208	85.5903	76.0299	49.9213	251.799	263.283	276.635	289.881	48.305	116.495	113.691	119.055	123.601	28.8889	856.998	875.303	880	916.175	34.026	461.001	446.955	458.192	521.452	502.473	541.112	554.078	623.344	595.446	611.253	619.933	619.413	33.0809	512.838	531.018	537.111	529.662	35.261	465.054	454.029	475.445	397.313	531.757	499.661
48.3344	119.555	117.019	116.834	123.969	49.9902	82.7646	76.8946	85.7342	76.4548	49.9705	251.393	263.149	276.567	290.062	48.352	116.356	113.32	118.598	123.058	28.9035	858.138	873.469	877.973	915.168	34.0656	460.028	445.677	456.886	520.742	501.794	540.246	553.372	622.238	594.718	609.946	619.366	618.544	33.1024	512.717	531.661	535.828	528.965	35.286	465.289	453.847	473.782	396.423	530.652	498.218
48.3809	119.749	116.653	116.381	123.594	50.0394	82.3711	76.5542	85.458	75.7945	50.0197	251.103	262.275	276.017	288.562	48.399	115.879	113.651	118.41	122.992	28.9181	856.619	873.523	877.618	914.567	34.1051	459.773	444.997	456.059	519.842	501.69	539.162	552.984	621.419	593.476	608.674	618.582	617.775	33.1239	512.577	530.263	536.083	529.653	35.311	463.885	453.103	474.795	396.769	530.229	498.091
48.4274	120.113	116.677	116.01	123.394	50.0886	82.6399	76.602	85.3416	76.0277	50.0689	250.351	262.053	275.712	289.039	48.445	115.937	113.255	118.3	122.407	28.9327	857.608	872.932	877.65	914.348	34.1446	459.178	444.149	455.73	518.706	501.19	537.957	552.482	620.347	592.593	607.29	617.646	616.15	33.1454	512.303	531.1	535.401	529.08	35.336	464.011	452.209	473.109	394.968	529.516	496.805
48.4739	119.652	116.365	115.821	122.943	50.1379	82.6127	76.4394	85.0429	75.441	50.1181	249.978	260.995	274.681	287.955	48.492	115.893	113.239	117.947	122.946	28.9474	855.779	873.03	877.263	914.149	34.1841	457.877	443.585	455.223	518.363	499.944	537.147	551.784	618.986	591.408	606.477	616.933	615.247	33.167	510.859	529.76	536.386	529.054	35.361	462.936	452.768	473.741	395.723	529.089	497.611
48.5205	119.187	116.31	115.805	123.095	50.1871	82.2109	76.0006	84.956	75.5406	50.1673	249.848	260.769	274.651	288.501	48.538	115.727	112.788	117.715	122.415	28.962	856.556	872.458	877.333	913.803	34.2236	456.691	442.817	454.016	517.656	498.719	536.237	550.745	618.275	590.69	605.864	615.699	614.759	33.1885	511.047	529.522	534.544	528.092	35.387	462.471	451.753	471.393	394.564	527.796	496.764
48.567	118.923	116.04	115.488	122.665	50.2364	82.1124	75.8654	84.6002	75.2534	50.2165	249.371	260.033	273.773	286.651	48.585	115.6	112.777	118.172	122.396	28.9766	855.023	871.71	876.643	913.006	34.2631	455.72	442.101	453.677	517.012	498.751	535.228	549.932	617.069	589.786	604.527	614.552	613.663	33.21	511.388	529.339	534.326	527.75	35.412	461.88	451.318	472.285	395.421	527.453	496.057
48.6135	118.919	116.197	115.668	122.466	50.2856	81.9026	75.9432	84.6567	75.1481	50.2657	248.475	260.14	273.802	287.401	48.631	115.536	112.355	117.584	121.725	28.9912	856.148	871.769	876.345	913.222	34.3026	455.356	441.155	453.109	516.459	497.843	534.471	548.731	616.528	588.826	603.648	613.413	612.45	33.2315	510.958	529.119	533.161	526.793	35.437	462.174	450.85	470.56	394.037	526.502	495.071
48.66	118.69	115.786	115.372	122.284	50.3349	81.7578	75.673	84.314	74.9419	50.315	248.111	259.633	273.213	285.989	48.678	115.235	112.165	117.54	121.95	29.0058	854.348	871.237	875.948	913.072	34.3422	454.977	440.361	451.875	515.728	496.497	533.929	547.633	616.405	588.404	602.989	612.692	611.281	33.253	509.99	527.848	534.529	527.066	35.462	460.515	450.713	470.588	393.976	526.353	495.216
48.7066	118.609	115.456	115.074	122.101	50.3841	81.5989	75.4419	84.095	74.9333	50.3642	247.904	259.067	272.835	286.245	48.724	115.019	111.817	116.977	121.446	29.0205	855.427	870.972	875.89	912.158	34.3817	454.196	440.211	451.275	514.697	495.933	533.464	547.262	615.515	587.801	601.945	611.963	610.27	33.2745	510.13	528.619	533.139	527.153	35.487	460.736	450.091	469.029	392.465	525.586	493.724
48.7531	118.428	115.208	114.747	121.633	50.4334	81.425	75.1027	83.8205	74.8098	50.4134	247.679	258.001	271.973	284.324	48.771	115	112.036	117.527	121.773	29.0351	855.375	871.151	876.639	912.357	34.4212	453.578	439.276	450.785	513.622	495.156	532.532	546.223	614.822	586.61	601.076	610.204	609.301	33.296	509.704	527.397	532.915	526.822	35.512	459.361	449.578	469.858	393.212	525.13	493.72
48.7996	118.171	114.999	114.749	121.454	50.4826	81.2526	75.3297	83.8632	74.7569	50.4626	246.748	258.31	272.089	284.914	48.818	114.644	111.624	116.94	121.162	29.0497	855.204	870.62	875.726	911.954	34.4607	452.521	438.071	449.924	513.149	494.632	531.724	544.785	614.219	585.203	600.146	609.596	608.372	33.3176	509.548	528.049	531.826	525.58	35.537	458.983	448.53	467.905	392.285	523.905	491.897
48.8462	117.884	114.873	114.749	121.355	50.5318	81.1491	75.0167	83.6015	74.4795	50.5118	246.25	257.093	271.17	283.889	48.864	114.572	111.719	116.657	121.336	29.0643	853.262	870.463	875.352	911.749	34.5002	451.556	437.105	449.407	512.359	493.345	530.72	544.243	613.768	584.874	599.537	609.291	607.756	33.3391	508.503	527.299	532.818	525.435	35.562	458.519	448.363	469.129	392.301	523.957	492.464
48.8927	117.577	114.591	114.262	120.835	50.5811	80.9758	74.9416	83.5054	74.3907	50.561	246.071	257.25	271.26	284.832	48.911	114.174	111.256	116.268	120.643	29.0789	853.656	870.275	875.577	910.161	34.5397	451.496	436.727	448.718	511.647	492.529	529.82	543.647	612.506	583.939	599.089	608.232	606.941	33.3606	509.212	527.491	531.826	524.504	35.587	458.248	447.693	467.129	391.179	522.857	491.296
48.9392	117.499	114.537	114.027	121.016	50.6303	80.9249	74.5857	83.2951	73.9493	50.6102	245.608	256.406	270.127	283.029	48.957	114.169	111.744	116.294	120.528	29.0936	853.673	870.356	875.081	910.477	34.5793	450.847	436.018	447.458	510.231	491.726	529.462	542.273	611.317	582.32	598.095	607.235	605.765	33.3821	508.178	526.047	531.908	524.376	35.612	457.528	447.166	467.254	391.729	523.227	491.779
48.9857	117.207	114.061	113.659	120.433	50.6796	80.762	74.8542	83.3408	74.1313	50.6594	244.856	256.159	269.622	283.092	49.004	113.885	111.01	116.039	120.229	29.1082	854.154	869.826	874.129	910.069	34.6188	449.91	435.571	446.641	509.677	491.357	528.355	541.793	610.352	581.075	596.962	606.109	604.431	33.4036	507.871	526.47	530.889	523.831	35.638	457.86	447.007	465.244	390.574	522.373	490.235
49.0323	117.244	114.186	113.976	120.633	50.7288	80.5495	74.3891	82.975	73.7298	50.7087	244.485	255.165	269.069	282.019	49.05	113.588	110.569	115.835	120.248	29.1228	851.675	869.272	874.617	909.497	34.6583	448.901	434.483	445.842	509.204	490.756	527.735	540.475	609.458	580.48	596.331	604.857	604.131	33.4251	507.402	526.013	530.624	523.932	35.663	455.785	446.109	465.902	390.425	521.109	490.076
49.0788	116.975	113.594	113.726	120.424	50.7781	80.167	73.9948	83.11	73.8133	50.7579	244.367	254.787	269.414	281.712	49.097	113.494	110.655	115.582	120.062	29.1374	853.103	868.732	874.369	909.871	34.6978	448.164	434.355	445.459	508.524	489.771	527.4	540.58	608.919	579.526	595.251	604.351	603.535	33.4466	507.363	525.344	529.897	523.649	35.688	455.986	445.336	464.437	389.749	520.066	489.242
49.1253	116.997	113.596	113.475	120.18	50.8273	80.1878	73.9145	82.6139	73.2535	50.8071	243.898	254.317	268.435	280.996	49.143	113.024	110.53	115.435	119.655	29.152	851.974	868.954	873.718	909.704	34.7373	447.103	433.317	444.487	507.393	488.638	526.333	539.448	607.659	578.863	593.675	602.987	601.948	33.4682	507.113	524.812	528.964	522.824	35.713	455.295	444.833	465.789	390.346	520.225	489.611
49.1718	116.725	113.354	113.139	119.561	50.8766	79.8833	74.0113	82.6918	73.5229	50.8563	243.29	254.555	268.085	281.447	49.19	112.951	110.049	115.037	119.234	29.1667	852.698	868.64	873.355	909.386	34.7768	446.711	433.012	444.41	506.533	488.794	525.118	538.905	606.676	577.799	593.485	601.896	600.627	33.4897	506.001	523.917	528.851	522.491	35.738	454.671	444.34	463.755	389.488	519.697	487.626
49.2184	116.312	113.452	112.943	119.705	50.9258	79.7205	73.6639	82.3221	72.9457	50.9055	242.7	253.55	267.205	280.003	49.236	112.934	109.912	114.677	119.048	29.1813	850.863	868.18	873.209	908.999	34.8164	445.966	431.99	443.442	505.693	487.552	524.478	538.074	605.856	576.893	592.289	600.769	599.975	33.5112	506.158	524.359	528.513	521.799	35.763	453.773	443.817	464.558	389.26	519.755	487.914
49.2649	116.108	113.221	112.518	119.371	50.975	79.4373	73.561	82.3333	73.0924	50.9547	242.348	253.525	267.433	280.718	49.283	112.629	110.019	114.634	119.089	29.1959	851.607	867.294	873.267	908.568	34.8559	445.687	432.194	442.63	505.229	486.506	523.64	537.142	605.13	575.833	591.66	600.39	599.612	33.5327	505.79	524.298	528.127	521.134	35.788	453.603	443.209	462.769	388.171	518.09	486.095
49.3114	115.946	113.098	112.766	119.708	51.0243	79.4962	73.4438	81.8818	72.7351	51.0039	241.813	252.224	266.293	279.205	49.33	112.243	109.741	114.556	118.739	29.2105	850.545	867.22	873.5	909.063	34.8954	444.5	430.828	441.799	504.049	486.567	523.484	536.047	604.392	574.973	590.677	599.255	597.978	33.5542	505.4	523.511	527.137	520.837	35.813	453	442.894	463.015	388.033	517.952	486.676
49.3579	115.546	112.48	112.367	119.185	51.0735	79.5056	73.5002	82.2627	72.7634	51.0531	241.942	252.306	266.402	279.351	49.376	112.117	109.537	114.289	118.353	29.2251	851.184	867.229	872.393	907.343	34.9349	444.207	430.419	441.463	503.313	485.366	522.468	536.421	603.487	573.885	589.681	598.041	596.597	33.5757	505.003	523.013	527.605	520.793	35.838	452.274	442.164	461.557	387.982	516.548	485.088
49.4045	115.548	112.789	112.495	119.268	51.1228	79.5201	73.289	81.8849	72.2852	51.1024	241.292	251.491	265.675	278.144	49.423	112.08	109.246	113.851	117.923	29.2398	848.836	866.819	871.587	907.835	34.9744	443.575	429.261	440.469	502.22	484.613	521.601	535.684	602.819	573.273	587.909	596.64	595.598	33.5972	504.726	523.407	527.296	520.396	35.863	451.254	441.236	461.081	387.891	516.433	485.069
49.451	115.423	112.665	112.018	118.887	51.172	78.9496	73.2127	82.1149	72.5898	51.1516	240.384	251.564	265.454	278.366	49.469	111.816	109.2	113.989	118.142	29.2544	849.951	866.046	871.512	906.856	35.0139	442.349	428.539	440.357	501.634	484.265	520.368	534.48	601.417	571.142	587.066	596.721	594.638	33.6188	504.628	522.571	527.375	520.54	35.889	451.637	441.217	459.984	387.423	515.247	483.895
49.4975	115.302	112.596	111.945	118.67	51.2213	78.8088	72.8358	81.8247	72.1445	51.2008	240.077	250.811	264.407	277.253	49.516	111.716	108.867	113.642	117.695	29.269	848.362	866.414	871.359	906.918	35.0535	441.34	427.7	439.219	500.095	482.954	519.35	533.947	600.273	571.197	586.334	595.234	594.067	33.6403	504.759	522.71	525.986	519.884	35.914	449.815	440.867	460.971	387.339	515.348	483.226
49.544	115.035	112.22	111.819	118.014	51.2705	78.8327	72.8144	81.58	72.1281	51.25	240.127	250.485	264.457	276.669	49.562	111.515	108.815	113.808	118.055	29.2836	849.229	866.082	870.905	907.014	35.093	440.51	427.102	438.816	500.163	483.174	518.934	533.058	599.513	569.667	585.573	594.702	593.031	33.6618	503.634	521.849	526.322	519.659	35.939	449.971	440.117	458.724	386.448	514.17	482.512
49.5906	114.818	112.039	111.716	118.522	51.3198	78.7448	72.5241	81.1834	71.8599	51.2992	239.33	249.609	263.695	275.694	49.609	111.515	108.447	113.454	117.586	29.2982	847.493	866.4	870.987	907.793	35.1325	439.808	425.781	437.932	499.307	482.16	517.333	532.008	598.682	568.702	584.792	593.316	592.163	33.6833	503.653	521.966	525.487	519.187	35.964	448.562	439.462	460.166	385.802	513.57	482.581
49.6371	114.676	111.741	111.205	117.985	51.369	78.4132	72.6399	80.8673	71.9475	51.3484	238.592	248.913	262.791	274.851	49.655	111.357	108.334	113.266	117.518	29.3129	849.089	865.75	870.042	906.377	35.172	439.917	426.193	437.077	499.1	481.092	517.863	531.631	597.579	568.418	584.056	592.991	591.421	33.7048	502.818	520.798	525.152	518.942	35.989	448.225	438.828	457.9	385.168	512.719	481.234
49.6836	114.732	111.638	111.53	118.28	51.4183	78.2021	72.2897	80.7701	71.5062	51.3976	238.33	248.891	262.723	274.893	49.702	111.328	108.056	112.969	116.96	29.3275	847.713	865.843	869.86	906.392	35.2115	438.669	425.076	436.273	498.516	479.422	516.604	530.214	596.592	567.337	582.405	592.259	589.91	33.7263	502.508	520.794	523.622	518.155	36.014	448.177	438.365	458.654	385.426	512.327	481.058
49.7301	114.268	111.364	111.043	117.647	51.4675	78.0406	72.5068	80.8501	71.7305	51.4469	237.644	247.935	261.99	273.934	49.749	110.607	108.043	112.978	117.175	29.3421	848.913	865.274	869.591	905.909	35.251	437.73	424.387	436.461	497.313	479.52	515.666	530.208	596.392	566.856	581.969	591.189	589.372	33.7478	501.848	520.104	524.892	518.39	36.039	447.519	437.836	456.952	384.488	511.341	479.906
49.7767	113.994	111.382	110.976	117.744	51.5167	78.1375	72.1978	80.6288	71.4244	51.4961	238.045	248.057	262.063	274.396	49.795	110.641	107.867	112.881	116.649	29.3567	846.789	864.11	868.94	905.026	35.2906	436.281	423.181	435.083	496.455	478.501	513.783	528.827	595.844	565.442	581.057	589.863	588.22	33.7694	501.751	520.777	522.861	517.286	36.064	446.659	436.869	457.386	384.499	511.54	479.865
49.8232	113.877	111.305	110.801	117.272	51.566	77.7651	71.824	80.3621	71.2017	51.5453	237.593	246.826	260.966	272.505	49.842	110.43	107.728	112.611	116.609	29.3713	847.94	863.727	868.236	905.857	35.3301	436.786	422.788	434.976	495.894	478.464	513.728	528.308	594.413	564.809	580.132	589.062	587.141	33.7909	500.711	519.434	524.496	518.319	36.089	446.333	436.572	455.657	383.558	510.736	479.203
49.8697	113.716	110.969	110.78	117.52	51.6152	77.7971	71.5922	80.1878	70.8229	51.5945	236.649	247.16	260.653	273.338	49.888	110.522	107.37	112.097	116.045	29.386	846.379	862.829	868.72	905.841	35.3696	435.668	421.993	433.442	494.709	477.222	512.345	526.969	593.371	563.593	578.435	588.825	585.576	33.8124	500.73	520.026	522.044	516.125	36.114	445.314	436.21	455.791	383.875	509.793	479.101
49.9163	113.248	110.701	110.412	117.175	51.6645	77.6481	71.5774	80.2243	71.2179	51.6437	235.849	245.985	259.85	272.209	49.935	110.173	107.362	112.138	116.463	29.4006	847.247	862.637	868.376	904.739	35.4091	434.908	422.129	433.587	494.028	476.772	511.824	526.839	593.068	562.469	579.124	587.182	585.268	33.8339	500.495	518.42	523.051	516.497	36.14	445.315	435.252	454.327	382.925	509.174	478.148
49.9628	113.49	111.013	110.289	117.133	51.7137	77.5275	71.3447	79.7511	70.7871	51.6929	235.966	246.04	260.38	272.543	49.981	110.017	106.78	111.794	115.931	29.4152	846.77	862.724	867.693	904.486	35.4486	434.198	420.958	432.297	493.598	475.581	510.973	525.579	591.918	561.539	577.166	586.597	584.429	33.8554	500.376	519.14	522.133	515.237	36.165	444.367	435.381	454.959	382.88	508.582	478.127
50.0093	113.205	110.462	109.808	116.614	51.763	77.2882	71.2472	79.8028	70.9648	51.7421	235.295	245.508	259.175	271.15	50.028	109.974	106.941	111.637	115.952	29.4298	847.396	862.683	868.314	903.197	35.4881	433.542	420.492	432.265	492.855	475.422	509.748	525.113	590.727	561.096	577.139	586.015	583.655	33.8769	500.142	517.77	522.619	515.722	36.19	444.395	434.985	454.023	382.314	507.692	477.574
50.0558	113.349	110.56	110.11	116.884	51.8122	77.1543	70.9278	79.3984	70.4769	51.7913	235.326	245.603	259.071	271.943	50.074	110.06	106.559	111.356	115.601	29.4444	845.356	862.153	868.418	902.841	35.5277	432.841	418.875	430.271	492.223	474.257	508.874	523.417	589.961	560.262	575.478	584.652	582.505	33.8985	500.24	519.047	521.372	515.432	36.215	443.584	434.19	453.326	382.325	507.215	477.103
50.1024	112.809	110.122	109.761	116.307	51.8615	76.7398	70.7427	79.4205	70.3022	51.8406	234.569	244.775	258.32	270.333	50.121	109.739	106.694	111.359	115.483	29.4591	846.11	861.841	867.714	902.134	35.5672	432.438	418.563	430.894	491.444	473.149	508.802	523.551	589.306	558.658	574.09	583.287	581.574	33.92	498.401	517.466	521.945	514.991	36.24	443.285	433.933	452.494	381.787	506.528	475.854
50.1489	112.73	109.977	109.673	116.351	51.9107	76.5899	70.6293	79.1929	70.0254	51.8898	234.188	244.505	257.795	270.558	50.168	109.587	106.554	110.919	115.002	29.4737	845.355	861.76	867.403	903.031	35.6067	431.149	417.237	429.315	490.767	472.314	507.647	522.059	588.669	558.585	572.819	582.138	580.569	33.9415	498.785	517.431	519.201	514.243	36.265	441.752	433.41	452.953	381.626	505.906	475.391
50.1954	112.395	109.604	109.41	116.165	51.9599	76.3883	70.8473	79.0345	70.4688	51.939	233.829	243.306	256.605	269.006	50.214	109.257	106.277	110.981	114.976	29.4883	845.627	861.296	867.057	901.236	35.6462	430.595	417.182	428.698	489.715	471.689	506.203	521.388	587.025	557.154	572.563	580.5	579.492	33.963	498.405	515.637	521.451	514.25	36.29	441.611	432.659	451.098	381.095	505.161	474.669
50.2419	112.438	109.826	109.048	115.751	52.0092	76.1461	70.4661	78.8805	69.9152	51.9882	233.396	243.768	257.807	269.309	50.261	109.021	105.706	110.763	114.688	29.5029	844.914	860.851	866.829	902.206	35.6857	429.939	416.028	427.65	489.236	470.738	506.128	520.676	586.792	556.324	571.538	579.596	578.392	33.9845	498.378	516.607	519.504	513.383	36.315	441.009	432.311	450.973	380.759	504.871	474.203
50.2885	112.1	109.326	109.067	115.273	52.0584	76.2437	70.488	78.7204	70.0427	52.0374	232.866	242.809	256.719	267.935	50.307	108.766	106.314	110.764	114.794	29.5175	845.065	860.954	866.641	902.431	35.7252	428.782	416.43	427.441	488.644	470.537	505.283	520.319	586.055	555.983	570.797	578.881	578.272	34.006	497.861	515.566	520.734	514.262	36.34	440.518	431.72	449.899	379.899	504.136	472.812
50.335	112.091	109.476	108.889	115.633	52.1077	76.0107	70.107	78.5783	69.6252	52.0866	231.781	242.467	256.375	268.274	50.354	108.791	106.032	110.578	114.366	29.5322	843.129	861.74	865.468	901.178	35.7648	428.231	415.412	425.836	487.543	469.643	504.128	518.796	585.233	554.684	569.952	578.615	577.325	34.0275	498.181	515.515	518.6	512.991	36.365	440.023	431.175	449.249	379.419	503.401	472.093
50.3815	111.77	109.132	108.709	115.304	52.1569	76.055	70.0624	78.6188	69.6095	52.1358	231.099	241.791	255.593	267.127	50.4	108.302	105.671	110.174	114.364	29.5468	843.962	860.511	864.998	900.739	35.8043	427.501	414.712	425.142	486.769	469.309	504.036	518.528	584.06	553.64	568.52	577.948	575.209	34.0491	496.666	514.277	520.042	512.946	36.391	439.825	430.549	448.307	378.791	502.857	471.968
50.428	111.798	109.082	108.764	115.581	52.2062	75.7452	69.8857	78.2311	69.2862	52.185	231.839	241.822	255.415	267.449	50.447	108.207	105.278	109.91	113.888	29.5614	842.495	859.828	865.061	900.342	35.8438	427.023	413.447	424.779	485.366	468.206	502.665	517.521	582.698	553.226	567.694	577.105	574.147	34.0706	496.967	514.512	517.657	511.677	36.416	439.368	429.847	447.959	378.497	502.579	472.072
50.4746	111.743	108.796	108.396	114.805	52.2554	75.3304	69.8109	78.1865	69.1467	52.2343	231.309	241.298	254.689	266.507	50.493	108.165	105.65	109.896	114.333	29.576	843.231	859.659	864.656	900.223	35.8833	425.573	413.014	423.998	484.768	467.784	501.766	516.875	582.784	551.716	566.216	575.761	573.449	34.0921	496.705	514.116	519.222	512.447	36.441	438.813	429.666	447.692	378.529	501.899	471.412
50.5211	111.253	108.79	108.136	115.084	52.3047	75.3291	69.5652	78.0138	68.961	52.2835	230.827	241.226	254.515	267.293	50.54	107.905	105.326	109.538	113.702	29.5906	841.431	859.638	865.136	900.561	35.9228	424.913	411.481	423.151	483.975	466.82	501.533	515.963	581.373	551.193	565.529	574.493	572.596	34.1136	496.411	514.5	517.051	511.799	36.466	438.32	429.257	447.067	378.248	500.951	469.842
50.5676	110.992	108.415	107.984	114.687	52.3539	75.3278	69.3068	77.7752	68.8216	52.3327	230.356	240.153	253.602	265.526	50.587	107.886	104.97	109.611	113.823	29.6053	843.369	859.087	863.966	900.146	35.9623	424.968	411.633	422.899	484.07	466.576	500.477	515.851	580.999	549.527	565.493	574.099	572.021	34.1351	495.081	513.209	518.169	512.243	36.491	437.225	428.102	446.832	377.932	500.15	469.007
50.6141	111.129	108.582	108.02	114.64	52.4032	75.1361	69.1131	77.678	68.7682	52.3819	230.369	240.12	253.767	265.843	50.633	107.635	104.545	109.659	113.403	29.6199	840.886	860.077	864.496	900.379	36.0019	424.131	410.793	421.498	482.724	464.897	499.528	514.722	579.688	548.519	564.309	572.62	571.137	34.1566	494.814	513.473	516.714	510.603	36.516	437.012	427.708	445.493	377.116	499.585	468.74
50.6607	110.851	108.18	107.778	114.276	52.4524	74.9682	68.8747	77.3937	68.3041	52.4311	230.066	239.471	252.908	264.713	50.68	107.263	104.794	109.403	113.391	29.6345	841.485	858.795	863.539	899.286	36.0414	423.523	409.954	421.024	481.681	464.067	498.079	513.768	578.979	547.46	563.479	571.928	569.764	34.1781	494.713	512.88	516.927	511.422	36.541	436.519	427.501	445.384	376.437	499.458	468.777
50.7072	110.399	108.13	107.581	114.283	52.5016	74.821	69.2508	77.2444	68.6742	52.4803	228.637	239.314	252.994	264.739	50.726	106.892	104.534	109.251	112.933	29.6491	841.394	858.351	863.685	899.622	36.0809	422.531	409.086	420.327	480.822	462.912	497.909	512.718	578.677	546.948	561.867	570.553	568.88	34.1997	494.606	513.112	515.841	509.961	36.566	436.419	426.803	443.971	375.84	498.127	467.919
50.7537	110.123	107.987	107.255	113.839	52.5509	74.6736	68.9405	76.8148	68.0912	52.5295	228.206	238.294	252.043	263.609	50.773	106.901	104.472	108.986	113.122	29.6637	842.166	858.409	863.743	899.529	36.1204	422.346	408.629	419.73	480.511	462.962	497.924	512.222	577.08	546.355	561.323	569.48	567.885	34.2212	493.215	510.919	517.243	508.82	36.591	435.1	426.286	444.209	376.158	497.928	467.493
50.8002	110.173	107.882	107.314	113.445	52.6001	74.6943	68.7078	77.0037	68.2406	52.5787	228.329	238.054	251.637	263.659	50.819	106.874	103.807	108.981	112.589	29.6784	840.984	859.017	862.894	899.417	36.1599	421.518	407.715	418.744	479.054	462.071	496.48	511.395	576.141	544.66	560.328	568.438	567.429	34.2427	493.305	511.609	515.408	508.639	36.616	434.98	425.664	442.589	375.35	497.208	466.215
50.8468	109.984	107.537	106.796	113.19	52.6494	74.5479	68.5116	76.7182	67.8347	52.628	228.137	237.288	250.964	262.475	50.866	106.509	103.925	108.564	112.853	29.693	841.1	858.547	862.838	898.187	36.1994	420.569	407.556	419.175	478.609	461.767	495.787	511.141	576.063	544.73	559.779	568.387	566.089	34.2642	493.647	509.979	516.157	509.363	36.642	434	424.963	443.278	374.835	497.16	465.901
50.8933	109.832	107.374	106.83	113.647	52.6986	74.3935	68.3582	76.7828	67.9435	52.6772	227.472	237.795	251.097	262.574	50.912	106.437	103.591	108.126	112.421	29.7076	841.492	857.389	862.771	897.391	36.239	419.301	406.274	417.435	476.971	460.237	494.328	509.504	574.76	543.429	557.972	567.093	564.989	34.2857	492.863	511.182	514.435	508.65	36.667	433.549	424.366	441.193	374.181	495.93	464.965
50.9398	109.631	107.026	106.672	113.24	52.7479	74.3325	68.148	76.4813	67.4953	52.7264	227.168	236.766	250.046	261.37	50.959	106.144	103.704	108.412	112.625	29.7222	840.082	856.674	861.911	897.689	36.2785	419.935	406.43	417.261	477.27	460.389	493.905	508.746	573.361	542.41	557.43	566.659	563.801	34.3072	492.212	509.503	515.78	508.752	36.692	432.836	423.999	442.663	374.672	495.298	465.474
50.9864	109.139	106.966	106.75	113.088	52.7971	73.9845	68.1707	76.4456	67.3585	52.7756	226.462	236.679	250.107	262.3	51.006	106.003	103.383	108.041	112.09	29.7368	841.08	857.53	862.62	898.11	36.318	418.157	405.138	416.028	475.817	458.929	493.305	508.025	572.063	541.548	556.643	565.49	562.54	34.3287	491.865	510.793	514.332	507.178	36.717	432.96	423.109	440.918	373.933	494.173	464.033
51.0329	109.166	106.645	106.473	112.856	52.8464	73.8264	68.0997	76.1685	67.1637	52.8248	226.304	235.975	249.311	260.921	51.052	106.081	103.621	108.141	111.991	29.7515	839.801	856.076	862.104	897.222	36.3575	417.871	404.216	415.612	475.21	458.568	492.265	506.68	571.176	540.254	555.476	564.192	561.925	34.3503	491.274	509.695	515.223	507.305	36.742	431.626	422.566	440.545	373.715	493.89	463.704
51.0794	109.496	106.724	106.568	112.611	52.8956	73.7481	68.0065	76.2384	67.3502	52.874	226.292	236.008	249.964	261.039	51.099	106.033	103.376	107.807	111.512	29.7661	840.006	856.07	860.117	895.635	36.397	416.891	403.15	414.458	473.63	457.487	491.509	505.733	570.909	539.389	554.977	563.408	560.796	34.3718	491.451	510.129	513.053	506.839	36.767	431.537	422.046	438.563	372.578	492.699	462.546
51.1259	109.317	106.647	106.226	112.355	52.9448	73.5092	67.8258	75.9305	67.04	52.9232	225.674	234.86	248.864	259.836	51.145	105.765	102.845	107.909	111.606	29.7807	839	856.556	860.667	896.132	36.4365	416.768	403.43	414.369	474.008	456.814	491.165	505.222	569.559	538.173	554.293	563.01	560.163	34.3933	490.945	508.042	514.934	507.745	36.792	430.588	422.49	439.676	373.159	492.654	462.177
51.1725	109.047	106.495	106.001	112.244	52.9941	73.5049	67.6081	75.7589	67.1247	52.9724	225.257	235.242	248.654	260.304	51.192	105.806	102.466	107.368	111.147	29.7953	839.937	855.632	860.329	895.365	36.4761	415.412	401.988	412.725	472.507	455.778	490.228	504.15	568.939	537.49	552.571	561.201	559.136	34.4148	490.413	508.733	512.881	506.47	36.817	430.264	422.011	438.005	372.568	491.75	461.014
51.219	108.743	106.277	105.875	112.168	53.0433	73.2475	67.2542	75.784	66.7307	53.0217	224.744	234.369	247.711	258.99	51.238	105.202	102.676	107.359	111.465	29.8099	837.691	855.618	860.227	895.355	36.5156	414.568	401.696	412.129	471.982	455.277	489.288	503.231	568.22	536.024	551.364	560.37	557.527	34.4363	490.193	507.289	514.012	506.106	36.842	429.589	420.483	438.989	372.341	491.829	461.099
51.2655	108.356	106.199	105.444	112.109	53.0926	72.8838	67.2916	75.5019	67.0299	53.0709	224.251	234.205	247.842	259.134	51.285	105.144	102.232	107.273	110.881	29.8246	838.571	855.175	860.597	895.038	36.5551	414.185	400.729	411.163	470.963	454.457	488.437	502.719	567.328	535.55	550.926	559.914	556.979	34.4578	490.502	507.816	511.684	505.183	36.867	429.609	420.046	436.807	371.67	491.225	459.838
51.312	108.242	106.262	105.39	112.084	53.1418	72.5413	67.0652	75.1683	66.5136	53.1201	223.943	233.028	246.735	257.489	51.331	105.094	102.491	107.091	110.93	29.8392	837.59	855.166	859.858	895.082	36.5946	413.426	400.594	411.328	471.128	453.242	487.754	502.297	566.679	534.671	550.548	558.845	556.085	34.4793	489.04	506.649	513.048	505.942	36.893	428.521	419.628	437.453	371.53	490.956	461.212
51.3586	108.341	106.034	105.153	111.7	53.1911	72.8486	66.9177	75.2663	66.4772	53.1693	223.381	232.953	246.533	258.639	51.378	104.966	102.081	106.757	110.364	29.8538	838.301	853.651	859.931	894.592	36.6341	412.497	399.145	410.102	470.124	453.128	486.635	501.446	565.767	533.634	549.347	558.129	555.093	34.5009	489.402	507.217	510.736	505.081	36.918	428.552	419.611	436.063	370.924	489.202	458.639
51.4051	108.298	105.651	105.076	111.268	53.2403	72.7959	66.7033	75.0255	65.9837	53.2185	223.059	232.322	246.058	256.898	51.425	104.621	102.076	106.721	110.958	29.8684	836.143	854.174	860.087	894.615	36.6736	412.539	398.604	409.417	469.227	452.487	485.806	500.619	564.769	532.539	548.381	557.382	554.656	34.5224	488.512	505.207	511.782	504.987	36.943	427.426	418.459	436.1	370.831	489.519	458.864
51.4516	108.06	105.337	104.916	111.133	53.2896	72.3205	66.8305	75.0592	66.1991	53.2677	222.734	232.263	245.945	257.712	51.471	104.553	101.886	106.431	110.211	29.883	836.972	853.252	858.81	893.437	36.7132	411.426	397.749	408.68	468.375	451.41	485.12	499.874	564.025	531.56	547.532	555.959	553.388	34.5439	488.371	506.128	510.002	503.958	36.968	426.716	418.155	434.28	369.776	487.655	457.069
51.4981	107.762	105.242	104.703	111.056	53.3388	72.1701	66.6175	74.8024	65.822	53.3169	222.223	231.338	245.065	256.398	51.518	104.409	101.711	106.616	110.623	29.8977	836.15	853.066	858.559	893.18	36.7527	410.636	397.292	407.944	467.47	450.623	484.815	499.117	563.23	531.1	546.274	554.886	552.136	34.5654	487.613	505.146	511.339	504.167	36.993	425.797	417.662	435.351	369.904	487.705	457.577
51.5447	107.548	105.142	104.647	110.63	53.388	72.146	66.5343	74.6405	66.0859	53.3661	221.761	231.032	245.327	256.508	51.564	104.244	101.484	106.336	110.311	29.9123	836.721	853.362	857.759	893.274	36.7922	409.989	396.442	406.775	466.39	450.045	483.831	498.032	562.196	530.633	545.319	553.651	551.564	34.5869	487.519	505.646	509.508	503.283	37.018	425.616	417.054	433.507	368.807	486.175	456.304
51.5912	107.402	104.99	104.606	110.715	53.4373	71.8613	66.3103	74.2746	65.6042	53.4154	221.23	230.454	244.493	255.507	51.611	104.191	101.395	106.147	109.876	29.9269	836.305	853.618	857.925	892.856	36.8317	409.01	396.043	406.329	465.558	449.474	482.644	497.099	561.492	529.382	544.69	552.85	550.54	34.6084	486.448	504.659	509.384	503.096	37.043	424.895	417.151	434.179	369.786	486.444	455.967
51.6377	107.046	104.683	104.237	110.458	53.4865	71.7503	66.2453	74.3981	65.7528	53.4646	221.05	230.91	244.315	255.664	51.657	103.836	101.015	105.744	109.548	29.9415	836.846	853.059	857.263	892.358	36.8712	407.757	394.917	405.688	464.741	448.172	481.52	496.249	560.982	528.297	543.767	551.691	549.542	34.6299	487.297	504.612	508.768	502.945	37.068	424.144	416.148	432.864	369.231	484.908	455.085
51.6842	106.802	104.8	104.373	110.779	53.5358	71.7181	65.9944	74.2407	65.2022	53.5138	220.614	229.984	243.896	254.578	51.704	103.975	101.356	105.664	109.947	29.9561	837.387	852.586	856.58	892.181	36.9107	407.105	394.032	405.027	464.55	447.267	480.814	495.377	560.171	527.515	542.856	550.679	548.347	34.6515	486.607	503.565	509.468	502.736	37.093	423.984	415.838	433.106	368.795	485.522	454.93
51.7308	106.514	104.461	104.114	110.235	53.585	71.7899	66.056	74.0194	65.3194	53.563	220.297	229.875	244.011	255.291	51.75	103.445	101.114	105.256	109.522	29.9708	835.458	852.703	856.661	891.963	36.9503	406.639	393.759	404.495	463.709	446.764	480.265	494.73	559.22	526.59	541.743	550.045	547.4	34.673	486.395	503.897	508.461	501.984	37.118	423.497	415.045	430.888	367.72	484.012	453.126
51.7773	106.894	104.49	104.219	110.383	53.6343	71.6101	65.7942	73.6809	65.1582	53.6122	219.714	229.33	242.956	253.987	51.797	103.338	100.822	105.459	109.564	29.9854	836.104	852.062	856.822	891.505	36.9898	405.858	393.226	403.818	462.408	446.042	479.288	493.937	558.033	525.737	540.625	549.213	546.696	34.6945	485.482	503.339	508.541	501.84	37.144	422.887	414.898	431.713	367.745	484.247	454.208
51.8238	106.519	104.294	103.954	109.894	53.6835	71.4722	65.8948	74.0539	65.3658	53.6614	219.192	229.269	243.191	253.86	51.844	103.23	100.472	105.101	108.991	30	834.122	851.064	856.55	891.664	37.0293	405.217	392.231	402.6	461.446	445.036	478.542	492.698	556.901	525.176	539.469	547.916	545.472	34.716	485.274	502.79	507.729	501.512	37.169	422.847	414.23	430.186	366.808	482.953	452.189
51.8703	106.52	104.149	103.557	110.067	53.7328	71.3171	65.4973	73.744	64.9125	53.7106	219.291	228.395	242.482	252.978	51.89	103.076	100.693	105.043	109.026	30.0146	834.491	851.183	855.88	890.674	37.0688	405.057	391.335	402.229	460.91	444.315	477.303	491.696	556.493	523.939	538.685	546.654	544.677	34.7375	484.67	502.482	507.063	501.251	37.194	421.736	413.399	430.446	367.194	483.297	453.624
51.9169	106.143	103.91	103.417	109.541	53.782	71.2539	65.4778	73.5111	65.2894	53.7598	219.243	228.203	242.052	253.198	51.937	103.161	100.275	104.896	108.55	30.0292	834.431	851.23	855.835	890.679	37.1083	404.2	390.752	401.618	460.248	444.012	476.215	490.768	556.025	522.4	537.901	545.582	544.205	34.759	484.332	502.172	506.42	500.617	37.219	421.277	412.993	429.018	366.325	482.081	451.585
51.9634	105.92	103.814	103.419	109.647	53.8313	71.1144	65.1725	73.2562	64.7758	53.8091	218.941	227.499	241.392	251.737	51.983	102.869	100.58	104.908	109.119	30.0439	835.786	850.425	855.531	890.378	37.1478	402.731	389.98	400.235	459.178	443.421	475.669	489.912	555.007	521.629	536.794	544.851	543.458	34.7806	484.259	502.123	506.113	500.142	37.244	420.341	412.616	430.047	366.749	482.135	451.643
52.0099	105.998	103.617	103.033	109.421	53.8805	70.939	65.2321	73.4037	64.8774	53.8583	218.446	227.472	241.542	253.031	52.03	102.581	100.178	104.603	108.501	30.0585	833.303	850.102	854.821	890.62	37.1874	402.237	389.522	400.125	458.851	442.469	474.677	489.152	554.143	521.035	536.112	544.489	542.274	34.8021	484.063	502.098	506.233	500.133	37.269	420.16	412.234	427.948	366.033	480.337	450.2
52.0565	105.674	103.517	103.254	109.478	53.9297	70.9611	65.0187	72.8899	64.4641	53.9075	218.053	226.647	240.307	251.35	52.076	102.613	100.046	104.453	108.384	30.0731	834.406	849.799	854.528	889.447	37.2269	400.989	388.566	399.048	457.587	440.926	473.677	488.233	553.367	520.383	534.983	543.047	541.477	34.8236	483.537	501.294	505.328	499.627	37.294	418.864	410.813	428.476	365.822	481.206	450.529
52.103	105.621	103.058	102.897	109.153	53.979	70.648	64.8469	72.9729	64.3454	53.9567	217.344	226.783	240.713	251.408	52.123	102.551	99.667	104.157	108.017	30.0877	832.758	850.17	854.674	889.669	37.2664	400.367	388.511	398.485	457.072	440.116	473.073	487.828	551.975	519.794	533.763	542.212	541.251	34.8451	483.537	500.628	505.478	499.469	37.319	418.977	410.226	426.659	364.612	479.493	448.742
52.1495	105.476	103.064	102.614	109.12	54.0282	70.5235	64.829	72.6869	63.999	54.0059	217.242	226.11	239.711	250.038	52.169	102.148	99.706	104.044	108.497	30.1023	832.517	849.903	854.488	888.473	37.3059	399.424	387.429	397.456	456.147	439.652	472.385	486.644	551.092	519.075	532.482	540.951	539.86	34.8666	482.858	500.659	504.306	498.602	37.344	417.646	410.241	427.2	365.232	479.601	448.654
52.196	105.49	102.756	102.376	108.756	54.0775	70.3309	64.9095	72.5729	64.0407	54.0551	216.521	226.645	239.874	250.13	52.216	102.01	99.422	103.857	107.856	30.117	831.82	848.595	853.701	889.173	37.3454	399.304	386.699	397.653	456.009	439.707	471.776	486.13	550.168	517.999	531.934	540.321	538.21	34.8881	482.436	499.744	504.395	498.234	37.369	417.809	409.663	425.958	364.557	478.744	447.918
52.2426	105.375	102.875	102.247	108.924	54.1267	70.2324	64.4665	72.3043	63.7607	54.1043	216.126	225.37	238.782	248.999	52.263	101.826	99.428	103.891	107.71	30.1316	832.535	848.976	853.248	888.012	37.3849	398.361	384.97	395.914	454.82	438.757	470.783	485.012	549.143	516.728	531.598	539.556	537.538	34.9096	482.094	500.117	503.559	497.945	37.395	416.97	409.105	426.37	363.875	478.115	447.927
52.2891	105.23	102.647	101.817	108.31	54.176	70.109	64.5798	72.3173	64.1802	54.1535	215.925	225.468	238.829	249.307	52.309	101.759	99.371	103.582	107.377	30.1462	831.524	848.022	853.512	888.21	37.4245	397.704	385.225	396.068	453.878	437.623	470.036	485.041	548.476	515.555	530.992	538.799	536.506	34.9312	481.665	499.453	503.853	497.49	37.42	416.74	408.647	424.198	363.108	477.075	446.845
52.3356	104.988	102.716	102.423	108.599	54.2252	69.8759	64.4214	71.9219	63.6584	54.2028	215.167	224.814	238.134	248.125	52.356	101.577	99.259	103.604	107.247	30.1608	832.009	847.013	853.094	887.134	37.464	396.727	384.346	395.217	452.922	436.767	468.914	484.025	547.642	514.787	530.33	537.583	535.593	34.9527	481.296	498.973	502.582	496.269	37.445	416.632	408.372	425.178	363.617	476.907	447.281
52.3821	104.903	102.416	101.955	108.354	54.2745	69.8505	64.3268	72.3868	63.813	54.252	215.42	224.452	237.965	248.525	52.402	101.432	98.821	103.42	107.033	30.1754	830.925	847.717	852.721	887.271	37.5035	396.141	383.98	394.567	452.274	436.098	468.446	483.483	546.699	513.77	528.9	537.881	534.583	34.9742	480.579	498.343	503.284	496.601	37.47	415.462	407.553	423.114	362.201	475.557	445.646
52.4287	104.651	102.272	101.722	108.4	54.3237	69.7189	63.9946	72.1035	63.3664	54.3012	214.917	223.83	237.112	247.276	52.449	101.43	98.624	103.257	106.886	30.1901	832.238	847.664	852.541	887.15	37.543	395.474	382.766	392.776	450.906	435.471	467.798	482.419	546.116	512.872	528.195	536.666	533.633	34.9957	480.114	498.182	501.888	496.13	37.495	414.812	406.983	423.947	363.231	475.355	445.776
52.4752	104.434	101.845	101.48	107.647	54.3729	69.5301	64.0622	71.7683	63.3918	54.3504	214.048	223.584	237.206	247.833	52.495	101.381	98.496	103.192	106.824	30.2047	829.334	847.424	853.166	887.105	37.5825	395.204	382.625	393.096	450.722	434.873	467.135	481.099	544.889	511.508	526.814	534.872	532.673	35.0172	479.441	497.481	502.491	495.769	37.52	414.498	406.703	422.293	362.03	474.782	444.457
52.5217	104.549	101.948	101.483	108.096	54.4222	69.4932	63.7641	71.5832	63.2684	54.3996	213.548	222.897	236.41	246.684	52.542	101.13	98.039	102.957	106.412	30.2193	831.107	846.951	851.922	885.739	37.622	393.598	381.344	390.879	449.659	433.951	466.059	480.296	543.746	510.636	525.296	534.027	531.433	35.0387	479.3	497.762	500.923	494.866	37.545	413.91	406.99	423.372	361.489	474.224	443.778
52.5682	104.127	101.715	101.221	107.735	54.4714	69.4563	63.4684	71.4543	63.0488	54.4488	213.195	222.703	236.104	246.982	52.588	100.901	98.514	102.574	106.549	30.2339	828.701	847.106	851.175	886.419	37.6616	393.732	381.485	391.588	449.198	433.333	464.659	479.435	541.955	510.385	525.045	533.512	530.122	35.0602	478.78	496.588	501.586	495.061	37.57	413.653	405.653	421.338	361.01	473.517	442.948
52.6148	104.113	101.893	101.526	107.708	54.5207	69.1235	63.3417	71.3076	63.0217	54.498	213.039	222.163	235.431	245.466	52.635	100.799	98.081	102.409	106.191	30.2485	830.314	846.415	851.585	885.859	37.7011	392.387	379.944	389.938	448.082	432.746	464.715	478.549	541.996	509.292	524.142	531.821	530.463	35.0818	478.708	497.15	500.195	494.264	37.595	412.928	405.029	421.485	361.423	473.225	442.882
52.6613	103.714	101.53	101.152	107.49	54.5699	68.9239	63.1002	70.9691	62.8606	54.5472	212.565	221.951	235.757	246.173	52.682	100.468	97.925	102.385	106.492	30.2632	828.967	845.76	850.468	885.575	37.7406	392.32	379.605	390.047	447.74	431.751	464.14	478.515	540.925	509.172	523.591	531.629	529.159	35.1033	478.114	496.195	501.117	494.652	37.62	412.614	404.789	420.278	360.557	472.255	442.296
52.7078	103.617	101.483	101.089	107.29	54.6192	68.7487	63.1735	70.8961	62.9318	54.5965	211.848	221.18	234.768	245.265	52.728	100.257	97.791	102.099	106.167	30.2778	829.958	845.591	849.953	884.572	37.7801	390.491	378.456	388.493	446.261	430.751	462.753	476.793	540.337	507.66	522.447	530.664	528.15	35.1248	478.185	496.878	498.944	493.647	37.646	411.912	403.993	420.649	360.616	471.626	442.064
52.7543	103.646	101.315	100.82	106.932	54.6684	68.5849	63.0015	70.7796	62.6134	54.6457	211.811	221.506	234.749	244.998	52.775	100.142	97.647	102.107	106.242	30.2924	827.706	845.369	849.793	884.4	37.8196	390.146	378.222	388.517	446.393	430.312	463.036	476.139	539.056	506.53	521.519	529.695	527.655	35.1463	477.838	495.169	500.226	493.598	37.671	411.165	403.472	418.459	359.776	470.924	440.687
52.8009	103.415	101.594	100.879	107.168	54.7177	68.3728	62.7767	70.782	62.5053	54.6949	211.349	220.588	233.894	244.079	52.821	100.13	97.309	101.657	105.584	30.307	828.378	844.588	849.664	884.005	37.8591	388.959	376.634	387.073	444.887	428.698	461.558	475.134	537.894	505.601	520.546	528.154	525.926	35.1678	477.697	495.965	498.514	492.73	37.696	411.12	402.766	419.971	360.486	471.185	440.737
52.8474	103.083	101.09	100.554	106.787	54.7669	68.3	62.3712	70.6732	62.2051	54.7441	211	219.931	233.124	243.131	52.868	100.148	97.275	101.595	105.747	30.3216	826.762	844.865	849.463	884.148	37.8987	389.248	376.908	387.112	444.137	429.322	461.459	475.067	537.867	504.992	519.335	527.968	524.429	35.1893	477.109	494.939	499.831	493.405	37.721	410.542	402.317	418.01	359.56	469.634	439.651
52.8939	103.066	100.706	100.578	106.79	54.8162	68.2359	62.7135	70.3243	62.2053	54.7933	210.603	219.66	233.094	242.681	52.914	99.973	97.025	101.384	105.463	30.3363	827.499	844.586	848.592	884.044	37.9382	387.878	375.173	385.717	443.459	427.859	459.466	473.623	536.264	504.082	518.023	527.668	523.797	35.2108	476.846	494.965	497.728	492.749	37.746	409.198	401.739	418.32	359.147	468.914	439.533
52.9404	102.949	100.501	100.422	106.4	54.8654	67.9597	62.3322	70.1059	62.0121	54.8425	210.288	219.456	232.782	242.357	52.961	99.816	97.117	101.517	105.421	30.3509	826.585	843.803	848.608	883.463	37.9777	387.06	375.798	385.426	443.022	426.198	459.457	473.254	534.537	502.904	517.332	524.892	522.946	35.2324	476.251	493.848	498.829	492.038	37.771	408.877	401.095	417.235	358.585	468.675	439.028
52.987	103.146	100.617	100.214	106.593	54.9146	68.0325	62.5658	70.3234	61.8781	54.8917	209.796	218.857	232.176	241.723	53.007	99.528	96.746	101.055	105.034	30.3655	827.554	843.481	848.049	882.851	38.0172	386.093	374.757	384.302	442.271	425.789	458.414	472.32	534.189	501.774	516.002	524.567	522.802	35.2539	476.466	494.082	496.97	490.295	37.796	408.685	400.824	416.819	358.364	468.193	438.732
53.0335	102.873	100.195	99.9239	106.181	54.9639	67.8985	62.1829	69.9605	61.509	54.9409	209.303	218.313	231.88	241.139	53.054	99.425	96.738	101.334	105.009	30.3801	825.97	843.321	847.41	882.555	38.0567	386.026	374.534	384.474	441.655	425.396	457.926	471.12	534.411	501.248	515.648	523.534	521.269	35.2754	475.788	493.525	497.926	491.715	37.821	408.448	400.382	415.588	357.62	467.687	437.657
53.08	102.682	100.606	100.148	106.308	55.0131	67.4232	62.114	69.9753	61.7013	54.9902	208.968	218.285	231.591	240.987	53.101	99.131	96.519	100.901	104.247	30.3947	826.589	843.02	847.361	882.309	38.0962	385.039	373.182	383.609	440.52	423.894	456.69	470.473	533.065	500.197	514.447	522.166	520.629	35.2969	475.431	493.876	496.62	490.92	37.846	407.731	399.808	415.04	357.247	466.901	437.039
53.1266	102.377	100.36	99.5325	105.965	55.0624	67.2391	61.8543	69.557	61.2103	55.0394	208.406	217.434	230.35	239.78	53.147	98.87	96.518	100.818	104.531	30.4094	826.716	843.085	847.5	882.225	38.1358	384.712	372.75	383.366	439.622	424.178	456.004	469.652	531.895	498.993	514.293	521.683	519.183	35.3184	474.709	492.144	497.925	491.14	37.871	406.513	399.503	414.405	357.057	465.89	436.508
53.1731	102.322	100.078	99.6538	105.74	55.1116	67.453	61.9813	69.5398	61.3438	55.0886	208.391	217.502	230.684	240.406	53.194	98.725	96.253	100.668	104.392	30.424	826.805	842.693	847.605	882.058	38.1753	382.337	371.744	382.49	438.522	423.315	455.081	467.97	531.469	497.719	512.627	520.737	517.801	35.3399	474.269	492.647	495.696	490.197	37.897	405.753	398.897	414.278	356.574	465.628	435.727
53.2196	102.152	99.9153	99.4384	105.518	55.1609	67.2875	61.633	69.192	60.988	55.1378	207.748	216.475	229.666	238.88	53.24	98.582	96.154	100.62	104.445	30.4386	827.128	841.762	847.105	881.516	38.2148	382.733	371.269	381.853	437.993	422.513	454.644	467.913	530.472	497.87	511.558	519.902	516.907	35.3614	473.717	490.488	496.916	490.393	37.922	405.336	398.114	413.815	356.159	464.997	435.257
53.2661	102.128	99.8433	99.4606	105.537	55.2101	66.9838	61.8344	69.2374	61.0672	55.187	207.552	216.425	229.603	239.484	53.287	98.372	95.872	100.46	103.855	30.4532	825.615	841.551	846.268	881.518	38.2543	381.982	369.75	380.225	437.071	420.668	453.534	466.777	529.001	496.763	511.024	518.802	515.765	35.383	473.739	491.068	495.21	489.743	37.947	405.101	397.597	412.819	356.056	464.12	434.737
53.3127	101.913	99.5216	99.2732	105.049	55.2594	66.9997	61.5195	68.7699	60.548	55.2362	206.874	215.446	228.841	238.267	53.333	98.587	96.004	100.597	104.177	30.4678	825.635	841.053	846.222	880.685	38.2938	382.118	369.633	380.352	437.011	420.605	452.75	466.076	527.292	494.949	509.344	516.953	515.01	35.4045	473.179	491.081	495.365	489.535	37.972	404.721	397.222	412.277	355.45	463.53	433.813
53.3592	101.878	99.3231	99.3111	105.437	55.3086	66.6969	61.4403	68.9866	60.7894	55.2854	206.455	215.572	228.931	238.919	53.38	98.571	95.624	100.113	103.754	30.4825	824.667	840.388	845.776	880.525	38.3333	380.464	368.707	379.666	436.112	420.034	451.634	465.253	527.227	494.251	508.356	516.296	514.529	35.426	473.295	490.857	493.874	488.444	37.997	403.8	396.93	411.882	354.77	462.957	433.348
53.4057	101.824	99.2143	98.9921	104.924	55.3578	66.7826	61.158	68.768	60.4598	55.3346	206.008	214.955	228.152	237.596	53.426	98.307	95.687	100.214	104.083	30.4971	825.634	840.455	845.064	879.89	38.3728	379.748	367.448	379.326	434.647	419.748	451.548	465.234	527.078	494.024	508.109	515.22	513.015	35.4475	471.852	489.395	495.11	488.038	38.022	403.069	396.618	411.397	354.846	462.381	433.179
53.4522	101.465	99.3074	98.6177	105.282	55.4071	66.6174	61.2517	68.8573	60.7438	55.3839	206.003	214.981	227.788	237.405	53.473	98.098	95.424	99.872	103.791	30.5117	824.157	840.794	845.176	879.433	38.4124	378.951	366.723	378.541	434.137	418.668	450.198	463.736	525.034	492.584	506.141	513.862	513.524	35.469	472.013	489.907	493.491	487.341	38.047	402.777	396.112	410.103	354.378	461.691	432.465
53.4988	101.317	99.0198	98.5232	104.807	55.4563	66.5366	60.9038	68.3107	60.403	55.4331	205.765	214.06	226.692	236.068	53.52	98.008	95.548	99.626	103.381	30.5263	824.462	839.974	844.768	879.094	38.4519	378.204	366.869	377.829	433.324	417.878	449.337	462.618	525.727	491.182	506.512	513.248	511.695	35.4905	471.362	488.872	494.694	487.394	38.072	402.051	395.351	409.826	354.275	461.369	432.086
53.5453	101.42	99.2134	98.5745	104.937	55.5056	66.2516	60.756	68.4424	60.3978	55.4823	205.361	213.916	227.383	236.575	53.566	97.775	95.449	99.578	103.102	30.5409	823.129	839.458	844.504	879.11	38.4914	377.55	365.709	376.602	432.382	416.449	448.507	461.138	524.261	490.676	505.153	512.082	510.036	35.512	471.7	489.118	492.696	486.697	38.097	401.438	394.158	408.451	353.762	460.386	430.899
53.5918	101.11	98.8531	98.309	104.438	55.5548	66.1843	60.4102	68.1064	60.0059	55.5315	204.642	213.154	226.578	235.867	53.613	97.494	95.269	99.716	103.257	30.5556	823.738	838.841	844.895	877.904	38.5309	378.169	365.548	376.677	432.48	416.817	448.617	461.838	522.951	490.087	504.962	512.025	509.273	35.5336	471.318	487.602	493.83	487.601	38.122	401.145	394.126	408.845	353.458	459.169	430.551
53.6383	100.444	98.6695	98.3506	104.26	55.6041	65.7988	60.6233	68.1944	60.2437	55.5807	204.084	212.887	225.925	235.957	53.659	97.412	95.055	99.586	102.724	30.5702	822.134	838.82	844.968	877.854	38.5704	376.237	364.535	375.384	431.213	415.541	447.467	460.126	522.584	489.173	502.736	510.574	508.513	35.5551	470.967	488.358	491.58	486.105	38.148	400.688	393.682	408.176	352.535	458.837	429.564
53.6849	100.471	98.4456	98.2844	104.023	55.6533	65.7702	60.3322	68.0106	59.6787	55.6299	203.964	211.958	225.167	234.796	53.706	97.307	94.923	99.354	103.001	30.5848	823.404	838.106	843.469	877.467	38.6099	376.201	363.96	375.193	430.082	414.596	445.663	459.633	521.325	487.74	502.938	509.361	507.812	35.5766	470.663	487.869	494.046	486.788	38.173	400.189	393.088	407.859	352.39	458.896	429.44
53.7314	100.623	98.1651	98.1341	103.767	55.7026	65.6985	60.4017	67.8094	59.7346	55.6791	203.66	212.29	225.812	234.878	53.752	97.257	94.645	99.102	102.579	30.5994	821.845	838.637	843.258	878.003	38.6495	375.067	362.983	373.505	429.075	413.632	445.51	458.532	519.978	487.11	501.576	508.569	505.847	35.5981	470.56	487.894	491.687	485.431	38.198	399.676	392.224	406.073	351.425	457.975	428.648
53.7779	100.525	98.3165	97.9146	103.81	55.7518	65.6237	60.0344	67.5527	59.4104	55.7283	203.244	211.629	224.989	233.545	53.799	96.892	94.406	99.051	102.659	30.614	822.992	837.479	842.442	877.323	38.689	373.788	363.157	373.27	428.822	412.948	444.597	458.381	519.526	485.48	500.717	508.163	505.679	35.6196	469.695	486.523	492.678	486.255	38.223	399.087	392.094	406.95	352.017	457.616	428.151
53.8244	100.665	98.3065	97.7223	103.687	55.8011	65.5567	60.2382	67.7833	59.6477	55.7776	202.805	211.95	224.809	234.122	53.845	96.672	94.473	98.944	102.234	30.6287	821.62	837.555	842.621	876.908	38.7285	372.868	361.712	372.06	427.632	412.178	443.774	457.503	518.002	485.252	499.329	507.372	505.077	35.6411	469.578	487.151	490.219	484.096	38.248	398.324	391.51	405.167	351.29	456	426.743
53.871	100.25	98.0247	97.4177	103.571	55.8503	65.3736	59.8795	67.3734	59.1099	55.8268	202.089	210.898	223.805	232.54	53.892	96.575	94.566	98.919	102.498	30.6433	821.292	837.236	841.637	876.377	38.768	372.73	361.909	372.016	427.211	411.708	443.939	456.824	517.084	484.179	498.776	506.398	503.686	35.6627	469.564	486.773	491.888	485.631	38.273	397.831	390.992	405.825	351.379	456.782	427.09
53.9175	99.8151	97.7252	96.9571	103.198	55.8995	65.1402	59.7394	67.4218	59.2829	55.876	201.876	210.692	223.784	232.863	53.939	96.471	94.148	98.447	102.015	30.6579	820.662	836.817	841.654	876.582	38.8075	371.652	359.882	370.733	426.272	411.013	442.851	455.705	516.634	483.483	497.493	505.161	503.127	35.6842	469.107	486.625	489.908	484.126	38.298	397.75	390.358	404.038	350.827	455.367	426.248
53.964	99.7608	97.5757	97.4598	103.035	55.9488	65.0583	59.5621	67.182	58.7644	55.9252	201.406	209.752	223.047	231.686	53.985	96.603	94.269	98.531	102.302	30.6725	820.925	836.532	841.868	875.709	38.847	372.331	360.207	370.446	425.328	410.709	441.982	455.414	516.106	483.397	496.804	504.813	502.162	35.7057	468.044	484.746	490.91	484.43	38.323	397.278	390.123	404.607	350.621	455.221	426.189
54.0105	99.6952	97.2878	96.908	102.831	55.998	64.9837	59.7792	67.028	59.1907	55.9744	201.334	209.852	222.726	232.515	54.032	96.404	93.954	98.12	101.612	30.6871	819.077	836.011	841.306	875.721	38.8866	370.962	358.932	369.497	423.772	409.335	441.189	454.124	514.609	482.052	496	502.932	500.505	35.7272	468.323	485.445	489.284	483.381	38.348	396.857	389.153	403.049	349.591	453.583	424.727
54.0571	99.7043	97.2264	96.9072	102.954	56.0473	64.666	59.4001	66.8082	58.7699	56.0236	200.752	208.821	221.918	230.977	54.078	96.278	93.893	98.371	101.875	30.7018	820.512	836.146	840.64	875.455	38.9261	369.781	358.976	368.585	423.516	408.735	439.966	453.561	514.061	480.285	495.098	502.889	500.216	35.7487	467.689	484.016	489.779	484.083	38.373	395.684	389.532	403.875	350.401	454.124	424.633
54.1036	99.7127	96.8534	96.5552	102.669	56.0965	64.5403	59.4854	66.8463	58.5815	56.0728	200.283	208.933	222.419	231.452	54.125	96.087	93.561	97.876	101.623	30.7164	819.026	835.656	841.286	874.664	38.9656	368.97	357.351	367.761	422.759	408.181	439.229	452.606	513.206	479.73	493.817	501.997	499.448	35.7702	467.553	484.709	488.36	482.285	38.399	395.332	388.519	402.179	348.97	453.198	423.407
54.1501	99.1977	96.9472	96.8681	102.763	56.1458	64.3747	59.0881	66.5268	58.2489	56.122	199.869	207.961	221.361	230.433	54.171	96.074	93.828	97.791	101.183	30.731	819.504	834.717	840.515	875.102	39.0051	369.343	356.986	367.976	422.532	406.847	438.848	452.196	511.583	478.402	493.071	501.204	498.264	35.7917	466.654	483.332	489.054	482.358	38.424	394.718	388.004	402.626	349.397	452.252	423.632
54.1967	98.9281	96.4417	96.4573	102.358	56.195	64.1578	59.1695	66.7237	58.6212	56.1713	199.887	208.033	221.199	230.412	54.218	95.871	93.422	97.61	100.849	30.7456	818.126	834.903	840.182	875.473	39.0446	367.909	356.052	366.106	421.595	406.16	437.536	450.883	510.957	477.215	492.018	499.611	497.792	35.8133	466.467	483.777	487.259	481.212	38.449	394.406	387.399	400.787	348.476	451.412	422.084
54.2432	99.0697	97.0164	96.3966	102.367	56.2443	64.1633	58.7193	66.2617	58.2169	56.2205	199.382	207.338	220.624	229.222	54.264	95.551	93.545	97.179	100.953	30.7602	819.691	834.954	840.316	874.319	39.0841	367.099	355.966	365.93	420.696	406.054	437.077	450.728	509.944	477.239	491.347	498.971	496.853	35.8348	466.389	482.029	488.477	481.425	38.474	393.526	387.509	401.32	348.6	451.79	422.638
54.2897	98.8697	96.4018	96.1285	101.908	56.2935	64.115	58.6983	66.1993	58.1353	56.2697	198.588	207.552	220.86	229.541	54.311	95.339	93.108	97.135	100.577	30.7749	817.154	835.233	839.75	873.923	39.1237	365.846	354.308	365.22	419.424	405.151	436.572	448.878	509.621	476.188	490.302	498.623	495.64	35.8563	466.438	482.762	487.059	480.58	38.499	393.287	387.172	400.122	347.57	450.416	420.651
54.3362	98.5767	96.4168	96.1392	102.155	56.3427	63.9615	58.5444	65.7356	57.9473	56.3189	198.033	206.573	219.794	228.4	54.358	95.218	93.102	97.071	100.741	30.7895	817.852	834.745	839.226	873.46	39.1632	365.281	353.789	365.041	418.762	405.074	435.757	448.576	508.854	475.021	489.069	497.829	494.622	35.8778	465.156	481.174	487.647	481.392	38.524	392.594	386.153	400.498	347.775	450.292	420.69
54.3828	98.4013	96.4415	95.8037	101.674	56.392	64.015	58.5302	65.8821	58.163	56.3681	197.652	206.341	219.581	228.374	54.404	95.234	92.56	96.871	100.555	30.8041	817.063	833.911	839.493	873.93	39.2027	364.116	352.522	363.794	418.095	403.724	434.903	447.342	507.964	473.986	487.622	496.433	493.53	35.8993	465.155	481.578	486.448	480.214	38.549	392.258	385.403	399.075	346.899	448.71	419.808
54.4293	98.1138	96.1327	95.9697	101.465	56.4412	63.8334	58.1554	65.6799	57.6435	56.4173	196.965	205.547	218.502	227.229	54.451	95.057	92.681	97.031	100.945	30.8187	817.714	833.341	839.032	872.311	39.2422	364.719	352.714	363.37	418.085	402.871	434.469	447.117	507.222	473.152	486.916	496.024	492.474	35.9208	464.716	480.55	486.779	480.67	38.574	391.84	384.603	399.334	347.485	449.136	420.386
54.4758	98.0339	95.8756	95.949	101.111	56.4905	63.446	58.1408	65.5936	57.7653	56.4665	196.777	205.796	218.889	227.399	54.497	94.949	92.465	96.745	100.333	30.8333	816.928	833.523	838.308	872.449	39.2817	363.308	351.819	362.248	417.415	402.036	433.564	445.543	506.29	472.344	485.994	494.784	492.049	35.9423	464.423	481.422	485.523	479.909	38.599	391.391	384.622	397.711	347	447.836	418.917
54.5223	98.2374	96.0669	95.4034	101.421	56.5397	63.3988	58.0083	65.3287	57.3973	56.5157	196.171	204.661	217.971	226.268	54.544	94.651	92.584	96.728	99.883	30.848	817.17	832.928	837.98	872.571	39.3212	362.789	351.059	361.208	416.481	401.017	431.963	443.941	505.21	471.552	485.17	493.425	490.935	35.9639	463.363	480.618	486.481	479.694	38.624	390.826	383.966	399.197	347.147	448.276	420.268
54.5689	97.9116	95.5165	95.0577	101.009	56.589	62.9843	58.0385	65.2597	57.4452	56.565	196.174	204.815	217.874	227.178	54.59	94.712	92.347	96.468	99.703	30.8626	817.394	832.274	837.983	871.629	39.3608	361.871	349.831	360.517	415.726	399.922	430.807	443.367	504.134	470.492	484.511	492.757	489.777	35.9854	462.823	480.365	484.974	478.996	38.65	390.569	383.858	396.878	345.654	446.592	417.949
54.6154	98.1694	95.8483	95.3335	101.373	56.6382	62.9966	57.7531	65.0075	57.0858	56.6142	195.573	203.621	216.797	225.173	54.637	94.643	92.267	96.274	99.865	30.8772	816.795	832.156	837.288	871.169	39.4003	361.663	349.615	360.667	415.027	399.45	430.4	443.566	503.45	469.812	483.746	492.208	489.059	36.0069	462.923	479.164	484.698	478.511	38.675	389.136	382.353	397.375	345.79	446.485	417.494
54.6619	97.96	95.6628	94.9719	101.076	56.6875	63.0544	57.7683	65.3334	57.1459	56.6634	195.282	203.644	216.688	225.295	54.683	94.561	91.997	96.178	99.545	30.8918	816.744	831.619	836.796	871.376	39.4398	360.605	348.636	359.626	413.745	398.894	429.721	442.471	502.762	469.401	482.608	491.057	488.217	36.0284	462.839	479.276	483.594	477.601	38.7	389.337	381.861	395.866	344.893	445.007	416.198
54.7084	97.5959	95.4926	95.2093	101.078	56.7367	62.8975	57.4015	64.9988	56.8256	56.7126	194.507	202.591	215.345	224.157	54.73	94.1	92.088	96.563	99.609	30.9064	815.624	831.453	837.016	871.171	39.4793	360.637	348.357	359.481	412.965	398.27	429.071	441.822	502.102	468.25	481.624	489.593	487.118	36.0499	462.127	479.432	483.93	477.311	38.725	388.238	381.721	396.094	345.598	445.14	416.945
54.755	97.2644	95.1374	95.0214	100.724	56.7859	62.6192	57.3993	64.7734	57.099	56.7618	194.176	202.317	215.217	224.685	54.777	93.987	91.843	96.012	99.381	30.9211	815.857	830.666	836.668	869.892	39.5188	359.844	347.372	358.264	412.142	397.348	427.936	440.811	501.508	467.293	480.485	489.165	486.515	36.0714	461.567	479.023	483.661	477.139	38.75	387.747	381.329	394.349	344.476	444.391	415.259
54.8015	97.4351	95.0923	95.0468	100.917	56.8352	62.4367	57.2891	64.5515	56.6436	56.811	193.752	201.487	214.593	223.615	54.823	93.854	91.751	95.654	99.26	30.9357	814.556	831.456	836.768	870.385	39.5583	358.787	346.789	357.616	411.515	396.703	427.264	440.223	500.634	466.504	479.907	488.537	485.593	36.0929	461.28	478.305	482.777	477.033	38.775	387.989	381.042	394.907	344.883	443.869	415.533
54.848	97.2731	94.8023	94.7623	100.483	56.8844	62.564	57.2874	64.5599	56.6453	56.8602	193.396	201.913	214.968	223.33	54.87	93.525	91.43	95.507	99.197	30.9503	815.262	831.441	835.874	869.176	39.5979	357.678	345.904	357.086	410.8	396.327	426.651	439.344	499.343	465.189	479.04	487.513	484.356	36.1145	461.159	477.904	482.074	476.679	38.8	387.3	380.61	393.583	343.631	443.318	414.206
54.8945	97.0985	94.7789	94.6002	100.305	56.9337	62.4395	57.0093	64.1725	56.3138	56.9094	192.695	200.915	213.85	222.093	54.916	93.262	91.216	95.472	99.004	30.9649	813.315	830.564	835.666	869.424	39.6374	357.527	345.293	356.139	410.14	395.827	425.557	438.139	498.29	464.183	477.639	486.688	483.412	36.136	461.296	477.666	481.5	475.995	38.825	386.406	379.94	393.79	343.862	443.398	414.713
54.9411	96.9219	94.5559	94.1923	99.5708	56.9829	62.0286	56.5889	64.2965	56.2929	56.9587	192.381	200.832	213.43	222.205	54.963	93.263	91.086	95.34	98.747	30.9795	814.619	829.9	834.178	868.52	39.6769	356.724	344.513	355.469	409.093	395.088	424.981	437.182	497.722	463.818	476.67	485.828	482.685	36.1575	460.252	476.932	482.169	476.068	38.85	386.077	379.485	392.315	343.248	441.385	413.356
54.9876	96.8509	94.7234	94.215	99.9244	57.0322	61.9267	56.5104	63.7963	56.0268	57.0079	191.842	199.778	212.791	220.988	55.009	93.184	90.683	94.899	98.531	30.9942	813.379	829.538	833.989	868.746	39.7164	355.884	343.71	354.743	408.168	394.167	424.485	436.508	497.083	462.911	476.085	484.774	481.719	36.179	459.467	477.015	480.384	475.416	38.876	385.154	378.866	393.213	343.616	442.292	413.421
55.0341	96.6749	94.381	94.0402	99.4611	57.0814	61.9049	56.5118	63.9397	56.1663	57.0571	191.411	200.275	213.144	221.576	55.056	93.051	90.89	95.075	98.567	31.0088	814.123	829.382	833.907	867.944	39.7559	355.44	343.406	353.899	407.359	393.223	423.608	435.753	496.28	461.687	475.457	483.448	480.404	36.2005	459.391	475.763	480.119	474.901	38.901	384.734	378.484	391.076	341.75	440.719	412.122
55.0806	96.5353	94.4837	94.061	99.8089	57.1307	61.6112	56.2322	63.5562	55.7863	57.1063	190.901	199.105	212.096	220.153	55.102	92.929	90.515	94.776	98.344	31.0234	812.664	828.945	833.622	867.676	39.7954	354.655	342.734	352.991	406.354	392.578	422.63	434.333	495.274	460.846	474.414	482.492	479.299	36.222	459.221	475.906	479.409	474.224	38.926	383.991	378.229	391.802	342.486	440.775	412.4
55.1272	96.3585	94.1402	93.7031	99.5249	57.1799	61.4278	56.2294	63.6842	55.9932	57.1555	190.357	199.132	211.895	220.499	55.149	93.1	90.473	94.262	98.179	31.038	813.438	828.418	833.304	867.174	39.835	354.224	342.088	352.45	405.915	391.714	421.891	433.864	494.262	460.081	472.997	481.91	478.423	36.2435	458.777	475.288	480.372	474.029	38.951	383.78	377.203	390.298	341.599	439.429	411.003
55.1737	96.3477	94.3794	93.8435	99.6257	57.2292	61.2451	55.8971	63.3284	55.5234	57.2047	189.683	197.884	210.823	219.062	55.196	92.943	90.345	94.189	97.765	31.0526	812.136	827.811	833.773	866.808	39.8745	352.745	340.817	351.663	404.777	390.677	421.033	433.215	493.271	459.13	471.566	480.858	477.603	36.2651	459.157	475.573	478.848	473.851	38.976	383.291	377.449	390.889	342.146	439.719	411.21
55.2202	96.0725	94.1392	93.5777	99.0791	57.2784	61.4314	56.1845	63.4916	55.3991	57.2539	189.649	198.389	211.045	219.483	55.242	92.633	90.46	94.337	98.041	31.0673	814.412	827.947	834.075	866.874	39.914	352.133	340.456	351.267	403.852	390.505	419.708	432.518	492.15	457.738	471.205	479.476	476.662	36.2866	458.006	474.282	479.521	473.637	39.001	382.593	376.608	389.319	341.302	438.106	409.997
55.2667	95.9342	93.9924	93.5134	99.3591	57.3276	61.305	55.8212	63.0333	55.1528	57.3031	188.912	197.31	210.036	218.281	55.289	92.507	90.067	94.119	97.563	31.0819	811.836	827.76	833.19	866.083	39.9535	351.68	339.561	350.319	402.925	389.758	418.74	431.878	491.556	456.807	470.646	478.639	476.239	36.3081	457.489	474.182	477.411	472.399	39.026	381.588	375.843	389.994	341.179	438.388	409.795
55.3133	95.4039	93.6564	93.0572	98.6461	57.3769	61.1366	55.7755	62.8568	55.0761	57.3524	189.03	197.375	210.253	218.702	55.335	92.621	89.938	94.006	97.727	31.0965	812.397	827.081	832.295	866.533	39.993	351.55	339.113	349.837	402.153	389.365	418.697	431.406	490.76	456.013	469.99	477.583	475.668	36.3296	457.011	474.349	478.416	472.719	39.051	381.478	375.454	387.802	340.02	437.041	409.298
55.3598	95.6055	93.6556	93.1666	98.6585	57.4261	60.851	55.5596	62.5483	54.7702	57.4016	188.344	196.474	209.027	216.975	55.382	92.625	89.759	93.657	97.405	31.1111	810.765	827.096	831.895	866.119	40.0325	351.211	338.087	348.973	401.249	387.976	417.877	430.266	489.892	455.223	468.398	477.181	474.583	36.3511	457.467	474.229	476.525	472.22	39.076	380.605	375.122	388.233	340.315	436.81	408.553
55.4063	95.4674	93.3166	92.8997	98.5782	57.4754	60.4251	55.5056	62.5622	55.168	57.4508	187.979	196.428	209.137	217.627	55.428	92.182	89.799	93.618	97.343	31.1257	811.682	826.338	832.287	866.071	40.0721	349.336	338.183	349.064	401.595	387.708	417.34	429.539	488.58	455.031	467.159	476.737	472.925	36.3726	456.155	472.909	478.442	472.21	39.101	379.952	374.776	386.489	339.649	435.871	407.17
55.4529	95.1452	93.4513	92.7653	98.3048	57.5246	60.4266	55.193	62.276	54.7161	57.5	187.097	195.323	207.704	216.135	55.475	92.037	89.679	93.327	96.825	31.1404	810.167	826.536	831.937	866.195	40.1116	347.85	337.139	347.497	400.307	386.666	416.248	428.479	487.953	454.024	466.656	475.831	472.301	36.3941	455.884	473.945	476.455	471.179	39.127	379.675	374.175	387.936	339.715	435.78	406.852
55.4994	95.0421	93.0386	92.4666	98.0114	57.5739	60.4052	55.0605	62.1694	54.3705	57.5492	186.444	195.485	208.655	216.53	55.521	91.856	89.712	93.497	97.01	31.155	811.594	825.699	831.705	865.288	40.1511	347.974	336.706	347.265	399.46	385.828	415.666	428.502	486.997	453.052	466.379	474.7	471.39	36.4157	455.58	472.157	477.589	471.291	39.152	379.491	373.231	385.921	338.809	434.609	406.232
55.5459	94.939	93.0656	92.8989	98.5213	57.6231	60.2075	54.9534	62.1251	54.324	57.5984	186.073	194.219	207.161	215.057	55.568	91.686	89.592	93.246	96.529	31.1696	809.13	825.104	831.582	865.32	40.1906	346.958	335.392	346.017	398.554	384.973	414.721	427.109	486.359	452.212	464.846	473.289	471.131	36.4372	455.601	472.609	475.166	470.285	39.177	378.292	372.852	386.177	338.682	434.409	406.349
55.5924	94.7199	92.693	92.4969	97.937	57.6724	60.0337	54.5928	61.8789	54.1172	57.6476	185.606	193.86	206.644	214.444	55.615	91.478	89.253	93.15	96.64	31.1842	810.221	825.057	831.021	864.394	40.2301	346.556	335.594	345.366	397.859	385.072	414.255	426.082	485.841	451.261	464.191	472.238	470.407	36.4587	454.531	471.014	476.432	470.406	39.202	378.331	372.137	384.812	337.845	433.63	405.56
55.639	94.4288	92.1945	92.5484	97.5767	57.7216	59.8007	54.7194	61.9767	54.1158	57.6969	184.849	192.917	205.543	213.705	55.661	91.395	88.993	92.878	96.294	31.1988	809.624	825.907	830.634	864.26	40.2696	345.462	334.227	343.966	396.73	383.706	413.891	425.372	484.814	449.705	463.015	471.648	468.943	36.4802	454.236	470.957	474.891	469.559	39.227	377.732	372.237	384.67	337.9	433.107	405.549
55.6855	94.4207	92.3407	91.9947	97.1786	57.7708	59.6864	54.4137	61.7364	53.887	57.7461	184.753	192.846	205.607	213.495	55.708	91.235	89.011	92.907	96.38	31.2135	810.6	824.594	830.355	863.546	40.3092	345.047	333.999	344.096	396.618	383.247	412.74	424.885	483.777	449.267	461.842	470.829	467.515	36.5017	453.703	470.155	475.37	469.374	39.252	377.299	371.133	383.442	337.296	432.062	404.669
55.732	94.5456	92.5078	92.1942	97.4542	57.8201	59.757	54.2576	61.5163	53.7211	57.7953	184.002	191.704	204.512	212.313	55.754	91.158	88.756	92.55	96.081	31.2281	807.508	823.967	830.43	863.293	40.3487	343.866	333.093	342.913	395.026	381.642	411.242	424.343	482.572	447.961	460.952	469.93	466.999	36.5232	453.599	470.721	473.665	468.558	39.277	376.306	370.708	383.023	337.584	432.095	404.081
55.7785	94.2669	92.1913	91.8049	97.0801	57.8693	59.3893	54.2399	61.2579	53.3339	57.8445	183.592	191.442	204.01	212.24	55.801	91.16	88.754	92.609	96.248	31.2427	808.94	823.355	829.884	863.19	40.3882	343.11	332.672	342.953	394.87	381.847	411.034	423.728	481.738	447.014	460.089	468.635	465.78	36.5448	453.302	470.391	475.203	469.75	39.302	376.237	370.303	382.282	337.073	431.463	403.083
55.8251	93.8627	92.2003	91.4498	97.1269	57.9186	59.2679	53.9187	61.0584	53.2415	57.8937	183.102	191.197	203.382	211.69	55.847	90.885	88.438	92.38	95.632	31.2573	807.516	823.808	829.663	862.149	40.4277	342.134	331.234	341.39	393.301	380.516	410.327	422.141	480.842	446.539	459.43	467.968	465.217	36.5663	453.401	470.703	472.745	468.292	39.327	375.588	369.811	382.662	337.047	430.96	402.985
55.8716	93.7138	91.8983	91.1774	97.0065	57.9678	59.2535	53.4728	60.6731	52.9487	57.9429	182.489	190.44	202.287	210.33	55.894	90.742	88.476	92.264	95.598	31.2719	807.912	823.169	828.961	861.833	40.4672	342.782	331.546	341.574	392.938	379.749	409.418	421.537	480.14	445.708	458.425	467.474	463.945	36.5878	452.597	468.975	474.335	468.336	39.352	375.281	369.433	381.798	336.269	430.178	401.823
55.9181	93.7552	92.0207	91.184	96.7916	58.0171	58.9307	53.9244	60.7885	53.1614	57.9921	182.061	190.163	202.394	210.868	55.94	90.408	88.079	91.934	95.262	31.2865	806.075	823.34	829.005	861.704	40.5067	341.165	330.49	340.373	392.295	378.723	408.771	420.526	479.353	444.898	457.415	466.084	463.033	36.6093	452.814	468.999	472.694	467.601	39.378	374.887	369.07	381.288	335.63	429.725	400.914
55.9646	93.5053	91.7594	91.0612	96.631	58.0663	58.8599	53.5702	60.5421	52.9119	58.0413	181.542	188.72	201.374	209.202	55.987	90.194	88.168	91.839	95.458	31.3012	807.924	823.195	828.56	861.642	40.5463	341.054	330.45	340.251	391.625	378.475	408.532	420.008	478.118	443.714	457.216	465.347	462.212	36.6308	451.9	468.003	474.372	467.712	39.403	374.084	368.417	380.875	335.367	428.943	400.878
56.0112	93.5444	91.7615	91.2036	96.2291	58.1156	58.509	53.3824	60.6125	53.0471	58.0906	180.962	189.073	201.524	209.612	56.034	89.983	87.827	91.562	94.983	31.3158	805.9	822.797	827.113	862.045	40.5858	340.055	328.909	338.982	390.116	377.91	406.744	419.025	477.445	442.883	454.922	464.31	461.026	36.6523	451.689	468.047	471.783	465.991	39.428	373.443	367.99	379.883	335.173	427.999	400.439
56.0577	93.1958	91.3804	90.8283	96.1275	58.1648	58.2037	53.1626	60.2694	52.6796	58.1398	180.451	187.941	199.952	207.655	56.08	89.737	87.83	91.608	95.202	31.3304	807.147	821.859	826.805	861.425	40.6253	339.921	328.752	338.956	390.248	377.302	405.878	418.559	476.619	441.752	453.969	463.094	459.674	36.6738	450.923	467.591	473.196	466.588	39.453	372.488	367.418	378.94	335.199	427.542	399.416
56.1042	92.8904	91.0206	90.5735	96.1588	58.2141	58.1461	53.0198	60.0446	52.6342	58.189	179.737	187.719	200.154	208.215	56.127	89.797	87.421	91.24	94.751	31.345	805.043	821.936	826.452	860.598	40.6648	338.858	327.661	337.288	388.756	376.113	404.774	417.853	475.776	441.012	452.388	462.679	458.452	36.6954	450.967	467.812	470.912	465.749	39.478	371.731	366.635	378.081	334.631	426.903	398.433
56.1507	92.8726	90.9855	90.6691	95.9796	58.2633	58.0612	52.8305	59.8835	52.4276	58.2382	178.986	186.552	199.072	206.702	56.173	89.771	87.432	91.1	94.355	31.3596	805.986	821.171	825.921	859.575	40.7043	338.323	327.455	337.626	388.245	375.8	404.104	416.761	474.655	439.659	452.174	461.46	458.112	36.7169	449.874	466.475	471.431	465.355	39.503	371.357	366.107	378.37	334.105	426.544	398.086
56.1973	92.6666	90.8961	90.4121	95.8316	58.3125	58.1942	52.8406	59.8561	52.4119	58.2874	178.59	186.575	199.175	206.963	56.22	89.543	87.191	90.718	94.221	31.3743	804.658	821.021	826.424	859.557	40.7438	336.928	325.645	336.61	386.892	374.562	403.439	415.781	474.322	439.661	452.019	460.872	456.679	36.7384	449.86	466.355	469.325	465.325	39.528	371.004	365.439	377.266	333.542	425.943	397.338
56.2438	92.6233	90.6585	90.334	95.7369	58.3618	57.9392	52.5537	59.4655	52.0377	58.3366	177.805	185.374	197.929	205.361	56.266	89.117	87.128	90.934	94.588	31.3889	805.313	820.98	826.397	859.138	40.7834	337.209	326.171	335.746	387.288	374.362	403.213	415.391	473.579	438.814	451.562	459.273	456.008	36.7599	449.685	465.859	471.117	464.974	39.553	370.296	365.042	376.861	333.717	426.011	397.633
56.2903	92.3275	90.3077	90.0373	95.4666	58.411	57.7378	52.4614	59.5173	51.9312	58.3858	177.646	185.729	198.061	206.377	56.313	88.964	86.908	90.503	93.936	31.4035	803.949	820.239	825.856	858.43	40.8229	335.719	324.912	335.106	386.342	372.901	402.204	414.312	473.098	437.037	450.591	459.013	455.145	36.7814	449.033	466.015	468.834	464.066	39.578	369.721	364.441	375.255	333.029	425.018	396.429
56.3368	92.2636	90.4525	89.8293	95.2902	58.4603	57.5666	52.1788	59.2037	51.6678	58.435	176.451	184.199	196.493	204.033	56.359	88.937	86.93	90.625	94.308	31.4181	805.325	819.677	825.334	858.721	40.8624	335.564	324.247	334.728	385.791	373.093	401.336	413.682	471.523	437.338	449.451	457.938	454.662	36.8029	448.882	465.774	470.563	464.699	39.603	369.689	364.464	376.199	333.421	424.661	396.165
56.3834	91.8317	89.9428	89.2426	94.8377	58.5095	57.2908	52.1789	59.0344	51.6346	58.4843	176.467	184.342	196.885	204.33	56.406	88.667	86.346	90.186	93.736	31.4327	803.48	819.212	824.952	858.501	40.9019	334.595	322.949	333.209	384.68	372.186	400.487	412.504	470.739	435.528	448.242	457.349	453.146	36.8244	448.495	465.721	468.832	463.181	39.629	369.086	363.734	374.638	332.658	423.527	395.649
56.4299	91.759	89.9265	89.565	94.9428	58.5588	56.9826	51.9084	58.667	51.1929	58.5335	175.597	182.982	195.414	202.627	56.453	88.737	86.201	90.274	94.007	31.4474	804.692	818.738	824.601	858.404	40.9414	334.14	322.882	333.646	384.135	371.09	399.815	411.771	469.325	435.068	447.322	456.215	452.279	36.846	447.915	464.35	469.452	463.923	39.654	368.513	362.909	374.903	332.188	422.795	395.255
56.4764	91.7834	89.6819	89.254	94.5154	58.608	56.9662	51.824	58.7782	51.3161	58.5827	175.264	183.291	195.787	203.371	56.499	88.615	86.129	89.834	93.319	31.462	803.341	818.802	824.438	858.525	40.9809	333.166	322.121	331.987	382.782	370.177	399.002	410.688	468.812	434.056	446.577	455.135	451.035	36.8675	448.137	464.566	468.094	462.506	39.679	368.105	362.238	373.076	331.533	421.709	394.212
56.523	91.6696	89.5789	89.5069	94.485	58.6573	56.6585	51.5296	58.513	50.7151	58.6319	174.499	182.104	194.136	201.227	56.546	88.207	86.094	90.108	93.25	31.4766	804.193	818.727	823.886	857.872	41.0205	332.901	321.81	332.48	382.923	370.26	398.349	410.371	467.835	433.411	445.182	454.642	450.587	36.889	446.844	463.122	468.91	463.063	39.704	367.517	362.14	374.23	331.826	421.545	394.732
56.5695	91.2723	89.1505	89.2197	93.7513	58.7065	56.6719	51.4958	58.3959	50.9244	58.6811	173.939	181.638	194.105	201.996	56.592	87.916	85.669	89.597	92.71	31.4912	802.822	818.559	824.102	857.311	41.06	331.617	320.419	331.188	381.571	369.047	397.379	409.026	466.563	432.024	444.801	452.88	449.774	36.9105	446.701	463.573	466.89	461.382	39.729	367.04	361.46	372.46	331.129	421.026	393.662
56.616	91.1211	89.3886	88.9454	94.178	58.7557	56.2808	51.1648	57.8856	50.3973	58.7303	173.253	180.626	192.649	200.226	56.639	88.072	86.044	89.63	93.21	31.5058	803.865	817.108	823.497	856.439	41.0995	331.438	321.116	330.635	380.556	368.993	396.68	409.059	466.567	431.28	443.166	451.663	448.482	36.932	446.083	462.775	467.985	461.284	39.754	366.674	361.828	372.905	330.895	421.378	393.254
56.6625	90.8877	88.9202	88.4529	93.7439	58.805	56.3958	51.181	58.2684	50.8271	58.7795	172.76	180.855	193.49	201.223	56.685	87.771	85.82	89.232	92.637	31.5205	801.206	817.156	823.68	856.4	41.139	330.126	319.635	329.316	379.684	367.256	396.387	408.076	465.335	430.352	443.871	451.109	448.252	36.9535	445.995	463.005	466.064	460.959	39.779	365.93	360.421	371.438	329.643	419.884	391.84
56.7091	90.9953	89.1356	88.5927	93.8801	58.8542	56.0839	50.8101	57.9391	50.2254	58.8287	172.031	179.248	191.726	199.183	56.732	87.634	85.639	89.274	92.426	31.5351	801.717	816.925	823.383	855.981	41.1785	330.836	319.558	329.026	379.639	366.852	395.248	407.274	464.599	429.638	442.645	450.239	446.788	36.975	445.445	462.294	468.072	461.265	39.804	365.205	360.057	372.064	330.86	419.961	392.529
56.7556	90.7573	88.6712	88.4446	93.2383	58.9035	56.0706	50.8033	57.8391	50.5012	58.878	171.946	179.988	192.111	199.024	56.778	87.548	85.354	88.86	92.166	31.5497	800.654	816.764	823.38	856.144	41.218	329.061	318.161	328.224	378.533	366.198	394.728	406.06	463.953	428.234	440.921	449.457	445.762	36.9966	445.706	462.114	465.761	460.73	39.829	364.849	359.134	370.313	329.997	418.568	390.59
56.8021	90.6357	88.8749	88.439	93.3252	58.9527	55.7731	50.3546	57.3931	50.0913	58.9272	171.241	178.527	190.766	197.446	56.825	87.393	85.123	88.818	92.32	31.5643	801.757	815.83	821.784	855.516	41.2576	328.977	318.152	327.934	378.083	365.325	394.377	405.266	463.268	427.156	440.193	448.395	445.301	37.0181	444.587	460.856	467.181	460.383	39.854	364.272	359.161	370.879	330.065	417.742	391.077
56.8486	90.2784	88.3755	88.0416	92.9247	59.002	55.6161	50.566	57.485	50.0645	58.9764	170.883	178.102	190.609	197.969	56.872	87.216	84.954	88.307	91.903	31.5789	799.971	816.302	822.047	855.722	41.2971	327.913	316.758	326.21	376.439	364.198	393.428	404.125	462.51	426.153	439.14	448.026	444.38	37.0396	444.171	461.083	465.599	459.524	39.88	364.325	358.662	369.271	329.344	416.581	389.828
56.8952	90.164	88.367	88.0727	93.2583	59.0512	55.4107	50.1579	57.071	49.5628	59.0256	169.724	176.751	189.398	195.996	56.918	87.076	85.245	88.695	91.88	31.5936	801.024	816.062	821.889	854.155	41.3366	327.731	316.592	326.888	376.109	364.139	392.088	404.428	460.764	425.584	438.513	446.735	442.855	37.0611	443.693	460.022	466.281	459.922	39.905	362.843	357.754	369.831	329.201	417.32	389.622
56.9417	89.8404	87.8435	87.5455	92.4757	59.1005	55.3248	50.3086	57.1591	49.7801	59.0748	169.002	176.548	189.5	196.387	56.965	86.788	84.821	88.477	91.43	31.6082	799.75	816.184	821.15	854.243	41.3761	326.8	315.257	325.366	374.863	363.217	391.754	402.849	460.041	424.95	437.566	445.638	442.005	37.0826	443.754	459.895	464.416	458.772	39.93	362.985	357.416	367.978	327.983	416.324	388.43
56.9882	90.2142	87.9528	87.9351	92.886	59.1497	55.0799	49.7981	56.6125	49.3182	59.124	168.416	175.669	187.932	194.749	57.011	86.778	84.775	88.252	91.902	31.6228	801.307	815.301	820.652	854.301	41.4156	326.129	315.636	325.596	374.863	362.465	390.51	403.011	459.023	424.728	437.161	445.277	441.675	37.1041	443.8	459.683	465.373	459.537	39.955	362.017	356.991	368.7	328.591	416.315	388.805
57.0347	89.7449	87.4347	87.2011	92.2751	59.1989	54.9842	49.9106	56.7627	49.4503	59.1732	168.852	175.937	188.797	195.953	57.058	86.617	84.335	87.824	91.234	31.6374	798.826	814.949	821.087	854.398	41.4551	324.828	314.183	323.946	373.4	361.198	389.854	401.417	458.263	422.835	436.409	443.797	440.946	37.1256	443.397	459.541	463.854	458.507	39.98	361.649	356.591	367.251	327.714	415.057	387.076
57.0813	89.5447	87.9384	87.1227	92.6647	59.2482	54.776	49.4937	56.3239	48.9047	59.2224	167.45	174.457	186.845	193.638	57.104	85.995	84.131	87.86	91.097	31.652	798.871	815.06	821.761	853.755	41.4947	324.794	314.348	324.445	373.879	361.132	389.95	401.655	458.187	421.293	434.853	443.217	439.548	37.1472	443.355	458.89	465.103	458.844	40.005	361.578	356.47	367.593	328.224	415.238	387.875
57.1278	89.1122	87.4045	86.8919	91.8774	59.2974	54.8181	49.5806	56.5367	49.1775	59.2717	166.689	175.131	187.048	193.922	57.151	85.918	83.724	87.427	90.748	31.6667	799.001	814.708	820.875	853.672	41.5342	323.376	312.681	323.157	372.421	360.161	388.457	400.539	456.814	421.062	433.824	442.396	438.847	37.1687	442.749	458.793	463.216	457.595	40.03	360.989	355.738	366.084	327.39	413.62	386.237
57.1743	89.1912	87.3144	86.9143	91.8956	59.3467	54.5694	49.2186	56.215	48.6819	59.3209	165.861	173.526	185.026	192.346	57.197	85.981	83.91	87.351	90.505	31.6813	798.828	813.729	819.986	853.645	41.5737	323.489	313.081	323.025	372.012	360.437	387.608	399.388	455.505	420.847	432.74	441.285	437.952	37.1902	441.785	457.687	463.537	456.81	40.055	360.589	355.978	366.825	327.548	414.445	386.583
57.2208	88.8958	86.8827	86.5241	91.4027	59.3959	54.2138	49.149	56.033	48.6222	59.3701	165.036	172.213	183.477	191.087	57.244	85.639	83.34	87.075	90.319	31.6959	797.74	813.463	819.644	853.422	41.6132	322.144	311.641	322.15	370.754	359.56	386.758	398.971	455.153	420.12	432.123	439.829	436.487	37.2117	441.712	457.704	462.118	456.518	40.08	359.973	355.064	365.173	326.228	412.776	385.557
57.2674	88.5331	87.1017	86.9756	91.7794	59.4452	54.1207	48.8242	55.8575	48.0097	59.4193	164.436	171.855	183.451	191.04	57.291	85.505	83.188	86.886	90.237	31.7105	798.36	813.336	819.199	852.145	41.6527	322.738	311.667	321.8	370.08	358.671	386.075	398.787	454.029	419.632	432.255	439.308	435.524	37.2332	441.039	456.941	462.397	456.281	40.105	359.435	355.205	366.126	327.237	413.612	385.466
57.3139	88.3176	86.6674	86.3975	91.1152	59.4944	53.7986	48.8476	55.6215	48.4853	59.4685	163.896	171.13	182.764	190.007	57.337	85.204	83.122	86.687	89.918	31.7251	797.395	812.867	818.862	852.254	41.6922	320.976	310.419	320.222	369.016	357.604	384.9	397.266	453.745	418.413	430.268	438.385	435.198	37.2547	440.774	456.99	460.986	455.874	40.131	358.861	354.542	363.911	325.571	411.713	383.807
57.3604	88.2562	86.3881	86.1638	91.2823	59.5437	53.576	48.488	55.1283	47.8554	59.5177	163.111	170.338	182.331	189.1	57.384	84.85	82.962	86.584	89.756	31.7398	797.453	812.748	818.171	851.576	41.7318	321.592	310.791	320.481	368.665	356.752	384.334	396.039	452.425	417.101	429.445	437.563	434.572	37.2762	439.745	456.237	461.843	455.466	40.156	358.526	353.801	364.56	326.507	411.721	384.746
57.4069	87.904	86.1274	85.7549	90.8155	59.5929	53.6322	48.6586	55.354	48.1206	59.5669	162.259	169.136	181.237	187.725	57.43	84.768	82.954	86.417	89.766	31.7544	796.411	812.227	818.206	851.833	41.7713	319.753	309.531	318.803	367.498	356.058	383.416	395.344	451.522	416.285	428.64	437.091	433.36	37.2978	439.86	456.475	460.512	455.286	40.181	357.606	353.535	363.371	325.782	409.762	382.952
57.4535	87.8955	86.3655	86.0103	91.2202	59.6422	53.3982	48.2595	55.0446	47.5181	59.6161	161.978	168.864	180.978	187.457	57.477	84.533	82.467	85.882	89.35	31.769	797.567	812.109	817.953	850.536	41.8108	320.016	308.921	318.831	367.294	355.598	382.742	395.148	450.679	415.612	428.214	436.384	432.282	37.3193	439.606	456.06	460.003	455.351	40.206	357.474	352.794	363.788	325.293	410.865	383.381
57.5	87.6111	85.8683	85.2145	90.4974	59.6914	53.172	48.2288	55.0494	47.9091	59.6654	161.477	168.725	180.372	187.088	57.523	84.501	82.398	85.996	89.289	31.7836	795.626	811.37	817.544	850.616	41.8503	318.405	307.632	317.643	366.609	354.9	382.174	394.04	449.779	414.45	426.663	435.106	431.62	37.3408	439.219	455.31	459.735	454.241	40.231	357.006	351.67	362.191	324.171	409.365	381.526
57.5465	87.683	85.9312	85.3699	90.2499	59.7406	53.0664	47.7828	54.5151	47.3168	59.7146	160.432	167.678	179.375	185.953	57.57	84.072	81.986	85.248	88.549	31.7982	796.183	811.447	817.305	850.148	41.8898	318.369	307.759	317.637	365.902	353.675	381.168	393.225	449.436	413.267	426.089	434.545	430.638	37.3623	439.038	454.751	458.859	453.64	40.256	356.461	351.555	362.548	324.401	409.687	382.1
57.5931	87.2773	85.4268	85.099	89.9347	59.7899	52.8959	47.909	54.605	47.3941	59.7638	160.232	167.637	180.004	186.481	57.616	83.957	81.896	85.488	88.717	31.8129	795.191	810.69	817.03	850.097	41.9293	316.598	306.574	316.03	364.275	353.068	380.089	392.203	448.414	412.236	425.161	432.571	429.798	37.3838	438.46	454.445	458.572	453.488	40.281	355.917	350.594	360.657	323.405	407.954	380.475
57.6396	87.4009	85.5818	85.2786	90.2039	59.8391	52.7815	47.5204	54.3113	46.8871	59.813	158.956	166.199	178.222	184.73	57.663	83.615	81.448	85.086	88.313	31.8275	795.204	810.072	816.92	849.243	41.9689	316.907	305.749	315.953	364.372	352.193	379.235	391.076	446.848	411.095	423.879	431.941	428.493	37.4053	438.15	453.813	458.744	453.093	40.306	354.607	350.53	361.476	324.476	408.071	380.561
57.6861	86.8744	85.1067	84.5471	89.7475	59.8884	52.6017	47.5813	54.2553	47.049	59.8622	158.505	165.668	177.644	183.804	57.709	83.77	81.644	85.124	88.411	31.8421	795.159	809.958	816.535	850.035	42.0084	315.512	304.656	314.587	363.153	351.408	378.171	390.146	445.664	410.408	423.358	431.293	427.628	37.4269	437.87	453.443	458.601	452.8	40.331	354.774	349.678	359.905	323.061	406.614	379.203
57.7326	86.9896	84.9962	84.7273	90.0253	59.9376	52.4307	47.1498	53.8555	46.5155	59.9114	157.689	164.611	176.733	182.758	57.756	83.612	81.035	84.674	87.839	31.8567	796.028	809.714	816.774	849.223	42.0479	315.478	305.051	314.237	363.025	350.967	377.701	390.146	445.309	409.612	422.915	430.8	426.912	37.4484	437.3	453.617	457.745	452.394	40.356	354	349.703	360.649	323.525	407.372	380.235
57.7792	86.3812	84.7326	84.0889	89.0092	59.9869	52.1807	46.9311	53.8654	46.8375	59.9606	156.825	163.349	175.522	181.444	57.803	83.166	81.251	84.871	88.111	31.8713	794.005	809.597	816.165	849.72	42.0874	313.939	303.989	313.08	361.988	350.216	377.207	389.632	444.375	409.06	421.27	429.592	426.003	37.4699	436.355	452.573	457.925	452.133	40.382	353.33	349.05	359.052	322.789	405.591	378.617
57.8257	86.2049	84.59	84.3119	89.1928	60.0361	51.968	46.4772	53.406	46.2211	60.0098	156.789	163.972	175.842	181.779	57.849	82.908	80.738	84.29	87.435	31.886	794.198	808.826	815.413	848.921	42.1269	313.768	303.484	312.86	361.172	349.847	377.074	388.816	443.816	408.542	420.665	428.392	424.782	37.4914	436.305	452.796	457.013	451.112	40.407	353.135	348.403	359.443	322.923	405.632	379.349
57.8722	85.8016	84.1522	83.736	88.4506	60.0854	51.7647	46.8527	53.5617	46.3149	60.0591	155.722	162.317	173.525	179.427	57.896	82.912	80.87	84.365	87.564	31.9006	792.844	809.028	815.086	848.682	42.1664	313.198	302.349	312.182	360.335	348.923	376.23	387.711	442.69	407.486	419.815	427.642	423.78	37.5129	435.98	451.974	457.302	451.165	40.432	352.117	347.907	358.173	321.64	404.779	377.128
57.9187	85.9227	84.1769	83.8167	88.811	60.1346	51.5008	46.3707	52.9483	45.8091	60.1083	154.973	162.169	174.175	180.261	57.942	82.67	80.414	83.791	87.019	31.9152	793.434	808.462	814.633	847.92	42.206	312.983	301.85	311.418	359.894	347.75	375.076	386.943	441.693	406.462	418.773	426.901	422.981	37.5344	436.24	452.633	455.97	450.938	40.457	352.123	346.998	357.564	322.083	404.151	378.474
57.9653	85.5112	83.8013	83.2451	88.038	60.1838	51.3485	46.3686	53.0854	46.105	60.1575	153.808	160.681	172.36	178.466	57.989	82.441	80.533	84.079	87.074	31.9298	792.927	808.342	814.02	847.831	42.2455	312.1	300.515	310.258	358.871	347.278	374.021	386.45	440.791	405.523	418.005	425.775	422.43	37.5559	435.51	451.642	456.445	450.726	40.482	352.217	346.562	356.369	321.063	403.193	377.353
58.0118	85.495	83.9798	83.3399	88.6807	60.2331	51.2003	45.8688	52.5142	45.4727	60.2067	153.939	160.556	172.3	178.465	58.035	81.967	80.078	83.193	86.168	31.9444	793.273	807.505	813.977	847.216	42.285	311.285	299.934	309.589	358.186	346.86	373.44	385.425	439.905	404.574	417.386	425.043	421.388	37.5775	435.305	451.709	454.456	449.808	40.507	350.523	346.305	357.586	321.559	403.432	376.355
58.0583	85.0763	83.5279	82.8657	87.7243	60.2823	51.1092	45.878	52.7071	45.6715	60.2559	153.066	159.266	170.663	176.702	58.082	82.035	80.105	83.428	86.454	31.9591	792.44	807.214	813.637	847.045	42.3245	310.51	299.424	308.984	357.44	346.221	372.697	383.927	438.903	403.823	416.455	423.975	420.178	37.599	434.599	450.991	455.496	449.799	40.532	350.156	345.753	355.897	320.273	402.28	375.62
58.1048	85.0827	83.514	83.0626	88.0872	60.3316	50.8608	45.6073	52.2985	45.1628	60.3051	152.676	159.665	171.297	177.035	58.128	82.002	79.854	82.855	85.887	31.9737	792.103	807.213	813.425	845.944	42.364	309.692	299.077	308.546	356.724	345.858	371.755	383.461	438.08	403.03	415.271	422.95	419.321	37.6205	434.688	451.312	453.352	448.884	40.557	349.974	345.888	356.737	321.598	402.529	375.716
58.1514	84.5737	82.8571	82.4567	87.3276	60.3808	50.6693	45.8246	52.511	45.4491	60.3543	151.27	157.886	169.42	174.529	58.175	81.537	79.66	83.032	86.266	31.9883	791.868	807.166	813.227	845.288	42.4035	308.603	298.404	307.579	355.749	344.889	371.215	382.915	437.688	401.813	414.381	422.144	418.454	37.642	434.004	450.152	454.434	448.762	40.582	349.585	345.31	354.974	320.447	401.284	374.955
58.1979	84.4983	82.9025	82.6302	87.4246	60.4301	50.4296	45.3457	51.9798	44.7844	60.4035	150.9	158.053	169.687	175.174	58.222	81.012	79.126	82.314	85.362	32.0029	791.638	807.391	812.225	845.259	42.443	308.082	297.428	306.748	355.158	344.034	370.596	382.448	436.765	400.576	413.844	421.115	417.471	37.6635	434.179	450.044	453.31	447.996	40.607	348.988	344.848	355.354	320.15	400.755	374.574
58.2444	84.1148	82.3979	82.1057	86.8608	60.4793	50.2861	45.3808	52.1203	44.9958	60.4528	150.036	156.029	167.906	172.807	58.268	80.707	79.123	82.674	85.424	32.0175	790.421	807.635	811.683	845.216	42.4826	307.701	296.782	306.046	354.71	343.164	369.4	381.516	435.579	399.912	412.902	420.259	416.553	37.685	432.9	448.635	453.642	448.038	40.633	348.361	343.95	353.569	319.428	399.76	373.365
58.2909	84.1263	82.4937	82.0223	86.6679	60.5286	50.1542	44.8074	51.4997	44.2814	60.502	149.452	155.874	167.78	173.529	58.315	80.455	78.493	82.067	84.909	32.0322	790.531	806.013	811.329	844.831	42.5221	306.768	296.233	305.216	353.786	341.917	368.69	380.007	434.754	399.512	411.505	419.282	415.745	37.7065	432.71	448.866	452.342	447.311	40.658	347.465	343.524	353.6	319.742	399.603	372.999
58.3375	83.7508	81.9357	81.5113	86.1326	60.5778	49.9425	45.0422	51.7628	44.7445	60.5512	148.255	154.307	166.105	171.409	58.361	80.666	78.828	81.923	85.201	32.0468	789.858	805.576	811.376	844.768	42.5616	305.957	295.657	304.829	353.282	340.96	368.231	379.581	433.92	398.422	410.655	418.5	414.67	37.7281	432.352	448.512	452.978	447.579	40.683	347.322	342.935	352.519	318.905	398.706	372.068
58.384	83.6889	81.9494	81.4066	86.1713	60.6271	49.7153	44.6005	51.2385	44.0911	60.6004	148.166	154.994	166.426	171.935	58.408	80.266	78.118	81.379	84.605	32.0614	790.492	805.202	810.95	844.63	42.6011	305.354	294.657	303.971	352.484	340.571	367.112	379.019	433.191	397.095	410.073	417.784	413.605	37.7496	432.012	449.226	451.66	446.351	40.708	347.087	343.218	352.842	319.008	397.995	372.003
58.4305	83.3332	81.4972	80.8979	85.8566	60.6763	49.4938	44.6926	51.41	44.6693	60.6496	147.297	153.261	164.816	169.869	58.454	80.251	78.277	81.633	84.809	32.076	789.141	804.262	810.557	844.16	42.6406	305.833	294.695	303.989	351.875	340.829	366.771	378.564	432.756	396.704	409.371	416.953	412.812	37.7711	431.485	447.058	452.224	446.388	40.733	346.4	342.16	351.471	318.066	397.624	371.119
58.477	82.9776	81.0453	80.419	85.4901	60.7255	49.3082	44.4339	50.8525	43.9827	60.6988	146.737	153.148	164.934	170.939	58.501	79.869	77.722	80.887	84.055	32.0906	789.327	804.342	810.637	843.531	42.6801	304.601	293.533	303.1	350.693	339.293	366.039	377.676	431.386	396.394	408.168	415.909	411.955	37.7926	431.574	447.334	449.901	445.505	40.758	345.345	340.908	351.059	317.549	397.169	371.039
58.5236	82.7064	81.0298	80.554	85.3963	60.7748	49.5427	44.2566	51.2532	44.2511	60.748	145.514	151.423	163.102	168.436	58.547	79.608	77.98	81.257	84.396	32.1053	789.386	803.758	809.869	843.5	42.7197	304.168	293.111	302.514	349.932	338.377	364.969	377.214	430.414	395.535	407.135	415.137	410.878	37.8141	430.977	446.39	451.681	446.79	40.783	345.223	340.566	350.097	317.469	396.107	370.253
58.5701	82.3507	80.7997	80.2783	84.8291	60.824	49.2048	43.9544	50.6533	43.6528	60.7972	145.172	152.312	163.757	169.207	58.594	79.068	77.332	80.567	83.409	32.1199	788.52	803.211	809.826	842.563	42.7592	302.901	292.006	301.311	349.162	337.584	364.12	376.226	429.84	394.222	406.161	414.442	410.152	37.8356	430.798	446.866	449.652	445.41	40.808	344.177	340.362	350.048	317.135	395.739	369.826
58.6166	82.0543	80.6908	80.173	84.5403	60.8733	48.6441	43.9357	50.3454	43.3552	60.8465	143.79	150.16	161.937	166.869	58.641	78.875	77.243	80.294	83.731	32.1345	787.613	802.849	809.456	842.787	42.7987	302.31	292.11	301.113	348.639	337.602	363.688	375.508	428.961	393.339	405.793	413.614	409.589	37.8571	430.143	445.667	450.366	444.713	40.833	343.869	339.554	349.231	316.676	395.133	369.012
58.6632	81.4326	79.9728	79.4993	83.8242	60.9225	48.3861	43.5346	50.0312	43.0031	60.8957	143.4	150.196	162.211	167.548	58.687	78.526	76.538	79.745	83.066	32.1491	787.949	802.614	808.522	842.339	42.8382	300.99	290.927	299.772	347.566	336.828	362.803	374.373	428.371	392.481	404.955	412.787	408.39	37.8787	429.934	446.319	448.8	443.668	40.858	343.632	339.32	349.538	316.985	394.742	368.722
58.7097	81.4704	80.1277	79.5617	84.2768	60.9718	48.4294	43.6601	50.2516	43.1564	60.9449	142.373	148.764	160.279	165.355	58.734	78.769	77.099	80.248	83.278	32.1637	787.193	803.097	808.887	841.341	42.8777	301.401	290.801	299.655	347.37	336.294	362.463	373.717	427.171	392.219	403.828	412.068	407.631	37.9002	429.444	444.528	450.345	445.299	40.884	343.247	338.903	348.318	316.232	394.33	367.976
58.7562	81.1046	79.6082	79.0843	83.6881	61.021	48.1354	43.295	49.7582	42.7185	60.9941	142.587	149.345	160.727	166.455	58.78	78.429	76.448	79.496	82.33	32.1784	787.932	802.341	808.349	841.617	42.9172	299.799	289.421	299.076	346.4	335.556	360.699	372.638	426.103	390.653	402.971	411.144	407.072	37.9217	429.206	444.644	448.301	443.249	40.909	342.727	338.658	347.626	315.871	394.132	367.47
58.8027	81.0954	79.9032	79.2067	83.7622	61.0703	47.8841	43.0051	49.4287	42.4099	61.0433	141.349	147.411	158.921	163.765	58.827	77.983	76.629	79.628	82.832	32.193	787.022	801.407	807.925	841.205	42.9568	300.509	289.461	298.246	345.511	334.516	360.096	371.734	425.646	389.849	401.929	410.023	405.941	37.9432	428.562	444.168	449.014	444.032	40.934	341.91	338.5	347.681	315.796	393.274	367.063
58.8493	80.7027	79.2404	78.5585	82.8463	61.1195	47.8632	42.8036	49.3758	42.3025	61.0925	140.925	147.435	159.155	164.062	58.873	77.516	75.804	78.992	82.166	32.2076	788.319	801.751	807.937	841.153	42.9963	298.828	287.908	296.605	344.357	333.531	358.955	370.828	424.513	389.059	401.047	409.158	404.892	37.9647	428.135	444.46	447.144	442.804	40.959	341.699	337.896	346.807	315.065	392.498	366.324
58.8958	80.7568	79.1511	78.7766	83.4557	61.1687	47.5475	42.3453	48.8234	41.6835	61.1417	139.641	145.787	157.218	161.766	58.92	77.941	75.8	79.088	82.161	32.2222	785.698	801.544	807.685	840.757	43.0358	298.307	288.171	296.662	344.415	333.211	359.244	370.7	424.003	387.873	400.239	408.218	403.97	37.9862	427.56	442.684	448.806	442.877	40.984	341.836	337.554	346.818	315.123	392.442	365.983
58.9423	80.3701	78.4326	77.9365	82.5429	61.218	47.5579	42.5898	49.0726	41.9146	61.1909	139.062	146.211	157.354	162.661	58.966	77.386	75.256	78.601	81.259	32.2368	787.074	800.479	807.36	840.192	43.0753	297.024	286.861	295.705	343.118	331.89	357.883	369.249	423.217	387.048	399.158	406.883	403.687	38.0077	427.677	443.289	446.517	441.854	41.009	341.378	336.901	345.486	314.622	391.32	364.806
58.9888	80.1944	78.7715	78.3529	82.857	61.2672	47.2255	42.2439	48.5548	41.3106	61.2402	138.126	144.29	155.569	160.118	59.013	76.855	75.13	78.54	81.446	32.2515	786.117	800.77	806.788	839.805	43.1148	297.814	287.073	295.628	342.439	331.668	357.403	368.879	422.036	386.201	398.513	406.659	403.491	38.0293	427.091	442.328	447.363	442.251	41.034	340.459	336.432	345.958	314.941	391.799	364.72
59.0354	79.5259	77.9592	77.6209	81.9115	61.3165	47.1374	42.1543	48.6619	41.5952	61.2894	137.883	144.732	156.392	161.584	59.06	76.512	74.759	78.07	80.907	32.2661	787.104	799.696	806.323	840.019	43.1543	296.037	286.015	294.282	341.577	330.795	356.306	368.096	421.655	385.316	397.646	405.461	402.49	38.0508	426.793	442.371	445.68	440.713	41.059	339.735	335.394	344.901	314.532	391.001	364.243
59.0819	79.5534	77.9882	77.6226	82.2112	61.3657	46.7445	41.7332	47.9847	40.9165	61.3386	136.471	142.598	153.861	158.622	59.106	76.73	75.089	78.249	81.259	32.2807	785.468	800.397	806.896	840.509	43.1939	296.171	286.246	294.742	341.542	330.486	355.733	367.741	420.396	384.833	397.217	404.55	401.275	38.0723	426	440.996	446.507	440.608	41.084	339.544	335.795	344.87	314.156	390.232	363.922
59.1284	78.8963	77.4118	76.7037	81.0988	61.415	46.7309	41.7775	48.2053	41.3935	61.3878	136.539	143.292	154.999	159.688	59.153	76.383	74.519	77.61	80.521	32.2953	785.444	799.259	805.488	838.829	43.2334	295.045	284.817	293.419	340.301	329.386	354.128	366.113	419.352	384.704	396.224	403.158	399.703	38.0938	425.951	441.929	445.014	439.735	41.109	338.824	334.958	343.657	313.553	389.41	362.748
59.1749	78.8972	77.4216	76.9973	81.6419	61.4642	46.5372	41.2792	47.7694	40.8644	61.437	135.498	141.545	152.931	157.297	59.199	76.393	74.42	77.749	80.732	32.3099	784.009	799.471	806.102	838.805	43.2729	294.914	284.148	293.38	340.218	329.457	354.689	366.03	418.591	383.494	394.875	403.007	398.775	38.1153	425.401	440.403	446.045	440.843	41.135	338.09	334.131	343.917	313.814	389.487	362.318
59.2215	78.3215	76.7485	76.1566	80.7604	61.5135	46.2924	41.3892	47.6993	40.984	61.4862	135.404	142.022	154.094	158.347	59.246	75.699	73.873	76.941	79.823	32.3246	785.576	798.701	805.224	838.234	43.3124	293.679	282.72	291.884	338.847	328.011	353.701	364.756	417.281	382.646	393.816	401.629	398.829	38.1368	425.213	440.623	443.878	439.554	41.16	337.828	333.843	342.859	312.702	388.321	361.704
59.268	78.469	76.7768	76.3426	80.8094	61.5627	45.8428	41.1334	47.3314	40.5332	61.5354	133.703	139.717	151.172	155.319	59.292	75.561	74.091	77.289	80.083	32.3392	783.925	797.856	804.569	838.435	43.3519	293.738	283.311	291.865	338.343	327.892	353.284	364.623	417.134	381.363	393.595	401.401	397.983	38.1583	424.265	439.827	445.276	439.803	41.185	337.323	333.617	342.943	313.205	387.987	361.966
59.3145	77.7544	76.1444	75.8196	80.1799	61.612	46.1403	41.1392	47.6065	40.6231	61.5846	133.663	140.341	151.934	157.027	59.339	75.183	73.391	76.541	79.315	32.3538	784.005	797.792	804.646	837.605	43.3914	292.196	281.552	290.004	336.682	327.091	352.194	363.41	415.548	380.784	392.064	400.153	396.512	38.1799	423.843	439.781	443.548	438.822	41.21	337.351	333.073	341.074	312.252	386.725	360.803
59.361	77.7983	76.5623	75.9331	80.3859	61.6612	45.7134	40.5837	46.9014	39.8626	61.6339	132.04	138.415	149.912	154.243	59.385	75.234	73.605	76.798	79.624	32.3684	782.464	797.924	804.656	838.648	43.431	292.559	281.838	290.07	336.528	326.452	351.305	362.332	414.65	379.696	391.203	398.539	394.847	38.2014	423.599	438.889	444.343	438.812	41.235	335.958	332.918	341.734	312.331	386.988	361.083
59.4076	77.1764	76.0296	75.1903	79.5286	61.7104	45.5014	40.6161	47.1008	40.3014	61.6831	131.979	138.366	150.561	155.133	59.432	74.594	72.957	75.949	78.652	32.383	783.917	797.483	803.766	837.709	43.4705	291.311	280.628	288.865	335.394	325.307	350.25	361.307	414.119	378.755	390.145	397.766	394.405	38.2229	423.376	439.02	443.022	437.59	41.26	336.116	332.636	339.794	311.258	386.114	360.07
59.4541	77.3054	75.7702	75.5809	79.8333	61.7597	45.1829	40.1903	46.4348	39.7828	61.7323	130.613	136.5	148.249	152.45	59.479	74.312	72.737	75.927	78.592	32.3977	782.334	797.312	804.238	837.927	43.51	291.01	281.354	289.179	335.493	324.843	349.323	360.946	412.564	377.214	389.019	397.007	393.645	38.2444	422.885	438.759	444.376	437.956	41.285	335.272	331.744	340.901	311.51	385.465	359.902
59.5006	76.7861	74.9197	74.877	78.8566	61.8089	45.255	40.5115	46.6458	39.8485	61.7815	130.051	136.265	147.591	152.108	59.525	73.803	72.145	75.228	77.903	32.4123	783.93	795.969	804.075	836.3	43.5495	290.06	279.461	287.703	334.123	323.659	348.688	359.908	411.845	377.352	388.204	396.421	392.953	38.2659	422.883	438.704	441.778	436.428	41.31	334.765	331	339.396	310.174	383.841	358.439
59.5471	77.0722	75.7041	75.1873	79.5578	61.8582	45.1119	39.9948	46.2412	39.2891	61.8307	129.082	134.985	145.926	150.264	59.572	73.745	72.559	75.451	78.367	32.4269	781.938	795.848	803.015	836.069	43.589	289.871	279.395	287.822	333.964	323.698	348.395	360.038	411.428	376.777	388.597	396.026	392.683	38.2874	422.118	436.892	443.124	437.434	41.335	333.724	330.678	339.419	310.946	384.247	358.908
59.5937	76.291	74.7292	74.1873	78.3459	61.9074	44.8472	39.9866	46.3554	39.5835	61.8799	128.589	135.2	146.257	150.808	59.618	73.306	71.856	74.728	77.533	32.4415	782.205	795.444	802.245	835.177	43.6285	288.269	278.302	286.432	332.543	322.121	347.372	358.881	410.366	375.667	386.879	394.931	391.726	38.309	421.907	437.136	440.795	436.178	41.36	333.477	329.889	338.37	309.721	383.371	357.162
59.6402	76.286	74.7438	74.2715	78.5133	61.9567	44.506	39.3952	45.8096	39.0625	61.9291	127.316	133.43	144.32	148.491	59.665	73.091	71.809	74.428	77.668	32.4561	781.248	795.784	802.547	834.897	43.6681	288.867	278.767	286.837	332.767	321.63	346.224	358.284	409.298	374.489	386.669	394.083	389.896	38.3305	421.676	436.933	441.665	436.414	41.386	333.061	329.846	338.675	309.937	383.584	357.466
59.6867	75.6721	74.1528	73.4746	77.6675	62.0059	44.4061	39.4437	45.7554	39.2923	61.9783	127.738	134.139	145.624	149.941	59.711	72.679	71.269	73.826	76.796	32.4708	781.999	795.07	801.799	834.301	43.7076	287.082	277.242	285.889	331.514	320.661	345.629	356.637	408.64	374.136	385.298	393.365	389.778	38.352	421.072	436.899	440.44	435.669	41.411	332.864	329.187	336.895	309.001	381.785	355.669
59.7333	75.5167	74.5051	74.1031	78.1214	62.0552	44.1074	38.8645	45.4277	38.6238	62.0276	126.707	132.439	143.512	147.272	59.758	72.27	70.8	73.492	76.15	32.4854	780.843	795.008	802.197	835.039	43.7471	287.504	277.892	285.257	331.12	321.038	345.542	357.057	408.059	372.573	384.462	391.765	388.875	38.3735	420.373	435.532	441.264	434.754	41.436	332.224	328.848	337.333	309.427	381.819	356.409
59.7798	74.6186	73.7717	73.169	77.0497	62.1044	43.9718	39.2038	45.4869	38.7818	62.0768	126.331	132.534	143.758	148.024	59.804	71.887	70.56	73.642	76.131	32.5	781.509	794.379	801.063	834.345	43.7866	286.342	276.02	284.458	329.906	320.047	344.408	355.722	406.533	372.33	383.733	391.402	387.856	38.395	420.36	435.701	439.611	434.434	41.461	331.991	328.069	335.809	308.576	381.691	354.953
59.8263	74.9735	73.7816	73.4959	77.6313	62.1536	43.6189	38.7516	44.9896	38.152	62.126	124.781	130.523	141.661	145.418	59.851	71.445	70.058	73.137	75.706	32.5146	779.608	794.247	800.71	834.11	43.8261	286.26	275.85	284.047	329.812	319.117	344.643	355.454	406.774	371.49	382.9	390.859	386.522	38.4165	419.636	434.646	440.199	434.608	41.486	331.199	327.942	336.999	309.216	381.317	355.856
59.8728	74.2148	72.7235	72.3813	76.6799	62.2029	43.6746	38.7789	45.1127	38.4514	62.1752	124.792	130.651	141.89	146.087	59.898	71.633	69.951	72.871	75.687	32.5292	780.853	794.48	800.913	833.162	43.8656	284.874	274.155	282.558	328.862	317.958	343.185	353.978	404.974	370.372	381.768	389.44	385.918	38.438	419.374	434.767	438.84	433.559	41.511	330.649	327.051	335.453	308.22	379.767	353.516
59.9194	74.2605	73.1296	72.773	77.0296	62.2521	43.3357	38.374	44.7136	37.856	62.2244	123.475	128.794	140.046	143.821	59.944	71.191	69.408	71.958	74.661	32.5439	779.177	794.558	800.324	833.497	43.9052	285.076	275.154	283.387	328.67	317.946	342.201	353.869	405.048	369.584	382.085	388.795	384.998	38.4596	418.591	433.686	439.563	433.938	41.536	330.533	326.99	335.928	309.013	380.003	354.849
59.9659	73.56	72.111	71.848	76.0428	62.3014	43.3599	38.6278	44.7988	38.1706	62.2736	122.791	129.102	140.038	143.709	59.991	70.973	69.434	72.21	74.981	32.5585	780.916	793.242	800.435	832.569	43.9447	283.419	273.186	281.681	327.152	316.697	340.836	352.45	403.918	368.883	379.856	387.652	384.358	38.4811	418.442	433.834	438.229	433.559	41.561	330.107	326.158	334.35	307.349	378.727	352.984
60.0124	73.9112	72.6188	72.3004	76.3497	62.3506	42.9951	38.1057	44.3326	37.5643	62.3228	121.656	127.588	138.54	142.288	60.037	70.186	68.691	71.335	74.06	32.5731	779.079	793.83	800.009	832.716	43.9842	283.392	273.559	282.242	327.727	316.431	341.305	352.257	401.827	368.341	379.237	386.55	383.536	38.5026	417.61	432.882	438.687	433.097	41.586	329.281	326.166	334.646	308.078	379.265	353.495
60.0589	73.0915	71.6068	71.1964	75.1605	62.3999	42.9648	38.2555	44.5736	37.8004	62.372	120.977	126.47	137.393	141.057	60.084	70.261	69.069	71.765	74.387	32.5877	779.132	792.893	799.536	831.842	44.0237	282.406	271.811	280.633	325.874	315.086	339.889	351.055	400.976	367.69	378.329	386.278	382.16	38.5241	417.83	432.999	437.298	432.146	41.611	328.599	325.144	333.056	306.742	378.005	352.054
60.1055	73.051	72.0073	71.6355	76.1317	62.4491	42.6915	37.8363	44.0186	37.3054	62.4213	120.13	125.648	137.025	140.364	60.13	69.722	68.113	70.915	73.538	32.6023	778.286	792.72	798.9	832.324	44.0632	281.851	271.603	280.456	325.239	315.302	339.4	351.445	400.569	366.318	377.377	385.364	381.581	38.5456	417.715	432.885	438.364	432.083	41.637	327.824	324.769	333.725	307.092	377.415	352.304
60.152	72.3444	71.2256	70.4888	74.7516	62.4984	42.4915	37.7237	43.9394	37.3948	62.4705	119.318	125.205	136.699	139.784	60.177	69.618	68.291	71.197	73.593	32.617	778.588	792.176	798.209	830.69	44.1027	280.779	270.573	279.063	324.221	313.507	338.277	349.286	399.934	365.471	376.629	383.954	380.931	38.5671	417.692	432.531	437.31	431.714	41.662	327.936	323.892	332.052	306.159	375.833	350.154
60.1985	72.5603	71.2084	71.0401	75.218	62.5476	42.3387	37.4363	43.6115	36.8571	62.5197	118.705	124.993	136.053	139.498	60.223	69.029	67.574	70.54	72.682	32.6316	776.578	791.654	797.644	830.515	44.1423	280.519	270.801	279.476	323.743	313.115	337.998	348.89	399.328	364.602	375.575	383.654	379.914	38.5886	417.271	431.863	436.357	431.036	41.687	327.459	324.284	333.088	306.789	376.687	351.495
60.245	71.8274	70.5459	70.125	73.8692	62.5968	42.1676	37.4895	43.8108	37.2562	62.5689	117.583	123.582	134.534	138.108	60.27	69.153	67.78	70.639	73.292	32.6462	777.244	790.653	797.627	830.146	44.1818	279.633	269.472	278.353	322.796	312.158	336.593	347.653	397.708	363.804	374.642	382.836	379.127	38.6102	416.476	431.886	435.465	430.308	41.712	326.996	323.183	331.316	305.16	375.453	349.543
60.2916	71.9622	70.4833	70.2671	74.2834	62.6461	41.8435	37.0317	43.3632	36.5721	62.6181	117.268	123.041	134.091	137.893	60.317	68.581	66.976	69.681	72.231	32.6608	776.179	790.929	797.509	830.798	44.2213	279.598	269.597	278.206	323.065	311.746	336.027	347.32	397.497	363.465	374.606	382.062	378.006	38.6317	416.447	431.13	435.764	430.136	41.737	326.025	322.961	331.243	305.509	374.928	349.841
60.3381	71.0758	69.958	69.35	73.318	62.6953	41.8109	37.0743	43.4331	36.725	62.6673	116	121.188	131.957	135.33	60.363	68.654	67.525	70.206	72.674	32.6754	776.972	790.646	797.118	830.047	44.2608	278.036	268.304	276.69	322.069	310.546	335.217	346.242	396.45	362.713	373.475	380.548	377.039	38.6532	415.826	430.515	435.426	430.052	41.762	325.809	322.254	330.14	304.473	374.07	348.683
60.3846	70.9703	69.9366	69.5001	73.4164	62.7446	41.614	36.4854	42.8499	35.9682	62.7165	115.918	121.583	132.991	136.419	60.41	68.114	66.754	69.229	71.521	32.6901	775.726	790.445	797.015	830.148	44.3003	278.65	268.136	276.705	320.414	309.774	334.462	345.28	396.023	361.757	372.41	379.432	375.995	38.6747	414.919	430.595	435.268	429.747	41.787	325.492	321.967	330.605	305.464	374.347	348.852
60.4311	70.434	69.0391	68.5992	72.4926	62.7938	41.3221	36.5564	42.8283	36.4217	62.7657	114.724	119.824	131.205	133.952	60.456	67.818	66.637	69.01	71.557	32.7047	776.414	789.649	795.831	828.242	44.3398	277.12	266.913	275.829	319.815	309.15	333.885	344.264	394.905	360.461	371.444	378.634	375.593	38.6962	414.567	430.539	434.778	429.074	41.812	325.16	321.106	328.894	303.991	373.489	347.423
60.4777	70.3328	69.3019	68.6117	72.6349	62.8431	41.0502	36.2367	42.5009	35.7935	62.815	114.761	120.734	131.795	135.071	60.503	67.52	66.126	68.322	70.618	32.7193	775.041	789.79	796.153	828.908	44.3794	277.063	266.89	276.169	319.709	309.414	332.766	344.281	393.852	359.702	370.843	377.78	374.789	38.7177	414.245	429.907	434.245	428.919	41.837	324.22	321.728	329.382	305.111	373.732	347.925
60.5242	69.6471	68.641	67.7433	71.7086	62.8923	41.0553	36.3221	42.439	35.7858	62.8642	113.277	118.742	129.432	132.317	60.549	67.012	66.018	68.399	71.096	32.7339	776.163	789.468	795.635	828.501	44.4189	275.701	265.624	274.353	318.234	308.059	332.026	342.963	393	358.469	370.221	377.064	373.699	38.7392	413.972	429.508	433.737	428.755	41.862	323.757	321.007	327.925	303.684	371.857	346.669
60.5707	69.8723	68.7996	68.0274	72.0439	62.9416	40.7233	36.0081	42.0484	35.4063	62.9134	113.133	118.648	129.895	133.2	60.596	66.542	65.217	67.674	70.222	32.7485	774.645	788.801	795.701	828.938	44.4584	276.404	266.479	274.165	318.137	307.336	331.467	342.177	392.332	358.287	369.396	375.869	373.005	38.7608	413.98	429.536	432.451	427.954	41.888	323.127	320.093	328.731	304.043	371.005	346.286
60.6172	69.1442	67.7349	67.1198	70.9687	62.9908	40.8602	36.1235	42.3573	35.766	62.9626	111.929	117.051	127.791	130.537	60.642	66.932	65.396	68	70.406	32.7632	774.969	788.106	795.626	827.675	44.4979	273.98	265.051	273.136	316.897	306.552	330.298	340.716	391.747	357.118	368.537	374.68	371.907	38.7823	413.316	428.289	433.179	427.664	41.913	322.56	319.466	326.761	302.88	370.549	345.328
60.6638	69.1357	67.8497	67.4794	71.5944	63.0401	40.507	35.5559	41.8073	35.1318	63.0118	111.839	117.64	128.824	131.861	60.689	66.34	64.812	67.368	69.604	32.7778	774.746	788.493	795.035	827.925	44.5374	274.634	265.07	273.235	316.807	306.752	330.216	340.934	390.719	356.063	367.771	374.401	370.99	38.8038	412.977	428.056	432.45	427.317	41.938	322.457	319.335	327.694	303.642	371.678	345.981
60.7103	68.596	67.2191	66.5912	70.5714	63.0893	40.4583	35.5905	42.0805	35.4739	63.061	110.334	115.782	126.33	129.458	60.736	65.869	64.839	67.326	69.525	32.7924	775.765	788.141	794.521	826.904	44.5769	272.907	263.78	272.201	315.93	305.594	329.419	339.857	389.494	355.286	366.501	373.448	370.298	38.8253	412.65	427.454	432.188	426.927	41.963	322.218	318.597	326.603	302.552	370.169	344.419
60.7568	68.5889	67.9485	67.2404	71.1395	63.1385	40.1784	35.1817	41.5942	35.0314	63.1102	109.869	115.045	125.941	129.197	60.782	65.377	63.932	66.251	68.548	32.807	772.944	787.821	793.988	826.405	44.6165	273.057	263.431	271.796	315.187	304.831	328.349	339.266	388.962	354.91	366.061	372.627	369.059	38.8468	413.057	427.927	430.622	426.381	41.988	320.994	318.897	327.006	303.426	370.345	345.032
60.8033	67.8105	66.9425	66.1077	70.0324	63.1878	39.8994	35.3676	41.6224	34.969	63.1594	109.183	113.992	124.567	127.591	60.829	65.234	64.361	66.778	68.892	32.8216	774.145	786.927	794.225	825.882	44.656	271.786	262.594	270.865	314.005	303.88	327.302	338.316	387.543	354.22	365.118	372.051	368.385	38.8683	411.869	427.309	430.893	425.9	42.013	320.772	318.039	325.528	302.053	368.679	343.715
60.8499	67.9083	66.8225	66.5642	70.0133	63.237	39.7533	35.0655	41.116	34.4524	63.2087	108.748	114.956	125.985	129.038	60.875	64.635	63.411	65.772	67.926	32.8363	772.557	787.157	793.54	826.076	44.6955	272.034	261.828	270.667	313.423	302.841	326.866	337.63	386.585	353.365	364.433	371.802	368.279	38.8898	411.557	426.527	429.878	425.537	42.038	320.677	317.275	326.205	302.523	368.862	343.19
60.8964	67.3151	66.1482	65.5908	69.1465	63.2863	39.8517	35.1215	41.5252	34.7425	63.2579	107.268	112.459	123.563	126.357	60.922	64.698	63.49	66.044	68.52	32.8509	773.154	786.361	793.429	825.519	44.735	270.632	260.639	269.569	312.618	302.497	325.786	337.367	385.887	352.359	363.551	370.742	367.612	38.9114	411.127	426.145	430.611	425.701	42.063	319.875	316.52	324.587	300.985	368.061	342.432
60.9429	67.4364	66.371	65.4971	68.966	63.3355	39.6845	34.6977	40.9094	34.2477	63.3071	107.817	113.576	124.324	127.388	60.968	64.154	62.619	65.076	67.41	32.8655	772.595	786.174	792.923	825.391	44.7745	270.619	260.865	269.119	312.155	301.996	325.52	336.442	384.593	351.363	362.079	369.224	365.894	38.9329	411.132	426.598	429.446	425.222	42.088	319.903	315.901	324.624	301.612	367.798	342.17
60.9895	66.6037	65.5482	64.874	68.3971	63.3848	39.5793	34.8333	41.1467	34.5067	63.3563	106.588	111.752	122.331	124.786	61.015	63.848	62.896	65.356	67.8	32.8801	773.354	785.498	792.067	824.646	44.814	269.433	260.07	268.147	311.445	301.045	324.616	335.523	383.923	350.53	361.208	368.228	364.491	38.9544	410.798	425.119	429.998	424.713	42.113	319.301	315.844	323.074	300.428	366.406	341.473
61.036	66.2113	65.4075	64.6084	68.2876	63.434	39.1955	34.5364	40.4316	33.8799	63.4055	106.712	111.996	123.352	126.166	61.061	63.469	62.329	64.524	66.861	32.8947	771.988	785.543	792.428	824.69	44.8536	269.405	259.709	267.976	311.183	300.588	324.172	335.286	383.871	349.807	360.857	367.74	364.009	38.9759	410.58	425.28	428.441	423.849	42.139	318.636	315.865	324.255	300.603	366.949	341.491
61.0825	65.6362	64.6797	64.0102	67.4563	63.4833	39.2445	34.3248	40.5094	34.0591	63.4547	105.58	110.023	120.984	123.482	61.108	63.358	62.374	64.589	66.999	32.9094	772.49	784.53	791.919	823.499	44.8931	268.061	258.82	267.156	310.249	299.846	323.515	334.214	382.928	348.921	359.57	366.882	363.4	38.9974	409.748	424.39	429.096	424.056	42.164	318.121	315.15	322.612	299.851	365.76	340.31
61.129	65.6365	64.5491	63.9666	67.5009	63.5325	38.9072	33.9075	40.018	33.4371	63.5039	105.115	110.7	121.7	124.598	61.155	62.727	61.653	63.916	66.063	32.924	771.41	784.57	791.674	823.704	44.9326	266.808	258.163	266.263	309.095	298.92	322.186	333.18	381.882	347.919	358.688	366.173	362.729	39.0189	408.745	424.181	427.781	423.467	42.189	317.468	314.97	322.755	300.294	365.234	340.371
61.1756	65.1413	64.1941	63.509	67.2176	63.5817	38.8106	34.0232	40.4827	33.8166	63.5531	103.753	108.838	119.637	122.291	61.201	62.781	61.501	64.057	66.445	32.9386	772.632	784.837	791.32	823.464	44.9721	266.585	257.564	265.567	308.367	298.154	321.307	332.417	380.977	347.133	357.81	365.49	362.111	39.0404	408.419	424.028	427.997	423.036	42.214	316.977	314.15	321.358	299.16	364.595	339.888
61.2221	64.2705	63.4512	62.8429	66.4455	63.631	38.5249	33.7365	40.0105	33.1589	63.6024	103.536	109.322	120.572	123.131	61.248	62.126	60.818	63.271	65.503	32.9532	770.544	784.783	790.772	822.53	45.0116	265.992	256.726	264.97	307.976	297.617	321.018	331.755	380.133	346.631	356.491	364.306	360.977	39.062	408.018	423.726	426.708	422.361	42.239	316.718	314.357	321.344	299.048	364.498	339.911
61.2686	64.2735	63.3287	62.8745	66.5681	63.6802	38.421	33.4916	39.7182	33.2673	63.6516	102.285	107.551	118.469	120.609	61.294	62.025	61.13	63.356	66.062	32.9678	770.983	784.491	790.315	822.22	45.0511	265.516	256.372	264.814	307.895	297.053	320.569	331.18	379.664	345.931	356.016	363.392	359.764	39.0835	408.267	423.053	427.635	422.971	42.264	316.025	313.193	320.181	298.319	363.287	338.554
61.3151	63.4537	62.9126	62.1603	65.8395	63.7295	38.0969	33.2643	39.322	32.94	63.7008	102.224	108.005	118.832	121.838	61.341	61.199	60.32	62.293	64.722	32.9825	769.25	783.962	789.915	822.42	45.0907	264.815	255.262	263.938	307.082	296.349	319.436	330.149	378.487	345.247	355.358	362.936	359.033	39.105	407.951	423.056	425.811	421.838	42.289	315.497	312.885	320.952	298.308	363.013	338.292
61.3617	63.8272	62.9339	62.3414	65.8521	63.7787	37.9908	33.1506	39.1877	32.75	63.75	101.104	106.214	116.841	119.441	61.387	61.498	60.385	62.623	65.153	32.9971	770.216	783.068	789.388	822.31	45.1302	264.664	255.221	263.949	306.14	295.898	318.735	329.534	377.107	344.707	354.763	362.528	358.116	39.1265	407.224	422.065	426.77	422.118	42.314	315.142	312.24	319.507	297.589	362.109	337.471
61.4082	63.1092	61.8114	61.2822	64.8975	63.828	37.8538	32.9683	39.0795	32.6943	63.7992	100.96	106.684	118.094	120.748	61.434	60.865	59.676	61.8	64.225	33.0117	768.531	783.552	790.537	822.462	45.1697	263.684	254.353	262.748	305.122	294.794	317.818	328.316	376.209	343.702	353.846	361.629	357.541	39.148	406.764	421.832	425.065	420.761	42.339	315.077	312.368	319.516	298.266	362.337	337.382
61.4547	63.1248	62.0971	61.4256	65.061	63.8772	37.5188	32.6612	38.686	32.3073	63.8484	99.7721	104.925	116.044	118.061	61.48	60.919	60.013	62.298	64.833	33.0263	769.938	782.248	788.334	821.6	45.2092	263.394	253.864	262.282	304.951	294.303	317.323	327.795	375.588	342.932	352.851	360.637	357.085	39.1695	406.207	421.33	426.313	421.381	42.364	314.646	311.749	318.445	297.539	361.428	336.465
61.5012	62.4806	61.3135	60.3064	63.7578	63.9265	37.5683	32.8257	38.8721	32.3426	63.8976	99.2069	104.434	115.253	117.861	61.527	60.235	58.978	60.961	63.628	33.0409	768.321	781.631	788.439	821.245	45.2487	262.353	252.705	261.4	304.04	293.418	316.328	326.999	375.086	342.132	351.544	359.406	356	39.191	406.084	421.289	424.282	419.694	42.39	313.996	311.272	318.609	297.532	361.183	336.427
61.5478	62.455	61.4946	60.8528	64.0565	63.9757	37.1893	32.4604	38.3995	31.7498	63.9469	98.0841	102.882	113.875	115.963	61.574	60.329	59.527	61.331	64.055	33.0556	769.177	781.407	788.165	820.006	45.2882	262.51	252.926	261.493	303.732	293.26	315.538	326.359	374.34	341.285	351.034	358.632	355.154	39.2126	405.966	420.359	425.47	420.631	42.415	313.468	310.699	317.895	296.943	360.57	335.845
61.5943	61.9298	60.8813	60.0082	62.8744	64.025	37.2694	32.4877	38.3268	32.1046	63.9961	98.1834	103.877	114.709	117.462	61.62	59.665	58.513	60.2	62.624	33.0702	767.386	781.694	787.885	819.488	45.3278	260.486	251.369	260.064	302.412	292.445	314.827	325.081	372.974	339.801	350.05	357.875	354.228	39.2341	405.572	420.774	423.316	418.721	42.44	312.444	310.569	317.478	296.862	360.317	335.513
61.6408	61.5605	60.9303	60.2054	63.7223	64.0742	37.1006	31.8668	37.8506	31.4921	64.0453	97.1116	102.086	112.839	115.176	61.667	59.286	58.297	60.474	62.792	33.0848	768.552	781.359	786.63	820.391	45.3673	260.427	251.141	259.87	301.874	291.361	313.842	324.499	372.381	339.438	349.684	357.294	353.293	39.2556	404.919	419.889	425.083	419.54	42.465	312.235	309.768	316.965	296.507	360.023	334.899
61.6873	60.6848	59.8872	59.1173	62.5091	64.1234	36.8915	32.114	38.2354	31.756	64.0945	96.8695	102.064	112.677	115.553	61.713	58.686	57.593	59.654	61.829	33.0994	767.225	780.806	787.198	820.068	45.4068	259.029	250.156	258.743	300.794	290.722	312.699	323.861	371.653	338.86	348.658	356.357	352.219	39.2771	404.807	419.404	422.571	418.612	42.49	312.231	309.367	316.61	296.243	359.203	334.261
61.7339	60.974	60.3264	59.6056	63.0874	64.1727	36.6085	31.6718	37.7821	31.2437	64.1437	95.465	100.525	110.966	113.343	61.76	58.668	57.562	59.905	62.027	33.114	767.949	780.896	786.321	818.925	45.4463	259.633	250.197	258.645	300.61	290.297	312.327	322.876	371.279	337.78	348.078	355.342	351.276	39.2986	403.894	418.445	423.949	418.263	42.515	311.941	309.098	315.885	295.879	358.396	333.787
61.7804	60.374	59.4372	58.6059	61.6715	64.2219	36.5062	31.854	37.7917	31.3778	64.1929	95.4242	100.721	112.089	114.131	61.806	58.078	56.965	59.078	61.103	33.1287	765.791	781.306	787.105	818.895	45.4858	258.185	248.968	256.962	299.861	289.364	311.26	321.855	369.899	336.723	346.78	353.841	350.995	39.3201	403.809	418.85	421.539	417.52	42.54	311.497	308.388	315.015	295.186	357.976	333.008
61.8269	59.9933	59.4834	58.6689	62.0531	64.2712	36.3588	31.5072	37.5214	30.9821	64.2421	94.3258	99.3489	109.968	111.905	61.853	57.979	57.4	59.069	61.488	33.1433	766.373	780.061	786.104	818.931	45.5253	258.639	248.76	257.78	299.208	288.735	310.459	321.624	368.976	336.147	345.494	353.423	349.998	39.3417	403.348	417.843	424.185	418.137	42.565	310.699	307.881	314.945	294.963	357.783	332.501
61.8734	59.1388	58.8674	57.828	60.8257	64.3204	36.3164	31.668	37.7752	31.1916	64.2913	94.5609	99.7967	110.926	113.471	61.899	57.539	56.592	58.381	60.723	33.1579	766.262	778.994	785.44	818.678	45.5649	257.432	247.424	256.206	298.149	287.931	309.98	320.345	368.149	335.387	344.785	352.923	348.775	39.3632	403.167	417.928	421.592	416.745	42.59	310.369	307.38	314.055	294.381	356.905	331.916
61.92	59.5364	58.8518	57.9746	61.5346	64.3697	36.003	31.2191	37.2219	30.7299	64.3406	93.2384	98.0037	108.999	110.597	61.946	57.674	56.513	58.539	61.019	33.1725	765.012	778.189	785.222	818.269	45.6044	257.628	247.823	256.123	297.609	287.792	309.389	319.671	367.63	334.391	344.721	351.998	347.702	39.3847	402.6	417.175	422.903	417.576	42.615	309.64	307.217	313.937	294.599	356.665	331.591
61.9665	58.8615	58.1448	57.0903	60.5553	64.4189	35.7722	31.3001	37.3057	30.8786	64.3898	92.8421	97.8997	108.887	111.256	61.993	56.966	55.809	57.796	60.106	33.1871	766.136	777.458	785.135	817.647	45.6439	255.938	246.709	254.506	296.034	286.37	308.561	318.874	366.759	333.392	343.736	351.188	347.22	39.4062	402.472	417.671	420.618	416.453	42.641	309.006	306.392	312.706	293.789	355.853	330.555
62.013	59.193	58.3869	57.8459	60.764	64.4682	35.5577	30.8841	36.735	30.3687	64.439	92.134	96.7051	107.405	109.393	62.039	56.644	55.675	57.703	60.012	33.2018	764.192	777.906	785.099	817.229	45.6834	255.815	246.741	254.82	296.529	286.226	307.739	318.471	365.904	332.813	343.086	349.922	345.95	39.4277	401.691	416.039	421.681	416.141	42.666	308.402	305.956	312.733	293.755	354.768	330.824
62.0596	58.1547	57.5372	56.6773	59.536	64.5174	35.4658	30.885	36.935	30.4097	64.4882	91.882	96.8636	107.756	109.559	62.086	56.307	55.323	57.374	59.679	33.2164	764.988	777.803	785.104	816.784	45.7229	254.845	245.576	253.405	295.535	285.238	307.312	316.75	364.922	331.396	342.085	349.309	344.928	39.4492	401.696	416.531	419.761	415.643	42.691	308.03	305.416	311.157	293.153	353.782	330.255
62.1061	58.3056	57.5986	56.9615	60.1686	64.5666	35.1933	30.3937	36.4633	30.0112	64.5374	90.9207	95.4053	106.117	107.617	62.132	55.934	55	57.021	59.22	33.231	764.069	776.86	783.58	816.181	45.7624	254.887	245.398	254.327	295.131	284.283	306.545	316.471	364.083	331.13	341.412	349.094	344.006	39.4707	400.536	415.921	420.915	415.199	42.716	307.729	305.401	312.187	293.397	353.684	329.764
62.1526	57.6729	56.8101	56.0276	59.1026	64.6159	35.307	30.5339	36.5094	30.1451	64.5866	90.6491	95.8418	106.653	108.817	62.179	55.469	54.644	56.625	58.724	33.2456	764.488	777.409	784.169	815.67	45.802	253.126	244.593	253.243	294.101	283.313	305.644	315.453	363.177	330.465	340.088	347.719	343.396	39.4923	400.509	415.405	418.743	414.262	42.741	307.516	304.505	310.39	292.11	352.947	328.661
62.1991	57.5807	56.7471	56.0123	59.3419	64.6651	35.1001	30.2374	36.1713	29.8414	64.6358	89.6886	94.3962	104.713	106.633	62.225	55.323	54.383	56.265	58.57	33.2602	763.048	777.759	783.797	815.573	45.8415	253.7	244.327	252.475	294.033	283.459	305.102	315.398	362.507	329.78	339.689	346.951	342.445	39.5138	400.298	414.378	420.19	414.639	42.766	306.515	304.739	311.339	292.838	353.357	328.818
62.2457	56.8175	55.968	55.2573	58.0677	64.7144	34.9954	30.3078	36.337	29.9722	64.685	89.5365	94.5212	105.515	107.308	62.272	55.042	53.939	55.998	58.366	33.2749	763.521	776.027	783.575	814.885	45.881	252.097	242.745	251.493	293.008	282.229	303.867	314.115	360.887	328.764	338.656	346.505	342.4	39.5353	399.505	414.587	418.336	413.177	42.791	306.161	303.796	310.05	291.433	352.192	327.88
62.2922	56.9145	56.5859	55.9113	59.0908	64.7636	34.5733	29.8724	35.7422	29.394	64.7343	88.3317	92.969	103.74	105.328	62.318	54.638	53.408	55.55	57.648	33.2895	762.145	776.836	783.189	815.162	45.9205	252.425	243.364	251.66	292.179	282.787	303.545	313.654	360.197	328.131	338.107	345.119	341.19	39.5568	398.983	413.579	419.159	414.309	42.816	305.857	303.599	310.212	292.02	352.413	327.91
62.3387	56.1308	55.6462	54.6802	57.7655	64.8129	34.6196	29.9736	35.9281	29.4871	64.7835	88.0689	93.2581	104.147	105.921	62.365	54.221	53.376	55.359	57.45	33.3041	763.471	776.36	783.049	814.439	45.96	250.945	242.279	250.027	291.187	281.428	302.35	311.503	359.478	327.081	336.33	344.014	340.497	39.5783	399.026	413.631	417.791	413.312	42.841	305.57	303.226	308.872	290.854	350.76	327.003
62.3852	56.0792	55.4375	54.9296	58.0905	64.8621	34.3009	29.7998	35.5305	29.1043	64.8327	87.0317	91.61	102.34	104.144	62.412	53.505	52.682	54.494	56.402	33.3187	761.297	775.996	782.698	814.05	45.9995	251.507	242.218	250.311	290.995	280.974	302.289	312.846	358.822	326.437	336.134	343.413	339.819	39.5998	398.454	413.509	419.101	413.622	42.866	304.972	302.417	309.602	291.578	351.399	327.168
62.4318	55.3101	54.6743	53.983	56.9101	64.9114	34.4013	29.6413	35.6299	29.2171	64.8819	86.2394	90.7334	101.393	103.184	62.458	53.495	52.609	54.534	56.592	33.3333	762.973	775.403	782.301	813.325	46.0391	249.833	240.87	248.958	290.004	279.872	301.37	311.706	357.631	325.369	335.852	342.608	338.596	39.6213	398.645	413.426	416.39	412.425	42.892	304.281	301.381	308.31	290.156	349.775	325.745
62.4783	55.5758	55.0975	54.3303	57.3208	64.9606	34.1634	29.278	35.2683	28.7214	64.9311	85.3799	89.8638	100.482	102.246	62.505	52.814	51.707	53.393	55.617	33.348	760.265	774.669	782.112	813.359	46.0786	250.138	240.842	248.856	289.363	279.164	300.892	310.734	356.277	324.554	334.478	341.657	338.374	39.6429	397.613	412.709	418.586	412.422	42.917	303.497	301.289	307.845	290.926	349.583	326.31
62.5248	54.8988	54.3545	53.4555	56.2097	65.0098	34.081	29.394	35.2554	28.9467	64.9803	84.836	89.2893	99.7643	101.616	62.551	52.832	51.765	53.659	55.697	33.3626	761.655	773.475	781.569	812.661	46.1181	248.455	239.646	247.847	287.677	278.027	299.64	308.931	355.367	323.586	333.727	340.467	337.197	39.6644	397.478	412.718	415.835	410.962	42.942	303.268	300.174	306.858	289.483	348.879	325.567
62.5713	54.7834	54.404	53.5832	56.5375	65.0591	33.7768	29.0805	34.7823	28.5184	65.0295	84.7575	89.2159	99.6448	101.528	62.598	52.008	50.838	52.821	54.808	33.3772	760.829	775.147	780.758	812.592	46.1576	249.048	240.228	248.546	288.213	278.454	299.428	309.186	355.562	323.556	333.057	340.46	336.957	39.6859	397.293	411.375	416.548	411.399	42.967	302.524	300.808	307.201	290.539	349.306	325.197
62.6179	54.1375	53.5449	52.5796	55.5484	65.1083	33.7024	29.2154	34.9838	28.7379	65.0787	84.3047	88.7446	99.4231	100.884	62.644	52.139	51.137	53.058	55.268	33.3918	761.422	773.885	780.848	812.75	46.1971	247.452	239.217	246.959	286.878	277.352	298.526	308.522	354.38	322.227	332.597	338.641	336.293	39.7074	397.076	411.289	415.37	410.424	42.992	302.103	300.437	305.793	288.833	347.754	323.651
62.6644	54.2368	53.8188	52.9296	56.2737	65.1576	33.4662	28.887	34.7366	28.3506	65.128	83.6892	87.9927	98.8296	100.185	62.691	51.562	50.377	52.07	54.151	33.4064	759.411	773.868	780.858	812.23	46.2366	247.796	239.346	247.053	286.81	277.15	297.446	307.853	353.828	321.244	331.409	338.34	334.446	39.7289	395.997	410.906	416.569	411.025	43.017	301.639	299.768	305.94	289.524	347.355	323.336
62.7109	53.5212	52.8847	51.9602	54.9845	65.2068	33.5129	28.8211	34.8879	28.5524	65.1772	82.695	86.7168	97.448	98.857	62.737	51.659	50.864	52.746	54.746	33.4211	760.153	773.56	780.405	811.185	46.2762	246.469	238.134	245.892	285.841	276.338	296.816	306.716	352.74	320.886	330.71	337.279	334.106	39.7504	396.155	410.7	414.532	409.24	43.042	301.233	299.083	305.086	288.2	345.716	322.082
62.7574	53.6187	53.163	52.5214	55.6484	65.2561	33.2543	28.5749	34.4318	28.1643	65.2264	82.2326	86.7319	97.3107	98.6048	62.784	50.956	49.945	51.55	53.549	33.4357	759.345	772.877	780.152	810.986	46.3157	246.728	237.781	246.035	285.487	275.469	296.493	306.623	351.476	319.663	329.716	336.368	332.318	39.7719	395.34	409.243	414.923	409.321	43.067	300.898	298.808	304.9	288.421	346.403	322.549
62.804	53.0208	52.3632	51.6651	54.4582	65.3053	33.2603	28.7421	34.5638	28.2576	65.2756	81.541	85.6151	96.259	97.2712	62.831	50.926	50.017	51.855	53.901	33.4503	759.582	772.062	779.147	810.042	46.3552	245.298	236.577	244.694	284.006	274.364	295.27	305.085	350.328	318.703	328.565	335.787	332.562	39.7935	395.519	409.899	413.4	408.605	43.092	300.531	298.127	303.343	287.267	345.328	321.839
62.8505	53.0335	52.8227	51.6618	54.61	65.3546	33.1363	28.3036	34.2015	27.8169	65.3248	81.4594	85.8048	96.4404	97.7463	62.877	50.296	49.281	50.994	52.728	33.4649	758.536	772.396	778.57	810.475	46.3947	245.467	236.39	244.957	283.928	274.161	294.287	304.49	349.8	318.005	327.903	335.855	331.963	39.815	395.131	409.047	414.229	408.206	43.117	300.248	298.211	304.744	287.91	345.343	321.7
62.897	52.1376	51.6591	50.6018	53.0983	65.4038	32.9485	28.323	34.1377	28.0632	65.374	80.8459	84.8033	95.422	96.8728	62.924	50.226	49.23	51.186	53.059	33.4795	759.058	771.782	778.627	810.8	46.4342	243.874	235.189	243.665	282.166	273.197	293.39	303.885	349.283	317.376	327.021	334.667	330.677	39.8365	394.857	409.241	412.692	407.734	43.143	299.751	297.362	303.166	286.615	344.124	320.431
62.9435	52.0278	51.7149	50.8443	53.8229	65.4531	32.7277	27.9145	33.7697	27.5511	65.4232	80.488	84.8039	95.4478	96.6255	62.97	49.637	48.508	50.327	52.076	33.4942	757.547	771.267	778.578	809.738	46.4737	244.294	235.79	243.383	283.484	273.93	293.807	304.282	348.962	317.099	326.999	334.452	330.362	39.858	393.999	408.327	413.348	408.206	43.168	298.757	297.775	303.999	287.782	344.472	320.849
62.9901	51.4129	50.9749	49.9036	52.6223	65.5023	32.5869	28.0798	33.9894	27.7337	65.4724	80.6009	85.3022	95.7648	96.8122	63.017	49.818	48.802	50.625	52.643	33.5088	757.899	770.556	779.042	808.765	46.5132	242.829	234.423	242.272	281.805	272.133	292.61	302.589	347.341	315.555	325.989	332.823	329.245	39.8795	393.647	407.901	411.719	407.699	43.193	298.324	296.805	302.427	286.051	343.338	319.397
63.0366	51.5393	51.1537	50.2902	53.0326	65.5515	32.2847	27.7842	33.5402	27.3995	65.5217	79.4042	83.897	94.4788	95.5903	63.063	49.055	47.975	49.742	51.377	33.5234	756.915	770.83	778.181	809.352	46.5528	243.115	234.063	242.281	281.884	271.703	292.085	301.635	347.03	314.762	325.135	332.27	328.664	39.901	392.266	407.092	412.279	407.244	43.218	298.457	296.485	302.809	287.566	343.98	320.364
63.0831	50.7631	50.3261	49.3987	52.1048	65.6008	32.5002	27.8954	33.7083	27.6496	65.5709	78.2075	82.277	92.6176	93.3092	63.11	48.92	48.148	50.012	51.952	33.538	757.587	770.611	777.112	809.478	46.5923	241.511	232.889	240.897	280.446	270.176	291.087	300.48	345.783	314.221	324.033	331.053	327.931	39.9225	392.564	406.99	411.19	406.546	43.243	297.627	295.933	301.364	286.373	342.227	318.528
63.1297	50.7243	50.4987	49.8285	52.6505	65.65	32.1576	27.5355	33.2631	27.2025	65.6201	77.991	82.1816	92.833	94.0286	63.156	48.347	47.385	49.04	50.942	33.5526	757.475	770.009	777.045	808.768	46.6318	242.419	233.623	241.27	280.709	270.129	290.353	299.961	344.918	313.193	323.493	330.229	326.611	39.9441	392.611	406.555	411.297	406.22	43.268	297.202	295.321	301.609	286.452	342.735	319.06
63.1762	50.115	49.656	48.7264	51.2963	65.6993	32.1609	27.5155	33.4527	27.3241	65.6693	76.9771	80.6551	91.1968	91.9877	63.203	48.453	47.495	49.244	51.193	33.5673	756.297	769.712	777.422	808.491	46.6713	240.438	232.252	239.877	279.011	269.25	289.482	298.668	344.193	312.35	322.254	329.334	325.981	39.9656	392.513	406.405	410.935	405.421	43.293	296.872	294.34	300.439	285.11	341.23	317.327
63.2227	50.3657	49.9953	49.19	51.8427	65.7485	31.962	27.2299	33.068	26.8682	65.7185	77.1153	80.9511	91.6	92.4934	63.25	47.748	46.906	48.36	50.029	33.5819	756.903	769.254	776.88	807.634	46.7108	239.852	231.801	239.974	278.602	268.68	288.667	298.708	342.765	310.99	320.652	327.859	324.957	39.9871	392.217	405.963	410.292	404.995	43.318	296.25	294.768	301.396	286.521	342.016	318.391
63.2692	49.6196	49.1128	48.1957	50.727	65.7978	31.8991	27.3661	33.0785	26.8237	65.7677	76.4052	80.0028	90.3374	91.0588	63.296	47.674	46.969	48.829	50.642	33.5965	755.719	768.471	775.964	807.246	46.7503	239.082	230.693	238.737	277.466	267.925	287.946	297.736	342.515	310.637	320.046	327.344	324.751	40.0086	391.282	405.452	409.738	404.621	43.343	295.776	293.621	299.764	284.651	340.395	316.901
63.3158	49.4115	49.2687	48.4239	51.1454	65.847	31.6606	27.0904	32.8596	26.436	65.8169	76.3162	80.5221	91.178	91.9884	63.343	47.099	46.13	47.871	49.555	33.6111	755.464	767.571	775.462	806.781	46.7899	239.902	230.842	238.6	277.464	267.67	287.509	297.627	341.717	310.353	320.165	326.743	323.658	40.0301	390.614	405.002	409.305	404.339	43.368	295.59	293.724	299.54	285.216	340.024	317.137
63.3623	48.7207	48.3595	47.4082	50.1911	65.8963	31.3539	26.9715	32.8403	26.7491	65.8661	74.9382	79.0495	89.2472	89.5527	63.389	46.922	46.198	47.826	49.819	33.6257	755.113	767.955	774.524	806.448	46.8294	238.138	229.778	237.405	276.51	266.457	286.308	296.098	340.672	309.818	319.267	326.294	322.708	40.0516	390.406	404.576	408.788	404.05	43.394	295.052	293.152	298.837	284.355	339.374	316.103
63.4088	49.0605	48.6394	48.0379	51.1925	65.9455	31.2822	26.7138	32.447	26.2965	65.9154	75.3172	79.2931	89.7198	90.9137	63.436	46.52	45.608	47.117	48.909	33.6404	756.17	768.199	774.195	806.25	46.8689	238.722	229.44	238.165	275.835	266.167	285.866	295.625	340.134	308.628	318.416	325.827	321.817	40.0731	390.136	404.65	407.746	403.434	43.419	294.829	293.09	299.61	285.175	340.169	316.726
63.4553	48.2853	47.9282	47.1479	49.8477	65.9947	31.3923	26.8233	32.5706	26.4892	65.9646	74.449	77.7067	88.3702	89.2634	63.482	46.526	45.829	47.539	49.289	33.655	754.189	767.983	774.527	805.972	46.9084	237.063	228.439	236.564	274.791	265.313	284.819	294.798	338.9	307.926	317.911	324.657	320.705	40.0947	389.27	404.187	408.232	403.999	43.444	294.158	292.954	298.307	284.07	338.379	315.063
63.5019	48.2601	48.0596	46.9932	49.4902	66.044	31.2591	26.4982	32.1777	26.1726	66.0138	74.1587	78.504	89.0318	89.8869	63.529	45.888	45.017	46.698	48.183	33.6696	755.088	767.676	774.211	805.689	46.9479	237.18	229.01	236.693	274.835	265.411	285.017	294.837	338.34	307.483	316.891	324.029	320.216	40.1162	389.247	403.991	407.302	403.218	43.469	293.727	293.237	298.127	284.157	338.374	315.006
63.5484	47.5639	47.2575	46.3154	48.8122	66.0932	30.976	26.5121	32.3177	26.3936	66.063	73.2647	77.19	87.6939	88.1428	63.575	45.892	45.175	46.676	48.389	33.6842	754.025	766.976	774.007	805.349	46.9874	235.7	227.373	235.55	273.482	263.921	283.873	293.369	337.378	306.894	315.461	322.906	319.448	40.1377	388.795	403.185	407.873	402.362	43.494	293.241	292.873	297.622	283.911	338.464	314.842
63.5949	47.8277	47.857	46.7973	49.7919	66.1425	30.742	26.2439	31.9589	25.9057	66.1122	73.5291	77.5048	88.0794	89.1526	63.622	45.197	44.357	45.846	47.45	33.6988	754.165	767.189	773.976	805.125	47.027	236.057	227.6	235.823	273.2	263.481	283.062	292.569	336.764	305.925	314.935	322.113	318.425	40.1592	388.321	403.15	407.005	401.747	43.519	292.482	291.558	295.629	281.986	336.886	312.92
63.6414	47.0945	46.8279	45.7446	48.406	66.1917	30.9539	26.4288	32.0919	26.1245	66.1614	72.8978	76.0289	86.6057	87.0801	63.669	45.128	44.439	45.889	47.872	33.7135	753.427	766.506	773.658	804.536	47.0665	234.714	226.223	234.485	272.57	262.59	281.881	291.969	336.075	305.086	314.231	321.454	317.725	40.1807	388.128	402.63	407.253	401.827	43.544	291.936	290.644	296.106	282.699	336.549	313.29
63.688	47.128	47.1123	46.2849	48.6005	66.241	30.6497	26.0396	31.6833	25.6956	66.2106	72.8184	76.717	87.4828	88.1702	63.715	44.6	43.792	45.021	46.816	33.7281	752.911	765.796	773.314	804.025	47.106	234.825	226.254	234.174	272.134	262.331	281.41	291.292	335.173	304.12	313.227	320.681	316.641	40.2022	388.17	402.737	405.386	401.354	43.569	291.366	289.727	294.489	281.262	335.438	311.576
63.7345	46.3496	46.1511	45.255	47.7321	66.2902	30.6023	25.9978	31.8004	25.7381	66.2598	71.77	75.2974	85.5779	86.0997	63.762	44.634	43.818	45.382	47.12	33.7427	752.414	765.958	772.313	804.461	47.1455	233.531	225.168	233.213	270.925	261.589	280.686	290.384	334.373	303.382	312.557	319.848	316.093	40.2238	387.743	401.206	406.088	401.74	43.594	290.993	289.9	295.622	281.936	335.342	312.449
63.781	46.2901	46.0029	45.081	47.5987	66.3395	30.278	25.6606	31.3502	25.416	66.3091	71.2404	75.4728	86.0193	87.134	63.808	44.018	43.186	44.648	46.16	33.7573	751.73	765.399	771.606	804.433	47.185	233.411	224.907	232.74	270.671	260.846	280.156	289.871	333.427	302.568	312.058	319.204	315.169	40.2453	387.182	401.399	404.859	400.874	43.619	290.377	288.682	294.288	280.301	334.806	311.207
63.8275	45.7724	45.5544	44.7776	47.04	66.3887	30.3839	25.7262	31.4261	25.3871	66.3583	70.2451	74.0667	84.2282	84.9138	63.855	44.119	43.263	44.877	46.629	33.7719	751.446	764.999	771.679	803.835	47.2245	232.549	224.358	232.089	269.895	260.159	279.474	289.252	332.418	301.985	311.31	318.331	314.288	40.2668	387.027	401.399	405.467	400.61	43.645	290.327	288.639	293.894	281.054	334.478	311.379
63.8741	45.4295	45.1403	44.2867	46.4102	66.438	30.0999	25.4348	31.1439	25.0153	66.4075	70.267	74.1217	84.7205	85.3942	63.901	43.612	42.695	44.114	45.794	33.7865	752.133	764.027	771.193	802.356	47.2641	231.976	223.929	231.445	269.219	259.543	278.675	288.316	331.481	301.312	310.397	317.299	313.194	40.2883	386.197	400.939	404.368	399.951	43.67	290.256	288.351	292.513	279.947	333.494	310.034
63.9206	45.1857	44.8705	43.9534	46.3965	66.4872	30.1173	25.5227	31.1464	25.4256	66.4567	69.3331	73.1511	83.3761	83.5679	63.948	43.437	42.756	44.3	45.927	33.8012	751.724	763.397	771.391	802.494	47.3036	231.538	223.212	230.876	268.714	258.53	278.23	287.2	330.805	300.274	309.562	316.491	312.485	40.3098	386.053	400.318	404.833	400.081	43.695	289.65	288.436	293.443	281.08	333.542	310.51
63.9671	44.5615	44.1885	43.2827	45.8146	66.5364	29.9096	25.1921	30.9079	24.8865	66.5059	69.4336	73.4392	83.4912	84.5642	63.994	42.883	42.042	43.338	44.841	33.8158	751.724	763.307	771.625	802.197	47.3431	230.873	222.325	230.439	268.097	257.77	277.402	286.585	329.892	299.473	308.589	315.79	312.099	40.3313	385.443	399.681	402.788	398.787	43.72	289.371	287.212	292.018	280.019	332.632	309.056
64.0136	44.4118	44.3274	43.3578	45.862	66.5857	29.8291	25.353	31.0087	24.8593	66.5551	68.4459	72.2596	81.8625	82.767	64.041	42.661	41.933	43.389	45.303	33.8304	750.288	763.382	771.15	801.504	47.3826	230.037	221.718	229.828	267.153	256.937	276.738	285.837	329.014	298.738	307.944	315.007	310.946	40.3528	384.903	399.291	403.553	399.367	43.745	288.665	287.459	292.9	280.193	332.755	310.357
64.0602	43.7583	43.5285	42.4491	44.9962	66.6349	29.5914	25.1875	30.8148	24.7526	66.6043	68.1996	72.0322	82.6349	83.412	64.088	42.317	41.333	42.56	44.405	33.845	750.978	763.16	770.201	801.704	47.4221	229.379	221.388	229.27	266.234	256.192	276.028	285.083	328.485	297.903	307.572	314.408	310.039	40.3744	384.63	399.352	401.851	398.262	43.77	288.392	286.548	291.803	279.04	331.044	308.132
64.1067	43.8263	43.6183	42.817	45.0723	66.6842	29.4055	24.9713	30.5998	24.5523	66.6535	67.3414	70.8917	81.4176	81.3994	64.134	42.181	41.639	43.013	44.769	33.8596	749.69	763.345	769.782	801.806	47.4616	228.841	220.654	228.521	266.027	256.013	275.171	284.192	327.748	296.979	306.684	313.382	309.219	40.3959	384.291	398.77	402.927	398.254	43.795	287.579	286.926	292.476	279.911	331.671	309.146
64.1532	43.1822	42.8918	41.9022	44.2018	66.7334	29.4154	24.8759	30.5537	24.5546	66.7028	67.5083	71.0916	81.4761	82.102	64.181	41.562	40.893	42.136	43.518	33.8743	750.203	762.649	769.509	800.581	47.5012	228.818	220.227	228.183	266.001	255.914	274.847	284.094	327.215	296.578	306.097	312.566	308.717	40.4174	383.948	398.194	401.289	397.131	43.82	286.929	286.327	290.803	278.408	330.606	307.205
64.1998	43.4175	43.1424	42.2568	44.7668	66.7827	29.1676	24.6793	30.3255	24.3472	66.752	66.7894	70.0738	80.4185	80.8005	64.227	41.797	41.025	42.461	44.108	33.8889	749.257	761.532	769.376	800.541	47.5407	228.164	219.439	227.771	265.189	255.09	274.165	283.648	326.463	296.004	305.344	311.849	308.196	40.4389	383.709	397.949	402.257	397.828	43.845	287.01	285.689	290.507	278.737	330.8	307.827
64.2463	42.8501	42.3472	41.4946	43.8021	66.8319	29.0996	24.7144	30.3512	24.3522	66.8012	66.6614	70.4104	80.5986	81.2766	64.274	41.211	40.229	41.672	43.125	33.9035	750.438	761.41	768.763	799.963	47.5802	227.341	218.684	226.979	264.169	254.04	273.517	282.112	325.45	294.848	304.342	310.772	306.935	40.4604	383.365	397.705	400.334	395.783	43.87	286.691	285.015	289.108	277.23	329.594	305.791
64.2928	42.8651	42.5256	41.7047	43.9708	66.8812	29.0122	24.4189	30.1734	24.1139	66.8504	65.7462	69.2886	79.2643	79.369	64.32	40.975	40.53	41.883	43.607	33.9181	747.959	761.408	768.322	799.498	47.6197	227.04	218.686	226.352	263.479	253.582	272.685	281.591	324.494	293.971	303.737	310.173	306.156	40.4819	382.993	396.503	401.929	397.414	43.896	285.761	284.779	290.186	277.844	329.899	306.774
64.3393	42.2683	41.8905	40.9162	42.9961	66.9304	29.103	24.4649	30.1661	24.1742	66.8996	65.6637	69.193	79.5486	80.2634	64.367	40.392	39.84	41.083	42.471	33.9327	748.897	760.793	767.095	799.421	47.6592	226.276	217.931	225.708	262.625	252.703	271.53	280.985	323.519	292.901	302.867	309.391	305.764	40.5034	382.41	397.096	399.624	395.914	43.921	285.056	284.081	288.74	276.797	328.403	305.212
64.3859	42.2179	42.3519	41.2305	43.5682	66.9796	28.8307	24.2137	29.7536	23.8397	66.9488	64.9079	68.0544	78.3492	78.7906	64.413	40.541	40.068	41.613	43.086	33.9474	747.727	760.355	767.09	799.187	47.6987	226.023	217.516	225.579	262.323	252.051	270.917	280.268	323.03	292.034	302.171	308.592	304.679	40.525	382.486	395.975	400.645	396.401	43.946	284.62	284.547	289.197	277.267	328.942	306.137
64.4324	41.5078	41.2983	40.1828	42.4545	67.0289	28.7465	24.1687	29.7271	23.8925	66.998	64.8023	68.7197	79.1162	79.4674	64.46	39.974	39.175	40.557	42.098	33.962	748.321	760.803	767.383	798.985	47.7383	224.784	216.557	224.724	261.574	251.578	270.334	279.316	322.443	291.524	301.412	307.774	303.768	40.5465	381.732	396.471	398.718	394.94	43.971	284.136	283.871	288.238	276.262	327.602	304.621
64.4789	41.6651	41.5426	40.6849	43.0449	67.0781	28.5645	23.968	29.3392	23.5426	67.0472	63.8765	67.4889	77.5188	77.5302	64.507	39.84	39.386	40.859	42.473	33.9766	746.699	759.638	767.37	799.03	47.7778	224.785	216.717	224.467	261.165	251.17	270.365	278.739	321.091	290.963	300.651	307.284	303.184	40.568	380.838	394.778	400.153	395.302	43.996	284.322	283.746	288.756	277.28	328.374	305.224
64.5254	40.9271	40.6433	39.8091	41.9523	67.1274	28.5695	23.9827	29.5939	23.6381	67.0965	63.8259	67.6238	78.0022	78.3741	64.553	39.378	38.728	40.138	41.474	33.9912	747.65	759.492	766.619	798.227	47.8173	223.1	215.183	223.429	260.142	249.858	269.226	277.797	319.837	290.217	300.126	306.244	302.62	40.5895	381.044	394.998	398.133	394.545	44.021	284.057	282.677	287.162	275.195	326.443	303.465
64.572	40.9365	40.7341	39.8597	42.1762	67.1766	28.36	23.758	29.3304	23.2911	67.1457	63.1927	66.4884	76.7568	76.7409	64.6	39.392	39.158	40.335	41.955	34.0058	746.226	759.224	765.874	798.242	47.8568	223.092	215.426	223.435	259.64	249.373	268.642	277.841	319.323	289.492	299.24	305.709	301.948	40.611	380.601	394.303	399.478	394.422	44.046	282.99	282.28	287.221	276.033	326.232	304.333
64.6185	40.4119	39.9074	39.2108	41.3955	67.2259	28.1986	23.7354	29.3607	23.5213	67.1949	62.9327	66.6216	76.9728	77.2616	64.646	38.891	38.36	39.41	40.859	34.0205	747.213	759.703	766.659	796.997	47.8963	221.697	213.955	222.397	258.577	248.775	267.613	276.778	318.457	288.554	297.936	304.524	300.711	40.6325	380.243	394.012	397.561	393.375	44.071	282.694	281.408	286.28	274.967	325.399	302.588
64.665	40.4895	40.3682	39.3772	41.6471	67.2751	27.8925	23.4145	28.937	23.042	67.2441	62.1914	65.4654	75.8846	76.0946	64.693	38.667	38.355	39.522	40.932	34.0351	745.927	759.193	766.091	797.216	47.9358	222.691	214.284	222.246	258.011	248.171	267.169	276.046	317.75	287.075	297.362	303.479	299.419	40.654	379.825	394.129	399.016	394.276	44.096	282.457	281.73	287.404	275.612	325.788	303.544
64.7115	39.894	39.8697	38.484	40.6759	67.3244	27.9965	23.5606	29.0929	23.2551	67.2933	62.1666	66.052	76.6134	76.7006	64.739	38.232	37.983	38.945	40.353	34.0497	746.95	757.824	764.995	796.749	47.9754	221.117	213.056	220.768	257.116	247.188	266.186	274.754	316.891	286.275	296.45	302.388	298.635	40.6756	379.535	393.702	397.028	393.162	44.121	281.925	280.556	285.686	274.174	324.361	302.289
64.7581	40.0202	39.8902	38.9293	40.9153	67.3736	27.8358	23.1892	28.7501	22.7823	67.3425	61.4182	65.0919	75.1958	75.3039	64.786	38.246	37.862	38.99	40.749	34.0643	744.893	757.506	764.297	796.853	48.0149	220.954	213.665	221.064	256.828	247	265.561	274.579	316.313	286.203	295.738	302.509	298.016	40.6971	378.974	393.088	397.82	393.577	44.147	281.781	280.871	286.327	275.073	324.719	301.915
64.8046	39.3837	39.2323	38.1557	39.9866	67.4228	27.7946	23.3313	28.9751	23.1657	67.3917	61.5637	65.1395	75.5339	75.7663	64.832	37.781	37.294	38.321	39.914	34.0789	745.788	756.783	763.822	796.309	48.0544	219.329	212.283	219.507	255.825	245.77	264.627	274.011	315.416	285.631	294.607	301.516	297.834	40.7186	378.711	393.08	395.636	392.122	44.172	281.16	280.448	284.632	273.614	322.851	300.502
64.8511	39.1179	39.1328	38.3092	40.2531	67.4721	27.5325	23.0859	28.559	22.7393	67.4409	60.7362	63.9528	74.2517	74.1475	64.879	37.768	37.551	38.651	40.12	34.0936	743.718	756.716	763.92	796.172	48.0939	220.038	212.249	220.483	255.668	245.938	264.166	273.372	314.301	284.765	294.252	300.49	296.79	40.7401	378.46	391.974	397.073	392.672	44.197	280.326	279.497	284.874	274.514	323.715	300.727
64.8976	38.7584	38.5429	37.6019	39.5007	67.5213	27.5794	23.0382	28.6324	22.867	67.4902	60.7562	64.0761	74.6665	74.98	64.926	37.252	36.799	38.044	39.199	34.1082	745.65	756.105	763.535	795.448	48.1334	218.785	210.857	219.551	255.036	245.175	263.303	272.802	313.523	284.403	293.216	299.831	296.428	40.7616	377.978	391.927	395.096	391.315	44.222	280.148	278.978	283.267	272.81	322.606	299.586
64.9442	38.8654	38.9694	38.1652	40.2997	67.5706	27.3095	22.8512	28.3312	22.5179	67.5394	59.9558	63.0604	73.3314	73.3552	64.972	37.306	36.817	37.878	39.476	34.1228	743.347	756.1	763.294	795.015	48.1729	219.196	211.159	219.073	255.056	243.975	262.695	271.975	312.977	283.548	292.488	299.28	295.046	40.7831	377.802	391.349	396.011	391.498	44.247	279.667	279.035	283.652	273.61	322.653	300.221
64.9907	38.275	38.2501	37.2356	39.2016	67.6198	27.3653	22.9508	28.5579	22.6368	67.5886	60.019	63.247	73.6223	74.0693	65.019	36.739	36.191	37.223	38.599	34.1374	744.336	755.664	763.334	794.804	48.2125	217.993	210.104	217.466	253.899	243.061	261.9	270.677	312.241	282.705	292.398	298.961	294.811	40.8046	377.338	390.785	394.029	389.933	44.272	279.102	278.386	282.336	271.769	321.065	298.607
65.0372	38.3269	38.3408	37.5207	39.6694	67.6691	27.2075	22.5837	28.1418	22.2715	67.6378	59.2228	62.1587	72.4758	72.6038	65.065	36.644	36.385	37.779	39.442	34.152	742.565	755.603	762.265	794.72	48.252	218.162	210.215	217.588	253.51	243.267	261.497	270.089	311.365	281.982	291.744	297.777	293.732	40.8262	376.18	390.326	395.806	390.593	44.297	278.986	278.294	282.812	272.212	321.294	299.191
65.0837	37.7347	37.6434	36.6217	38.8213	67.7183	27.1867	22.6551	28.3784	22.3635	67.687	58.8965	62.5331	72.9996	73.2917	65.112	36.218	35.739	36.944	38.405	34.1667	742.561	755.531	762.422	794.262	48.2915	216.763	208.738	216.219	252.356	242.145	260.22	269.545	310.723	281.202	290.439	296.305	292.613	40.8477	376.034	390.279	393.879	389.106	44.322	278.718	277.734	281.739	271.167	320.171	297.875
65.1303	37.9818	38.0298	37.0016	39.1467	67.7676	26.8978	22.4119	27.9864	21.9213	67.7362	58.4512	61.5045	71.7876	71.7415	65.158	35.795	35.816	36.927	38.476	34.1813	742.108	754.797	762.386	794.281	48.331	216.826	209.172	216.666	252.306	242.028	260.304	269.059	309.716	280.429	290.042	296.195	292.155	40.8692	376.509	389.859	395.595	390.71	44.347	277.677	276.965	282.114	271.393	320.309	297.913
65.1768	37.342	37.302	36.1473	37.9751	67.8168	26.7944	22.4139	27.9085	22.2117	67.7854	58.0721	61.6506	71.5314	71.5742	65.205	35.528	35.202	36.158	37.717	34.1959	742.38	754.691	761.998	793.453	48.3705	215.6	207.975	215.651	251.712	241.639	259.468	268.552	309.13	279.43	289.381	294.821	291.764	40.8907	375.844	389.776	393.818	389.523	44.372	277.231	276.36	280.624	270.339	319.128	296.794
65.2233	37.5148	37.4583	36.6447	38.6791	67.8661	26.7117	22.1964	27.7119	21.9114	67.8346	57.6075	60.9366	70.7816	70.6128	65.251	35.788	35.591	36.537	38.111	34.2105	741.24	754.898	761.681	793.819	48.41	216.044	208.044	215.789	251.553	240.995	259.431	268.059	308.967	279.44	289.046	295.098	291.193	40.9122	375.12	388.864	393.627	389.737	44.398	276.812	275.925	280.989	270.764	319.361	297.088
65.2699	36.8288	36.6421	35.8329	37.6913	67.9153	26.6874	22.2588	27.8774	21.8169	67.8839	57.6272	60.9419	71.4035	71.5053	65.298	35.283	34.818	35.905	37.321	34.2251	741.739	753.71	761.546	792.735	48.4496	214.431	206.477	214.457	250.425	239.86	257.721	266.82	307.913	278.292	287.371	294.06	290.052	40.9337	374.418	388.397	392.24	388.491	44.423	276.348	275.458	279.527	270.027	318.284	295.848
65.3164	36.8193	36.725	35.7987	37.7905	67.9645	26.5788	22.01	27.5392	21.5907	67.9331	56.9485	60.1453	70.2796	70.3557	65.345	35.279	34.816	35.841	37.152	34.2398	740.455	753.99	760.809	792.678	48.4891	215.044	206.763	214.744	250.006	239.716	257.477	266.23	306.602	277.746	286.799	293.069	289.042	40.9552	373.634	388.031	393.033	388.056	44.448	275.863	275.268	280.233	269.991	318.185	295.664
65.3629	36.1929	36.1294	35.11	36.9341	68.0138	26.6505	22.149	27.7333	21.8921	67.9823	56.5404	60.2116	70.038	70.2285	65.391	34.765	34.251	35.247	36.723	34.2544	741.104	752.906	761.079	791.484	48.5286	213.497	205.707	213.394	249.167	238.824	256.266	265.504	305.822	276.759	286.097	292.071	288.394	40.9768	373.787	387.941	391.361	387.362	44.473	275.397	274.944	278.907	268.991	317.488	295.085
65.4094	36.4346	36.4218	35.2594	37.303	68.063	26.4557	21.8818	27.3292	21.4764	68.0315	56.0705	59.4611	69.2951	69.1919	65.438	34.566	34.224	35.256	36.675	34.269	740.133	752.727	760.366	791.316	48.5681	214.071	205.992	213.536	248.616	238.133	256.303	265.025	305.507	275.759	285.292	291.747	287.613	40.9983	374.294	387.233	393.3	387.931	44.498	274.915	274.868	279.773	269.217	317.837	295.264
65.456	35.9468	35.8269	34.5346	36.3005	68.1123	26.3048	21.8925	27.4584	21.6953	68.0807	56.3357	59.9254	70.2189	70.1404	65.484	34.205	33.855	34.838	36.168	34.2836	740.853	752.607	759.748	790.937	48.6076	212.346	204.65	212.12	247.468	237.497	255.258	263.753	304.063	275.235	284.396	290.74	286.78	41.0198	373.746	386.836	391.037	386.789	44.523	274.615	273.987	278.71	268.458	316.701	294.352
65.5025	35.8039	36.1966	35.0145	36.909	68.1615	26.1975	21.6097	27.139	21.3954	68.1299	55.335	58.5883	68.6046	68.4798	65.531	34.342	34.086	35.074	36.545	34.2982	739.591	751.953	758.947	790.619	48.6471	213.094	205.033	212.399	247.497	236.999	255.165	263.922	303.201	274.493	283.831	290.303	285.954	41.0413	373.558	386.845	391.508	386.909	44.548	274.026	274.216	278.917	268.759	316.497	294.554
65.549	35.3058	35.3749	34.284	36.0189	68.2108	26.1122	21.6669	27.0679	21.4165	68.1791	55.3965	58.6108	68.8877	68.6226	65.577	33.728	33.314	34.301	35.533	34.3129	739.724	751.397	758.977	790.069	48.6867	211.276	203.783	211.26	246.443	235.898	253.912	262.274	302.622	273.256	283.088	288.924	285.802	41.0628	372.606	385.982	390.183	386.222	44.573	273.89	273.758	277.845	267.931	315.834	293.617
65.5955	35.4605	35.5461	34.795	36.6141	68.26	25.966	21.5454	26.8053	21.1851	68.2283	54.598	57.7042	67.7555	67.4237	65.624	33.173	32.801	33.789	34.981	34.3275	739.158	751.178	759.385	789.85	48.7262	212.04	204.512	211.515	246.685	235.979	253.562	262.3	302.06	273.133	282.273	288.376	285.229	41.0843	371.607	385.706	390.662	386.059	44.598	272.998	273.302	277.292	267.726	315.374	293.129
65.6421	34.7509	34.814	33.8754	35.5652	68.3093	25.982	21.7613	27.143	21.3213	68.2776	54.6447	57.5856	68.184	67.8155	65.67	33.102	32.696	33.726	34.969	34.3421	739.939	750.885	757.995	789.864	48.7657	210.474	202.796	209.916	245.149	234.804	252.762	261.204	300.923	272.415	281.503	287.096	283.967	41.1059	371.393	385.78	389.185	385.471	44.623	272.953	272.341	276.414	267.057	314.679	292.341
65.6886	35.0891	35.2334	34.272	36.2554	68.3585	25.8683	21.472	26.8787	20.9781	68.3268	54.0596	56.8575	67.0921	66.7511	65.717	33.226	32.598	33.75	34.979	34.3567	737.448	750.418	757.472	789.357	48.8052	210.343	202.398	209.993	244.741	234.362	251.32	260.509	300.526	271.251	281.321	286.99	282.71	41.1274	371.802	385.173	390.158	385.083	44.649	273.036	271.901	276.329	266.818	314.207	291.966
65.7351	34.3673	34.4616	33.3717	35.168	68.4077	25.7479	21.5059	27.0086	21.1335	68.376	53.971	57.289	67.6766	67.1695	65.764	33.111	32.574	33.561	34.926	34.3713	737.964	750.331	757.624	788.633	48.8447	208.66	201.162	209.046	243.856	233.552	250.967	259.583	298.943	270.911	279.693	285.648	282.606	41.1489	371.083	384.851	388.32	384.213	44.674	272.431	271.948	276.062	266.719	313.539	291.847
65.7816	34.245	34.4716	33.5083	35.3453	68.457	25.6741	21.2465	26.6182	20.7889	68.4252	53.3725	56.254	66.4528	65.9464	65.81	32.659	32.279	33.087	34.491	34.386	738.193	750.408	757.766	788.547	48.8842	209.642	201.689	208.937	243.844	233.042	250.616	259.507	298.901	270.424	279.564	284.99	281.832	41.1704	370.689	383.988	388.655	384.028	44.699	271.564	271.176	275.464	266.458	313.167	291.356
65.8282	33.7916	33.622	32.838	34.6268	68.5062	25.597	21.3451	26.6798	20.8794	68.4744	53.7248	56.6526	66.8685	66.4874	65.857	32.383	31.939	32.826	34.312	34.4006	738.129	749.486	757.572	788.138	48.9238	208.653	200.71	207.464	242.429	232.277	249.814	258.82	297.676	269.543	278.325	284.276	280.721	41.1919	370.157	384.043	387.674	382.965	44.724	271.231	270.312	274.824	265.681	312.571	290.789
65.8747	33.4861	33.8186	32.7715	34.7486	68.5555	25.4634	21.0365	26.3413	20.674	68.5236	52.8557	55.7301	65.8398	65.2303	65.903	32.015	31.318	32.098	33.43	34.4152	736.689	748.849	757.332	788.187	48.9633	208.743	200.698	207.727	242.361	232.084	249.647	259.167	298.005	269.043	277.891	283.548	280.251	41.2134	370.338	384.021	387.727	382.738	44.749	270.974	269.967	274.353	265.317	311.986	290.196
65.9212	33.0682	33.1484	32.0369	33.9286	68.6047	25.5641	21.0858	26.5597	20.9169	68.5728	52.3555	55.1705	65.4592	65.22	65.95	31.902	31.555	32.385	33.708	34.4298	737.483	747.512	756.525	787.366	49.0028	207.374	199.423	206.302	241.544	231.096	248.887	257.215	296.604	267.863	276.581	283.193	278.931	41.2349	369.842	383.572	387.053	382.479	44.774	270.356	269.607	274.154	265.416	311.761	289.869
65.9677	33.2871	33.3853	32.5101	34.2714	68.654	25.2934	20.8252	26.1645	20.619	68.622	51.9466	54.543	64.7144	64.295	65.996	31.514	30.937	31.742	32.98	34.4444	736.257	749.715	756.496	786.585	49.0423	207.77	199.887	206.88	241.627	231.334	248.589	256.89	295.562	267.602	276.345	282.2	278.24	41.2565	369.716	382.876	387.147	382.581	44.799	269.769	268.947	273.313	264.559	310.886	289.345
66.0143	32.7765	32.8323	31.7206	33.5117	68.7032	25.2458	20.7823	26.0616	20.609	68.6713	51.754	54.4386	64.5732	64.1745	66.043	31.598	31.018	31.967	33.302	34.4591	736.948	748.977	756.003	786.699	49.0818	206.31	198.591	205.393	240.461	230.187	247.827	255.568	294.685	266.807	275.623	281.158	277.497	41.278	369.465	382.521	386.447	382.007	44.824	269.459	269.213	273.205	264.591	310.834	289.237
66.0608	32.7978	32.7688	32.1622	33.7637	68.7525	25.0507	20.6227	25.9908	20.4301	68.7205	51.3139	54.0775	64.1158	63.7585	66.089	31.065	30.48	31.217	32.348	34.4737	735.947	747.74	755.697	786.588	49.1213	206.612	198.824	205.914	240.853	230.115	247.242	255.912	294.22	266.23	275.238	281.054	276.794	41.2995	368.583	381.742	386.244	381.809	44.849	269.083	268.858	272.377	263.751	310.222	288.357
66.1073	32.2415	32.2028	31.3773	32.9514	68.8017	24.8938	20.5289	25.9012	20.266	68.7697	50.7708	53.4719	63.4715	62.9952	66.136	30.987	30.623	31.262	32.872	34.4883	736.453	747.533	755.353	785.319	49.1609	205.297	197.574	204.718	239.282	228.566	246.353	254.888	293.049	265.612	273.83	280.038	276.207	41.321	368.09	381.765	385.366	381.204	44.874	268.506	268.419	272.257	263.52	310.023	288.039
66.1538	32.3351	32.4539	31.4016	33.1786	68.851	24.8694	20.4451	25.8489	20.1674	68.8189	50.4166	53.2826	63.4478	62.9247	66.182	30.573	30.048	30.662	32.292	34.5029	734.436	747.605	755.034	785.326	49.2004	205.461	197.547	204.777	238.711	228.351	245.51	254.202	292.537	264.439	273.626	279.302	275.621	41.3425	367.743	380.741	385.158	380.925	44.9	268.256	267.965	271.664	263.059	309.304	287.532
66.2004	31.8915	31.9318	30.8692	32.5815	68.9002	24.7835	20.3756	25.7926	20.0493	68.8681	50.1165	52.9245	63.0715	62.6511	66.229	30.496	30.16	31.099	32.402	34.5175	735.543	747.374	754.52	784.909	49.2399	204.247	196.395	203.682	237.759	227.275	244.699	253.177	291.347	263.367	272.382	278.373	274.874	41.364	367.544	380.145	384.554	380.401	44.925	268.121	268.045	271.917	263.177	309.09	287.383
66.2469	31.9427	32.1425	31.3129	32.9033	68.9494	24.6073	20.314	25.6431	20.1114	68.9173	49.985	52.6577	62.9483	62.3956	66.276	30.2	29.674	30.459	31.602	34.5322	734.615	747.119	754.346	784.576	49.2794	204.809	196.804	204.011	238.205	227.251	244.347	252.474	290.397	263.067	271.889	277.934	274.644	41.3855	367.372	380.357	384.206	379.818	44.95	267.784	267.138	270.642	262.138	308.616	286.376
66.2934	31.5735	31.5976	30.6752	32.1021	68.9987	24.4635	20.1005	25.3174	19.9132	68.9665	49.5525	52.202	62.406	61.7383	66.322	30.064	29.961	30.848	32.036	34.5468	735.366	746.978	754.044	784.966	49.3189	203.355	195.34	202.743	236.959	226.16	243.25	251.161	290.17	262.467	271.231	276.696	273.564	41.4071	366.6	379.836	384.038	379.357	44.975	267.485	267.16	270.863	262.64	308.459	286.379
66.34	31.5418	31.9579	30.8127	32.3973	69.0479	24.3757	20.1398	25.3826	19.877	69.0157	49.2985	51.9842	62.084	61.4793	66.369	29.628	29.315	30.112	31.163	34.5614	734.134	747.017	753.13	784.445	49.3584	203.543	195.267	202.574	236.458	225.369	242.621	250.838	289.37	261.567	270.586	275.809	272.359	41.4286	365.705	379.481	383.141	378.583	45	266.963	266.375	269.12	260.899	306.824	285.227
66.3865	31.0048	31.2921	30.2348	31.7944	69.0972	24.3396	19.9072	25.0919	19.5298	69.065	48.6563	51.0021	61.0595	60.2766	66.415	29.785	29.662	30.362	31.538	34.576	734.089	745.518	753.161	783.425	49.398	202.223	194.203	201.706	235.078	224.568	241.608	249.958	288.483	260.712	269.998	275.544	272.045	41.4501	365.51	379.329	383.5	378.803	45.025	266.18	266.389	270.044	261.771	307.339	285.764
66.433	30.9621	31.3368	30.2594	32.0456	69.1464	24.3233	19.8964	25.23	19.7479	69.1142	48.5269	51.3452	61.4528	60.7143	66.462	29.401	29.12	29.777	30.814	34.5906	733.31	745.503	753.184	783.247	49.4375	202.274	194.735	202.322	235.406	224.473	241.305	249.31	287.325	260.052	268.959	274.59	270.707	41.4716	365.438	378.799	382.679	378.4	45.05	265.575	265.423	268.554	260.026	305.954	284.072
66.4795	30.4969	30.8657	29.6411	31.3063	69.1957	24.2062	19.725	25.0241	19.4933	69.1634	48.0679	50.7427	60.5594	59.566	66.508	29.161	29.08	29.911	31.094	34.6053	733.989	745.356	752.107	782.67	49.477	201.293	193.554	201.092	234.412	223.658	240.669	248.622	286.662	259.442	268.061	273.614	270.238	41.4931	364.82	377.99	381.979	377.929	45.075	265.345	265.508	269.637	261.23	306.891	285.479
66.5261	30.8727	31.3218	30.303	31.7476	69.2449	24.2209	19.815	25.1937	19.6634	69.2126	48.0598	50.8986	60.8494	60.1285	66.555	28.621	28.434	29.24	30.466	34.6199	732.137	744.491	752.143	783.061	49.5165	201.655	193.57	201.285	234.053	223.619	240.449	248.463	286.247	258.826	267.509	272.99	269.7	41.5146	364.427	377.993	380.643	377.145	45.1	264.863	264.412	267.741	259.443	305.144	282.702
66.5726	30.3403	30.503	29.4889	30.9839	69.2942	23.9911	19.5925	24.9253	19.3908	69.2618	47.5559	50.1419	59.8486	58.8378	66.601	28.681	28.646	29.293	30.592	34.6345	732.697	744.027	751.466	782.49	49.556	200.041	192.364	199.955	233.127	222.365	239.781	247.688	285.352	258.27	266.859	272.65	268.778	41.5361	364.077	377.175	381.296	377.009	45.126	264.54	264.597	268.437	260.264	305.722	284.378
66.6191	29.9951	30.0171	29.181	30.6705	69.3434	23.9759	19.7656	24.9911	19.595	69.311	47.7308	50.226	60.2044	59.6949	66.648	28.393	28.162	28.76	30.038	34.6491	732.138	744.287	751.021	782.348	49.5955	200.174	192.361	199.709	232.913	222.522	239.424	247.198	285.001	257.844	266.186	272.316	268.437	41.5577	363.764	377.147	379.489	376.267	45.151	264.15	264.043	266.829	259.018	304.12	282.327
66.6656	29.9309	30.0782	29.0781	30.5799	69.3926	23.8665	19.4779	24.7544	19.2394	69.3602	47.1759	49.3477	59.1957	58.4046	66.695	28.309	28.101	28.819	30.013	34.6637	732.971	743.785	751.173	781.17	49.6351	199.287	191.301	198.79	231.93	221.618	238.62	246.647	284.163	257.324	265.316	271.144	267.948	41.5792	363.628	376.519	380.695	376.572	45.176	263.841	264.215	268.029	260.582	304.877	283.915
66.7122	29.9545	30.1885	29.1783	30.7818	69.4419	23.7668	19.3107	24.7954	19.2007	69.4094	46.7935	49.41	59.3283	58.6532	66.741	28.043	27.785	28.309	29.471	34.6784	730.48	742.924	750.706	781.754	49.6746	199.322	191.612	198.812	231.529	220.897	238.042	245.615	283.217	256.277	264.397	269.972	266.624	41.6007	363.508	376.331	379.303	375.12	45.201	263.223	263.216	266.356	258.31	303.596	281.721
[truncated: 4,126 more rows]
[truncated: 30 more columns]
