# Supplementary material for: Determining the effects of pseudouridine incorporation on human tRNAs
Source: EMBO J. 2025 Apr 29;44(13):3553–85. doi: 10.1038/s44318-025-00443-y (PMC12217144; doi:10.1038/s44318-025-00443-y)
Supplement: Supplementary file 8 — Source data Fig. 2 [file 44318_2025_443_MOESM8_ESM.zip › EMBOJ-2025-120166-T_SourceDataForFigure2D-Asp.xlsx]

## Sheet: Fig-2D_tAsp_deltaTms
	ΔTm	ΔTm	ΔTm	ΔTm	ΔTm
Units	[°C]	[°C]	[°C]	[°C]	[°C]
Reaction ID	Asp - no Pus	Asp - 4*/7*	Asp - 4	Asp - 7	Asp - 4/7
Batch Replicate ID
Batch Replicate 1	0	0.46821	2.35923	3.64751	5.34439
Batch Replicate 1	0	-0.000478186	1.94018	3.0646	4.86779
Batch Replicate 1	0	0.33128	2.29594	3.47089	5.20594
Batch Replicate 1	0	0.51496	2.48028	3.68478	5.44587
Batch Replicate 2	0	0.7209	-7.46662	3.29337	5.24917
Batch Replicate 2	0	0.83671	2.34801	3.39108	5.31817
Batch Replicate 2	0	0.4517	2.22159	3.23565	5.39182
Batch Replicate 2	0	0.23945	1.90103	2.96883	4.89338
Batch Replicate 3	0	0.34251	2.56145	3.57113	5.30877
Batch Replicate 3	0	0.75545	3.16705	4.15437	6.03089
Batch Replicate 3	0	0.59462	2.76574	3.77101	5.66777
Batch Replicate 3	0	0.52202	2.78347	3.95784	5.66382

## Sheet: Fig-2D_tAsp_unfold_rawsignal
Capillary	1	2	3	4	5	6	7	8	9	10	11	12	13	14	15	16	17	18	19	20	Capillary	1	2	3	4	5	6	7	8	9	10	11	12	13	14	15	16	17	18	19	20	Capillary	25	26	27	28	29	30	31
Sample ID	Asp - no Pus	Asp - no Pus	Asp - no Pus	Asp - no Pus	Asp - Pus-4*/7*	Asp - Pus-4*/7*	Asp - Pus-4*/7*	Asp - Pus-4*/7*	Asp - Pus-4	Asp - Pus-4	Asp - Pus-4	Asp - Pus-4	Asp - Pus-7	Asp - Pus-7	Asp - Pus-7	Asp - Pus-7	Asp - Pus-4/7	Asp - Pus-4/7	Asp - Pus-4/7	Asp - Pus-4/7	Sample ID	Asp - no-Pus	Asp - no-Pus	Asp - no-Pus	Asp - no-Pus	Asp - Pus-4*/7*	Asp - Pus-4*/7*	Asp - Pus-4*/7*	Asp - Pus-4*/7*	Asp - Pus-4	Asp - Pus-4	Asp - Pus-4	Asp - Pus-4	Asp - Pus-7	Asp - Pus-7	Asp - Pus-7	Asp - Pus-7	Asp - Pus-4/7	Asp - Pus-4/7	Asp - Pus-4/7	Asp - Pus-4/7	Sample ID	Asp - no-Pus	Asp - no-Pus	Asp - no-Pus	Asp - no-Pus	Asp - Pus-4*/7*	Asp - Pus-4*/7*	Asp - Pus-4*/7*
Temperature [°C]	Fluorescence [counts]	Fluorescence [counts]	Fluorescence [counts]	Fluorescence [counts]	Fluorescence [counts]	Fluorescence [counts]	Fluorescence [counts]	Fluorescence [counts]	Fluorescence [counts]	Fluorescence [counts]	Fluorescence [counts]	Fluorescence [counts]	Fluorescence [counts]	Fluorescence [counts]	Fluorescence [counts]	Fluorescence [counts]	Fluorescence [counts]	Fluorescence [counts]	Fluorescence [counts]	Fluorescence [counts]	Temperature [°C]	Fluorescence [counts]	Fluorescence [counts]	Fluorescence [counts]	Fluorescence [counts]	Fluorescence [counts]	Fluorescence [counts]	Fluorescence [counts]	Fluorescence [counts]	Fluorescence [counts]	Fluorescence [counts]	Fluorescence [counts]	Fluorescence [counts]	Fluorescence [counts]	Fluorescence [counts]	Fluorescence [counts]	Fluorescence [counts]	Fluorescence [counts]	Fluorescence [counts]	Fluorescence [counts]	Fluorescence [counts]	Temperature [°C]	Fluorescence [counts]	Fluorescence [counts]	Fluorescence [counts]	Fluorescence [counts]	Fluorescence [counts]	Fluorescence [counts]	Fluorescence [counts]
set	1	1	1	1	1	1	1	1	1	1	1	1	1	1	1	1	1	1	1	1	2	2	2	2	2	2	2	2	2	2	2	2	2	2	2	2	2	2	2	2	2	3	3	3	3	3	3	3	3
20	529.289	553.615	535.705	564.986	737.372	769.296	728.673	734.759	1036.42	1040.21	1026.07	950.389	187.137	190.239	198.441	196.462	422.305	440.325	457.295	434.095	20	943.144	968.679	930.366	940.819	857.078	879.917	916.262	877.555	933.81	967.1	895.406	844.547	760.965	750.203	865.409	838.253	576.558	658.73	605.127	636.249	20	969.839	976.103	1018.36	1059.25	744.454	748.939	840.488
20.0323	528.275	553.074	534.246	563.475	734.064	766.291	725.466	730.643	1032.88	1037.73	1023.58	949.082	187.924	190.081	198.273	196.242	420.957	440.33	456.702	434.338	20.0519	942.06	967.508	930.871	938.771	854.673	879.355	915.46	875.354	931.207	966.082	892.986	842.411	759.382	749.922	862.486	835.084	575.137	657.42	604.208	634.685	20.0519	969.226	975.256	1018.48	1053.95	743.281	750.689	840.705
20.0645	527.971	551.58	533.304	562.407	731.813	765.695	723.53	730.298	1031.32	1036.02	1021.67	946.346	187.454	190.061	197.807	195.43	420.74	439.877	456.412	433.704	20.1039	940.04	965.762	928.035	938.222	852.993	876.333	913.225	871.568	928.117	965.041	891.003	840.66	758.044	748.076	861.186	834.699	572.625	654.612	604.099	634.41	20.1039	966.967	972.638	1019.65	1049.42	743.531	746.843	839.024
20.0968	527.093	551.779	533.803	562.136	731.463	762.915	723.451	728.77	1029.97	1034.69	1020.24	945.464	187.289	189.648	197.586	195.124	420.257	439.423	456.021	432.814	20.1558	937.991	964.523	926.669	936.316	851.356	873.837	910.726	870.419	926.156	962.509	888.637	839.792	757.591	747.899	861.354	832.985	571.315	653.8	602.43	632.9	20.1558	966.702	971.707	1016.67	1048.19	741.824	745.186	838.08
20.1291	526.534	550.902	533.059	560.813	730.208	762.44	722.139	727.695	1029.62	1033.45	1019.51	943.189	186.482	189.332	197.446	195.161	419.738	439.395	455.922	432.298	20.2078	937.229	963.073	925.42	935.295	850.422	872.632	909.048	869.297	925.167	961.732	887.597	838.937	756.577	747.012	859.765	831.443	571.782	652.046	601.738	631.643	20.2078	965.305	970.728	1017.63	1047.95	740.801	744.364	837.881
20.1614	526.845	550.65	532.43	560.848	730.134	761.349	720.183	727.044	1027.03	1031.31	1017.19	942.463	186.187	189.194	197.317	194.835	418.97	438.616	455.057	432.412	20.2597	934.492	961.683	923.681	934.354	848.067	871.21	907.052	868.051	922.97	959.264	885.487	837.493	755.559	744.951	856.72	831.042	570.322	650.511	599.724	630.492	20.2597	961.625	969.69	1011.45	1048.38	739.566	743.488	836.257
20.1936	526.803	549.487	532.175	560.696	728.567	759.617	720.017	725.522	1026.18	1030.37	1016.01	942.186	186.031	189.142	197.102	195.089	419.104	438.2	454.665	432.131	20.3116	935.447	960.804	925.142	931.839	846.852	869.198	905.907	866.838	920.978	956.429	884.713	836.153	755.235	744.784	856.033	828.773	569.057	650.953	599.767	629.406	20.3116	961.013	967.748	1014.1	1044.79	737.623	743.136	834.677
20.2259	525.525	549.705	531.689	560.031	725.964	758.439	719.189	724.694	1024.91	1028.9	1014.72	940.139	185.78	188.938	196.673	194.902	418.644	437.565	454.408	431.209	20.3636	934.393	959.059	922.001	930.309	845.621	868.276	904.775	864.793	919.282	955.21	883.655	835.486	753.423	743.584	854.951	827.753	568.7	649.641	598.388	629.602	20.3636	959.968	966.323	1010.31	1044.44	736.371	743.313	833.489
20.2582	524.612	548.433	530.937	559.263	725.152	757.663	717.833	723.64	1023.71	1027.51	1013.45	939.282	186.579	188.547	196.534	194.517	418.569	437.508	454.189	430.795	20.4155	931.665	956.877	920.174	928.52	844.059	866.143	903.132	864.106	917.232	954.392	881.671	833.881	751.729	741.834	853.687	826.979	567.78	648.46	596.687	627.452	20.4155	959.944	964.33	1007.22	1044.6	735.948	740.774	832.184
20.2904	524.108	548.919	529.874	558.069	724.507	756.834	716.543	721.627	1021.77	1026.65	1011.64	939.096	186.59	188.606	196.443	194.219	418.111	436.764	454.046	430.892	20.4675	929.27	955.739	917.215	929.027	842.37	865.376	902.141	863.077	915.908	952.663	880.923	832.767	751.012	740.537	852.436	826.159	566.842	647.911	595.751	627.161	20.4675	958.563	964.277	1007.79	1040.39	735.188	740.024	830.151
20.3227	522.809	548.966	529.588	558.241	723.639	755.311	715.69	720.653	1020.95	1025.62	1011.6	937.888	186.364	188.706	196.477	194.255	417.335	436.106	452.72	430.129	20.5194	929.072	954.572	918.293	926.684	841.217	864.314	900.041	862.014	914.878	951.201	880.06	831.117	750.722	739.57	851.354	825.499	565.935	646.71	594.063	625.869	20.5194	956.756	962.642	1004.72	1039.43	733.449	739.034	830.365
20.355	524.634	548.212	529.466	558.263	722.876	754.517	715.266	719.545	1021.28	1024.81	1010.43	935.958	185.576	188.591	196.298	194.586	417.606	436.055	452.876	430.22	20.5713	927.458	953.355	915.864	925.764	839.895	862.074	898.43	860.194	913.187	949.853	878.735	829.215	749.379	737.708	849.814	823.21	565.171	645.426	594	624.216	20.5713	956.525	960.892	1005.05	1038.61	732.672	736.352	828.978
20.3873	523.242	547.054	529.058	557.368	722.33	753.928	713.937	718.99	1018.14	1022.89	1009.37	935.903	185.706	188.154	196.108	193.661	417.043	435.345	452.313	429.4	20.6233	927.8	952.749	916.607	923.894	838.64	861.554	897.208	858.024	911.372	949.062	877.505	829.01	747.671	738.475	849.15	822.782	564.658	645.347	593.064	624.318	20.6233	953.816	960.287	1001.88	1036.96	732.131	736.681	828.959
20.4195	521.675	547.047	527.966	556.396	720.154	751.087	712.866	717.007	1016.8	1022.11	1008.17	935.277	185.957	187.91	195.711	193.327	416.769	435.71	451.319	429.716	20.6752	925.174	951.144	913.737	923.478	837.279	859.701	896.432	856.286	909.743	948.187	876.166	827.116	746.474	735.473	847.278	821.817	563.34	643.792	592.437	623.103	20.6752	953.252	958.618	1000.06	1036.91	730.909	735.602	826.399
20.4518	523.055	546.574	528.399	556.571	719.348	751.592	712.3	717.013	1015.54	1020.14	1007.01	933.425	185.158	187.389	195.601	193.63	416.139	434.722	451.814	428.731	20.7271	924.429	950.32	913.036	921.838	835.769	858.327	894.556	854.847	908.048	946.648	874.658	826.196	745.307	734.557	845.602	821.265	562.633	643.177	591.56	622.655	20.7271	951.543	957.691	999.466	1034.73	729.074	734.328	825.358
20.4841	521.408	545.936	527.191	555.03	718.466	750.743	710.812	715.548	1014.01	1019.5	1006.36	932.334	185.067	187.488	195.202	193.383	415.417	434.046	451.139	428.174	20.7791	923.202	949.183	911.863	920.392	833.922	857.35	892.059	853.474	906.739	945.46	873.58	825.403	744.201	734.066	845.023	819.92	561.645	641.852	590.465	621.715	20.7791	949.93	956.334	997.773	1033.51	727.804	733.65	824.272
20.5164	519.543	545.436	527.068	554.74	717.53	749.251	709.387	714.148	1013.13	1018.4	1004.42	931.879	185.229	187.428	195.135	192.939	415.04	433.831	450.522	427.887	20.831	920.687	947.293	908.693	919.861	833.117	855.693	891.081	852.09	903.82	943.664	872.724	823.943	743.311	733.461	844.28	817.886	560.824	640.661	589.741	620.768	20.831	949.902	954.966	1001.15	1032.07	727.78	733.193	822.868
20.5486	520.69	544.285	525.905	554.865	716.809	749.184	709.516	714.388	1012.46	1017.31	1003.64	929.87	184.188	187.065	194.788	192.829	415.016	433.108	450.136	427.446	20.883	920.86	946.397	909.153	917.832	831.65	854.74	890.35	851.893	903.41	942.031	871.133	822.698	742.103	732.253	843.421	816.993	560.137	639.438	588.222	619.748	20.883	949.029	953.588	998.612	1030.4	726.306	732.144	820.359
20.5809	518.803	544.234	525.24	553.935	715.965	747.773	708.155	713.049	1011.41	1015.61	1003.4	930.273	185.035	187.03	194.944	192.368	414.829	432.915	448.974	427.219	20.9349	919.144	945.898	907.185	917.609	829.894	853.304	888.602	850.868	900.848	941.448	870.78	821.526	741.041	730.649	841.52	816.235	558.793	638.705	587.69	618.512	20.9349	948.144	951.399	995.435	1028.84	725.566	730.741	821.105
20.6132	520.651	543.802	525.98	553.57	716.001	747.164	707.766	712.918	1010.48	1014.65	1001.6	928.277	184.328	186.782	194.678	192.41	414.083	432.821	449.505	426.63	20.9868	918.483	944.445	906.718	915.711	828.614	851.644	886.406	848.853	899.539	939.832	869.285	820.685	739.915	730.036	840.26	815.38	557.873	637.416	586.906	617.609	20.9868	945.983	950.488	993.958	1027.57	723.754	729.945	820.09
20.6454	518.305	543.132	524.438	553.074	714.409	746.114	706.559	711.394	1009.32	1014.27	1000.18	928.375	184.431	186.345	194.566	192.119	413.567	432.186	449.02	426.468	21.0388	916.018	942.912	902.973	915.248	827.598	849.677	884.869	847.447	897.869	938.909	867.525	819.7	739.162	728.94	839.01	814.027	556.753	636.282	586.339	616.577	21.0388	945.107	949.566	993.055	1027.48	723.509	728.447	818.897
20.6777	517.125	542.947	524.143	552.682	713.58	744.967	705.421	710.327	1008.19	1013.44	998.914	927.167	184.42	186.18	194.49	192.112	412.905	432.423	448.456	425.998	21.0907	915.346	941.744	904.066	913.006	827.048	848.857	883.843	846.33	896.475	937.256	866.365	818.619	737.896	728.033	837.792	812.673	556.057	635.694	585.435	615.812	21.0907	943.658	948.904	991.739	1025.86	722.926	728.301	817.154
20.71	518.309	542.447	524.154	552.241	712.735	744.353	704.825	709.134	1006.43	1011.17	998.157	925.434	183.582	186.243	194.522	191.763	412.925	431.909	447.862	425.437	21.1427	912.938	940.527	899.627	912.75	826.876	846.934	882.238	845.039	895.022	936.287	864.555	816.677	735.854	726.284	836.049	811.67	554.929	634.803	583.928	614.376	21.1427	941.903	947.364	989.879	1023.61	721.371	726.88	816.477
20.7423	516.238	541.821	522.442	551.521	711.085	743.069	703.574	707.462	1004.3	1010.88	996.794	924.775	184.018	185.924	193.873	191.642	412.367	431.326	447.454	425.333	21.1946	912.639	939.486	901.202	910.386	824.929	845.735	880.82	843.92	893.52	934.482	863.024	815.727	734.951	725.021	835.24	810.18	554.054	633.997	583.403	613.641	21.1946	939.68	946.548	988.917	1022.27	720.255	725.485	814.635
20.7745	516.741	541.596	522.519	550.991	711.123	742.688	702.544	708.567	1004.34	1010	995.439	923.499	183.447	185.467	193.987	191.835	412.089	431.021	448.015	425.342	21.2465	909.91	937.347	899.505	910.099	822.352	844.462	879.688	843.093	891.513	933.27	861.91	814.287	734.188	724.402	834.69	808.773	553.263	632.344	583.314	612.645	21.2465	939.177	945.041	984.986	1022.71	719.502	724.09	813.404
20.8068	516.439	540.821	522.203	550.232	709.522	740.577	701.794	706.135	1003.21	1009.55	993.922	923.354	183.844	185.441	193.975	191.645	411.734	430.44	447.239	425.505	21.2985	909.683	936.446	898.919	908.772	821.026	843.535	879.086	841.109	890.536	931.719	861.163	813.446	733.142	724.178	833.448	807.443	552.862	631.095	582.182	611.784	21.2985	938.293	943.167	983.666	1020.8	718.177	723.65	812.288
20.8391	517.354	540.494	522.39	551.32	709.063	739.59	701.307	706.524	1003.38	1007.21	994.131	921.079	182.489	185.386	193.461	190.991	411.282	429.88	446.482	424.208	21.3504	908.412	935.105	897.458	907.679	819.464	842.451	877.175	839.474	889.338	930.412	860.504	812.478	732.068	722.797	831.939	806.572	552.038	630.638	581.008	610.439	21.3504	937.248	941.075	985.233	1019.13	716.689	722.662	811.475
20.8713	514.151	540.383	521.399	549.509	707.483	738.78	700.556	704.583	1001.27	1006.81	992.96	920.898	183.686	185.301	193.485	191.171	410.885	430.047	446.027	423.988	21.4024	907.356	934.018	896.717	905.72	818.521	841.101	875.888	838.431	887.546	929.089	858.523	810.766	731.238	721.62	830.411	805.711	551.006	629.973	580.138	609.172	21.4024	935.396	939.697	983.479	1018.06	715.928	721.247	809.762
20.9036	515.515	538.984	520.812	549.352	707.715	739.052	700.435	705.544	1000.38	1005.52	992.431	918.81	182.68	185.046	193.074	190.601	410.959	429.068	446.008	423.016	21.4543	906.976	933.239	896.374	903.855	817.987	839.488	875.296	836.919	886.322	927.619	856.818	809.646	730.1	721.196	829.704	804.663	550.409	629.06	579.3	608.471	21.4543	933.716	938.96	979.602	1017.15	715.416	719.992	808.782
20.9359	513.57	538.979	519.964	548.59	706.028	736.977	698.188	703.051	998.213	1004.29	990.655	918.425	183.162	184.963	192.432	190.425	410.107	428.957	444.724	422.782	21.5062	904.354	931.654	894.225	903.468	816.392	837.708	873.413	835.58	884.948	925.923	855.652	808.628	728.845	720.103	828.629	803.073	549.555	628.01	578.641	607.258	21.5062	932.733	937.933	978.38	1015.65	714.225	718.558	808.756
20.9682	514.659	538.428	520.159	548.376	705.416	737.017	697.541	703.274	996.947	1002.15	990.036	917.173	182.141	184.811	193.108	190.572	409.877	428.683	445.242	422.337	21.5582	904.291	930.358	894.333	901.319	814.75	836.762	871.885	834.603	883.333	924.064	853.503	807.079	728.387	719.087	827.076	801.434	548.526	627.032	577.739	606.285	21.5582	931.303	936.718	979.467	1012.06	712.782	717.586	807.388
21.0004	512.915	538.279	519.094	547.575	704.385	736.237	696.868	701.456	997.091	1001.61	988.186	916.535	182.515	184.352	192.929	190.659	409.705	428.483	444.627	422.628	21.6101	902.325	929.469	890.853	901.036	813.203	835.661	870.294	833.186	881.566	923.743	852.465	805.769	727.391	717.97	826.411	800.453	547.298	625.891	576.617	605.544	21.6101	930.588	934.678	977.87	1011.04	712.022	716.868	806.199
21.0327	513.46	537.492	519.879	547.861	704.021	735.671	695.475	701.621	996.186	1000.34	987.246	914.976	181.849	184.414	192.545	189.978	409.597	428.077	444.629	421.511	21.662	901.619	928.802	890.717	899.642	811.656	834.621	869.077	831.739	879.136	922.423	852.11	805.156	725.813	716.791	824.718	798.872	546.288	624.695	575.353	604.563	21.662	928.637	933.448	975.832	1009.39	710.84	716.42	804.773
21.065	512.004	537.313	518.268	546.351	702.398	734.421	695.222	699.255	995.1	1000.71	986.198	914.5	182.474	184.134	192.65	189.96	408.961	427.106	443.926	421.878	21.714	900.591	926.33	889.212	898.785	810.532	832.894	867.446	830.823	877.463	921.332	851.157	804.234	725.075	716.18	823.36	797.997	545.991	624.122	574.674	603.751	21.714	928.194	931.968	974.582	1007.52	709.739	715.762	804.741
21.0972	512.819	536.161	518.83	546.283	702.377	733.663	693.935	699.477	994.76	999.471	985.469	913.203	181.754	184.241	192.355	189.886	408.183	427.027	443.581	421.056	21.7659	899.536	926.41	889.905	897.029	809.697	831.438	866.324	828.935	876.807	919.736	849.532	803.214	724.371	715.162	822.04	797.086	545.696	623.611	574	603.064	21.7659	926.936	930.259	973.118	1007.92	709.027	714.868	803.444
21.1295	511.223	535.471	517.447	545.82	700.959	732.62	692.734	697.128	993.049	997.667	983.666	913.039	181.752	184.057	192.06	189.998	408.283	426.862	442.794	421.275	21.8179	898.29	924.013	886.279	895.859	808.269	829.899	864.483	827.804	874.719	918.15	847.97	801.355	722.788	712.787	820.647	795.601	544.165	622.383	572.568	601.828	21.8179	924.748	929.022	971.47	1007.85	708.157	711.803	802.487
21.1618	512.048	534.896	517.616	546.003	700.113	731.303	692.087	697.904	991.78	996.485	982.969	911.822	181.266	183.972	191.731	189.102	407.654	426.008	443.339	420.66	21.8698	897.704	922.677	886.281	893.145	807.034	829.146	863.8	826.119	872.626	916.437	846.899	800.056	721.741	712.482	819.728	793.97	543.041	621.102	571.563	601.097	21.8698	922.801	928.103	968.786	1005.69	706.815	710.372	800.791
21.1941	510.009	534.996	516.888	545.132	699.126	730.538	691.738	695.67	990.03	995.868	981.858	911.107	181.811	183.655	191.426	189.025	407.464	425.295	442.098	420.238	21.9217	895.763	921.191	884.507	892.741	804.56	826.876	861.729	824.584	871.762	915.903	845.983	799.151	720.31	711.844	818.352	793.637	542.691	619.947	570.784	599.661	21.9217	923.096	925.752	966.476	1005.42	705.525	709.706	799.49
21.2263	511.157	533.969	516.459	545.052	698.117	729.515	690.891	696.188	989.757	993.542	980.761	909.786	180.886	183.142	191.386	189.129	406.65	425.198	441.681	419.413	21.9737	895.814	920.499	885.113	890.375	803.031	826.542	860.803	822.764	870.622	913.888	845.195	798.149	719.358	711.336	817.261	791.856	541.715	619.073	569.548	598.548	21.9737	922.323	924.905	965.986	1003.48	704.597	709.47	798.349
21.2586	509.021	533.689	515.549	543.49	696.764	728.921	689.974	693.728	988.434	991.999	980.066	909.082	181.044	183.423	191.318	188.738	406.461	424.502	441.001	419.346	22.0256	893.049	918.779	881.297	890.97	802.62	824.242	858.488	822.789	868.29	912.821	842.883	797.15	718.465	708.852	815.797	790.954	540.461	617.984	568.883	597.474	22.0256	920.77	924.009	962.467	1002.68	704.123	707.97	798.522
21.2909	510.446	532.935	515.837	543.835	696.541	727.864	689.508	694.073	986.396	991.685	977.83	906.781	180.648	182.96	191.076	188.774	406.113	424.543	440.91	418.617	22.0776	893.347	917.512	881.724	888.598	800.554	823.351	857.802	820.556	866.975	910.915	842.745	796.203	717.429	707.722	814.88	789.679	540.297	617.4	567.702	597.098	22.0776	917.789	922.323	964.749	999.421	702.887	707.248	796.209
21.3231	507.859	532.512	514.542	542.855	695.451	726.593	688.162	692.767	985.315	991.252	976.61	907.674	181.263	182.923	190.864	188.431	405.833	424.193	440.573	418.515	22.1295	890.04	916.136	879.29	888.715	799.642	821.845	855.081	820.167	864.991	910.223	841.749	794.684	716.159	706.999	814.275	789.285	539.315	616.117	567.275	595.678	22.1295	917.411	921.1	962.832	999.569	701.575	705.632	796.356
21.3554	509.011	531.623	514.853	542.758	694.762	726.01	688.556	693.848	984.754	989.884	976.926	905.528	180.218	182.725	190.748	187.98	405.884	423.608	440.548	417.675	22.1814	889.908	915.28	879.387	886.309	797.919	821.247	853.487	818.337	863.99	908.867	840.193	793.481	715.277	706.473	812.937	787.225	538.8	614.683	566.146	594.421	22.1814	915.044	919.907	963.204	995.54	700.47	705.376	793.673
21.3877	507.118	531.795	514.009	541.996	692.623	724.919	686.326	691.039	983.809	989.444	975.226	905.092	180.725	183.006	190.644	187.923	405.547	423.786	439.849	417.444	22.2334	887.227	912.761	875.979	886.363	797.321	818.835	853.579	817.158	862.094	907.581	838.754	792.487	714.469	705.266	812.089	786.201	537.414	613.88	565.276	593.131	22.2334	915.657	918.454	961.045	993.857	698.879	703.416	793.757
21.42	507.953	531.468	513.986	542.155	692.624	724.088	685.629	691.153	981.814	987.457	972.958	903.857	179.456	182.629	190.565	187.709	404.929	422.67	439.646	417.249	22.2853	886.986	912.88	876.561	883.784	796.024	817.583	852.322	815.954	860.381	905.905	837.669	790.924	714.129	704.534	810.597	785.36	535.973	612.899	564.401	592.166	22.2853	912.412	917.646	959.583	992.813	697.988	703.606	792.07
21.4522	506.046	531.023	512.177	541.356	691.252	722.406	684.595	689.27	981.518	985.824	973.082	904.428	180.358	182.204	190.061	187.865	404.292	422.386	438.978	417.445	22.3373	884.452	910.186	873.242	883.923	794.77	815.994	849.661	813.65	858.918	903.924	836.6	789.851	711.443	702.882	808.963	783.48	535.237	611.52	563.793	591.171	22.3373	912.051	915.2	958.364	994.046	697.115	699.584	791.719
21.4845	507.118	530.471	512.752	540.97	691.093	721.752	684.227	689.307	979.883	984.342	972.172	902.569	179.541	182.245	190.24	187.385	403.655	421.459	438.663	415.855	22.3892	884.36	908.918	874.325	881.078	793.717	815.273	848.551	812.632	856.388	901.925	835.669	789.041	710.973	702.011	807.587	782.062	534.785	611.388	562.101	591.792	22.3892	908.873	915.34	955.534	990.1	696.495	701.284	789.312
21.5168	505.503	529.776	511.381	540.194	689.284	720.21	682.547	687.338	979.534	984.464	971.18	902.211	180.509	181.803	189.8	187.263	403.636	421.407	438.113	416.101	22.4411	881.934	907.574	870.891	881.786	791.991	813.458	846.974	811.972	855.683	902.007	834.008	787.832	709.678	701.186	806.468	781.907	533.664	610.782	561.92	590.113	22.4411	910.686	913.251	954.069	992.337	694.701	698.443	788.456
21.5491	505.779	529.412	511.535	540.234	689.252	719.717	682.832	688.576	978.015	983.042	969.281	899.786	178.971	181.462	189.833	187.184	403.73	420.521	438.329	415.336	22.4931	882.73	906.974	872.066	879.906	790.571	812.883	845.694	810.005	854.139	901.143	832.825	787.277	709.025	699.935	804.793	780.808	532.693	609.704	561.342	589.938	22.4931	907.239	911.507	953.141	986.386	694.462	698.471	787.652
21.5813	503.572	529.23	510.831	539.275	688.072	719.243	681.28	685.803	976.232	981.279	968.221	899.151	180.164	181.589	189.757	186.693	403.421	420.085	437.139	415.532	22.545	878.736	905.218	869.276	878.957	789.561	811.332	843.951	808.7	852.42	899.951	831.046	784.611	707.494	698.214	803.567	778.171	531.485	608.192	560.352	587.367	22.545	907.606	910.391	952.247	988.21	693.747	696.41	787.196
21.6136	505.073	528.439	510.376	539.373	687.396	718.566	681.031	686.347	975.445	980.622	966.929	897.567	178.844	181.342	189.724	186.285	402.714	420.207	436.95	414.645	22.597	878.468	903.869	869.397	877.463	788.161	809.456	843.042	807.505	851.173	898.212	830.438	782.587	706.062	697.738	803.303	777.179	530.188	607.234	558.864	587.921	22.597	904.661	908.889	951.234	984.358	692.976	697.43	785.553
21.6459	503.131	527.478	509.283	537.746	685.996	716.88	679.071	683.738	974.076	979.286	966.662	896.911	179.472	181.172	189.016	186.627	402.088	420.109	436.684	414.524	22.6489	877.699	902.958	866.182	876.996	786.612	807.471	841.11	806.943	849.373	896.552	828.832	781.978	705.036	696.709	802.742	777.447	529.946	605.743	558.223	585.207	22.6489	905.154	907.68	947.906	986.848	690.693	695.057	783.986
21.6781	503.378	527.738	509.611	537.785	685.579	716.843	679.108	683.382	972.405	978.005	964.504	896.64	178.98	181.295	188.784	186.329	401.618	419.213	436.4	414.084	22.7008	876.964	901.72	866.5	874.943	785.894	806.333	840.653	805.109	847.96	895.083	827.145	780.924	704.055	695.676	800.563	775.631	528.585	605.35	556.64	584.708	22.7008	902.04	907.289	948.178	981.262	689.958	695.487	782.713
21.7104	502.305	527.067	509.028	537.068	684.443	714.391	677.067	681.827	972.067	976.356	964.392	896.28	179.107	181.055	188.62	186.097	401.155	418.65	435.973	413.776	22.7528	874.89	899.892	863.635	874.349	784.146	804.208	838.792	803.403	845.419	894.965	826.343	779.736	702.481	693.79	800.223	773.688	528.364	604.278	556.781	582.877	22.7528	902.927	904.254	944.713	982.632	689.146	692.207	783.132
21.7427	503.074	526.242	509.071	536.26	684.451	714.538	676.772	682.674	970.204	976.006	963.563	893.806	178.2	180.776	188.459	185.844	400.828	418.985	435.895	412.827	22.8047	874.157	898.549	863.879	871.864	783.143	803.54	837.672	802.367	844.29	893.07	824.673	779.04	701.769	693.645	798.746	772.806	527.056	603.302	555.125	583.141	22.8047	900.306	904.579	945.959	978.996	688.037	690.881	782.289
21.775	501.227	527.207	507.468	536.307	682.331	713.616	675.579	679.638	969.489	975.083	962.175	893.993	178.734	180.482	188.664	185.932	400.894	418.683	434.734	412.839	22.8566	872.094	898.562	860.618	871.542	781.227	802.034	835.426	801.421	842.417	891.515	823.224	778.418	701.021	692.47	796.873	771.93	526.481	601.976	554.363	581.552	22.8566	899.78	901.965	941.956	979.984	686.752	691.133	780.873
21.8072	501.636	525.881	508.238	535.951	681.54	712.897	674.973	680.13	968.512	973.031	961.842	891.785	177.915	180.435	188.1	185.619	399.766	418.292	434.583	412.113	22.9086	871.636	897.114	861.184	869.69	780.093	800.928	833.997	800.172	841.228	890.523	821.76	776.792	699.225	691.468	796.449	770.491	525.667	601.018	552.954	581.038	22.9086	896.536	902.242	942.174	976.168	686.439	690.475	779.651
21.8395	500.29	525.371	507.305	535.111	680.729	712.218	673.808	678.497	967.82	971.418	958.978	891.223	178.795	180.272	187.921	185.311	399.762	417.389	433.907	412.032	22.9605	869.568	894.709	857.567	869.744	779.119	799.506	832.601	798.38	838.865	889.075	820.894	775.371	698.428	690.473	794.495	770.54	524.735	599.816	552.321	579.571	22.9605	897.087	899.611	939.551	977.511	685.687	688.699	778.053
21.8718	500.995	524.969	506.92	534.957	679.992	710.786	673.584	678.406	966.939	970.452	958.431	890.117	177.701	180.138	187.948	185.417	398.877	417.189	433.908	411.649	23.0125	869.087	893.964	858.245	867.466	777.818	797.997	831.196	796.849	838.001	887.802	819.188	773.848	697.984	689.953	793.728	768.624	523.035	598.784	550.345	579.296	23.0125	894.619	898.548	940.089	973.944	684.213	688.184	777.424
21.904	499.46	524.179	506.288	533.716	678.537	709.613	672.14	677.287	965.707	970.584	958.188	889.642	177.63	179.788	187.917	185.293	399.3	416.358	433.286	411.49	23.0644	866.575	891.578	855.494	866.923	776.086	797.051	830.093	795.145	834.946	886.04	818.127	772.642	696.221	688.275	792.023	767.235	522.624	598.113	549.644	577.567	23.0644	894.344	896.696	936.637	973.469	682.438	686.556	776.236
21.9363	500.507	523.813	505.991	533.612	678.489	708.546	671.417	676.511	964.07	969.187	957.001	887.915	176.997	179.78	187.28	184.541	399.08	416.641	432.459	410.893	23.1163	866.575	890.661	855.397	865.037	774.481	795.352	828.696	793.925	833.577	884.296	816.383	771.872	695.872	687.629	789.692	765.802	521.821	596.985	548.001	576.924	23.1163	891.413	896.165	936.814	971.257	681.623	684.227	775.675
21.9686	497.82	524.011	504.909	533.47	677.002	707.19	670.742	674.927	963.41	967.811	955.012	887.275	177.965	179.272	187.358	184.757	398.348	416.052	431.905	410.759	23.1683	864.256	888.283	852.314	863.786	773.251	793.504	827.305	792.747	832.586	883.178	816.49	770.075	694.232	686.214	790.022	764.825	521.804	595.818	548.405	575.176	23.1683	891.613	893.608	934.625	971.387	681.325	683.869	773.626
22.0009	498.136	523.374	504.856	533.015	676.522	706.919	670.108	674.768	961.588	967.06	954.176	885.888	177.233	179.244	187.255	184.516	398.055	416.238	432.092	410.359	23.2202	864.253	888.107	852.448	861.913	772.037	792.22	825.378	792.007	830.312	881.262	814.444	768.573	693.904	684.595	787.847	763.243	520.754	594.532	546.339	574.93	23.2202	888.214	894.234	934.878	967.383	679.344	681.783	772.91
22.0331	496.423	522.246	503.971	532.131	674.001	705.933	668.863	672.736	960.802	965.858	953.001	884.974	177.193	179.438	187.082	184.224	397.505	415.691	431.723	410.08	23.2722	861.211	885.98	850.471	861.165	770.707	790.333	824.258	789.836	827.431	880.695	813.116	767.796	692.316	683.685	786.419	762.148	519.806	593.659	545.551	573.541	23.2722	888.374	893.057	931.863	967.658	678.68	681.905	771.2
22.0654	497.809	521.614	504.191	531.981	674.053	704.914	668.412	672.617	959.029	964.214	951.889	884.034	176.436	179.166	186.823	184.074	396.817	414.956	431.786	409.021	23.3241	861.365	884.606	850.253	859.184	768.406	789.663	822.113	788.917	826.411	879.07	810.956	766.731	690.605	682.584	786.109	761.034	518.56	592.992	544.544	572.829	23.3241	885.834	890.835	931.152	965.443	677.233	682.803	769.404
22.0977	495.652	522.442	502.94	530.696	673.133	704.773	666.954	670.996	958.249	963.468	950.645	884.301	176.983	178.849	186.784	183.768	396.647	414.434	430.749	409.101	23.376	859.802	884.109	847.408	858.648	768.203	787.894	819.727	787.501	823.956	878.275	810.742	766.608	690.472	681.536	785.029	760.103	518.297	591.132	544.691	571.555	23.376	885.73	889.217	929.177	965.485	677.052	681.492	768.135
22.1299	496.57	521.305	503.219	531.301	672.177	703.528	666.202	671.001	957.566	962.329	950.069	882.595	176.448	178.542	186.604	183.923	396.497	413.948	430.387	408.062	23.428	859.103	883.364	847.917	856.346	766.468	787.348	819.555	786.451	823.043	876.693	808.661	765.198	688.778	680.841	783.159	758.569	516.606	590.789	542.593	570.555	23.428	883.031	888.951	928.201	962.471	675.5	680.754	767.127
22.1622	495.122	520.106	502.133	530.169	672.113	701.596	665.093	669.951	956.137	961.257	949.373	881.023	176.67	178.476	186.451	183.773	395.878	413.577	429.97	408.163	23.4799	856.961	881.467	845.793	856.016	764.421	785.201	818.134	784.567	820.663	874.47	808.626	762.648	687.561	678.567	781.431	758.472	516.264	590.226	542.117	569.463	23.4799	884.531	886.317	926.259	962.314	674.893	678.898	767.015
22.1945	495.873	519.527	502.216	529.649	671.087	700.76	664.373	669.684	954.185	959.895	947.31	879.136	175.965	178.447	186.517	183.72	395.774	413.15	430.187	407.499	23.5319	856.823	880.419	844.838	854.115	763.104	784.409	817.245	783.447	819.467	872.96	806.12	761.768	686.503	678.47	780.352	757.005	514.817	589.157	540.623	569.065	23.5319	881.613	885.334	926.753	959.914	673.16	677.306	766.551
22.2268	494.937	519.845	501.632	529.717	669.186	700.626	662.928	668.008	953.203	958.96	945.656	878.889	176.057	178.074	186.058	183.418	395.532	412.674	429.476	407.485	23.5838	854.298	879.294	842.395	853.716	761.784	781.183	815.207	782.065	817.222	871.368	805.247	760.643	685.445	676.92	778.777	755.139	514.225	586.998	539.326	567.531	23.5838	880.877	883.588	923.661	958.855	672.755	676.035	765.476
22.259	495.573	518.564	501.236	529.148	668.789	699.499	662.745	667.579	952.361	957.77	944.603	877.162	175.708	177.778	185.857	183.219	395.079	411.797	429.037	406.968	23.6357	853.905	877.846	842.216	851.719	760.706	780.17	814.061	780.439	816.056	870.254	804.128	759.534	684.469	675.786	777.689	753.92	513.182	586.727	537.485	566.796	23.6357	878.854	883.088	923.634	956.399	671.206	675.911	764.291
22.2913	493.134	518.571	500.177	528.179	667.337	698.223	661.451	665.928	950.881	957.349	943.996	876.896	175.636	177.89	185.592	183.035	394.442	411.3	428.631	406.802	23.6877	851.378	876.603	838.87	851.157	758.878	779.589	811.654	779.635	813.403	869.622	803.042	758.366	682.964	674.324	776.179	753.468	512.747	585.01	537.899	565.803	23.6877	877.818	881.07	921.432	956.29	669.951	674.573	762.818
22.3236	494.164	517.642	499.74	527.971	666.619	697.686	660.666	665.14	950.121	956.204	942.906	876.645	175.241	177.733	185.302	182.621	393.922	411.188	428.088	406.656	23.7396	851.09	875.403	838.899	849.11	757.454	778.095	810.672	778.242	812.092	868.21	801.307	757.312	681.923	673.52	774.92	751.795	511.48	583.22	536.955	565.06	23.7396	875.875	879.741	921.103	952.875	669.206	672.003	762.319
22.3559	493.162	517.161	499.107	527.82	666.016	696.655	660.112	664.27	949.044	954.305	941.788	875.085	175.143	177.441	185.519	182.338	393.738	410.919	427.39	406.065	23.7916	849.894	873.78	837.372	848.621	755.94	776.983	808.109	776.329	809.232	867.041	800.478	756.243	680.533	672.845	774.096	750.314	510.276	582.988	536.082	563.694	23.7916	875.698	878.275	918.386	952.951	667.652	671.397	761.328
22.3881	492.173	516.777	499.25	527.173	665.043	695.054	659.446	663.272	947.115	952.786	940.562	873.473	175.241	177.309	185.441	182.262	393.291	410.495	427.186	405.391	23.8435	849.567	872.773	837.127	846.94	754.096	775.882	807.356	775.097	808.185	865.378	799.025	754.801	678.941	671.713	772.029	749.118	509.295	582.358	535.05	563.101	23.8435	873.934	877.842	917.79	950.367	666.217	670.107	760.106
22.4204	492.76	516.083	499.219	526.551	663.725	694.001	658.357	662.446	946.152	951.648	939.341	872.541	175.119	177.231	185.04	182.137	392.792	409.835	427.111	405.196	23.8954	847.871	871.337	834.734	846.549	753.904	773.251	805.932	773.781	805.398	863.891	797.675	753.732	677.919	670.252	770.928	747.834	508.338	581.669	533.93	561.907	23.8954	872.274	875.667	917.381	947.851	664.983	668.943	758.977
22.4527	491.767	515.399	497.94	526.307	662.753	693.442	657.039	661.735	945.64	950.178	938.84	871.753	174.81	176.95	184.874	182.033	392.559	409.217	426.871	404.838	23.9474	847.275	870.372	834.728	844.143	752.294	771.758	804.061	771.76	803.491	861.983	796.337	752.241	677.545	669.961	770.048	747.06	507.687	580.062	532.743	560.592	23.9474	870.666	874.495	916.072	946.638	663.984	668.275	758.278
22.4849	493.338	514.535	497.602	525.925	662.439	692.609	656.466	661.227	944.308	948.712	937.312	870.348	174.388	176.696	184.784	182.046	392.298	409.174	426.782	404.509	23.9993	845.856	869.157	832.7	842.955	749.345	770.758	803.439	771.031	801.479	861.023	795.36	751.149	676.682	668.076	769.057	746.136	506.875	578.909	532.303	559.792	23.9993	870.118	873.172	912.785	947.435	663.089	666.826	756.676
22.5172	491.088	515.156	497.339	525.388	661.455	691.432	655.233	659.455	942.992	947.865	935.555	869.341	174.51	176.758	184.716	181.729	391.965	409.073	426.297	404.411	24.0512	845.232	867.846	833.444	841.122	748.139	769.443	801.484	769.353	800.705	859.038	794.281	750.291	675.405	667.072	767.124	743.804	505.691	578.438	530.741	558.702	24.0512	868.884	872.048	912.01	945.114	662.485	666.39	754.71
22.5495	492.363	514.277	497.109	525.039	660.759	690.171	654.42	658.935	941.782	946.629	934.434	867.92	174.206	176.517	184.562	181.348	391.543	408.385	425.829	403.608	24.1032	841.862	866.705	831.106	841.469	747.621	767.11	799.654	768.125	797.383	857.968	792.294	748.582	673.685	665.787	765.712	742.796	504.225	577.072	530.228	557.57	24.1032	867.134	869.432	910.478	944.609	661.318	665.966	753.813
22.5818	489.892	513.889	495.803	524.029	659.308	688.88	653.087	658.139	940.276	945.62	932.81	866.685	174.081	176.119	184.249	181.19	390.991	407.817	425.032	403.454	24.1551	841.734	865.302	830.624	839.466	745.861	765.835	798.893	766.929	796.342	856.238	790.615	747.533	672.484	665.43	764.45	741.865	503.134	576.222	528.81	557.063	24.1551	865.712	868.557	908.553	942.777	660.135	664.474	754.23
22.614	490.835	513.042	495.6	523.318	658.747	688.442	652.153	657.418	939.065	944.804	932.215	865.708	173.761	175.983	183.68	180.982	390.436	407.481	424.278	403.408	24.2071	841.075	863.874	828.693	838.772	744.816	764.768	797.396	765.502	793.805	854.215	789.668	745.429	671.432	663.874	763.133	740.404	502.522	575.281	528.042	555.538	24.2071	865.275	867.694	908.766	940.135	659.172	663.084	752.382
22.6463	487.605	512.969	495.269	523.307	657.194	687.124	651.704	655.807	937.947	943.279	931.939	864.811	173.808	175.974	183.668	180.843	390.442	407.095	424.066	402.805	24.259	840.336	862.611	828.41	836.863	743.39	763	796.066	764.488	792.675	853.276	788.511	744.882	670.692	663.098	762.059	738.978	501.835	573.782	527.406	554.781	24.259	863.175	867.015	908.149	938.261	658.109	662.774	751.746
22.6786	488.641	512.439	495.057	522.694	656.367	686.025	650.703	655.533	936.335	941.953	930.539	863.396	173.557	175.649	183.817	180.606	389.972	407.055	423.86	402.069	24.3109	837.557	861.002	825.602	837.333	742.05	761.441	793.223	763.18	790.162	852.207	787.296	743.69	669.891	661.316	761.255	737.997	500.744	572.529	526.728	553.62	24.3109	861.573	864.676	907.218	936.655	657.304	661.853	750.231
22.7108	487.559	512.052	494.405	522.438	655.439	685.769	649.515	654.189	935.474	941.636	928.983	862.351	173.624	175.385	183.609	180.49	389.272	406.664	422.598	401.871	24.3629	837.283	860.253	825.635	834.854	740.451	760.021	792.418	761.623	788.451	850.437	785.914	742.521	668.71	660.184	760.112	736.822	499.627	571.955	525.286	552.765	24.3629	860.026	862.75	905.028	935.781	655.714	658.813	750.212
22.7431	488.523	511.497	494.4	521.98	655.054	684.389	649.408	653.285	935.083	940.224	927.734	861.246	173.238	175.497	183.438	180.408	388.777	406.074	422.308	401.012	24.4148	836.336	859.048	823.604	832.6	739.745	757.633	791.186	759.986	786.375	848.622	784.423	741.288	667.558	659.542	758.544	735.817	498.498	571.183	523.829	551.922	24.4148	859.38	861.552	903.825	935.023	654.544	657.829	749.006
22.7754	486.512	510.958	493.295	521.132	653.692	682.877	647.421	651.985	933.179	938.892	926.131	860.64	173.352	175.495	183.144	180.106	388.576	405.901	422.178	401.254	24.4668	835.617	857.016	823.687	830.9	737.776	756.903	789.979	758.309	784.331	847.422	783.259	740.132	665.573	658.647	757.504	734.99	497.498	570.532	523.207	550.586	24.4668	858.035	860.63	901.567	932.358	653.339	656.855	748.457
22.8077	487.828	510.431	493.702	520.259	653.491	682.161	647.135	651.799	931.741	936.255	925.203	858.783	172.547	175.09	182.642	179.916	388.392	405.5	421.797	400.363	24.5187	832.387	855.773	819.95	830.739	736.993	755.044	789.212	757.621	782.647	846.301	782.813	738.559	664.681	655.828	755.36	733.728	496.915	568.959	522.651	549.557	24.5187	858	858.714	901.302	930.735	652.308	655.804	746.388
22.8399	485.298	510.134	492.53	520.503	651.745	681.166	645.895	650.554	931.582	936.065	924.523	858.127	172.826	174.883	182.57	179.868	387.869	405.543	420.925	399.971	24.5706	831.582	854.483	819.915	829.422	734.602	753.699	787.108	755.693	781.113	844.993	781.148	737.747	663.698	655.834	754.022	732.258	496.219	567.449	521.858	548.5	24.5706	855.731	857.686	900.218	930.756	651.508	655.12	745.467
22.8722	486.958	509.134	492.382	520.03	652.45	679.958	645.594	650.213	929.499	934.139	922.685	856.862	172.369	174.669	182.398	179.514	387.033	404.74	421.343	399.685	24.6226	830.585	853.594	818.879	828.345	733.483	752.836	785.187	754.861	778.245	843.794	780.514	736.359	662.819	654.709	752.579	730.928	495.106	566.905	520.63	546.872	24.6226	854.165	855.782	898.764	929.364	650.118	654.377	744.022
22.9045	484.17	509.416	491.533	519.024	649.931	678.964	644.301	648.609	928.298	933.338	921.869	856.459	172.734	174.323	182.081	179.329	386.485	404.198	420.787	399.676	24.6745	829.73	852.496	818.472	826.455	731.638	751.129	783.769	753.101	776.917	842.326	779.153	734.803	661.28	653.462	751.686	729.523	494.224	566.034	519.754	546.416	24.6745	852.31	855.268	896.739	927.655	649.235	653.006	743.063
22.9367	484.961	508.81	491.526	518.559	649.575	678.958	643.715	648.359	927.999	932.467	920.675	854.563	172.07	174.29	182.25	178.888	386.341	403.076	420.572	398.339	24.7265	827.476	851.446	816.504	825.669	730.468	749.747	782.357	751.864	774.668	840.621	777.07	733.398	660.301	652.782	750.544	728.674	493.702	564.81	519.131	545.391	24.7265	851.403	853.99	895.892	926.283	648.231	652.149	741.87
22.969	483.331	507.834	490.574	518.592	647.739	677.738	642.202	647.036	926.126	931.746	919.195	853.574	172.366	174.245	182.26	178.908	386.016	403.128	420.2	398.504	24.7784	827.237	849.889	815.756	823.851	729.338	748.32	781.178	750.711	772.914	839.3	775.522	732.727	659.375	651.806	749.119	727.339	492.33	563.829	517.944	544.668	24.7784	850.174	852.363	894.81	924.68	647.075	651.276	740.48
23.0013	484.534	507.012	490.411	518.453	647.416	676.836	642.011	647.847	924.61	929.892	917.943	852.107	171.888	173.852	182.032	179.072	385.904	403.293	418.831	398.141	24.8303	826.999	848.321	815.405	821.725	727.844	746.734	779.997	749.322	771.527	838.07	774.609	731.526	658.564	650.451	747.828	725.78	490.934	562.453	516.63	543.771	24.8303	848.485	850.359	893.063	922.617	646.073	649.837	739.265
23.0336	482.839	507.091	489.754	517.533	645.847	675.185	640.18	645.127	924.045	929.434	916.135	851.597	172.248	173.959	181.778	178.841	385.466	402.605	418.275	397.949	24.8823	825.196	847.22	813.296	821.692	725.886	745.351	778.81	747.64	768.664	836.355	773.372	729.762	657.895	649.385	746.36	724.732	490.527	561.007	515.477	541.947	24.8823	847.451	848.875	891.512	921.335	644.773	649.086	738.439
23.0658	483.723	506.32	489.737	516.954	645.638	674.682	639.833	645.02	922.763	927.532	915.553	849.299	171.573	173.572	181.781	178.685	385.158	401.641	418.477	397.41	24.9342	824.78	845.932	811.798	819.902	724.654	743.683	777.032	745.858	766.784	835.258	771.498	728.909	656.17	648.302	745.164	723.816	490.135	560.495	514.329	541.019	24.9342	846.062	848.948	890.197	920.487	643.686	648.468	737.633
23.0981	481.784	505.698	488.569	516.134	644.552	673.278	638.711	642.684	921.78	926.808	913.877	849.915	171.605	173.062	181.54	178.752	385.39	401.595	417.517	397.333	24.9861	822.74	844.15	810.085	818.536	722.846	742.324	774.217	744.411	765.27	834.41	770.264	727.897	655.185	647.035	743.69	722.49	489.267	559.77	513.63	540.232	24.9861	844.603	847.118	889.039	918.883	642.426	646.849	736.679
23.1304	482.79	504.712	488.617	515.994	643.426	671.989	638.358	642.837	920.065	924.414	912.864	847.388	170.896	173.38	181.31	178.155	384.375	401.111	417.185	396.209	25.0381	821.998	843.287	809.757	816.628	720.91	741.706	772.54	742.806	762.819	832.847	768.998	727.094	653.861	645.926	742.524	720.804	487.742	558.847	513.123	539.478	25.0381	843.178	845.746	886.674	918.78	641.421	645.281	736.073
23.1627	480.676	505.424	487.178	515.138	641.596	670.875	637.346	641.299	918.481	925.205	912.037	847.449	171.781	173.161	181.098	177.833	383.977	400.327	416.392	395.792	25.09	819.343	841.699	807.915	815.979	719.671	740.024	771.324	741.403	760.863	831.171	767.464	725.599	652.372	644.675	741.682	719.655	486.871	557.753	512.117	537.948	25.09	842.21	844.327	885.543	917.663	640.943	645.565	733.981
23.1949	481.611	504.863	487.043	514.591	641.324	670.246	636.832	640.212	918.309	922.23	911.266	845.616	170.618	172.891	180.856	177.606	383.873	400.696	416.837	395.186	25.142	819.171	840.537	807.563	813.589	718.526	738.106	770.029	739.606	759.67	829.575	766.397	724.908	651.572	644.142	740.013	718.041	486.16	556.409	510.671	536.769	25.142	840.376	842.234	884.217	916.104	639.978	644.634	732.727
23.2272	479.218	503.805	486.193	514.309	640.695	669.318	635.063	638.696	916.21	921.097	910.017	845.122	171.363	172.878	180.891	177.795	383.693	400.179	416.229	395.151	25.1939	816.855	839.086	805.508	814.689	717.172	736.593	769.206	738.742	757.103	827.964	765.785	723.575	650.373	642.637	738.977	717.161	485.33	555.756	509.677	535.859	25.1939	839.732	841.265	882.336	914.876	639.035	642.75	731.419
23.2595	479.62	503.216	486.397	513.562	639.732	669.127	633.832	638.247	916.109	920.075	908.252	843.977	170.381	172.899	180.551	177.665	382.989	399.5	415.373	394.786	25.2458	816.714	837.879	805.727	812.747	715.679	734.846	767.449	736.718	756.058	826.195	764.015	721.434	649.145	641.818	737.871	716.052	484.417	554.952	508.818	535.209	25.2458	838.283	841.188	881.505	911.263	637.849	642.473	730.374
23.2917	478.298	503.328	485.725	513.405	638.267	667.153	634.086	637.339	913.593	919.061	907.367	842.812	170.997	172.151	180.281	177.169	382.958	399.133	415.013	394.496	25.2978	814.396	836.283	803.141	811.422	714.669	733.754	765.752	735.905	754.481	825.237	763.113	720.252	648.048	640.89	736.756	714.875	482.994	553.199	507.724	533.915	25.2978	836.595	839.357	881.118	909.457	637.037	641.098	728.991
23.324	479.118	502.526	485.588	513.074	637.336	667.31	632.882	637.582	913.41	917.672	906.027	839.993	169.405	171.765	180.342	176.985	382.137	399.105	415.459	394.008	25.3497	813.435	834.707	802.708	809.786	713.226	732.427	763.249	734.528	752.673	823.516	761.955	719.396	646.968	639.447	735.812	713.316	481.663	552.372	506.465	532.93	25.3497	835.252	837.972	879.086	908.444	635.807	641.092	727.237
23.3563	477.788	502.489	484.155	511.617	636.339	665.37	630.615	635.019	911.79	916.497	905.475	841.012	170.469	172.474	179.908	177.578	382.073	398.443	414.53	394.071	25.4017	811.665	833.713	800.595	809.258	710.877	730.739	762.75	733.057	750.588	821.939	760.316	717.645	645.779	637.628	734.941	712.541	480.565	550.73	505.939	532.359	25.4017	834.778	836.275	878.181	907.334	635.069	639.117	726.468
23.3886	478.394	501.392	484.211	511.121	636.336	664.412	630.016	635.021	910.067	915.851	902.957	838.975	169.417	171.648	179.639	176.931	381.688	398.101	414.279	392.722	25.4536	811.495	832.58	800.238	806.864	709.09	728.786	761.224	730.852	749.259	820.932	758.915	716.617	644.448	636.672	733.242	711.403	480.06	550.251	505.338	531.586	25.4536	833.006	835.427	875.693	907.128	634.054	639.002	725.631
23.4208	476.074	500.835	483.259	511.288	633.641	663.529	628.953	633.212	909.046	915.36	902.509	838.733	169.777	171.284	179.27	176.47	380.526	397.601	413.453	392.769	25.5055	809.155	832.001	798.635	807.038	708.376	727.443	759.812	730.282	746.488	820.621	757.78	715.66	643.407	635.526	731.165	709.968	478.993	549.705	504.405	530.059	25.5055	832.203	833.076	873.926	906.247	632.396	636.836	723.98
23.4531	477.203	500.243	483.396	510.424	633.56	662.449	628.4	633.177	907.71	912.781	901.52	836.585	169.117	171.546	179.341	176.279	380.323	397.441	413.278	391.429	25.5575	809.193	830.145	797.979	804.891	707.547	725.919	758.151	728.043	745.497	818.659	756.959	714.33	642.14	635.357	729.824	708.179	477.654	548.797	502.569	529.229	25.5575	830.012	831.794	872.728	903.3	630.659	636.383	723.049
23.4854	475.373	499.617	483.064	510.299	631.967	661.742	628.257	630.887	906.459	912.024	899.363	837.099	169.943	171.843	179.401	176.148	379.798	396.64	412.492	391.915	25.6094	806.354	829.22	795.424	804.367	705.842	724.75	756.162	727.156	743.679	817.18	755.576	712.615	641.027	633.536	729.651	707.199	476.776	547.058	502.33	527.775	25.6094	829.265	830.606	870.326	904.088	630.675	633.979	721.99
23.5176	476.285	499.255	482.814	509.663	631.826	660.713	626.492	631.08	905.436	910.637	899.185	834.514	168.797	171.26	178.897	175.914	380.107	396.749	412.017	391.451	25.6614	805.623	827.965	794.907	802.637	703.488	723.951	755.788	725.958	742.216	815.274	754.175	711.688	640.184	632.553	727.545	705.132	476.074	546.094	500.826	527.342	25.6614	827.602	829.276	869.238	900.91	629.022	633.73	720.759
23.5499	474.826	499.701	481.697	508.867	629.753	659.646	625.297	628.963	904.186	908.13	897.279	834.235	169.544	170.679	178.517	175.734	379.497	395.621	411.88	391.169	25.7133	803.994	826.62	792.67	801.767	702.385	721.436	753.488	724.569	739.058	814.42	752.626	710.865	639.095	630.792	725.931	704.776	475.089	545.035	499.949	525.791	25.7133	826.949	827.877	867.585	901.343	628.203	633.056	719.223
23.5822	475.693	498.454	481.639	508.859	629.779	658.426	625.669	629.263	903.149	907.246	897.171	832.75	168.498	170.86	178.5	175.854	378.15	395.227	411.741	390.816	25.7652	803.832	825.353	792.689	799.134	700.545	720.693	752.178	723.126	736.909	812.949	750.514	709.178	637.745	630.903	725.096	703.748	474.754	543.872	498.306	525.174	25.7652	825.064	827.186	866.782	897.894	627.389	632.305	718.171
23.6145	473.284	497.853	481.273	507.601	628.374	657.437	623.132	626.597	901.262	907.491	894.437	832.097	169.137	170.503	178.795	175.808	379.128	394.896	411.179	390.295	25.8172	801.562	823.664	790.388	799.347	699.965	719.051	750.298	721.663	735.036	811.625	749.735	707.677	636.971	628.911	723.365	702.702	473.646	542.893	498.008	523.947	25.8172	824.592	824.278	864.894	897.914	626.657	629.038	717.945
23.6467	473.818	497.398	480.669	507.779	627.815	656.55	623.041	626.894	900.703	906.425	893.325	830.854	168.692	170.927	178.558	175.485	378.737	394.758	410.647	389.895	25.8691	801.589	822.69	790.027	796.715	697.886	717.865	749.346	720.794	732.771	809.746	748.65	707.276	635.61	628.314	721.913	700.606	472.383	542.241	497.074	522.866	25.8691	821.36	823.863	864.868	895.29	624.702	628.353	717.638
23.679	473.126	497.337	479.464	506.769	626.405	654.928	622.162	624.592	898.596	904.441	891.731	830.192	168.704	170.473	178.373	175.38	378.209	394.161	410.046	389.712	25.9211	799.098	820.693	788.06	796.243	696.945	715.564	747.407	719.055	730.412	809.388	747.535	705.617	634.228	627.503	721.249	700.074	471.372	541.434	496.13	521.363	25.9211	820.936	822.209	862.206	896.159	624.259	627.076	715.428
23.7113	473.694	496.518	479.614	507.013	626.131	654.488	621.153	625.197	898.085	902.467	891.616	828.313	167.989	170.224	178.271	175.075	378.101	393.482	409.84	389.221	25.973	798.851	819.437	787.456	794.119	695.116	714.321	746.759	717.39	729.049	807.02	746.389	704.115	633.509	625.781	719.627	698.685	470.668	540.392	494.486	520.563	25.973	820.267	821.782	862.251	892.935	623.422	626.184	715.346
23.7435	471.667	495.952	478.64	505.776	625.085	653.86	620.116	622.504	896.475	902.484	890.62	828.102	168.331	170.204	178.002	174.93	377.594	393.146	409.341	388.92	26.0249	796.218	818.503	785.225	794.244	694.32	712.715	745.594	716.126	726.457	806.283	744.482	703.135	632.481	624.213	718.33	697.375	469.67	538.812	494.07	519.507	26.0249	818.031	819.608	859.19	892.523	622.057	626.167	713.307
23.7758	472.633	495.476	479.085	505.835	623.966	652.929	619.462	623.32	895.722	900.237	888.61	825.984	167.856	169.552	177.694	174.524	376.957	393.522	409.309	388.19	26.0769	796.15	816.028	784.699	791.616	692.417	710.989	743.696	714.516	724.977	804.906	742.306	702.227	631.632	623.785	715.811	696.016	468.847	538.275	492.682	519.246	26.0769	816.737	819.062	858.542	889.936	620.871	625.745	712.553
23.8081	470.326	495.745	477.832	505.285	622.389	650.574	617.91	621.206	894.438	900.499	888.441	826.065	167.924	169.729	177.583	174.263	376.534	393.037	408.457	387.881	26.1288	793.757	816.163	782.607	792.337	691.093	710.215	741.489	713.229	722.823	803.044	741.755	700.939	629.528	622.402	715.437	695.482	467.742	537.188	491.919	517.024	26.1288	815.81	816.984	856.759	890.196	619.083	623.706	711.425
23.8404	471.094	494.882	477.825	504.66	621.782	650.378	617.14	620.531	892.623	897.904	887.577	823.663	167.097	169.625	177.348	174.414	375.838	392.22	409.202	386.998	26.1807	793.301	814.506	782.138	790.158	689.467	708.64	740.005	712.07	720.455	801.524	740.348	699.518	628.826	621.882	713.94	694.757	466.995	536.026	490.256	516.678	26.1807	813.637	816.891	856.285	885.856	618.292	623.129	710.418
23.8726	469.36	494.456	476.883	504.533	620.29	649.166	615.984	619.722	891.401	896.568	885.37	822.721	167.89	169.412	177.252	174.346	375.325	391.917	408.003	386.971	26.2327	792.04	813.476	779.552	789.378	687.391	707.304	737.832	710.384	718.626	800.364	739.577	698.207	627.348	619.683	713.198	692.248	465.849	534.362	489.13	515.241	26.2327	812.595	814.371	853.486	887.32	617.483	621.736	707.364
23.9049	469.758	493.487	476.395	504.111	620.127	648.613	615.416	618.777	890.286	895.266	885.17	821.818	167.262	168.992	177.017	174.218	375.162	391.22	407.611	387.021	26.2846	791.371	812.361	778.982	787.081	686.321	705.746	736.347	708.463	716.579	798.707	738.513	697.013	627.055	618.967	712.036	691.461	464.315	533.957	488.904	514.751	26.2846	811.029	813.86	853.305	883.448	616.552	620.426	708.743
23.9372	469.177	492.901	476.306	503.043	618.606	646.495	613.984	617.126	888.669	893.739	883.621	820.736	167.172	168.904	176.951	173.998	374.666	391.11	406.931	386.67	26.3366	789.154	811.386	777.591	786.25	685.578	704.176	735.859	707.55	714.542	798.439	737.213	695.07	625.787	617.236	711.193	690.412	463.898	532.339	487.816	512.482	26.3366	809.998	811.215	850.709	883.776	615.765	619.108	706.346
23.9694	469.617	491.923	476.046	502.438	618.153	646.118	612.784	616.434	888.206	892.546	882.016	819.525	166.573	169.007	176.752	173.69	374.309	390.808	407.277	386.673	26.3885	788.589	810.031	776.949	783.846	683.61	702.85	733.809	705.272	713.497	796.386	735.744	694.138	624.503	615.957	709.146	688.862	463.559	530.903	486.313	513.056	26.3885	808.355	810.467	850.022	880.239	613.922	618.17	706.378
24.0017	467.735	492.354	475.287	501.651	615.987	644.864	612.231	615.312	886.627	892.586	880.173	818.133	166.849	168.988	176.412	173.542	373.952	390.453	406.235	386.076	26.4404	786.563	808.447	775.513	784.315	682.726	701.849	731.617	704.477	709.857	795.031	733.692	692.685	623.072	615.578	708.568	687.356	462.108	530.145	486.084	511.194	26.4404	807.511	808.186	848.406	881.25	613.477	616.649	704.847
24.034	468.622	491.432	475.051	501.597	615.584	644.096	611.511	615.61	885.367	891.193	879.008	816.257	166.203	168.757	176.154	173.204	373.118	389.889	405.628	385.226	26.4924	786.275	806.552	774.681	782.342	681.712	699.728	729.98	702.702	707.634	793.087	732.689	692.046	621.787	614.62	707.372	686.272	461.013	529.223	485.228	511.102	26.4924	805.584	808.35	846.503	877.917	612.694	618.225	702.839
24.0663	466.709	490.961	473.839	500.787	614.348	642.452	610.313	613.894	883.792	889.325	878.071	815.381	166.137	168.422	176.163	173.125	373.252	389.273	405.25	385.174	26.5443	783.56	805.46	773.224	781.49	679.173	698.214	728.813	701.447	704.764	792.623	731.073	690.985	620.396	612.291	704.963	685.199	459.126	528.011	484.283	509.295	26.5443	805.259	805.911	845.399	878.293	611.04	614.722	701.867
24.0985	467.233	490.329	473.499	500.324	613.597	641.86	608.962	613.131	882.211	888.039	876.879	813.805	165.807	167.963	175.88	172.965	372.878	389.396	404.88	384.854	26.5963	783.29	804.372	772.979	779.78	677.559	696.776	728.097	699.446	703.934	790.56	730.404	689.604	618.59	612.387	704.383	684.341	458.73	526.9	482.684	509.13	26.5963	803.165	805.486	845.211	873.72	610.007	613.219	702.85
24.1308	465.7	489.714	472.38	499.872	612.314	640.816	608.247	611.404	880.376	886.862	875.175	812.914	166.195	167.952	175.814	172.544	372.451	389.302	403.987	384.479	26.6482	780.589	801.982	770.414	779.481	677.744	695.811	726.369	698.312	701.375	789.171	728.985	687.971	617.852	610.798	702.687	682.821	457.667	526.078	481.905	506.95	26.6482	803.158	803.268	843.485	874.83	609.697	611.995	700.609
24.1631	466.283	489.218	472.457	499.237	612.115	640.549	607.208	610.462	879.3	885.48	874.29	811.491	165.854	167.475	175.75	172.346	371.994	388.004	403.817	383.409	26.7001	781.225	801.283	769.779	776.887	674.955	693.874	724.565	696.553	700.173	787.668	727.84	686.434	616.732	610.343	701.248	681.668	456.694	525.098	480.423	506.979	26.7001	801.578	803.235	842.717	872.051	607.281	611.435	700.227
24.1954	464.423	488.784	471.876	499.107	610.816	639.498	606.139	609.155	878.426	883.993	872.902	810.211	165.745	167.248	175.332	172.309	371.47	387.508	403.378	383.099	26.7521	779.014	800.156	767.631	778.063	673.851	692.539	723.944	695.874	697.519	786.437	726.854	685.311	616.534	608.322	700.319	681.018	456.145	524.164	480.211	504.416	26.7521	800.387	800.362	840.601	873.084	606.96	610.683	697.505
24.2276	465.017	488.121	471.082	498.685	609.735	637.793	605.156	608.197	876.824	882.894	871.374	809.125	165.201	167.37	175.211	172.417	371.367	387.271	403.557	382.804	26.804	778.517	799.471	767.584	775.242	672.102	690.278	722.205	693.794	695.916	784.749	725.328	684.843	614.801	608.68	699.325	678.066	454.806	523.129	479.216	504.547	26.804	797.495	800.091	839.723	869.963	605.682	609.461	698.913
24.2599	463.686	487.982	470.515	497.877	608.49	636.552	604.018	607.644	875.383	881.434	869.947	808.161	165.136	167.333	175.064	172.175	371.171	386.693	402.917	382.597	26.856	776.353	797.979	765.046	774.542	671.043	689.872	719.775	693.273	693.296	783.348	724.032	683.309	613.431	606.051	698.09	677.372	454.08	521.6	477.323	502.764	26.856	797.748	796.328	837.974	870.435	605.02	609.082	696.22
24.2922	464.597	487.531	470.695	497.386	607.555	635.763	602.661	607.012	874.943	880.161	868.515	806.969	164.868	166.951	175.094	171.71	370.769	386.566	402.288	381.953	26.9079	776.235	796.632	764.332	772.199	668.973	688.227	717.598	691.358	691.129	782.198	722.509	682.58	612.967	605.878	696.059	676.068	453.146	520.363	476.448	502.865	26.9079	795.988	797.339	836.688	866.674	603.588	607.13	696.55
24.3244	464.206	487.253	470.453	497.094	606.734	634.692	602.426	605.968	874.164	879.289	867.306	806.052	164.895	166.711	174.957	171.49	369.966	386.327	401.891	381.46	26.9598	773.604	795.107	762.899	772.075	668.216	686.912	717.057	690.841	688.044	780.165	720.96	681.18	611.452	604.567	694.248	675.189	452.479	519.792	476.24	500.952	26.9598	794.986	794.058	837.69	864.22	602.675	606.29	694.354
24.3567	463.491	486.246	469.823	496.77	605.862	633.538	601.891	604.658	872.508	877.585	866.431	804.831	164.597	166.598	174.487	171.455	369.529	386.025	401.524	381.182	27.0118	772.766	794.257	762.114	770.276	666.795	684.903	715.745	688.31	686.817	778.647	719.797	680.054	610.29	603.057	693.354	674.097	451.678	518.504	475.251	500.353	27.0118	792.839	794.137	834.133	862.736	601.809	606.791	692.016
24.389	463.691	485.342	469.385	496.224	604.857	632.623	600.556	603.428	871.287	875.968	865.542	803.414	164.37	166.329	174.177	171.262	369.276	385.816	401.061	381.023	27.0637	771.775	793.289	759.688	769.676	665.116	683.139	713.977	686.997	683.957	777.748	718.54	678.322	608.675	601.515	692.608	672.559	450.723	516.79	474.899	498.103	27.0637	792.35	792.118	834.031	861.011	600.987	604.534	690.889
24.4213	462.567	485.572	468.781	495.756	603.883	631.608	599.417	602.65	869.732	875.208	864.504	802.107	164.412	166.08	174.024	171.085	368.758	385.07	400.843	380.673	27.1157	771.503	791.957	760.184	768.268	663.322	681.451	712.677	685.334	682.716	775.978	717.667	676.556	608.155	600.565	691.351	671.281	449.547	515.847	472.782	498.206	27.1157	789.379	790.961	832.566	859.409	598.985	606.014	689.663
24.4535	463.743	484.742	468.37	495.395	603.121	630.42	598.202	601.888	867.81	874.377	863.235	800.732	164.025	165.865	173.947	170.985	368.425	384.341	400.577	379.901	27.1676	769.262	790.306	757.488	766.274	662.218	680.476	711.506	683.883	680.135	774.543	716.208	675.938	606.836	598.861	689.707	670.25	447.78	514.552	471.794	496.93	27.1676	789.37	788.292	831.013	858.31	598.032	601.94	689.808
24.4858	461.33	484.254	467.849	494.629	601.509	629.165	597.162	600.921	866.243	873.099	861.631	799.871	163.943	165.667	173.783	170.602	367.975	384.087	399.709	379.244	27.2195	768.823	788.963	757.029	764.613	660.145	679.1	709.741	682.244	679.053	773.042	714.44	675.161	605.477	598.862	687.73	669.385	447.36	513.966	470.797	496.666	27.2195	786.544	789.029	829.297	857.699	597.174	601.859	688.007
24.5181	461.619	483.56	467.603	494.261	600.242	628.3	595.992	599.905	864.8	871.507	860.271	798.808	163.828	165.62	173.627	170.317	367.696	383.813	399.299	379.128	27.2715	767.417	786.959	755.131	764.532	659.668	677.92	707.314	681.1	676.952	772.182	713.34	673.103	604.093	597.569	687.185	667.675	445.7	512.472	469.53	494.42	27.2715	786.965	786.006	829.028	855.505	596.6	599.464	687.475
24.5503	460.107	483.341	466.566	493.975	598.967	627.396	595.478	598.333	863.998	870.07	859.158	797.678	163.947	165.513	173.624	170.242	367.428	383.488	398.999	379.116	27.3234	766.543	785.937	754.882	762.392	657.985	676.525	705.933	679.218	675.439	769.996	712.318	672.343	602.788	596.402	686.203	665.921	446.011	511.391	468.532	494.194	27.3234	784.549	786.195	826.171	855.821	594.828	599.17	687.193
24.5826	460.846	482.419	466.572	493.437	598.282	626.39	594.578	598.288	862.685	868.624	858.375	796.636	163.219	165.306	173.475	170.022	366.842	382.644	398.521	378.178	27.3753	764.203	784.732	752.798	762.886	656.719	675.193	705.107	678.584	673.52	768.972	711.782	670.644	601.857	595.262	684.325	665.725	444.581	510.369	468.34	492.561	27.3753	784.637	782.836	826.571	853.223	594.488	597.472	684.965
24.6149	459.267	482.719	466.262	492.966	597.017	624.887	592.89	597.091	861.899	867.29	857.153	796.039	163.337	165.581	173.26	169.819	366.715	382.167	398.012	378.636	27.4273	763.477	783.448	752.292	759.606	654.786	673.667	703.704	676.558	672.063	767.346	709.625	669.331	600.674	594.509	682.96	664.388	443.622	508.743	466.258	492.034	27.4273	781.975	783.359	823.417	852.198	592.942	596.933	684.742
24.6472	460.061	481.769	465.402	492.684	596.283	623.96	592	596.211	860.771	865.336	855.711	794.553	163.024	165.202	172.736	169.681	366.159	381.631	398.08	377.847	27.4792	762.353	782.636	751.239	759.261	653.178	671.65	701.503	675.341	669.807	765.974	709.282	668.344	600.346	592.824	681.617	662.738	442.787	508.552	465.715	491.021	27.4792	781.447	781.304	822.975	850.753	591.961	595.512	682.416
24.6794	458.291	481.086	465.006	491.564	595.132	623.539	591.82	594.784	859.781	864.257	853.918	793.342	163.25	164.739	172.545	169.515	365.577	381.664	397.208	377.559	27.5312	761.884	781.588	750.512	757.57	651.536	670.737	699.74	674.066	668.681	764.998	707.05	667.628	598.991	592.589	680.175	660.803	442.223	507.1	464.117	489.621	27.5312	779.118	780.675	820.475	849.365	590.645	594.108	682.02
24.7117	458.495	480.45	464.952	491.147	594.315	622.704	589.937	594.481	858.209	862.831	852.462	791.887	162.676	164.88	172.523	169.546	365.021	381.291	396.475	376.664	27.5831	759.133	780.064	748.139	757.621	650.989	669.176	698.465	672.305	665.733	763.556	706.266	666.301	597.942	590.584	679.379	660.536	440.989	505.929	463.894	488.634	27.5831	779.034	777.245	821.205	847.808	590.02	593.38	681.083
24.744	457.524	480.134	464.069	491.065	593.467	621.046	589.205	592.925	856.883	861.367	851.285	790.8	162.702	164.572	172.497	169.446	364.314	381.141	396.14	376.944	27.635	758.56	778.46	747.288	755.21	648.792	667.508	697.179	670.43	664.378	761.728	704.487	665.845	596.8	589.627	678.33	658.377	439.683	505.559	461.9	488.192	27.635	776.278	777.867	818.305	845.962	588.727	592.209	680.072
24.7762	458.474	479.957	463.856	490.287	592.731	620.534	588.313	592.616	855.645	860.505	849.95	789.646	162.436	164.397	172.442	169.13	364.225	380.378	396.349	376.02	27.687	757.759	777.757	745.435	755.31	646.747	666.295	695.607	670.104	661.368	760.722	703.152	663.123	595.267	588.171	677.009	658.593	438.406	504.929	461.47	486.849	27.687	776.66	775.638	817.998	844.384	588.917	590.932	678.596
24.8085	456.312	479.637	462.814	489.955	590.794	618.887	587.354	590.659	853.45	859.841	849.294	788.742	162.957	164.357	171.913	168.916	364.124	380.204	395.419	375.772	27.7389	756.478	776.797	744.422	752.755	645.803	664.104	693.842	667.638	659.135	759.219	702.325	662.435	594.676	587.32	675.071	656.684	438.152	503.715	460.024	486.158	27.7389	773.164	774.829	815.262	843.576	586.882	590.594	678.421
24.8408	457.269	478.896	463.259	489.688	589.965	618.176	585.937	590.096	852.354	857.769	848.595	787.64	162.283	164.125	171.588	168.737	363.531	380.129	395.043	375.275	27.7909	753.82	774.503	742.522	752.543	645.193	662.914	692.555	667.292	657.844	757.602	700.438	660.94	592.603	586.086	675.319	655.266	436.719	501.586	459.798	483.539	27.7909	773.738	773.33	815.571	841.332	586.251	588.341	677.017
24.8731	454.949	478.221	462.589	488.051	588.767	616.654	584.934	588.379	850.985	857.066	846.889	786.837	162.463	163.701	171.647	168.624	363.026	379.764	394.238	375.062	27.8428	753.739	773.477	742.519	750.901	643.827	661.492	691.274	665.232	655.944	756.188	698.911	659.813	591.929	585.458	672.905	653.484	435.581	500.987	458.995	484.335	27.8428	771.785	771.901	813.2	840.427	584.594	588.098	676.121
24.9053	455.75	477.705	462.941	488.512	588.706	615.125	583.839	588.706	848.927	855.84	845.237	785.295	161.682	163.807	171.047	168.218	362.985	379.318	394.432	375.009	27.8947	751.216	772.046	740.492	750.825	642.714	660.397	689.824	664.027	653.486	754.829	698.464	658.271	591.374	583.702	672.118	652.5	435.202	499.868	457.344	482.174	27.8947	771.646	770.101	813.058	838.872	584.134	586.807	673.599
24.9376	454.36	477.358	461.2	487.401	586.984	614.986	582.877	586.447	848.478	853.518	844.239	784.348	162.321	163.309	171.269	168.077	362.445	379.056	394.202	374.9	27.9467	750.88	770.359	739.965	748.774	640.564	658.674	688.472	662.552	651.826	753.151	696.163	657.135	589.764	582.787	670.76	651.879	433.889	498.714	456.436	481.621	27.9467	769.302	769.648	810.808	837.391	582.211	586.595	673.943
24.9699	454.994	477.311	460.797	487.324	586.22	614.212	581.897	585.79	847.153	852.743	843.012	783.105	161.4	163.565	171.191	168.068	362.408	378.091	393.382	373.875	27.9986	749.813	770.496	738.994	747.699	639.62	656.904	686.205	661.874	650.019	752.515	694.916	655.785	588.56	582.049	669.998	649.973	432.332	497.661	456.069	479.424	27.9986	768.395	767.644	808.826	836.257	582.229	585.503	671.748
25.0022	453.306	477.183	460.368	486.703	585.118	612.567	580.883	584.327	844.888	851.587	841.494	781.982	162.271	162.988	170.835	168.49	361.861	378.115	393.223	373.997	28.0506	748.858	768.543	738.33	745.027	638.193	655.695	684.829	659.885	647.441	750.089	693.788	655.706	586.997	581.32	667.424	648.925	431.841	496.516	454.355	479.671	28.0506	766.453	768.461	807.059	834.171	581.267	583.556	671.719
25.0344	453.78	476.304	460.097	486.516	584.609	611.939	579.912	585.054	844.127	849.608	839.895	780.05	160.917	162.869	170.521	167.724	361.558	377.024	392.346	372.965	28.1025	746.759	768.446	736.175	744.443	636.225	653.998	684.043	658.868	644.366	749.716	692.918	654.232	585.513	579.772	666.419	647.596	430.964	495.117	454.503	478.034	28.1025	765.792	765.101	807.5	833.028	580.057	582.316	669.457
25.0667	452.074	475.198	459.5	484.881	583.058	610.546	578.937	582.348	843.214	849.069	838.783	778.987	161.593	162.978	169.899	167.384	360.912	376.532	391.5	372.877	28.1544	746.57	767.507	736.26	742.396	634.104	652.071	682.338	656.944	643.333	747.582	691.251	652.915	585.286	578.495	665.384	646.257	429.756	494.589	452.615	477.467	28.1544	764.558	764.075	805.071	831.466	578.212	582.421	669.397
25.099	453.056	474.578	458.967	484.357	582.39	608.967	578.304	582.675	841.825	846.723	837.644	777.271	160.654	162.682	170.317	167.168	360.892	376.171	391.334	371.913	28.2064	744.107	764.174	733.001	743.099	633.795	650.74	680.8	656.749	642.076	746.456	689.785	651.363	584.422	577.312	664.882	645.701	429.109	493.043	452.074	476.19	28.2064	763.71	762.029	806.411	830.076	578.431	581.473	667.47
25.1312	451.688	474.734	458.078	484.58	580.773	608.126	576.756	580.059	840.174	846.081	836.15	776.79	161.098	162.551	170.611	167.097	360.199	376.043	391.422	371.962	28.2583	743.876	762.997	732.638	739.991	632.251	649.705	678.94	654.72	639.85	744.652	688.788	650.021	583.05	576.321	662.753	643.602	428.249	492.795	450.598	475.808	28.2583	761.197	762.012	801.636	829.738	576.532	579.922	667.101
25.1635	452.133	473.86	458.007	483.651	579.575	607.072	576.075	579.673	838.647	843.497	833.944	775.018	160.075	162.17	170.089	167.114	359.677	375.308	390.684	371.131	28.3102	741.098	761.882	730.779	740.398	630.099	648.172	678.083	653.627	637.581	743.917	686.791	647.236	580.918	574.296	661.614	641.788	427.161	491.523	450.828	472.824	28.3102	760.702	759.303	800.912	827.425	575.289	579.025	665.37
25.1958	450.916	473.521	457.069	483.608	577.97	606.033	575.454	577.809	837.356	842.268	833.189	774.728	160.976	162.225	170.374	166.934	359.647	375.574	390.522	371.074	28.3622	740.931	761.034	730.581	738.018	628.383	647.027	675.794	651.442	636.608	741.672	685.91	647.393	579.955	574.111	659.884	640.896	426.094	490.119	448.552	473.008	28.3622	757.784	758.552	799	826.764	574.709	578.715	664.019
25.2281	451.506	473.131	457.016	483.625	577.405	604.494	574.046	578.077	836.63	842.308	832.651	773.091	159.952	162.032	169.382	166.522	358.995	375.017	390.28	370.192	28.4141	739.181	758.466	727.817	738.302	626.452	645.151	674.298	650.325	633.599	740.535	684.045	645.817	578.652	572.845	658.273	640.13	425.42	488.781	447.462	471.726	28.4141	757.74	756.245	798.265	823.792	573.338	576.418	662.861
25.2603	449.64	472.877	456.234	482.518	575.936	604.109	573.072	575.119	835.249	841.022	830.479	772.702	161.088	162.102	169.285	166.371	359.008	374.637	389.536	370.579	28.4661	738.445	757.326	727.135	735.976	625.066	643.784	672.905	648.987	631.941	738.923	682.888	644.77	578.073	571.786	656.966	638.736	423.662	487.78	446.471	470.959	28.4661	755.181	755.824	797.373	823.908	572.693	575.305	662.697
25.2926	450.188	471.827	455.838	482.675	574.787	603.009	572.081	576.192	833.429	838.925	829.581	770.449	159.439	161.312	168.888	166.509	358.582	374.357	389.295	369.435	28.518	736.147	757.332	725.672	735.47	624.634	642.492	671.331	647.161	629.242	737.696	681.428	643.385	576.128	570.772	655.849	637.991	423.112	487.803	445.081	469.683	28.518	754.839	753.575	795.938	821.568	571.52	575.24	660.931
25.3249	448.538	471.778	454.648	480.974	574.546	601.66	570.67	573.446	831.528	839.118	828.736	770.428	160.426	161.358	169.046	166.404	358.108	373.582	388.631	369.578	28.5699	735.916	755.804	725.428	733.129	622.954	640.688	670.482	645.767	627.846	735.977	680.459	642.165	575.45	569.335	654.556	635.869	422.187	485.593	443.362	468.441	28.5699	752.601	754.188	793.722	820.917	570.164	573.507	661.156
25.3571	449.437	470.428	454.76	480.825	573.824	601.24	569.712	573.364	830.869	836.171	828.031	767.957	158.821	161.498	168.806	166.028	357.535	373.275	388.436	368.708	28.6219	734.375	754.806	722.602	732.332	622.117	640.684	668.761	644.783	624.864	735.167	680.069	641.36	574.879	568.381	653.473	635.427	420.811	484.479	443.826	466.904	28.6219	752.757	750.661	794.552	818.575	570.086	572.732	658.899
25.3894	448.329	470.844	454.129	479.716	572.724	599.48	568.709	571.376	828.939	835.184	826.74	767.185	159.691	160.941	168.74	165.857	357.362	373.203	387.939	368.713	28.6738	733.23	753.002	722.879	730.358	620.708	638.049	666.914	642.5	622.729	733.768	678.783	639.941	573.599	567.562	651.72	633.58	419.981	483.038	442.04	467.147	28.6738	748.751	750.585	790.757	819.005	568.594	571.487	658.506
25.4217	448.461	469.687	453.992	479.46	571.432	598.72	567.336	571.717	826.656	834.061	824.614	765.74	158.757	160.603	168.65	165.48	356.419	373.195	387.241	367.962	28.7258	731.308	751.645	720.254	729.815	618.973	637.041	665.194	642.084	619.267	732.518	677.196	638.045	571.72	565.955	650.924	633.226	419.317	482.068	441.709	465.107	28.7258	750.631	747.925	790.664	816.877	567.322	570.561	657.29
25.454	446.621	469.706	452.402	479.177	571.157	597.843	566.471	568.993	826.013	832.252	823.028	764.664	159.582	161.049	168.336	165.22	356.037	372.736	386.703	368.352	28.7777	731.169	750.439	719.502	727.494	617.445	636.056	664.027	640.331	617.232	730.052	676.53	637.167	571.086	565.458	649.653	630.958	418.898	481.084	439.902	465.416	28.7777	747.804	748.204	788.146	815.493	565.666	570.089	656.832
25.4862	447.389	468.439	452.611	478.587	569.929	597.055	565.328	569.539	825.154	830.92	821.593	762.317	158.587	160.741	168.125	165.35	356.261	371.705	386.616	367.571	28.8296	728.965	749.83	719.056	727.08	616.665	635.193	662.882	638.762	613.835	729.083	674.561	635.14	569.359	563.777	647.699	630.495	417.366	480.184	439.193	463.154	28.8296	748.117	745.984	787.654	814.057	565.226	568.147	654.51
25.5185	446.391	468.905	452.389	478.094	568.507	595.295	564.932	568.139	823.848	829.115	820.589	761.793	158.845	160.629	167.511	164.908	355.075	371.226	386.049	367.122	28.8816	728.828	748.025	718.57	725.371	614.79	633.199	661.949	637.05	612.174	727.154	673.277	634.475	568.771	562.776	646.918	628.47	416.047	479.519	438.108	463.221	28.8816	745.19	745.367	785.39	812.382	564.263	569.533	653.432
25.5508	446.234	467.509	452.063	478.013	566.626	593.774	563.97	567.886	822.118	828.53	818.688	760.038	157.862	160.213	168.04	164.787	356.077	371.11	385.896	366.448	28.9335	726.811	746.839	715.761	725.666	613.15	631.993	658.973	636.195	609.112	727.1	672.219	633.49	567.248	561.486	645.598	627.832	414.971	478.36	437.492	461.249	28.9335	744.19	743.692	784.951	810.384	564.139	566.742	652.211
25.583	444.227	467.539	451.537	477.533	565.402	593.169	562.264	565.644	820.984	827.1	818.092	759.065	158.854	159.94	167.948	164.177	354.643	370.377	385.257	366.58	28.9855	726.487	745.194	715.443	723.226	611.381	630.288	657.92	634.355	607.226	725.241	670.869	632.57	566.484	560.512	644.671	626.374	414.599	477.432	436.435	460.968	28.9855	741.846	742.953	782.764	810.392	562.71	564.488	651.734
25.6153	445.306	466.706	451.058	476.718	564.794	592.238	561.387	565.459	819.164	825.367	816.168	758.458	157.813	160.136	167.471	164.709	353.858	370.111	385.324	365.4	29.0374	724.448	744.32	713.708	722.724	610.871	628.88	656.629	633.488	603.765	724.208	669.455	630.941	565.321	560.087	643.925	625.251	413.807	476.204	435.449	459.352	29.0374	743.062	741.383	782.429	807.897	561.761	564.954	651.162
25.6476	444.262	466.299	450.683	475.894	563.179	590.275	561.241	564.052	818.885	824.847	814.447	757.88	157.892	159.649	167.163	164.441	353.759	370.073	384.71	365.663	29.0893	722.833	742.954	713.134	720.268	609.432	627.515	655.282	631.174	602.836	722.189	667.62	630.368	564.501	559.166	642.281	623.764	413.35	474.724	433.889	458.606	29.0893	739.87	739.875	780.281	807.347	560.978	563.195	649.863
25.6799	444.67	465.563	449.978	475.844	562.425	589.629	559.838	563.341	817.385	823.749	813.299	755.7	157.466	159.498	167.078	164.077	353.056	369.895	384.319	364.96	29.1413	721.546	741.018	710.49	720.501	608.37	627.042	654.549	630.938	600.802	721.791	666.842	627.997	563.446	556.509	641.805	623.646	411.383	473.66	434.425	457.439	29.1413	740.001	738.83	779.725	804.75	559.114	562.636	648.533
25.7121	442.985	465.066	450.135	475.493	561.325	587.943	559.085	562.069	814.371	821.837	812.588	754.311	157.907	159.375	166.68	164.154	352.676	369.195	383.531	364.549	29.1932	721.394	740.3	710.707	717.534	606.604	625.108	652.675	628.663	599.04	719.558	665.261	626.689	562.165	556.138	640.164	622.007	410.708	472.354	432.441	456.055	29.1932	738.051	736.968	776.505	804.458	558.199	562.183	648.266
25.7444	443.521	464.572	449.264	475.011	560.987	587.101	557.672	561.573	813.365	819.96	811.464	752.883	156.921	159.547	166.786	163.728	352.565	368.345	383.855	364.345	29.2452	719.212	738.214	708.679	717.788	605.495	623.534	650.338	628.337	597.577	718.81	664.163	625.082	560.346	555.248	639.061	620.581	409.298	472.336	431.629	455.227	29.2452	737.702	735.782	776.919	802.127	557.634	560.918	646.954
25.7767	442.183	464.852	448.923	474.341	559.374	586.694	555.442	559.894	812.845	819.308	809.492	752.361	157.496	158.921	166.87	164.145	351.903	368.142	383.036	363.72	29.2971	718.492	736.648	708.495	715.244	603.079	621.597	649.169	627.125	595.209	716.852	661.948	624.048	558.8	554.177	637.332	619.061	408.497	470.975	430.513	454.646	29.2971	734.001	734.999	775.091	802.575	555.997	560.588	645.411
25.809	442.471	463.807	448.631	474.032	558.876	585.359	554.944	559.484	811.721	817.106	808.105	750.727	156.969	159.181	166.512	163.483	351.962	367.496	382.822	362.953	29.349	716.67	735.87	706.038	715.101	602.472	620.66	647.836	625.994	592.645	716.568	661.037	622.977	558.11	552.365	635.853	617.828	407.021	469.173	430.049	452.437	29.349	734.742	733.219	773.416	799.371	555.215	558.714	645.185
25.8412	440.812	464.02	447.05	473.835	557.049	584.376	554.124	557.31	809.819	816.358	807.144	749.907	157.142	158.637	166.144	163.192	351.723	367.171	381.542	363.317	29.401	716.001	735.087	705.186	712.904	600.672	618.894	646.557	623.556	591.641	714.881	660.485	622.258	556.674	551.662	634.529	616.206	406.224	468.019	427.884	452.186	29.401	731.063	732.01	773.101	799.784	554.156	557.783	644.485
25.8735	441.189	463.129	447.414	473.44	556.419	583.548	553.197	557.483	808.429	815.148	805.09	748.33	156.538	158.25	165.501	163.323	350.885	366.993	381.608	362.467	29.4529	714.305	734.931	703.722	713.301	600.424	617.555	644.888	623.14	590.062	713.418	659.06	620.306	555.889	550.58	633.419	615.692	405.63	466.914	427.322	450.532	29.4529	732.562	730.421	771.956	797.357	552.615	556.885	643.395
25.9058	439.13	462.397	445.955	472.917	554.73	581.6	552.204	555.04	806.804	813.75	803.383	747.86	156.703	158.378	165.687	162.892	350.702	366.678	381.448	362.381	29.5048	713.852	733.785	703.575	711.242	598.705	616.193	643.694	620.477	588.867	711.591	657.584	619.594	554.853	549.563	632.385	614.298	405.246	466.264	426.684	450.518	29.5048	729.791	730.114	769.14	796.813	552.758	555.398	641.945
25.938	440.214	461.563	445.859	472.421	554.127	580.881	551.516	554.048	805.562	812.137	801.751	746.154	156.166	158.224	165.636	162.946	350.611	365.691	380.853	361.602	29.5568	711.735	732.089	701.325	710.832	597.64	615.423	642.516	620.436	587.297	710.525	657.258	618.551	553.636	549.141	631.271	613.209	404.169	465.109	425.925	448.709	29.5568	730.174	727.583	769.884	794.937	551.03	554.625	640.315
25.9703	438.395	461.773	445.32	471.703	553.186	579.846	550.127	553.397	804.309	811.324	800.639	745.225	156.254	158.153	165.562	162.763	349.793	365.533	380.606	361.198	29.6087	711.569	730.481	701.274	708.855	596.233	613.154	640.499	618.235	585.282	708.407	655.596	617.548	552.841	547.927	629.662	611.593	402.789	463.721	424.292	448.294	29.6087	727.649	727.191	766.636	794.602	549.978	552.955	639.994
26.0026	439.314	460.902	445.609	470.756	551.941	579.096	549.234	552.677	803.66	809.498	799.743	743.621	155.992	157.887	165.397	162.278	349.056	365.127	379.739	360.772	29.6607	709.63	729.365	699.008	709.391	595.287	612.198	639.661	617.059	582.761	707.835	653.316	615.826	551.882	546.547	628.142	609.691	401.971	462.758	423.837	446.983	29.6607	727.486	725.767	766.101	791.75	549.123	553.59	638.707
26.0349	438.485	459.745	445.552	470.076	550.374	578.14	549.097	551.852	801.747	807.892	798.064	742.181	155.649	157.925	165.013	162.057	348.571	364.858	379.393	360.481	29.7126	708.989	728.217	698.652	705.921	593.399	610.591	637.589	615.435	581.616	705.597	652.391	615.238	550.452	545.143	626.749	608.98	400.855	461.669	422.547	446.184	29.7126	724.777	724.544	763.966	792.018	548.819	552.576	637.014
26.0671	438.825	459.057	444.441	469.886	549.855	576.398	547.845	551.125	799.888	806.611	796.502	740.79	155.272	157.688	164.927	161.854	348.555	364.481	380.062	360.402	29.7645	707.278	726.879	696.69	706.538	592.421	609.044	636.539	614.718	579.153	703.605	650.937	613.312	548.866	544.443	625.848	607.48	399.719	461.267	422.033	444.342	29.7645	723.37	722.597	763.852	789.048	547.779	550.262	636.248
26.0994	436.548	459.998	443.918	469.606	549.141	575.386	546.463	549.433	798.001	805.542	795.191	739.296	155.739	157.606	165.06	161.832	348.251	363.733	379.052	360.15	29.8165	706.91	725.593	696.498	704.272	590.117	608.203	635.026	613.546	578.218	702.841	650.207	612.988	548.452	543.04	623.882	606.808	399.075	460.269	420.516	444.413	29.8165	721.771	721.713	762.749	788.506	546.568	549.295	635.62
26.1317	437.617	458.867	443.653	469.336	547.909	574.575	545.199	548.838	796.453	803.463	793.841	737.727	155.491	157.531	165.064	161.795	347.882	363.299	378.66	359.499	29.8684	704.992	723.819	695.03	703.419	589.307	607.472	634.226	612.054	575.617	701.732	648.31	611.443	547.362	541.606	623.117	606.087	398.61	459.16	419.52	443.396	29.8684	721.894	720.479	761.334	787.189	545.462	548.233	634.483
26.1639	435.904	458.623	442.726	468.64	546.755	572.992	543.62	547.212	795.516	802.327	792.238	737.276	155.373	157.143	164.488	161.611	347.333	363.226	377.966	359.005	29.9204	704.484	723.349	693.642	701.315	587.624	605.341	633.04	610.636	573.974	699.95	647.02	610.513	546.327	540.799	622.167	604.713	398.264	457.922	418.032	442.449	29.9204	719.761	719.123	759.595	786.358	544.226	547.637	633.457
26.1962	436.521	457.624	442.611	467.863	545.437	571.866	542.559	546.879	794.154	800.453	791.624	736.141	155.015	156.928	164.005	161.4	347.137	363.2	377.247	358.361	29.9723	703.013	722.655	692.018	701.285	587.774	604.469	631.183	609.966	571.357	699.123	645.955	608.673	544.281	539.592	620.826	603.401	397.037	457.199	417.36	440.776	29.9723	718.584	717.534	758.284	784.515	543.837	546.452	632.187
26.2285	435.172	457.37	441.932	467.611	544.555	570.732	541.885	546.001	793.162	799.185	790.519	734.833	155.225	156.773	164.009	161.182	346.644	362.567	376.823	358.246	30.0242	702.607	721.476	691.211	699.059	585.892	602.977	629.978	608.024	569.706	697.369	644.583	607.162	544	538.828	619.101	602.012	395.317	455.695	415.885	440.268	30.0242	716.87	716.343	757.15	783.692	542.687	545.631	631.457
26.2608	435.507	456.891	441.823	467.166	543.641	569.579	540.943	544.727	791.818	797.855	789.227	733.383	155.101	156.547	163.971	161.023	346.05	361.59	376.628	358.059	30.0762	701.363	720.125	690.019	699.65	583.771	601.903	628.616	606.88	566.705	696.67	643.997	606.044	542.453	537.68	618.309	601.371	394.617	454.607	415.242	439.11	30.0762	716.558	715.037	756.005	781.571	541.292	544.99	630.795
26.293	435.332	456.217	441.726	466.576	542.352	568.168	539.465	543.3	790.103	796.359	788.356	732.154	154.673	156.38	163.709	160.989	345.762	361.471	376.3	357.598	30.1281	700.573	718.215	688.885	696.953	582.567	600.248	627.119	605.316	565.51	695.098	642.512	605.315	541.535	536.123	617.162	600.215	393.791	453.581	414.321	438.048	30.1281	714.455	714.033	754.302	780.938	540.235	544.237	629.4
26.3253	434.236	455.528	440.891	466.43	541.12	566.978	538.581	542.254	789.058	795.25	786.322	731.252	154.555	156.264	163.464	160.771	345.384	361.445	375.81	357.099	30.1801	697.316	717.655	686.802	696.529	581.268	599.383	625.323	604.555	563.24	693.661	640.86	604.215	540.535	535.547	615.743	598.611	393.051	452.763	413.404	436.886	30.1801	713.601	712.551	753.026	779.532	539.113	542.779	628.109
26.3576	433.931	455.167	439.979	466.178	540.376	566.622	538.069	541.649	787.178	793.676	784.531	730.126	154.313	156.172	163.276	160.313	345.051	360.751	375.428	356.312	30.232	696.917	715.962	686.167	694.589	580.114	597.944	623.794	603.563	561.348	692.324	639.432	603.375	539.495	534.943	614.9	597.837	392.103	452.067	412.446	436.077	30.232	712.394	711.446	752.091	778.275	538.542	541.857	627.024
26.3898	433.17	455.179	439.37	465.432	539.648	564.955	536.995	540.206	785.018	792.563	783.561	728.891	154.188	156.061	163.238	160.302	344.761	360.337	374.364	356.249	30.2839	695.438	714.325	684.935	693.992	579.406	596.618	622.667	601.719	559.952	691.004	638.38	602.21	538.627	533.293	613.355	596.599	390.983	450.814	411.614	434.793	30.2839	711.32	710.307	751.055	776.82	537.845	541.156	625.918
26.4221	433.933	454.326	439.612	464.67	538.32	563.358	535.971	539.548	783.67	791.119	782.291	727.234	153.733	156.108	163.078	160.344	344.507	359.738	373.897	355.894	30.3359	694.938	713.63	683.833	692.43	577.256	595.301	621.251	599.988	557.99	689.343	637.12	600.366	537.525	531.865	611.488	594.761	389.989	449.479	410.55	433.63	30.3359	709.511	708.843	749.371	775.276	536.941	540.607	625.003
26.4544	432.076	453.985	439.078	464.347	537.255	563.43	535.291	537.726	782.27	789.286	780.696	726.163	153.965	155.957	162.612	159.953	343.943	359.468	373.909	355.751	30.3878	694.346	712.868	682.814	691.174	575.59	593.56	619.939	598.763	556.423	688.351	635.75	598.643	536.146	530.997	610.825	593.754	389.01	448.617	409.485	433.014	30.3878	707.876	707.355	748.136	773.86	536	539.976	623.891
26.4867	432.83	453.283	438.163	463.795	536.385	561.828	534.443	536.873	781.428	787.135	778.793	724.8	153.542	155.481	162.499	159.672	343.853	359.284	373.728	355.309	30.4398	692.574	711.332	681.871	690.273	575.445	592.136	618.367	597.526	554.794	686.692	634.39	597.653	535.16	529.731	610.013	592.856	388.297	447.425	408.559	432.428	30.4398	707.743	706.535	747.328	772.87	534.751	538.733	622.887
26.5189	431.015	453.019	437.445	462.791	535.323	561.052	532.685	536.258	780.005	786.563	777.967	724.068	153.534	155.282	162.231	159.579	343.346	358.504	373.073	354.669	30.4917	690.871	710.054	680.741	689.469	574.33	591.265	617.243	596.575	552.891	685.085	632.965	596.823	534.041	528.975	608.96	591.585	387.153	446.435	407.829	431.054	30.4917	706.77	705.541	745.799	771.47	533.714	537.587	621.999
26.5512	431.636	452.604	437.453	462.729	533.936	559.979	532.422	535.459	778.655	785.409	776.892	722.011	153.214	155.074	161.942	159.629	343.077	357.983	372.236	354.02	30.5436	690.499	708.74	679.906	688.183	572.472	589.402	615.983	595.268	550.59	683.861	632.225	595.689	533.04	528.155	607.356	589.991	386.037	445.477	406.596	429.706	30.5436	704.702	704.192	743.9	770.032	532.762	536.888	621.035
26.5835	430.519	452.749	436.572	462.125	532.77	558.455	530.747	534.171	777.085	784.082	775.023	721.03	153.157	155.161	162.191	159.185	343.161	358.093	372.033	353.992	30.5956	688.008	707.564	677.847	686.792	571.201	588.084	614.968	594.309	548.813	682.703	630.843	594.492	532.351	526.813	606.221	588.604	385.223	444.353	405.621	428.642	30.5956	703.534	703.304	742.891	768.972	531.643	535.778	620.096
26.6157	431.448	451.865	436.812	461.379	532.279	557.486	530.11	533.343	776.127	782.136	773.717	719.811	152.663	154.82	162.042	159.176	342.414	358.031	372.058	353.374	30.6475	687.645	706.047	676.613	685.455	569.92	586.978	613.663	592.972	547.288	681.714	628.96	593.203	530.775	525.975	604.884	587.022	384.179	443.382	404.524	427.552	30.6475	702.262	701.28	741.302	767.36	530.55	534.588	619.164
26.648	429.287	451.461	435.947	461.085	530.525	556.169	528.346	531.765	775.178	782.04	772.252	718.769	152.901	154.872	161.619	159.515	341.862	357.484	370.942	353.395	30.6994	686.794	704.544	675.404	684.284	568.516	585.228	611.787	591.521	545.479	680.074	627.819	591.831	529.474	525.018	603.137	586	383.426	442.286	403.378	426.71	30.6994	700.848	699.431	739.384	765.71	529.633	533.64	618.213
26.6803	429.728	451.34	435.89	460.549	530.402	555	527.829	530.485	773.299	779.839	770.448	716.871	152.636	154.345	161.388	158.677	341.521	356.427	370.717	353.091	30.7514	685.366	703.54	674.15	682.702	567.186	583.559	610.541	590.188	544.118	678.492	626.394	591.36	528.382	523.475	602.093	585.182	382.817	441.35	402.773	425.854	30.7514	699.428	698.086	738.55	763.743	528.795	532.949	617.427
26.7126	428.354	449.713	434.38	459.976	528.601	555.284	526.714	529.375	771.204	778.281	769.486	716.031	152.673	154.575	161.21	158.663	340.742	355.934	370.922	352.684	30.8033	684.189	702.609	673.248	681.758	566.183	582.569	609.354	589.033	542.475	676.926	624.812	590.493	527.059	521.838	601.345	583.815	381.621	440.344	401.623	424.556	30.8033	697.935	697.521	737.325	763.062	527.924	532.36	615.689
26.7448	429.237	449.329	434.144	459.537	527.278	553.392	526.017	529.253	770.53	776.542	768.089	714.333	152.253	154.248	161.184	158.553	340.611	356.106	370.099	351.9	30.8553	682.983	701.263	672.5	680.426	564.557	581.585	607.914	587.83	540.902	675.417	624.027	588.473	525.899	520.716	600.192	582.441	380.728	438.976	400.584	423.495	30.8553	697.317	696.597	735.861	762.357	526.592	530.801	614.135
26.7771	427.186	448.78	434.053	459.182	526.592	552.173	524.152	527.7	768.774	774.925	766.122	713.065	152.233	154.017	161.04	158.412	340.117	355.822	369.146	351.573	30.9072	681.811	700.157	671.587	679.193	562.852	580.292	606.61	586.876	539.376	674.035	623.141	586.773	524.556	520.019	598.2	580.915	379.897	437.858	399.738	422.858	30.9072	696.116	694.363	735.104	760.831	525.757	529.701	613.661
26.8094	427.78	447.983	433.785	458.467	525.496	550.832	523.698	527.209	767.009	772.742	765.384	711.349	151.849	153.937	160.997	158.159	339.732	355.475	369.316	350.974	30.9591	680.669	698.532	670.613	678.547	561.754	579.012	605.196	585.774	537.603	672.654	621.984	585.586	523.424	519.23	596.616	579.732	378.798	436.859	398.734	422.085	30.9591	694.859	693.897	734.443	759.891	525.096	529.055	613.194
26.8417	426.636	448.216	432.908	457.888	523.842	549.123	522.087	524.657	765.78	773.151	764.054	710.731	152.443	153.74	160.501	157.711	339.593	354.844	368.581	350.845	31.0111	679.792	696.584	669.58	677.24	560.537	577.722	603.877	584.242	535.574	671.686	620.452	584.801	522.849	518.28	595.596	578.619	377.535	435.943	397.779	421.07	31.0111	693.544	692.906	732.939	758.898	524.02	528.041	612.271
26.8739	426.993	446.772	432.726	457.192	522.89	547.79	521.449	524.455	764.233	770.644	762.976	708.674	151.829	153.563	160.502	157.396	339.313	353.95	368.382	350.296	31.063	678.728	696.69	667.471	676.309	559.667	576.298	602.589	583.382	533.909	670.673	618.486	583.66	521.96	517.284	594.202	577.705	376.452	434.749	397.197	419.441	31.063	692.379	690.984	731.764	756.545	523.315	527.138	610.916
26.9062	425.375	446.95	432.16	456.621	521.636	547.856	520.121	523.317	762.598	770.188	761.161	708.671	151.723	153.751	160.3	157.525	338.052	353.61	368.04	350.492	31.115	677.47	694.968	666.922	674.415	558.672	575.472	601.022	581.91	532.708	668.805	617.24	582.602	520.28	515.9	592.6	576.243	376.31	433.826	396.522	418.579	31.115	690.947	689.967	730.473	755.448	522.734	526.221	610.438
26.9385	425.86	445.852	432.21	456.394	520.914	545.92	519.561	522.613	761.847	766.646	760.141	706.15	150.902	153.29	159.903	157.424	338.178	353.171	367.649	349.332	31.1669	675.932	693.928	665.252	673.105	557.32	574.635	600.173	580.833	531.118	667.366	616.279	581.653	519.153	515.189	591.787	574.744	375.57	433.489	395.553	417.871	31.1669	690.166	688.772	728.91	754.551	521.56	525.018	609.209
26.9707	424.449	446.049	430.129	455.99	519.627	545.468	518.194	520.741	760.651	767.098	758.291	705.832	151.792	152.982	159.727	157.493	337.693	353.75	366.936	349.28	31.2188	674.632	693.083	664.056	671.04	555.454	573.237	599.197	579.918	529.605	666.044	615.074	580.409	518.217	514.698	590.815	573.751	374.441	432.118	394.162	417.015	31.2188	688.461	687.934	727.604	753.124	520.258	523.898	608.332
27.003	424.865	445.016	429.784	455.161	518.796	544.075	517.874	520.184	759.832	764.387	757.316	703.275	150.755	152.266	159.628	157.001	337.306	352.259	366.889	348.182	31.2708	672.989	691.796	663.045	671.143	554.896	571.86	597.694	578.507	527.704	664.679	614.295	579.312	517.238	512.885	589.408	572.879	373.515	430.899	393.313	415.802	31.2708	687.605	686.889	727.012	751.744	519.872	523.051	607.837
27.0353	423.429	444.498	429.719	455.264	518.234	542.986	515.558	518.53	756.634	764.575	755.952	703.51	150.947	152.39	159.37	157.158	336.785	352.19	366.253	348.118	31.3227	672.531	690.062	663.01	669.886	553.742	570.786	595.823	576.375	525.899	663.23	612.883	578.385	516.22	512.036	587.821	571.544	372.942	430.145	392.243	415.242	31.3227	686.288	685.95	725.205	750.298	518.849	522.921	607.661
27.0676	423.671	443.709	429.638	454.853	517.488	542.19	514.508	518.087	754.658	762.006	755.341	700.974	150.119	152.726	159.267	156.778	335.996	351.907	365.7	347.958	31.3747	670.998	689.602	660.801	668.962	552.932	569.708	594.76	575.833	524.907	662.451	611.911	577.135	514.906	510.89	586.45	570.405	371.979	429.053	391.362	413.791	31.3747	686.002	684.27	724.387	749.171	518.409	521.585	606.211
27.0998	422.034	443.576	428.9	453.781	515.54	541.031	513.772	516.231	753.889	760.78	753.4	700.793	151.062	152.348	159.728	156.757	336.078	351.511	364.577	348.204	31.4266	669.948	688.217	660.183	666.399	551.129	567.849	593.643	574.749	522.838	660.739	610.299	576.06	513.949	509.972	584.976	569.33	371.192	428.004	389.818	413.201	31.4266	684.368	682.912	722.865	748.136	517.39	520.257	604.657
27.1321	422.655	443.092	428.484	453.273	514.578	540.32	513.531	516.263	753.545	759.926	751.953	698.598	149.915	151.879	159.422	156.339	335.734	350.783	364.949	346.693	31.4785	669.569	686.835	658.561	666.779	549.743	567.354	592.656	573.677	521.167	660.221	609.299	574.748	513.161	508.634	583.964	568.198	370.224	427.056	389.443	412.372	31.4785	683.243	681.906	721.683	746.92	516.419	520.141	603.853
27.1644	421.39	442.624	428.026	453.259	513.395	539.452	511.053	514.159	750.462	758.514	749.564	697.744	150.487	152.026	159.23	155.963	335.67	350.743	364.09	346.7	31.5305	669.248	684.643	658.328	664.212	548.474	565.827	591.671	572.677	519.461	658.434	607.89	573.416	511.833	507.078	582.828	566.957	369.044	425.892	388.73	411.207	31.5305	682.172	680.778	720.247	745.229	515.493	519.611	603.362
27.1966	422.058	442.018	427.521	453.136	512.317	537.625	510.667	513.828	749.682	756.582	749.303	695.668	149.805	152.134	158.91	156.478	335.026	350.436	364.309	346.378	31.5824	666.963	684.392	656.137	664.725	548.343	564.747	589.971	571.553	517.754	657.172	606.859	572.447	510.682	506.097	581.514	565.544	368.426	424.936	387.373	409.806	31.5824	680.518	679.618	719.075	743.269	514.431	518.252	601.726
27.2289	420.016	442.027	427.224	452.45	511.301	537.232	509.179	512.058	747.867	756.018	746.993	695.565	150.197	152.016	158.501	156.337	334.749	350.307	363.605	346.45	31.6343	666.398	682.969	655.361	662.52	546.606	563.156	588.648	569.794	516.162	655.996	605.44	571.759	509.415	505.109	580.415	564.632	367.936	424.205	386.509	408.944	31.6343	678.868	678.565	717.867	742.061	514.072	517.838	601.035
27.2612	420.272	440.858	426.929	452.037	510.379	535.162	508.915	511.797	746.81	753.185	745.586	692.239	149.453	151.387	158.819	155.602	334.343	349.042	363.346	344.788	31.6863	664.496	682.325	653.791	662.287	545.551	562.023	587.276	568.643	514.803	655.146	604.206	570.28	508.331	504.161	578.937	563.65	366.828	423.043	385.625	408.466	31.6863	678.216	677.226	717.208	741.441	513.189	516.817	600.439
27.2935	418.62	440.929	425.997	450.93	508.956	534.666	507.189	510.369	746.369	752.175	744.398	693.094	150.1	151.278	158.194	155.57	333.476	348.941	362.589	345.1	31.7382	664.318	681.118	653.363	659.935	544.501	560.621	585.856	567.477	513.509	653.8	603.185	569.038	507.281	503.001	577.69	561.958	365.837	421.516	384.477	407.785	31.7382	676.804	676.218	715.643	740.253	512.049	515.239	599.905
27.3257	419.52	440.281	425.552	450.839	507.693	533.943	506.463	510.02	743.151	749.992	743.389	690.055	149.185	150.91	158.214	155.417	333.183	348.249	362.657	344.437	31.7902	661.815	679.728	651.508	659.783	542.878	560.25	584.899	566.513	512.287	652.699	602.718	567.66	505.912	501.601	576.78	560.632	364.891	420.693	383.655	406.354	31.7902	675.58	675.229	713.842	738.628	510.926	513.968	598.339
27.358	418.356	440.196	425.004	450.375	506.89	531.776	505.255	508.019	741.405	749.88	741.838	689.42	149.431	150.709	158.273	155.315	333.157	348.403	361.858	344.258	31.8421	661.037	678.011	651.674	657.302	541.218	558.008	583.381	564.916	510.898	651.067	600.898	566.241	504.698	500.708	575.689	559.481	364.246	420.092	382.676	405.556	31.8421	674.401	673.806	712.659	738.051	510.066	513.281	597.687
27.3903	418.93	439.542	424.729	449.616	506.393	531.164	505.128	507.466	741.406	747.643	740.566	688.018	148.372	151.012	157.843	154.668	332.406	347.062	361.408	343.633	31.894	659.571	677.491	649.187	658.359	540.725	557.807	582.754	564.208	508.832	649.191	599.59	565.857	503.569	499.928	574.552	558.787	363.275	418.514	381.737	404.587	31.894	673.955	672.637	712.281	737.061	509.928	512.629	596.579
27.4225	417.464	438.553	423.76	449.655	504.931	529.913	503.286	506.257	739.081	747.278	739.142	687.913	149.263	150.686	157.676	154.962	331.818	347.071	361.098	343.336	31.946	658.634	676.65	648.219	656.073	539.561	556.284	581.524	562.426	507.063	647.925	598.568	564.658	502.634	498.919	573.363	557.488	362.099	417.365	380.578	403.613	31.946	671.995	672.167	710.304	734.882	508.116	511.434	596.559
27.4548	417.888	437.797	424.086	448.902	503.612	529.4	502.17	505.499	738.572	744.857	736.973	684.652	148.352	150.676	157.591	154.33	331.507	346.947	360.688	342.785	31.9979	657.725	676.158	646.441	656.145	539.419	556.118	580.535	561.974	505.693	646.812	597.874	563.723	502.036	498.233	572.452	556.653	361.614	416.869	379.827	402.544	31.9979	672.095	670.441	709.674	734.033	508.176	511.363	595.505
27.4871	416.346	437.826	423.209	448.332	502.635	528.23	501.245	504.46	737.139	743.94	735.625	685.087	149.011	150.294	157.395	154.287	331.187	346.905	359.901	342.744	32.0499	657.018	674.902	646.111	653.896	537.995	554.087	579.218	560.376	504.071	645.45	595.812	562.957	500.071	497.48	570.982	556.145	360.787	415.429	379.011	401.728	32.0499	669.758	669.495	707.672	733.41	506.555	510.02	594.935
27.5194	416.657	437.386	423.105	447.699	501.46	526.321	500.173	503.9	734.917	741.629	734.163	682.616	147.897	149.957	157.134	154.164	330.649	345.515	359.622	341.965	32.1018	654.657	673.136	644.842	653.974	537.071	553.691	578.299	559.49	502.127	645.068	595.079	561.551	499.665	495.595	570.428	554.655	360.093	414.578	378.111	400.606	32.1018	669.907	667.412	707.322	731.582	505.612	509.772	593.044
27.5516	415.713	436.902	422.651	446.802	500.17	524.798	499.109	501.822	733.463	740.344	733.53	681.799	148.698	150.087	157.164	154.118	330.09	345.61	359.224	341.973	32.1537	654.169	671.952	643.918	651.799	535.026	552.715	576.793	558.166	500.881	643.884	594.186	559.928	498.613	494.705	568.283	553.248	358.25	413.995	376.963	399.936	32.1537	666.661	667.011	705.843	730.163	505.26	508.318	593.713
27.5839	416.169	436.335	422.006	446.875	499.51	523.746	497.571	501.826	732.046	738.88	731.684	680.677	148.024	149.98	157.035	153.433	330.074	345.439	358.823	340.665	32.2057	652.365	670.699	642.508	650.968	535.059	551.208	575.784	557.102	499.359	641.444	592.05	559.312	497.634	493.422	567.144	552.331	357.872	412.699	376.429	398.373	32.2057	667.423	664.858	704.894	728.393	503.996	507.125	592.609
27.6162	414.449	435.86	420.63	446.254	498.361	523.023	497.093	499.234	730.153	737.93	730.585	680.062	148.441	149.86	156.757	153.66	329.577	345.057	358.102	341.034	32.2576	652.632	669.301	641.877	648.839	533.456	549.148	574.584	556.026	497.954	639.721	591.286	558.679	496.481	492.25	565.1	551.136	356.998	411.046	375.44	397.905	32.2576	665.732	664.973	703.269	728.379	503.503	507.279	592.002
27.6485	414.342	435.09	421.142	445.676	497.459	521.903	496.182	498.41	729.331	735.967	728.777	677.403	147.64	149.618	156.578	153.448	329.375	344.29	357.863	340.933	32.3096	649.84	668.765	640.47	649.352	532.358	548.512	573.529	555.702	495.932	638.799	590.435	557.174	495.898	491.161	565.266	549.605	356.139	411.211	374.146	397.067	32.3096	665.712	663.888	703.959	727.35	501.852	506.397	590.56
27.6807	413.318	435.041	420.449	445.601	496.25	520.547	494.726	497.239	727.673	734.238	727.523	676.603	147.897	149.483	156.127	153.388	328.899	344.008	357.702	340.625	32.3615	650.115	667.419	639.373	647.107	530.81	547.317	572.177	554.327	494.939	637.162	588.64	555.185	494.408	490.258	563.555	548.269	355.491	410.746	373.242	396.289	32.3615	663.189	662.345	701.243	726.058	501.43	505.218	590.326
27.713	414.163	433.568	420.018	444.948	495.004	518.846	493.848	496.775	726.786	732.942	726.729	674.671	147.203	149.264	156.034	153.065	328.249	343.43	357.907	339.64	32.4134	647.862	666.223	638.548	647.542	530.365	546.294	571.392	553.507	493.724	636.004	587.972	554.806	493.316	489.144	561.96	546.508	354.138	408.33	372.686	394.447	32.4134	662.119	660.353	700.821	724.158	501.907	504.686	588.264
27.7453	412.036	434.927	419.138	444.617	494.37	518.409	492.734	495.241	725.592	731.846	724.96	674.074	147.55	149.127	156.001	152.906	327.822	343.061	356.829	339.183	32.4654	647.247	664.914	637.49	644.531	528.626	544.891	570.056	552.03	492.102	634.6	585.35	554.313	492.148	488.207	560.608	544.949	353.304	407.67	371.446	394.162	32.4654	660.034	659.79	698.484	723.468	500.126	502.953	587.595
27.7775	412.388	433.48	418.681	444.436	492.748	517.493	492.006	494.532	724.007	729.795	723.181	672.264	146.772	148.96	156.066	152.917	327.516	342.733	356.957	338.78	32.5173	645.956	663.821	637.076	644.961	529.02	544.831	568.48	551.213	490.857	634.528	585.21	552.714	491.167	486.789	559.561	544.808	352.669	406.312	370.66	393.211	32.5173	660.56	658.569	698.306	721.685	499.538	502.782	585.043
27.8098	411.561	432.223	418.562	444.32	491.291	516.175	490.445	493.332	722.516	728.723	721.754	671.082	146.842	149.141	155.723	153.018	327.236	342.262	355.795	338.56	32.5693	645.779	662.352	635.857	642.649	527.343	543.205	567.509	549.526	488.793	632.853	583.966	551.881	490.282	486.13	557.923	543.173	352	405.616	369.314	392.919	32.5693	658.38	657.821	696.056	721.932	498.541	502.171	585.713
27.8421	411.87	431.539	418.074	443.313	490.652	514.849	489.823	492.945	720.817	726.767	720.369	669.049	146.488	148.787	155.535	152.664	326.905	341.672	356.009	337.402	32.6212	642.502	662.278	634.197	641.626	526.002	542.271	566.34	548.507	487.514	631.692	583.426	550.476	488.461	484.92	557.982	542.945	351.072	404.933	369.293	390.933	32.6212	658.436	655.688	694.96	718.786	497.867	500.306	584.106
27.8744	410.688	431.81	417.122	442.59	489.624	514.466	488.295	491.093	719.274	725.559	718.52	668.486	146.767	148.385	155.582	152.326	326.527	341.412	355.437	337.529	32.6731	642.689	661.397	633.412	639.75	525.169	540.931	565.186	547.341	486.587	630.113	582.094	549.678	488.13	483.944	555.524	541.168	350.318	403.758	367.507	390.599	32.6731	655.915	655.773	694.133	719.617	496.968	500.42	583.961
27.9066	410.92	431.049	417.172	441.878	488.383	513.28	487.208	490.557	718.114	724.037	717.757	667.391	146.316	147.955	155.209	152.067	326.097	340.827	354.501	336.839	32.7251	641.26	659.217	631.504	640.455	524.125	540.23	564.858	546.61	484.6	629.48	580.85	548.379	486.875	482.989	555.259	540.458	349.316	402.501	368.144	389.841	32.7251	656.003	652.792	693.787	716.789	496.585	499.154	582.315
27.9389	409.616	430.94	416.444	441.937	487.167	511.997	486.624	489.249	716.677	723.227	716.865	666.243	146.421	147.763	154.643	151.961	325.703	340.436	354.019	336.865	32.777	640.575	658.008	630.661	637.698	522.398	538.783	563.223	545.146	483.096	628.019	579.297	547.149	486.249	481.966	553.914	538.625	348.955	401.872	366.238	388.651	32.777	653.986	653.127	691.934	715.881	495.008	498.67	582.212
27.9712	409.825	430.367	415.721	441.461	486.477	510.781	485.731	488.443	714.864	720.933	715.463	664.741	146.09	147.798	154.605	151.847	325.137	340.331	354.21	336.148	32.8289	638.42	657.178	629.979	637.923	522.03	537.685	562.386	544.538	482.564	627.019	578.605	546.361	484.771	481.021	553.534	537.889	347.248	401.127	365.964	387.554	32.8289	654.216	650.946	691.199	714.428	494.604	497.886	580.972
28.0034	408.627	429.77	415.486	439.972	485.976	509.846	484.604	487.595	713.384	719.626	713.572	663.254	145.796	147.514	154.583	151.856	324.632	340.03	353.576	336.01	32.8809	638.072	655.581	629.238	635.815	520.538	536.443	560.78	543.462	481.211	625.594	576.941	544.912	484.055	480.331	551.546	536.479	346.949	400.36	364.481	387.134	32.8809	651.763	650.815	689.615	714.792	494.022	497.553	580.075
28.0357	408.91	429.192	415.47	439.523	484.614	508.658	483.91	486.729	712.08	718.727	712.111	661.746	145.479	147.487	154.509	151.531	324.374	339.316	353.01	335.581	32.9328	637.066	654.954	628.072	635.558	519.843	536.689	560.001	542.36	479.282	624.057	575.919	544.661	482.531	478.606	550.749	535.564	346.137	398.969	363.872	385.892	32.9328	651.477	648.686	689.785	712.225	493.213	496.271	579.376
28.068	406.709	429.236	414.832	439.228	483.28	507.664	482.994	485.478	710.332	716.93	710.551	660.743	145.481	147.492	154.094	151.437	324.366	338.715	352.466	334.96	32.9848	636.19	653.26	626.988	633.237	517.848	535.018	559.027	541.143	478.048	622.44	574.847	543.208	480.89	478.136	548.967	534.733	345.042	397.828	362.8	385.737	32.9848	649.955	649.282	687.579	711.485	491.992	495.694	577.459
28.1003	407.502	428.286	414.44	439.063	482.504	506.896	481.852	484.373	708.587	715.784	709.12	659.306	145.384	147.004	153.835	151.476	324.15	338.408	352.351	334.598	33.0367	634.607	651.979	625.227	632.857	517.76	534.441	557.384	540.152	476.831	621.425	574.063	542.261	480.817	477.275	549.277	533.607	344.026	397.209	362.49	383.745	33.0367	650.252	647.215	687.418	710.426	491.762	494.546	577.505
28.1325	407.506	427.407	413.86	438.787	481.452	506.089	480.528	483.013	707.141	714.351	707.993	658.184	145.436	146.78	154.057	151.24	323.585	338.319	352.286	334.377	33.0886	633.935	651.036	624.767	630.958	516.243	532.65	556.182	539.033	475.942	619.843	572.939	540.892	479.713	476.242	546.854	531.531	342.964	395.72	360.835	382.879	33.0886	647.01	646.72	684.697	708.746	490.46	494.038	577.165
28.1648	406.429	427.029	413.555	437.824	479.966	504.915	479.245	481.766	706.018	712.545	706.527	657.262	145.404	146.744	153.638	150.981	323.003	338.14	351.832	333.825	33.1406	633.373	649.389	623.106	630.917	515.723	532.449	556.829	538.608	474.503	619.364	572.06	540.15	478.155	474.824	545.603	530.833	342.027	395.415	359.886	382.467	33.1406	647.253	644.34	683.272	706.913	490.023	493.194	575.078
28.1971	405.588	426.813	412.75	437.428	478.964	503.812	478.194	480.634	704.323	711.493	704.857	656.22	145.101	146.53	153.258	150.681	322.694	337.507	351.066	333.525	33.1925	632.163	648.163	622.279	629.099	513.801	530.801	554.895	536.996	472.71	618.248	570.493	538.669	477.094	473.925	543.9	528.853	341.338	394.21	359.273	382.271	33.1925	644.939	644.719	683.217	706.995	489.398	491.541	575.728
28.2293	405.889	426.246	412.101	437.05	478.278	502.53	477.041	479.887	703.012	709.909	703.248	655.403	144.811	146.47	153.346	150.422	322.521	336.82	350.399	333.378	33.2445	630.483	648.047	620.091	628.571	514.395	530.522	553.681	536.334	471.693	617.093	569.302	537.951	476.866	472.724	543.484	528.959	340.34	393.925	358.343	380.766	33.2445	645.092	642.887	682.149	705.211	488.812	491.959	573.879
28.2616	406.502	425.564	411.832	436.5	477.207	501.434	476.146	479.149	701.936	708.816	702.468	653.965	144.721	146.306	153.237	150.377	322.189	336.565	349.889	332.873	33.2964	630.173	646.828	619.28	626.577	512.828	528.799	552.338	535.291	470.538	615.547	568.639	536.427	475.2	471.652	542.173	527.243	339.831	392.701	357.408	380.151	33.2964	642.735	641.898	680.052	704.614	487.463	490.658	573.49
28.2939	405.205	425.23	411.017	436.181	475.745	500.753	475.278	478.227	700.443	707.481	701.144	652.064	144.594	146.05	153.233	150.402	321.694	336.373	349.495	332.524	33.3483	628.932	645.635	618.335	626.407	512.013	528.481	551.713	535.262	468.779	613.731	567.062	535.842	474.131	470.679	541.614	526.948	339.202	391.536	357.009	379.356	33.3483	643.113	640.184	679.08	702.761	487.245	490.334	571.466
28.3262	405.087	424.567	410.702	435.627	474.753	499.369	474.184	477.406	699.014	705.17	698.97	650.517	144.23	145.942	153.243	150.295	321.055	335.882	349.466	331.812	33.4003	628.033	644.479	617.546	624.684	510.272	526.623	550.123	534.2	467.623	612.213	564.792	534.186	472.912	469.409	539.652	525.119	338.238	390.619	355.993	378.125	33.4003	640.135	640.372	677.971	701.781	485.698	489.489	572.704
28.3584	403.701	424.444	410.201	435.109	474.015	498.003	473.103	475.774	697.39	703.706	698.001	649.411	144.336	145.757	152.848	150.018	320.49	335.448	348.855	331.241	33.4522	626.496	643.428	616.627	624.943	510.364	526.574	549.101	533.284	467.063	611.239	565.329	533.314	472.436	468.811	539.535	524.079	337.019	389.817	355.693	377.069	33.4522	640.533	638.068	677.45	700.125	485.664	489.161	570.537
28.3907	404.058	423.238	410.321	434.414	472.857	497.087	471.976	475.167	696.414	702.061	697.221	648.017	144.103	145.602	152.33	149.584	320.2	334.882	348.308	331.113	33.5042	625.737	641.607	615.034	621.473	508.582	525.108	548.287	531.778	465.341	609.661	563.579	532.239	471.003	467.366	537.581	522.298	337.181	389.045	354.257	376.071	33.5042	638.492	637.622	676.639	700.929	484.088	487.997	569.957
28.423	403.154	423.697	408.83	433.279	472.073	496.14	471.083	473.884	694.49	700.773	695.717	647.191	144.025	145.636	152.217	149.582	319.906	334.443	347.807	330.98	33.5561	623.801	640.89	614.433	622.657	508.042	524.063	546.098	531.433	463.67	609.652	562.666	531.22	470.564	466.597	536.905	521.541	335.534	388.113	353.224	375.087	33.5561	638.009	635.454	675.028	697.807	483.62	487.065	568.603
28.4552	403.494	423.181	408.957	432.974	470.704	494.88	470.571	473.271	692.314	699.189	693.795	645.12	143.268	145.406	152.057	149.5	319.274	334.317	348.003	330.364	33.608	623.039	639.848	613.399	620.48	506.273	522.558	545.134	529.678	462.779	607.836	560.505	530.644	469.245	466.124	534.719	520.192	334.597	387.451	352.271	374.151	33.608	635.934	635.213	673.727	698.402	482.962	486.624	568.352
28.4875	402.266	422.292	408.022	433.267	469.721	494.094	469.157	471.598	691.324	698.007	692.639	644.259	143.689	145.241	151.913	149.281	319.114	333.924	347.298	329.6	33.66	621.694	638.723	611.777	620.32	506.078	521.589	544.703	529.514	461.549	606.911	560.361	530.024	468.462	464.368	534.627	519.307	334.321	386.567	351.81	372.587	33.66	636.79	634.198	673.01	695.537	482.775	484.158	567.342
28.5198	402.39	421.689	408.132	432.486	468.881	492.696	467.711	470.501	690.017	696.286	691.628	642.423	143.255	145.361	151.517	149.179	318.819	333.593	347.063	329.772	33.7119	621.302	637.175	610.883	617.891	504.536	520.324	543.709	527.777	460.553	606.094	558.551	528.552	467.083	463.809	532.925	517.86	333.913	385.035	350.269	371.807	33.7119	634.177	633.774	670.451	696.828	481.505	484.951	566.775
28.5521	400.898	421.23	406.895	432.467	467.603	491.238	466.731	468.558	688.083	694.558	689.853	641.818	143.242	144.944	151.298	149.261	318.466	333.286	346.045	329.684	33.7639	619.575	636.98	610.164	618.199	503.544	520.329	542.561	527.532	459.349	603.486	558.427	526.715	466.011	462.236	531.596	517.468	332.479	384.586	350.634	370.505	33.7639	634.733	631.007	670.544	694.261	481.346	483.344	565.771
28.5843	401.308	420.123	407.01	431.935	466.574	489.812	465.523	468.219	686.703	693.346	688.708	640.364	142.566	144.967	151.425	148.888	317.809	332.399	346.47	328.675	33.8158	618.739	635.818	608.742	615.504	502.05	518.776	541.258	525.823	458.023	602.449	557.219	526.143	465.564	461.861	529.909	516.018	332.098	383.098	348.95	370.138	33.8158	631.605	631.799	669.471	694.267	480.425	482.649	565.822
28.6166	400.71	420.162	406.581	430.946	465.313	489.223	465.436	467.689	685.502	691.953	686.791	639.01	142.425	144.747	151.264	148.801	317.158	332.001	345.606	328.2	33.8677	617.153	635.018	607.631	616.493	502.653	517.643	540.814	525.024	456.085	601.555	555.565	524.915	463.833	460.594	528.776	514.648	330.677	382.083	348.493	369.275	33.8677	632.07	628.84	668.192	692.857	480.275	482.072	564.483
28.6489	400.989	419.758	406.389	430.136	464.266	487.839	464.02	466.62	684.333	690.41	685.307	637.424	142.407	144.621	150.974	148.263	316.862	331.553	344.908	327.463	33.9197	616.172	633.457	606.17	614.586	500.938	516.296	539.314	523.819	454.963	600.335	554.745	524.231	462.88	459.37	527.946	512.713	329.71	380.924	347.177	368.046	33.9197	629.838	629.061	666.908	690.699	478.702	480.957	563.785
28.6812	399.217	419.216	405.622	430.183	463.202	487.243	462.855	465.148	682.399	689.347	683.92	636.559	142.716	144.442	151.107	148.017	316.847	331.421	344.474	327.663	33.9716	615.088	631.748	605.173	613.706	500.299	516.345	538.904	522.93	453.69	598.77	553.827	522.966	461.606	458.685	527.028	512.513	329.638	380.538	346.989	367.837	33.9716	630.183	627.207	666.329	689.598	478.046	479.068	562.199
28.7134	399.369	418.146	405.082	430.257	462.089	485.895	461.846	464.958	681.038	687.496	682.56	635.493	142.257	144.281	150.798	148.065	316.229	331.213	344.315	327.128	34.0235	613.421	630.578	604.403	611.928	498.879	515.073	537.031	521.48	452.435	598.03	551.876	522.234	460.704	456.566	525.16	512.201	328.781	379.373	345.366	367.309	34.0235	627.501	626.7	664.996	688.7	477.246	479.659	562.422
28.7457	397.847	418.546	404.172	428.44	461.362	485.353	461.182	462.699	679.845	686.611	680.836	634.347	142.243	144.153	150.522	148.017	316.127	330.881	343.737	326.364	34.0755	613.118	629.93	603.811	611.228	498.833	514.078	536.932	520.926	451.233	596.302	551.447	521.879	460.153	456.522	524.927	510.905	327.213	378.315	344.874	365.25	34.0755	627.179	625.465	663.252	688.057	475.668	478.602	560.815
28.778	398.538	417.853	403.82	428.099	459.751	484.53	459.746	462.071	678.328	684.771	680.113	632.188	141.751	143.933	150.48	147.859	315.735	330.223	343.234	326.366	34.1274	612.31	628.663	602.854	609.691	497.619	512.992	535.524	519.595	449.161	594.382	550.791	521.032	458.947	455.22	522.957	509.709	326.835	376.636	343.199	365.262	34.1274	625.92	625.996	662.837	687.116	475.379	478.036	561.032
28.8102	397.277	417.597	403.314	427.999	458.762	483.204	459.066	460.784	676.139	683.588	678.643	631.689	142.147	143.859	150.533	147.7	314.927	329.569	342.824	326.081	34.1794	611.568	627.405	600.819	609.939	496.92	512.477	534.815	519.045	448.362	593.676	549.189	519.049	457.97	454.555	522.821	507.944	325.994	376.844	342.942	364.734	34.1794	625.297	623.31	661.469	684.801	474.889	476.431	559.56
28.8425	397.586	416.693	403.116	427.066	457.783	482.083	457.74	460.323	674.039	682.116	676.914	629.081	141.422	143.864	150.215	147.449	314.432	329.392	342.417	325.368	34.2313	610.33	626.352	600.476	607.852	495.345	511.197	533.661	517.428	447.454	592.458	548.282	517.241	457.004	453.194	521.019	506.961	325.485	374.847	341.699	363.77	34.2313	623.842	622.787	659.691	684.754	474.413	478.286	559.576
28.8748	396.117	416.901	402.64	426.641	457.294	481.163	456.507	458.637	673.985	680.596	675.204	628.511	141.777	143.336	150.18	147.123	314.488	329.123	342.277	325.316	34.2832	609.022	625.144	599.489	607.29	495.248	511.211	533.505	518.015	445.724	592.1	546.975	516.81	455.522	452.204	520.554	506.034	324.791	374.983	341.587	361.752	34.2832	623.444	621.592	659.708	682.169	473.796	475.006	557.451
28.9071	396.792	416.058	402.377	426.827	455.957	479.671	455.821	458.336	672.667	678.663	674.115	626.878	141.05	142.911	149.856	147.227	313.806	328.784	341.442	324.596	34.3352	608.164	624.082	598.994	605.443	493.513	508.88	532.195	516.703	444.464	591.213	545.752	516.18	454.706	451.631	518.219	504.339	323.872	373.305	340.358	361.986	34.3352	621.688	620.823	658.681	682.407	473.248	475.771	557.77
28.9393	395.23	415.412	401.389	426.038	454.663	479.109	454.905	457.016	671.011	677.819	672.954	626.39	141.747	142.975	149.962	146.816	313.299	328.324	340.872	324.759	34.3871	607.119	623.882	596.916	605.432	493.571	508.38	530.496	515.715	443.248	590.559	544.617	515.1	452.984	450.341	518.109	503.716	322.955	373.143	340.177	360.896	34.3871	621.903	619.529	658.344	681.318	473.416	474.35	556.039
28.9716	395.647	414.52	400.906	425.37	453.974	476.968	453.836	456.507	668.812	676.146	671.62	623.963	140.761	142.931	149.369	146.589	313.124	327.602	340.952	323.874	34.4391	606.655	622.099	596.317	603.146	492.052	506.634	529.28	513.901	441.909	588.162	543.858	513.206	452.154	449.669	516.598	502.106	322.757	371.55	339.146	359.969	34.4391	619.757	618.03	656.244	680.279	471.147	473.518	556.555
29.0039	394.485	414.541	400.385	425.102	452.278	476.691	453.128	454.742	668.261	675.332	669.66	623.271	141.539	142.884	149.458	146.431	312.524	327.161	340.006	323.551	34.491	604.865	621.375	595.053	604.181	492	506.782	529.124	513.392	441.073	588.035	542.431	512.148	450.717	448.707	515.759	501.124	320.57	371.297	338.138	358.684	34.491	619.506	616.754	655.431	677.693	470.792	473.178	555.429
29.0361	394.984	413.942	400.342	424.763	451.064	475.176	452.162	454.364	667.331	673.297	669.389	621.511	140.26	142.303	148.864	146.42	312.736	327.077	340.45	323.128	34.5429	603.849	620.522	594.739	601.183	490.462	505.348	527.882	512.46	439.717	586.029	541.392	510.725	450.069	447.426	514.723	500.53	319.95	370.448	337.112	358.578	34.5429	618.03	615.891	653.653	677.6	470.344	472.885	554.741
29.0684	393.295	413.722	399.7	423.999	451.079	474.936	451.356	453.018	665.609	672.279	667.545	621.17	140.83	142.398	148.859	146.417	312.005	326.647	339.929	323.078	34.5949	603.322	618.969	592.604	601.423	489.86	504.793	527.008	511.594	438.585	584.703	540.275	510.065	449.652	446.768	513.87	498.949	319.41	368.973	336.592	356.73	34.5949	617.512	614.504	653.507	675.975	469.85	471.249	553.637
29.1007	393.817	413.129	399.524	423.047	450.076	473.78	450.628	452.492	664.004	670.624	665.966	619.363	140.455	142.133	148.992	146.393	311.668	325.342	339.393	322.513	34.6468	602.88	617.861	592.211	599.472	488.752	503.049	525.886	510.888	437.213	583.679	538.844	509.655	448.311	445.871	512.371	497.99	319.18	368.005	335.244	356.165	34.6468	615.399	613.546	651.626	674.865	469.472	470.671	552.947
29.133	392.141	413.029	398.595	423.106	449.159	472.445	449.918	450.482	662.363	669.626	663.611	618.376	140.689	142.006	148.577	146.307	311.596	325.298	338.99	322.245	34.6988	600.639	616.885	591.004	599.554	488.691	502.711	525.398	509.689	435.863	582.729	538.142	508.49	446.6	444.277	510.396	497.379	317.587	367.765	334.815	355.167	34.6988	615.665	612.055	651.461	673.497	468.638	469.809	551.633
29.1652	393.008	412.335	398.201	422.508	447.88	471.457	448.513	450.398	660.199	667.706	663.253	616.02	140.125	141.844	148.255	145.786	311.002	325.254	338.242	321.315	34.7507	599.709	615.968	590.624	596.973	486.87	500.805	523.799	508.469	434.948	580.783	536.848	507.227	446.493	443.66	509.199	495.699	317.386	366.597	334.145	355.491	34.7507	613.49	611.903	649.329	672.194	467.945	469.396	551.527
29.1975	391.428	411.727	397.608	422.334	446.801	470.015	447.121	449.085	659.38	667.25	661.7	616.175	140.083	141.755	148.383	145.576	310.389	324.945	337.806	321.131	34.8026	598.936	614.454	589.417	597.425	486.654	501.18	523.521	508.537	432.967	580.509	535.528	506.293	445.556	443.047	509.095	494.873	316.079	366.181	333.296	353.737	34.8026	612.999	609.93	649.273	671.228	466.902	468.59	550.375
29.2298	392.158	410.333	397.476	422.07	445.701	469.117	446.177	447.836	657.779	663.951	660.424	614.783	139.602	141.821	147.979	145.516	309.99	324.618	337.562	320.525	34.8546	598.815	613.588	588.769	594.97	485.351	500.091	522.69	507.341	431.904	578.515	534.515	505.074	444.63	442.323	507.412	493.817	315.89	364.593	332.413	353.399	34.8546	611.235	609.577	648.168	670.548	466.334	468.232	550.541
29.262	390.693	411.225	397.254	421.376	445.194	468.614	445.756	447.153	656.393	664.397	658.996	614.919	139.791	141.55	148.229	145.559	310.14	324.572	337.013	320.708	34.9065	597.852	613.434	587.625	595.886	485.574	499.541	521.492	507.096	430.786	578.327	534.819	504.594	442.999	440.321	506.5	492.666	314.856	364.264	331.727	351.655	34.9065	611.403	607.578	647.761	669.245	465.925	467.243	548.58
29.2943	391.163	410.427	396.791	420.729	443.997	467.539	445.132	446.135	655.984	662.297	657.986	612.159	139.076	141.23	148.11	144.86	309.302	323.566	337.28	319.84	34.9584	596.691	611.925	586.325	593.35	483.849	498.377	520.531	505.511	429.698	576.724	532.834	503.299	441.984	439.723	504.864	491.606	314.604	363.316	330.209	351.595	34.9584	609.131	607.814	645.321	668.147	465.223	466.149	548.753
29.3266	389.822	409.846	395.779	420.189	442.946	466.101	443.166	444.632	653.799	660.554	655.308	611.457	139.817	141.136	147.951	144.888	309.149	323.481	336.364	319.443	35.0104	595.131	609.687	584.616	593.721	483.561	498.046	520.101	504.464	428.487	575.704	532.133	502.435	440.748	437.877	504.023	489.515	313.209	362.819	330.292	349.907	35.0104	608.738	606.171	644.962	667.167	464.3	466.474	547.884
29.3589	390.454	408.808	395.605	419.546	442.234	465.1	442.284	444.245	652.451	658.988	655.248	609.149	138.778	141.304	147.301	144.841	308.722	322.631	335.75	318.962	35.0623	594.375	608.656	584.19	591.125	481.952	496.23	518.485	503.253	426.8	574.087	530.22	501.427	439.952	437.738	502.616	488.575	312.217	361.873	328.857	349.612	35.0623	607.783	606.159	643.756	666.627	463.533	465.78	547.536
29.3911	388.301	409.083	395.369	418.909	440.783	463.532	441.23	443.098	651.18	657.727	653.253	608.733	139.088	140.511	147.261	144.875	308.362	322.611	335.27	318.816	35.1143	592.564	609.04	582.771	590.985	481.164	495.667	518.019	502.672	426.07	573.626	529.606	500.39	439.151	436.243	502.545	487.912	312.295	360.825	328.252	348.74	35.1143	607.563	604.404	643.405	665.148	462.506	464.22	546.009
29.4234	388.891	408.391	394.689	418.554	439.579	462.863	440.302	442.597	649.776	655.578	651.817	606.839	138.649	140.35	146.897	144.577	307.823	322.716	335.271	318.179	35.1662	591.971	607.232	581.91	589.185	479.721	494.824	516.923	501.651	425.051	571.781	528.431	499.408	438.46	435.672	500.737	486.419	311.755	359.527	327.271	348.055	35.1662	606.202	603.622	641.848	665.153	462.573	463.533	545.878
29.4557	387.173	407.977	393.971	417.914	438.769	462.437	439.501	440.282	647.552	655.075	649.943	606.084	139.31	140.5	146.938	143.999	307.23	321.679	334.694	318.296	35.2181	590.074	605.704	581.42	590.14	479.816	494.497	515.73	501.422	424.043	570.603	527.928	497.621	437.249	434.41	499.618	486.358	310.622	358.547	326.087	346.524	35.2181	605.771	602.199	641.336	663.064	461.95	463.161	544.83
29.488	387.821	407.204	393.53	416.828	437.275	461.205	438.719	440.325	647.212	653.392	648.796	604.299	138.525	140.025	146.666	144.214	307.488	321.245	335.027	317.488	35.2701	589.874	604.943	580.347	587.446	478.866	493.457	514.814	500.067	422.481	569.333	525.878	497.522	436.215	433.754	497.77	485.14	309.486	357.405	325.105	346.512	35.2701	604.444	601.4	639.511	662.013	460.712	462.178	544.684
29.5202	386.573	406.561	393.679	416.938	437.247	459.947	437.845	439.574	644.999	651.834	648.056	604.238	138.685	140.161	146.589	143.926	306.692	320.991	334.112	317.546	35.322	589.806	605.01	578.258	586.846	478.801	492.956	514.588	499.907	420.88	569.202	526.028	496.831	436.052	432.449	497.733	484.103	308.503	357.066	324.526	345.642	35.322	603.634	600.469	639.092	661.219	460.144	461.378	543.96
29.5525	386.768	406.363	393.46	416.771	435.918	458.903	437.023	438.527	643.574	650.877	647.121	601.804	138.297	139.891	146.691	143.63	306.219	320.73	333.979	316.47	35.374	588.681	603.371	577.84	584.924	477.482	491.534	513.538	498.384	419.902	567.19	523.834	495.615	434.373	431.909	496.269	482.689	307.971	356.026	323.992	344.874	35.374	601.933	599.369	637.473	660.507	459.273	461.782	543.406
29.5848	385.332	406.722	392.208	416.433	434.781	458.364	435.39	437.086	642.023	649.177	645.371	601.133	138.435	139.906	146.678	143.603	305.831	320.214	333.04	316.513	35.4259	587.733	602.789	577.182	585.261	477.472	491.775	513.644	498.314	418.757	566.862	523.49	494.309	433.503	430.697	495.255	481.432	307.042	355.212	323.088	343.554	35.4259	600.676	598.342	636.807	659.304	458.725	461.39	542.151
29.617	386.176	405.657	391.775	415.875	433.416	456.939	434.209	436.132	640.753	646.92	643.761	599.222	137.865	139.854	145.972	143.45	305.378	319.443	333.013	315.459	35.4778	586.905	601.202	576.158	582.811	475.5	489.944	511.898	496.884	417.637	565.413	521.621	493.625	431.913	429.967	493.424	479.8	306.604	354	322.272	343.304	35.4778	599.633	597.372	635.605	657.407	457.778	460.394	542.542
29.6493	384.979	405.34	390.771	415.756	432.491	456.335	433.297	434.958	639.532	645.893	642.022	598.642	137.958	139.309	145.653	143.253	305.292	319.204	331.776	315.519	35.5298	585.599	600.615	575.474	582.876	474.549	489.279	511.273	496.113	416.212	564.698	521.038	492.526	430.998	428.243	493.229	478.57	305.665	353.462	321.413	342.077	35.5298	599.179	596.549	634.63	656.356	457.416	459.742	540.595
29.6816	385.203	404.679	390.52	414.351	431.564	454.855	432.45	434.763	638.34	643.986	641.012	596.955	137.39	139.148	145.781	143.043	304.485	318.413	331.419	315.432	35.5817	584.57	599.333	574.523	580.853	473.636	488.087	510.018	494.833	414.778	563.362	519.711	491.022	430.368	427.817	491.421	478.049	304.796	352.52	320.003	341.449	35.5817	597.993	595.658	633.8	655.202	456.911	459.031	540.038
29.7139	383.6	404.468	389.841	414.101	430.543	454.333	430.937	432.746	637.223	643.647	639.503	595.409	137.955	139.25	145.997	142.863	304.32	318.277	331.151	315.18	35.6337	583.286	597.918	572.494	581.421	474.076	488.224	509.833	494.796	413.718	561.704	519.178	489.648	429.15	425.917	490.385	477.082	303.629	351.274	319.699	340.189	35.6337	597.702	594.665	633.478	654.612	456.47	457.91	539.754
29.7461	384.328	403.627	389.717	413.545	429.584	452.834	430.232	432.35	635.577	641.878	638.167	594.094	137.384	138.972	145.384	142.695	303.785	318.057	331.052	314.68	35.6856	582.317	596.745	571.597	579.178	472.718	486.534	508.61	493.205	412.61	560.331	517.73	489.135	428.279	425.767	489.07	475.847	302.692	350.44	318.719	339.468	35.6856	596.759	593.787	631.824	654.574	456.045	457.327	539.098
29.7784	383.387	403.362	389.293	412.679	429.25	451.867	429.61	431.313	634.221	640.086	636.981	593.786	137.357	138.88	144.928	142.567	303.557	317.625	330.595	314.129	35.7375	581.67	597.221	570.894	579.014	472.933	486.191	507.863	492.712	411.454	559.913	516.962	488.246	427.484	425.531	488.309	475.292	302.653	349.628	318.345	338.731	35.7375	595.357	592.516	630.633	653.011	455.068	457.242	537.695
29.8107	383.552	402.614	389.013	412.334	428.058	450.593	428.86	430.389	633.23	638.771	636.216	592.035	136.923	138.74	144.84	142.475	302.848	317.045	330.081	313.339	35.7895	581.047	595.538	569.853	577.418	471.503	485.358	506.364	491.562	410.249	558.394	515.592	487.282	426.07	424.258	487.21	474.028	302.129	349.053	317.705	337.928	35.7895	594.542	592.319	629.609	651.971	453.877	456.519	537.658
29.8429	381.905	402.317	388.489	412.305	426.96	449.362	428.375	429.477	631.78	637.754	634.401	591.141	136.82	138.56	144.696	142.343	302.679	316.707	329.292	313.246	35.8414	579.924	594.666	568.486	577.204	470.581	485.755	506.06	491.723	409.035	558.144	515.289	486.622	425.369	422.732	486.356	472.239	301.064	348.189	317.275	336.783	35.8414	593.988	590.985	629.067	650.722	453.071	456.038	536.571
29.8752	382.268	401.568	388.045	411.32	425.99	448.582	427.534	428.883	630.013	636.029	632.71	589.673	136.51	138.448	144.479	142.316	302.646	316.235	329.058	312.656	35.8934	579.123	592.975	567.694	575.367	469.068	483.553	504.81	490.596	407.722	556.661	513.638	484.918	424.286	422.169	484.787	471.161	300.027	346.861	315.809	336.087	35.8934	591.837	590.135	627.083	649.556	452.486	455.19	536.296
29.9075	381.566	401.593	387.138	411.103	424.462	447.644	426.394	427.513	628.502	635.024	631.88	588.59	136.537	138.13	144.525	141.894	302.211	316.366	328.668	312.282	35.9453	577.359	591.731	566.068	574.87	468.799	483.032	503.677	490.129	407.382	555.443	513.488	484.579	423.648	421.022	483.497	470.425	299.437	346.342	315.224	335.014	35.9453	591.758	588.501	626.634	647.861	451.959	454.201	535.223
29.9398	381.889	400.772	386.962	410.379	423.836	446.32	425.562	426.91	627.027	634.203	630.53	587.086	136.28	138.019	144.325	141.671	301.654	315.72	328.178	311.865	35.9972	576.572	590.791	565.339	573.108	468.002	481.625	502.655	488.295	405.805	553.788	511.656	483.454	422.383	419.998	481.399	469.15	298.634	345.583	314.034	334.614	35.9972	590.713	588.1	626.098	647.533	450.964	452.974	535.009
29.972	380.827	400.522	386.968	410.23	423.063	445.611	424.402	426.064	625.937	632.602	628.817	586.12	136.18	138.231	144.274	141.613	301.055	315.088	327.682	311.488	36.0492	575.718	589.637	564.169	572.834	467.505	480.302	502.719	487.981	404.519	552.776	510.379	482.307	422.299	419.564	481.296	468.618	297.768	344.991	313.987	333.758	36.0492	589.273	586.245	624.993	645.756	451.21	453.309	533.9
30.0043	380.613	399.984	386.461	409.863	422.202	444.93	423.676	425.097	624.925	631.157	627.336	585.293	136.038	138.127	144.078	141.566	300.897	314.931	327.64	311.219	36.1011	574.811	587.921	563.663	571.181	466.189	479.638	501.23	486.808	403.259	551.11	509.002	481.552	420.652	418.249	479.593	467.133	297.096	343.92	312.834	332.933	36.1011	587.671	585.54	623.942	645.175	450.2	452.753	533.291
30.0366	379.605	399.243	385.772	408.928	421.154	443.637	422.763	424.029	623.441	630.015	626.382	583.746	135.917	137.876	143.625	141.541	300.731	314.391	327.259	310.911	36.153	573.687	587.578	562.902	571.659	465.653	479.683	500.754	486.825	402.35	549.557	507.699	480.427	419.61	416.814	478.443	465.624	296.375	343.377	311.981	331.718	36.153	586.813	584.521	623.255	644.495	449.3	452.39	532.362
30.0688	379.638	398.877	385.186	408.453	419.854	442.365	421.418	423.44	622.086	628.601	625.651	582.406	135.73	137.723	143.581	141.406	300.427	314.183	326.593	310.365	36.205	573.333	586.584	561.715	569.712	464.173	478.639	499.529	485.76	401.06	548.475	507.239	479.834	418.682	416.037	477.666	464.847	295.585	342.465	310.711	330.973	36.205	586.582	584.206	621.314	643.729	448.658	451.992	532.187
30.1011	379.192	398.6	384.949	408.295	418.742	441.913	420.604	422.181	620.39	626.886	623.74	581.278	135.613	137.579	143.682	141.216	300.168	314.048	326.053	309.853	36.2569	571.865	585.904	560.221	570.145	464.335	478.457	499.007	484.937	399.247	548.193	506.236	478.504	418.112	415.061	476.235	464.208	294.657	341.281	309.995	329.76	36.2569	585.807	582.994	621.011	642.836	448.055	451.788	531.282
30.1334	379.081	397.976	384.287	408.044	418.088	441.188	420.019	420.745	618.959	625.313	622.203	580.07	135.387	137.22	143.591	141.114	299.67	313.329	325.782	309.564	36.3089	571.132	585.06	559.67	567.787	462.942	477.305	498.108	483.603	398.354	546.312	505.109	477.6	416.763	414.456	475.459	462.797	293.61	340.018	308.93	329.178	36.3089	584.211	581.87	619.998	641.944	448.172	450.464	531.31
30.1657	379.132	397.696	383.491	407.419	417.338	439.897	419.298	419.842	617.787	624.641	621.637	578.977	135.185	136.908	143.324	140.965	299.266	312.862	325.691	309.21	36.3608	569.382	583.382	557.447	567.839	462.771	477.475	497.622	483.402	397.859	545.524	505.056	477.119	416.666	413.672	474.607	461.461	293.536	339.455	308.521	328.545	36.3608	583.187	580.694	619.033	640.514	447.461	449.542	530.221
30.1979	378.135	397.247	383.323	406.551	416.247	438.761	418.376	419.085	616.237	623.201	620.206	577.701	135.183	136.916	142.879	140.695	298.869	312.531	325.092	308.866	36.4127	568.259	581.935	557.597	566.119	461.607	475.963	496.675	482.275	396.799	544.529	503.514	476.198	415.288	412.521	472.812	460.463	293.055	338.542	307.66	327.851	36.4127	582.094	579.645	617.924	639.639	446.296	448.98	529.634
30.2302	378.085	396.211	382.787	406.114	415.316	437.554	417.078	418.792	615.052	621.583	618.469	576.099	134.808	136.885	142.764	140.475	298.398	312.293	324.508	308.789	36.4647	567.758	581.421	557.63	566.758	461.401	474.979	495.869	481.699	395.267	544.139	502.302	474.911	413.582	411.7	471.844	459.453	292.195	337.624	306.901	326.953	36.4647	581.358	578.767	616.934	638.361	446.1	448.722	529.081
30.2625	377.279	395.986	382.139	405.794	414.271	436.634	415.887	417.174	614.102	620.69	617.404	574.943	134.698	136.608	142.884	140.243	297.92	311.985	324.298	308.58	36.5166	566.931	580.267	556.032	565.277	460.168	474.525	494.595	481.35	394.455	543.216	501.216	473.672	412.861	410.838	471.233	458.444	291.207	336.91	306.257	326.124	36.5166	580.68	578.163	616.358	637.624	445.659	447.91	528.458
30.2948	376.816	395.715	381.756	405.393	413.401	435.918	415.156	415.979	612.913	619.206	616.311	574.174	134.614	136.341	142.577	140.013	297.445	311.014	323.934	307.877	36.5686	566.131	579.361	554.665	563.792	459.069	473.93	493.599	480.736	393.71	541.83	499.977	472.732	412.109	409.853	469.639	457.812	290.483	336.128	305.546	325.469	36.5686	579.486	577.107	615.633	636.923	444.655	446.867	527.783
30.327	375.9	395.617	381.37	405.562	412.449	435.279	414.34	415.682	611.103	617.671	614.786	572.868	134.348	136.299	142.481	139.874	297.305	310.676	323.121	307.798	36.6205	565.176	578.374	554.581	562.574	458.942	472.921	492.786	479.302	392.172	540.388	499.523	471.593	410.79	408.984	468.285	456.523	289.772	335.167	304.641	324.293	36.6205	578.277	575.749	613.768	635.27	443.875	446.536	526.914
30.3593	376.293	394.664	380.944	404.659	411.182	433.93	413.565	415.009	609.826	615.801	613.689	571.256	134.018	135.976	142.587	139.844	297.028	310.852	322.733	306.998	36.6724	563.939	576.622	553.567	561.15	458.194	472.255	492.126	478.126	391.021	539.319	498.74	470.577	409.889	407.93	468.158	455.119	288.827	334.584	303.633	323.138	36.6724	577.976	575.009	612.426	634.651	443.272	445.834	526.524
30.3916	375.442	394.122	381.055	404.329	410.455	433.238	412.486	414.172	608.674	614.456	611.887	570.292	134.265	135.955	142.206	139.696	296.548	310.677	322.207	307.114	36.7244	562.508	575.734	552.27	560.415	457.273	471.599	491.858	478.202	389.96	538.528	497.196	469.702	409.281	407.278	467.398	454.122	287.973	333.796	302.997	322.708	36.7244	577.759	574.484	612.137	633.637	443.365	445.477	525.731
30.4238	375.973	393.238	380.775	403.656	409.483	432.575	411.816	413.508	607.396	612.864	610.783	568.385	133.896	135.854	141.994	139.626	296.234	309.586	322.424	306.121	36.7763	561.173	574.975	551.274	559.282	456.653	470.752	491.053	477.689	388.757	537.168	496.001	468.672	408.215	406.159	465.876	452.831	287.089	332.452	302.243	322.119	36.7763	576.435	573.877	611.036	632.319	442.628	445.416	525.221
30.4561	374.312	393.528	379.966	403.324	409.294	431.517	411.312	411.883	605.679	612.17	609.507	568.008	134.09	135.83	141.903	139.55	296.201	309.311	321.785	305.978	36.8283	561.094	574.392	550.344	559.279	456.506	469.692	490.467	476.765	387.707	535.933	494.868	468.168	407.002	404.86	464.68	452.627	286.751	331.739	301.259	321.391	36.8283	575.281	572.789	610.119	631.216	441.683	444.926	524.707
30.4884	374.786	392.553	379.275	402.731	408.258	430.369	410.536	410.437	604.675	610.5	608.762	566.366	133.519	135.767	141.782	138.943	295.325	308.764	321.657	305.178	36.8802	559.607	573.06	549.47	557.953	455.224	468.639	489.3	476.145	386.855	535.345	493.882	467.112	406.292	404.397	464.115	451.935	285.902	331.114	300.397	320.645	36.8802	574.518	572.116	609.477	630.821	441.174	443.942	523.804
30.5207	372.821	392.114	379.034	402.202	407.573	429.381	409.356	409.647	603.655	609.714	607.139	565.478	133.768	135.503	141.517	138.731	294.869	308.822	321.043	305.227	36.9321	558.754	571.775	548.182	557.078	454.345	468.376	488.31	475.226	385.862	533.978	493.343	465.894	405.311	403.495	463.369	450.737	284.802	330.21	299.606	319.713	36.9321	573.391	571.219	608.352	630.253	440.548	443.172	523.083
30.5529	373.18	391.111	378.547	401.696	405.827	428.345	408.751	409.5	601.944	608.322	605.34	564.29	133.292	135.292	141.133	138.941	294.59	308.384	320.874	304.515	36.9841	558.293	570.859	547.522	556.897	453.615	467.826	487.797	475.352	384.443	532.621	492.643	465.101	404.63	402.734	462.074	449.418	284.456	329.238	298.947	318.906	36.9841	572.037	570.108	607.244	628.78	440.387	442.371	522.829
30.5852	372.022	391.359	378.242	401.42	405.151	427.482	407.139	408.034	600.872	607.542	604.617	563.405	133.387	135.221	141.07	138.534	294.048	307.913	320.05	304.305	37.036	557.238	570.063	546.805	555.666	452.874	467.148	487.635	474.193	383.393	531.878	491.731	464.317	403.995	401.694	460.904	448.431	284.122	328.548	298.282	318.496	37.036	571.327	569.022	606.935	627.162	440.187	441.783	522.212
30.6175	372.646	390.099	378.103	400.534	404.418	426.172	406.449	407.867	599.2	605.47	603.369	561.048	132.935	135.024	141.144	138.375	293.401	307.315	319.99	303.938	37.088	556.123	569.136	546.281	553.379	451.755	466.085	487.146	472.543	382.497	530.448	490.496	463.124	402.785	400.581	459.593	447.612	283.12	327.734	297.123	317.968	37.088	570.836	568.816	605.927	626.585	439.227	441.346	521.857
30.6497	370.823	390.276	377.069	400.855	403.649	425.524	405.947	406.748	598.04	604.93	602.141	560.865	133.247	134.97	140.934	138.595	293.372	306.888	318.844	303.779	37.1399	555.417	568.472	544.84	552.989	451.225	465.778	486.629	472.827	381.081	529.144	489.482	461.819	401.346	399.373	458.146	446.603	281.961	326.648	296.809	316.33	37.1399	570.018	567.54	605.185	626.015	438.329	440.73	520.586
30.682	371.6	389.983	376.718	400.502	402.988	424.621	404.819	406.047	597.206	602.905	600.542	559.642	132.523	134.893	140.447	138.138	293.171	306.39	319.302	303.158	37.1918	554.568	567.068	544.504	550.922	449.883	464.471	486.134	471.745	380.012	528.459	488.413	461.253	400.71	398.862	457.343	445.635	281.744	325.339	295.995	316.005	37.1918	568.746	566.08	603.957	624.564	437.731	440.049	520.251
30.7143	370.172	389.829	376.531	399.48	402.2	423.779	403.859	404.502	595.799	602.131	599.809	559.018	132.679	134.654	140.476	138.02	292.793	306.469	318.884	303.479	37.2438	553.896	566.276	542.827	551.132	449.939	464.287	485.26	470.663	379.073	527.405	487.586	460.445	399.848	397.932	456.429	444.423	281.392	324.839	295.49	315.091	37.2438	568.365	565.555	602.935	624.037	437.334	439.541	519.895
30.7466	370.667	388.858	375.844	398.687	400.845	422.514	403.113	404.142	595.476	599.933	598.221	556.82	132.145	134.529	140.707	138.018	292.368	305.805	318.523	302.36	37.2957	553.203	565.216	542.346	549.644	449.048	463.808	484.063	470.05	377.998	527.004	486.377	459.661	399.265	397.242	454.69	443.104	280.543	324.036	294.532	314.366	37.2957	567.428	564.896	601.932	623.783	436.349	439.151	519.724
30.7788	369.424	388.351	375.526	398.688	400.668	422.47	401.986	402.811	592.952	599.72	596.886	556.613	132.617	134.496	140.176	137.343	291.844	305.823	318.005	302.312	37.3476	552.306	565.364	540.816	549.792	449.232	463.295	483.848	470.389	377.267	524.86	485.058	457.915	398.141	395.465	453.82	441.743	279.426	322.889	294.142	313.105	37.3476	565.956	563.198	601.789	622.413	435.839	438.551	518.894
30.8111	369.606	387.426	374.848	398.164	399.384	421.612	401.422	402.867	591.408	598.081	595.752	554.692	131.922	133.809	139.885	137.501	291.584	304.708	317.43	301.692	37.3996	551.116	563.867	540.086	547.612	447.814	462.47	482.969	469.014	376.375	523.878	483.844	457.42	397.459	395.05	452.859	441.358	279.064	321.757	293.18	312.709	37.3996	565.158	562.587	600.961	621.764	435.594	438.113	518.557
30.8434	368.313	387.719	374.426	397.637	398.668	419.919	401.226	401.696	590.414	597.406	594.229	554.689	132.452	134.07	139.86	137.08	290.589	304.485	317.224	301.532	37.4515	550.362	563.584	539.438	547.798	447.731	461.69	482.318	468.593	375.084	523.304	483.342	456.932	396.203	394.154	452.155	440.473	278.537	321.2	292.774	312.054	37.4515	564.263	561.506	599.608	620.068	435.255	437.532	517.818
30.8756	368.97	386.956	374.672	396.655	397.385	419.12	399.894	401.157	589.389	595.498	592.894	552.978	131.359	133.685	139.858	137.361	290.79	304.659	316.671	300.747	37.5035	549.223	562.283	538.761	545.232	446.889	460.24	481.309	467.399	373.706	522.322	481.94	456.006	394.84	393.501	450.683	438.849	277.494	320.713	291.604	311.583	37.5035	563.008	560.911	598.242	619.785	434.999	437.159	517.594
30.9079	367.748	387.113	373.576	397.128	396.803	418.18	398.216	399.624	588.085	594.98	591.568	552.599	131.779	133.634	139.874	137.227	290.382	304.03	315.747	300.685	37.5554	548.423	562.047	537.62	545.526	446.152	460.235	480.949	467.015	373.132	521.314	481.599	454.885	394.156	392.184	449.74	437.519	276.77	320.461	291.157	310.153	37.5554	562.021	559.542	597.833	619.418	434.759	435.816	516.959
30.9402	368.212	386.177	373.402	396.401	395.515	416.899	397.697	398.842	586.222	592.958	590.139	549.665	131.104	133.27	139.494	136.74	290.145	303.632	316.167	299.88	37.6073	547.745	560.583	536.589	543.201	445.033	459.298	479.907	465.996	372.302	519.79	480.459	454.003	393.11	391.198	448.306	436.245	276.267	319.463	290.288	309.281	37.6073	561.779	559.645	596.655	618.63	433.891	436.021	515.923
30.9725	366.239	385.62	373.278	395.847	394.542	416.425	396.298	397.747	584.768	592.067	589.586	549.503	131.564	133.297	139.221	136.643	289.429	302.952	315.161	300.176	37.6593	546.609	559.538	535.507	543.083	445.003	458.764	479.788	465.821	370.437	518.773	478.896	452.669	392.433	389.726	447.442	436.026	275.182	318.192	289.21	308.112	37.6593	560.785	558.459	596.713	617.331	433.436	435.866	515.733
31.0047	366.232	384.707	372.577	395.22	393.704	415.473	396.228	397.605	583.089	589.474	588.018	548.217	131.429	133.182	139.026	136.386	289.308	302.682	315.622	299.33	37.7112	546.094	558.522	535.451	541.633	443.533	457.561	478.701	465.083	369.625	517.822	477.688	451.465	391.274	388.99	446.948	434.655	274.086	317.605	288.449	307.809	37.7112	559.089	557.382	595.711	616.822	432.694	435.723	514.73
31.037	366.041	385.378	372.279	394.764	393.329	414.713	395.445	396.42	582.8	589.56	587.78	547.786	131.345	133.114	138.586	136.458	289.013	302.228	314.666	299.551	37.7632	544.737	557.856	534.037	542.23	444.141	457.792	478.177	464.552	369.093	517.019	476.666	450.847	390.306	388.525	445.711	433.261	273.571	316.714	288.279	306.921	37.7632	558.624	555.624	594.347	615.867	432.449	434.436	514.408
31.0693	366.423	384.354	372.324	393.845	392.541	413.88	394.705	396.285	581.367	587.594	586.347	545.494	130.715	132.976	138.721	136.057	289.032	301.884	314.278	298.324	37.8151	544.259	556.908	532.597	539.656	443.098	456.342	476.982	463.754	368.361	515.978	475.637	449.603	389.423	388.317	444.261	432.125	273.166	315.85	287.094	306.444	37.8151	557.783	555.391	593.325	614.682	431.684	433.76	514.479
31.1015	365.423	384.403	370.963	394.026	391.505	413.159	394.216	394.235	580.904	587.926	585.145	544.773	131.11	132.625	138.582	136.096	288.557	301.363	313.677	298.354	37.867	542.789	555.935	532.26	540.862	442.668	456.669	477.297	463.308	367.301	515.16	475.904	449.879	388.757	387.175	443.161	431.831	272.713	315.443	286.483	305.758	37.867	556.843	554.265	592.811	612.962	431.07	433.181	513.812
31.1338	365.985	383.702	370.709	393.449	390.309	411.939	393.191	393.937	578.813	584.856	583.277	543.344	130.306	132.301	138.33	136.05	288.056	301.362	313.401	297.883	37.919	542.432	555.196	531.718	539.068	441.655	456.068	475.951	462.461	366.171	514.307	474.598	449.06	387.105	386.088	442.037	430.903	271.61	314.919	285.841	305.335	37.919	556.667	554.542	591.613	612.787	430.436	433.461	513.141
31.1661	364.489	383.171	370.268	393.03	390.055	411.049	392.373	392.917	578.697	584.689	582.457	543.993	130.835	132.435	138.313	135.73	287.902	301.149	313.379	297.717	37.9709	542.058	555.025	531.02	539.205	441.551	455.682	476.026	461.986	365.751	513.438	473.586	447.404	386.313	385.148	441.089	429.473	270.914	314.06	284.989	304.348	37.9709	555.013	552.985	591.122	612.238	429.769	432.809	512.554
31.1984	364.727	382.317	370.14	392.435	389.23	410.139	391.575	392.199	576.816	582.339	581.2	542.197	129.733	132.49	138.075	135.582	287.177	300.294	312.684	296.763	38.0229	541.014	553.535	530.632	537.201	440.3	454.203	474.72	461.423	364.908	512.197	472.914	446.349	385.803	383.841	440.031	428.185	270.504	312.85	284.038	303.564	38.0229	554.483	552.673	590.005	612.116	430.083	432.209	512.043
31.2306	363.108	382.092	369.266	391.829	388.145	408.954	390.8	392.027	576.339	582.063	580.028	541.548	130.452	131.837	137.582	136.067	286.636	300.328	311.951	296.759	38.0748	540.189	552.599	529.258	537.617	440.35	454.325	474.663	461.215	363.643	511.184	471.366	445.081	385.429	382.825	438.838	428.022	269.873	312.532	284.021	302.149	38.0748	553.2	550.763	589.038	610.638	429.686	431.389	511.94
31.2629	363.496	381.443	369.058	391.751	387.342	408.344	389.828	390.968	574.79	581.083	578.123	539.872	129.774	131.871	137.74	135.438	286.585	299.512	312.046	296.229	38.1267	539.427	551.007	527.943	535.273	439.57	452.748	473.949	459.986	362.094	509.955	469.88	444.774	384.298	382.752	437.636	427.22	269.367	311.742	282.27	301.648	38.1267	552.987	550.351	588.147	609.888	429.041	431.492	511.691
31.2952	362.838	381.616	368.263	390.82	386.241	407.671	388.928	389.27	573.315	579.532	577.945	538.55	129.971	131.854	137.782	135.347	286.57	299.618	311.337	296.211	38.1787	537.972	550.383	526.794	535.264	439.698	453.219	473.571	459.909	361.931	509.19	469.911	443.743	383.199	380.978	436.246	426.039	268.492	310.2	282.298	300.714	38.1787	551.478	549.148	587.658	607.958	428.955	430.782	511.527
31.3275	363.288	380.833	367.806	390.289	385.631	406.41	388.117	389.346	572.026	578.143	576.489	537.345	129.409	131.618	137.294	134.886	285.827	299.075	311.005	295.335	38.2306	536.901	549.558	526.094	533.503	438.341	451.702	472.175	459.21	360.713	507.971	468.508	442.938	381.908	381.408	434.696	424.793	267.881	310.148	281.145	300.391	38.2306	551.609	549.415	586.693	607.582	428.357	430.51	510.497
31.3597	361.865	380.614	368.015	390.217	384.846	406.312	387.357	387.854	570.89	577.918	575.51	536.587	129.692	131.841	137.353	134.846	285.202	298.841	310.287	295.484	38.2825	535.973	548.722	525.699	534.2	438.72	452.188	472.278	458.868	359.773	507.402	468.184	442.452	381.663	380.006	435.484	423.847	267.286	309.259	280.702	298.912	38.2825	550.098	547.617	586.195	605.936	427.067	429.894	509.417
31.392	361.987	380.066	367.334	389.632	383.853	405.099	387.005	387.921	569.236	575.763	574.998	535.248	129.188	131.276	137.348	134.723	285.239	297.673	310.237	294.741	38.3345	535.38	547.615	524.896	531.932	437.548	451.258	470.978	457.934	358.836	505.38	466.986	440.953	380.333	379.116	434.123	422.49	266.268	308.231	279.472	297.992	38.3345	549.982	547.285	584.87	607.068	427.498	430.309	509.44
31.4243	361.459	380.102	367.074	389.101	383.21	404.389	385.785	386.092	568.789	575.509	572.853	534.549	129.2	131.204	137.047	134.5	284.97	297.492	309.845	294.645	38.3864	534.239	546.894	523.563	531.933	437.274	451.113	470.269	457.695	358.05	504.767	466.095	439.876	379.298	377.793	433.119	421.789	265.005	307.571	279.145	297.687	38.3864	549.247	546.517	584.546	605.21	426.502	428.347	508.944
31.4565	361.384	379.419	366.416	388.614	381.892	403.354	384.697	385.751	567.703	573.987	571.511	532.979	128.983	131.15	136.43	134.162	284.883	297.54	309.539	293.936	38.4384	533.884	545.709	523.117	530.456	436.601	450.377	469.748	456.876	357.177	503.287	465.167	439.305	378.043	377.638	431.904	420.795	265.244	306.365	278.456	297.453	38.4384	548.573	545.655	583.724	604.244	426.56	428.621	509.257
31.4888	359.854	379.028	365.935	388.171	381.778	402.355	384.157	384.776	565.787	573.372	570.476	532.527	129.187	130.802	136.544	134.021	284	296.969	308.767	294.176	38.4903	533.026	545.651	523.357	531.475	436.738	450.088	470.335	456.748	356.424	503.655	464.975	439.314	378.439	375.669	430.761	419.845	264.135	305.743	278.615	295.853	38.4903	546.976	544.405	582.654	603.719	426.462	427.847	508.158
31.5211	360.41	378.004	365.451	387.53	380.814	401.76	384.103	384.231	564.691	571.943	569.778	530.859	128.513	130.268	136.405	133.97	283.458	296.334	308.859	292.927	38.5422	532.346	544.211	522.157	529.658	435.399	448.687	469.104	455.349	355.426	502.219	463.328	438.015	376.867	375.328	429.778	418.997	263.821	305.362	276.859	295.565	38.5422	546.773	544.233	581.47	602.494	425.517	428.227	508.376
31.5534	358.848	378.079	365.206	387.262	380.443	401.278	382.838	383.221	563.691	571.444	568.697	530.639	129.021	130.451	136.369	133.869	283.202	296.133	308.133	292.789	38.5942	531.358	544.249	521.134	529.873	435.685	448.837	468.999	455.479	354.337	501.569	462.967	436.899	376.163	374.299	429.089	418.293	262.943	304.399	276.712	294.469	38.5942	545.632	542.692	580.894	601.562	425.603	427.122	507.179
31.5856	359.222	377.496	364.91	386.814	378.912	400.071	381.65	382.8	562.824	569.104	567.509	529.317	128.446	130.575	136.316	134.067	283.041	296.398	308.463	292.351	38.6461	530.829	542.734	519.846	527.445	434.666	448.368	467.816	454.5	353.829	500.222	461.683	436.002	375.364	373.906	427.758	417.312	262.09	303.754	274.834	294.618	38.6461	544.721	543.102	580.113	601.011	424.512	427.714	506.108
31.6179	358.278	377.003	363.88	386.554	378.852	400.011	381.508	382.351	561.525	568.103	566.506	528.461	128.5	130.255	136.045	133.784	282.846	295.542	307.681	292.361	38.6981	529.81	541.947	519.361	527.523	434.544	448.076	468.079	453.985	353.451	499.585	461.21	435.745	375.041	372.666	427.539	415.934	260.763	303.026	275.2	293.464	38.6981	544.026	541.806	579.475	599.94	423.993	426.561	505.866
31.6502	358.617	376.531	363.47	385.853	377.749	398.561	380.679	381.446	560.485	566.497	565.185	526.905	128.139	130.193	136.163	133.739	282.56	294.96	307.031	291.169	38.75	528.453	540.843	518.394	525.348	433.271	447.493	466.725	453.574	352.14	497.706	459.602	434.19	373.378	371.977	425.551	414.822	260.516	301.956	274.152	292.943	38.75	543.845	540.989	578.111	599.07	423.572	426.867	506.673
31.6824	356.728	376.558	363.256	386.577	376.912	398.022	379.855	380.478	559.159	565.674	563.932	526.141	128.532	130.002	135.768	133.594	281.773	294.517	306.436	291.463	38.8019	527.857	541.257	517.49	526.246	433.899	447.158	465.933	453.445	351.512	497.686	459.217	433.891	373.33	370.486	425.665	414.274	260.126	301.537	273.874	291.537	38.8019	543.176	539.863	578.078	598.419	423.367	426.428	505.575
31.7147	357.592	375.591	362.588	385.226	376.359	396.6	379.16	379.829	557.707	564.562	562.672	524.907	127.975	129.842	135.638	133.099	281.341	294.165	306.097	290.946	38.8539	527.08	539.65	517.01	524.09	432.534	446.045	465.297	452.531	350.562	495.792	457.565	432.828	371.882	370.04	423.97	413.027	259.742	300.768	272.586	291.567	38.8539	542.372	539.633	577.783	598.073	423.225	425.977	505.134
31.747	356.891	375.557	362.926	384.825	375.743	396.503	378.168	379.069	556.866	563.958	561.874	523.855	127.755	129.684	135.643	132.938	281.074	293.705	305.547	290.789	38.9058	526.702	538.413	516.148	525.525	433.132	445.93	466.034	452.402	349.848	494.527	457.215	431.643	370.919	369.564	422.983	412.9	258.787	299.578	272.174	290.182	38.9058	541.851	538.542	577.368	596.912	422.693	425.541	504.692
31.7793	356.506	375.012	362.329	383.82	374.845	395.546	377.519	377.746	556.202	562.544	560.877	523.023	127.735	129.427	135.6	132.882	280.469	293.661	305.365	290.189	38.9578	526.011	537.495	515.714	523.27	431.941	445.098	464.845	451.745	348.903	493.684	455.841	430.721	369.946	368.49	422.377	411.412	257.973	298.924	270.94	289.688	38.9578	540.744	537.912	575.353	596.766	422.685	424.72	504.283
31.8115	355.411	374.649	361.098	384.137	374.018	394.442	376.721	377.044	555.243	561.576	559.33	522.432	127.747	129.472	135.342	132.864	280.052	293.171	305.014	289.984	39.0097	524.247	536.798	515.305	523.586	432.019	445.172	464.574	451.2	348.132	492.68	454.931	429.347	368.952	367.35	421.041	410.144	257.313	297.985	270.603	289.272	39.0097	539.463	537.43	574.521	596.204	422.442	424.497	504.136
31.8438	355.928	373.811	361.12	383.557	373.234	393.871	375.858	376.731	553.439	560.082	558.174	520.992	127.413	129.333	135.152	132.571	280.28	292.994	304.812	289.299	39.0616	523.719	535.492	513.935	521.218	430.97	444.002	463.714	450.856	346.989	491.859	453.852	428.848	367.888	366.712	419.825	408.97	256.749	297.039	270.02	288.617	39.0616	539.401	536.891	574.32	595.233	422.395	424	503.541
31.8761	354.194	373.48	360.89	383.002	372.683	393.212	375.257	375.629	552.182	559.322	557.227	520.182	127.39	129.288	135.086	132.185	279.833	292.817	304.077	289.129	39.1136	522.949	535.507	512.977	521.413	430.587	443.557	463.564	450.506	346.092	491.661	452.935	428.567	367.106	365.889	419.128	407.968	256.025	296.489	269.354	287.396	39.1136	538.658	535.662	573.782	593.971	421.887	423.403	502.633
31.9083	354.625	373.318	360.561	383.018	371.569	391.976	374.781	374.838	551.198	558.267	556.311	518.872	126.993	129.348	134.781	132.352	279.055	292.477	304.159	288.869	39.1655	522.26	534.402	512.2	520.358	429.678	442.886	462.988	449.835	345.647	490.594	452.47	427.771	366.274	365.011	418.115	407.004	255.565	295.848	268.661	286.47	39.1655	538.14	535.055	573.07	593.455	421.571	423.269	502.422
31.9406	354.063	372.982	359.571	382.405	371.055	391.178	373.919	374.102	550.335	556.811	555.693	518.118	126.827	129.007	134.633	132.125	278.761	292.044	303.811	288.503	39.2175	521.679	533.665	511.277	519.792	429.132	442.695	462.441	449.271	345.203	489.224	451.711	426.956	365.359	364.146	417.206	406.334	255.205	294.953	268.096	285.964	39.2175	537.513	534.542	572.206	593.11	421.377	423.168	502.112
31.9729	354.416	372.401	359.163	382.029	370.564	390.669	373.031	373.619	549.79	555.711	554.701	517.085	126.627	128.79	134.497	131.919	278.518	291.129	303.255	288.559	39.2694	520.986	533.183	510.229	518.877	429.263	442.752	461.915	448.718	344.856	488.25	450.405	426.149	364.432	363.37	416.477	405.567	254.44	294.153	267.312	285.538	39.2694	536.184	533.622	571.425	592.185	420.454	422.786	501.276
32.0052	352.918	371.824	359.201	381.665	369.718	390.186	372.395	372.991	548.275	555.051	553.533	516.054	126.758	128.562	134.19	131.922	278.024	290.581	302.512	288.112	39.3213	519.66	531.524	509.541	516.579	428.635	441.621	461.173	447.977	344.171	487.411	449.609	425.126	363.676	362.713	415.239	404.321	253.574	293.349	266.004	284.906	39.3213	536.124	533.378	570.927	591.398	419.921	422.228	501.049
32.0374	352.778	371.294	359.037	381.097	368.765	389.423	371.652	372.143	546.816	554.138	552.297	515.472	126.71	128.299	133.979	131.834	277.925	290.544	301.979	287.52	39.3733	519.643	531.024	508.733	517.189	428.569	441.096	461.156	447.958	342.732	486.767	449.192	424.087	363.481	361.791	414.131	403.582	252.695	292.685	265.432	283.581	39.3733	535.501	532.321	570.209	590.299	419.897	421.603	500.725
32.0697	352.309	370.979	358.204	380.918	368.255	388.521	370.769	371.32	546.077	552.884	550.976	514.511	126.415	128.113	133.977	131.429	277.596	290.35	301.796	287.296	39.4252	518.335	530.539	507.988	515.037	427.801	440.527	460.306	447.854	341.916	485.859	448.345	423.298	362.575	360.997	413.072	402.571	251.959	292.059	264.988	283.003	39.4252	534.815	531.79	569.442	589.872	419.398	421.704	500.901
32.102	352.214	370.18	357.378	380.128	367.329	387.686	369.971	370.525	544.912	551.811	549.911	512.964	126.08	127.986	133.919	131.147	276.771	289.678	301.394	286.399	39.4771	518.183	530.084	507.6	516.163	427.333	440.381	460.207	447.233	341.366	485.504	447.68	422.72	361.346	360.051	412.472	401.752	251.66	290.881	264.376	282.466	39.4771	533.996	531.147	568.404	588.876	419.066	421.549	500.486
32.1343	351.702	369.963	357.129	379.378	366.453	386.924	369.78	369.581	544.206	550.888	548.73	512.129	125.981	128.157	133.863	130.946	276.569	289.125	300.909	285.72	39.5291	517.534	529.056	507.316	514.431	426.332	439.459	459.263	446.707	341.159	484.376	446.609	421.498	360.371	359.185	411.716	400.944	251.013	290.706	263.448	281.484	39.5291	532.779	530.266	567.457	588.762	419.031	420.929	500.384
32.1665	351.784	369.675	357.087	379.176	365.868	385.975	369.036	368.973	543.219	549.517	547.725	511.249	125.853	127.871	133.764	130.676	276.412	289.254	300.577	285.442	39.581	517.271	528.187	506.025	513.975	426.628	440.02	459.072	446.526	339.99	482.776	445.524	421.384	359.499	358.143	410.823	400.836	249.907	290.187	263.211	280.721	39.581	532.626	528.988	567.479	587.815	418.38	420.797	499.631
32.1988	351.177	369.157	356.736	378.849	365.197	385.379	367.737	368.332	541.795	548.679	546.56	510.051	125.619	127.511	133.382	130.731	275.9	289.314	300.294	285.312	39.633	516.432	527.636	505.591	512.415	426.328	438.891	458.525	446.128	339.041	481.694	444.168	420.446	358.815	357.637	409.281	399.261	249.493	288.835	262.528	280.259	39.633	531.768	529.077	566.585	586.802	418.361	420.267	499.411
32.2311	350.478	368.644	356.203	378.172	364.612	384.863	366.683	367.704	540.993	547.571	545.793	509.225	125.568	127.587	133.27	130.636	275.477	288.601	300.147	285.286	39.6849	515.369	526.461	504.384	512.698	426.32	438.996	457.841	445.773	338.579	481	443.302	419.13	357.909	356.515	408.979	398.748	248.762	288.188	261.626	279.175	39.6849	531.149	528.357	566.44	585.758	418.234	420.08	499.386
32.2633	350.939	367.893	355.859	377.476	363.839	383.969	366.012	367.307	539.978	545.925	545.045	508.168	125.52	127.328	133.364	130.537	275.074	288	299.854	284.911	39.7368	514.336	525.192	503.676	510.945	425.389	438.236	457.05	445.021	337.826	479.975	442.054	417.977	357.315	356.172	408.052	397.341	247.954	287.45	261.106	279.21	39.7368	530.386	527.9	565.437	585.182	417.929	419.787	499.509
32.2956	349.751	368.143	355.386	377.406	363.077	383.423	366.208	366.647	538.983	545.198	543.438	507.398	125.49	126.996	133.135	130.442	274.868	287.83	298.963	284.617	39.7888	513.512	525.349	503.473	511.561	425.529	438.168	457.549	444.438	336.853	479.358	442.256	417.787	356.789	355.057	407.312	396.15	247.649	286.777	260.717	277.622	39.7888	529.663	526.422	565.385	583.181	417.638	419.093	498.454
32.3279	350.442	367.409	355.022	377.002	362.029	382.742	365.52	366.275	537.776	544.254	542.661	506.534	125.058	127.13	132.866	130.22	274.916	287.312	298.601	283.803	39.8407	513.126	524.107	502.752	509.417	424.614	437.191	456.818	443.469	336.503	477.821	441.592	416.487	355.707	354.092	406.064	394.911	246.707	285.978	259.76	277.195	39.8407	529.134	526.129	563.96	583.89	417.285	419.197	498.787
32.3602	349.115	366.919	354.833	376.784	361.472	381.747	364.291	365.44	536.386	543.578	541.61	505.979	125.233	127.211	132.622	130.215	274.388	286.972	298.426	283.823	39.8927	512.164	523.878	501.736	510.276	424.759	437.131	456.63	444.113	335.808	477.708	440.922	416.716	354.929	353.228	404.849	394.559	246.396	285.297	259.223	276.365	39.8927	528.733	524.525	563.79	582.632	416.671	418.767	498.042
32.3924	349.472	366.495	354.6	376.125	360.872	380.811	363.72	364.81	535.715	542.842	540.52	504.839	124.808	126.724	132.321	129.93	273.637	286.128	298.539	282.93	39.9446	511.669	522.696	501.309	508.752	423.731	436.208	455.7	442.738	334.925	476.392	439.66	415.518	353.541	352.383	402.973	392.52	245.736	284.505	257.996	276.306	39.9446	527.855	525.262	562.823	582.588	415.931	418.689	497.729
32.4247	347.8	365.929	353.709	375.454	360.336	380.286	363.241	364.313	534.635	542.403	540.217	503.935	124.809	126.626	132.383	129.755	273.812	285.763	298.067	282.892	39.9965	510.485	521.966	500.441	508.944	424.245	436.617	455.702	443.111	334.424	475.306	439.134	415.256	352.718	351.243	402.676	392.854	244.642	283.875	257.702	274.644	39.9965	527.581	524.089	562.169	580.881	415.962	418.398	497.219
32.457	347.885	365.415	353.056	374.942	359.79	379.262	362.672	363.973	533.416	540.287	539.15	502.743	124.497	126.456	132.207	129.76	273.554	285.632	297.385	282.639	40.0485	509.568	521.255	499.548	507.266	423.426	436.175	454.97	442.74	333.574	474.412	437.795	414.043	351.914	350.643	401.78	391.076	243.994	282.967	256.894	274.978	40.0485	526.216	524.415	561.214	580.398	416.544	418.697	497.607
32.4892	347.296	365.181	353.112	374.979	359.592	378.986	361.956	362.714	532.312	539.179	537.718	502.055	124.736	126.546	131.775	129.483	273.28	285.472	296.575	282.424	40.1004	509.184	520.663	498.993	507.631	423.219	435.944	455.113	442.782	332.892	473.739	437.079	413.056	351.75	350.477	400.408	390.314	244.047	282.331	256.205	273.12	40.1004	525.62	522.243	561.245	579.499	415.728	417.908	496.61
32.5215	347.758	364.558	352.972	374.824	358.273	378.167	361.313	362.042	531.28	538.241	537.489	500.976	124.382	126.32	131.683	129.449	272.163	285.143	296.657	281.645	40.1524	508.539	519.606	497.919	506.372	422.536	435.05	454.201	441.882	332.008	472.15	435.946	411.978	350.5	349.317	399.361	388.934	243.233	281.315	255.26	272.954	40.1524	525.632	522.143	559.9	579.541	415.673	417.947	497.521
32.5538	346.171	364.662	352.077	373.526	357.947	377.065	361.171	361.059	530.787	537.379	536.653	500.786	124.482	126.188	132.01	129.355	272.046	284.827	296.065	281.068	40.2043	508.178	519.868	498.325	506.203	422.722	434.999	454.306	442.117	332.033	471.309	435.332	411.33	350.349	348.464	398.805	388.864	242.33	281.068	255.203	272.345	40.2043	524.467	521.134	559.623	578.84	415.454	417.722	495.271
32.5861	346.666	363.899	351.945	373.044	356.756	376	360.321	360.313	529.49	535.603	535.494	499.543	124.069	126.192	131.628	129.184	271.363	284.201	295.886	280.994	40.2562	507.721	518.643	497.168	504.405	421.489	434.015	453.722	441.255	331.714	470.199	434.712	410.94	349.493	347.81	397.357	388.039	242.028	280.207	254.315	272.171	40.2562	524.455	521.64	559.422	578.761	415.546	417.649	496.346
32.6183	345.627	363.883	351.638	372.915	356.063	376.26	359.064	359.803	528.784	535.161	534.384	498.879	124.05	125.847	131.401	128.79	270.973	283.976	295.039	280.454	40.3082	507.122	518.312	495.939	504.768	422.145	433.907	453.495	441.093	330.661	470.317	433.757	410.569	348.898	346.633	397.293	387.236	241.095	279.622	253.795	270.26	40.3082	523.832	519.6	559.096	577.593	414.936	417.225	494.793
32.6506	345.967	362.972	351.164	372.615	355.129	375.213	358.206	359.328	527.627	533.782	533.344	497.252	123.641	125.679	130.999	128.878	270.835	283.89	294.898	280.173	40.3601	506.291	517.386	495.206	502.945	421.052	433.171	452.564	440.708	330.272	468.924	433.015	409.59	348.098	346.292	395.706	386.104	240.614	278.891	252.853	270.568	40.3601	523.245	520.415	557.947	577.694	414.625	416.859	495.438
32.6829	344.393	362.904	350.092	372.095	354.858	374.622	357.961	358.707	526.589	533.62	532.055	496.972	123.66	125.656	130.774	128.449	270.143	283.296	294.034	280.171	40.412	505.841	517.001	495.18	503.885	420.798	433.515	453.3	441.389	329.048	468.398	432.602	408.084	346.948	344.916	395.056	385.425	239.903	278.134	252.687	269.311	40.412	522.819	518.857	557.445	575.789	414.409	416.725	495.024
32.7151	344.627	362.081	349.851	371.358	354.057	373.56	357.604	357.803	525.73	532.529	530.815	496.168	123.106	125.589	130.986	128.608	270.146	282.691	294.218	279.369	40.464	505.306	515.988	494.541	502.305	420.248	433.348	452.706	440.648	328.477	467.145	431.231	407.578	345.787	344.129	393.707	383.641	239.484	278.052	251.526	269.022	40.464	521.534	518.232	556.212	576.444	413.843	416.461	495.318
32.7474	343.787	362.8	349.648	371.586	354.18	373.603	356.911	357.46	524.621	532.116	529.777	495.167	123.227	125.698	130.66	128.572	269.298	282.144	293.691	279.149	40.5159	504.532	515.334	493.453	501.873	420.684	432.785	452.342	440.264	327.716	466.696	430.46	406.991	345.241	342.829	392.661	383.118	238.757	276.234	251.104	267.589	40.5159	521.248	516.494	556.128	575.184	414.369	415.786	494.516
32.7797	344.225	361.791	349.418	371.082	352.898	372.979	355.89	356.62	524.1	529.976	528.57	493.925	122.955	125.263	130.317	128.189	269.562	282.166	293.646	278.905	40.5679	504.437	514.476	493.015	500.64	420.355	432.373	451.643	440.139	327.104	465.894	429.648	406.808	344.776	342.689	392.308	382.057	238.772	275.956	250.605	267.967	40.5679	520.271	517.19	555.359	574.773	413.938	416.885	495.039
32.812	343.941	361.331	348.918	370.1	352.679	372.034	355.617	356.015	523.685	529.355	527.661	493.686	123.158	125.582	130.525	128.28	269.305	281.97	293.069	278.851	40.6198	503.495	514.561	492.832	501.276	420.385	432.57	451.828	439.955	327.227	465.009	429.083	406.388	344.26	341.36	391.48	381.999	237.746	275.727	249.616	265.97	40.6198	519.547	516.848	555.107	573.656	414.125	416.401	494.167
32.8442	343.933	360.641	348.493	368.968	351.654	371.039	355.05	355.649	522.678	527.37	526.958	491.883	122.706	124.817	130.023	127.714	268.707	281.337	292.94	277.992	40.6717	502.711	513.798	491.785	499.807	419.685	431.801	451.026	439.357	326.619	464.077	427.766	405.397	343.307	341.298	389.973	380.845	237.035	274.563	248.897	266.129	40.6717	519.438	517.047	553.651	573.926	413.746	416.124	494.571
32.8765	342.731	360.735	347.838	369.087	351.162	370.608	354.469	354.523	521.047	527.523	525.702	491.796	122.759	124.741	129.871	127.688	268.719	280.827	291.882	278.039	40.7237	501.866	512.831	491.48	500.41	419.841	432.312	451.396	439.712	326.215	463.492	427.447	404.674	341.978	340.123	389.391	379.889	236.521	274.326	248.829	265.071	40.7237	519.548	515.832	553.852	573.186	412.954	415.395	493.459
32.9088	343	359.589	347.668	368.497	350.251	369.781	353.714	354.059	520.173	526.909	525.928	490.781	122.226	124.674	129.87	127.597	267.942	280.691	292.026	277.439	40.7756	501.531	511.907	490.008	498.421	418.866	431.78	450.761	439.256	325.321	461.936	426.253	403.557	342.113	339.821	388.59	378.921	236.019	273.263	248.101	264.797	40.7756	518.401	516.16	553.128	572.57	413.526	416.223	494.629
32.941	341.308	359.736	347.444	368.403	350.175	369.852	352.866	353.163	519.194	525.452	524.414	490.765	123.052	124.715	129.93	127.99	267.391	280.428	291.37	277.473	40.8276	501.03	512.023	490.237	499.567	418.848	431.598	450.785	438.925	325.037	461.672	425.75	403.102	340.927	338.506	388.487	378.394	235.248	272.663	247.583	263.945	40.8276	518.092	514.553	553.029	571.471	413.078	415.391	493.485
32.9733	341.924	358.873	346.974	367.92	349.592	369.245	352.02	352.946	517.612	524.038	523.56	489.022	122.072	124.355	129.722	127.442	267.331	280.132	291.149	276.756	40.8795	500.154	510.965	490.038	497.347	418.215	430.907	450.452	438.596	324.56	460.299	425.206	402.629	339.8	338.486	386.816	377.566	234.986	271.834	246.6	263.635	40.8795	518.474	514.206	552.166	571.698	412.995	415.769	493.421
33.0056	340.802	358.981	346.282	368.424	348.79	368.579	352.243	352.586	517.354	523.91	522.955	488.555	122.492	124.471	129.549	126.893	267.3	279.368	290.756	276.662	40.9314	499.937	511.315	489.231	498.402	418.602	430.972	451.084	438.4	324.22	459.83	424.333	401.312	339.241	337.135	386.111	376.962	234.243	271.389	246.185	262.593	40.9314	517.427	513.8	551.901	570.966	412.817	415.704	493.227
33.0379	341.163	358.64	345.518	367.18	347.819	367.402	351.518	351.825	516.56	522.364	521.952	487.109	121.897	123.77	128.987	127.226	266.605	279.137	290.97	275.955	40.9834	499.361	509.737	488.83	496.434	418.395	430.647	449.925	437.991	323.712	459.099	423.366	400.803	338.444	336.574	385.303	375.992	233.299	270.747	245.604	262.197	40.9834	517.003	513.327	550.943	570.313	412.253	415.521	493.463
33.0701	339.921	358.247	345.677	367.072	347.794	366.926	350.573	350.947	515.066	522.496	520.582	487.083	121.964	123.862	129.157	126.68	266.36	278.514	289.906	275.616	41.0353	498.616	509.631	488.421	496.845	417.932	430.893	449.816	437.859	323.062	458.351	422.988	400.398	337.426	335.756	384.424	375.318	232.782	270.031	245.293	261.78	41.0353	516.518	512.532	550.518	569.89	412.245	415.346	493.222
33.1024	340.293	357.434	345.549	366.449	346.995	366.1	349.708	350.572	513.9	521.238	519.483	485.384	121.565	123.657	129.131	126.909	266.192	278.475	289.951	274.994	41.0873	498.453	508.652	487.678	495.6	417.807	430.563	449.326	437.502	322.714	457.516	422.353	399.764	336.439	334.793	383.677	374.636	232.369	269.253	244.596	260.996	41.0873	515.599	512.209	549.809	569.31	412.664	415.097	492.78
33.1347	339.526	357.124	345.211	366.12	346.36	365.655	349.83	349.404	513.703	520.574	519.652	485.168	121.838	123.5	128.798	126.892	265.764	278.042	289.574	274.765	41.1392	497.671	507.889	486.853	495.151	418.259	430.271	449.177	437.317	322.252	456.468	421.808	398.893	335.927	334.223	382.875	373.995	231.734	268.541	243.64	259.999	41.1392	515.274	511.891	548.992	568.97	413.085	415.217	492.341
33.167	339.448	356.254	344.806	365.342	345.686	365.249	348.466	349.265	512.629	518.717	518.264	483.689	121.241	123.478	129.363	126.617	265.839	277.983	288.897	274.365	41.1911	496.804	507.147	486.502	494.619	418.097	430.092	449.421	437.296	321.442	455.538	421.245	398.093	335.272	333.44	381.998	373.266	231.05	267.662	243.011	259.369	41.1911	515.224	511.412	548.717	568.475	412.909	415.254	492.368
33.1992	338.605	356.263	344.255	365.432	345.331	364.698	347.818	348.245	510.573	519.175	517.546	483.521	121.394	123.214	129.026	126.177	265.184	277.096	288.302	274.098	41.2431	496.277	506.525	485.983	493.572	417.787	429.743	449.106	437.11	321.01	455.078	420.359	397.227	333.874	332.508	381.05	372.126	230.262	266.639	242.32	259.16	41.2431	514.875	511.071	547.877	567.821	412.215	414.924	492.66
33.2315	338.642	355.744	343.651	364.718	344.312	364.243	347.1	347.957	510.337	517.564	516.626	481.98	121.011	122.986	128.656	126.264	264.569	276.844	288.506	273.701	41.295	496.006	506.644	485.003	493.88	417.849	429.702	449.162	436.978	320.63	454.35	419.274	396.122	333.146	332.124	380.386	370.959	229.927	266.18	241.824	258.624	41.295	514.048	510.287	547.683	566.926	412.344	415.108	491.599
33.2638	337.376	356.1	343.422	365.113	344.152	363.3	347.019	347.686	509.522	518.246	515.54	482.257	121.676	122.937	128.263	126.123	264.231	276.471	287.967	273.642	41.347	495.721	505.761	484.688	492.638	417.279	429.284	448.745	436.558	320.084	453.432	418.046	395.731	332.685	331.688	379.638	369.976	229.542	265.844	241.05	257.806	41.347	513.439	510.041	546.941	566.201	412.076	415.333	492.059
33.296	338.186	355.42	342.696	363.93	343.559	361.763	346	347.2	509.031	516.117	514.806	480.051	120.56	122.781	128.237	125.666	264.061	275.973	287.552	273.172	41.3989	495.148	505.269	484.006	492.002	416.692	428.823	448.142	436.4	319.939	452.9	417.837	394.88	331.439	330.746	378.265	369.449	228.61	265.211	240.394	256.605	41.3989	513.075	509.135	546.327	566.036	411.784	415.088	491.538
33.3283	336.625	354.748	341.849	363.64	343.04	361.999	346.214	346.226	508.633	515.029	514.469	480.688	121.226	122.657	128.12	125.669	263.576	275.761	286.518	273.194	41.4508	494.844	504.137	483.682	491.116	415.978	428.797	447.631	436.432	319.465	451.977	417.504	394.114	330.921	330.144	377.432	368.531	227.943	264.303	239.972	256.599	41.4508	512.848	509.144	545.421	565.713	411.888	415.21	491.802
33.3606	337.509	353.842	341.966	362.917	342.347	361.187	345.157	345.779	507.18	513.278	513.105	479.406	120.414	122.276	127.632	125.466	263.07	275.511	286.916	272.352	41.5028	493.968	504.272	483.576	491.635	416.905	428.767	447.687	436.495	318.817	451.491	416.937	394.102	330.883	329.084	377.198	367.914	227.164	263.716	239.432	256.073	41.5028	512.133	508.822	545.507	565.634	412.165	415.041	492.089
33.3929	335.623	354.057	341.783	362.836	341.397	360.51	344.755	345.089	507.326	512.874	512.358	479.209	120.677	122.532	127.849	125.336	262.92	275.432	286.105	272.537	41.5547	493.342	502.879	483.109	490.31	416.364	428.304	447.456	436.045	318.344	450.546	415.879	393.353	329.78	328.269	375.899	367.048	226.868	262.96	238.572	255.267	41.5547	511.897	508.433	545.065	564.81	412.3	414.988	491.925
33.4251	335.907	353.493	341.283	362.463	340.551	359.583	344.126	344.729	505.822	511.687	511.331	477.178	120.102	122.433	127.271	125.302	262.865	275.14	286.14	271.468	41.6066	492.696	503.33	482.982	490.033	416.459	428.321	447.139	435.908	317.835	449.766	415.163	392.436	328.913	327.315	374.85	365.909	226.56	262.247	237.947	254.769	41.6066	511.028	507.55	544.966	564.308	412.456	414.703	491.468
33.4574	335.317	352.882	341.442	361.736	340.459	359.204	343.428	343.183	504.768	510.788	510.545	477.355	120.551	122.321	127.185	124.924	262.224	274.922	285.452	271.541	41.6586	492.783	502.301	482.949	489.535	415.788	428.075	446.732	435.458	317.314	449.058	414.256	392.217	328.657	326.951	374.662	365.463	226.132	261.588	237.599	254.508	41.6586	510.274	507.215	544.355	563.741	411.909	414.33	491.19
33.4897	335.398	352.101	340.957	361.25	339.711	358.564	342.914	343.142	503.74	509.711	509.388	475.592	120.236	122.129	127.279	125.378	261.519	273.675	285.224	270.602	41.7105	491.826	502.053	481.165	489.763	415.965	428.324	447.317	435.802	317.096	448.309	413.749	391.73	327.606	326.117	374.035	364.891	225.346	261.228	237.206	253.647	41.7105	510.152	506.536	543.249	563.349	411.609	413.862	490.69
33.5219	334.482	352.85	340.261	360.817	339.426	358.837	342.273	342.613	503.299	510.026	508.846	475.502	120.284	121.864	127.115	124.759	261.665	273.533	284.59	270.643	41.7625	491.422	500.851	480.479	488.09	415.289	427.688	447.136	435.41	316.306	447.553	413.062	390.628	326.286	325.661	372.812	363.477	224.69	260.623	236.552	253.048	41.7625	510.236	506.392	542.917	563.058	411.762	413.994	491.094
33.5542	334.826	352.036	339.941	360.512	338.397	357.768	341.562	342.115	502.002	508.294	507.26	474.338	119.91	121.627	127.579	124.53	261.099	273.33	284.356	269.987	41.8144	490.821	501.337	480.502	488.427	415.592	427.849	446.354	435.601	316.039	447.283	412.555	390.659	326.008	324.688	371.93	363.013	223.951	260.128	235.541	252.094	41.8144	509.667	505.492	543.174	562.519	411.765	414.133	490.635
33.5865	333.684	351.576	339.849	360.782	338.437	357.578	341.491	341.29	501.163	508.374	506.745	474.066	119.842	121.527	127.263	124.517	261.211	272.891	283.775	270.268	41.8663	490.637	500.426	480.04	487.387	415.182	427.678	446.505	435.606	315.582	446.256	411.771	389.951	325.495	324.047	370.81	362.24	223.538	259.285	234.895	251.359	41.8663	509.504	505.272	542.66	562.038	411.844	414.354	491.534
33.6188	333.974	351.019	339.023	359.748	337.383	356.578	340.773	341.315	500.224	507.746	505.718	472.616	119.503	121.663	126.854	124.424	260.655	272.453	283.776	269.777	41.9183	489.625	500.341	479.843	487.791	415.795	427.361	446.982	435.184	315.362	445.363	411.997	389.07	325.189	323.175	370.369	361.538	222.987	258.524	234.446	250.656	41.9183	509.234	504.956	542.282	561.504	411.846	414.186	490.934
33.651	332.574	351.159	338.532	359.123	337.433	355.832	340.326	340.197	499.764	506.578	505.004	471.966	119.701	121.42	126.62	124.149	260.156	272.135	283.014	269.423	41.9702	489.559	498.822	479.768	486.596	415.448	426.887	446.56	434.493	314.749	444.351	410.647	388.28	324.383	322.464	369.248	360.326	222.212	257.701	233.579	250.184	41.9702	508.836	504.72	541.207	561.575	411.595	414.668	491.145
33.6833	333.077	350.034	337.848	358.587	336.473	355.09	339.414	339.797	498.818	505.345	504.045	471.237	119.299	121.441	126.624	124.236	259.918	271.977	282.803	268.331	42.0222	489.17	499.222	478.288	486.941	415.385	428.044	446.642	434.84	314.816	444.207	409.859	387.882	323.63	321.722	367.811	359.776	221.883	257.152	233.18	249.423	42.0222	507.806	504.219	541.635	561.096	411.572	414.629	490.101
33.7156	331.479	350.21	338.162	358.409	336.086	354.636	338.77	339.172	497.822	504.354	503.259	470.936	119.181	121.17	126.618	124.049	259.391	271.478	282.663	268.479	42.0741	488.805	498.016	477.944	485.231	414.879	427.428	446.276	434.726	314.333	443.274	409.153	387.966	323.024	321.448	366.934	359.131	221.503	256.389	232.591	249.44	42.0741	507.383	504.981	541.178	560.973	411.653	414.371	491.168
33.7478	331.956	349.37	337.345	358.205	335.265	353.607	338.775	338.898	497.397	503.744	502.337	469.839	118.928	121.082	126.527	123.644	259.083	271.393	282.403	268.093	42.126	488.753	498.203	477.661	485.478	415.386	427.553	446.595	435.135	314.292	443.14	409.201	386.917	322.346	320.665	367.032	358.439	220.954	256.089	232.132	248.42	42.126	506.957	503.939	541.235	560.001	411.757	414.365	490.863
33.7801	331.578	349.573	337.157	358.329	335.16	354.049	337.617	338.389	496.708	503.061	501.562	469.698	119.043	121.113	126.177	123.653	258.687	270.889	281.966	267.736	42.178	488.601	497.141	477.353	484.436	415.284	427.233	446.474	435.037	313.625	442.205	409.334	385.976	320.968	319.898	366.126	357.495	220.062	255.481	231.577	248.134	42.178	506.938	503.147	540.444	559.863	411.616	414.597	491.435
33.8124	331.526	348.47	336.991	357.315	334.489	352.888	336.988	337.982	495.478	501.429	501.135	468.207	118.629	120.632	125.978	123.44	258.309	270.168	281.539	266.885	42.2299	487.601	497.716	476.584	484.946	415	427.275	445.722	435.077	313.284	441.14	407.809	384.782	320.833	319.264	364.938	356.721	219.484	254.791	230.92	247.127	42.2299	506.504	502.29	539.954	559.007	411.483	414.147	490.912
33.8447	329.845	348.673	336.592	357.314	333.941	352.231	336.459	336.949	494.191	500.954	500.275	467.334	118.88	120.597	126.14	123.292	258.185	269.874	281.238	267.137	42.2819	487.07	496.338	476.159	483.411	414.452	426.581	445.203	434.678	312.488	439.199	406.582	384.17	319.965	318.835	364.306	355.584	219.178	254.072	230.249	246.822	42.2819	506.239	502.49	539.086	559.225	411.872	414.181	491.271
33.8769	330.431	347.759	336.057	356.602	332.741	351.638	336.234	336.398	493.73	500.564	498.956	466.752	118.714	120.408	125.759	123.178	257.703	269.757	281.221	266.622	42.3338	486.38	496.13	475.822	484.409	415.737	427.378	446.359	434.937	312.788	439.697	406.426	384.227	319.535	318.07	363.942	354.705	218.09	253.134	229.762	245.652	42.3338	505.665	501.648	539.447	558.275	411.957	414.111	490.555
33.9092	329.737	347.058	335.334	356.002	332.72	351.263	335.645	336.297	492.999	499.62	498.366	466.432	118.571	120.293	125.442	123.032	257.075	269.259	280.618	266.421	42.3857	486.371	495.487	475.87	482.82	415.161	426.923	445.955	434.585	312.236	438.635	405.068	383.711	318.68	317.462	362.606	354.276	217.69	252.713	229.034	245.61	42.3857	505.948	502.774	538.785	558.744	411.811	415.249	491.295
33.9415	330.192	346.635	335.001	355.382	331.991	350.629	334.881	336.033	491.799	498.432	497.765	465.667	118.209	120.264	125.422	123.057	256.851	268.843	280.123	266.255	42.4377	485.519	496.24	474.912	484.175	414.835	427.131	446.255	434.587	312.275	438.916	405.414	383.103	318.172	316.289	362.598	354.027	216.973	252.725	228.687	244.691	42.4377	504.882	501.343	538.081	558.165	411.655	413.91	490.579
33.9738	329.757	346.396	334.746	355.416	331.285	349.851	334.421	335.529	491.09	497.823	496.834	464.411	117.982	120.129	125.257	122.752	256.649	268.73	279.744	265.697	42.4896	485.39	494.746	475.132	482.577	414.369	427.413	445.977	434.779	311.948	437.343	404.568	382.1	317.4	315.642	361.826	352.647	216.687	251.765	227.967	244.498	42.4896	505.059	501.447	537.379	558.617	412.003	415.426	491.849
34.006	329.742	345.888	334.13	354.957	330.759	349.181	334.279	334.895	490.628	496.795	495.99	463.199	117.911	120.053	124.996	122.434	256.349	268.529	279.201	265.375	42.5416	484.333	494.417	473.743	483.127	415.262	427.19	446.143	434.366	311.153	437.72	403.637	381.969	316.425	314.984	360.173	352.041	216.106	251.079	227.629	243.235	42.5416	503.931	500.288	537.785	557.466	412.006	415.052	490.556
34.0383	328.968	345.887	333.86	354.452	330.2	348.874	333.976	333.94	489.826	495.619	495.368	462.554	117.72	119.889	124.874	122.683	255.826	268.056	278.677	265.101	42.5935	483.867	493.61	474.174	481.557	414.743	426.828	445.663	434.488	310.965	436.281	402.644	381.06	315.381	314.881	359.244	350.957	215.967	250.076	226.734	243.375	42.5935	504.648	501.035	536.751	557.163	412.073	415.414	491.559
34.0706	328.254	345.73	333.901	354.219	329.446	348.36	333.111	333.574	488.811	495.011	494.514	462.502	117.547	119.834	124.702	122.776	255.449	267.543	278.213	264.599	42.6454	483.814	493.59	473.217	482.845	415.225	427.217	446.668	434.713	311.668	436.337	403.432	380.735	315.265	313.706	359.241	351.317	214.978	250.122	226.288	241.806	42.6454	504.39	499.705	537.586	556.918	411.992	415.198	491.045
34.1028	327.836	345.301	333.49	353.977	329.175	347.783	332.431	333.31	487.839	494.867	493.091	461.959	117.661	119.816	124.626	122.461	255.344	267.305	277.785	264.164	42.6974	483.611	492.54	472.466	481.438	415.36	426.562	445.854	434.233	311.247	434.822	401.863	379.922	314.047	313.653	357.932	349.382	214.396	248.912	225.452	241.679	42.6974	503.3	500.282	535.837	556.264	412.14	415.22	491.923
34.1351	327.193	344.856	332.958	353.187	328.822	347.39	332.031	332.581	487.102	494.048	491.943	460.929	117.549	119.473	124.542	122.168	255.037	266.841	277.438	263.853	42.7493	483.153	493.102	472.473	481.125	415.452	427.195	445.937	435.144	311.412	434.704	401.721	379.531	314.725	313.045	357.663	349.368	213.633	248.715	225.507	241.34	42.7493	503.558	499.022	536.449	555.777	412.143	415.528	491.335
34.1674	327.639	344.188	332.529	352.35	327.776	346.808	331.462	332.118	486.291	492.63	491.757	460.208	117.122	119.219	124.265	122.057	254.549	266.244	277.052	263.756	42.8012	483.058	491.832	472.398	480.121	414.727	427.194	445.547	434.618	310.661	433.909	400.586	379.022	313.844	312.462	356.589	348.046	213.423	247.915	224.223	241.152	42.8012	503.295	499.607	535.278	556.202	412.75	415.71	492.343
34.1997	327.054	344.435	331.908	352.533	327.367	346.385	331.108	331.532	485.284	492.224	491.57	459.768	117.208	119.214	124.242	122.054	254.197	266.276	276.727	263.544	42.8532	482.841	492.303	472.282	481.03	415.545	427.513	446.283	434.854	311.091	433.274	400.191	378.68	312.604	311.157	356.064	347.838	212.901	247.386	224.214	240.01	42.8532	502.263	498.957	535.907	555.81	412.71	415.373	491.848
34.2319	327.418	343.163	331.438	351.92	326.9	345.867	330.796	330.938	484.829	491.336	490.481	458.929	117.109	119.086	124.117	121.94	254.164	265.8	276.612	262.969	42.9051	482.731	491.634	471.767	479.762	414.865	427.218	445.684	434.798	310.714	432.513	399.437	378.581	312.048	310.914	355.317	347.282	212.527	246.789	223.597	239.43	42.9051	501.906	499.032	535.133	555.203	412.656	416.232	492.265
34.2642	325.647	343.153	331.294	351.453	327.167	345.753	330.16	330.29	484.31	490.133	489.508	458.114	117.091	119.002	123.956	121.772	253.759	265.21	275.6	262.754	42.9571	482.421	491.671	471.171	480.949	414.791	426.972	446.348	434.396	309.612	432.149	399.298	378.295	311.128	309.915	353.878	346.02	211.768	245.949	222.848	238.448	42.9571	502.312	498.143	535.436	554.703	412.788	415.778	491.543
34.2965	326.083	342.735	331.357	350.987	326.427	344.957	329.658	329.996	483.561	489.054	488.703	457.045	116.658	118.674	123.662	121.543	253.344	265.278	275.515	262.303	43.009	482.268	491.135	471.066	479.306	414.983	426.895	445.998	434.441	309.629	431.081	398.615	377.461	310.497	309.71	353.191	345.591	211.506	245.144	222.29	238.116	43.009	502.013	498.343	535.256	554.667	413.251	415.715	491.854
34.3287	325.31	342.251	330.296	351.135	325.537	344.436	328.996	329.418	482.897	489.245	488.163	456.68	116.834	118.529	123.523	121.334	252.975	264.781	274.668	261.969	43.0609	481.415	491.133	471.043	479.981	415.202	427.36	446.572	435.181	309.721	430.645	398.529	376.897	310.102	308.373	353.074	345.287	210.794	244.771	222.087	237.022	43.0609	500.879	497.652	535.978	554.316	413.197	415.978	492.192
34.361	325.506	341.261	330.161	350.387	325.018	343.601	328.284	329.133	482.305	487.999	487.477	456.582	116.667	118.596	123.589	121.097	252.553	264.284	274.912	261.406	43.1129	481.132	490.153	470.508	478.374	414.744	427.219	446.314	434.932	309.339	429.846	398.002	376.586	309.648	308.179	352.052	344.449	210.735	244.272	220.993	236.743	43.1129	501.462	498.037	535.34	554.306	413.482	415.979	493.225
34.3933	324.978	341.783	329.913	350.144	324.454	343.506	328.056	328.409	481.35	487.554	486.934	455.668	116.805	118.715	123.384	121.166	252.677	264.164	274.535	261.014	43.1648	480.901	490.235	470.348	479.34	415.931	427.629	446.408	434.926	309.47	429.589	397.405	375.824	308.987	307.582	351.443	343.736	210.19	243.458	220.483	236.194	43.1648	501.372	497.656	534.724	554.245	413.515	415.728	492.373
34.4256	325.003	341.198	329.597	349.528	323.893	342.959	327.527	327.685	480.377	486.896	486.106	454.664	116.328	118.209	122.856	120.783	251.755	263.872	274.244	261.069	43.2168	480.469	489.752	469.974	478.186	415.41	427.648	446.374	434.959	309.53	428.925	396.432	375.331	308.351	307.161	350.769	343.154	209.527	242.78	220.097	235.676	43.2168	500.237	497.268	534.068	553.928	413.449	416.153	492.358
34.4578	323.424	340.852	328.838	349.262	323.454	341.934	326.952	327.08	479.263	486.352	484.974	454.21	116.238	117.983	122.922	120.631	251.476	263.527	273.433	260.882	43.2687	480.133	490.31	469.775	478.573	415.726	427.384	446.257	434.752	309.835	428.441	395.846	374.831	307.685	306.715	350.371	342.354	208.825	242.559	219.537	235.179	43.2687	499.587	496.813	534.01	553.415	413.394	416.582	492.604
34.4901	323.223	339.941	328.281	348.396	322.948	341.193	326.211	326.702	478.405	484.965	484.311	453.037	115.977	117.994	122.938	120.689	251.225	262.851	273.442	259.924	43.3206	480.241	489.452	469.58	477.593	415.259	427.568	446.688	435.048	309.314	427.852	395.446	374.459	306.975	306.243	349.579	341.167	208.219	241.921	218.917	234.989	43.3206	499.744	496.739	533.71	553.757	414.007	416.876	492.619
34.5224	323.147	339.774	328.326	348.421	322.785	341.045	325.848	326.19	477.794	484.672	483.927	452.563	116.311	118.034	122.821	120.477	250.992	262.241	272.905	259.325	43.3726	479.949	488.784	469.129	478.392	415.427	428.23	446.82	435.604	309.233	427.542	395.484	374.098	306.576	305.209	348.728	340.347	207.565	241.398	218.566	234.034	43.3726	500.063	497.101	533.744	553.57	414.757	416.799	492.588
34.5546	323.063	338.411	327.88	347.213	321.477	340.426	325.469	325.94	477.077	483.479	482.899	451.279	115.842	117.592	122.643	120.444	250.291	262.226	273.269	259.272	43.4245	479.425	488.49	468.729	477.081	415.565	427.923	446.773	435.97	309.113	427.124	394.815	373.637	306.102	304.759	348.476	339.567	207.053	240.747	217.963	233.7	43.4245	500.061	496.987	532.919	553.338	414.859	417.068	493.485
34.5869	322.361	339.046	327.341	347.79	321.926	339.859	324.991	325.356	476.461	482.856	481.907	450.452	116.032	117.689	122.523	120.57	250.239	262.372	272.773	259.286	43.4765	479.705	489.525	468.79	477.271	416.144	428.191	447.404	435.96	309.183	427.076	394.182	372.561	305.636	304.005	347.574	339.116	206.721	240.113	217.303	233.427	43.4765	499.671	496.291	532.736	553.068	414.744	417.645	493.434
34.6192	322.569	338.744	327.26	347.588	321.513	339.219	324.438	324.982	476.274	481.201	481.21	449.941	115.184	117.649	122.486	120.087	250.403	261.531	271.782	258.968	43.5284	479.271	488.345	468.82	476.678	416.133	428.193	446.686	436.162	309.227	426.316	393.831	372	304.866	303.187	346.585	338.434	206.655	239.316	216.912	232.505	43.5284	499.369	496.845	532.5	552.729	415	418.5	494.115
34.6515	321.803	338.092	326.379	347.002	320.913	339.434	324.287	324.412	475.338	481.415	480.841	450.07	115.432	117.167	122.177	119.944	249.43	261.164	270.921	258.806	43.5803	478.429	487.53	467.511	476.231	416.209	427.55	446.014	436.119	308.704	425.191	393.138	371.709	303.824	302.035	345.862	338.085	206.063	238.891	216.303	231.552	43.5803	499.008	496.457	532.474	552.159	415.186	418.129	493.94
34.6837	321.873	336.995	326.153	346.313	320.494	338.492	323.503	323.264	474.139	479.963	480.052	448.465	115.2	117.186	122.02	119.66	249.119	260.668	271.283	257.95	43.6323	478.635	486.852	467.784	475.589	416.212	427.926	446.731	435.774	308.77	425.072	392.293	371.517	303.256	301.489	345.276	337.665	205.048	238.536	215.816	231.327	43.6323	499.175	496.136	532.032	551.926	415.442	418.347	494.163
34.716	320.536	336.982	325.742	346.306	319.741	338.455	323.22	322.853	473.758	479.571	479.529	448.21	115.673	117.078	122.03	119.844	248.913	260.432	270.616	258.251	43.6842	479.136	488	468.167	477.161	416.245	428.277	447.869	436.157	309.73	425.169	392.641	371.772	303.186	301.852	345.225	337.534	204.956	238.102	215.474	231.196	43.6842	499.02	496.198	532.022	551.977	415.568	418.711	494.226
34.7483	320.576	336.664	325.704	345.705	318.864	336.885	322.328	322.698	472.736	478.66	478.767	447.108	114.904	116.97	121.637	119.516	248.683	260.479	270.637	257.043	43.7361	478.396	486.743	467.606	475.952	416.404	428.359	447.798	436.2	309.796	424.424	391.661	370.921	302.32	301.571	344.742	336.508	204.716	237.312	214.746	230.774	43.7361	498.427	495.618	531.826	552.18	415.769	418.781	494.623
34.7806	319.875	336.626	325.699	345.268	318.914	336.951	321.702	322.341	472.519	478.944	478.327	446.715	115.323	116.974	121.725	119.197	248.107	259.738	270.123	257.049	43.7881	477.083	487.135	466.859	476.184	416.78	428.43	447.978	436.66	309.565	423.885	391.488	369.843	301.775	300.45	343.558	335.617	203.61	236.904	214.704	229.966	43.7881	498.044	494.749	531.789	551.687	416.217	419.026	494.431
34.8128	320.029	335.806	325.209	344.181	318.006	335.619	320.918	321.962	471.823	477.739	477.802	445.581	114.421	116.558	121.317	119.122	248.32	259.745	269.642	256.951	43.84	477.547	486.489	466.898	475.314	416.734	428.613	447.839	436.226	309.24	422.608	390.996	369.62	301.297	299.996	342.854	334.786	203.336	236.062	214.243	229.317	43.84	497.935	495.168	531.067	551.169	416.411	419.178	495.685
34.8451	318.948	335.336	324.198	344.522	317.64	336.183	321.084	321.45	470.546	476.38	476.87	445.568	114.979	116.704	121.467	119.185	247.652	259.075	268.889	256.455	43.892	477.486	486.481	466.688	475.502	417.364	429.17	449.106	436.827	309.73	423.31	391.155	369.343	300.396	299.328	342.445	334.094	202.754	235.659	213.484	228.753	43.892	497.812	494.934	530.826	551.124	416.913	419.458	495.484
34.8774	319.205	334.486	324.089	344.155	317.092	335.668	320.697	321.252	470.032	474.759	475.565	445.11	114.649	116.591	121.468	119.021	246.716	258.827	269.202	256.086	43.9439	477.365	486.253	466.849	474.781	417.519	428.852	448.622	437.436	309.53	422.353	390.165	368.825	299.869	298.946	341.651	333.361	202.128	235.29	212.956	228.405	43.9439	497.978	495.138	530.57	551.366	417.349	420.14	496.08
34.9096	318.342	334.959	324.157	343.555	317.464	335.524	320.297	320.086	469.58	475.559	475.5	444.242	114.479	116.547	121.134	118.7	246.632	258.65	268.307	256.218	43.9958	476.004	486.144	466.258	475.296	417.608	429.547	448.684	437.683	309.642	421.636	389.657	368.19	299.599	298.308	341.045	333.296	201.685	234.672	212.301	227.643	43.9958	497.467	494.634	530.604	550.93	417.243	419.915	495.833
34.9419	318.369	334.087	323.652	343.002	316.379	334.356	320.08	319.88	468.227	474.269	475.512	443.027	113.919	116.412	121.076	118.595	246.496	257.884	267.979	255.509	44.0478	476.044	485.489	465.968	474.129	417.413	429.301	448.577	437.742	309.623	420.867	389.274	368.033	299.063	297.936	340.519	332.436	201.358	233.818	211.741	227.022	44.0478	497.551	495.085	530.562	550.756	417.338	419.945	495.35
34.9742	317.673	334.217	323.071	343.217	316.181	334.373	319.275	319.277	467.963	473.852	473.429	443.378	114.467	116.142	120.808	118.099	246.392	257.553	267.349	255.084	44.0997	476.246	485.322	465.201	475.105	417.618	429.937	449.436	438.451	309.788	420.405	388.692	368.017	298.443	297.199	339.986	331.561	201.04	233.261	211.511	226.084	44.0997	497.64	494.776	530.635	550.734	417.284	420.721	495.49
35.0065	318.074	333.775	322.555	342.468	315.118	333.732	318.874	318.627	467.302	473.144	472.869	440.837	113.71	115.887	120.787	118.512	245.723	257.306	267.868	254.381	44.1517	476.238	484.718	465.374	474.185	417.648	430.295	449.52	438.125	310.099	419.577	388.126	367.393	297.987	296.962	338.972	331.225	200.645	232.64	211.05	225.693	44.1517	497.417	494.37	530.267	550.46	417.781	421.458	496.284
35.0387	317.116	333.398	322.286	342.182	314.945	333.213	318.267	318.496	466.42	472.944	472.087	441.813	114.033	115.754	120.853	118.191	245.828	256.93	267.808	254.39	44.2036	475.58	485.359	465.03	474.962	417.996	429.704	449.121	437.817	310.59	419.486	387.878	367.277	297.446	296.387	338.223	330.652	199.689	232.137	210.53	225.287	44.2036	496.902	494.023	529.957	550.189	418.41	421.579	496.373
35.071	316.914	332.721	321.778	341.939	314.613	332.489	317.511	317.72	465.347	471.605	470.949	440.558	113.48	115.314	120.644	117.871	245.226	256.596	267.074	253.848	44.2555	475.667	484.471	465.027	474.123	418.349	429.888	449.46	438.41	310.421	418.721	387.494	366.864	297.089	295.907	337.799	329.82	199.54	231.755	209.748	225.189	44.2555	496.844	493.843	529.642	550.535	418.187	421.81	497.135
35.1033	315.971	332.399	321.628	342.273	314.535	331.618	317.394	317.597	465.005	471.574	471.263	440.218	113.78	115.456	120.546	118.272	244.966	256.234	266.458	253.808	44.3075	475.581	484.076	464.39	474.357	418.893	429.947	449.643	439.131	310.349	418.332	387.191	366.364	296.909	295.58	337.233	329.482	199.503	231.411	209.394	224.799	44.3075	496.952	494.124	529.726	550.587	418.539	422.234	497.534
35.1355	316.356	331.634	321.287	341.098	313.822	331.367	316.783	317.151	464.289	470.719	470.476	439.439	113.165	114.837	120.454	118.22	244.74	255.823	266.852	253.167	44.3594	475.357	483.819	465.256	473.466	418.985	430.33	449.904	439.162	310.389	418.584	386.57	366.075	296.23	295.21	336.481	329.044	198.907	230.83	208.821	224.218	44.3594	496.761	494.034	529.545	550.278	419.342	422.482	497.922
35.1678	315.398	331.744	321.002	340.845	312.794	331.555	316.196	316.603	463.662	469.968	469.451	438.554	113.707	115.366	120.098	117.887	244.349	255.487	265.915	253.084	44.4114	475.731	484.454	464.526	473.96	419.223	431.449	449.664	439.527	310.772	417.783	386.236	365.135	295.531	294.683	336.025	328.328	198.293	230.302	208.132	223.574	44.4114	496.231	493.529	529.578	550.284	419.826	422.256	497.684
35.2001	315.769	330.909	320.72	340.287	312.218	330.245	315.986	316.019	462.82	469.059	468.569	437.085	112.871	114.984	119.702	117.896	243.812	255.442	265.129	252.037	44.4633	475.723	484.058	464.765	472.881	419.22	431.558	449.959	439.72	311.305	417.221	386.175	364.932	294.976	293.984	335.448	327.996	197.844	229.833	207.76	223.333	44.4633	495.974	493.457	529.557	549.632	419.709	422.476	497.975
35.2324	314.408	331.282	320.178	340.132	312.445	329.998	316.052	315.917	461.967	468.853	468.19	437.073	113.093	115.158	119.68	117.802	243.868	254.977	264.817	252.181	44.5152	475.438	484.277	464.339	473.476	419.759	431.503	450.544	440.005	311.477	417.056	385.776	364.984	294.191	293.252	334.624	327.633	197.374	229.324	207.313	222.707	44.5152	496.034	493.236	529.159	548.875	419.671	422.963	498.464
35.2646	314.529	330.506	319.687	339.72	311.948	329.334	314.858	315.293	461.386	466.274	466.962	435.906	112.812	114.961	119.869	117.246	243.434	254.532	264.709	251.562	44.5672	475.245	483.685	464.554	473.216	419.858	431.999	451.231	439.998	311.255	416.655	384.743	364.36	293.668	292.677	334.13	326.713	197.042	228.579	206.72	222.045	44.5672	496.314	493.223	529.184	548.917	420.291	423.404	498.016
35.2969	313.906	330.474	319.699	338.977	311.279	329.077	314.565	314.94	461.521	466.649	466.485	436.088	112.983	114.875	119.499	117.343	242.888	254.15	264.167	251.769	44.6191	474.92	483.189	464.574	472.659	419.989	432.31	451.666	440.084	311.366	415.991	384.185	363.781	293.51	292.1	333.716	326.257	196.655	228.025	206.34	221.632	44.6191	496.551	493.351	529.109	549.113	420.733	424.022	498.472
35.3292	314.346	329.577	319.391	338.417	310.507	328.262	314.274	314.35	460.173	465.455	465.554	435.041	112.674	114.729	119.452	116.678	242.515	254.085	264.447	251.016	44.6711	474.637	483.361	464.046	472.87	420.218	432.105	451.769	440.77	311.789	415.379	384.171	363.523	292.835	291.55	332.989	326.106	195.941	227.789	205.874	221.062	44.6711	496.361	492.947	529.034	549.301	421.038	424.252	498.936
35.3614	313.076	329.314	318.871	339.029	311.092	328.839	313.872	313.819	459.404	465.473	464.83	434.27	113.093	114.927	119.311	116.837	242.277	253.85	263.533	250.598	44.723	474.778	483.129	464.296	472.449	420.018	432.336	451.945	441.046	312.098	415.133	383.917	363.19	291.972	291.223	332.383	325.252	195.52	227.089	205.331	220.822	44.723	496.208	493.377	528.646	549.511	421.553	425.044	499.989
35.3937	313.453	329.104	318.253	338.194	309.855	327.684	313.351	313.224	458.602	464.675	464.358	434.051	112.665	114.326	119.147	116.71	242.111	252.782	263.412	250.668	44.7749	474.076	482.694	464.612	472.941	421.045	433.15	451.749	440.899	312.366	414.833	383.903	363.063	291.749	290.922	332.059	324.719	195.291	226.434	205.24	219.978	44.7749	495.77	493.52	528.095	549.7	421.695	425.268	500.109
35.426	312.804	329.01	317.969	338.017	309.579	327.743	312.849	312.975	458.009	464.708	464.02	433.869	112.532	114.337	118.993	116.602	241.527	252.674	263.267	250.505	44.8269	473.312	481.636	464.303	472.326	421.321	433.314	452.128	441.015	312.075	414.545	383.235	363.217	291.283	290.652	331.491	324.513	194.776	226.076	204.711	219.599	44.8269	496.059	494.363	528.566	549.666	422.004	425.003	501.383
35.4583	313.098	328.227	318.083	337.014	308.701	326.863	311.988	312.638	457.389	463.358	462.965	432.717	112.024	114.187	118.906	116.687	241.562	252.414	262.955	250.005	44.8788	473.755	482.66	463.714	472.492	420.971	433.561	452.908	442.165	312.56	414.744	383.179	362.697	290.659	289.95	331.082	323.567	194.116	225.711	204.25	218.638	44.8788	495.748	493.432	529.299	548.401	422.38	425.444	500.504
35.4905	311.795	328.396	317.398	337.031	309.004	326.456	311.851	311.862	456.241	462.786	461.831	432.088	112.239	114.312	118.57	116.19	241.301	252.432	262.038	249.832	44.9307	474.042	482.333	464.062	471.311	421.657	434.187	453.49	442.515	313.107	413.619	382.633	362.483	290.446	289.694	329.992	322.782	193.897	225.498	203.106	218.959	44.9307	495.32	493.22	528.436	548.779	422.656	426.425	500.774
35.5228	311.871	327.532	316.975	336.466	308.148	325.742	311.176	311.863	455.561	461.776	461.498	430.957	111.901	113.964	118.565	116.016	240.693	251.442	261.717	249.083	44.9827	473.987	482.465	463.394	472.709	422.062	434.251	453.588	442.289	313.082	413.527	382.4	362.003	289.811	288.799	330.017	322.313	193.194	224.804	203.462	218.035	44.9827	495.153	492.294	528.392	548.315	422.948	427.069	500.767
35.5551	311.147	327.364	316.455	336.347	307.651	325.874	310.696	311.428	455.014	461.269	461.119	430.146	112.168	113.74	118.624	116.008	240.362	251.761	261.419	248.908	45.0346	474.028	482.08	463.807	471.579	422.191	434.613	453.626	443.136	313.157	412.945	381.584	361.399	289.421	288.752	328.899	321.61	193.086	224.054	202.491	217.994	45.0346	495.914	493.224	528.017	549.355	423.952	427.253	502.408
35.5873	311.227	326.369	316.393	335.638	306.944	325.282	310.566	310.691	454.691	460.317	460.335	429.567	111.851	113.377	118.529	115.802	240.34	251.314	261.434	248.214	45.0866	474.208	482.155	463.98	472.265	422.054	434.501	453.451	442.771	314.084	413.132	381.55	361.415	289.142	287.803	329.355	321.425	192.324	224.03	202.7	217.436	45.0866	495.641	492.848	528.145	548.139	424.239	427.507	501.473
35.6196	310.431	326.817	315.947	335.925	307.068	324.919	310.666	309.854	454.141	459.605	459.591	429.725	111.918	113.496	118.353	116.075	239.996	250.967	260.758	248.386	45.1385	474.077	481.644	463.718	470.835	422.396	434.676	453.686	443.423	314.228	413.06	380.638	360.726	288.238	287.734	327.96	320.558	192.088	222.931	201.666	216.928	45.1385	495.376	494.068	528.154	548.533	424.156	428.12	502.735
35.6519	310.333	326.138	315.266	335.05	306.297	324.025	309.706	309.812	453.253	458.984	458.769	428.747	111.652	113.418	118.096	115.865	239.328	250.556	260.959	247.799	45.1904	473.577	481.73	463.218	472.702	422.921	434.616	454.726	444.488	313.892	412.319	381.108	360.703	288.551	286.985	327.832	320.194	191.566	222.642	201.431	216.049	45.1904	495.096	492.66	527.879	548.743	424.764	426.885	502.259
35.6842	310.181	326.072	315.465	335.044	306.546	323.437	309.506	310.127	452.945	459.042	458.085	428.276	111.405	113.192	118.078	115.858	238.701	250.509	260.565	247.433	45.2424	473.277	481.613	463.415	471.894	423.678	434.559	455.337	444.524	314.528	411.444	380.573	360.833	287.877	286.55	327.009	319.344	191.365	222.089	200.72	215.998	45.2424	495.803	493.466	528.235	548.302	425.166	428.404	503.96
35.7164	309.9	325.509	314.827	333.785	305.656	322.571	308.92	309.672	452.62	458.041	457.193	427.713	111.432	113.048	117.732	115.462	238.64	250.075	260.036	246.909	45.2943	473.716	481.866	463.275	472.861	423.829	436.175	454.865	444.563	315.265	412.215	380.889	360.725	287.401	286.024	326.829	319.632	190.872	221.83	200.605	215.423	45.2943	495.116	492.754	528.675	547.813	425.697	428.935	502.912
35.7487	309.12	324.555	315.186	334.41	305.393	322.667	308.703	308.777	451.332	457.086	456.193	427.435	111.342	112.809	117.702	115.223	238.437	249.763	259.353	247.11	45.3463	473.946	481.846	463.65	472.054	423.935	436.486	455.437	444.991	315.228	411.407	380.035	360.006	286.685	286.263	325.965	318.848	190.417	221.129	200.217	215.407	45.3463	495.403	493.314	527.566	547.809	425.996	429.21	504.529
35.781	309.225	323.838	314.728	333.534	304.631	322.273	308.073	308.424	450.107	456.425	456.724	426.514	111.01	112.757	117.626	115.118	238.234	249.506	259.291	246.792	45.3982	473.058	481.828	463.278	472.186	424.245	436.27	455.724	445.278	315.35	410.841	380.032	359.853	286.266	285.168	325.68	318.025	189.974	220.613	199.577	214.21	45.3982	494.913	492.584	527.868	547.879	425.04	429.123	503.219
35.8133	308.221	324.721	313.509	333.789	304.711	322.569	307.836	307.554	449.629	456.162	455.662	426.182	111.141	112.868	117.702	114.979	237.921	249.027	259.08	246.254	45.4501	473.152	481.185	463.443	471.64	424.704	436.748	456.078	445.755	315.502	410.458	379.148	359.935	285.435	285.33	324.915	317.197	189.215	220.07	198.708	213.888	45.4501	495.886	493.363	526.681	548.032	426.529	430.66	504.706
35.8455	308.569	323.811	313.32	333.365	304.099	321.671	307.485	307.148	448.948	455.165	454.77	425.237	110.936	112.726	117.531	114.928	237.62	248.504	258.741	245.904	45.5021	473.478	481.406	463.254	471.973	424.737	437.234	455.969	446.372	315.967	410.263	379.42	358.995	285.544	284.421	324.901	316.767	188.726	219.434	198.626	213.348	45.5021	495.172	492.521	527.987	547.367	426.958	430.585	503.374
35.8778	307.422	323.869	312.947	332.783	303.854	321.164	306.551	307.084	448.612	454.056	454.666	424.49	110.838	112.474	117.133	114.99	237.112	248.108	258.308	245.63	45.554	473.962	481.102	463.445	471.447	424.818	437.585	456.951	446.776	316.759	409.566	379.085	358.863	285.902	284.366	324.554	316.174	188.571	218.966	197.958	213.256	45.554	495.066	493.165	527.062	548.082	427.316	430.768	505.77
35.9101	307.38	323.306	312.488	332.09	303.343	320.646	305.745	306.646	448.262	453.613	453.739	423.754	110.603	112.478	116.96	114.975	236.804	248.114	257.941	245.591	45.606	473.432	481.746	463.179	472.597	425.749	437.622	457.492	446.965	316.82	410.082	379.07	358.95	285.095	284.084	323.61	316.49	188.08	219.091	197.898	212.409	45.606	495.103	491.988	528.016	548.552	427.754	430.859	505.82
35.9423	306.807	323.021	312.122	331.87	302.903	320.12	305.61	305.601	447.801	452.847	452.805	423.192	110.639	112.175	116.941	114.797	236.47	247.619	257.422	245.096	45.6579	473.536	481.072	463.311	471.693	426.249	438.614	457.8	446.926	316.846	409.161	378.696	358.585	284.286	283.942	323.03	316.015	187.931	218.379	197.078	212.158	45.6579	495.567	493.456	527.513	548.163	428.284	432.605	506.313
35.9746	306.855	322.562	311.714	331.512	302.399	319.489	305.624	305.114	446.956	452.149	451.876	422.247	110.459	111.955	116.98	114.622	236.15	247.166	256.984	244.372	45.7098	472.797	481.108	462.704	471.496	426.177	438.537	457.858	447.498	317.885	408.928	378.924	358.266	284.398	282.77	323.045	316.03	187.749	218.168	197.237	211.763	45.7098	494.524	492.128	528.183	547.634	428.125	431.75	505.762
36.0069	306.376	322.299	311.468	331.087	301.953	319.169	305.429	304.73	445.974	451.442	451.412	421.291	110.22	112.066	116.832	114.455	235.882	246.918	256.876	244.321	45.7618	472.788	481.005	463.329	471.067	426.968	439.451	458.405	447.954	318.315	408.599	378.576	358.066	284.216	282.835	322.138	314.675	187.105	217.626	196.606	211.701	45.7618	495.564	493.55	527.058	548.013	429.214	432.745	507.166
36.0392	306.41	321.941	311.298	330.499	301.651	318.813	304.695	304.401	445.394	450.926	451.149	420.672	110.196	111.991	116.635	114.361	235.296	246.412	256.373	244.13	45.8137	473.308	480.787	462.568	472.149	427.772	439.494	459.166	448.519	318.241	408.966	378.085	357.542	283.171	282.599	321.997	314.68	186.932	217.253	196.524	210.79	45.8137	494.703	493.072	527.936	547.589	429.547	432.128	506.815
36.0714	305.883	321.402	311.073	330.148	301.359	318.522	304.224	304.421	444.713	451.023	450.311	419.999	110.152	111.756	116.485	114.162	235.267	246.134	256.214	243.648	45.8657	472.792	480.727	463.693	471.373	427.826	440.525	459.431	448.683	317.642	408.66	377.931	357.766	282.171	282.402	321.569	313.935	186.485	216.16	195.803	210.589	45.8657	494.988	493.96	527.431	548.012	429.951	433.376	508.278
36.1037	305.636	320.606	310.775	329.921	300.991	318.065	304.037	304.189	444.124	450.331	449.378	419.508	110.05	111.591	116.376	114.023	235.228	246.021	256.196	243.295	45.9176	473.782	481.153	462.856	471.892	427.999	440.096	459.048	449.238	319.321	408.359	377.765	357.547	282.939	281.293	321.135	313.81	185.891	216.296	195.27	209.744	45.9176	494.338	492.105	527.204	546.823	430.049	433.124	507.402
36.136	305.468	319.993	310.57	329.583	300.617	317.46	303.735	303.439	443.603	449.031	448.798	419.067	109.883	111.579	116.336	114.034	234.884	245.654	255.543	242.798	45.9695	474.011	481.029	462.911	471.149	428.729	440.896	459.522	450.199	319.143	408.53	377.202	357.392	282.291	281.536	320.542	313.075	185.856	215.414	194.907	210.18	45.9695	494.727	493.169	527.917	548.498	430.605	433.909	509.129
36.1682	304.075	319.995	310.493	329.086	300.001	317.222	303.19	302.868	442.739	448.108	448.402	418.467	109.911	111.57	116.103	113.844	234.489	245.185	255.044	242.391	46.0215	473.154	481.137	462.601	472.143	428.858	440.815	460.005	449.101	320.164	407.98	377.546	357.325	281.609	280.654	320.428	312.559	184.909	215.073	194.675	208.944	46.0215	493.799	492.585	527.556	547.623	431.195	434.535	508.503
36.2005	303.822	319.62	310.108	328.491	299.318	316.682	302.435	302.727	441.743	447.586	447.58	417.843	109.803	111.483	116.042	113.735	233.936	245.167	254.868	242.16	46.0734	472.905	481.105	462.61	471.956	429.481	441.235	460.721	449.508	320.115	407.596	376.949	357.061	281.009	280.864	319.756	311.986	184.664	214.91	194.196	209.356	46.0734	494.821	494.033	527.546	548.467	431.223	434.865	510.141
36.2328	303.793	319.54	309.333	328.534	299.181	316.434	302.03	302.295	440.967	447.233	447.112	417.57	109.68	111.408	116.014	113.719	233.848	244.848	254.701	242.285	46.1253	473.39	481.696	462.644	471.756	429.573	442.076	461.015	450.524	320.801	407.641	376.981	356.844	280.869	279.881	319.615	311.826	184.511	214.367	193.834	208.455	46.1253	494.566	493.094	527.374	547.641	432.023	435.363	508.619
36.2651	303.964	318.543	309.011	327.974	298.438	316.041	301.603	301.997	440.617	446.599	446.687	416.772	109.315	111.387	115.747	113.64	233.215	244.277	253.872	241.469	46.1773	473.487	481.601	463.778	471.49	430.225	442.972	462.047	451.234	320.737	407.232	376.862	356.609	280.513	280.312	319.465	311.222	184.238	213.545	193.398	208.803	46.1773	494.75	493.437	527.403	548.154	432.132	436.334	510.388
36.2973	303.428	318.727	308.657	327.999	298.509	315.788	301.251	301.331	439.76	445.894	446.06	416.114	109.223	111.303	115.754	113.594	232.983	244.118	253.487	241.317	46.2292	472.939	481.825	462.555	471.664	430.721	442.663	462.146	451.735	321.548	406.933	376.662	356.202	279.975	279.621	319.206	311.329	183.859	213.293	193.101	207.731	46.2292	494.743	492.142	527.352	547.637	433.211	436.001	510.015
36.3296	303.433	318.221	308.128	327.254	297.565	314.909	301.006	301.15	438.959	444.988	445.143	415.162	109.093	111.046	115.572	113.266	232.727	243.71	253.323	240.752	46.2812	473.007	481.52	463.038	471.58	431.131	443.73	462.896	452.849	322.126	407.072	376.597	356.103	279.475	279.382	318.381	310.667	183.481	212.82	192.482	207.874	46.2812	494.523	493.316	526.628	548.405	433.686	437.086	511.007
36.3619	302.53	318.007	308.004	327.393	297.832	314.832	300.419	300.542	439.056	444.476	444.22	415.418	108.985	110.787	115.324	112.882	232.336	243.516	252.962	240.519	46.3331	473.095	481.39	462.523	472.292	431.66	443.499	463.069	452.658	323.756	407.271	376.48	356.755	279.398	278.103	317.692	310.198	182.755	212.128	192.902	207.285	46.3331	494.757	492.399	527.445	547.654	433.212	437.282	510.303
36.3941	303.012	317.124	307.467	326.638	296.997	314.214	299.931	300.129	438.292	443.246	443.377	414.585	108.607	110.741	115.468	112.914	231.455	243.087	252.659	240.155	46.385	473.319	481.357	462.914	471.877	432.309	444.002	464.104	453.161	323.569	406.667	376.27	356.355	278.733	277.914	317.477	309.712	182.826	212.297	192.59	206.85	46.385	495.516	494.016	527.428	548.125	434.18	437.971	511.56
36.4264	302.042	317.495	307.557	325.949	296.775	314.439	299.943	300.01	437.906	442.636	443.271	414.26	108.949	110.499	115.266	112.703	231.323	242.326	252.325	240.214	46.437	473.395	481.351	462.68	472.144	432.324	444.855	464.179	453.839	323.895	406.197	376.071	355.695	278.263	278.18	317.157	309.626	181.732	212.225	191.126	206.075	46.437	494.765	492.224	526.67	547.959	434.243	437.378	511.156
36.4587	302.303	316.621	307.304	325.459	295.702	314.076	299.552	299.863	436.659	442.137	442.698	413.18	108.565	110.239	114.818	112.827	231.508	242.001	252.168	239.907	46.4889	473.409	480.987	463.48	471.583	433.037	445.205	464.487	454.588	324.362	405.68	375.96	355.947	278	278.06	316.65	309.229	182.057	211.612	190.724	206.27	46.4889	495.611	493.782	527.356	548.661	434.903	438.501	512.783
36.491	301.026	316.814	306.447	326.166	296.204	313.429	299.22	298.883	435.83	441.864	442.06	412.235	108.668	110.108	114.846	112.7	230.897	241.977	250.969	239.95	46.5409	473.471	481.61	462.819	472.388	433.458	445.823	464.518	454.527	324.982	405.877	375.583	355.326	278.317	277.137	316.616	308.771	181.284	211.099	191.112	205.296	46.5409	494.864	493.057	527.491	547.271	434.935	437.911	511.296
36.5232	301.375	316.129	306.132	325.725	295.519	312.819	298.713	298.87	435.596	440.109	441.062	411.538	108.249	110.049	114.957	112.448	230.74	241.602	251.265	239.024	46.5928	473.457	481.123	463.103	471.792	433.673	446.127	465.302	455.301	325.423	405.705	375.486	355.839	277.899	277.51	316.343	308.625	181.321	210.691	190.311	205.59	46.5928	495.211	493.741	527.768	548.118	435.541	438.701	512.901
36.5555	300.367	316.083	306.268	324.84	295.321	312.399	298.652	298.529	435.363	440.483	440.594	410.954	108.602	110.065	114.717	112.321	230.394	241.036	250.553	239.112	46.6447	472.811	481.785	463.264	472.131	434.154	446.681	465.04	455.305	325.841	405.756	374.906	355.388	277.556	276.792	315.604	308.074	180.833	210.841	190.067	204.32	46.6447	494.344	492.208	526.987	547.51	435.46	438.203	512.525
36.5878	300.514	315.336	306.181	324.268	294.357	311.673	298.372	298.377	434.417	439.896	440.083	410.026	108.486	110.067	114.488	112.247	229.731	241.183	250.233	238.387	46.6967	473.041	480.901	462.999	471.907	434.597	447.186	466.151	456.573	325.737	405.369	375.258	355.569	276.678	276.825	315.477	307.564	180.232	209.844	189.701	204.421	46.6967	494.809	493.254	526.513	548.141	435.839	439.552	514.438
36.6201	300.175	315.798	305.515	324.755	294.68	311.48	297.361	297.418	433.597	439.445	439.162	409.693	108.248	109.902	114.48	112.283	229.602	240.671	249.771	238.06	46.7486	473.411	482.046	462.281	472.869	434.824	446.862	466.414	455.718	325.98	405.429	375.093	355.724	276.488	276.09	315.083	307.712	179.832	209.457	189.261	204.042	46.7486	494.657	492.404	526.868	547.641	435.986	439.935	513.793
36.6523	300.428	314.863	305.046	324.343	294.142	310.512	297.432	297.62	433.076	438.744	438.411	409.411	107.673	109.782	114.269	111.887	230.014	240.465	250.209	237.682	46.8006	473.639	481.41	463.099	472.19	435.749	447.384	467.332	456.59	325.843	405.798	374.843	355.517	276.005	275.883	314.722	307.328	179.955	209.19	188.756	203.506	46.8006	494.973	493.523	527.078	548.17	436.764	440.186	514.168
36.6846	299.548	314.714	304.631	323.73	293.869	310.78	296.604	296.741	432.916	438.432	437.835	409.196	108.205	109.89	113.851	112.226	229.624	240.51	249.493	237.675	46.8525	473.13	480.783	462.471	472.951	435.683	448.098	467.64	457.301	326.474	405.507	374.906	355.118	276.418	275.877	314.135	307.391	179.481	208.816	188.661	203.215	46.8525	494.751	492.894	527.22	547.206	437.486	440.038	514.119
36.7169	299.423	313.658	303.996	323.275	293.848	310.698	295.978	296.534	431.828	436.941	437.169	408.556	107.868	109.5	114.046	111.898	229.051	239.661	249.383	237.039	46.9044	473.288	480.93	462.601	472.47	436.538	448.792	467.991	458.257	326.299	404.839	375.274	355.524	276.125	275.466	314.126	307.015	179.385	208.37	188.439	203.394	46.9044	494.804	493.141	527.121	547.574	437.679	440.624	514.533
36.7491	298.974	313.972	304.119	322.779	292.931	309.742	296.382	295.954	431.608	436.781	436.656	407.75	107.751	109.68	113.795	111.696	228.739	239.324	248.878	237.104	46.9564	473.758	481.446	462.834	473.032	435.74	449.232	467.953	457.951	326.134	405.116	375.012	355.007	275.583	274.993	313.527	306.181	178.719	208.011	188.251	202.49	46.9564	494.741	492.846	527.054	547.492	438.359	441.332	515.344
36.7814	299.037	313.326	303.98	321.969	291.974	308.869	295.923	296.418	430.162	435.746	435.966	406.484	107.398	109.023	113.83	111.437	228.491	239.223	248.53	236.121	47.0083	473.898	481.675	463.013	472.402	436.682	449.313	468.763	458.553	326.247	404.964	374.665	355.094	275.396	274.595	313.273	305.841	178.563	207.751	187.858	202.219	47.0083	494.968	493.002	527.429	547.744	438.68	441.887	516.629
36.8137	298.565	313.47	303.266	322.277	292.67	309.361	295.578	295.393	429.8	435.797	435.392	406.671	107.532	109.088	113.959	111.406	228.27	238.86	248.198	236.324	47.0602	473.63	481.831	462.756	472.623	436.83	449.478	469.386	459.248	326.281	404.319	374.299	355.178	275.1	274.489	312.817	305.789	178.244	207.163	187.268	202.101	47.0602	494.857	492.647	527.432	547.747	438.769	441.979	516.519
36.846	298.193	312.53	302.984	321.684	291.814	308.546	294.753	295.169	429.167	434.378	434.435	405.819	106.976	109.059	113.491	111.239	227.442	238.408	247.963	235.792	47.1122	473.841	481.397	463.042	472.218	437.649	450.535	470.263	459.507	326.388	404.505	374.583	354.715	274.996	274.619	312.581	305.662	178.113	206.847	187.028	201.909	47.1122	494.7	493.254	527.248	547.574	439.02	442.394	516.037
36.8782	297.477	312.979	302.334	321.752	291.537	308.394	294.692	294.267	428.681	434.06	433.978	405.778	107.561	109.288	113.364	111.392	226.942	237.909	247.278	235.514	47.1641	474.118	481.996	463.531	472.887	438.476	450.592	469.807	460.008	327.611	405.499	375.455	354.829	275.125	274.379	312.512	305.475	178.052	207.053	186.943	201.44	47.1641	494.607	493.487	527.068	547.247	439.537	442.684	516.323
36.9105	297.703	311.912	302.119	320.587	290.889	307.898	294.525	294.498	427.784	433.001	433.511	404.401	107.285	108.581	113.173	111.241	227.002	237.779	247.773	235.418	47.2161	474.091	481.759	463.484	472.857	439.12	451.688	471.215	460.532	327.093	405.165	374.861	355.173	274.358	274.333	312.524	304.917	177.488	206.472	186.619	201.159	47.2161	495.102	493.252	527.259	547.824	440.146	443.08	517.437
36.9428	297.048	312.143	301.951	320.97	290.715	307.885	293.548	293.732	427.853	432.969	432.743	403.778	107.289	108.717	113.171	111.208	226.756	237.143	247.041	235.417	47.268	473.917	481.345	463.075	473.155	439.208	451.287	471.044	461.02	327.109	404.112	374.374	354.496	273.838	273.64	311.574	304.528	177.035	205.874	186.155	200.545	47.268	494.652	492.731	526.959	547.629	440.035	443.658	517.01
36.975	296.749	311.453	301.623	320.134	289.768	306.892	293.396	293.835	426.565	431.691	432.13	403.332	106.57	108.781	113.013	110.989	226.857	236.827	246.366	234.768	47.3199	473.994	481.271	463.987	473.14	440.15	452.347	472.107	461.44	326.842	404.451	374.604	354.759	274.241	273.798	311.657	304.278	176.645	205.623	185.763	200.562	47.3199	494.876	493.276	527.079	547.384	440.68	444.043	517.202
37.0073	296.331	311.397	301.01	320.564	289.864	306.942	292.865	293.181	426.483	431.075	431.645	403.1	107.006	108.79	112.679	110.808	226.638	236.716	246.127	234.253	47.3719	474.18	482.138	463.485	473.364	440.317	452.955	472.383	461.903	327.259	404.803	374.658	354.915	274.267	274.091	311.614	304.488	176.447	205.545	185.676	200.339	47.3719	495.276	492.988	527.152	546.946	441.014	444.091	517.932
37.0396	296.604	310.413	300.559	319.89	289.607	306.704	292.671	292.953	425.334	430.37	431.552	402.143	106.346	108.527	113.013	110.648	225.749	236.427	246.464	233.764	47.4238	473.809	481.636	463.978	473.005	440.66	453.4	472.701	462.509	326.856	404.167	374.425	354.895	273.973	273.681	311.293	304.258	176.306	205.204	185.292	200.215	47.4238	495.374	492.816	526.957	546.72	441.041	444.427	518.083
37.0719	295.672	310.939	300.952	319.855	289.702	306.176	292.932	292.51	425.19	430.322	430.623	401.988	106.892	108.353	112.898	110.482	225.79	235.854	245.504	233.447	47.4758	473.438	481.028	464.78	472.595	441.182	453.849	473.257	462.919	325.995	403.617	374.352	355.069	273.462	273.26	311.052	303.762	175.886	204.554	184.816	199.855	47.4758	495.62	493.192	526.699	546.943	441.456	444.922	517.843
37.1041	296.005	309.881	300.428	318.894	288.74	305.317	292.104	292.022	424.775	429.398	430.368	400.897	106.131	108.29	112.552	110.645	224.958	235.316	245.442	233.303	47.5277	473.283	481.672	463.701	472.764	441.46	454.135	473.766	463.568	325.886	403.778	374.435	354.816	272.938	273.084	310.59	303.91	175.642	204.086	184.587	198.979	47.5277	495.365	492.548	526.737	546.916	441.807	445.017	518.067
37.1364	295.078	310.55	300.282	319.166	289.1	305.222	291.826	291.807	423.778	429.72	429.208	400.685	106.47	108.074	112.385	110.486	224.925	235.329	244.956	232.749	47.5796	473.506	482.09	464.388	472.806	442.464	455.007	474.53	464.635	325.851	403.661	374.232	354.502	273.147	272.705	310.472	303.855	175.451	204.046	184.261	199.165	47.5796	494.927	492.644	527.328	547.278	442.284	445.287	519.705
37.1687	295.069	309.887	299.734	318.345	287.951	304.842	290.976	291.458	423.072	428.628	428.356	400.093	105.98	107.949	112.101	110.163	224.385	235.041	244.853	232.362	47.6316	473.704	482.023	464.284	473.53	442.316	455.23	474.813	464.689	325.881	403.641	374.275	354.495	272.72	272.377	310.042	303.401	175.215	204.059	184.185	198.801	47.6316	494.995	492.297	526.946	547.117	442.51	445.557	519.278
37.2009	294.119	309.455	298.717	318.242	288.3	304.996	290.578	290.314	422.479	428.314	427.961	399.848	106.498	108.062	112.363	110.29	224.43	234.628	244.129	232.728	47.6835	474.292	481.481	464.465	473.081	442.651	455.912	475.833	465.129	325.363	403.5	374.392	354.53	272.56	272.185	309.945	302.795	175.452	203.595	183.73	198.567	47.6835	495.178	492.331	526.945	547.059	443.093	446.098	519.027
37.2332	294.303	308.719	298.999	317.653	287.609	304.508	289.891	290.648	422.203	427.865	427.196	398.701	105.7	107.717	112.148	110.038	223.923	234.139	244.166	231.872	47.7355	474.318	481.442	463.987	473.209	443.513	456.232	476.121	465.686	324.995	403.417	374.212	354.734	272.244	272.272	310.018	302.544	174.8	203.179	183.741	198.035	47.7355	495.081	492.083	526.651	546.378	443.213	446.014	519.441
37.2655	293.535	308.847	298.755	317.864	287.474	304.225	290.68	289.528	421.723	426.334	427.206	398.565	105.977	107.609	111.818	109.922	224.13	233.869	243.487	231.535	47.7874	474.599	481.349	463.93	472.754	444.219	456.602	477.039	466.493	324.366	403.463	374.202	354.78	272.407	272.391	309.705	302.293	174.447	202.853	183.561	197.785	47.7874	495.231	492.687	527.328	546.839	444.001	446.158	520.259
37.2978	293.748	308.192	298.569	317.008	286.495	303.167	290.056	289.994	420.784	425.744	426.577	397.458	105.614	107.603	112.139	109.888	223.721	233.499	243.763	230.872	47.8393	473.573	481.724	464.056	474.089	444.355	456.821	476.657	466.903	324.521	403.375	373.842	354.926	272.524	271.62	309.064	302.472	174.238	202.493	182.982	197.269	47.8393	494.897	492.297	526.769	546.352	443.758	446.767	519.754
37.33	293.288	308.451	297.87	316.969	287.155	303.692	289.994	289.002	420.13	426.067	425.78	397.72	105.722	107.556	111.943	109.713	223.326	233.461	242.747	231.033	47.8913	473.927	481.679	464.204	473.235	445.692	458.519	477.751	467.699	323.976	403.504	373.915	354.977	272.251	271.333	308.822	302.117	174.106	202.372	182.48	197.307	47.8913	495.133	492.38	527.026	547.214	444.123	447.636	520.727
37.3623	293.655	307.639	297.441	316.172	286.284	303.071	288.848	288.891	419.517	424.841	425.407	396.396	105.515	107.47	111.739	109.776	222.469	233.266	242.317	230.397	47.9432	473.908	482.086	464.21	473.554	445.016	458.371	476.997	467.859	323.225	403.901	374.283	354.887	271.899	271.537	308.831	301.444	173.67	202.245	182.845	196.626	47.9432	494.759	491.781	526.832	546.467	444.462	447.859	520.711
37.3946	292.172	307.84	297.121	315.958	286.738	303.247	289.137	288.408	419.745	424.517	425.128	396.313	105.492	107.309	111.495	109.766	222.881	233.026	242.06	230.309	47.9952	474.102	482.329	464.889	472.876	445.924	458.88	478.304	468.481	322.738	403.414	374.753	355.038	271.548	271.478	308.447	301.225	173.678	201.766	182.271	196.612	47.9952	494.459	492.543	526.203	546.612	444.755	447.475	521.163
37.4269	292.371	307.08	297.255	315.77	285.109	302.071	288.64	288.427	419.025	423.924	424.419	394.799	105.01	106.909	111.284	109.28	222.737	232.339	242.119	229.911	48.0471	473.573	481.635	463.677	473.707	446.069	458.934	478.783	468.71	321.735	403.299	373.844	354.634	271.446	271.054	308.658	301.037	173.182	201.145	181.66	196.162	48.0471	494.332	491.947	527.139	545.626	445.39	447.832	520.876
37.4591	291.755	306.811	296.752	315.425	285.344	301.992	288.852	287.858	417.496	423.319	424.081	394.839	105.01	106.815	110.975	109.116	222.436	231.967	241.689	229.847	48.099	473.954	481.645	463.991	472.576	446.803	459.333	479.711	469.902	320.96	403.076	374.258	355.732	271.166	270.83	308.739	300.772	172.874	200.961	181.66	196.699	48.099	494.813	492.423	526.94	546.729	445.356	448.171	521.593
37.4914	291.794	306.189	295.884	315.02	284.767	301.974	288.038	287.662	417.073	422.518	423.037	394.203	104.809	106.736	111.174	109.054	222.026	231.624	241.33	229.347	48.151	473.925	481.99	464.187	474.256	446.848	460.002	478.989	469.494	320.057	403.606	373.97	354.737	271.096	271.188	307.58	300.826	172.522	201.063	181.427	195.746	48.151	494.542	491.92	526.04	546	445.372	448.752	521.679
37.5237	290.782	305.961	296.252	315.622	285.194	301.973	287.264	287.034	416.761	422.371	421.851	394.311	105.227	106.648	110.957	108.855	221.258	231.477	241.107	229.003	48.2029	474.101	482.352	465.004	473.535	447.758	460.803	480.365	470.413	318.872	403.794	374.572	354.804	270.944	270.901	307.411	300.634	172.733	200.882	181.546	195.841	48.2029	495.597	492.196	526.938	546.6	445.75	448.748	522.472
37.5559	290.683	305.213	295.768	314.817	284.09	301.121	286.736	287.023	416.088	421.511	421.357	393.694	104.97	106.436	110.909	108.686	220.747	231.437	241.133	228.797	48.2548	474.156	481.89	463.69	473.735	447.548	460.676	479.682	470.166	318.759	403.99	374.466	354.771	270.6	270.1	307.138	300.416	171.966	200.226	180.753	195.099	48.2548	495.022	490.731	525.568	544.924	446.637	448.932	522.688
37.5882	290.149	305.154	295.339	314.35	284.18	300.576	286.909	286.77	415.788	420.654	421.037	392.658	104.754	106.494	110.871	108.946	220.385	230.938	240.384	228.696	48.3068	474.853	481.671	464.735	473.355	448.737	461.829	481.481	471.79	318.162	403.525	375.268	355.638	271.165	270.811	307.522	299.934	172.187	199.578	180.631	195.492	48.3068	494.968	492.444	526.583	546.378	446.933	448.969	521.995
37.6205	290.514	304.606	295.107	313.549	283.479	300.192	286.375	286.579	414.8	420.331	420.083	392.022	104.587	106.418	110.64	108.579	220.822	230.048	240.288	228.116	48.3587	474.063	482.085	464.241	473.781	448.858	461.863	480.349	471.887	317.535	403.514	374.503	355.176	270.444	270.808	307.538	300.077	171.851	200.244	180.756	194.881	48.3587	494.588	490.732	526.439	545.157	446.589	449.672	522.594
37.6528	289.609	305.305	294.667	313.187	283.478	300.384	286.684	285.658	414.37	419.933	419.852	391.624	104.729	106.384	110.383	108.415	220.295	229.946	239.61	227.976	48.4107	474.22	481.69	465.078	473.56	449.627	462.907	481.633	472.604	316.776	403.997	374.714	355.477	270.542	270.311	307.667	300.146	171.595	199.573	180.208	194.656	48.4107	494.931	491.213	525.978	545.902	447.336	450.929	523.495
37.685	289.77	304.203	294.579	312.941	282.884	299.478	285.97	285.399	413.706	419.538	418.852	390.993	104.174	106.194	110.564	108.231	219.731	230.42	239.566	227.04	48.4626	473.867	481.477	463.969	474.429	449.741	462.627	482.068	472.269	315.857	403.445	374.584	354.991	270.487	270.553	307.547	300.312	171.257	198.977	180.187	194.273	48.4626	493.822	490.256	525.85	545.117	447.41	449.946	522.796
37.7173	289.023	304.225	294.362	313.558	282.342	299.348	285.595	285.472	413.594	419.067	418.983	390.711	104.167	106.198	110.508	108.316	219.659	230.049	239.164	227.416	48.5145	474.674	481.837	464.694	474.179	450.179	462.985	483.762	472.505	314.718	403.346	374.63	355.35	270.647	270.699	307.196	299.493	171.166	198.954	179.715	194.317	48.5145	495.287	491.61	525.821	545.093	447.965	450.276	524.191
37.7496	289.166	303.329	293.991	312.714	281.789	299.261	284.886	285.305	412.968	417.845	418.557	389.811	104.166	105.993	110.357	108.306	219.299	229.154	239.109	227.356	48.5665	474.017	481.767	464.036	473.989	450.236	463.268	482.888	473.541	313.718	403.58	374.274	355.195	270.606	269.576	307.184	299.401	171.069	198.92	180.075	193.493	48.5665	493.565	490.408	525.094	543.936	447.825	450.502	523.763
37.7818	289.048	303.237	293.892	312.484	282.183	298.879	284.346	284.653	412.472	416.96	417.421	389.58	104.307	105.727	110.329	108.115	218.697	228.871	238.488	226.878	48.6184	474.478	481.529	464.433	473.666	451.067	464.057	483.808	473.991	312.157	403.628	374.609	355.811	270.357	269.805	306.708	299.774	170.894	198.878	179.406	193.967	48.6184	495.526	491.355	524.941	545.399	447.982	450.338	524.427
37.8141	288.668	302.648	293.344	311.99	281.563	298.215	284.387	284.281	411.135	416.448	417.269	389.416	104.025	105.688	110.114	107.968	218.41	228.591	238.076	226.241	48.6704	473.459	481.066	464.138	473.506	451.009	463.622	483.295	473.964	311.869	403.241	374.598	355.418	269.854	269.459	306.295	299.367	170.047	198.561	178.926	193.597	48.6704	494.475	490.742	524.963	544.113	447.795	450.645	523.987
37.8464	287.996	302.981	292.644	311.514	281.359	298.291	284.514	284.085	410.507	416.525	417.159	388.719	103.846	105.595	109.956	107.906	218.232	228.276	237.71	226.186	48.7223	473.906	480.995	463.955	473.248	452.114	464.549	484.392	474.971	310.536	403.751	374.92	355.847	269.794	270.141	306.304	299.767	170.458	198.314	178.545	193.902	48.7223	494.656	491.404	525.296	544.463	448.24	451.718	524.681
37.8787	288.039	302.331	292.599	311.172	280.61	297.855	283.929	283.947	409.939	415.792	415.834	387.732	103.686	105.501	109.914	107.614	218.357	227.891	237.481	225.711	48.7742	473.37	481.543	463.839	474.455	451.99	464.368	484.926	474.709	310.382	403.969	374.75	355.263	270.032	270.018	306.529	299.326	170.111	197.765	178.606	192.801	48.7742	493.883	489.596	524.882	543.475	448.368	451.517	523.935
37.9109	287.032	302.155	292.293	311.355	280.301	297.467	283.459	283.266	409.528	414.868	414.999	387.443	103.713	105.528	109.824	107.479	218.177	227.239	237.281	225.526	48.8262	473.835	481.421	464.435	473.47	452.537	465.895	485.64	475.587	308.405	403.88	375.151	355.952	269.777	270.021	306.848	299.54	169.819	197.465	178.579	193.316	48.8262	494.62	490.318	524.909	544.452	449.205	451.71	524.193
37.9432	287.154	301.552	292.14	311.036	280.031	296.977	283.318	282.987	409.495	414.329	414.882	386.646	103.619	105.458	109.456	107.469	217.452	227.166	236.758	225.26	48.8781	473.386	481.451	463.818	473.88	452.834	465.615	485.371	475.528	306.738	404.099	374.614	355.392	269.45	269.252	306.246	298.691	169.269	197.83	178.133	192.4	48.8781	494.028	489.57	524.044	543.34	449.184	451.242	524.522
37.9755	286.968	301.475	292.102	310.592	280.118	296.635	283.361	283.031	409.256	413.739	414.502	386.263	103.613	105.357	109.451	107.49	217.195	227.438	236.315	224.88	48.9301	473.769	481.369	464.353	473.548	453.436	466.757	486.374	476.44	305.561	404.515	375.467	355.781	269.792	270.019	306.034	299.249	169.409	197.685	178.185	193	48.9301	494.729	490.62	525.241	543.846	449.818	451.64	525.776
38.0077	286.752	300.948	291.572	310.266	279.641	296.542	282.999	282.617	408.036	413.197	413.422	385.757	103.531	105.231	109.492	107.502	217.126	227.241	236.334	224.424	48.982	473.033	480.705	463.66	474.642	453.323	466.103	485.85	476.754	305.111	404.208	375.332	355.405	269.277	269.098	305.592	299.29	168.928	197.481	177.874	192.774	48.982	493.623	489.74	524.631	542.74	449.434	451.793	525.16
38.04	286.273	300.179	291.106	310.04	279.155	296.458	282.265	282.149	407.204	413.032	412.866	385.132	103.339	105.028	109.193	107.225	216.816	226.678	236.091	224.125	49.0339	473.736	481.295	463.99	473.961	454.457	467.5	487.34	477.23	303.65	404.57	375.023	355.649	269.64	269.589	306.32	298.952	168.87	197.274	177.523	192.763	49.0339	493.699	489.703	523.955	543.7	449.9	452.624	525.593
38.0723	285.938	300.067	290.924	309.707	279.177	295.852	281.774	281.977	407.168	412.406	412.693	384.697	103.13	104.928	109.128	106.896	216.623	226.243	235.756	224.029	49.0859	473.15	481.06	463.884	474.526	454.625	467.25	487.483	477.375	302.186	403.827	374.866	355.695	269.451	269.362	305.632	298.842	168.821	196.83	177.572	191.772	49.0859	493.571	489.093	523.984	542.893	449.505	452.635	524.96
38.1046	285.77	300.109	290.647	309.52	278.693	295.139	281.701	281.678	406.466	411.443	411.981	384.08	102.915	104.805	109.096	106.723	216.377	225.865	235.403	223.618	49.1378	473.214	480.672	464.365	473.697	455.374	467.661	488.245	477.797	300.795	403.864	375.694	356.398	269.517	269.448	305.958	298.733	168.896	196.909	177.521	191.894	49.1378	493.883	489.261	523.89	543.238	450.05	452.645	525.557
38.1368	285.742	299.836	290.008	309.218	278.317	294.964	281.521	281.275	405.384	410.384	411.206	383.868	102.984	104.72	108.834	106.765	215.858	225.522	234.725	223.189	49.1898	473.557	480.884	463.695	474.792	454.189	466.909	486.552	477.905	299.825	404.093	375.316	356.347	269.357	269.411	305.948	298.191	168.549	196.705	177.135	191.631	49.1898	493.472	488.688	523.686	542.977	450.586	452.312	525.983
38.1691	285.713	299.32	289.468	308.655	278.426	294.947	281.113	280.875	404.789	409.833	410.159	383.288	102.866	104.674	108.71	106.661	215.304	225.356	234.397	222.721	49.2417	473.67	480.962	464.325	474.211	455.276	468.007	487.792	478.055	298.141	404.607	375.933	356.612	269.477	269.271	305.901	298.467	168.37	196.31	177.033	191.774	49.2417	493.194	488.992	524.364	542.771	451.282	452.312	525.628
38.2014	285.23	299.433	289.557	308.3	278.08	294.522	281.007	280.644	404.624	409.91	409.712	382.916	102.566	104.567	108.761	106.401	215.055	225.03	234.149	222.736	49.2936	473.285	480.463	463.652	474.162	455.334	467.874	488.442	478.078	297.184	404.483	375.76	356.448	269.627	269.23	306.105	298.782	168.579	196.002	176.955	191.477	49.2936	492.699	488.307	524.198	542.412	450.839	452.264	525.201
38.2336	285.109	299.199	289.508	307.787	277.397	293.908	280.733	280.718	404.519	409.308	409.726	382.33	102.39	104.583	108.578	106.529	214.76	224.649	234.093	222.339	49.3456	473.357	480.329	463.75	473.565	456.176	468.872	488.65	479.32	296.008	404.733	375.765	356.864	269.566	269.346	305.865	298.94	168.711	195.714	176.753	191.483	49.3456	492.871	487.743	523.498	541.967	450.817	452.397	525.659
38.2659	284.375	298.556	288.958	307.774	277.594	294.075	280.304	280.344	404.413	408.801	409.19	381.7	102.664	104.437	108.409	106.601	214.504	224.269	233.435	222.162	49.3975	472.815	481.048	463.473	474.65	456.501	468.949	488.516	479.521	294.529	404.188	375.434	356.885	268.961	269.107	305.176	298.495	168.646	195.201	176.636	190.999	49.3975	493.176	487.544	523.177	541.775	451.167	452.277	526.106
38.2982	284.144	297.841	288.554	307.02	277.229	293.652	279.945	279.997	403.622	407.969	408.188	380.722	102.637	104.1	108.186	106.408	214.426	224.078	233.23	221.795	49.4494	473.168	480.664	464.109	474.062	457.261	470.255	489.329	479.84	292.646	404.357	375.703	356.948	269.429	269.279	305.544	298.29	168.619	195.335	176.622	191.039	49.4494	493.064	487.365	523.296	541.127	451.167	452.461	526.237
38.3305	283.415	298.128	288.345	307.304	276.62	293.646	279.929	279.711	402.839	407.548	407.571	380.274	102.453	103.891	108.022	106.121	213.986	224.105	232.792	221.49	49.5014	473.605	480.603	463.251	474.541	457.842	469.803	490.313	479.977	291.778	405.063	376.274	357.426	269.422	269.369	305.641	298.607	168.51	195.457	176.469	190.607	49.5014	492.133	486.9	522.569	540.641	450.814	452.817	526.284
38.3627	283.408	297.063	288.054	306.942	276.357	293.284	279.283	279.397	401.62	406.75	407.339	380.111	102.332	103.918	108.024	106.079	213.944	223.575	232.782	220.599	49.5533	473.322	480.067	463.657	473.974	458.318	471.055	490.449	480.347	290.36	404.97	376.642	358.091	269.167	269.669	305.703	298.445	168.384	195.126	176.224	190.583	49.5533	491.788	487.31	522.282	541.019	451.473	452.982	526.434
38.395	283.662	297.659	287.938	306.058	276.41	293.045	279.221	278.895	401.023	406.18	406.81	379.686	102.324	104.043	107.885	106.025	213.632	222.951	232.136	220.982	49.6053	472.833	480.564	464.485	473.932	458.108	470.634	489.526	481.257	288.983	404.821	376.709	357.763	269.149	269.364	305.061	298.035	168.286	195.026	175.982	190.777	49.6053	491.535	487.456	522.315	540.423	451.509	452.94	526.308
38.4273	283.878	296.743	287.534	305.642	275.991	292.188	278.813	278.935	400.568	405.544	405.647	378.487	102.172	103.888	107.708	105.922	213.329	222.536	232.123	220.362	49.6572	472.765	480.005	463.908	473.7	458.472	471.443	490.511	481.522	287.855	405.244	377.071	358.311	269.421	269.704	304.92	298.264	168.246	194.999	175.812	190.617	49.6572	491.418	487.583	521.966	540.282	451.373	453.175	526.276
38.4596	283.018	296.965	287.429	305.84	276.167	292.048	278.576	278.963	400.457	405.545	405.512	378.161	102.124	103.69	107.334	105.895	212.933	222.832	231.116	220.441	49.7091	472.991	479.933	462.928	473.266	458.024	471.688	491.069	481.885	286.609	405.256	377.246	358.232	269.355	269.365	305.57	298.731	167.879	194.622	175.741	190.171	49.7091	491.302	486.771	521.522	539.798	451.621	453.412	526.328
38.4918	283.077	296.284	286.94	305.396	275.378	291.603	278.199	278.51	400.157	404.377	404.999	377.887	101.732	103.603	107.607	105.737	212.84	222.476	231.368	219.86	49.7611	472.588	479.831	463.285	473.292	458.768	471.848	491.567	482.135	284.768	405.499	377.565	358.166	269.803	269.222	306.214	298.876	167.749	194.441	175.635	190.055	49.7611	491.186	485.937	521.006	539.568	451.504	453.574	526.615
38.5241	282.411	295.893	286.706	305.334	275.385	292.306	277.982	277.78	399.563	404.173	404.429	377.559	101.946	103.466	107.296	105.875	212.305	222.143	230.962	220.043	49.813	472.361	479.392	463.402	473.666	459.16	471.685	491.759	482.275	283.236	405.44	377.199	358.268	270.164	269.653	305.909	298.751	167.964	194.564	175.432	189.905	49.813	491.178	485.738	521.023	539.417	451.224	453.859	526.423
38.5564	282.711	295.117	286.64	303.821	274.408	291.236	277.485	277.988	398.932	403.272	403.461	376.89	101.729	103.479	107.776	105.523	211.845	221.727	230.795	219.812	49.865	472.43	479.32	463.019	473.377	459.494	472.131	491.832	482.527	281.874	405.785	377.105	358.485	270.228	269.674	305.68	298.849	167.882	194.365	175.218	189.762	49.865	490.963	485.587	520.983	538.772	451.394	453.72	526.557
38.5886	281.639	295.257	285.772	304.06	274.721	291.096	277.577	277.851	398.14	402.634	403.369	376.302	101.817	103.453	107.578	105.572	211.781	221.753	230.519	219.723	49.9169	472.294	479.244	463.023	473.104	459.946	472.894	491.946	482.385	280.716	405.856	377.597	358.533	270.077	269.742	305.844	298.779	167.634	194.158	175.002	190.086	49.9169	490.693	485.231	520.547	538.491	451.418	453.344	526.623
38.6209	281.999	294.164	285.111	303.43	273.916	290.521	277.153	277.578	397.498	402.063	403.305	375.964	101.272	103.167	107.174	105.29	211.753	221.159	229.91	218.845	49.9688	472.062	478.837	462.905	472.666	459.812	473.46	491.909	482.353	279.773	405.728	377.624	358.436	269.433	269.714	305.742	298.386	167.572	194.199	175.063	190.002	49.9688	490.277	484.706	520.064	537.8	451.383	453.34	526.034
38.6532	281.027	294.589	285.663	303.978	273.845	290.966	277.393	276.764	397.739	402.038	402.745	375.705	101.476	102.967	106.987	105.247	211.343	221.017	229.474	218.387	50.0208	472.011	478.766	462.599	471.749	460.469	474.486	492.544	482.939	278.06	406.869	378.102	359.276	269.504	269.832	305.982	298.347	167.421	194.206	175.152	189.769	50.0208	489.908	485.222	519.378	538.031	451.906	453.889	527.073
38.6855	281.127	294.15	285.043	303.496	273.173	289.84	276.766	277.19	396.756	401.018	401.733	374.902	101.457	102.828	107.173	105.036	210.852	220.605	229.503	218.072	50.0727	471.813	479.042	462.388	472.715	460.277	472.891	492.399	483.476	275.992	406.292	378.157	358.899	269.498	270.063	306.182	298.417	166.718	193.88	174.569	189.406	50.0727	489.401	483.912	519.312	536.877	451.41	453.669	526.336
38.7177	280.677	294.092	284.433	303.358	273.555	290.171	276.808	276.714	396.38	400.862	401.264	374.477	101.607	102.971	107.144	104.796	210.46	219.974	228.815	217.977	50.1247	472.133	478.729	463.53	472.338	460.669	474.001	493.327	483.917	274.613	406.738	378.261	359.148	270.121	270.513	306.245	298.38	167.187	193.862	174.402	189.648	50.1247	489.792	484.591	518.99	536.987	451.545	454.219	526.438
38.75	280.912	293.576	284.34	302.571	272.911	289.33	276.332	276.464	395.759	399.688	400.497	373.758	100.717	102.566	106.736	105.004	210.434	219.806	228.775	217.336	50.1766	471.076	478.669	461.525	472.994	460.733	473.26	492.536	483.421	273.77	406.997	378.014	359.508	270.217	269.968	305.556	298.632	166.758	193.638	174.515	189.139	50.1766	489.036	483.977	518.916	536.592	451.189	453.376	526.053
38.7823	280.629	293.77	284.265	302.862	273.517	289.756	275.931	275.941	395.079	400.293	400.086	374.131	101.2	102.515	106.57	104.517	209.655	219.568	228.224	217.082	50.2285	470.373	478.263	462.519	472.715	460.639	473.395	492.723	483.524	271.917	407.402	379.062	359.798	270.089	270.579	305.932	299.162	166.935	193.366	174.452	189.298	50.2285	489.027	483.551	518.464	536.394	452.283	453.669	526.765
38.8145	280.944	292.615	283.862	302.162	273.013	289.115	275.649	275.838	394.686	398.584	398.768	372.332	100.673	102.436	106.569	104.401	209.865	218.751	228.557	217.122	50.2805	471.041	478.124	461.802	472.271	461.402	473.835	493.498	484.362	270.604	406.927	378.827	360.047	270.082	270.085	306.279	298.749	166.831	193.475	174.382	188.891	50.2805	488.436	482.168	518.147	535.164	451.825	453.168	525.518
38.8468	279.419	293.219	284.255	301.948	272.47	289.252	275.131	275.122	394.299	399.076	399.072	372.861	100.739	102.572	106.882	104.538	209.404	219.102	227.903	216.548	50.3324	470.829	477.354	462.069	471.276	461.802	474.216	493.435	484.539	269.062	407.154	378.834	360.62	270.496	270.45	306.016	298.592	166.985	193.412	174.251	189.341	50.3324	488.574	482.259	517.876	535.354	451.504	453.72	526.122
38.8791	279.467	292.752	283.504	301.441	272.073	288.666	275	275.056	393.833	397.435	398.298	371.425	100.18	102.318	106.432	104.315	208.765	218.733	227.696	216.166	50.3843	471.378	477.964	461.418	471.989	462.186	474.517	493.02	484.115	268.158	406.964	378.882	360.096	270.605	270.567	305.923	298.947	166.96	193.204	174.035	188.749	50.3843	487.529	481.228	517.11	534.731	450.886	453.496	525.419
38.9114	278.627	292.515	283.094	301.204	272.152	288.924	275.254	274.719	393.416	398.678	398.234	371.623	100.471	102.373	106.274	104.671	208.833	218.395	227.134	216.346	50.4363	471.148	477.869	461.52	471.823	462.58	475.786	493.445	484.964	266.342	407.791	379.671	360.81	271.01	271.12	306.641	299.599	167.034	193.03	173.909	189.059	50.4363	488.08	481.679	516.959	534.895	451.489	453.942	526.052
38.9436	278.913	292.098	282.699	300.698	271.476	288.218	274.426	274.81	392.801	396.973	397.604	370.842	100.238	102.098	106.351	104.08	209.003	217.717	227.063	215.814	50.4882	470.673	477.31	460.388	471.656	461.336	474.257	493.458	484.605	265.264	407.266	379.204	360.532	270.646	270.614	306.137	299.302	166.294	193.208	174.046	188.45	50.4882	487.379	480.837	516.741	533.694	451.596	452.888	525.57
38.9759	278.559	292.083	282.594	300.548	271.478	287.991	274.699	274.423	392.027	396.812	397.152	370.249	100.427	102.313	106.007	104.065	208.161	217.768	226.713	215.329	50.5402	470.487	476.742	460.61	471.087	462.074	474.359	493.493	484.838	263.025	407.424	379.395	361.112	271.023	271.254	306.328	299.221	166.221	193.039	173.628	188.804	50.5402	487.404	480.999	515.908	534.269	451.798	453.071	526.357
39.0082	278.576	291.579	281.997	299.965	270.787	287.178	274.209	274.404	390.831	396.194	396.455	369.554	100.103	101.869	105.615	103.868	207.7	217.476	226.092	215.233	50.5921	469.999	476.468	459.795	470.629	462.02	474.933	494.096	484.967	262.609	407.843	379.793	360.829	270.898	271.083	306.491	299.28	166.537	192.84	173.534	188.42	50.5921	486.889	479.266	514.939	532.44	451.131	452.421	524.754
39.0404	277.695	291.709	282.113	300.581	271.817	287.611	273.92	273.57	391.386	395.444	396.509	370.062	100.508	102.005	105.791	103.979	207.704	216.903	225.447	215.378	50.644	470.385	476.767	459.814	470.117	462.584	475.307	494.786	485.755	260.69	408.2	380.623	361.52	271.256	271.882	307.1	299.545	166.53	192.631	173.698	188.846	50.644	486.74	479.834	515.239	533.091	450.853	452.689	525.217
39.0727	278.097	290.938	281.362	299.245	271.221	287.154	273.475	274.008	390.23	394.837	395.659	369.31	99.8606	101.364	105.511	103.892	207.516	216.975	225.705	214.202	50.696	469.213	475.591	459.717	469.896	461.843	474.764	494.41	484.956	259.389	408.18	379.809	361.205	270.854	271.277	307.14	299.374	165.985	192.634	173.556	188.219	50.696	485.734	478.117	514.618	532.127	450.654	452.146	524.788
39.105	277.344	291.288	281.887	299.534	271.277	287.246	273.747	273.451	390.249	394.997	394.752	368.242	100.6	101.987	105.673	103.786	206.989	216.6	225.018	214.225	50.7479	468.953	474.715	459.39	469.138	461.848	475.007	494.631	485.37	257.88	408.705	380.272	361.736	271.432	272.071	307.748	300	165.897	192.453	173.291	188.295	50.7479	485.517	478.484	514.815	532.371	450.93	452.944	525.385
39.1373	277.546	290.411	281.262	298.962	270.36	286.897	273.41	273.363	389.554	392.746	394.296	367.804	99.6856	101.574	105.393	103.283	206.982	216.557	225.029	214.206	50.7999	469.544	475.754	459.214	469.797	461.841	474.646	494.09	484.526	256.558	408.219	380.464	361.565	270.985	271.28	306.937	299.745	165.873	192.119	173.097	188.122	50.7999	484.327	477.305	513.712	530.327	451.324	452.411	524.121
39.1695	276.766	290.398	281.2	299.38	270.437	286.511	273.308	273.196	389.597	393.385	393.981	367.586	99.9373	101.162	105.481	103.457	206.809	216.021	224.707	213.992	50.8518	468.898	474.85	459.577	469.402	461.721	475.465	494.12	485.172	255.093	409.12	381.26	362.187	271.654	271.452	307.528	299.95	165.931	192.501	172.949	188.651	50.8518	485.291	477.833	513.075	531.305	450.997	452.36	525.187
39.2018	276.892	289.29	280.583	298.235	269.956	285.374	273.03	272.789	388.47	392.567	393.033	366.955	99.6029	101.44	105.347	103.749	205.879	216.023	224.276	213.287	50.9037	468.17	475.328	458.54	469.924	462.851	474.881	494.562	485.298	254.644	408.888	380.95	362.68	271.745	271.836	307.71	300.18	165.738	192.321	173.133	188.288	50.9037	484.366	476.497	513.153	529.946	450.334	452.065	524.059
39.2341	276.43	289.916	280.591	298.742	270.325	286.762	272.824	272.84	388.017	392.728	392.674	366.708	99.966	101.601	105.114	103.531	205.837	215.661	224.236	213.634	50.9557	468.057	474.366	458.36	468.974	462.961	475.109	494.635	484.983	252.59	409.109	381.936	363.21	271.924	272.854	308.356	300.092	165.995	192.357	173.148	188.624	50.9557	483.865	476.917	512.009	529.922	450.678	452.181	524.312
39.2664	276.056	289.108	279.858	298.181	269.57	285.955	272.373	272.218	387.794	391.812	392.41	365.332	99.2899	101.312	105.157	103.294	205.494	215.39	224.247	212.778	51.0076	467.456	474.301	457.957	469.424	462.413	474.956	494.229	484.776	252.206	408.865	381.614	362.599	271.703	272.047	308.015	300.206	165.842	192.534	172.845	187.691	51.0076	483.271	475.612	511.044	528.259	449.705	451.304	523.2
39.2986	275.244	289.089	279.613	298.162	269.509	285.27	272.503	271.926	386.49	390.942	391.24	365.475	99.4788	101.335	104.895	103.157	205.475	214.649	223.663	212.677	51.0596	467.426	473.296	458.181	468.648	462.952	475.333	494.398	484.717	250.419	410.242	381.352	363.56	272.399	273.124	308.155	301.218	165.785	191.931	172.71	188.759	51.0596	483.249	476.136	511.538	528.542	449.957	451.614	523.419
39.3309	275.659	288.537	279.251	297.644	268.889	284.561	272.227	271.985	386.422	390.367	390.867	365.278	99.1892	101.095	104.662	102.981	205.465	214.435	223.098	212.506	51.1115	467.151	473.714	457.716	468.916	462.5	474.491	493.846	485.321	248.862	409.156	381.847	363.422	272.511	272.798	308.129	300.864	165.749	191.941	173.265	187.855	51.1115	483.043	474.394	511.789	526.655	448.842	450.454	521.502
39.3632	275.346	288.577	279.456	297.782	269.439	285.201	271.885	271.309	386.132	390.721	390.941	364.752	99.4387	100.88	104.752	102.967	205.033	213.995	222.957	212	51.1634	466.759	472.674	457.581	467.561	462.913	475.114	494.537	485.006	247.493	409.533	381.986	363.728	273.22	273.289	308.774	301.864	165.895	192.896	172.721	188.234	51.1634	482.269	474.413	510.4	527.908	449.477	450.781	523.01
39.3954	274.963	288.24	278.966	297.446	268.488	284.521	271.451	271.415	385.328	389.87	390.518	364.04	99.0701	100.814	104.667	102.892	204.999	214.163	222.652	211.571	51.2154	466.546	473.129	456.382	467.86	462.217	474.711	493.836	484.676	246.822	409.262	381.736	363.338	272.125	272.393	308.766	301.373	165.315	192.367	172.504	187.832	51.2154	481.218	472.846	509.366	525.615	449.104	450.012	520.798
39.4277	274.272	287.852	279.209	297.699	268.345	285.042	271.279	270.793	384.333	389.369	389.107	363.769	99.1855	100.65	104.827	102.803	204.493	213.901	222.264	211.775	51.2673	465.706	471.957	456.366	466.449	462.231	474.901	493.402	484.823	244.706	410.177	382.075	364.176	272.73	273.736	309.318	302.126	165.569	191.937	172.189	188.437	51.2673	481.249	473.452	509.192	525.519	448.885	450.878	522.325
39.46	274.75	287.534	278.548	296.696	267.83	284.077	270.653	271.016	384.168	388.263	388.807	362.934	98.9349	100.472	104.892	102.449	203.868	213.001	222.765	211.195	51.3193	465.552	472.043	456.276	467.531	462.075	474.409	494.232	485.02	243.883	409.943	382.487	363.855	273.092	273.038	309.052	301.576	165.314	191.97	172.904	187.792	51.3193	480.111	471.553	508.348	524.406	448.057	449.983	520.567
39.4923	274.122	287.484	277.697	296.579	268.372	284.297	271.161	270.761	384.22	388.24	388.056	362.664	98.812	100.706	104.633	102.627	203.692	213.072	222.006	211.199	51.3712	465.023	470.795	455.616	466.074	461.843	474.515	493.539	485.313	242.377	410.497	382.833	364.663	274.034	274.248	309.995	301.817	165.793	191.893	172.853	188.717	51.3712	479.804	472.174	507.926	525	448.509	449.857	521.337
39.5245	274.203	287.399	277.752	296.045	267.474	283.664	270.87	270.411	383.32	387.456	387.914	361.476	98.9294	100.356	104.386	102.428	203.405	212.506	221.789	210.542	51.4231	464.022	471.162	455.371	467.027	461.508	473.814	492.984	484.541	241.129	409.931	382.93	364.03	273.07	273.941	309.812	302.113	165.652	192.077	172.479	187.751	51.4231	480.141	470.323	507.165	522.791	448.74	448.877	519.883
39.5568	273.648	286.726	277.948	296.093	268.515	283.502	270.827	270.431	383.157	387.266	387.69	361.918	98.8866	100.331	104.349	102.264	202.94	212.334	221.193	210.175	51.4751	463.808	470.568	454.715	465.654	461.71	473.523	493.032	484.583	239.327	410.647	383.286	365.249	274.042	274.775	309.9	302.743	166.036	192.022	172.898	188.721	51.4751	479.315	471.171	506.851	524.378	447.457	449.32	520.913
39.5891	273.462	286.591	277.615	295.557	267.528	282.642	270.295	270.345	382.757	387.107	387.13	361.464	98.4435	100.387	104.148	102.134	202.673	212.011	220.543	209.864	51.527	463.763	469.796	454.278	465.907	461.581	474.043	493.323	484.344	239.141	410.4	383.708	364.027	273.995	274.063	310.189	302.374	165.321	191.647	172.506	187.938	51.527	478.55	470.13	505.379	522.72	447.528	448.474	518.838
39.6213	272.703	286.828	277.492	295.77	267.417	283.304	270.557	270.211	382.284	386.597	386.191	361.35	98.4531	100.198	104.081	102.042	202.532	211.71	220.561	209.557	51.5789	463.373	469.245	454.528	464.121	461.495	473.7	493.124	484.221	237.187	411.171	383.56	365.003	274.889	274.557	310.613	303.069	165.756	191.625	172.63	188.358	51.5789	478.522	469.051	505.754	523.193	447.032	448.21	519.755
39.6536	273.051	286.021	277.192	295.081	266.766	282.776	270.226	270.198	381.678	385.794	385.928	360.413	98.1613	100.054	104.132	102.221	202.456	211.422	220.809	209.644	51.6309	463.012	469.833	453.676	465.173	461.193	473.546	492.81	483.492	236.58	410.14	383.746	365.388	274.147	274.223	309.958	303.202	165.528	191.244	172.381	187.63	51.6309	476.73	467.121	504.764	520.465	446.102	447.917	518.252
39.6859	272.46	286.402	276.792	294.93	267.221	283.06	269.873	269.468	381.121	385.352	385.552	360.212	98.3272	100.217	104.045	102.259	202.005	211.342	220.302	209.387	51.6828	462.438	468.436	453.08	463.807	461.48	473.9	492.444	483.437	234.544	411.649	383.609	365.865	275.141	275.347	310.582	303.688	165.633	191.722	172.765	188.126	51.6828	476.969	468.05	503.679	521.482	446.311	447.868	519.762
39.7182	272.722	285.517	276.676	294.367	266.583	282.436	269.188	269.24	380.46	384.563	385.137	359.764	98.1502	100.065	103.906	102.211	201.486	211.197	220.016	208.444	51.7348	461.502	468.992	452.97	464.169	460.841	473.088	491.996	483.619	233.878	410.913	383.951	365.549	275.017	275.025	310.725	303.71	165.438	191.883	172.244	187.44	51.7348	475.652	466.027	503.104	519.726	445.694	446.962	517.63
39.7504	271.827	285.837	276.404	294.603	266.448	282.246	268.94	269.63	380.261	384.311	384.674	359.332	98.1212	99.981	103.69	102.312	201.566	210.672	219.532	208.321	51.7867	461.602	467.64	451.774	462.859	460.574	472.913	491.629	483.729	232.187	411.531	383.733	366.148	275.515	275.975	311.142	304.506	165.842	192.124	172.507	188.443	51.7867	475.784	465.772	502.37	519.812	444.988	446.148	517.917
39.7827	272.15	285.193	275.957	293.73	266.042	281.839	269.117	269.171	379.588	383.778	384.084	358.452	98.0653	99.9583	103.695	101.989	201.446	209.865	219.203	208.272	51.8386	460.812	466.913	451.454	463.04	460.097	472.8	491.296	483.022	231.182	411.551	383.932	365.638	275.561	275.595	310.937	304.196	165.334	192.062	172.389	188.072	51.8386	475.22	464.547	501.385	518.58	444.949	446.035	516.871
39.815	271.7	285.232	276.147	293.952	265.908	281.985	268.968	268.767	378.877	383.434	383.636	358.261	97.8274	99.7189	103.51	101.751	201.006	209.803	218.712	208.056	51.8906	460.144	465.758	451.112	461.788	459.115	472.565	491.137	482.653	229.6	412.227	384.377	366.253	276.06	276.513	311.914	304.746	165.898	192.128	172.488	188.399	51.8906	474.523	464.411	501.112	517.595	445.205	446.101	516.657
39.8472	271.411	284.802	275.909	293.378	265.679	281.608	268.764	268.615	378.832	382.989	382.936	358.028	97.5148	99.557	103.399	101.622	201.007	209.993	218.478	208.104	51.9425	459.261	465.785	449.809	461.871	459.649	472.411	490.243	481.711	228.96	411.97	383.691	366.802	275.754	276.475	312.037	304.557	165.634	191.531	172.497	188.524	51.9425	473.971	463.633	500.636	516.216	444.287	445.784	515.833
39.8795	271.037	284.313	275.334	292.97	265.694	281.296	268.474	268.363	378.348	382.584	382.291	357.535	97.8666	99.647	103.293	101.333	200.758	209.589	218.245	207.803	51.9945	459.026	465.09	449.694	460.049	459.188	471.838	490.317	481.399	227.462	412.425	384.44	366.639	276.54	276.669	312.722	305.024	165.665	191.533	172.744	188.955	51.9945	473.009	463.211	499.848	516.208	443.953	445.099	515.388
39.9118	271.068	284.09	274.978	292.61	265.356	280.865	268.197	268.453	377.422	381.922	381.719	356.81	97.7636	99.3291	103.264	101.201	200.287	209.29	217.83	207.176	52.0464	458.725	465.089	449.2	460.714	458.854	472.033	489.727	481.512	226.355	412.552	383.966	366.222	276.722	276.142	312.194	305.188	165.282	191.822	172.635	188.362	52.0464	471.877	461.39	499.413	514.383	443.585	444.31	515.32
39.9441	270.934	284.217	274.94	292.414	265.331	280.905	268.288	268.092	377.012	381.463	381.085	356.093	97.5755	99.2105	103.176	101.242	199.901	209.086	217.308	206.927	52.0983	457.935	464.048	448.768	459.289	458.355	471.182	489.649	480.621	224.86	412.36	384.967	367.004	277.55	277.473	312.853	305.652	165.975	192.047	172.474	188.756	52.0983	471.211	461.552	498.777	513.875	442.799	443.772	515.037
39.9763	270.607	283.787	274.753	292.247	264.877	280.986	267.914	267.731	376.729	381.231	380.787	355.812	97.4013	99.2875	102.968	101.26	199.625	208.702	217.177	206.866	52.1503	457.074	463.564	448.021	459.918	458.096	470.31	489.448	480.536	224.282	411.969	385.543	366.842	276.915	277.494	312.389	305.501	165.635	192.201	172.563	188.257	52.1503	471.015	461.058	498.093	513.042	441.972	443.106	513.865
40.0086	270.31	283.072	274.312	292.14	264.55	280.797	267.51	267.453	376.128	380.597	380.44	355.639	97.2011	99.1297	102.895	101.215	199.386	208.566	217.03	206.572	52.2022	456.501	462.691	447.421	458.647	458.039	470.548	489.361	480.152	222.739	412.518	385.522	367.523	277.572	278.236	313.56	305.976	165.734	192.289	172.825	188.557	52.2022	470.644	460.084	496.93	512.565	441.216	442.602	513.902
40.0409	270.034	282.792	274.064	291.808	264.357	280.338	267.461	267.124	375.881	380.022	379.886	355.235	97.3667	99.0831	102.714	101.019	199.032	208.43	216.773	206.033	52.2542	456.646	462.753	446.732	459.049	458.235	469.507	488.424	480.715	221.836	412.145	385.084	366.889	277.626	277.964	313.552	306.355	165.664	192.004	172.814	188.466	52.2542	469.461	459.074	496.257	511.276	440.666	441.661	512.927
40.0731	269.798	282.591	273.817	291.462	264.078	280.244	267.398	267.34	375.56	379.782	379.697	355.034	97.3333	99.1318	102.577	100.837	198.851	207.984	216.449	205.5	52.3061	455.768	461.362	446.523	457.409	457.426	469.335	488.12	479.791	220.36	412.668	385.408	367.622	278.316	278.905	314.018	306.783	166.09	192.22	172.879	188.891	52.3061	469.275	458.299	495.485	510.811	440.956	441.839	512.088
40.1054	269.543	282.243	273.502	291.571	264.198	280.549	267.259	267.215	375.013	379.217	379.267	354.54	97.2291	99.1527	102.637	100.69	198.752	207.623	215.985	205.329	52.358	455.228	462.177	446.783	458.196	456.83	469.664	488.108	480.157	219.769	412.475	385.419	367.651	278.215	278.214	314.731	306.99	165.913	192.042	172.613	188.545	52.358	468.266	457.301	494.587	509.442	440.392	441.102	510.82
40.1377	269.452	281.64	273.219	291.186	263.895	279.881	266.751	266.862	374.54	378.453	378.516	353.899	97.1117	99.0601	102.651	100.594	198.307	207.431	216.054	205.053	52.41	454.576	460.456	445.616	455.718	456.208	468.916	487.192	479.107	217.79	413.217	385.685	367.686	279.292	278.934	314.793	307.49	166.17	192.321	172.439	188.988	52.41	467.411	457.084	493.738	508.842	439.497	440.335	510.433
40.17	268.869	281.629	273.2	290.581	263.809	279.945	266.327	266.741	373.576	378.063	378.069	353.541	96.9806	98.9311	102.555	100.643	197.81	207.049	215.765	204.822	52.4619	453.54	459.766	445.713	457.087	456.082	468.345	486.292	479.141	217.614	413.313	386.088	367.918	279.18	279.266	314.788	307.764	166.275	192.501	172.66	189.115	52.4619	466.245	455.432	492.477	506.938	438.885	439.192	509.867
40.2022	268.786	280.915	273.083	290.043	263.201	279.874	266.024	266.692	372.946	377.268	377.564	352.873	96.8701	98.7686	102.437	100.495	197.963	206.449	215.52	204.806	52.5139	452.509	458.717	444.399	455.16	455.493	467.466	486.039	478.425	215.532	413.035	386.169	368.225	279.551	280.127	315.341	308.059	166.471	192.607	173.076	189.47	52.5139	465.613	454.41	490.998	506.217	438.491	438.869	509.787
40.2345	268.457	281.618	272.849	290.411	263.557	279.363	266.432	266.502	372.949	376.749	377.112	352.605	96.9821	98.7315	102.319	100.314	197.991	206.178	215.17	204.523	52.5658	452.238	459.408	443.493	454.854	455.33	466.843	485.79	477.745	214.217	412.216	385.835	367.83	279.601	280.481	315.555	308.18	166.391	192.636	172.964	189.658	52.5658	465.186	453.604	490.07	505.651	437.834	438.038	509.024
40.2668	268.502	281.213	272.475	289.631	263.265	279.065	266.426	265.98	372.502	376.625	376.548	351.542	96.7368	98.4995	102.218	100.267	197.233	206.177	214.923	204.1	52.6177	451.349	457.907	442.132	453.325	454.075	466.464	484.571	476.965	213.106	412.94	385.938	368.138	280.453	281.229	316.033	308.183	166.706	192.958	173.015	189.778	52.6177	464.688	453.251	489.578	505.204	437.551	437.938	508.15
40.2991	268.429	281.021	272.155	289.746	263.331	279.053	265.953	265.954	372.243	376.34	376.217	351.658	96.7857	98.4934	102.178	100.392	196.965	206.003	214.114	204.227	52.6697	450.576	456.783	441.262	453.655	453.954	466.348	483.821	476.754	212.187	412.083	385.569	368.008	280.505	280.859	316.017	308.23	166.466	192.851	173.131	189.633	52.6697	463.588	452.044	488.522	503.676	436.792	436.715	506.917
40.3313	268.293	280.818	271.775	289.073	263.269	278.24	265.807	266.05	372.046	375.714	375.85	351.414	96.4524	98.2889	101.899	100.205	196.64	205.564	214.227	203.7	52.7216	449.863	455.631	440.751	451.885	453.436	465.941	483.522	475.887	210.566	412.384	385.815	368.741	280.744	281.217	316.577	308.756	166.575	193.019	173.46	189.95	52.7216	462.392	450.995	487.451	502.463	436.388	435.782	507.177
40.3636	267.746	280.43	271.634	289.233	262.905	278.527	265.953	266.046	371.168	375.741	375.298	350.867	96.7888	98.2835	101.938	100.194	196.257	205.829	213.995	203.854	52.7735	449.193	455.644	440.955	452.327	453.669	465.735	483.318	475.479	209.534	413.138	386.009	369.145	280.875	281.546	316.56	309.412	166.743	193.297	173.408	189.724	52.7735	461.064	449.913	486.769	501.078	435.679	435.606	506.675
40.3959	267.608	280.172	271.356	288.347	261.973	278.189	265.023	265.952	370.472	374.852	375.186	350.57	96.3416	97.967	101.715	100.132	196.412	205.187	213.507	203.227	52.8255	448.118	454.283	439.449	450.758	452.197	464.616	482.365	474.296	208.199	413.122	386.067	369.023	281.007	281.912	316.961	309.374	166.892	193.456	173.411	190.05	52.8255	460.362	449.263	486.133	500.449	434.857	434.85	505.52
40.4281	266.805	279.866	271.327	288.901	262.487	278.87	265.394	265.65	370.379	374.55	374.617	349.801	96.2288	98.1046	101.746	99.9596	196.058	205.001	213.053	202.908	52.8774	447.559	454.167	439.22	451.169	452.007	464.098	482.357	474.366	207.435	412.69	386.379	368.805	281.424	282.184	317.621	309.31	167.11	193.695	173.513	190.319	52.8774	459.577	448.009	484.881	499.436	434.155	433.785	504.809
40.4604	266.728	279.137	270.492	288.236	261.616	278.152	264.992	265.756	369.958	373.661	374.151	348.968	96.1788	98.2305	101.657	99.9032	195.728	204.567	213.077	202.712	52.9294	447.163	452.846	438.088	448.805	450.841	463.173	481.487	473.753	206.26	412.99	386.38	369.286	282.208	282.484	317.713	310.169	167.269	193.637	173.64	190.655	52.9294	458.799	447.192	483.855	498.365	433.377	433.467	504.142
40.4927	266.61	279.396	270.917	288.173	262.169	278.632	264.67	265.014	369.016	373.726	373.239	348.756	96.2584	97.9634	101.689	99.7003	195.372	204.49	212.48	202.424	52.9813	446.2	452.278	436.783	449.327	450.783	462.889	480.84	472.917	204.918	413.008	386.395	368.703	282.107	282.071	317.553	310.151	167.091	193.511	173.724	190.527	52.9813	458.102	446.493	482.971	497.583	432.436	432.881	502.595
40.525	266.495	279.009	270.414	287.659	261.466	278.306	264.509	264.747	368.281	372.863	372.898	347.978	96.0507	97.6141	101.696	99.7823	195.324	203.448	212.421	202.335	53.0332	445.684	450.783	436.106	446.903	449.365	461.874	479.592	471.624	203.491	412.769	386.751	369.041	282.439	282.832	318.432	310.772	167.304	193.856	174.041	190.839	53.0332	457.31	445.872	481.829	496.589	431.192	432.021	501.94
40.5572	265.822	279.089	270.437	288.052	262.563	278.129	264.861	264.96	368.24	372.766	372.391	347.969	96.2897	97.7795	101.387	99.5618	195.028	203.325	211.998	201.902	53.0852	444.427	450.893	435.457	448.192	449.874	461.88	479.519	471.635	203.04	412.857	386.294	369.334	282.245	283.034	318.505	310.868	167.218	193.975	174.123	190.841	53.0852	456.006	444.707	481.166	495.112	430.882	431.516	501.846
40.5895	266.127	278.502	270.3	287.337	261.612	277.657	264.275	264.876	368.614	372.251	372.41	347.431	95.5797	97.7902	101.4	99.4966	194.493	203.315	211.687	201.346	53.1371	443.545	449.228	434.649	445.632	448.116	461.214	478.177	470.325	201.751	413.197	385.977	369.225	282.534	283.84	318.706	310.591	167.992	194.223	174.247	191.163	53.1371	455.009	444.041	480.575	494.515	430.717	430.297	501.294
40.6218	265.389	279.1	270.098	287.935	261.799	277.843	264.673	264.055	367.856	372.143	371.4	347.179	96.0019	97.5058	101.394	99.2723	193.979	202.886	211.39	201.212	53.1891	443.035	448.771	434.511	446.344	449.094	460.798	478.616	470.018	200.552	413.114	386.172	368.766	283.251	284.034	318.742	311.087	168.036	194.01	174.47	191.031	53.1891	454.17	442.513	478.764	492.585	429.809	429.109	500.089
40.654	265.223	278.541	269.715	287.054	261.249	277.127	264.256	264.284	366.802	371.265	371.492	346.609	95.673	97.6973	101.127	99.2937	193.99	202.818	211.305	200.835	53.241	441.74	447.227	433.187	443.921	447.538	459.639	477.037	468.491	199.428	413.547	386.605	368.904	283.796	284.566	319.849	312.025	168.205	194.31	174.54	191.795	53.241	453.379	441.284	477.611	491.342	429.034	429.145	499.767
40.6863	265.431	277.987	269.681	287.104	261.136	276.917	264.35	264.566	366.853	371.263	370.83	346.288	95.7306	97.7083	101.321	99.1684	193.631	202.835	210.979	200.956	53.2929	440.821	447.112	431.78	445.203	447.27	459.615	476.733	469.476	198.84	413.559	386.805	369.178	283.729	284.442	320.152	311.952	167.916	194.854	174.457	191.575	53.2929	452.389	440.193	477.057	490.738	428.483	428.87	498.82
40.7186	265.12	277.558	269.331	287.271	260.899	276.402	264.207	264.139	365.971	370.953	370.191	345.016	95.7049	97.3115	100.825	99.0231	193.813	202.246	210.636	200.305	53.3449	439.844	445.414	431.064	442.499	445.657	457.848	475.322	467.745	197.197	413.201	386.908	369.508	284.19	285.218	320.37	312.497	168.271	195.225	174.699	191.885	53.3449	451.356	439.295	476.285	489.984	427.723	427.956	497.608
40.7509	265.254	278.209	269.107	286.563	261.652	276.991	263.593	264.153	366.039	370.421	369.706	346.068	95.7989	97.1499	100.747	99.1524	193.509	202.183	210.358	200.571	53.3968	439.681	445.316	430.406	443.004	446.8	458.59	475.458	467.386	196.476	412.61	387.051	369.322	284.773	285.105	320.115	312.788	168.169	195.482	175.001	192.146	53.3968	450.23	437.344	474.712	488.485	426.444	426.919	496.188
40.7831	265.132	277.417	268.935	286.159	260.512	275.965	263.307	264.031	364.949	369.811	369.505	344.665	95.5055	97.2231	100.94	99.2222	193.275	202.201	210.193	200.291	53.4488	438.372	443.451	429.296	440.52	444.92	457.173	473.998	466.227	195.189	412.909	386.946	369.292	285.304	285.429	320.558	313.331	168.287	195.735	174.945	192.539	53.4488	449.107	436.258	473.293	487.369	425.608	425.455	495.306
40.8154	264.207	276.9	268.706	286.452	260.951	276.429	263.717	264.019	365.602	369.551	368.285	344.709	95.9246	96.9133	100.927	98.9615	193.15	202.047	209.955	199.966	53.5007	437.803	443.926	429.236	441.183	444.549	456.676	473.236	465.706	194.323	412.729	386.847	368.828	285.101	285.735	320.708	313.791	168.495	195.873	175.186	192.544	53.5007	448.788	435.44	472.2	486.708	424.854	424.562	494.178
40.8477	264.128	276.506	268.254	286.143	260.243	276.291	263.099	263.753	364.475	368.102	368.065	343.776	95.236	97.3199	100.782	98.7901	192.89	201.634	209.999	199.4	53.5526	436.273	441.963	427.571	438.691	442.817	455.261	472.154	464.773	192.62	412.491	386.25	369.014	285.126	286.298	321.055	314.081	168.804	196.104	175.508	192.907	53.5526	447.63	434.369	471.086	485.601	423.888	424.131	493.374
40.8799	263.834	277.168	268.381	285.684	260.754	276.271	263.077	263.417	364.802	369.012	368.151	343.782	95.4696	96.846	100.903	98.6652	192.38	201.043	209.204	199.081	53.6046	435.698	441.186	426.646	438.6	441.922	454.336	471.301	464.18	191.449	412.481	386.02	369.249	285.347	286.641	321.591	314.364	169.226	196.24	175.868	192.978	53.6046	446.113	433.444	470.125	484.3	422.794	423.272	493.019
40.9122	263.585	276.234	267.863	285.303	260.291	276.135	262.672	263.383	363.481	367.482	367.243	343.66	95.0634	96.7886	100.329	98.7004	192.25	200.775	209.414	198.669	53.6565	434.584	439.828	425.435	437.145	441.365	453.622	470.642	463.445	190.602	412.513	386.272	369.013	285.844	286.711	322.132	314.301	169.445	196.541	176.121	192.937	53.6565	445.377	432.037	469.224	482.943	421.857	422.436	491.89
40.9445	263.028	276.363	268.114	285.416	260.395	276.056	262.524	263.534	363.081	367.505	366.511	342.449	94.9549	96.7249	100.539	98.7132	191.935	200.757	208.645	198.365	53.7084	433.245	437.946	423.949	434.561	440.303	452.618	469.642	462.237	189.269	412.507	386.287	369.024	286.347	286.944	322.294	314.369	169.591	196.752	175.844	193.663	53.7084	444.071	430.412	468.173	481.212	421.302	421.174	490.401
40.9768	263.261	275.861	267.439	284.702	259.802	275.432	262.216	263.195	362.657	366.684	366.403	342.585	94.8293	96.4592	100.493	98.1436	191.59	200.281	208.314	198.395	53.7604	432.365	437.853	423.58	435.071	439.611	451.859	468.864	461.111	188.59	411.993	386.126	369.283	286.523	286.873	321.924	314.881	169.697	196.705	175.774	193.752	53.7604	442.641	428.975	466.768	479.586	420.22	419.512	488.884
41.009	262.858	276.317	267.341	285.192	259.823	276.024	262.962	262.6	362.768	366.904	365.941	342.188	95.3542	96.5688	100.369	97.9352	191.574	200.016	208.057	198.094	53.8123	431.143	436.248	421.93	431.806	437.738	450.144	467.994	459.827	187.562	411.549	385.774	369.495	287.165	287.335	322.778	315.348	170.108	197.284	176.263	194.081	53.8123	441.909	428.343	465.546	479.002	418.881	418.331	488.331
41.0413	263.018	275.718	266.838	284.533	259.329	275.424	262.59	262.946	361.983	366.156	365.979	341.228	94.7116	96.2799	100.227	98.1777	190.985	199.671	207.86	197.486	53.8643	430.849	436.585	422.086	433.313	438.882	451.071	467.402	460.785	187.151	411.75	386.28	368.988	287.125	287.58	322.95	315.505	170.338	197.168	176.575	194.034	53.8643	440.939	426.392	464.278	477.238	417.796	416.589	486.662
41.0736	262.694	275.859	267.343	285.007	260.46	275.558	262.34	262.722	362.295	366.04	365.403	341.786	94.895	96.3471	99.7699	98.3568	190.673	199.053	207.476	197.39	53.9162	429.427	434.088	420.137	429.724	436.392	448.802	465.351	458.748	185.384	411.924	386.41	369.006	287.826	288.692	323.364	316.289	170.657	197.342	176.767	194.816	53.9162	439.965	426	462.913	476.796	417.771	417.162	487.109
41.1059	262.775	275.09	266.974	284.031	259.222	274.85	261.974	262.675	360.953	364.809	364.681	340.711	94.5505	96.2018	100.077	98.4139	190.419	199.353	206.871	197.207	53.9681	429.086	433.873	420.335	431.13	436.627	448.759	465.522	457.885	184.818	411.491	385.788	368.443	287.482	288.171	323.132	315.83	170.595	197.472	177.024	194.895	53.9681	437.704	424.556	461.842	474.98	416.751	415.833	484.577
41.1381	262.137	275.361	266.666	284.431	259.358	275.767	261.888	262.583	360.8	364.93	364.742	340.764	94.7916	96.3066	99.8276	98.1812	190.169	199.13	206.68	197.143	54.0201	427.878	432.175	418.191	428.491	435.055	447.019	463.643	456.298	183.097	411.699	385.625	368.643	287.924	288.888	323.749	315.943	170.964	198.11	177.367	195.381	54.0201	437.311	424.055	461.055	474.051	415.77	415.307	484.202
41.1704	262.283	275.035	266.199	283.556	258.927	274.734	261.728	262.377	360.147	363.996	363.82	340.049	94.5753	96.3031	100.025	97.793	190.084	198.706	207.12	196.635	54.072	427.045	432.412	417.975	429.392	434.812	447.509	463.387	456.455	182.881	411.997	385.317	368.229	288.242	288.548	323.868	316.104	171.225	198.132	177.144	194.976	54.072	436.749	422.233	460.249	471.986	414.888	413.801	482.977
41.2027	261.738	274.754	266.103	283.746	258.842	274.886	261.668	261.858	359.906	363.768	363.219	340.235	94.5451	96.0793	99.6281	97.7939	189.733	198.315	206.25	196.376	54.124	426.124	430.763	416.447	426.477	432.876	445.506	461.912	454.857	181.566	411.417	385.009	368.592	289.423	290.357	324.898	316.81	172.328	198.955	177.797	196.32	54.124	435.256	421.373	458.613	471.916	413.276	413.303	482.343
41.2349	261.756	274.45	265.52	283.458	258.489	274.466	261.766	262.521	359.197	363.766	363.214	338.909	94.2916	96.0024	99.7049	97.482	189.649	198.304	206.378	196.117	54.1759	425.292	430.469	416.179	427.383	433.52	445.379	461.428	454.572	181.18	411.016	385.395	367.586	288.989	289.401	324.516	316.971	171.915	198.76	177.447	195.424	54.1759	433.963	419.116	456.993	469.519	412.031	411.897	480.637
41.2672	261.496	274.56	265.594	283.037	259.157	274.756	261.511	262.087	358.898	363.59	363.274	338.731	94.2772	95.9267	99.8146	97.812	189.414	197.995	206.17	196.388	54.2278	423.589	428.158	414.593	423.916	431.227	442.868	459.831	452.983	179.37	410.996	384.74	368.087	289.69	290.86	325.233	317.702	172.377	199.202	178.635	196.988	54.2278	432.569	418.722	456.041	469.64	411.162	411.323	480.767
41.2995	261.594	273.813	265.378	282.671	258.416	274.4	261.045	262.242	357.888	362.662	362.395	338.407	94.0778	95.9733	99.3724	97.5518	188.514	197.462	205.874	195.806	54.2798	422.717	427.869	413.424	424.807	431.774	443.257	459.103	452.86	178.72	410.413	384.305	367.669	288.774	289.509	324.438	317.269	172.187	199.439	178.273	196.456	54.2798	431.547	416.658	454.703	467.974	409.901	410.277	479.208
41.3318	261.164	273.811	265.625	283.049	258.793	274.869	261.725	261.441	358.004	362.754	362.522	338.711	94.2183	95.9068	99.4914	97.5773	188.404	197.56	205.505	195.518	54.3317	420.919	425.757	412.042	421.75	429.038	441.306	456.528	450.435	177.256	410.591	383.773	367.674	289.682	290.546	325.43	317.92	172.8	200.37	179.015	197.57	54.3317	430.374	416.304	453.539	465.983	409.215	409.141	478.173
41.364	261.07	273.563	265.513	282.303	258.262	274.099	260.885	261.877	357.331	361.878	361.762	337.444	93.8411	95.9211	99.2488	97.6877	188.712	196.844	205.255	195.541	54.3837	419.339	424.555	411.656	422.411	429.129	440.634	456.59	449.823	176.538	410.172	383.62	366.813	289.393	290.36	325.164	317.71	172.492	200.289	178.848	197.337	54.3837	428.984	413.556	452.211	463.644	408.173	407.581	475.961
41.3963	261.128	273.529	265.096	282.601	258.542	274.308	261.142	261.632	357.687	361.93	361.002	337.775	94.0649	95.5936	99.4357	97.4496	188.591	197.001	204.98	195.223	54.4356	417.473	421.931	409.018	419.347	426.549	438.212	454.458	448.019	175.189	409.894	382.819	366.928	290.223	290.775	326.47	318.283	173.281	200.924	179.071	197.786	54.4356	428.33	413.1	450.998	463.136	407.726	407.479	476.295
41.4286	261.163	273.022	264.882	281.919	258.446	274.016	260.997	261.55	357.031	361.23	360.399	336.54	93.8774	95.4998	99.358	97.4008	187.948	196.57	204.955	194.591	54.4875	417.42	423.208	409.447	420.751	427.483	439.175	455.338	448.008	174.641	408.94	383.253	366.715	290.202	290.887	326.1	318.262	173.413	201.021	179.073	197.503	54.4875	427.296	411.59	449.441	461.784	406.831	405.845	473.991
41.4608	260.688	273.283	264.718	282.605	258.528	274.453	260.391	260.975	356.768	361.129	360.336	336.993	93.998	95.4473	99.161	97.1799	187.895	196.6	204.322	194.434	54.5395	415.993	421.395	407.632	417.529	424.991	436.629	453.248	445.851	172.939	408.484	383.234	366.671	290.552	291.675	326.461	318.809	174.188	201.485	179.762	198.75	54.5395	425.672	410.227	448.006	460.419	405.153	404.237	473.317
41.4931	260.707	272.669	264.307	281.869	258.231	273.931	260.831	261.259	355.818	360.421	359.975	336.108	93.8179	95.351	99.0758	97.4031	187.674	195.939	203.989	194.212	54.5914	415.379	420.832	406.896	418.584	425.469	436.761	452.644	446.569	172.988	408.651	382.634	366.049	290.331	290.849	325.645	318.6	174.083	201.378	180.078	198.392	54.5914	423.826	408.382	445.888	458.283	403.642	402.197	471.058
41.5254	260.14	272.847	264.565	281.825	258.274	273.855	260.915	260.725	355.934	359.582	359.245	335.777	93.8368	95.2287	98.9441	97.28	187.101	195.576	203.52	193.795	54.6434	413.787	418.374	404.715	414.932	422.3	434.596	450.636	443.96	171.508	408.147	382.664	365.666	290.427	292.213	325.891	319.253	174.282	202.158	180.678	199.559	54.6434	423.477	408.378	445.874	458.221	403.318	402.855	471.317
41.5577	259.997	272.289	263.821	281.444	257.691	273.512	261.04	260.515	354.679	359.147	359.349	334.967	93.643	95.2891	98.861	97.2195	187.03	195.286	203.355	193.377	54.6953	412.73	418.287	405.168	416.313	422.902	434.387	450.477	444.02	170.734	407.785	381.688	365.425	290.685	291.721	326.004	319.097	174.196	202.13	180.607	198.975	54.6953	422.376	407.383	445.079	456.533	402.193	401.688	469.531
41.5899	259.761	272.228	264.009	280.899	257.467	273.556	260.691	259.941	354.689	358.609	358.528	335.095	93.6781	95.1886	98.8504	97.2302	186.726	195.102	202.74	193.295	54.7472	411.312	416.122	402.918	413.256	420.748	432.81	448.108	441.492	169.601	407.73	381.141	365.548	291.442	292.623	326.859	319.218	174.995	202.816	181.02	199.992	54.7472	420.836	406.411	442.849	455.34	400.769	399.956	468.898
41.6222	259.683	271.992	263.559	280.666	257.186	273.061	260.401	260.261	354.404	358.017	358.122	334.527	93.2857	95.1164	98.6815	97.1637	186.548	194.613	202.615	192.865	54.7992	410.24	415.385	402.127	413.244	421.144	432.13	448.185	441.865	168.644	406.465	381.01	365.525	290.859	292.232	326.745	319.528	175.014	202.888	181.111	200.093	54.7992	419.248	403.702	440.89	452.941	399.012	397.848	466.519
41.6545	258.987	272.171	263.201	280.716	257.376	273.432	259.781	259.835	354.195	357.956	357.715	334.199	93.5143	94.996	98.632	96.8991	186.501	194.442	202.346	192.65	54.8511	409.08	413.364	399.845	410.209	417.896	429.428	445.568	439.47	167.11	405.711	380.072	364.714	291.186	292.654	326.938	319.877	175.317	203.57	181.501	200.754	54.8511	418.338	403.544	440.054	452.63	398.672	397.644	466.885
41.6867	259.205	271.571	263.373	280.368	256.864	273.212	259.675	260.217	353.334	357.3	357.002	333.287	93.2891	94.9781	98.4511	96.9389	185.864	194.401	202.409	192.309	54.903	407.48	412.893	399.225	410.495	418.097	429.325	445.589	438.589	166.325	404.719	379.874	363.907	291.244	292.622	326.826	319.703	175.528	203.722	181.395	200.32	54.903	417.557	401.663	439.658	450.792	397.904	396.648	465.553
41.719	258.733	271.917	263.13	280.458	257.534	273.289	260.16	260.079	352.811	356.913	356.867	332.708	93.4009	94.8569	98.3737	96.8079	185.576	194.323	202.022	192.088	54.955	406.344	410.353	397.059	407.438	415.967	427.125	443.834	437.463	165.392	404.246	379.617	363.488	291.823	293.168	326.831	319.908	176.491	204.592	181.967	201.705	54.955	415.839	400.066	437.667	449.765	396.195	395.357	463.714
41.7513	258.938	271.364	263.128	279.935	256.831	273.133	259.793	260.042	352.627	356.652	356.922	332.631	93.3945	94.5007	98.3442	96.6261	185.319	193.919	202.046	191.911	55.0069	405.552	410.415	396.992	408.518	415.722	427.509	442.98	435.988	165.074	404.863	379.165	363.14	291.149	292.56	326.364	319.335	176.44	204.545	182.433	201.786	55.0069	414.104	397.641	435.759	447.386	394.717	394.355	461.154
41.7836	258.697	270.926	262.88	279.805	256.692	273.218	259.596	260.041	352.525	356.357	356.816	332.42	93.2637	94.7277	98.2675	96.6146	185.199	193.411	201.416	191.798	55.0589	403.704	408.445	395.463	405.277	413.374	424.712	440.674	433.795	163.6	404.407	378.69	362.618	291.364	293.266	327.028	319.842	177.256	205.121	183.236	202.977	55.0589	412.695	397.64	434.657	446.575	393.84	393.063	461.916
41.8158	258.509	270.423	262.451	279.4	256.923	272.973	259.482	259.756	351.895	355.963	355.912	331.736	93.1182	94.7575	98.0945	96.6128	185.134	192.893	200.955	191.365	55.1108	403.444	407.987	394.399	405.227	413.528	424.428	439.466	432.976	162.683	403.881	378.318	362.053	291.422	292.907	326.706	319.344	177.209	205.095	182.948	202.457	55.1108	411.674	394.162	432.476	443.829	392.007	390.83	458.558
41.8481	258.113	271.001	262.986	279.812	257.171	272.573	259.508	259.804	351.473	355.512	355.073	331.733	92.9825	94.7483	98.0723	96.7527	184.662	192.768	200.731	190.963	55.1627	402.022	406.578	392.766	402.711	411.403	422.969	438.376	431.962	161.806	403.586	378.198	361.856	292.111	293.009	327.266	319.706	177.91	205.59	183.811	203.59	55.1627	410.551	394.514	432.306	444.394	391.413	390.723	459.163
41.8804	258.196	270.142	262.302	279.705	256.987	272.478	259.433	259.862	350.8	354.877	354.594	331.304	92.9439	94.7218	98.1329	96.5124	183.962	192.698	200.486	190.47	55.2147	400.962	406.179	392.974	405.363	412.284	423.816	438.729	432.129	161.431	402.5	377.469	361.45	291.552	292.585	327.233	319.39	177.91	206.361	183.439	203.097	55.2147	409.565	391.75	430.829	441.443	390.602	389.724	457.991
41.9127	258.456	269.919	261.849	279.356	256.697	272.604	259.326	259.698	350.336	354.707	354.427	330.883	93.2468	94.5138	98.2013	96.4138	183.708	192.342	200.222	190.537	55.2666	399.327	403.56	390.487	401.271	408.817	420.948	435.722	429.385	159.977	401.438	377.286	360.696	292.026	293.561	326.865	320.363	178.644	206.718	184.355	204.396	55.2666	407.896	392.455	429.743	440.51	389.351	388.728	457.891
41.9449	258.313	269.868	261.842	279.052	256.524	272.646	259.151	259.446	349.959	354.699	354.13	330.531	93.1266	94.3402	98.1786	96.4067	183.82	192.217	200.033	190.826	55.3186	398.589	403.003	390.214	402.122	409.541	419.986	435.084	428.387	159.164	400.853	376.684	360.926	291.39	292.978	326.505	319.936	178.367	206.039	184.779	202.924	55.3186	407.266	389.375	427.196	438.212	387.846	386.632	454.577
41.9772	257.77	270.025	261.977	279.217	256.531	272.679	258.984	259.465	349.669	354.395	353.336	330.118	92.7947	94.3242	98.0513	96.2027	183.466	191.954	199.954	190.308	55.3705	397.022	400.7	388.057	399.171	407.216	418.035	433.28	426.649	158.134	400.582	375.626	360.01	291.429	293.8	326.84	320.014	179.097	206.996	185.402	205.099	55.3705	405.688	389.169	426.43	437.858	386.54	385.853	453.662
42.0095	257.401	269.785	261.806	278.679	256.241	272.32	258.982	259.428	349.26	353.781	352.933	329.564	92.6831	94.575	97.8535	96.1856	183.277	191.519	199.645	189.659	55.4224	396.549	400.575	388.535	400.294	407.837	419.148	434.143	427.369	158.195	400.73	375.931	359.76	291.798	292.833	326.664	319.453	179.119	207.069	185.379	204.537	55.4224	404.444	387.642	425.284	435.613	384.871	384.236	451.756
42.0417	257.061	269.27	261.504	278.14	256.182	272.052	259.161	259.341	348.861	353.176	352.633	329.224	92.7375	94.47	97.674	96.0968	183.215	191.212	199.238	189.5	55.4744	394.767	397.972	385.916	396.757	404.663	415.835	431.689	424.261	156.503	400.121	374.791	358.716	291.74	293.331	327.307	320.349	179.625	208.055	185.822	205.371	55.4744	403.005	386.512	423.332	434.842	384.372	383.392	450.776
42.074	256.95	269.249	261.292	278.398	256.348	272.039	258.939	259.423	348.158	352.746	352.08	328.938	92.7004	94.3201	97.6012	96.0337	182.786	190.826	199.132	189.328	55.5263	392.894	397.014	384.77	396.497	405.003	415.612	430.254	424.327	155.879	398.92	374.564	358.495	291.569	292.555	326.575	320.143	179.48	208.245	186.026	205.329	55.5263	401.813	384.538	421.545	432.783	383.141	381.67	448.787
42.1063	257.52	268.632	260.921	278.324	256.173	271.832	258.587	259.437	347.507	352.325	351.86	328.327	92.4142	94.4719	97.5848	96.0022	182.549	190.63	198.944	189.263	55.5783	391.491	395.094	382.724	393.723	402.129	413.559	427.488	422.104	154.833	397.84	373.449	357.797	291.747	292.959	326.807	320.267	180.451	209.073	186.299	206.693	55.5783	400.583	383.252	420.307	431.746	381.677	380.376	448.508
42.1386	256.561	268.244	260.893	278.25	256.084	271.98	258.803	259.432	347.901	351.84	351.59	328.171	92.4149	94.2717	97.5215	95.8721	182.456	190.464	198.412	189.265	55.6302	391.42	396.648	383.739	396.173	403.462	414.497	429.761	422.889	154.624	397.714	372.735	357.556	291.096	293.055	326.864	319.284	180.195	208.713	186.561	206.197	55.6302	399.752	381.744	419.468	430.168	381.018	379.579	446.841
42.1708	256.7	268.093	260.423	277.561	255.718	271.838	258.573	259.058	347.404	351.373	351.139	327.698	92.3393	94.0903	97.392	95.7736	182.087	190.283	198.323	188.583	55.6821	389.184	393.338	380.915	392.251	400.064	411.413	426.01	420.03	153.02	396.976	372.647	356.642	291.646	293.321	326.516	319.781	181.128	209.522	187.23	207.362	55.6821	397.82	380.867	417.807	428.758	380.366	378.242	445.673
42.2031	256.36	268.468	260.553	277.831	256.143	271.655	258.359	258.857	346.941	351.402	350.961	327.561	92.416	94.1026	97.3359	95.7014	181.649	190.282	197.924	188.51	55.7341	387.505	392.718	380.287	392.858	400.331	410.608	425.181	418.719	152.509	396.383	371.181	355.202	291.337	292.449	325.947	319.239	181.344	210.073	187.701	207.085	55.7341	395.962	378.666	415.42	426.46	378.225	376.29	443.669
42.2354	256.346	268.148	260.402	277.538	255.865	271.569	258.218	258.956	346.425	350.636	350.522	327.262	92.1226	93.8718	97.1213	95.7246	181.73	189.928	197.861	188.479	55.786	386.047	390.118	378.29	388.842	397.471	408.352	422.778	416.78	151.351	395.598	370.646	355.653	291.433	292.866	326.448	319.515	181.698	210.568	188.01	207.933	55.786	394.525	377.069	413.972	425.075	377.1	375.13	443.261
42.2676	256.092	268.255	260.62	277.523	255.8	271.641	258.499	258.6	346.111	350.152	350.271	326.735	92.1075	93.7121	97.3409	95.5474	181.443	189.662	197.411	188.139	55.838	385.997	391.571	378.334	390.481	398.858	408.967	422.977	416.957	151.034	394.815	370.103	355.109	291.112	292.706	326.515	319.802	181.946	210.826	188.558	207.887	55.838	393.639	375.721	412.808	423.621	375.98	374.085	441.516
42.2999	255.921	267.232	260.231	277.206	255.699	271.09	258.351	258.584	345.34	349.889	349.623	326.274	92.2244	93.6171	97.4298	95.4308	181.028	189.066	197.437	187.539	55.8899	383.881	388.07	375.497	386.587	395.196	405.655	420.404	414.657	149.748	393.851	369.578	354.774	291.066	293.112	326.233	319.996	182.649	211.243	188.613	208.508	55.8899	392.441	374.375	411.205	422.924	374.374	373.293	440.246
42.3322	255.883	267.813	259.887	276.982	255.81	271.627	258.644	258.33	345.807	349.906	349.235	326.301	92.3875	93.7156	97.2151	95.4773	181.007	189.355	196.92	187.449	55.9418	382.102	387.128	374.57	386.564	395.169	405.611	419.478	413.483	149.146	392.687	369.051	353.503	290.815	292.613	325.648	319.271	182.574	211.555	188.523	208.968	55.9418	390.631	372.901	409.616	420.791	372.834	371.087	438.529
42.3645	256.38	267.135	259.325	276.749	255.029	271.154	258.491	258.626	345.606	349.213	349.252	325.714	91.9621	93.5077	97.1102	95.2793	180.871	189.033	196.978	187.63	55.9938	380.622	384.447	372.563	383.163	392.795	402.757	417.914	411.385	148.06	391.793	368.408	352.722	291.185	292.445	325.432	319.057	183.166	212.124	189.31	209.673	55.9938	388.923	371.199	408.507	418.896	371.369	369.489	437.159
42.3967	255.47	267.49	259.752	276.819	255.748	271.608	258.425	258.8	344.647	348.593	348.575	325.475	91.8577	93.4248	96.965	95.2711	180.378	188.968	196.557	187.744	56.0457	379.835	384.184	372.021	383.614	392.035	401.842	417.05	410.975	147.575	391.429	368.047	352.306	291.029	292.292	325.24	318.952	183.497	212.205	189.628	209.811	56.0457	387.344	369.464	407.151	417.201	370.439	368.989	436.456
42.429	255.435	266.772	259.596	276.032	255.508	271.409	257.978	258.977	344.369	347.719	348.324	324.472	91.9659	93.5102	96.9371	95.3276	180.233	188.636	196.474	186.478	56.0976	377.879	381.688	369.583	380.641	389.853	399.583	415.045	409.153	146.825	390.725	367.319	352.064	290.905	291.998	325.062	318.636	183.727	212.315	189.969	210.25	56.0976	386.151	367.888	405.88	416.166	369.792	367.963	435.338
42.4613	255.297	267.098	259.423	276.448	255.587	271.341	258.346	258.78	344.143	347.694	347.387	324.858	92.1833	93.5055	97.1101	95.2345	180.563	188.387	196.105	186.613	56.1496	377.311	381.689	368.935	381.892	390.499	400.174	414.983	408.312	146.086	390.188	366.758	351.47	290.219	291.787	324.645	317.911	183.876	212.895	190.377	210.584	56.1496	384.499	365.812	403.735	414.574	367.611	366.318	433.39
42.4935	255.208	266.937	258.87	275.658	254.912	271.072	258.018	258.558	343.393	347.185	346.966	324.082	91.782	93.3332	96.707	95.2111	179.735	187.914	195.64	186.123	56.2015	375.519	378.977	366.459	378.16	387.203	397.256	412.212	406.206	144.945	388.829	366.065	350.672	290.267	291.797	324.616	317.996	184.734	213.434	190.872	211.235	56.2015	382.94	364.862	402.02	412.645	365.695	364.656	432.136
42.5258	254.817	267.123	259.332	276.067	255.868	271.44	257.927	258.309	343.197	347.101	346.895	324.479	91.8734	93.3524	96.5993	95.4687	179.582	187.582	195.317	185.822	56.2535	374.178	379.186	366.535	378.378	387.012	397.341	411.319	405.725	144.277	388.139	365.228	350.129	290.712	291.944	324.5	318.173	184.867	213.837	190.992	211.545	56.2535	382.302	363.822	400.923	411.302	364.566	363.562	430.321
42.5581	254.72	266.565	258.682	276.054	255.673	270.895	258.399	258.588	342.773	346.639	346.451	323.546	91.4012	93.351	96.4312	95.0335	179.631	187.296	194.953	185.764	56.3054	372.881	376.296	364.296	374.935	384.249	394.53	408.828	403.157	143.334	386.847	364.137	349.039	290.548	292.159	324.101	318.103	185.365	214.221	191.185	211.896	56.3054	380.84	362.314	399.409	409.691	363.491	362.169	429.042
42.5904	255.121	266.466	259.187	275.468	255.671	271.154	257.829	258.199	342.548	346.904	345.67	323.647	91.8563	93.5957	96.7699	95.1175	178.902	187.197	194.35	185.532	56.3573	372.815	376.98	365.243	376.642	385.182	395.61	409.264	403.323	142.903	386.338	363.678	348.923	290.054	291.822	323.62	317.454	185.608	214.301	191.524	212.289	56.3573	378.968	360.594	397.729	407.509	361.624	360.28	428.006
42.6226	255.192	265.845	258.535	275.549	255.495	270.653	258.49	258.334	341.775	345.679	345.532	322.462	91.7622	93.4009	96.2242	94.8218	178.752	186.742	194.564	185.348	56.4093	370.165	374.477	361.968	372.5	381.764	392.705	406.754	401.211	141.724	385.562	362.806	347.881	289.697	291.436	323.449	317	186.035	214.597	192.133	212.6	56.4093	377.764	359.015	396.217	406.448	360.397	359.31	426.802
42.6549	254.308	266.961	258.156	275.695	255.285	271.534	257.804	257.937	341.82	346.113	345.902	322.994	91.9583	93.2245	96.4143	94.836	178.67	186.692	193.989	185.064	56.4612	369.362	374.081	361.04	373.427	381.702	391.318	404.887	399.079	140.687	383.915	361.215	346.041	288.828	290.656	323.118	316.743	186.309	215.164	192.932	212.826	56.4612	376.144	357.202	394.512	405.016	359.348	358.532	425.663
42.6872	254.642	266.458	258.031	275.274	255.277	270.73	258.005	257.971	341.464	344.488	344.742	321.818	91.3592	93.2301	96.6884	94.937	178.336	186.411	193.922	184.615	56.5132	366.997	370.935	358.524	369.327	379.055	388.758	402.82	396.843	139.875	382.83	360.058	344.967	288.828	290.438	322.68	316.457	186.628	215.827	193.209	213.608	56.5132	374.66	355.71	393.009	403.214	357.766	357.065	424.06
42.7194	254.011	265.829	258.439	275.238	255.613	270.999	258.108	257.908	341.255	344.634	344.878	321.79	91.5352	93.1741	96.3942	94.8051	178.248	185.935	193.538	184.36	56.5651	365.787	369.591	357.91	367.95	378.315	388.077	402.137	395.741	139.336	382.547	359.794	344.549	288.841	290.406	322.318	316.195	186.888	216.21	193.368	214.146	56.5651	373.486	354.497	391.931	401.76	356.732	355.04	422.309
42.7517	254.079	265.579	257.847	274.46	255.038	271.005	257.724	257.984	340.477	344.955	343.95	320.985	91.309	93.0424	96.3856	94.6553	177.81	185.788	193.726	183.991	56.617	364.681	368.373	356.676	367.282	377.547	387.425	400.953	394.83	138.625	381.689	359.253	343.895	288.476	289.984	322.384	316.112	187.048	216.462	193.51	214.257	56.617	372.038	353.022	390.556	399.694	355.464	353.649	420.655
42.784	253.96	265.791	258.09	275.207	254.925	270.77	258.173	258.008	340.246	344.338	343.529	321.314	91.704	93.1414	96.4047	94.8264	177.7	185.649	193.2	183.996	56.669	362.312	366.484	354.417	365.497	375.366	384.827	398.809	393.354	137.755	380.882	358.169	343.007	288.292	289.784	322.108	315.826	187.662	216.858	193.718	214.768	56.669	370.408	351.64	388.773	398.263	353.716	353.047	419.141
42.8163	254.073	265.462	257.824	274.299	254.681	270.896	257.646	257.931	339.687	343.679	343.156	320.237	91.2982	93.0434	96.2121	94.75	177.728	185.473	193.419	184.131	56.7209	360.984	365.17	353.273	364.391	373.888	383.357	397.58	391.879	137.112	380.393	357.25	342.625	287.798	289.641	321.373	315.179	188	217.192	194.64	215.308	56.7209	369.042	349.815	387.218	396.8	352.428	351.317	417.469
42.8485	253.769	265.901	257.93	274.945	255.295	271.314	257.752	257.904	339.961	343.701	343.621	320.621	91.5951	93.272	95.8294	94.5899	177.37	185.378	192.641	183.607	56.7729	359.581	362.821	351.405	361.672	371.627	381.579	395.378	389.8	136.16	378.8	356.122	341.496	287.318	289.191	321.118	314.807	188.289	217.789	195.2	215.917	56.7729	368.311	348.722	386.198	395.665	351.4	350.216	416.817
42.8808	253.659	265.372	257.581	274.094	254.7	270.862	257.345	258.024	338.823	342.356	342.567	320.226	91.1278	92.918	96.5269	94.5899	176.417	185.086	192.79	183.186	56.8248	358.811	362.907	351.233	362.108	371.946	381.288	394.572	389.44	135.656	377.587	355.616	340.354	286.571	288.637	320.748	314.343	188.562	218.364	195.205	216.054	56.8248	366.782	347.393	384.534	393.944	350.134	349.013	415.259
42.9131	253.161	265.242	257.7	274.829	255.234	271.086	257.597	257.857	339.411	342.93	342.723	319.743	91.6558	92.6791	96.438	94.5886	176.471	184.856	192.441	182.918	56.8767	356.996	360.688	349.03	359.423	369.776	379.704	393.253	387.989	135.161	377.068	355.024	339.815	286.592	288.677	320.518	314.327	189.023	218.506	195.246	216.435	56.8767	365.408	346.054	383.226	392.59	349.245	347.867	414.028
42.9454	253.57	265.359	257.272	274.212	254.746	270.705	256.907	257.815	338.011	342.17	341.98	320.052	91.074	92.5936	96.1486	94.7899	176.561	184.493	192.005	182.761	56.9287	356.381	360.416	348.743	359.436	368.802	378.995	392.227	386.701	134.542	376.327	354.047	338.951	286.375	288.3	319.795	313.968	188.887	218.449	195.111	216.17	56.9287	364.19	344.311	381.742	391.248	347.821	346.345	412.645
42.9776	253.13	265.095	257.664	274.118	254.979	270.574	257.646	257.607	338.051	342.289	341.49	318.551	91.3789	92.5821	95.7923	94.6004	176.143	184.065	191.489	182.639	56.9806	353.342	357.483	345.863	356.393	366.338	376.003	389.896	384.436	133.675	374.825	352.87	338.398	286.207	288.026	319.383	313.273	189.129	219.146	195.64	216.847	56.9806	362.766	343.052	380.158	389.481	346.047	344.544	411.209
43.0099	253.122	264.65	257.55	273.575	254.887	270.42	257.032	257.929	337.161	341.805	341.822	318.841	90.9975	92.2925	95.6463	94.5868	175.958	184.124	191.042	182.171	57.0325	351.965	355.98	344.513	354.654	364.872	374.422	388.273	383.005	133.087	373.249	351.576	337.07	285.436	287.336	318.955	313.006	189.042	219.225	196.073	217.286	57.0325	361.367	341.77	378.755	387.419	344.524	342.918	409.724
43.0422	253.084	264.784	257.009	273.85	255.049	270.582	257.512	257.345	337.553	341.94	340.505	319.188	91.2034	92.7035	95.7669	94.2381	175.912	183.797	190.853	182.15	57.0845	350.404	353.534	342.198	351.759	361.611	371.93	385.872	380.512	132.054	371.728	350.071	335.623	284.608	286.848	318.209	312.558	189.833	219.5	196.613	218.035	57.0845	358.663	339.423	376.568	385.958	342.72	341.972	408.777
43.0744	253.19	264.664	256.999	273.553	254.93	270.485	257.324	257.681	336.458	340.747	340.604	318.129	90.8054	92.4767	95.8719	94.2502	175.234	183.784	190.881	181.705	57.1364	349.71	353.913	342.591	353.183	362.837	372.427	385.919	380.743	131.727	371.26	349.352	334.772	284.243	286.049	317.271	311.618	190.371	219.766	196.779	217.864	57.1364	356.693	337.459	374.291	383.839	341.373	340.489	406.719
43.1067	252.747	264.543	256.826	273.695	254.88	271.131	258.245	257.999	336.862	341.288	340.726	317.777	91.1858	92.9029	95.8778	94.1914	175.445	183.529	190.656	182.013	57.1884	347.748	351.434	340.101	349.571	358.806	368.963	382.516	378.318	130.719	369.819	348.185	333.693	283.971	285.888	316.82	310.941	191.021	220.397	197.344	218.664	57.1884	355.491	336.336	372.203	381.973	340.038	338.381	405.591
43.139	252.865	263.964	256.335	273.446	254.652	270.526	257.676	257.616	335.87	340.409	340.268	317.104	90.9141	92.3456	95.4674	94.2312	175.215	183.293	190.438	181.157	57.2403	347.408	350.95	339.657	349.838	359.945	369.007	383.393	377.39	130.117	369.174	347.933	333.451	283.813	285.576	315.931	310.763	191.039	220.401	197.559	218.363	57.2403	353.863	334.244	370.397	380.056	338.274	337.206	403.14
43.1713	252.775	263.709	256.797	273.714	255.198	270.625	257.614	257.861	336.166	340.173	339.83	317.235	90.9295	92.342	95.6649	94.3754	174.826	182.828	189.831	181.142	57.2922	345.196	348.023	336.975	345.779	355.928	365.304	379.682	374.422	128.859	367.354	346.523	332.331	283.343	285.183	316.036	310.216	191.771	220.81	198.087	219.383	57.2922	352.976	333.212	369.638	379.471	337.225	335.976	403.136
43.2035	253.086	263.422	256.432	273.396	254.758	270.682	257.135	257.99	335.315	339.719	339.415	316.486	90.8116	92.2225	95.4837	94.2087	174.725	182.507	190.063	180.946	57.3442	344.314	347.952	336.358	346.623	356.28	366.257	379.195	374.226	128.632	366.322	345.332	331.352	282.286	284.781	315.613	309.449	191.404	220.618	198.078	218.806	57.3442	351.609	331.119	368.24	377.635	336.027	334.619	401.283
43.2358	252.459	264.081	256.6	273.843	255.143	270.627	257.517	257.793	335.843	338.956	339.62	316.414	91.0849	92.4	95.6757	93.974	174.613	182.137	189.508	180.734	57.3961	342.189	345.256	333.145	342.648	352.604	362.216	375.785	371.393	127.419	364.524	343.849	330.083	281.76	283.839	314.739	308.862	192.042	221.516	198.653	219.411	57.3961	350.453	330.236	366.98	376.173	335.172	333.512	400.384
43.2681	252.526	263.397	255.989	273.206	254.818	270.47	257.613	257.541	335.07	338.447	339.144	315.686	90.7243	92.1446	95.6046	94.2098	174.169	181.846	189.588	180.85	57.4481	341.213	345.136	334.519	344.626	354.008	363.307	376.358	371.578	127.247	364.402	343.197	329.243	281.624	283.292	314.056	308.008	191.817	221.546	198.506	219.281	57.4481	349.178	328.96	365.338	374.474	333.472	331.664	397.295
43.3003	252.288	263.695	255.999	273.156	254.823	270.919	257.898	256.949	335.258	338.266	337.825	315.728	90.8078	92.1983	95.4664	94.1342	174.002	181.666	189.135	180.784	57.5	339.367	342.93	331.54	341.099	350.046	360.157	373.819	368.575	126.25	363.241	342.129	328.125	281.06	282.58	313.031	307.147	192.619	222.032	199.074	220.637	57.5	347.318	327.157	363.74	372.813	331.83	330.442	397.269
43.3326	252.02	263.555	255.771	272.506	254.657	270.626	257.15	257.423	334.23	337.786	338.214	315.066	90.5314	92.2642	95.4932	94.0626	173.585	181.246	188.927	180.074	57.5519	338.789	342.335	331.728	341.951	352.073	361.293	373.713	368.563	125.879	361.887	340.869	327.567	280.267	282.074	312.282	306.648	191.968	222.101	198.725	219.785	57.5519	345.456	325.29	362.256	370.546	330.007	327.717	393.682
43.3649	251.599	263.743	256.017	272.666	255.119	270.445	257.226	257.011	334.063	337.68	337.87	315.367	90.9292	92.3884	95.4524	93.876	173.31	181.36	188.68	179.896	57.6039	336.579	339.538	328.153	337.256	347.709	357.453	370.021	364.767	124.903	360.374	339.036	325.545	279.751	281.47	312.091	306.103	192.666	222.521	199.358	220.858	57.6039	344.624	324.499	360.484	370	328.787	327.157	394.759
43.3972	251.773	263.219	255.65	272.325	254.709	270.214	257.651	257.277	333.864	337.473	337.478	314.331	90.3872	92.0848	95.4029	93.8903	173.518	181.01	188.778	179.476	57.6558	336.227	339.5	328.809	338.576	348.636	356.906	369.387	363.696	123.998	359.138	338.265	324.41	278.927	280.959	311.348	305.555	192.64	222.702	199.13	220.104	57.6558	344.123	323.228	359.809	367.558	328.337	325.457	391.372
43.4294	251.72	263.523	255.551	272.119	254.93	270.655	257.75	257.144	333.434	337.635	337.465	314.4	90.3482	92.2095	95.2201	93.9494	173.282	180.764	188.191	179.381	57.7078	334.087	336.45	325.543	334.497	344.554	353.727	366.932	361.531	123.302	357.943	336.933	323.215	278.29	280.556	310.052	305.118	193.52	223.418	200.085	221.135	57.7078	341.28	321.417	357.443	366.141	326.68	324.506	391.949
43.4617	251.912	262.878	255.394	272.276	254.618	270.44	257.32	257.205	332.726	336.67	337.14	313.773	90.1553	91.9416	95.3744	93.8125	172.867	180.326	188.406	178.873	57.7597	333.491	336.616	325.776	335.812	346.206	354.839	367.431	361.941	123.062	357.132	336.676	323.096	277.612	279.924	309.853	304.049	192.059	223.082	199.795	220.894	57.7597	338.676	318.48	355.884	364.14	325.171	322.88	389.233
43.494	251.383	262.883	255.287	272.299	254.633	271.363	257.432	257.411	331.977	336.518	336.772	313.551	90.4638	91.844	95.4739	93.6479	172.645	180.284	187.782	178.91	57.8116	331.414	333.901	322.679	332.415	341.874	351.693	364.678	359.629	122.303	355.942	335.721	322.012	277.253	279.326	309.66	303.23	193.728	222.99	200.416	222.079	57.8116	338.462	318.499	354.532	363.439	324.271	321.946	389.651
43.5262	251.581	262.384	255.198	272.001	254.608	270.557	257.17	257.91	332.014	336.501	336.338	313.172	90.3021	91.9005	95.302	93.6648	172.082	180.214	187.628	178.921	57.8636	330.324	334.061	323.156	333.682	343.451	352.821	364.848	359.641	121.972	356.074	335.912	321.648	277.011	279.61	308.294	303.086	192.697	223.276	199.879	221.277	57.8636	335.778	315.614	352.422	361.117	322.356	319.869	386.37
43.5585	251.096	262.463	255.136	272.562	255.259	270.636	256.959	257.337	332.173	336.014	335.886	313.013	90.4391	91.951	95.3259	93.5638	171.927	180.082	187.385	178.597	57.9155	328.155	331.082	320.435	330.032	339.856	349.307	361.19	356.476	121.043	353.836	333.744	319.694	276.09	278.433	307.222	301.772	193.761	223.906	200.994	222.359	57.9155	334.742	315.239	350.97	360.012	320.866	318.942	386.537
43.5908	251.028	262.276	254.89	272.146	254.897	270.409	257.03	257.468	331.992	335.556	335.309	312.592	90.1834	91.9677	95.1401	93.5651	171.679	179.949	186.954	177.96	57.9675	326.971	330.708	320.648	331.13	340.672	349.263	361.653	356.265	120.647	353.1	332.358	319.325	275.43	277.413	306.902	301.876	193.366	223.508	200.4	221.46	57.9675	334.111	313.396	349.543	358.037	318.898	317.134	382.748
43.6231	251.233	262.333	255.142	271.757	255.242	270.692	257.335	257.689	331.629	335.39	335.011	312.605	90.2402	91.8807	94.9515	93.5264	171.54	179.525	186.502	177.646	58.0194	325.413	328.177	317.562	326.989	336.946	345.367	358.053	352.978	119.568	350.761	330.556	317.109	274.696	276.465	306.369	301.377	193.716	224.3	201.108	222.23	58.0194	332.648	313.014	347.962	357.489	319.019	316.183	384.392
43.6553	250.897	262.061	255.059	271.154	255.024	270.4	257.231	257.464	330.913	334.816	334.576	312.015	90.1485	91.8507	94.9898	93.5828	171.608	179.104	186.461	177.424	58.0713	324.516	327.654	317.838	328.159	337.351	347.051	358.505	352.619	119.514	350.181	330.418	316.507	273.624	275.826	305.121	299.522	193.803	223.658	200.369	221.83	58.0713	331.028	310.347	347.163	355.279	317.188	314.491	381.636
43.6876	250.372	261.969	254.89	271.484	254.689	270.593	257.174	257.508	330.475	334.486	334.691	311.712	90.2195	91.6341	94.9152	93.656	171.32	178.981	186.355	177.412	58.1233	322.396	324.965	314.834	324.038	333.816	343.073	354.614	349.55	118.561	348.282	328.086	314.935	272.952	275.414	304.464	298.748	194.01	224.441	201.107	223.037	58.1233	330.452	309.414	345.152	354.644	315.601	313.877	380.626
43.7199	250.549	261.904	254.994	271.476	254.554	270.127	256.683	257.235	329.923	333.949	334.594	311.317	90.1332	91.7552	95.1039	93.5064	170.791	178.808	186.361	177.263	58.1752	320.444	323.772	314.512	325.088	334.43	343.44	355.275	349.699	118.305	347.771	328.04	314.587	272.714	274.947	304.183	298.598	194.043	223.695	201.537	222.037	58.1752	328.678	307.99	344.338	352.662	314.576	311.651	377.609
43.7522	250.259	262.432	254.943	272.044	254.857	270.382	257.068	257.048	329.835	333.882	334.32	311.072	90.2014	91.8897	95.0179	93.3531	170.823	178.366	186.074	177.273	58.2271	318.988	321.384	311.71	321.388	331.015	340.383	352.06	347.04	117.287	345.953	325.724	312.759	271.344	273.957	302.704	297.796	194.356	224.843	201.756	222.767	58.2271	326.906	306.695	342.081	351.012	313.114	310.973	377.846
43.7844	250.775	261.969	254.854	271.617	254.709	270.746	257.312	257.495	329.489	333.697	333.432	311.038	90.0732	91.738	94.7685	93.3984	170.882	178.301	185.993	177.168	58.2791	318.074	321.274	310.925	322.575	330.97	340.106	351.605	346.401	116.614	344.09	324.584	310.725	269.811	272.301	300.607	296.137	193.652	224.66	201.535	222.205	58.2791	324.841	304.103	339.601	348.196	310.975	308.38	374.68
43.8167	250.087	261.858	254.451	271.795	254.672	270.718	257.368	257.548	329.53	333.136	332.943	310.865	90.1232	91.657	94.7475	93.3397	170.401	178.177	185.67	176.614	58.331	315.739	318.676	308.573	319.002	327.892	337.419	348.566	343.261	115.702	342.817	323.082	309.971	269.726	271.859	300.422	295.714	194.683	224.961	202.096	222.971	58.331	323.568	302.99	338.617	347.681	310.078	307.315	374.563
43.849	250.063	261.801	254.439	271.545	254.468	270.414	257.464	257.574	329.17	332.646	332.843	310.459	90.15	91.7577	94.7708	93.3423	169.959	177.811	185.143	176.274	58.383	314.898	318.846	309.202	319.776	327.981	337.443	348.294	342.641	115.545	341.777	322.199	308.722	268.27	270.845	299.746	294.427	193.922	223.996	201.884	222.318	58.383	321.289	300.297	336.923	345.054	307.652	305.328	370.801
43.8812	250.173	261.796	255.049	271.59	254.608	270.633	257.525	257.652	328.77	332.805	332.387	310.485	90.2031	91.7429	94.7924	93.3706	169.978	177.849	184.761	176.5	58.4349	312.711	315.119	305.692	315.331	323.918	333.563	344.873	339.172	114.343	339.483	320.732	307.604	267.851	270.513	298.619	293.588	194.723	224.58	201.823	222.785	58.4349	320.585	300.268	335.072	343.611	307.459	304.718	371.355
43.9135	250.61	261.474	254.513	271.326	254.551	270.58	257.492	257.685	328.48	332.345	332.114	309.886	89.9802	91.5061	94.9219	93.5128	169.989	177.572	184.807	176.17	58.4868	311.671	315.288	305.522	316.506	325.668	334.499	345.838	340.705	114.413	340.075	320.7	307.477	267.624	269.676	298.545	293.78	194	224.062	201.281	221.784	58.4868	319.018	297.753	333.381	341.398	305.375	302.762	368.571
43.9458	250.249	261.248	254.354	270.817	255.052	270.747	257.259	257.759	328.433	331.793	331.763	308.999	89.8935	91.2928	94.7686	93.5169	169.532	177.083	184.528	175.793	58.5388	310.32	312.843	303.284	312.786	322.327	331.55	342.894	337.675	113.827	337.972	318.671	305.86	267.09	269.058	297.471	292.432	194.791	224.75	201.826	222.571	58.5388	317.652	297.361	332.682	340.818	304.468	302.215	368.474
43.9781	250.243	260.945	254.043	270.667	255.045	270.83	257.315	257.989	328.101	331.604	331.29	308.787	89.782	91.3564	94.6541	93.3383	169.032	176.874	184.372	175.526	58.5907	308.994	312.611	303.569	313.336	322.657	331.477	341.756	336.695	113.391	336.262	317.457	303.945	265.405	267.18	295.606	290.828	193.951	224.196	201.67	222.33	58.5907	316.388	295.474	331.487	339.868	302.914	300.529	366.758
44.0103	250.122	260.713	253.993	270.75	254.665	270.933	257.652	258.114	327.903	331.288	330.998	309.04	89.8653	91.6845	94.8833	93.1991	168.856	176.947	184.237	175.243	58.6427	307.238	309.605	300.431	309.341	318.832	327.786	338.861	333.574	112.854	334.596	315.922	302.424	264.461	266.841	295.11	290.13	194.432	224.55	202.301	223.178	58.6427	314.335	293.872	329.193	338.191	301.461	299.288	365.784
44.0426	250.21	260.788	253.861	270.734	254.765	271.128	257.614	258.013	327.666	330.812	331.042	308.889	90.0604	91.6063	94.8244	93.0551	168.881	176.749	183.907	174.936	58.6946	306.36	310.168	300.562	310.995	319.75	328.914	339.206	334.66	112.786	334.454	315.929	302.938	263.883	266.579	294.856	289.723	194.063	224.689	202.005	221.951	58.6946	312.395	291.465	327.169	335.47	299.487	297.088	362.644
44.0749	250.298	260.895	253.631	270.608	255.134	271.014	257.587	257.9	327.212	330.382	330.611	308.47	89.9327	91.3015	94.5993	92.9786	168.655	176.235	183.573	174.923	58.7465	304.475	306.947	297.466	306.525	315.78	324.699	335.627	331.203	111.839	332.468	314.064	301.012	262.889	265.336	293.478	288.508	194.393	224.545	201.846	222.44	58.7465	311.236	290.37	326.373	334.81	298.414	296.127	361.636
44.1071	249.796	260.823	253.916	270.478	255.348	270.856	257.624	257.911	327.083	330.15	330.046	308.372	89.896	91.3577	94.651	93.101	168.271	175.94	183.035	175.113	58.7985	303.948	306.843	297.574	308.102	316.813	326.124	335.895	330.913	111.334	331.516	312.573	299.948	263.315	264.69	292.706	288.197	194.393	224.253	201.891	222.216	58.7985	309.788	288.918	324.906	333.023	296.806	294.679	359.838
44.1394	250.01	260.448	253.939	270.534	255.105	271.001	257.418	257.993	326.576	329.86	330.268	307.973	89.7274	91.332	94.7167	93.2118	167.953	175.57	182.573	174.477	58.8504	301.722	304.114	294.81	304.471	313.203	322.336	332.806	327.998	110.618	329.451	310.901	297.867	261.726	263.965	291.446	287.112	194.583	224.283	202.378	222.444	58.8504	308.525	287.706	323.059	330.928	295.502	293.311	358.855
44.1717	249.459	260.537	253.912	270.652	255.088	271.124	257.654	258.022	325.952	329.517	329.812	307.712	89.6397	91.2202	94.6972	92.9389	167.497	175.214	182.02	174.451	58.9024	300.82	304.54	295.521	305.948	314.947	323.537	333.672	328.464	110.741	330.245	310.919	298.06	260.936	263.286	290.984	286.37	194.061	224.766	202.058	221.956	58.9024	306.928	285.689	321.019	328.982	293.34	291.204	356.959
44.204	249.499	260.164	253.796	270.411	254.766	271.073	257.67	258.059	325.675	329.07	329.467	307.782	89.7513	91.3072	94.7542	92.9128	167.57	175.203	182.591	174.05	58.9543	298.01	301.158	291.947	301.1	310.049	318.962	329.369	324.7	109.834	326.888	308.133	295.706	259.359	261.555	289.259	284.881	194.091	224.501	202.368	222.318	58.9543	305.766	284.676	319.919	328.043	292.631	290.435	356.048
44.2362	249.49	261.045	253.632	270.04	255.335	270.889	257.457	257.784	326.004	329.023	329.177	307.66	89.901	91.3059	94.8212	93.0647	167.273	175.317	182.301	173.656	59.0062	296.509	300.348	291.401	301.366	310.72	320.299	328.572	324.827	109.473	325.629	307.27	294.566	258.937	261.183	288.947	284.073	193.691	224.271	202.034	221.695	59.0062	304.604	283.284	318.497	325.99	291.37	289.057	353.994
44.2685	249.495	260.783	253.757	269.662	255.068	270.773	257.495	257.981	325.594	328.885	328.91	307.06	89.6258	91.1864	94.5336	93.1895	167.169	175.176	181.992	173.512	59.0582	294.894	297.815	288.541	297.762	306.853	316.216	325.964	321.697	108.485	323.726	305.782	293.08	257.739	260.109	287.783	283.227	193.83	224.275	201.982	221.646	59.0582	303.018	281.962	316.632	324.742	289.906	287.594	352.369
44.3008	249.248	260.376	253.488	270.183	255.066	270.733	257.929	258.032	325.086	329.058	328.987	306.763	89.732	91.182	94.3806	93.0824	167.041	174.89	181.49	173.482	59.1101	295.455	298.462	289.046	298.524	306.748	315.571	325.824	320.48	108.018	322.498	304.69	291.831	256.673	259.015	286.137	281.583	193.602	223.838	201.916	221.864	59.1101	301.932	280.888	315.803	323.722	288.739	286.274	351.175
44.333	249.581	260.185	253.572	269.871	254.893	270.503	257.568	258.297	324.945	328.081	328.547	306.234	89.6107	90.969	94.4254	93.0758	166.81	174.418	181.576	172.89	59.162	292.914	295.999	287	296.471	305.209	313.746	323.738	318.809	107.442	321.045	303.033	290.255	256.032	257.928	284.798	280.166	193.093	223.361	201.597	221.729	59.162	300.459	279.36	314.879	321.813	287.204	284.964	349.977
44.3653	249.706	260.142	253.121	269.778	255.135	271.506	257.535	257.957	325.066	327.84	327.973	305.652	89.7896	91.3655	94.5084	92.8781	166.903	174.267	181.047	173.011	59.214	290.413	293.293	284.164	293.515	302.414	310.683	320.932	317.045	106.777	319.622	301.365	288.649	254.696	256.733	283.586	279.112	192.988	223.355	201.266	221.246	59.214	298.186	277.107	312.129	319.426	285.188	283.375	348.341
44.3976	249.497	259.824	252.778	269.55	255.227	271.396	257.813	258.268	324.428	327.424	328.073	305.623	89.7156	91.3979	94.1537	92.9013	166.423	174.145	181.316	172.714	59.2659	288.893	291.696	282.515	292.114	300.687	309.18	319.739	315.556	106.299	317.72	299.861	287.59	253.244	255.645	282.31	277.677	193.106	223.152	201.184	220.978	59.2659	296.741	275.35	309.996	317.381	283.434	281.349	346.224
44.4299	249.377	259.954	253.214	269.853	255.311	271.689	258.499	257.932	323.969	327.748	327.321	305.816	89.923	91.4198	94.3327	92.9311	166.208	173.785	180.844	173.118	59.3179	287.555	290.064	280.844	290.416	298.804	307.757	317.993	313.431	105.605	315.521	298.178	286.443	252.588	254.586	281.719	276.931	193.155	222.992	201.39	220.931	59.3179	295.029	274.097	308.64	316.325	282.001	280.137	345.649
44.4621	249.799	259.583	252.726	269.471	255.517	271.516	258.606	258.192	323.711	326.853	326.908	305.673	89.6414	91.3742	94.4023	92.962	165.746	173.622	180.747	172	59.3698	286.987	289.402	280.47	290.349	298.447	307.447	317.017	312.928	105.166	315.111	297.6	285.432	252.21	254.189	281.61	276.327	192.655	222.936	201.063	220.414	59.3698	293.233	272.067	307.088	314.486	280.674	278.613	343.175
44.4944	249.253	260.132	253.242	269.641	255.181	271.386	258.15	258.324	323.629	326.453	326.433	305.332	89.8206	91.4524	94.6027	92.9527	165.766	173.215	180.295	172.124	59.4217	284.531	286.287	277.726	286.804	295.796	304.562	314.754	310.809	104.518	313.827	296.169	283.906	251.62	253.499	280.609	275.467	192.714	222.68	200.826	220.395	59.4217	291.777	270.842	306.161	313.108	280.045	277.725	342.728
44.5267	249.627	259.999	253.146	269.141	255.176	271.517	257.971	258.599	323.322	326.195	326.756	304.431	89.7303	91.0119	94.0092	92.7905	165.647	173.109	180.295	172.045	59.4737	284.748	287.235	278.393	287.441	296.624	304.937	314.706	310.148	104.274	312.641	294.663	282.526	250.12	252.114	279.132	274.5	192.526	222.203	200.423	219.528	59.4737	290.538	269.655	304.78	311.544	278.645	276.084	340.639
44.559	248.889	259.368	252.958	269.911	255.664	271.333	257.993	258.596	322.879	326.416	326.045	304.702	89.6986	91.0223	94.2118	92.9401	165.148	173.129	179.682	171.941	59.5256	282.422	284.053	275.306	284.146	292.862	301.176	311.203	307.147	103.246	310.292	292.682	280.468	248.136	250.772	277.472	273.25	192.118	221.809	200.115	219.716	59.5256	289.549	268.622	303.182	310.536	276.675	274.076	339.232
44.5912	249.323	259.431	252.512	269.453	255.401	271.491	258.059	258.548	322.565	325.741	326.074	303.943	89.504	91.0853	94.392	93.1047	165.226	172.483	179.994	171.433	59.5776	281.051	282.905	274.723	283.752	291.838	300.43	309.773	305.73	102.734	308.469	291.154	278.814	247.234	249.581	276.753	272.175	191.911	221.92	200.32	219.498	59.5776	288.195	266.229	301.36	308.722	274.529	272.111	336.908
44.6235	248.682	259.411	252.963	269.394	255.898	271.675	258.363	258.642	322.351	325.99	326.444	304.057	89.9324	91.0723	94.6644	92.9502	164.862	172.247	179.647	171.208	59.6295	278.567	280.07	271.493	279.433	287.981	296.815	306.929	302.456	102.138	306.649	289.345	277.691	246.375	248.622	275.641	271.194	191.804	221.74	200.051	219.101	59.6295	286.042	264.945	299.467	307.32	273.72	271.206	336.383
44.6558	249.148	259.143	252.578	269.241	255.73	271.583	258.708	258.986	322.02	325.67	325.885	303.33	89.6133	91.1092	94.4016	92.8804	165	172.578	179.864	170.816	59.6814	278.042	281.286	272.438	281.366	289.776	299.014	308.353	304.47	102.039	306.919	289.114	277.319	246.175	248.136	274.559	269.938	191.071	221.414	199.565	218.545	59.6814	283.674	262.276	296.959	304.59	271.49	269.272	333.879
44.688	248.814	259.304	252.845	269.097	255.687	271.839	258.469	258.71	321.71	325.712	325.719	303.716	89.9187	91.0809	94.2906	92.9907	164.608	172.389	179.082	170.839	59.7334	275.824	278.07	269.075	277.509	285.463	294.618	304.739	300.862	101.074	304.548	287.105	275.412	245.086	247.067	273.19	268.648	191.163	221.049	199.26	218.895	59.7334	283.399	262.899	296.879	304.502	271.294	269.541	333.783
44.7203	248.977	259.175	252.499	268.88	255.145	271.592	258.419	258.721	320.932	324.846	325.533	302.51	89.4103	91.0285	94.1903	92.9603	164.568	171.934	179.676	170.574	59.7853	275.445	277.588	269.569	278.324	286.669	295.607	304.974	301.05	100.982	303.831	286.925	274.59	244.21	246.482	273.371	268.669	190.88	220.666	199.278	217.736	59.7853	282.465	261.009	295.489	302.627	269.807	267.714	332.376
44.7526	248.684	259.542	252.376	269.192	255.75	271.917	259.089	258.866	321.746	325.165	324.827	302.906	89.9618	91.1717	94.271	92.6556	164.294	171.724	179.047	169.961	59.8373	272.902	274.272	266.439	274.352	282.087	291.029	300.905	297.311	99.9128	300.883	284.056	272.617	242.537	244.792	271.267	266.094	190.65	219.768	198.99	218.151	59.8373	280.516	259.446	293.888	301.325	267.995	266.412	331.316
44.7849	248.683	259.181	252.25	268.901	255.87	272.039	259.062	259.047	320.607	324.019	324.832	302.164	89.4797	90.8601	94.246	92.8211	164.128	171.613	178.882	170.148	59.8892	272.337	274.968	266.507	275.325	283.515	292.148	301.945	297.423	99.8213	301.431	283.938	271.899	241.948	243.989	270.162	265.36	189.531	219.224	198.62	217.167	59.8892	278.848	257.415	292.226	299.1	266.847	265.111	328.944
44.8171	248.425	259.381	252.383	269.263	256.065	272.544	258.562	258.598	321.439	323.787	325.128	303.098	89.9366	91.2835	94.1752	92.886	164.02	171.306	178.371	169.909	59.9411	269.762	271.668	262.382	270.399	278.913	288.063	298.007	293.975	98.8531	299.038	282.022	270.499	240.909	242.844	269.113	264.434	189.666	219.361	198.181	217.109	59.9411	277.23	256.139	290.424	297.861	265.34	263.717	327.643
44.8494	248.548	259.284	252.425	269.363	256.118	272.445	258.569	259.03	320.629	323.867	323.833	302.017	89.4225	91.1707	94.1185	92.9792	163.546	171.11	178.315	169.85	59.9931	269.359	271.808	263.964	271.927	280.342	288.711	297.977	294.211	98.7578	298.149	281.451	269.555	240.033	241.941	267.694	263.105	188.999	218.828	197.384	215.84	59.9931	275.518	254.418	287.863	295.387	263.127	261.774	325.54
44.8817	248.364	259.185	252.393	269.208	256.17	272.293	259.215	259.355	320.523	323.76	323.491	302.522	89.6934	91.0345	94.2726	92.7226	163.608	170.836	178.344	169.895	60.045	267.353	269.294	261.2	268.081	276.434	285.149	294.734	290.662	97.6743	295.487	278.778	267.348	238.403	240.653	266.265	261.681	188.638	218.211	197.209	215.858	60.045	274.468	253.566	287.219	294.054	262.267	260.717	324.86
44.9139	248.593	259.138	252.276	269.261	255.654	272.211	259.21	259.613	320.131	322.993	323.365	301.079	89.5007	91.2515	94.4411	92.6329	163.266	170.69	177.574	169.363	60.097	266.768	269.517	261.151	269.827	278.241	286.051	295.071	290.975	97.6429	294.587	277.746	266.076	237.319	239.983	265.87	260.742	188.309	218.148	197.257	215.367	60.097	273.67	251.786	285.799	292.378	260.656	259.03	322.562
44.9462	248.409	258.974	252.33	269.25	256.2	272.831	259.644	259.385	320.231	323.201	322.724	301.766	89.5554	91.257	94.4083	92.6653	162.914	170.501	177.402	169.067	60.1489	264.959	267.038	258.477	265.86	274.294	282.055	291.626	287.934	96.5936	292.359	276.035	264.605	236.002	238.776	264.25	259.358	188.018	217.296	196.406	214.993	60.1489	272.087	250.903	284.708	291.954	260.096	258.36	322.172
44.9785	248.608	258.72	252.265	268.827	256.001	272.571	259.415	259.981	319.566	322.77	322.991	300.435	89.565	91.1545	94.2382	92.9724	162.624	170.317	177.295	168.956	60.2008	264.655	267.31	259.392	267.689	275.96	283.752	292.28	287.98	96.6181	291.605	274.828	263.085	234.968	237.799	262.878	258.826	187.236	216.649	196.567	214.145	60.2008	269.701	249.296	283.261	289.735	258.168	257.05	320.272
45.0108	248.181	258.784	252.654	268.859	256.72	272.471	259	259.972	319.672	322.824	322.704	301.338	89.6718	91.0779	94.4951	92.7396	162.083	170.089	176.858	168.921	60.2528	261.801	263.625	255.25	262.33	270.904	279.2	288.14	284.312	95.6347	289.489	272.813	262.023	233.931	236.91	261.366	257.244	186.451	215.919	196.187	213.762	60.2528	268.509	248.606	281.694	288.635	257.128	254.888	318.733
45.043	248.57	258.645	252.688	268.575	256.444	272.683	259.392	259.961	319.636	322.293	322.039	300.501	89.4126	90.909	94.2741	92.5962	162.425	170.334	177.184	168.692	60.3047	261.328	263.957	256.036	264.387	272.84	280.71	289.842	285.518	95.7578	289.646	273.079	261.481	233.635	236.017	261.146	256.543	186.432	215.829	195.28	213.207	60.3047	267.525	246.112	279.646	286.543	255.439	253.261	317.013
45.0753	248.181	258.981	253.044	268.748	257.067	272.834	259.767	259.746	318.728	322.407	322.263	300.49	89.6855	91.0377	94.3272	92.4694	162.472	169.881	177.043	168.754	60.3566	258.84	260.692	252.428	260.106	268.344	276.556	286.418	282.392	94.8706	287.189	270.899	259.442	232.034	234.574	259.513	255.609	186.074	215.451	195.247	213.289	60.3566	266.052	244.642	278.509	286.096	255.085	252.784	316.778
45.1076	248.551	258.542	252.776	268.493	256.631	272.551	259.889	260.066	318.405	321.958	321.888	299.703	89.664	91.2249	94.2821	92.6515	162.379	169.824	176.952	168.276	60.4086	259.142	262	253.947	262.075	269.753	277.94	286.42	281.861	94.8938	286.055	269.291	257.992	231.233	233.659	258.727	254.137	186.008	215.105	195.217	212.134	60.4086	265.227	243.626	277.655	283.675	253.605	250.882	314.29
45.1398	248.361	258.494	252.46	269.168	256.929	273.118	259.323	259.631	318.715	321.665	320.966	300.291	89.7069	91.4918	94.2475	92.9265	161.916	169.312	176.331	168.322	60.4605	256.455	259.003	250.405	257.648	265.08	273.64	283.172	278.624	93.8808	283.717	267.109	256.748	229.551	232.031	256.654	252.109	184.922	213.86	194.22	211.909	60.4605	263.572	242.163	275.871	283.222	252.359	250.228	313.671
45.1721	248.566	258.216	252.166	268.445	256.813	272.993	259.62	260.072	318.023	321.262	321.032	299.662	89.5207	91.2941	94.1484	92.4351	161.796	169.059	176.092	167.646	60.5125	256.947	258.88	251.164	259.543	266.927	274.87	283.756	278.931	93.6609	283.134	266.674	255.925	229.004	231.661	256.416	251.512	184.625	213.675	193.691	211.223	60.5125	263.396	241.114	275.258	281.497	250.902	248.66	312.212
45.2044	248.463	258.795	252.77	268.878	256.963	272.85	259.862	260.241	317.812	321.004	321.328	300.03	89.6202	91.2318	94.1993	92.9255	161.851	169.094	175.457	167.181	60.5644	254.723	256.206	248.082	255.403	262.644	271.113	280.624	275.999	92.8962	280.662	264.422	254.132	227.399	229.931	254.666	249.999	184.556	212.774	193.393	210.595	60.5644	261.051	240.066	272.882	279.976	249.24	247.218	311.696
45.2367	248.667	258.81	252.27	268.757	257.17	273.016	259.614	260.65	317.187	320.788	320.81	299.375	89.3159	91.0531	94.3138	92.9424	161.641	168.577	175.622	166.868	60.6163	254.834	257.089	249.164	257.964	265.633	273.446	281.88	277.733	93.2685	280.738	264.205	253.552	227.644	229.413	254.458	250.018	184.133	212.452	193.46	209.671	60.6163	259.587	237.461	270.227	276.953	247.063	244.757	308.351
45.2689	247.812	258.612	252.682	269.046	257.552	273.267	259.545	259.805	317.488	320.936	321.158	299.353	89.6759	91.38	94.288	92.772	161.148	168.743	175.338	167.309	60.6683	251.915	253.508	245.411	252.773	260.422	268.847	277.717	273.858	92.0944	278.031	262.01	251.89	225.555	227.931	251.81	247.954	183.373	211.611	192.589	209.441	60.6683	258.094	236.937	268.956	276.494	246.03	243.787	308.127
45.3012	248.271	258.59	252.569	268.789	257.433	273.353	260.034	260.315	317.398	320.344	320.891	299.185	89.6733	91.2713	94.5474	92.7127	161.272	168.39	175.45	166.702	60.7202	250.178	252.945	245.08	253.513	261.018	269.187	277.278	273.472	91.8047	277.681	261.661	250.817	224.708	227.183	250.822	246.404	182.076	211.261	191.595	208.23	60.7202	256.077	235.025	267.726	274.323	244.325	242.594	305.814
45.3335	248.39	258.838	252.281	268.969	257.522	273.48	260.039	259.963	317.121	320.714	320.512	299.16	89.7197	91.3276	94.3355	92.7208	160.692	168.301	174.973	166.829	60.7722	248.199	250.416	242.321	249.624	257.364	265.706	274.436	270.113	90.9436	275.405	259.311	249.091	223.206	225.578	249.273	245.047	182.263	210.136	191.114	207.732	60.7722	254.686	234.145	267.041	273.89	243.909	241.672	305.629
45.3657	248.457	258.613	251.966	268.412	257.443	273.699	260.12	260.767	316.295	320.078	320.287	298.823	89.4385	91.3841	94.2143	92.5036	160.491	167.827	174.716	166.716	60.8241	247.804	249.85	242.599	250.718	258.236	265.959	274.035	270.032	90.8588	273.502	257.398	246.97	221.992	224.195	248.159	244.455	181.147	210.151	190.948	207.055	60.8241	253.697	232.61	265.464	271.147	241.837	239.568	303.205
45.398	248.141	258.671	251.947	269.078	257.683	273.241	259.904	260.498	316.482	319.919	319.524	298.565	89.7209	91.3965	94.4074	92.7364	160.442	167.651	174.988	166.976	60.876	246.033	247.701	239.571	247.405	254.431	262.477	271.233	267.359	90.3553	271.335	256.168	245.589	220.953	223.412	246.894	242.694	180.668	209.125	189.954	206.833	60.876	252.273	231.079	264.225	270.478	240.892	238.87	302.975
45.4303	248.053	258.246	252.109	268.471	258.068	273.614	260.535	260.787	316.37	319.151	319.324	298.047	89.4842	91.4056	94.2981	93.0086	160.232	167.662	174.978	166.378	60.928	245.472	247.937	240.756	248.443	255.367	263.12	270.815	266.286	89.6148	270.274	254.766	244.062	219.984	222.103	245.701	241.615	180.047	208.511	189.526	205.459	60.928	250.384	229.061	262.422	268.442	238.289	236.914	300.012
45.4626	247.717	258.518	252.02	268.527	257.79	273.789	260.447	260.991	316.164	318.912	319.523	297.831	89.4528	91.2729	94.148	92.9408	160.049	167.448	174.25	166.121	60.9799	243.239	245.048	237.342	244.296	251.582	259.512	267.998	264.153	89.1059	268.541	253.259	243.053	218.717	220.778	244.51	240.292	179.938	207.765	188.685	205.347	60.9799	249.26	228.607	261.294	267.767	238.201	235.869	299.779
45.4948	247.991	258.15	252.094	268.463	257.893	274.113	260.609	260.884	315.961	318.69	318.978	297.508	89.6025	91.3872	94.3286	92.9872	160.027	167.179	174.264	165.653	61.0319	242.148	244.869	237.479	245.658	252.833	260.235	268.514	264.079	88.9521	267.881	252.232	241.68	217.378	219.412	243.516	239.238	178.526	206.608	188.394	203.973	61.0319	248.519	227.09	259.965	265.804	236.794	234.662	297.821
45.5271	247.857	258.735	252.009	268.643	258.402	274.131	260.866	260.729	315.595	318.613	318.58	297.313	89.8825	91.2694	94.285	92.8884	159.742	166.71	173.84	165.618	61.0838	240.238	241.952	234.599	241.569	248.485	256.142	264.44	260.971	88.1532	265.326	249.867	239.948	216.677	218.641	241.636	237.966	177.991	206.034	187.202	203.539	61.0838	246.28	225.799	258.227	264.331	235.362	233.135	296.717
45.5594	248.009	258.443	252.003	268.169	258.265	274.197	260.571	260.869	315.106	318.235	318.505	297.446	89.6316	91.2306	94.3231	93.1163	159.339	166.942	174.028	165.419	61.1357	239.4	242.272	234.939	243.154	250.169	257.628	265.861	262.111	88.518	266.162	250.672	239.743	215.81	218.258	241.408	237.765	177.775	205.91	187.175	202.791	61.1357	245.574	224.598	257.409	263.435	235.02	232.573	295.338
45.5917	247.92	258.522	252.172	267.991	258.135	274.188	260.874	261.063	314.772	317.792	318.23	297.372	89.607	91.188	94.2709	93.0443	159.068	166.813	173.555	165.24	61.1877	237.537	239.336	231.878	239.133	246.1	253.79	262.268	258.598	87.6094	263.349	247.942	237.77	214.339	216.718	239.932	235.871	177.02	205.182	186.495	202.065	61.1877	244.072	223.482	255.863	261.825	233.198	231.508	294.255
45.6239	247.819	258.121	251.809	268.089	258.256	274.536	261.134	261.558	314.694	317.822	318.187	296.897	89.5962	91.364	94.2265	93.0683	158.903	166.555	173.41	164.947	61.2396	235.87	238.401	231.232	239.024	246.391	254.432	262.106	258.417	87.3748	261.997	247.259	237.167	213.712	216.265	239.261	235.317	176.535	204.907	186.07	201.233	61.2396	242.809	221.824	253.873	259.466	231.409	229.345	292.078
45.6562	247.964	258.124	252.262	268.474	258.921	274.675	261.422	261.7	315.298	318.108	318.209	296.311	89.6916	91.4251	94.2978	93.0035	158.803	166.561	173.107	165.05	61.2916	234.053	236.008	228.511	235.746	242.873	250.764	259.476	255.626	86.6659	260.285	245.678	235.801	212.244	215.195	237.868	234.276	176.117	203.835	185.718	200.803	61.2916	241.481	220.376	252.241	258.246	230.428	228.172	291.586
45.6885	247.895	258.085	252.185	268.421	258.634	274.787	261.63	262.058	314.857	317.731	318.326	295.983	89.6519	91.4067	94.1346	92.8472	158.636	166.419	173.125	164.705	61.3435	233.886	236.275	229.36	237.106	244.055	251.773	259.794	256.169	86.6983	260.303	244.946	234.898	211.812	213.898	236.569	233.096	175.242	203.058	184.992	199.707	61.3435	240.119	218.865	250.88	257.12	229.439	227.413	289.961
45.7207	247.658	258.345	251.589	268.002	258.582	275.154	261.728	261.605	314.443	317.408	317.879	296.173	89.7648	91.506	94.1297	92.9012	158.479	165.986	173.004	164.458	61.3954	231.875	233.498	226.084	233.227	240.321	247.814	256.24	252.585	85.8115	257.457	242.683	232.371	210.138	212.237	235.088	230.961	174.436	202.195	184.022	198.926	61.3954	238.685	217.632	249.712	255.659	227.96	225.835	288.192
45.753	248.152	257.969	251.879	268.263	258.554	275.299	261.555	261.8	314.234	317.165	317.314	296.083	89.5042	91.1523	94.3121	92.9317	158.312	165.851	172.938	164.547	61.4474	231.181	233.868	227.102	235.175	241.792	248.993	257.186	254.26	86.0641	258.073	242.567	233.063	209.438	211.747	234.441	230.461	173.951	201.939	183.912	198.901	61.4474	238.812	217.022	249.415	254.762	227.225	224.779	286.94
45.7853	247.884	258.404	252.297	268.544	258.902	275.227	261.826	261.92	314.159	317.177	317.228	296.014	89.8197	91.114	94.41	92.8462	158.1	165.596	172.428	164.486	61.4993	229.129	230.784	223.968	230.851	237.577	244.793	253.361	250.151	85.0733	254.655	239.551	230.523	207.715	210.237	232.867	228.725	173.355	200.929	183.047	198.032	61.4993	237.074	215.759	247.649	253.402	226.019	223.587	286.181
45.8176	248.274	258.107	252.304	268.265	259.138	275.447	262.027	262.245	313.836	316.655	317.277	295.608	89.9292	91.3599	94.3439	92.8747	157.873	165.405	172.268	163.887	61.5512	228.465	230.554	223.566	231.728	237.85	245.168	253.49	249.424	84.8413	253.264	238.781	229.072	206.613	209.152	231.331	227.388	172.476	200.192	182.235	196.65	61.5512	234.554	213.822	245.276	250.979	224.25	221.776	284.244
45.8498	248.039	257.941	252.308	268.44	259.458	275.407	261.947	262.233	313.589	316.718	317.114	295.516	89.8442	91.6271	94.3456	92.9969	158.012	165.163	172.046	163.769	61.6032	226.872	228.605	220.945	228.425	234.827	242.073	250.254	246.654	84.139	251.389	236.764	227.312	205.291	207.85	230.017	226.084	171.48	198.882	181.009	195.755	61.6032	233.07	212.295	243.675	249.658	222.905	220.373	283.515
45.8821	248.102	257.872	251.851	268.502	259.316	275.434	262.04	262.662	313.419	316.857	316.834	295.422	89.7948	91.5961	94.3626	93.1633	158.032	165.091	171.745	163.842	61.6551	226.344	228.472	221.623	229.93	236.361	243.326	251.293	247.506	84.0771	251.989	236.895	227.529	204.706	207.51	228.958	225.139	170.743	197.792	180.081	194.491	61.6551	231.139	210.025	241.763	247.142	220.86	218.887	281.607
45.9144	248.113	257.751	251.562	268.409	259.311	275.808	261.952	262.826	313.352	316.543	316.75	295.067	89.662	91.4449	94.313	93.2046	157.643	165.076	171.576	163.631	61.7071	224.105	225.536	218.431	225.63	231.919	239.46	247.654	244.019	83.441	248.935	234.033	224.951	203.174	205.545	226.896	223.662	169.961	196.603	179.226	194.01	61.7071	230.186	209.467	240.681	246.175	219.792	218.309	280.873
45.9466	247.953	257.628	251.991	268.356	259.451	275.985	262.018	262.439	313.24	316.324	316.225	295.011	89.7513	91.5118	94.3548	93.0672	157.291	164.832	171.37	163.434	61.759	224.058	225.883	219.254	226.859	233.854	240.725	248.729	244.635	83.1212	248.252	233.223	224.006	202.283	204.477	226.236	222.496	169.224	196.116	178.761	192.947	61.759	228.327	207.694	239.648	245.04	218.609	216.814	279.479
45.9789	248.104	257.821	251.985	268.387	259.455	275.997	262.221	262.735	313.01	316.129	316.023	294.961	89.9165	91.4549	94.4347	93.0122	157.211	164.585	171.423	163.273	61.8109	221.325	222.693	215.712	222.679	229.597	236.661	244.813	241.107	82.3992	245.388	230.714	222.237	200.799	203.11	224.899	221.24	168.65	194.91	177.857	191.831	61.8109	227.199	206.97	238.22	243.788	217.451	215.343	278.52
46.0112	248.15	257.982	251.587	268.449	259.905	276.222	262.326	263.012	312.791	316.139	316.534	294.709	89.9825	91.4646	94.3936	93.0561	157.129	164.279	171.11	163.258	61.8629	220.731	222.871	215.935	224.021	230.662	237.812	245.186	240.919	82.2299	244.657	230.221	220.858	199.502	201.701	222.868	219.156	167.301	193.889	177.314	190.747	61.8629	225.288	205.248	235.919	241.269	215.966	213.473	276.029
46.0435	247.917	257.888	251.38	268.47	260.121	276.376	262.711	263.08	312.832	315.867	315.902	294.331	89.9388	91.5488	94.4621	93.1456	156.931	164.33	170.863	162.777	61.9148	218.818	220.63	213.5	220.459	226.863	234.271	241.639	237.786	81.5625	242.371	228.536	219.226	198.23	200.852	221.674	218.217	166.799	193.385	176.272	190.336	61.9148	224.39	203.843	234.975	240.226	214.609	212.589	274.623
46.0757	247.966	257.951	251.574	268.531	260.207	276.552	262.525	263.004	312.583	315.423	315.241	294.142	89.8146	91.7862	94.6106	93.2462	156.967	163.857	170.831	162.517	61.9668	219.014	221.611	214.132	221.271	227.434	233.989	240.557	236.511	81.1061	240.19	226.721	217.779	196.82	199.467	220.382	217.193	165.947	192.464	175.073	189.72	61.9668	223.6	202.75	233.69	239.03	213.132	211.563	273.876
46.108	248.52	257.841	251.645	268.234	260.275	276.67	262.59	263.1	312.113	315.332	315.115	293.94	89.7785	91.8913	94.6135	93.2299	156.735	163.562	170.721	162.43	62.0187	216.298	218.386	210.858	218.006	224.594	231.162	238.233	234.716	80.8182	238.659	225.287	216.376	195.551	198.293	219.337	216.005	165.279	191.639	174.663	188.966	62.0187	222.043	201.812	232.085	237.362	212.087	210.217	272.814
46.1403	247.592	257.799	251.123	268.109	260.455	276.538	263.167	263.129	312.081	315.295	315.135	293.688	89.8092	91.6993	94.6644	93.1569	156.57	163.744	170.429	162.315	62.0706	215.552	217.688	210.542	218.318	225.059	231.497	238.641	234.639	80.8119	238.233	224.472	215.639	194.949	197.434	218.838	215.004	164.69	190.626	174.156	187.67	62.0706	220.67	200.196	230.866	236.225	211.056	208.599	271.068
46.1725	247.972	257.818	251.162	268.078	260.369	276.544	263.435	263.567	311.431	314.997	315.252	293.555	89.787	91.6151	94.6	93.3128	156.285	163.603	170.219	162.421	62.1226	213.64	215.368	207.865	214.85	221.676	228.081	235.874	232.37	80.141	236.654	223.083	214.11	193.923	196.29	217.261	213.667	163.818	189.752	173.001	186.881	62.1226	219.574	198.819	229.736	234.895	209.428	207.188	269.784
46.2048	247.688	257.775	250.965	268.381	260.467	276.705	263.34	263.273	311.922	315.205	315.004	293.616	90.1555	91.5473	94.6549	93.425	156.243	163.355	169.916	162.381	62.1745	213.339	215.253	208.561	215.419	221.607	227.534	234.835	231.172	79.5681	235.378	221.989	213.065	192.722	195.282	215.839	212.443	163.14	189.371	172.787	186.186	62.1745	218.573	197.843	228.375	233.409	208.237	206.303	268.273
46.2371	247.693	257.214	251.008	268.053	260.5	277.02	263.34	263.567	311.483	315.117	314.493	293.493	90.0843	91.69	94.6386	93.3402	155.738	162.884	170.312	161.893	62.2265	211.17	212.628	206.063	212.476	218.991	225.544	232.862	228.923	79.2844	233.606	220.402	211.955	191.448	194.182	214.811	211.326	162.461	188.493	172.216	185.37	62.2265	217.172	196.821	226.92	232.097	207.08	205.156	267.001
46.2694	248.174	257.777	251.427	268.193	260.76	276.708	263.493	263.443	310.992	314.814	314.053	293.407	90.2677	91.9974	94.6561	93.2955	155.53	163.064	169.708	161.533	62.2784	210.195	212.763	205.531	212.656	218.772	225.072	231.886	227.941	79.0291	232.942	219.51	211.13	190.731	193.159	213.742	210.336	161.363	187.279	170.947	184.211	62.2784	215.775	195.669	225.483	230.418	205.667	203.363	266.007
46.3016	248.374	257.385	251.274	267.458	261.314	276.943	263.677	264.037	310.798	314.097	314.13	292.795	89.9633	91.8683	94.9956	93.4791	155.52	162.799	169.781	161.314	62.3303	208.474	210.024	202.796	209.74	215.923	222.953	230.105	226.209	78.4652	231.255	218.142	209.369	189.667	191.517	212.198	209.004	160.663	186.27	169.767	183.139	62.3303	214.711	194.276	223.95	228.852	204.389	202.039	264.782
46.3339	247.767	257.846	251.632	268.363	261.259	277.608	263.708	264.121	310.915	313.738	313.771	292.831	90.2149	91.9572	94.9423	93.5968	155.246	162.563	169.639	161.046	62.3823	208.228	210.282	203.278	210.487	216.537	223.057	229.918	225.455	78.1645	229.931	216.8	208.176	188.837	190.827	211.108	207.478	159.931	185.524	168.95	181.982	62.3823	212.483	192.133	222.048	227.102	203.088	201.002	263.344
46.3662	247.838	257.366	251.393	268.458	261.641	277.703	263.955	264.472	310.539	313.454	313.481	292.882	90.2402	91.8874	95.0296	93.4715	155.229	162.162	169.482	161.289	62.4342	206.432	207.722	201.125	207.95	214.207	220.628	227.817	223.995	77.823	228.779	215.214	207.274	187.72	189.722	209.988	206.146	159.108	184.649	168.388	181.246	62.4342	210.908	190.808	220.588	225.727	201.684	199.882	261.707
46.3985	247.937	258.021	251.259	268.352	261.442	277.817	264.209	264.479	310.618	313.429	313.237	292.417	90.1571	91.9331	95.0651	93.338	154.862	162.024	168.858	160.912	62.4861	205.103	207.427	200.549	207.592	213.575	219.821	226.635	222.959	77.452	227.112	213.602	205.78	186.181	188.514	208.609	205.307	158.877	184.128	168.379	181.31	62.4861	210.742	190.773	220.351	225.341	200.687	199.227	260.931
46.4307	247.974	257.806	251.586	268.228	261.572	277.66	264.183	264.728	310.033	313.32	313.47	292.191	90.2837	92.1349	94.9899	93.6671	154.72	162.124	169.101	160.648	62.5381	203.028	204.521	198.037	204.852	211.36	217.806	224.678	221.003	76.938	225.066	212.091	204.18	184.791	187.872	207.254	204.401	157.858	183.223	167.782	180.27	62.5381	209.843	189.791	219.211	223.991	199.716	197.684	259.451
46.463	247.62	258.197	251.533	268.13	261.728	278.285	264.022	264.482	310.397	313.395	313.545	291.95	90.4435	91.991	95.2107	93.7881	154.572	162.061	168.792	160.676	62.59	201.08	202.306	195.843	202.243	208.815	215.23	222.392	218.871	76.4504	223.271	210.594	202.615	183.27	186.305	205.704	202.677	156.472	181.501	165.926	178.587	62.59	208.149	188.248	217.326	222.535	198.376	196.167	258.413
46.4953	248.254	257.778	251.735	267.741	261.386	278.292	264.393	264.743	310.021	313.114	313.03	292.027	90.1354	91.8743	95.2716	93.7072	154.561	161.684	168.615	160.24	62.642	200.22	202.731	195.619	202.135	208.167	214.254	221.51	218.102	76.1145	222.09	209.281	201.421	182.113	184.52	204.37	200.745	155.765	180.461	164.919	177.561	62.642	206.47	186.666	216.162	221.259	197.164	195.147	257.119
46.5275	248.212	257.898	251.308	268.444	261.65	278.005	264.772	264.24	310.184	313.546	312.969	292.216	90.2214	92.0447	94.8164	93.7676	154.337	161.257	168.385	160.039	62.6939	198.957	202.074	195.368	202.272	207.762	213.884	220.609	217.13	75.9731	221.252	208.717	201.104	182.017	184.076	203.843	200.298	155.254	180.144	164.662	177.294	62.6939	205.807	185.912	215.191	220.103	196.181	194.092	255.82
46.5598	248.427	257.798	251.091	268.366	261.578	278.285	264.683	264.987	309.596	312.853	312.989	291.6	90.4539	92.2111	95.2035	93.6362	154.454	161.669	167.975	160.052	62.7458	197.862	200.115	193.5	200.007	205.942	212.019	218.992	215.583	75.5996	219.734	207.413	199.55	181.115	183.052	202.794	199.662	154.474	179.274	164.025	176.491	62.7458	204.933	184.951	214.165	218.616	195.087	192.966	254.168
46.5921	248.007	258.124	251.516	268.776	262.291	278.498	265.005	264.837	309.668	312.522	313.021	291.848	90.6188	92.1152	95.084	93.5624	154.336	161.557	167.547	159.929	62.7978	197.601	199.659	193.006	198.961	204.922	210.849	217.945	214.484	75.1335	218.504	205.853	198.054	179.928	182.221	201.728	198.92	153.915	178.715	163.446	175.609	62.7978	203.496	183.51	212.929	217.074	193.653	191.295	252.597
46.6244	248.053	258.18	251.711	268.386	262.172	278.747	264.861	266.042	309.185	312.074	312.506	291.62	90.5156	92.0767	95.0855	93.6811	153.826	161.009	167.743	159.99	62.8497	195.456	197.352	190.874	197.035	203.11	209.272	216.141	212.944	74.9196	217.272	204.35	197.029	178.766	181.39	200.583	197.773	153.328	177.733	162.454	174.914	62.8497	202.341	182.185	211.112	215.649	191.961	189.768	250.961
46.6566	247.935	258.02	251.201	268.675	262.577	278.67	265.217	265.31	309.726	312.487	312.103	291.254	90.6816	91.8956	95.2097	93.61	153.701	160.855	167.662	159.706	62.9017	193.747	195.56	189.292	195.55	201.932	207.474	213.935	210.793	74.6506	215.34	202.558	195.053	177.375	179.745	198.869	196.006	152.223	176.288	161.17	173.612	62.9017	200.908	180.914	209.804	214.64	191.043	189.158	250.405
46.6889	248.036	257.797	251.304	268.375	262.506	278.795	265.344	265.941	308.796	312.194	312.53	291.033	90.6192	92.0689	95.48	94.0534	153.71	161.053	167.259	159.842	62.9536	192.566	194.098	187.95	194.107	200.486	206.333	212.822	209.541	74.2141	213.747	201.658	193.896	176.487	178.465	197.679	194.526	151.106	175.499	160.378	172.303	62.9536	199.142	179.109	208.334	213.045	189.599	188.038	249.097
46.7212	247.966	258.034	251.09	268.227	262.792	279.3	265.129	265.505	309.154	311.594	312.002	290.902	90.8419	92.1516	95.5264	94.0764	153.171	160.969	167.033	159.646	63.0055	191.967	193.569	187.122	193.422	199.564	205.704	212.039	208.498	73.7225	212.344	200.17	192.63	175.071	176.885	196.006	192.712	149.634	174.019	159.305	170.923	63.0055	197.69	178.095	206.653	211.738	188.449	186.753	248.099
46.7534	248.296	257.959	251.292	268.085	262.922	279.238	265.345	266.244	308.524	311.672	311.606	290.59	90.4681	92.4209	95.5244	94.2532	153.429	160.491	167.356	159.326	63.0575	191.126	192.624	186.365	192.559	198.767	204.305	210.805	207.155	73.3435	211.111	198.729	191.294	173.683	175.873	194.879	191.782	148.515	172.733	158.314	169.615	63.0575	196.609	177.095	205.359	210.099	187.328	185.227	246.488
46.7857	248.117	258.126	251.531	268.803	262.779	279.197	265.633	266.476	308.539	311.633	311.499	290.649	91.0369	92.3879	95.7585	94.1841	153.348	160.632	167.019	159.08	63.1094	189.08	190.723	184.281	190.107	195.6	201.32	208.357	205.276	72.9592	209.25	197.713	190.371	172.805	175.028	194.153	191.188	148.114	172.093	157.611	169.118	63.1094	196.116	176.742	205.241	209.505	186.71	184.413	245.843
46.818	248.223	257.579	251.296	268.536	263.037	278.984	266.02	266.528	308.664	311.622	311.748	290.074	90.786	92.2576	95.416	94.1488	153.299	159.876	167.195	158.83	63.1614	187.939	189.599	183.098	189.002	194.46	200.328	207.301	204.072	72.5383	208.001	196.696	189.428	171.902	174.135	192.943	190.21	147.513	171.669	157.247	168.431	63.1614	195.42	175.65	204.406	208.408	185.715	183.359	244.466
46.8503	247.897	258.302	251.651	268.82	263.39	279.795	266.229	266.163	308.098	312.041	311.469	290.398	91.1757	92.4868	95.6743	93.9737	153.129	159.737	167.088	158.919	63.2133	186.829	187.774	181.385	186.597	192.898	198.652	205.818	202.472	71.9553	206.383	195.127	187.834	170.423	172.604	191.307	188.231	146.227	169.721	155.381	166.771	63.2133	193.13	173.675	201.972	206.296	184.067	182.236	243.922
46.8825	248.147	257.92	251.687	268.53	263.448	280.427	266.134	266.049	308.223	310.591	311.68	290.101	90.5608	92.5931	95.5149	94.2696	152.574	159.863	166.464	158.158	63.2652	187.226	188.705	182.232	188.021	194.591	199.742	205.885	202.37	71.8144	205.871	194.298	186.855	169.307	171.448	190.196	187.238	145.261	168.32	154.152	165.049	63.2652	191.299	172.087	199.81	204.271	182.725	180.709	241.677
46.9148	248.486	257.847	251.647	268.575	263.516	280.073	266.198	266.364	307.969	311.007	311.1	290.588	90.9551	92.7738	95.4816	94.2228	152.637	159.605	166.392	158.253	63.3172	185.069	185.887	178.982	184.312	190.769	196.473	203.111	199.343	71.3434	204.305	192.896	185.256	167.933	170.75	189.262	186.635	144.554	168.174	153.873	165.435	63.3172	190.917	171.515	199.038	203.682	181.797	179.974	240.722
46.9471	248.878	257.75	251.742	268.656	263.487	280.605	266.587	267.117	307.679	310.622	310.966	289.794	91.3632	92.4945	95.6211	94.3303	152.683	159.635	166.38	157.952	63.3691	184.745	186.094	179.565	185.962	191.253	197.188	203.43	200.119	71.2767	203.702	192.151	184.969	168.058	169.72	188.318	185.551	143.935	167.022	152.962	163.613	63.3691	188.39	169.127	197.195	201.406	179.747	177.972	238.755
46.9793	248.388	257.88	251.405	269.087	263.623	280.49	266.647	266.798	308.236	310.748	310.829	290.071	91.2348	92.8561	95.6838	94.4318	152.671	159.595	166.173	158.15	63.4211	182.887	183.434	176.693	182.105	187.613	193.535	200.539	197.176	70.5803	201.326	190.318	183.207	166.703	168.364	186.651	184	143.335	165.772	151.946	163.124	63.4211	188	169.05	197.127	201.276	179.522	178.057	239.011
47.0116	248.957	257.987	251.744	268.64	264.087	280.918	266.996	267.026	307.748	310.852	311.026	289.315	90.7252	92.7716	95.8423	94.6116	152.659	159.512	166.354	158.214	63.473	182.483	183.867	177.419	183.281	189.066	194.816	200.943	198.117	70.8081	201.444	189.948	182.491	165.84	167.955	185.913	183.362	142.249	165.292	151.556	161.937	63.473	186.794	167.585	195.505	199.545	178.254	176.129	237.383
47.0439	248.542	258.289	251.641	268.783	264.388	280.576	267.058	267.078	307.838	310.715	310.383	289.617	91.2944	92.9541	95.9659	94.4785	152.169	159.285	165.888	157.956	63.5249	180.765	181.1	174.321	179.519	185.27	190.979	197.601	194.474	70.3107	198.789	187.462	180.317	163.639	166.165	184.156	181.548	141.016	163.806	150.315	161.47	63.5249	185.983	166.731	194.197	198.524	176.725	174.899	236.631
47.0762	248.664	258.049	251.631	268.395	264.836	280.694	267.039	267.703	307.36	310.583	310.78	289.747	91.2012	93.0388	96.2462	94.6679	151.723	159.43	165.882	157.731	63.5769	179.452	180.396	174.091	180.25	185.442	191.21	196.895	193.509	70.0125	197.23	186.501	179.45	163.101	165.235	183.426	180.658	140.481	163.345	149.673	160.297	63.5769	184.239	165.142	192.39	196.32	174.749	173.309	233.427
47.1084	248.447	258.56	251.944	268.271	265.002	280.809	267.364	267.184	307.568	310.156	310.773	290.284	91.4164	93.1514	96.0001	94.8717	152.023	159.275	165.478	157.354	63.6288	177.716	178.436	171.405	177.107	182.39	188.147	193.96	191.452	69.3969	195.789	185.022	178.279	162.123	164.133	182.136	179.339	139.534	162.274	148.646	159.461	63.6288	183.97	165.1	192.164	196.453	174.977	173.015	234.025
47.1407	248.78	258.428	252.139	268.081	264.506	281.22	267.68	267.607	307.283	310.293	310.332	289.688	91.3989	93.2612	96.2062	94.6784	151.65	159.24	165.65	157.46	63.6807	177.333	178.628	172.325	178.007	183.564	189.007	194.45	191.279	69.1442	195.292	183.813	176.96	160.64	163.173	180.809	177.883	138.754	161.524	148.047	158.436	63.6807	182.921	163.242	190.162	194.719	173.173	170.542	231.869
47.173	248.313	258.256	251.248	268.439	265.236	281.414	267.28	267.518	307.575	310.427	310.084	289.891	91.4552	93.3538	96.285	94.8037	152.137	159.036	165.064	157.433	63.7327	175.907	176.691	170.362	175.128	180.805	186.105	192.311	189.425	68.8134	193.346	182.373	175.56	159.875	162.139	179.925	176.982	138.189	160.377	146.798	157.592	63.7327	181.558	162.533	189.492	193.627	172.452	170.391	231.721
47.2052	248.599	257.994	251.549	268.449	264.89	281.872	267.652	268.074	306.655	309.823	309.839	289.071	91.291	93.4611	96.2516	94.7341	151.187	158.595	165.265	157.116	63.7846	175.066	176.881	170.505	176.846	182.428	187.43	192.679	190.226	68.651	193.369	181.974	175.367	159.583	161.689	178.769	176.262	136.923	159.552	146.25	156.31	63.7846	179.886	160.775	188.111	192.037	171.776	169.193	229.438
47.2375	249.067	258.185	251.62	269.261	265.041	281.943	267.717	267.977	307.053	309.795	309.889	289.606	91.7614	93.3812	96.251	94.6587	151.113	158.796	164.858	157	63.8366	173.445	174.187	167.667	173.222	178.298	183.542	189.397	187.123	68.1705	190.518	179.846	173.335	158.112	160.112	177.675	174.975	136.465	158.278	145.026	155.862	63.8366	179.153	160.613	187.322	191.296	170.777	168.567	229.607
47.2698	249.06	257.919	251.924	268.822	264.848	281.844	267.708	268.533	306.505	309.917	309.823	288.702	91.6779	93.4291	96.329	94.9248	151.506	158.646	164.964	156.83	63.8885	172.941	174.649	168.661	174.16	179.871	185.375	191	187.947	68.4439	191.341	180.273	173.436	158.122	159.41	176.366	173.369	134.977	157.282	143.785	154.339	63.8885	177.548	158.824	185.211	188.868	168.096	166.228	226.539
47.3021	248.96	258.259	251.626	268.204	265.994	282.111	268.378	267.546	306.893	309.446	310.012	288.847	91.6574	93.4244	96.2892	95.2823	151.19	158.118	164.478	156.875	63.9404	170.768	171.663	165.437	170.438	176.283	181.54	187.171	184.53	67.7591	188.058	177.74	171.776	156.433	158.063	175.324	172.61	134.739	156.664	143.676	153.898	63.9404	177.095	158.324	185.091	188.749	167.836	166.098	226.632
47.3343	249.219	258.089	251.938	268.379	265.632	282.466	268.444	268.47	306.514	309.193	310.032	288.905	91.4883	93.3538	96.4342	95.2725	150.934	158.384	164.652	156.341	63.9924	170.978	172.211	166.577	172.409	177.757	182.66	188.06	184.77	67.5713	187.821	176.75	170.357	155.273	157.018	173.944	171.44	133.777	155.626	142.641	152.831	63.9924	175.752	157.084	183.365	187.151	166.59	164.309	225.06
47.3666	248.908	258.389	251.297	268.16	265.583	282.358	268.703	268.336	306.411	309.329	309.853	288.77	91.8127	93.5263	96.3753	95.2423	151.115	158.257	164.142	156.328	64.0443	168.962	169.607	163.504	168.813	174.004	178.912	184.731	181.554	67.0927	185.46	174.853	168.871	154.051	156.027	173.082	170.098	133.185	154.678	141.825	151.721	64.0443	174.867	156.212	182.693	186.713	166.307	164.163	224.542
47.3989	249.061	258.42	251.554	268.399	266.014	282.606	268.555	269.365	306.356	309.252	309.257	288.526	91.8426	93.5574	96.4796	95.1594	150.525	157.532	164.426	156.262	64.0963	169.109	170.805	164.972	170.616	175.499	180.331	185.161	182.094	66.8513	185.227	174.445	168.269	153.125	155.081	171.938	169.568	131.905	153.708	140.696	150.072	64.0963	172.128	154.091	179.69	184.049	164.119	161.887	222.613
47.4312	248.848	258.263	251.647	269.1	265.947	282.241	268.761	268.573	306.404	309.136	309.276	288.659	92.0944	93.744	96.6859	95.2312	150.546	157.502	163.938	156.376	64.1482	166.761	167.997	161.805	166.75	172.121	176.869	182.483	179.914	66.357	183.305	172.918	167.105	152.235	153.852	170.86	168.592	131.433	152.768	139.599	150.035	64.1482	172.058	154.508	179.893	183.832	163.626	161.782	222.369
47.4634	248.962	258.438	251.59	268.903	266.024	282.618	268.86	268.928	306.337	308.779	309.354	288.167	91.8203	93.7501	96.5365	95.4036	150.664	157.848	164.042	156.082	64.2001	166.298	167.704	161.722	167.206	172.268	177.362	182.965	179.568	66.4662	183.071	172.971	166.492	151.474	154.024	171.011	168.493	131.492	153.206	140.678	149.524	64.2001	170.913	152.591	178.261	182.278	162.261	160.541	220.416
47.4957	248.355	258.19	252.218	269.281	266.39	283.139	269.079	269.241	306.399	309.061	309.155	288.243	91.7503	93.9128	96.8964	95.5363	150.573	157.324	163.55	156.21	64.2521	164.708	165.404	159.556	164.406	169.278	174.398	180.588	177.636	65.9545	181.392	171.171	165.11	150.37	152.572	168.791	166.938	130.121	151.071	138.508	147.939	64.2521	169.589	151.873	177.718	181.733	161.499	159.811	220.515
47.528	248.602	258.106	252.421	268.992	266.581	283.569	269.146	269.551	306.132	308.662	309.192	287.949	91.7861	93.9868	97.0472	95.48	150.449	157.076	163.53	155.639	64.304	164.381	165.882	160.369	166.225	170.816	175.932	180.357	177.614	65.6256	181.391	170.282	164.472	149.582	151.653	168.29	166.344	129.588	151.201	138.144	148.138	64.304	169.6	150.978	176.827	179.882	160.224	158.261	218.726
47.5602	249.079	258.296	252.07	268.818	266.495	283.824	269.392	269.441	305.71	308.488	309.088	288.076	92.0027	93.8738	96.8645	95.6661	150.243	156.959	163.322	155.621	64.356	162.551	163.487	157.43	162.576	167.407	172.662	178.022	175.074	65.4254	179.02	168.99	162.804	148.185	150.436	166.678	164.617	128.369	149.686	136.799	147.084	64.356	168.532	150.384	175.526	179.289	159.788	157.623	218.537
47.5925	249.546	258.251	252.18	268.672	266.822	283.656	269.301	270.236	305.895	308.316	308.604	287.993	91.8343	93.9379	96.7913	95.6212	150.053	156.739	163.502	155.429	64.4079	163.005	164.288	158.668	164.63	169.49	174.577	179.661	176.234	65.3751	179.614	169.378	163.186	148.343	150.603	166.568	164.085	128.305	149.631	137.177	146.401	64.4079	167.608	149.103	174.682	178.034	158.695	156.322	216.826
47.6248	248.895	258.49	252.247	269.059	267.024	283.598	269.253	270.21	305.514	308.526	308.614	287.723	92.0168	94.0853	96.9168	95.6385	149.9	156.569	163.256	155.513	64.4598	161.241	162.081	155.787	161.086	165.84	170.885	176.374	173.287	64.9082	177.172	167.06	161.144	146.867	148.96	164.918	162.178	126.697	147.793	135.64	144.988	64.4598	166.102	148.038	173.092	176.96	157.547	155.76	216.061
47.6571	249.405	258.481	252.252	269.195	267.084	283.86	269.942	270.289	305.045	308.298	308.536	287.573	92.3358	94.1513	97.1878	95.766	149.813	156.554	163.263	155.197	64.5118	160.928	162.594	157.293	162.332	167.152	171.622	176.626	173.206	64.6801	176.54	166.303	160.209	146.369	148.3	164.315	161.597	126.076	147.576	135.044	144.37	64.5118	165.11	146.729	171.76	175.817	156.132	154.295	214.188
47.6893	249.589	258.634	251.885	269.848	267.374	284.028	270.31	269.883	305.641	308.365	308.74	287.904	92.5296	94.1469	96.9451	95.996	149.72	156.544	162.979	155.147	64.5637	159.027	159.574	153.81	158.753	163.337	168	173.513	170.61	64.1844	174.239	164.237	158.104	144.5	146.554	162.301	160.098	125.257	145.85	133.739	143.282	64.5637	163.908	146.122	170.601	174.951	155.261	153.289	213.573
47.7216	249.762	258.654	251.989	269.538	267.792	284.003	270.233	270.11	305.264	308.312	308.357	287.628	92.3928	94.0887	97.0271	96.1474	149.648	156.358	162.933	155.076	64.6157	158.602	159.969	154.633	160.653	164.75	169.59	174.564	171.323	64.396	174.405	164.053	158.306	143.767	145.59	161.246	158.915	123.933	145.074	133.028	141.716	64.6157	163	144.965	169.659	173.343	154.031	152.485	212.531
47.7539	249	258.629	252.035	269.298	268.086	284.19	270.09	270.565	305.251	308.075	307.785	287.209	92.4663	94.3305	97.3918	96.1149	149.64	156.175	162.767	155.015	64.6676	156.633	157.597	151.786	156.999	161.035	166.448	171.526	168.648	63.7187	172.111	162.065	156.212	142.235	144.461	160.334	157.934	123.379	143.687	131.669	140.869	64.6676	161.927	144.058	168.885	172.865	153.479	151.797	211.649
47.7861	249.378	258.429	252.222	269.342	268.051	284.554	270.507	270.77	305.226	307.792	307.889	287.196	92.5668	94.4787	97.404	96.1855	149.395	156.295	162.77	154.821	64.7195	156.706	157.761	152.387	158.585	162.8	167.629	172.49	169.407	63.7413	172.516	161.334	155.937	142.075	143.812	159.428	157.016	122.516	143.425	131.084	139.997	64.7195	160.918	143.099	168.101	171.816	152.342	150.855	210.355
47.8184	249.398	258.603	252.549	269.62	268.228	284.784	270.858	270.557	304.976	307.785	308.116	287.183	92.6267	94.4889	97.4699	96.2753	149.298	156.238	162.62	154.726	64.7715	154.899	155.396	149.788	155.073	159.276	164.145	169.238	166.491	63.2117	170.051	159.968	154.364	140.806	142.582	158.329	155.629	121.567	142.351	130.145	138.724	64.7715	159.545	142.081	166.635	170.437	151.265	149.686	209.552
47.8507	249.501	258.6	252.449	269.387	268.251	284.727	271.01	270.936	304.94	307.578	307.955	286.952	92.7241	94.5523	97.6013	96.2919	149.264	155.932	162.491	154.757	64.8234	154.471	156.149	150.223	156.027	159.902	164.301	168.83	166.012	62.9449	168.779	158.737	152.973	139.53	141.5	157.443	154.981	121.259	141.723	129.474	137.675	64.8234	159.027	141.388	165.649	169.666	150.748	149.056	208.709
47.883	249.477	258.579	252.054	269.243	268.086	284.658	271.293	271.271	304.764	307.447	307.86	286.979	92.8763	94.7323	97.6683	96.2839	149.199	155.805	162.428	154.514	64.8753	152.617	153.075	147.467	152.564	156.699	161.307	166.655	164.123	62.5278	167.066	157.365	151.565	138.619	140.179	156.156	153.683	120.274	140.16	128.174	136.93	64.8753	158.242	140.61	164.662	168.706	149.561	148.261	208.115
47.9152	249.457	258.702	251.924	269.613	268.17	284.885	271.517	271.404	304.718	307.56	307.85	286.94	92.888	94.7885	97.782	96.3529	149.083	155.646	162.275	154.284	64.9273	151.839	152.841	147.99	153.272	157.742	162.39	167.376	164.279	62.3853	166.442	156.818	150.788	137.923	139.441	154.959	152.315	119.033	138.818	127.021	135.869	64.9273	156.351	138.918	163.122	167.084	148.253	146.862	206.449
47.9475	249.982	258.679	252.157	269.71	268.52	284.879	271.615	271.621	304.679	307.401	307.614	286.58	92.8808	94.6246	97.8211	96.5456	148.859	155.365	162.353	154.164	64.9792	149.747	150.482	145.188	150.224	154.295	159.212	164.426	161.824	61.9466	164.749	155.254	149.517	136.491	138.516	153.615	151.353	118.467	137.932	126.214	135.385	64.9792	155.316	138.092	161.783	165.738	147.143	145.63	205.356
47.9798	249.517	258.718	252.503	269.409	269.066	285.039	271.628	271.549	304.38	307.471	307.611	286.639	92.9967	94.9091	97.9065	96.6623	148.863	155.375	162.126	154.165	65.0312	149.482	150.801	145.778	151.593	155.316	160.308	164.765	161.633	61.763	164.472	154.986	148.792	136.132	137.807	153.279	150.805	117.728	137.496	125.717	134.382	65.0312	154.112	136.743	160.435	163.98	145.713	144.238	203.921
48.012	250.001	258.495	252.777	269.181	269.05	285.363	271.71	271.92	304.005	307.314	307.553	286.685	93.1357	95.1031	97.9156	96.8129	148.63	155.477	161.865	154.203	65.0831	148.124	148.84	143.336	148.41	151.882	156.982	161.858	159.047	61.2668	162.492	152.849	147.083	134.647	136.603	151.786	149.679	116.89	136.215	124.82	133.409	65.0831	153.197	135.757	159.398	163.182	145.075	143.401	203.083
48.0443	249.908	258.525	252.678	269.443	269.218	285.487	271.885	271.768	304.169	306.96	307.123	286.592	93.2632	94.9474	98.0383	96.8774	148.636	155.365	161.686	154.097	65.135	148.398	149.845	144.591	149.851	153.97	158.235	162.992	159.315	61.3259	162.486	152.666	147.275	134.233	136.516	151.404	149.102	116.269	135.649	124.047	132.233	65.135	151.446	134.454	157.757	161.477	143.718	142.03	201.99
48.0766	249.535	258.658	252.467	269.332	269.218	285.811	271.976	271.627	304.5	306.982	306.964	286.415	93.1851	95.0888	98.142	96.7353	148.684	155.38	161.84	153.932	65.187	146.678	147.52	142.092	146.694	150.519	155.194	160.298	157.467	60.9359	161.122	151.629	146.073	133.476	135.55	150.412	147.813	115.373	134.725	123.158	131.401	65.187	150.432	133.569	156.71	160.305	142.563	140.937	200.791
48.1089	249.498	258.785	252.434	269.281	269.093	285.875	271.975	272.007	304.204	307.09	307.316	286.468	93.4313	95.2735	98.0054	96.6968	148.465	155.557	161.713	153.645	65.2389	146.238	146.988	141.642	146.514	150.248	154.676	159.209	156.575	60.6652	160.069	150.337	144.832	132.586	134.368	149.299	147.012	114.86	134.195	122.924	131.09	65.2389	150.371	133.304	156.57	160.294	142.302	140.426	199.953
48.1411	249.911	258.424	252.658	269.476	269.591	286.11	272.252	272.688	304.062	306.931	307.435	286.498	93.4727	95.1465	98.2913	96.7795	148.451	155.339	161.88	153.573	65.2909	144.539	145.004	139.582	144.603	148.416	152.872	157.688	155.006	60.2592	158.558	148.927	143.562	131.309	133.229	147.94	146.072	114.19	133.335	122.09	130.173	65.2909	149.335	132.434	155.929	159.562	141.674	139.673	199.201
48.1734	249.914	259.032	252.743	269.655	269.89	286.346	272.543	273.076	304.125	306.839	307.187	286.239	93.4286	95.2194	98.4415	96.943	148.286	155.069	161.415	153.905	65.3428	144.308	145.081	139.737	144.516	148.094	152.245	157.319	154.193	60.0674	157.728	148.089	142.682	130.37	132.432	146.927	145.003	113.505	132.2	121.147	129.019	65.3428	148.535	131.715	155.184	158.314	140.609	138.957	198.697
48.2057	250.064	258.888	252.471	269.491	270.426	286.754	272.394	273.551	303.769	306.277	306.781	286.456	93.5341	95.3885	98.2883	97.2334	148.138	154.78	161.158	153.524	65.3947	142.72	143.166	138.177	143.042	146.784	151.198	156.282	153.048	59.8972	156.821	147.245	141.935	129.733	131.574	146.337	144.1	112.584	131.284	120.39	128.168	65.3947	147.786	130.988	154.315	157.101	139.487	137.99	197.672
48.238	249.772	259.171	252.62	269.625	269.679	286.85	272.455	272.671	303.997	306.562	306.679	286.724	93.6868	95.4547	98.4954	97.2492	147.885	154.645	160.822	153.544	65.4467	141.133	141.117	135.956	140.413	144.028	148.824	153.886	150.925	59.4762	154.967	145.751	140.372	128.545	130.18	144.885	142.515	111.026	129.686	118.598	127.055	65.4467	145.882	129.407	152.65	155.67	138.221	136.71	196.556
48.2702	250.198	259.368	252.899	270.013	269.949	286.902	273.152	273.172	303.757	306.845	306.776	286.195	93.715	95.3877	98.7254	97.3062	147.898	154.348	160.809	152.988	65.4986	140.676	141.388	136.353	141.061	144.664	148.931	153.392	150.82	59.3706	154.35	144.864	139.388	127.751	129.469	143.672	141.704	110.613	129.044	118.002	126.154	65.4986	144.834	128.281	151.21	154.101	137.073	135.437	195.289
48.3025	250.096	259.297	252.713	269.955	270.684	286.737	272.813	273.34	303.822	306.539	306.6	286.528	93.7296	95.5216	98.8199	97.524	147.645	154.116	160.598	153.052	65.5506	139.315	139.256	133.903	138.217	141.629	146.202	150.979	148.792	58.9041	152.684	143.48	138.168	126.656	128.432	142.72	140.8	110.207	128.258	117.578	125.721	65.5506	144.219	128.004	150.111	153.578	136.602	134.746	194.555
48.3348	250.302	259.167	252.785	269.655	270.641	287.229	273.005	273.597	303.849	306.335	306.77	286.493	94.0163	95.7143	98.9691	97.4833	147.772	154.24	160.734	152.89	65.6025	138.254	138.682	133.416	137.952	141.682	145.865	150.149	147.273	58.4075	151.279	142.232	136.957	125.595	127.542	142.005	140.136	109.146	127.634	116.975	125.054	65.6025	143.384	127.051	149.235	152.224	135.323	133.659	193.403
48.367	249.794	259.344	252.835	269.704	270.443	287.016	273.518	273.529	303.887	306.242	306.646	286.286	93.9915	95.939	98.815	97.2901	147.548	153.923	160.404	152.835	65.6544	136.705	136.942	131.398	135.66	139.173	143.999	148.428	146.109	58.313	150.324	141.162	135.831	124.823	126.496	140.631	138.795	108.334	126.64	115.728	123.855	65.6544	142.277	125.899	148.524	151.539	134.72	133.411	192.807
48.3993	250.143	259.091	252.84	269.707	271.053	287.61	273.77	274.189	303.73	306.448	306.734	286.258	93.9877	96.0029	98.8407	97.5125	147.364	154.018	160.699	152.944	65.7064	136.985	137.576	132.53	137.085	140.967	145.178	149.495	146.744	58.176	150.014	140.925	135.597	124.244	125.938	139.879	138.034	107.931	126.115	115.33	123.062	65.7064	141.186	125.058	147.59	150.341	133.799	132.233	191.941
48.4316	250.152	259.273	252.988	269.768	271.015	288.285	274.004	274.065	303.275	306.136	306.549	286.159	93.954	95.9734	98.5482	97.7978	147.141	154.017	160.275	152.83	65.7583	135.358	135.489	129.765	134.258	137.701	142.183	147.044	144.486	57.9588	148.186	139.719	134.644	123.291	124.831	138.952	137.115	107.124	124.715	114.249	122.199	65.7583	140.646	124.471	146.686	149.84	132.727	131.415	191.145
48.4639	250.457	259.123	252.905	270.097	271.463	288.296	273.68	274.808	303.642	305.581	306.365	285.875	94.0139	96.054	98.9786	97.6233	147.245	154.205	160.555	152.694	65.8102	135.018	135.979	130.587	135.171	138.795	142.858	147.387	144.708	57.8263	147.8	139.11	134.021	122.915	124.585	138.452	136.8	106.631	124.564	114.211	121.818	65.8102	139.641	123.642	145.668	148.075	131.671	130.218	189.552
48.4961	250.099	259.088	252.606	269.938	271.177	288.004	274.358	274.404	303.833	306.094	306.412	286.084	94.375	95.9463	99.0849	97.7556	147.267	154.155	160.269	152.773	65.8622	133.474	133.853	128.526	132.759	136.292	140.547	145.259	142.934	57.5482	146.294	137.682	132.99	122.084	123.104	137.306	135.039	105.754	123.16	112.718	120.747	65.8622	138.605	122.751	144.737	147.605	130.994	129.673	189.574
48.5284	250.407	258.867	252.69	269.479	271.302	288.348	274.451	274.428	303.439	305.674	306.699	285.79	94.2628	96.0768	98.8323	97.8937	147.108	153.714	160.034	152.198	65.9141	133.383	134.128	129.351	133.855	137.798	141.452	145.405	142.678	57.3815	145.916	137.353	132.171	121.273	122.793	136.629	134.832	105.024	122.763	112.52	119.813	65.9141	137.826	121.318	143.931	146.129	129.98	128.407	188.263
48.5607	250.198	259.49	252.588	269.86	271.16	288.018	274.384	274.398	303.214	305.947	306.122	285.657	94.4976	96.2612	99.1866	97.9767	147.175	153.533	159.849	152.535	65.9661	131.838	132.279	127.077	130.976	134.744	138.723	142.938	140.776	56.9193	144.63	136.225	131.071	120.063	121.886	135.379	133.71	103.956	121.777	111.351	118.962	65.9661	136.914	120.743	142.912	145.513	129.137	127.724	187.222
48.5929	250.759	259.545	252.792	269.888	271.575	288.154	274.527	275.017	303.375	305.668	306.345	285.822	94.6103	96.2126	99.3695	97.9332	146.915	153.795	159.681	152.018	66.018	131.494	132.239	126.971	131.528	135.242	138.816	143.252	140.847	56.6837	143.666	135.457	130.197	119.218	120.978	134.346	132.757	103.213	120.697	110.413	117.693	66.018	135.674	119.43	141.649	143.774	128.283	126.925	185.449
48.6252	250.105	259.133	253.05	269.776	271.365	288.258	274.258	275.03	303.075	306.244	305.749	285.588	94.8254	96.3821	99.1525	98.1241	147.004	153.891	159.897	152.219	66.0699	130.03	130.161	124.503	128.922	132.235	136.11	140.989	138.743	56.22	141.956	134.052	128.93	118.294	120.033	133.348	132.054	102.818	119.824	109.425	117.461	66.0699	134.985	118.83	140.489	143.228	127.306	126.486	185.771
48.6575	249.82	259.5	253.067	269.656	271.893	289.126	275.018	275.44	302.99	305.939	306.161	285.655	94.5426	96.3774	99.5315	98.2488	146.804	153.477	159.833	152.193	66.1219	130.22	131.074	126.198	130.724	134.54	138.038	142.29	139.549	56.4756	142.546	133.735	129.003	118.067	119.871	133.049	131.33	102.757	119.251	109.58	116.748	66.1219	133.671	118.015	139.247	141.941	125.994	125.046	183.818
48.6898	250.161	259.448	252.732	269.722	272.207	288.196	274.798	275.085	303.141	305.49	305.572	285.573	94.8687	96.5311	99.6543	98.5042	146.703	153.312	159.317	151.942	66.1738	128.283	128.275	123.324	127.328	131.004	134.515	139.229	136.597	55.6821	140.23	131.702	127.193	117.014	118.402	131.427	130.108	101.607	118.618	108.499	115.652	66.1738	133.185	117.5	139.175	141.638	125.616	124.62	183.411
48.722	250.023	259.453	252.781	270.118	271.903	288.727	274.922	275.35	303.252	305.53	305.873	285.184	94.9828	96.8073	99.8054	98.2794	146.607	153.2	159.903	152.1	66.2258	127.911	128.61	123.949	128.466	131.82	135.37	139.65	136.932	55.9338	140.113	132.016	127.015	116.448	118.141	131.276	129.954	101.039	118.496	108.174	115.225	66.2258	132.866	117.122	138.67	140.307	124.953	123.363	182.017
48.7543	250.128	259.406	253.085	270.057	272.567	289.178	274.998	275.004	303.347	305.713	305.924	285.307	95.0489	96.5264	99.5019	98.1558	146.476	153.132	159.727	152.288	66.2777	126.419	126.959	122.076	126.012	129.329	132.63	137.157	134.668	55.3838	137.887	130.091	125.337	114.982	116.739	129.736	128.268	99.6831	116.96	106.443	113.954	66.2777	131.274	115.759	137.391	139.633	123.907	122.738	182.458
48.7866	250.334	259.253	253.026	269.629	272.744	289.547	275.538	275.682	303.299	305.747	306.116	285.475	94.7854	97.0638	99.9888	98.4543	146.607	153.214	159.464	151.565	66.3296	126.406	127.293	122.519	126.988	130.05	133.636	137.678	135.165	55.4232	138.381	130.009	124.97	114.919	116.325	129.222	127.731	99.3822	115.995	106.039	113.22	66.3296	130.412	114.875	136.052	138.219	122.639	121.598	180.728
48.8188	249.963	259.588	253.523	269.971	272.446	289.163	275.589	275.714	303.262	305.224	305.456	286.028	95.0016	96.8745	99.979	98.7075	146.288	153.07	159.29	151.734	66.3816	124.995	125.494	120.225	124.395	127.629	131.289	135.271	133.178	55.0687	136.614	128.55	123.858	113.977	115.43	127.969	126.658	98.2511	115.333	105.368	112.72	66.3816	129.74	114.088	135.093	137.753	122.22	121.605	180.633
48.8511	250.299	259.84	253.559	269.81	272.931	289.549	275.711	276.244	303.077	305.531	305.532	284.91	95.1245	96.8095	99.8874	98.7633	145.963	152.907	159.594	151.463	66.4335	124.632	125.848	121.285	125.582	129.125	132.087	136.451	133.622	55.0741	136.242	128.507	123.565	113.444	114.65	127.013	125.537	97.6534	114.08	104.267	111.242	66.4335	127.847	112.403	133.022	135.99	120.847	119.344	178.601
48.8834	250.105	259.525	253.744	270.222	272.872	289.308	275.772	275.824	303.308	305.056	305.571	285.143	95.2787	97.1647	99.9913	98.612	146.244	152.967	159.111	151.843	66.4855	122.938	123.341	118.693	122.795	125.78	128.841	133.438	130.826	54.6318	134.07	126.628	121.739	112.126	113.191	125.955	124.633	97.3455	113.106	103.738	110.884	66.4855	127.905	112.919	133.497	136.323	120.693	119.329	178.756
48.9157	249.813	259.668	253.744	269.866	273.219	289.695	276.141	275.879	302.645	304.889	305.31	285.101	94.9382	97.1884	100.226	98.9925	145.994	152.804	159.019	151.384	66.5374	122.661	123.413	118.603	123.168	126.319	129.74	133.338	130.891	54.3813	133.529	126.262	121.441	111.045	112.86	125.344	124.27	96.6832	113.291	103.791	110.075	66.5374	127.155	111.791	132.341	134.855	119.733	117.943	177.388
48.9479	249.838	259.553	253.267	270.362	272.987	289.825	276.228	275.815	302.465	305.47	305.46	285.035	95.7423	97.1674	100.354	98.9071	145.92	152.563	158.837	151.264	66.5893	121.376	121.776	116.543	120.637	123.793	127.335	131.463	128.899	53.9499	132.159	124.463	119.925	110.255	111.769	124.31	123.066	95.4895	111.632	102.446	109.277	66.5893	125.827	110.786	131.017	134.211	119.001	117.912	177.491
48.9802	250.149	259.691	253.542	270.378	273.375	289.891	276.62	276.513	302.795	304.942	305.776	285.421	95.5336	97.2957	100.41	98.9108	145.69	152.481	159.142	151.069	66.6413	121.136	122.103	117.568	121.898	125.033	128.372	131.874	129.436	54.3049	132.632	124.817	120.315	110.343	111.259	124.248	122.822	95.3928	111.567	101.716	107.838	66.6413	124.178	109.328	129.748	132.221	117.597	116.554	175.405
49.0125	249.866	259.566	253.664	270.675	273.136	290.129	276.618	276.423	302.663	305.635	305.492	284.898	95.6501	97.49	100.465	99.2139	145.636	152.379	158.677	151.297	66.6932	119.57	120.237	115.384	118.92	122.071	125.694	129.55	127.328	53.6359	130.472	123.078	118.469	108.919	110.245	122.769	121.448	94.7863	110.245	100.995	107.841	66.6932	124.386	109.624	129.337	132.199	117.561	116.358	175.787
49.0448	250.155	259.523	253.827	270.532	273.687	290.304	276.593	277.15	302.939	305.34	305.713	285.027	95.5388	97.6947	100.479	99.1021	145.777	152.765	158.624	151.109	66.7452	118.962	120.075	115.74	119.759	122.997	126.271	130.062	127.548	53.4392	130.078	122.691	117.7	108.109	109.695	122.103	121.153	94.1169	110.449	100.892	107.425	66.7452	124.152	109.031	129.011	131.283	116.114	115.169	173.797
49.077	250.104	259.92	253.781	270.703	273.523	290.393	276.56	276.491	302.607	305.47	305.286	285.451	95.6212	97.5394	100.51	99.1896	145.775	152.508	158.64	151.19	66.7971	118.219	118.633	113.968	117.765	120.635	124.028	127.774	125.704	53.141	128.908	121.533	116.856	107.41	108.508	120.987	119.844	93.4179	108.966	99.5375	106.5	66.7971	122.869	108.275	127.804	130.433	115.516	114.454	173.858
49.1093	250.252	259.63	253.77	270.381	273.72	290.738	277.278	276.894	302.175	305.548	305.569	284.897	95.6997	97.6269	100.589	99.0712	145.224	152.055	158.711	150.744	66.849	118.297	119.113	114.504	118.33	121.723	124.902	128.357	126.06	53.3009	128.91	121.143	116.797	107.205	108.472	120.476	119.494	92.694	108.359	99.4533	105.321	66.849	121.694	106.565	126.508	128.926	114.225	113.297	172.387
49.1416	249.988	259.82	253.684	270.298	274.117	290.051	276.83	276.676	302.746	305.052	304.68	285.028	95.7678	97.8658	100.66	99.3854	145.435	152.02	158.593	150.962	66.901	116.916	117.415	112.371	115.868	119.127	122.361	126.131	124.141	52.801	127.185	119.987	115.511	106.071	107.46	119.252	117.965	91.7775	107.034	98.1527	104.514	66.901	121.073	106.571	126.23	128.48	114.119	113.113	172.769
49.1738	250.29	259.449	253.792	269.974	273.971	290.734	277.431	277.728	302.444	305.065	305.356	284.984	95.8352	98.066	101.107	99.6457	145.461	151.997	159.107	150.758	66.9529	116.379	117.316	112.547	116.297	119.397	122.453	126.693	124.402	52.9526	127.233	120.683	116.067	106.807	108.224	120.104	118.436	91.9926	107.771	98.6661	104.417	66.9529	120.295	105.531	125.205	127.653	113.159	111.965	170.953
49.2061	250.015	259.483	253.58	270.424	274.359	290.384	277.208	276.825	302.956	305.44	304.983	285.111	95.9653	97.8125	100.881	99.4281	145.187	151.979	158.59	150.658	67.0048	114.868	115.486	110.476	113.66	116.668	119.963	124.45	122.191	52.5081	125.311	118.511	114.307	104.924	106.31	117.661	116.953	91.1771	106.483	97.1301	103.883	67.0048	119.235	104.668	124.196	126.773	112.693	111.692	170.819
49.2384	250.225	259.493	253.377	269.949	274.834	291.033	277.687	278.085	302.457	305.194	305.232	285.141	95.8384	97.7606	100.764	99.6619	145.26	151.729	158.595	150.597	67.0568	114.463	115.799	111.443	115.681	118.406	121.264	125.24	122.446	52.729	125.069	117.69	113.539	104.061	105.515	117.495	116.506	90.8286	106.362	97.5358	103.739	67.0568	119.187	104.048	123.34	125.738	111.539	110.415	169.477
49.2707	249.937	259.958	254.02	270.469	274.275	290.769	277.575	277.331	302.618	305.425	305.078	285.182	96.0387	98.0387	101.076	99.7786	145.327	151.881	158.283	150.819	67.1087	113.362	114.281	109.691	113.234	116.016	118.906	123.165	120.518	52.2154	123.731	116.563	112.439	103.256	104.539	116.113	115.215	89.5639	104.636	95.8106	102.254	67.1087	117.969	103.658	122.698	125.113	110.875	109.725	169.343
49.3029	250.633	259.75	254.084	270.49	274.808	291.06	277.762	277.737	302.888	305.293	305.276	285.667	96.4666	98.1041	101.334	99.8322	145.415	152.047	158.308	150.754	67.1607	113.041	114.096	109.466	113.68	116.721	119.253	122.458	120.383	52.0868	123.063	116.215	111.625	102.196	103.897	115.128	114.783	88.9856	104.432	95.6306	101.521	67.1607	117.438	103.066	122.159	124.433	110.162	109.084	168.416
49.3352	250.764	259.803	253.405	270.731	275.14	291.098	277.478	277.327	302.866	304.766	305.492	285.281	96.4555	98.1658	101.395	99.7177	145.265	151.676	158.256	150.833	67.2126	111.827	112.42	107.874	111.362	114.1	117.086	120.775	118.79	51.6472	121.588	114.811	110.696	101.504	103.024	114.462	113.393	88.3035	103.055	94.3966	100.803	67.2126	116.701	102.067	120.909	123.893	109.854	108.564	168.034
49.3675	250.893	259.941	253.636	270.452	275.112	291.45	277.974	278.254	302.762	304.968	305.105	284.67	96.1012	98.1941	101.53	100.083	145.092	151.882	158.373	150.805	67.2645	111.806	113.085	108.516	112.668	115.346	118.723	122.244	120.033	51.9574	122.627	115.403	111.216	101.825	103.129	114.321	113.934	88.5559	103.329	94.6629	100.386	67.2645	116.043	101.431	120.123	122.831	108.632	107.033	166.449
49.3997	250.459	259.822	253.803	270.102	274.547	291.507	278.424	277.909	302.522	304.9	304.999	285.252	96.3231	98.2129	101.368	99.9375	144.856	151.682	157.922	150.441	67.3165	110.64	111.362	106.756	110.553	113.151	116.199	119.968	117.933	51.5141	120.769	113.869	109.591	100.542	101.722	113.033	112.676	87.4943	102.111	93.5786	99.3756	67.3165	114.631	100.537	119.426	121.773	107.738	106.562	165.704
49.432	250.77	259.824	253.827	270.37	275.173	291.788	278.373	278.235	302.102	305.185	304.912	285.117	96.1961	98.4567	101.515	100.158	144.608	151.555	158.239	150.1	67.3684	110.498	111.625	107.152	111.171	113.958	116.351	119.632	117.903	51.4045	119.77	112.419	107.865	99.3479	100.161	111.494	111.124	86.4425	101.255	92.6117	98.371	67.3684	113.662	99.4554	118.245	120.431	106.886	105.634	164.668
49.4643	250.501	259.922	253.746	270.117	275.724	291.719	278.231	278.368	302.765	305.22	304.779	285.089	96.2747	98.3323	101.416	100.204	144.726	151.397	157.847	150.64	67.4204	108.891	109.783	105.066	108.799	111.436	114.017	117.738	115.723	50.9154	118.437	111.591	107.39	98.5488	99.7638	110.858	110.265	85.9528	100.406	91.9948	97.9348	67.4204	113.006	98.8936	117.562	119.66	106.28	105.118	164.526
49.4966	250.926	259.769	253.57	270.03	275.46	291.793	278.554	278.507	302.483	304.809	305.187	284.692	96.3643	98.5452	101.66	100.42	144.85	151.573	158.065	150.376	67.4723	108.055	109.478	104.942	109.553	111.56	114.146	117.818	115.565	51.0269	117.94	111.017	107.608	98.7729	100.007	110.266	109.896	85.4202	99.7392	91.2738	96.9495	67.4723	112.643	98.5194	117.068	119.086	105.494	104.461	163.176
49.5288	250.599	259.57	253.859	270.226	275.63	292.012	278.949	278.006	302.507	304.676	305.135	284.594	96.6428	98.8941	101.53	100.449	144.947	151.447	157.684	150.313	67.5242	106.74	107.723	103.306	107.142	109.768	112.166	115.885	113.992	50.6243	116.664	109.825	106.216	97.8745	98.7685	109.456	108.981	84.8139	99.1392	90.4454	96.3212	67.5242	112.191	97.9219	116.28	118.562	104.809	103.844	163.374
49.5611	250.838	259.906	253.656	270.143	275.719	292.095	278.868	278.607	302.291	304.549	304.922	284.817	96.6808	98.8145	101.791	100.387	144.913	151.54	158.036	150.226	67.5762	106.733	108.646	104.133	108.402	110.976	113.501	116.736	114.152	50.5157	116.684	109.81	105.543	96.717	98.071	108.552	108.217	83.8242	98.3778	89.6499	95.3611	67.5762	111.04	96.9236	115.598	117.608	104.282	103.201	162.256
49.5934	250.548	260.298	254.18	270.521	275.925	292.473	278.276	278.66	302.729	304.664	304.831	284.923	96.7529	98.8012	102.005	100.542	144.825	151.454	158.102	150.114	67.6281	105.533	106.87	102.401	106.052	108.608	111.073	114.632	112.467	50.0302	115.409	108.726	104.727	96.1792	97.1011	107.874	107.6	83.2626	97.6409	89.0379	94.852	67.6281	110.157	96.5959	114.749	116.874	103.835	102.454	161.456
49.6256	250.94	259.865	254.095	270.606	276.209	292.517	278.829	279.055	302.789	304.877	305.07	284.915	96.9279	98.8025	101.981	100.616	144.753	151.48	158.111	150.239	67.6801	106.162	108.349	103.793	107.539	109.743	112.308	115.546	113.544	50.3019	115.665	109.03	105.249	96.4955	97.429	108.092	107.67	83.0884	97.4278	88.9077	94.4987	67.6801	109.494	96.0941	114.026	116.465	103.465	102.161	161.145
49.6579	250.538	259.94	253.99	270.26	275.678	292.362	278.843	278.887	302.258	304.838	305.069	284.945	97.0299	98.9112	101.936	100.403	144.825	151.351	157.665	150.308	67.732	104.866	106.217	101.684	104.976	107.459	110.576	113.985	112.127	50.0979	114.598	108.093	104.108	95.6846	96.7381	107.143	106.898	82.5494	96.5473	88.1435	93.8281	67.732	108.575	95.4546	113.269	115.707	102.671	101.668	160.5
49.6902	250.667	259.917	253.581	269.824	276.049	292.382	279.268	279.257	302.381	304.642	305.221	285.022	96.9754	99.142	102.162	100.423	144.772	151.194	157.542	150.036	67.7839	104.395	105.748	101.679	105.652	107.268	110.352	113.297	111.01	49.8227	113.181	106.955	102.829	94.7184	95.6908	106.202	105.955	82.138	96.0241	87.8999	93.726	67.7839	108.021	94.4476	112.077	114.409	101.612	100.489	159.282
49.7225	250.47	259.917	253.978	270.214	276.568	292.477	279.517	279.487	302.738	304.575	305.296	284.938	97.2153	99.2107	102.39	100.591	144.75	151.078	157.311	149.874	67.8359	102.988	104.174	99.8146	103.377	105.277	108.34	111.868	109.57	49.4982	112.058	106.005	101.96	93.8764	94.9869	105.245	105.103	81.7485	95.4608	87.3801	93.3836	67.8359	107.352	93.7877	111.085	113.721	100.821	99.6928	158.556
49.7547	250.776	259.907	254.281	270.266	276.379	292.813	279.455	279.736	302.49	304.813	305.316	284.874	97.3673	99.2767	102.566	100.869	144.545	151.187	157.249	149.775	67.8878	102.848	104.576	100.378	103.746	106.224	108.445	111.984	109.548	49.3996	112.142	105.751	101.582	93.5441	94.5716	104.743	104.485	80.9025	94.8266	86.7659	92.2784	67.8878	106.176	92.9859	110.15	112.775	100.06	98.8511	157.685
49.787	250.528	259.848	253.73	270.3	276.2	292.875	279.172	279.83	302.332	304.938	305.024	285.085	97.3139	99.4013	102.635	101.11	144.496	151.295	157.311	149.874	67.9398	101.584	102.842	98.5206	102.124	104.529	106.79	110.592	108.276	49.1949	111.224	104.927	100.727	92.875	93.8527	104.012	103.679	80.0164	94.1299	85.9865	91.4266	67.9398	105.319	92.3694	109.575	111.992	99.3424	98.1025	157.001
49.8193	250.894	260.043	253.771	270.188	276.4	293.147	279.575	279.861	302.599	304.727	305.24	285.238	97.1881	99.5435	102.559	101.053	144.476	151.048	157.402	149.98	67.9917	100.888	102.133	97.7749	101.708	103.648	105.811	109.378	106.922	49.0289	110.022	104.043	99.9453	92.11	93.089	103.121	103.006	79.6088	93.5741	85.3976	91.0749	67.9917	104.946	92.0506	109.176	111.629	98.6192	97.5483	156.895
49.8515	250.633	260.068	254.061	269.758	276.456	293.343	280.256	279.508	302.743	304.364	305.419	285.503	97.2714	99.5123	102.485	101.077	144.39	150.893	157.604	149.854	68.0436	100.295	101.465	97.4361	100.992	103.133	105.437	108.705	106.399	48.7751	109.36	103.304	99.5086	91.5782	92.4427	102.47	102.478	79.192	92.9706	84.8952	90.3846	68.0436	104.457	91.3429	108.345	110.596	97.8945	96.7105	156.058
49.8838	250.877	260.104	253.779	270	276.551	293.012	280.208	279.54	302.568	304.475	305.1	285.646	97.5642	99.4419	102.747	101.401	144.631	151.066	157.606	149.967	68.0956	99.3103	100.33	96.4494	99.4854	101.96	104.451	108.144	105.936	48.547	108.516	102.259	98.5599	90.6573	91.551	101.421	101.463	78.369	92.0646	83.9007	89.5299	68.0956	103.542	90.8825	107.82	109.906	97.3206	96.2048	155.455
49.9161	250.982	259.952	253.476	270.171	276.572	293.184	279.951	279.916	302.317	304.502	304.984	285.064	97.7868	99.5844	103.056	101.537	144.42	150.89	157.675	149.883	68.1475	98.8997	100.239	96.1089	99.5367	101.625	104.159	107.818	105.51	48.4496	107.789	101.596	97.7971	89.9417	90.972	100.725	100.71	77.7657	91.6366	83.4643	89.0107	68.1475	102.756	89.983	107.15	109.324	96.7394	95.649	154.634
49.9484	251.16	259.893	253.694	270.278	276.623	293.597	280.105	280.288	302.235	304.574	305.145	284.888	97.7512	99.8721	102.978	101.519	144.301	150.742	157.478	149.654	68.1994	97.9249	98.9379	94.6314	97.9698	99.7471	102.576	106.051	104.235	48.1297	107.017	100.831	97.3236	89.6658	90.62	100.18	100.191	77.5353	91.0194	82.7867	88.1622	68.1994	102.341	89.2667	106.227	108.869	96.3226	95.2412	154.188
49.9806	250.867	260.051	254.159	270.288	277.07	293.499	280.184	280.188	302.077	304.932	305.189	284.998	97.4723	100.169	102.878	101.797	144.264	150.723	157.309	149.845	68.2514	97.7721	98.7798	94.5612	97.8042	99.826	102.258	105.599	103.79	48.1694	106.791	100.359	96.9653	89.5379	90.2058	99.6117	99.7845	77.0178	90.3523	82.2674	87.2277	68.2514	101.262	88.597	105.571	108.154	95.4862	94.4927	153.398
50.0129	250.821	260.064	254.125	269.911	277.38	293.566	280.117	279.848	302.119	304.951	305.111	285.037	97.6161	100.014	103.012	101.901	143.971	150.671	157.194	149.859	68.3033	96.9603	97.6099	93.2636	96.1308	98.3027	100.83	104.525	102.661	47.8764	105.579	99.3948	95.7975	88.4741	89.0767	98.6797	98.78	76.119	89.5105	81.6287	86.9292	68.3033	100.461	88.2269	104.698	107.261	94.9363	93.8222	152.997
50.0452	251.066	260.057	253.904	269.912	277.304	293.811	280.413	279.859	302.343	304.966	305.011	285.123	97.8834	99.9031	103.28	101.805	143.82	150.711	157.308	149.508	68.3553	96.5078	97.4784	93.4605	96.7235	98.8767	101.323	104.947	102.803	47.92	105.423	99.3212	95.6143	88.0411	88.6493	98.1005	98.4184	75.92	89.182	81.5856	86.4515	68.3553	99.8199	87.2834	103.499	106.1	93.9053	92.7898	151.82
50.0775	250.777	259.972	253.873	270.112	276.932	293.772	280.706	279.627	302.206	304.947	304.527	284.869	97.9995	100.386	103.429	101.987	143.894	150.582	157.037	149.401	68.4072	95.234	95.583	91.9587	94.76	96.8062	99.4773	103.115	101.195	47.6905	104.136	98.264	94.741	87.3426	87.987	97.3721	97.6247	75.4061	88.5234	81.072	86.0734	68.4072	99.7867	87.1003	103.455	105.673	93.5498	92.3775	151.722
50.1097	251.304	259.705	253.855	269.842	276.912	293.972	280.846	280.2	302.366	304.779	304.811	284.914	98.2411	100.656	103.476	101.974	144.263	150.792	156.766	149.256	68.4591	94.7386	95.784	91.7663	95.3134	97.0788	99.4449	103.032	100.824	47.418	103.497	97.3781	93.9434	86.5134	87.2298	96.5068	96.6622	74.721	87.6542	80.1908	85.2989	68.4591	98.887	86.1845	102.605	104.552	92.6773	91.6526	150.247
50.142	250.589	259.829	253.586	269.962	277.486	294.218	280.722	280.36	302.836	304.609	304.993	285.171	98.2932	100.499	103.275	101.942	143.976	150.66	156.587	149.539	68.5111	93.8462	94.2839	90.2749	93.2952	95.1234	97.5825	101.288	99.0478	46.8985	102.332	96.5201	93.075	85.9031	86.6304	95.9758	96.211	74.3079	87.0359	79.3667	84.5443	68.5111	97.9575	85.8891	102.148	104.317	92.2138	91.3163	150.305
50.1743	250.512	259.563	253.908	269.786	277.905	294.113	280.867	280.465	302.765	304.989	305.022	285.382	98.3513	100.389	103.459	102.165	143.941	150.543	156.937	149.503	68.563	93.7086	95.0963	91.2291	94.8367	96.5766	98.9363	102.089	100.115	47.4302	102.872	96.6219	93.1337	85.7077	86.552	95.8289	95.8774	74.1419	86.76	79.2203	84.3339	68.563	97.4944	85.3347	101.289	103.586	91.4961	90.4255	149.22
50.2065	250.665	259.733	253.854	269.736	277.841	293.952	280.903	280.427	302.733	305.244	305.011	285.406	98.6404	100.255	103.445	102.296	143.889	150.475	157.05	149.389	68.615	92.4551	93.4142	89.3437	92.5156	94.0191	96.5094	99.9391	97.8567	46.8044	101.284	94.7917	91.6149	84.837	85.4042	94.8201	94.8879	73.6138	85.7402	78.6729	83.8307	68.615	96.7814	84.7695	100.7	102.957	90.9919	89.9503	149.202
50.2388	251.262	260.099	253.758	269.8	277.966	293.971	281.057	280.854	302.425	305.147	305.188	285.181	98.5161	100.481	103.56	102.305	144.054	150.507	157.152	149.504	68.6669	92.496	93.764	89.8457	92.9309	94.889	97.1598	100.429	98.4089	46.9015	100.958	94.8777	91.4065	84.3425	85.0808	93.9089	94.0291	72.6001	84.9911	77.643	82.4846	68.6669	95.8588	83.8145	99.9056	101.731	90.3053	89.132	147.904
50.2711	250.498	260.201	253.68	270.12	277.629	294.228	280.653	280.784	302.273	304.736	304.905	285.167	98.624	100.805	103.365	102.358	143.722	150.66	156.867	149.751	68.7188	91.3934	92.2322	88.4519	90.9476	92.8892	95.2806	98.9426	97.0936	46.3603	100.078	94.1962	91.0261	83.997	84.3571	93.5486	94.111	72.3925	84.964	77.2505	82.2593	68.7188	95.4112	83.5542	99.2838	101.341	89.988	88.597	147.939
50.3034	250.794	260.217	253.856	269.672	277.551	294.431	280.734	280.772	302.378	305.146	305.264	285.233	98.67	100.86	103.888	102.49	143.638	150.41	156.962	149.269	68.7708	91.1722	92.2496	88.5725	91.8067	93.4597	95.5168	98.5617	96.509	46.2827	98.9182	93.3377	90.0088	82.9944	83.7249	92.881	93.4344	71.7922	84.5229	77.1536	81.6142	68.7708	94.618	82.6888	98.2301	100.334	88.78	87.7224	146.627
50.3356	250.444	259.368	253.682	269.822	277.749	294.105	280.99	280.668	302.35	304.992	304.925	285.275	99.1775	100.918	104.052	102.419	143.729	150.404	156.718	149.256	68.8227	90.0702	90.9456	87.1826	89.9959	91.6042	93.6929	97.0642	95.2014	46.0682	98.0047	92.5475	89.2106	82.5008	83.5854	92.2356	92.731	71.2652	83.863	76.3763	81.277	68.8227	94.2003	82.5258	97.8025	100.335	88.6349	87.4932	146.845
50.3679	250.654	259.331	253.657	270.071	277.912	294.544	281.576	281.539	302.5	304.925	305.51	285.287	99.0611	101.099	104.035	102.857	143.871	150.353	157.108	149.226	68.8747	89.7517	91.0614	87.2572	90.4976	92.1328	94.3475	97.3949	95.1674	46.2378	97.7469	92.2375	88.612	82.1188	82.743	91.6946	92.2266	70.8814	83.3157	75.8027	80.6517	68.8747	93.5563	81.9838	97.3796	99.7666	88.248	87.0517	145.636
50.4002	250.528	260.008	253.565	269.503	278.359	294.748	280.766	280.872	302.529	305.06	304.814	285.376	98.9973	101.253	103.836	103.212	143.554	150.336	156.659	149.237	68.9266	88.8805	89.9562	85.9891	88.9736	90.4517	93.0135	96.0297	94.1617	46.0914	97.0356	91.6841	87.9252	81.6927	82.2929	90.8801	91.5757	70.3433	82.5524	75.1507	80.4223	68.9266	93.1347	81.5013	96.6668	99.0915	87.3124	86.6946	145.629
50.4324	250.527	259.991	253.557	269.234	278.259	294.51	281.287	281.339	302.867	304.987	305.72	285.517	98.839	101.304	104.231	103.156	143.731	150.408	156.834	149.194	68.9785	89.0013	90.1984	86.404	89.9707	91.4577	93.73	96.814	94.9442	45.9276	97.17	91.6451	88.2168	81.3464	82.0508	90.4791	90.876	69.8368	81.6848	74.7997	79.5552	68.9785	92.5036	80.7394	95.8861	97.738	86.4577	85.4192	143.765
50.4647	250.184	259.771	253.521	269.322	277.94	294.336	280.879	280.704	302.557	305.153	305.12	285.814	99.4693	101.405	104.331	103.151	143.802	150.294	156.532	149.825	69.0305	88.0511	88.8195	84.8715	87.7842	89.2066	91.6148	94.5233	93.02	45.4255	95.981	90.3443	87.0221	80.6765	81.347	89.6685	89.8906	69.3889	81.3725	74.1275	79.1191	69.0305	92.0538	80.5782	95.7774	97.752	86.3707	85.3199	144.618
50.497	250.734	259.816	253.323	269.625	278.016	295.055	281.033	281.51	302.289	304.953	305.225	285.682	99.4015	101.499	104.584	103.185	143.832	150.379	156.85	149.419	69.0824	87.966	89.3176	85.7782	88.8668	90.179	92.3543	95.3477	93.3427	45.5513	96.0382	90.3459	86.7404	80.4735	81.0653	89.7107	89.8887	69.0047	80.8972	73.5541	77.9473	69.0824	91.1282	79.8798	94.9584	96.9332	85.7	84.5044	143.246
50.5293	250.025	259.55	253.701	269.373	278.199	294.578	281.042	280.888	302.338	304.611	304.779	285.237	99.5897	101.62	104.688	103.199	143.636	150.17	156.725	149.275	69.1343	86.7885	87.8928	83.9	86.7793	88.3552	90.4297	93.8278	91.8613	45.3122	94.9569	89.2624	85.8234	79.5408	80.1673	88.8655	88.9681	68.4372	80.1206	73.2465	77.8822	69.1343	90.6078	79.4175	94.1277	96.4352	85.3056	83.9455	142.895
50.5615	250.114	259.731	253.576	269.059	278.54	294.189	281.508	281.257	302.159	304.871	305.079	284.909	99.3478	101.667	104.584	103.517	143.613	150.312	156.672	149.023	69.1863	86.209	87.8027	83.8533	86.8051	88.6257	90.772	93.6845	92.0191	45.4448	94.966	89.4191	85.6229	79.0844	79.7851	88.3542	88.7055	68.0161	79.982	72.9121	77.5209	69.1863	90.1649	78.8293	93.6028	95.8342	84.4106	83.2931	142.307
50.5938	250.115	259.48	253.488	269.062	278.293	294.72	280.926	280.942	302.339	304.901	305.175	285.992	99.6295	101.666	104.713	103.474	143.14	150.064	156.387	149.055	69.2382	85.5194	86.7778	82.5217	85.3143	86.8498	89.0027	92.1941	90.6303	45.1143	93.4229	88.2927	84.6206	78.4212	79.162	87.6504	88.1411	67.5888	79.3621	72.2415	77.0417	69.2382	89.676	78.4623	93.1991	95.4828	84.26	83.0905	141.656
50.6261	250.327	259.451	253.99	269.115	278.933	295.176	281.481	281.491	302.542	304.621	305.295	285.64	99.6994	101.819	104.882	103.962	143.823	150.473	156.592	149.114	69.2902	85.2722	86.763	83.2933	85.7994	87.6583	89.5247	92.5994	90.8138	45.1512	93.7817	88.2678	84.8109	78.4774	79.1229	87.3009	87.5198	67.0026	78.7103	71.6292	75.9777	69.2902	88.7164	77.6714	92.4277	94.4895	83.4031	82.4577	141.34
50.6583	249.945	259.387	253.2	269.096	278.231	294.534	281.247	281.281	302.432	305.575	305.158	285.37	99.7258	101.867	104.942	103.902	143.758	150.536	156.717	148.919	69.3421	84.4179	85.58	81.9056	84.3078	86.1458	88.0245	90.9284	89.5089	44.7828	92.4089	86.7643	83.6371	77.7138	78.3984	86.3465	86.9151	66.3833	78.1527	71.1391	75.973	69.3421	88.0778	77.6135	91.9802	94.2208	83.1874	82.0814	141.218
50.6906	249.802	258.913	253.061	268.678	278.24	294.578	280.998	281.503	302.166	305.094	305.404	285.59	99.7538	101.913	105.19	104.103	143.481	150.377	156.307	148.962	69.394	84.54	85.7477	82.0461	85.2442	86.7694	88.4827	91.334	89.6279	44.7074	91.9608	86.4089	83.2386	76.8338	77.5242	85.8624	86.5591	66.174	77.8369	71.2728	75.0318	69.394	87.7248	76.8594	91.0119	93.3179	82.4014	81.4165	139.83
50.7229	249.68	259.384	252.894	269.28	278.547	294.651	280.81	281.067	302.559	305.191	304.786	286.166	100.147	102.076	105.084	103.77	143.332	150.195	156.455	149.193	69.446	83.5052	84.3201	80.5313	83.3482	84.8575	86.8582	89.6796	88.2059	44.4424	90.688	85.5559	82.4879	76.3363	76.9658	85.2153	85.8232	65.8364	77.4807	70.4938	75.1315	69.446	87.2622	76.3604	90.8397	92.9808	82.154	81.1805	139.36
50.7552	249.595	259.402	253.201	269.319	278.608	294.831	281.03	281.489	302.843	305.477	305.601	285.571	100.258	102.526	105.362	104.159	143.274	150	156.678	149.314	69.4979	83.4711	84.6383	80.9878	84.0651	85.7641	87.7257	90.7031	88.6242	44.407	91.5946	86.0225	83.2696	76.7302	77.3723	84.7999	85.3655	65.3681	77.0543	70.3665	74.4408	69.4979	86.6324	75.703	89.9623	92.0674	81.1888	80.2527	138.305
50.7874	250.375	259.453	253.166	269.325	278.66	294.876	281.373	281.851	302.829	305.27	305.098	285.922	100.376	102.773	105.935	104.249	143.564	150.217	156.358	149.216	69.5499	82.7559	83.6957	79.6959	82.3649	83.9595	86.0855	89.2205	87.1298	44.1219	90.1324	84.5897	81.6811	75.5017	76.2439	84.1021	84.7775	65.0697	76.4174	69.8061	73.9771	69.5499	85.8313	75.1812	89.3194	91.4804	80.5571	79.6854	138.384
50.8197	250.269	259.192	253.152	269.289	278.518	294.836	281.191	281.758	302.565	304.882	305.602	285.374	100.094	102.389	105.88	103.835	143.123	150.645	156.657	148.874	69.6018	82.0162	83.4713	79.7318	82.6971	84.1565	85.9359	88.7135	86.9213	43.907	89.6957	84.1361	81.1093	75.2057	75.7382	83.7973	84.7559	64.8134	76.3384	69.6363	73.8803	69.6018	86.3437	75.3378	89.4029	91.132	80.3816	79.2474	137.762
50.852	249.748	259.578	253.363	269.282	278.392	294.469	281.579	281.542	302.224	305.219	305.251	286.129	100.318	102.598	105.879	104.013	143.381	150.395	156.23	149.171	69.6537	81.0248	82.2448	78.4575	80.9412	82.3907	84.2022	87.2204	85.6614	43.6803	88.6346	83.36	80.4437	74.4973	75.2141	83.0202	83.9687	64.2006	75.444	68.7472	73.2241	69.6537	85.3011	74.51	88.4213	90.2955	79.7641	78.6898	137.463
50.8843	250.045	259.344	252.989	269.046	278.412	294.581	281.15	281.862	302.557	305.845	305.323	285.467	100.492	103.067	105.777	104.781	143.321	149.952	156.406	149.071	69.7057	81.4059	82.6779	79.0461	82.0332	83.6928	85.393	87.8868	85.8994	43.7493	88.5883	83.6947	80.3131	74.2182	74.9601	82.8065	83.7209	63.7095	75.1101	68.575	72.6492	69.7057	84.3869	73.6967	87.4932	89.6339	78.8139	77.9829	136.61
50.9165	249.958	259.253	253.161	268.742	278.781	294.812	281.425	281.044	302.796	305.528	305.361	285.673	100.726	103.129	105.819	104.727	143.513	149.922	156.138	149.293	69.7576	80.4099	81.2598	77.6466	80.2586	81.7442	83.4528	86.4699	84.7409	43.4796	87.3769	82.2806	79.3258	73.4179	74.0777	82.0411	82.7992	63.2395	74.7693	67.8069	72.2291	69.7576	83.9847	73.5114	87.0251	89.0254	78.4601	77.5689	136.362
50.9488	249.814	259.168	253.301	268.482	278.113	294.935	281.535	281.742	302.807	305.47	305.569	285.861	100.645	102.963	105.898	104.437	143.585	150.388	156.579	148.995	69.8096	80.3562	81.7402	77.8916	81.1189	82.5132	84.3972	86.5381	85.1534	43.3513	87.6658	82.0622	79.3887	73.3305	73.9208	81.6818	82.7626	63.1962	74.2939	67.646	71.9167	69.8096	83.6809	73.098	86.7094	88.6502	78.1787	77.1328	135.689
50.9811	249.689	259.102	252.632	268.345	278.435	294.769	281.308	281.462	302.999	305.558	305.516	285.704	100.881	103.203	105.954	104.589	143.475	150.013	156.159	148.977	69.8615	79.3862	80.309	76.5452	79.212	80.6883	82.7403	85.2133	83.6264	42.9887	86.5228	80.9901	78.4994	72.3373	73.2184	80.9248	81.7778	62.7013	73.4675	67.013	71.2343	69.8615	82.9795	72.566	86.2872	88.0141	77.6648	76.8151	135.308
51.0133	249.541	259.042	252.678	268.193	278.202	294.89	281.562	281.711	302.644	305.091	306.027	286.397	101.006	103.302	106.316	104.859	143.485	149.977	156.455	148.946	69.9134	78.8054	80.0053	76.6152	79.1614	80.4723	82.5329	85.265	83.0296	43.2661	85.6417	80.1227	77.4771	71.3112	72.3608	79.9287	80.9183	61.91	72.6998	66.1389	70.4195	69.9134	82.0377	71.7839	85.494	87.116	77.0116	76.1109	134.764
51.0456	249.627	258.801	252.586	268.602	278.73	294.935	281.791	281.452	302.217	305.563	305.475	286.33	101.125	103.397	106.281	105.048	143.623	150.374	156.396	149.261	69.9654	78.0797	78.9484	75.443	78.0149	79.1611	81.0903	84.0885	82.1415	42.9437	85.1034	79.6808	76.9514	71.1037	71.7882	79.3638	80.3952	61.4431	72.2103	65.5957	70.0976	69.9654	81.5512	71.3341	84.8246	86.6284	76.7297	75.622	134.092
51.0779	249.667	258.838	252.437	268.286	278.465	294.446	281.284	281.569	302.689	305.056	305.898	286.257	101.305	103.765	106.653	105.258	143.682	150.311	156.601	148.83	70.0173	77.7283	79.1485	75.586	78.5734	79.8784	81.9016	84.1256	82.6209	42.9982	85.5154	80.3396	77.6088	71.4118	72.1628	79.442	80.3545	61.2357	72.2581	65.4227	69.5556	70.0173	80.8171	70.908	84.3245	86.2895	76.1954	75.293	133.518
51.1102	249.353	258.872	253.036	268.136	278.846	294.576	281.557	281.495	302.595	305.059	305.19	286.066	101.422	103.884	106.671	105.346	143.725	150.348	156.297	148.966	70.0693	76.8442	78.071	74.3961	76.9262	78.2724	80.331	82.7564	81.2481	42.6335	84.2121	79.4254	76.4872	70.7654	71.5489	78.7876	79.7488	60.7107	71.6133	64.9133	69.1431	70.0693	80.5896	70.6653	84.0031	86.0761	75.6197	74.7886	133.582
51.1424	249.444	258.672	252.616	267.711	278.159	294.51	281.373	281.821	303.311	305.267	305.277	286.307	101.443	103.766	106.909	105.674	143.694	150.297	156.279	148.587	70.1212	76.6548	77.8735	74.3445	77.0913	78.3953	80.3795	82.4357	80.9032	42.4391	83.7209	78.718	75.6948	69.9826	70.8188	78.2829	79.1992	60.5635	71.4128	64.7893	68.8462	70.1212	80.5369	70.4141	83.7381	85.6758	75.589	74.7661	133.389
51.1747	249.235	258.925	252.424	267.943	278.657	294.933	281.562	280.91	302.169	305.754	305.553	286.373	101.593	103.779	107	105.575	143.71	150.106	156.418	148.885	70.1731	75.8733	76.9248	73.3665	75.7459	77.2002	79.0842	81.4682	80.0268	42.2302	83.0821	78.1301	75.3703	69.5527	70.3696	77.8175	78.7712	60.1664	70.635	64.3083	68.4092	70.1731	79.7957	69.9615	82.8495	85.0355	75.1686	74.1269	132.677
51.207	249.41	258.78	252.056	267.514	278.833	294.879	281.539	281.512	302.743	305.444	306.042	285.826	101.618	104.078	107.27	105.674	143.911	150.319	156.536	149.373	70.2251	76.1458	77.4178	73.7805	76.7121	78.193	79.735	82.1752	80.6021	42.3032	83.034	77.6579	74.9144	69.2441	69.9177	77.1701	78.1613	59.8221	70.3688	63.9659	67.9167	70.2251	79.4997	69.4876	82.2983	84.3279	74.3083	73.2624	131.507
51.2392	248.797	258.747	251.665	268.129	278.583	294.9	281.495	281.132	302.472	305.202	305.877	286.398	102	104.031	107.148	105.744	143.915	150.122	156.328	149.272	70.277	75.2917	76.192	72.7607	75.1908	76.6949	78.2918	81.0217	79.6093	42.2467	82.325	77.1815	74.2716	68.9383	69.3332	76.653	77.5832	59.451	69.6928	63.5146	67.5277	70.277	78.9435	68.9171	81.8332	83.6636	73.6728	72.7523	131.054
51.2715	248.841	258.201	251.781	267.666	278.62	294.763	281.428	281.081	303.143	305.33	305.718	286.281	102.1	104.055	107.109	106.073	143.44	150.192	156.341	148.862	70.3289	75.189	77.1677	73.3712	75.7816	77.0298	78.5426	81.3711	79.5743	42.143	82.0298	77.0034	73.8318	68.5623	68.9179	76.3684	77.2515	59.0423	69.2671	63.1733	67.33	70.3289	78.3653	68.4938	81.2999	83.2439	73.3352	72.4422	130.735
51.3038	248.628	258.039	251.97	267.614	278.594	295.144	281.596	280.688	302.758	305.692	305.554	286.343	102.057	104.208	107.39	106.194	143.53	150.188	156.328	149.132	70.3809	74.2687	75.7882	72.1898	74.6735	76.1442	77.6525	80.4576	78.7679	41.9462	81.3068	76.4204	73.5625	67.9809	68.5984	75.8918	76.8552	58.6709	69.0353	62.723	66.9009	70.3809	77.9356	68.2311	80.8579	82.8457	72.8862	72.0558	130.335
51.3361	248.602	258.081	251.823	267.284	278.511	295.077	281.245	281.059	302.52	305.76	305.935	286.436	102.246	104.391	107.452	106.327	144.126	150.328	156.164	148.747	70.4328	74.4728	75.6483	72.1054	74.5005	75.7485	77.2884	79.6803	78.0742	41.8092	80.7079	76.0066	73.2937	67.5604	68.4094	75.5905	76.4806	58.4423	68.5566	62.4547	66.4488	70.4328	77.2815	67.6553	80.4492	82.1663	72.3123	71.4889	130.267
51.3683	248.844	258.726	251.675	267.268	278.495	294.519	281.748	280.82	303.109	305.466	305.549	286.218	102.19	104.606	107.519	106.343	143.968	150.138	156.142	148.915	70.4848	73.4658	74.4416	71.0522	73.3739	74.8762	76.5399	79.0228	77.4109	41.6492	80.106	75.4734	72.5296	67.1001	67.9745	75.0552	76.0469	57.9804	68.1549	62.1597	65.9959	70.4848	76.8392	67.0545	79.9275	81.5185	71.7364	70.8307	129.53
51.4006	248.498	258.636	251.698	266.946	278.477	294.46	281.455	280.998	303.23	305.732	306.056	286.031	102.413	104.582	107.619	106.476	143.958	150.077	156.599	149.22	70.5367	72.4845	73.3093	69.9391	72.1285	73.7815	75.3558	78.081	76.4596	41.5223	79.3794	74.7421	71.934	66.5905	67.3978	74.392	75.554	57.4593	67.5485	61.4457	65.3777	70.5367	76.1861	66.5495	79.1253	80.9764	71.1664	70.3828	129.045
51.4329	248.479	258.17	251.384	267.356	278.575	294.905	280.76	280.483	302.799	305.627	306.065	286.3	102.817	104.824	107.813	106.637	143.834	150.111	156.589	149.381	70.5886	72.3986	73.4854	70.1519	72.5605	73.6884	75.2843	77.9669	76.3738	41.5432	79.2269	74.484	71.9814	66.1944	67.1064	74.2796	75.2991	57.3312	67.136	60.9891	65.1052	70.5886	75.5491	66.0021	78.7038	80.5018	70.6692	69.9862	128.431
51.4651	248.389	257.991	251.586	266.851	278.443	294.521	281.01	280.639	303.149	305.657	306.266	286.498	102.665	105.007	108.192	106.505	143.479	150.446	156.915	149.55	70.6406	71.972	72.6574	69.1991	71.3901	72.4327	74.2382	76.886	75.6302	41.379	78.3932	73.8161	71.307	65.6066	66.5603	73.6725	74.7539	56.8683	66.7005	60.3433	64.6908	70.6406	75.041	65.7256	78.3032	80.0373	70.3337	69.332	128.077
51.4974	248.376	257.946	251.763	267.22	278.723	294.486	281.282	280.85	303.061	305.562	306.212	287.028	102.954	105.133	108.259	106.611	143.492	150.345	156.484	149.331	70.6925	71.6301	72.9869	69.4999	72.1378	73.5835	74.8563	77.1335	75.8253	41.3574	78.2272	73.6173	70.7337	65.5753	66.4286	73.3272	74.3488	56.4098	66.5192	60.3327	64.164	70.6925	74.4046	65.2887	77.6312	79.0636	69.9914	68.9305	127.052
51.5297	247.895	257.591	251.019	266.522	278.454	294.523	281.042	280.658	303.028	305.911	306.236	286.497	102.959	105.423	108.445	107.08	143.76	150.325	156.431	149.258	70.7445	70.8061	72.093	68.6714	70.9329	72.1663	73.963	76.3491	74.8846	41.2187	77.6001	72.8223	69.9448	65.0359	65.6729	72.5615	73.7168	56.0293	65.8003	59.7868	63.7564	70.7445	74.1175	65.1389	77.2802	79.0575	69.8209	68.8149	127.307
51.562	247.257	257.176	251.264	266.371	278.326	294.029	281.088	280.96	303.341	306.035	306.221	286.427	103.091	105.591	108.528	107.373	144.034	150.569	156.383	149.432	70.7964	70.4082	71.7541	68.5411	70.8123	72.2191	73.7063	75.9566	74.5837	41.0017	77.3536	72.6681	69.8133	64.7512	65.4641	72.2054	73.1957	55.7112	65.2982	59.3442	63.0428	70.7964	73.8042	64.5753	76.7504	78.6091	69.2988	68.1956	126.383
51.5942	247.38	257.021	250.834	266.317	278.351	293.962	280.939	280.979	303.117	306.133	306.408	286.326	103.156	105.589	108.436	107.252	143.893	150.632	156.485	149.118	70.8483	69.8561	70.9019	67.231	69.5101	70.9566	72.2754	74.5605	73.567	40.6256	76.2608	71.8372	69.3746	64.1048	64.9109	71.6183	72.7363	55.3719	65.0286	58.9539	62.8717	70.8483	73.338	64.3376	76.2754	78.2274	68.7992	67.8101	126.544
51.6265	247.408	257.745	250.918	266.855	278.131	294.304	280.841	280.697	302.839	306.03	305.942	286.602	103.237	105.601	108.855	107.384	143.566	150.605	156.562	149.152	70.9003	69.446	70.6754	67.1798	69.5002	70.8778	72.2984	74.8458	73.333	40.7155	76.2703	71.4812	69.1369	63.9992	64.5636	71.3508	72.3985	55.179	64.6835	58.8156	62.6059	70.9003	72.9204	63.955	75.8389	77.4328	68.464	67.5405	125.651
51.6588	247.533	257.557	250.848	266.057	277.929	294.4	280.83	280.82	303.035	306.14	306.251	286.44	103.326	105.782	109.163	107.818	143.592	150.456	156.635	149.211	70.9522	69.2157	69.9675	66.5529	68.4257	69.9641	71.1469	73.8313	72.3267	40.7215	75.6151	70.5547	68.1194	63.1699	63.9042	70.6206	71.8651	54.7361	64.0749	58.073	62.1295	70.9522	72.3322	63.4661	75.2329	77.1503	67.9069	67.1723	125.21
51.691	247.725	257.474	250.846	265.852	277.986	294.51	280.699	280.497	303.439	305.946	306.483	286.223	103.504	105.989	109.045	107.708	143.78	150.503	156.449	149.456	71.0042	68.9935	70.2195	66.8858	69.247	70.3994	71.6507	74.1003	72.6667	40.5648	75.0792	70.459	67.9722	63.0524	63.4376	70.1056	71.4276	54.2332	63.769	57.6719	61.5307	71.0042	71.3738	62.5875	74.5124	76.4194	67.2174	66.4597	123.825
51.7233	247.667	256.86	250.403	265.602	277.987	294.521	280.361	280.434	303.106	305.759	306.487	286.397	103.686	106.136	109.319	107.816	143.877	150.605	156.521	149.57	71.0561	68.0595	68.9034	65.5427	67.4732	68.7114	70.2282	72.9955	71.6243	40.1643	74.1993	69.6448	67.5047	62.5434	63.0125	69.7639	71.0193	53.8241	63.2998	57.3405	61.5745	71.0561	71.3839	62.5416	74.3054	75.9455	66.9678	66.0066	124.374
51.7556	247.141	256.834	250.468	265.562	277.667	293.885	280.366	280.754	302.799	306.27	306.36	286.677	103.999	106.197	109.444	108.062	143.875	150.544	156.511	149.511	71.108	67.9828	69.2024	65.8582	68.0628	69.1669	70.8259	72.9144	71.8174	40.2425	74.351	69.7092	67.162	62.1649	62.8416	69.5179	70.4987	53.4422	62.9408	56.7397	60.97	71.108	71.0598	62.0152	73.8017	75.4012	66.2064	65.3214	123.327
51.7879	247.045	256.554	250.4	265.302	277.314	293.733	280.448	280.671	303.207	306.165	306.109	287.006	104.254	106.285	109.276	108.063	143.951	150.524	156.395	149.281	71.16	67.2273	68.4321	64.669	66.9299	68.087	69.7735	71.9949	70.8507	40.0899	73.6764	69.1105	66.5591	61.5463	62.4964	69.0589	70.0432	53.1397	62.495	56.3146	60.4284	71.16	70.3915	61.9739	73.3432	74.9892	66.071	65.294	123.775
51.8201	247.446	256.706	250.035	265.302	277.694	293.671	280.287	280.439	303.418	305.863	306.066	287.185	104.14	106.489	109.37	108.108	144.153	150.39	156.42	149.253	71.2119	67.1959	68.5948	65.1272	67.3522	68.6224	69.8727	72.0626	70.8918	40.1186	73.0801	68.6375	66.4977	61.5444	62.1812	69.0223	70.012	52.9714	62.356	56.8138	60.5862	71.2119	69.5386	61.0181	72.6567	74.496	65.5146	64.8137	122.671
51.8524	247.122	256.389	249.838	265.076	277.744	293.588	280.181	280.602	303.077	305.917	306.32	287.087	104.114	106.659	109.607	108.299	144.178	150.377	156.367	149.47	71.2639	66.521	67.2149	63.7698	65.4947	66.7164	68.4879	70.7602	69.6645	39.9708	72.3246	68.1125	65.9427	60.764	61.5643	68.2603	69.3034	52.4329	61.9508	55.9411	60.1243	71.2639	69.6216	61.2167	72.6781	74.1934	65.4299	64.6134	122.916
51.8847	246.866	256.431	249.732	265.144	277.563	293.659	280.079	280.202	303.124	305.761	306.222	286.87	104.275	106.791	109.94	108.598	144.073	150.48	156.471	149.375	71.3158	66.6845	67.6663	64.3753	66.7283	67.9485	69.312	71.3521	70.1589	39.8576	72.6572	68.3238	65.6792	60.5905	61.2582	67.7831	69.042	52.202	61.4318	55.5954	59.3201	71.3158	69.0717	60.5755	72.0699	73.3354	64.9975	63.8042	121.528
51.917	246.694	256.279	249.538	264.928	277.423	293.26	279.856	279.752	303.214	305.955	306.169	286.881	104.621	106.889	110.28	108.952	144.052	150.581	156.642	149.568	71.3677	65.9854	66.7993	63.4375	65.2753	66.6618	68.156	70.3961	69.2429	39.7205	72.1597	67.8024	65.2206	60.2133	60.9054	67.3921	68.5422	52.0407	61.1033	55.2584	58.9389	71.3677	68.917	60.3984	71.549	73.0568	64.554	63.7111	122.51
51.9492	246.497	255.95	249.653	264.539	277.178	293.069	279.888	279.883	303.227	306.295	306.576	286.955	104.778	107.038	110.328	109.133	144.138	150.872	156.729	149.766	71.4197	65.9943	66.973	63.7983	66.1084	67.0951	68.3969	70.6778	69.4	39.7304	72.0739	67.5156	64.9277	59.9487	60.6605	67.0265	68.1748	51.5691	60.7775	55.2739	58.783	71.4197	68.3629	59.9548	71.0145	72.6418	64.1265	63.1609	121.072
51.9815	246.247	255.773	249.768	264.484	277.133	293.166	280.216	279.985	303.332	306.311	306.628	286.883	104.707	107.204	110.257	109.007	144.199	150.851	156.633	149.696	71.4716	65.371	65.9494	62.7333	64.5126	65.6935	67.2131	69.4842	68.3628	39.5775	70.9178	66.7633	64.2401	59.4022	59.9075	66.4059	67.5702	51.0657	60.0546	54.5544	58.3446	71.4716	67.945	59.8293	70.8939	72.4924	63.9452	63.2129	121.946
52.0138	246.363	255.437	248.996	264.223	277.01	293.007	280.077	279.83	303.063	306.154	306.413	286.68	105.007	107.411	110.586	109.144	143.98	150.736	156.64	149.74	71.5235	64.8971	65.9354	62.9613	64.7253	66.0979	67.4242	69.5766	68.4215	39.3707	70.9443	66.624	64.0409	59.3051	59.8231	66.1261	67.1029	50.9224	60.1761	54.352	58.1512	71.5235	67.7497	59.4989	70.5837	72.1341	63.7058	62.8572	120.545
52.046	246.189	255.761	249.287	264.65	276.917	292.663	279.758	279.508	303.072	305.887	306.337	286.679	105.266	107.734	110.809	109.308	143.962	150.891	156.647	149.935	71.5755	64.1881	65.029	61.8211	63.4613	64.6735	65.9821	68.0874	67.2265	39.1239	70.0388	65.7524	63.2791	58.6756	59.2352	65.6925	66.7478	50.5095	59.5575	53.9524	57.9608	71.5755	67.4354	59.359	69.9838	71.8635	63.4443	62.391	121.065
52.0783	246.318	255.435	248.918	263.642	276.896	292.421	279.718	279.659	303.23	305.688	306.522	287.125	105.174	107.628	110.973	109.346	144.333	150.856	157.082	149.783	71.6274	64.113	65.3049	61.8979	64.098	65.1985	66.4728	68.4616	67.2865	39.0856	69.0893	65.1938	62.813	58.1968	59.005	65.4957	66.6087	50.2834	59.3105	53.7603	57.5559	71.6274	66.7774	58.7105	69.6628	71.3165	62.8914	62.036	120.309
52.1106	245.997	255.606	248.837	263.895	276.459	292.848	279.391	279.402	303.604	306.073	306.199	287.158	105.119	107.603	111.048	109.399	144.378	150.963	156.985	149.622	71.6794	63.2208	64.3493	60.9118	62.9564	63.8107	65.2219	67.6022	66.4402	38.9376	68.912	64.9695	62.3789	57.7115	58.5233	64.5803	65.8643	49.8876	58.7331	53.2874	57.0154	71.6794	66.4797	58.4768	69.297	70.87	62.5153	61.5814	120.581
52.1429	245.466	255.205	248.569	262.797	276.192	292.411	279.035	278.993	303.749	305.842	306.431	286.781	105.512	107.822	111.362	109.779	144.334	150.901	157.005	149.856	71.7313	63.4892	64.5392	61.4598	63.6801	64.7107	65.9033	68.0583	66.5616	38.8349	69.0868	65.1523	62.5282	57.8993	58.5474	64.934	65.9155	49.6697	58.6209	53.0804	56.7452	71.7313	65.8541	57.9318	68.8198	70.2733	62.3217	61.5602	119.118
[truncated: 1,328 more rows]
[truncated: 13 more columns]
