# Supplementary material for: Determining the effects of pseudouridine incorporation on human tRNAs
Source: EMBO J. 2025 Apr 29;44(13):3553–85. doi: 10.1038/s44318-025-00443-y (PMC12217144; doi:10.1038/s44318-025-00443-y)
Supplement: Supplementary file 8 — Source data Fig. 2 [file 44318_2025_443_MOESM8_ESM.zip › EMBOJ-2025-120166-T_SourceDataForFigure2D-Gln.xlsx]

## Sheet: Fig-2D_tGln-deltaTms
	[ΔTm]	[ΔTm]	[ΔTm]	[ΔTm]	[ΔTm]	[ΔTm]	[ΔTm]	[ΔTm]	[ΔTm]
Units	[°C]	[°C]	[°C]	[°C]	[°C]	[°C]	[°C]	[°C]	[°C]
Reaction ID	Gln - no Pus	Gln - Pus-3*/4*/7*/10*	Gln - Pus-1	Gln - Pus-3	Gln - Pus-4	Gln - Pus-7	Gln - Pus-3/7/1*/4*/10*	Gln - Pus-4/7/1*/3*/10*	Gln - Pus-1/3/4/7
Batch Replicate ID
Batch Replicate 1	0	0.28896	0.55537	0.80353	1.04258	1.56691	--	--	2.34295
Batch Replicate 1	0	0.18092		0.81559	0.98004	1.54634	--	--	2.17502
Batch Replicate 1	0	0.18616	0.71224	0.86603	1.03894	1.39278	--	--	2.18866
Batch Replicate 1	0	0.19583	0.59398	0.95452	1.2127	1.61539	--	--	1.82271
Batch Replicate 2	0	0.27922	0.50361	0.78599	0.9734	1.6906	2.80948	2.46745
Batch Replicate 2	0	0.14503	0.49993	0.68926	0.90129	1.3998	2.67602	2.49416	1.91482
Batch Replicate 2	0	0.18614	0.52015	0.78806	1.22351	1.76495	2.59006	2.48287	1.68023
Batch Replicate 2	0	0.1858	0.51037	0.79044	1.10072	1.52284	2.63218	2.58007	2.86208
Batch Replicate 3	0	0.68723	0.97224	0.48347	1.35314	1.72159	2.37465	2.61195
Batch Replicate 3	0	0.83991	0.99796		1.15818	1.68446	2.32515	2.67581	2.46177
Batch Replicate 3	0	0.69226	1.01446	0.80363	1.22246	2.21513	2.47008	2.93737	2.59542
Batch Replicate 3	0	0.63903	0.96215	0.42896	1.33917	2.04757	2.35415	2.5647
Batch Replicate 4	0	0.43442	0.67067	0.89749	0.85919	1.4484	2.29215	2.39683	2.22122
Batch Replicate 4	0	0.34433	0.6537	0.52053	0.90592	1.56235	2.26105	2.44517	2.3873
Batch Replicate 4	0	0.41882	0.80272	0.83087	0.75624	1.5916	2.22615	2.53254	--
Batch Replicate 4	0	0.43758	0.76834	0.8494	1.07287	1.72384	2.37643	2.80303

## Sheet: Fig-2D_tGln_unfold_rawsignal
Capillary	1	2	3	4	5	6	7	8	9	10	11	12	13	14	15	16	17	18	19	20	21	22	23	24	29	30	31	32	Capillary	1	2	3	4	5	6	7	8	9	10	11	12	13	14	15	16	17	18	19	20
Sample ID	Gln - no Pus	Gln - no Pus	Gln - no Pus	Gln - no Pus	Gln - Pus-3*/4*/7*/10*	Gln - Pus-3*/4*/7*/10*	Gln - Pus-3*/4*/7*/10*	Gln - Pus-3*/4*/7*/10*	Gln - Pus-1	Gln - Pus-1	Gln - Pus-1	Gln - Pus-1	Gln - Pus-3	Gln - Pus-3	Gln - Pus-3	Gln - Pus-3	Gln - Pus-4	Gln - Pus-4	Gln - Pus-4	Gln - Pus-4	Gln - Pus-7	Gln - Pus-7	Gln - Pus-7	Gln - Pus-7	Gln - Pus-3/7/4*/10*	Gln - Pus-3/7/4*/10*	Gln - Pus-3/7/4*/10*	Gln - Pus-3/7/4*/10*	Sample ID	Gln - no Pus	Gln - no Pus	Gln - no Pus	Gln - no Pus	Gln - Pus-3*/4*/7*/10*	Gln - Pus-3*/4*/7*/10*	Gln - Pus-3*/4*/7*/10*	Gln - Pus-3*/4*/7*/10*	Gln - Pus-1	Gln - Pus-1	Gln - Pus-1	Gln - Pus-1	Gln - Pus-3	Gln - Pus-3	Gln - Pus-3	Gln - Pus-3	Gln - Pus-4	Gln - Pus-4	Gln - Pus-4	Gln - Pus-4
Temperature [°C]	Fluorescence [counts]	Fluorescence [counts]	Fluorescence [counts]	Fluorescence [counts]	Fluorescence [counts]	Fluorescence [counts]	Fluorescence [counts]	Fluorescence [counts]	Fluorescence [counts]	Fluorescence [counts]	Fluorescence [counts]	Fluorescence [counts]	Fluorescence [counts]	Fluorescence [counts]	Fluorescence [counts]	Fluorescence [counts]	Fluorescence [counts]	Fluorescence [counts]	Fluorescence [counts]	Fluorescence [counts]	Fluorescence [counts]	Fluorescence [counts]	Fluorescence [counts]	Fluorescence [counts]	Fluorescence [counts]	Fluorescence [counts]	Fluorescence [counts]	Fluorescence [counts]	Temperature [°C]	Fluorescence [counts]	Fluorescence [counts]	Fluorescence [counts]	Fluorescence [counts]	Fluorescence [counts]	Fluorescence [counts]	Fluorescence [counts]	Fluorescence [counts]	Fluorescence [counts]	Fluorescence [counts]	Fluorescence [counts]	Fluorescence [counts]	Fluorescence [counts]	Fluorescence [counts]	Fluorescence [counts]	Fluorescence [counts]	Fluorescence [counts]	Fluorescence [counts]	Fluorescence [counts]	Fluorescence [counts]
Set	1	1	1	1	1	1	1	1	1	1	1	1	1	1	1	1	1	1	1	1	1	1	1	1	1	1	1	1	2	2	2	2	2	2	2	2	2	2	2	2	2	2	2	2	2	2	2	2	2
20	304.62	296.221	294.812	313.575	317.027	317.209	339.584	315.627	374.258	548.53	388.462	379.193	248.591	250.252	243.78	288.153	163.673	169.524	173.543	168.585	364.49	396.584	397.829	380.62	221.371	223.149	227.159	230.331	20	303.597	296.832	310.264	321.851	286.387	275.733	292.324	274.234	341.11	345.12	343.559	351.46	269.325	266.606	265.506	283.856	174.151	169.207	170.174	171.256
20.0465	306.094	295.725	297.213	313.486	313.583	318.148	339.136	316.125	374.014	546.933	387.543	379.682	247.95	250.916	242.86	287.793	163.118	169.339	173.62	167.934	364.999	396.785	397.444	380.292	221.492	223.17	226.942	229.528	20.0466	304.803	296.226	310.167	321.081	285.651	275.903	292.267	273.723	340.833	343.579	343.045	350.977	268.98	266.288	265.011	283.253	173.644	169.099	169.889	170.619
20.0931	305.828	295.235	296.464	313.46	312.946	317.906	338.764	315.448	373.131	546.731	387.934	379.156	247.739	250.546	243.112	287.558	163.216	169.013	173.455	167.878	364.937	396.284	397.421	380.128	221.174	223.085	226.545	229.238	20.0931	304.112	295.965	310.019	320.677	285.455	275.014	291.792	273.215	340.401	343.362	343.045	349.878	268.32	266.164	264.862	283.044	173.213	168.901	169.733	170.476
20.1396	304.719	294.517	296.013	313.2	313.173	317.435	337.907	314.752	372.857	546.105	387.144	378.219	247.92	250.013	242.855	286.945	163.328	168.662	173.228	167.635	364.567	395.596	396.998	379.554	220.886	222.508	226.395	229.473	20.1397	303.704	295.552	309.326	320.291	285.601	274.519	291.863	273.018	339.638	343.077	342.63	349.769	268.743	265.695	264.104	282.835	173.022	168.667	169.31	170.55
20.1861	305.118	294.61	295.584	312.561	312.657	317.334	337.998	314.687	372.745	546.111	386.961	378.463	247.305	249.746	241.82	287.158	162.871	168.973	172.55	167.457	364.159	394.839	395.634	379.017	220.725	222.339	226.078	228.93	20.1862	303.192	294.71	309.319	320.125	285.355	274.757	291.446	272.278	339.849	342.766	341.974	349.028	268.212	265.101	263.863	282.087	173.252	168.592	169.443	170.492
20.2326	304.109	294.489	295.199	312.095	312.391	317.035	337.924	314.344	372.275	545.568	386.668	377.478	247.209	249.489	242.064	286.379	162.588	168.303	172.561	167.645	363.317	394.782	395.485	378.398	220.094	222.399	225.814	229.184	20.2328	302.558	294.362	308.796	319.522	285.233	274.392	291.166	272.454	338.923	342.463	341.426	348.976	267.539	264.945	263.771	281.762	172.802	168.411	169.097	170.052
20.2792	304.973	294.119	295.841	312.056	312.479	316.04	337.032	314.11	372.622	543.767	385.719	377.394	246.364	249.308	241.622	286.008	162.387	168.531	172.714	167.222	363.164	394.339	395.027	378.448	219.694	221.834	225.536	228.366	20.2793	302.158	294.471	308.508	319.326	284.773	274.162	290.465	271.99	338.7	342.116	341.215	348.324	267.075	264.515	263.401	281.38	172.409	168.101	168.689	169.578
20.3257	303.712	293.15	295.324	311.487	311.309	316.183	336.831	313.868	371.539	543.864	385.537	376.921	246.329	249.012	241.789	285.62	162.317	168.03	172.345	166.766	362.265	394.227	394.037	378.155	219.413	221.572	225.27	228.484	20.3259	301.774	293.392	307.695	318.899	284.122	273.565	289.539	271.784	338.227	341.795	340.854	347.636	266.767	264.794	262.895	281.188	172.828	167.905	168.927	169.623
20.3722	303.288	293.309	294.486	310.977	311.163	315.633	336.533	313.254	370.896	542.772	385.011	376.045	246.179	248.633	241.478	285.508	162.036	168.157	172.083	166.74	362.552	393.14	393.946	377.659	219.371	221.866	225.116	227.968	20.3724	302.009	293.565	308.235	318.625	284.121	273.64	289.904	271.861	338.006	341.554	339.801	348.203	266.863	264.343	262.883	280.874	172.011	167.93	168.801	169.534
20.4187	303.032	292.976	294.05	310.185	311.211	315.204	335.926	313.371	370.234	542.546	384.618	375.502	246.218	248.191	240.999	285.164	161.801	167.946	171.877	166.549	361.763	392.716	393.531	377.061	219.392	221.594	224.546	227.471	20.419	301.518	293.273	307.355	318.541	284.516	273.088	289.762	271.55	337.749	340.657	339.834	347.357	266.585	263.754	262.487	280.241	172.027	167.705	168.297	169.353
20.4653	302.737	292.363	294.048	310.614	310.908	314.921	335.442	312.701	369.922	540.89	384.542	375.567	245.384	248.194	240.324	285.113	161.728	167.712	171.847	166.67	361.74	392.7	393.413	376.241	218.845	221.357	224.413	227.359	20.4655	300.581	292.917	306.784	317.856	283.846	272.965	289.028	270.642	337.755	339.868	338.97	346.598	266.275	263.277	262.595	279.925	171.977	167.139	168.38	169.181
20.5118	302.252	292.054	293.426	310.217	310.493	314.894	335.558	312.83	369.787	541.679	383.879	375.261	245.321	248.287	240.783	284.082	161.55	167.646	171.553	166.284	361.045	392.085	393.084	376.184	218.726	220.771	224.122	226.724	20.5121	301.007	292.434	307.263	317.187	283.843	272.679	289.005	271.139	336.814	339.484	338.565	346.944	265.8	262.697	262.6	280.204	171.388	167.357	168.502	168.958
20.5583	302.294	291.746	293.69	309.701	309.748	314.513	335.196	312.421	369.665	540.832	383.377	374.82	244.994	247.896	240.433	284.28	160.866	167.447	171.434	166.091	360.604	391.806	392.814	375.684	217.973	221.016	223.868	226.864	20.5587	300.369	292.154	306.071	316.924	283.535	272.144	289.097	270.592	336.045	339.533	338.512	346.011	265.524	262.702	261.794	279.683	171.752	166.998	167.672	168.654
20.6048	301.635	291.486	292.783	309.711	309.924	314.523	334.695	311.66	368.956	540.042	383.037	374.207	244.754	247.706	240.329	283.659	160.645	167.229	171.471	166.077	360.254	391.3	392.392	374.971	218.211	220.671	224.007	226.632	20.6052	299.267	291.335	305.806	316.861	283.814	272.203	288.716	270.131	335.703	338.897	338.077	345.943	265.287	262.828	261.393	279.052	171.314	166.989	167.564	168.543
20.6514	300.845	290.884	292.367	309.107	308.918	314.084	334.191	311.876	368.381	538.96	382.335	373.448	244.158	246.987	239.904	283.542	160.751	166.952	171.432	166.043	359.995	390.333	392.062	375.215	218.14	219.866	223.647	226.116	20.6518	299.362	291.303	305.977	316.374	283.494	271.588	288.454	270.084	335.511	338.541	337.933	345.115	264.975	262.451	260.754	278.664	171.393	166.951	167.635	167.966
20.6979	300.813	290.695	292.084	308.822	308.999	313.753	334.148	311.63	367.98	538.765	382.044	373.515	244.315	246.741	239.479	283.002	160.446	166.989	171.166	165.769	359.277	390.45	391.161	374.296	217.762	219.398	223.093	225.718	20.6983	298.436	291.165	305.079	315.735	282.805	271.589	287.718	269.047	335.145	338.143	337.266	345.055	264.652	262.37	260.877	278.838	170.972	166.492	167.16	167.955
20.7444	300.322	290.524	291.947	308.32	308.268	313.342	333.47	310.926	367.714	537.986	382.063	371.983	244.281	246.619	239.65	282.6	160.593	166.554	170.448	165.694	358.683	389.979	390.737	374.302	217.33	219.19	223.219	225.58	20.7449	298.594	290.745	304.714	315.39	282.506	271.681	287.807	269.3	335.061	338.085	337.152	345.32	264.44	261.196	260.236	278.505	170.778	166.283	167.13	167.809
20.7909	300.626	290.13	292.1	308.246	308.439	312.699	333.322	310.621	367.652	537.179	381.413	372.692	243.546	246.709	239.112	282.298	160.244	165.982	170.837	165.616	359.093	389.767	390.403	373.651	217.174	219.105	222.085	225.988	20.7914	298.572	290.381	304.459	315.059	282.957	271.027	287.757	268.763	334.257	337.463	336.769	344.405	264.377	260.961	260.154	277.774	170.538	166.327	166.634	167.766
20.8375	299.958	289.599	290.874	307.411	308.289	312.725	333.029	310.128	366.975	537.156	381.133	371.624	244.051	246.489	238.676	282.275	160.378	165.934	170.014	165.02	358.358	389.432	390.199	373.237	216.894	219.183	221.879	225.291	20.838	298.29	289.854	304.578	314.676	282.964	271.025	287.58	268.72	334.261	336.741	336.23	344.491	263.772	260.432	260.044	277.836	170.23	165.814	166.399	167.559
20.884	299.926	289.77	291.159	307.268	307.8	313.013	333.168	310.067	367.035	535.828	380.354	372.405	243.411	245.931	238.801	282.372	159.983	165.88	170.358	164.841	357.7	388.432	389.707	372.536	216.65	218.714	222.076	224.956	20.8845	297.931	290.068	303.455	314.252	282.269	269.958	287.313	268.172	333.341	336.725	335.719	343.586	263.148	260.639	259.14	276.912	170.396	165.781	166.172	167.613
20.9305	298.84	289.151	290.703	306.779	307.245	311.983	332.095	309.736	365.837	535.855	380.676	370.948	243.47	245.665	238.236	281.59	160.15	165.95	169.921	164.99	357.034	388.663	388.99	371.866	216.296	218.493	222.118	224.424	20.9311	298.136	289.509	303.809	313.825	282.533	269.951	286.64	268.238	333.555	336.446	335.511	342.954	263.072	260.309	259.071	276.822	170.082	165.863	166.399	167.072
20.977	299.488	288.922	290.537	306.366	307.181	311.8	332.473	310.133	365.952	535.065	380.037	370.83	242.754	244.854	238.44	281.344	159.747	165.675	169.585	164.599	356.795	387.837	389.081	371.782	216.159	218.579	221.584	223.755	20.9777	297.724	288.972	302.998	313.556	282.512	269.704	286.211	267.671	333.395	335.943	335.316	342.294	262.63	260.53	258.309	276.836	169.814	165.276	165.888	167.292
21.0236	298.658	288.44	289.959	306.296	306.649	311.255	331.824	309.734	365.897	534.822	378.929	370.734	242.616	245.347	238.237	281.158	159.589	165.415	169.436	164.587	356.462	387.236	388.434	371.455	216.11	218.22	221.132	223.295	21.0242	297.699	289.092	302.799	313.465	282.322	269.845	285.995	267.6	333.057	336.13	334.92	342.499	262.945	259.755	258.192	276.942	169.793	165.254	166.062	166.718
21.0701	298.554	288.26	289.847	306.155	306.107	310.915	331.681	309.006	365.703	534.797	378.736	370.169	242.033	245.038	237.663	280.038	159.427	165.331	169.295	164.178	356.124	386.718	388.281	371.498	215.544	217.374	220.9	223.934	21.0708	296.369	288.26	302.428	313.045	281.82	269.377	285.602	267.312	331.77	335.775	335.04	341.964	262.083	259.772	257.885	275.616	169.903	165.115	165.681	166.592
21.1166	297.764	287.759	289.605	305.225	306.268	311.036	330.416	308.629	364.444	534.101	378.822	369.46	241.81	244.562	237.023	280.413	159.242	164.728	169.074	164.295	355.504	386.094	387.852	370.584	215.208	216.744	220.735	223.557	21.1173	296.202	288.046	301.998	312.646	282.085	269.283	285.835	267.415	331.42	335.718	333.94	342.247	261.839	259.594	258.336	275.541	169.076	165.114	165.249	166.388
21.1632	297.93	287.762	289.203	304.965	305.935	310.612	330.345	308.248	364.391	533.166	378.157	369.606	241.779	244.837	236.935	280.384	159.114	164.956	169.187	163.669	355.159	385.954	387.125	370.319	214.971	216.824	220.469	223.451	21.1639	295.782	287.639	301.455	311.951	281.237	268.782	285.232	266.681	331.265	334.323	333.752	340.976	261.295	259.1	257.651	275.059	169.376	164.526	165.506	166.32
21.2097	297.118	287.186	288.392	304.376	305.688	310.151	330.471	307.845	363.81	532.562	377.905	369.022	241.653	244.191	236.37	279.919	158.848	164.815	168.772	163.743	354.983	385.886	387.018	369.838	215.182	216.385	220.086	223.256	21.2104	296.15	287.276	301.404	311.717	281.276	268.498	285.005	266.405	331.403	334.506	333.127	340.633	261.135	258.934	257.364	274.554	169.157	164.41	165.161	166.132
21.2562	297.243	286.96	288.681	303.987	305.431	310.139	330.344	307.79	364.148	531.602	376.883	368.409	240.933	243.835	236.043	279.646	158.812	164.512	168.629	163.252	354.555	385.441	386.158	369.483	214.637	216.366	220.39	222.613	21.257	294.935	286.906	301.224	311.217	280.507	267.814	284.495	266.152	330.87	334.2	332.835	340.059	261.361	258.419	257.532	274.054	169.133	163.861	165.207	165.939
21.3027	296.845	287.063	288.14	304.169	304.905	310.053	330.364	307.379	362.669	531.692	376.862	368.576	240.919	243.246	235.998	279.072	158.426	164.406	168.295	163.382	353.912	384.906	385.685	368.437	214.506	216.047	219.62	222.646	21.3035	294.904	286.501	301.005	311.781	280.505	267.798	284.064	265.941	330.509	334.152	332.26	339.972	260.55	258.634	257.205	273.892	168.729	163.878	164.632	165.862
21.3493	296.481	286.617	287.648	303.857	304.587	309.874	329.613	306.957	362.351	530.437	376.726	367.703	240.576	243.123	235.539	278.605	157.96	164.17	168.008	163.137	353.581	384.432	385.291	368.103	213.541	216.277	219.261	222.377	21.3501	294.526	286.332	300.262	310.809	280.734	267.519	284.18	265.799	329.548	333.153	331.54	339.73	260.315	257.927	256.658	273.902	168.558	163.844	164.913	165.218
21.3958	295.899	285.856	287.206	303.091	304.196	308.991	329.601	306.711	361.269	530.477	376.695	367.589	240.004	242.87	235.504	278.473	158.115	163.705	168.001	162.921	352.848	383.776	384.764	368.077	213.381	215.921	219.347	222.077	21.3966	294.791	285.916	300.201	310.565	281.021	267.702	283.614	265.552	329.112	333.247	331.214	339.411	259.528	257.823	256.579	273.498	168.007	163.307	164.236	165.704
21.4423	295.828	285.383	287.01	302.92	303.755	308.875	329.482	306.402	361.736	529.609	375.922	367.247	239.831	242.836	235.398	278.284	157.695	163.596	168.078	162.996	352.693	383.741	384.469	367.756	213.127	215.665	219.034	222.117	21.4432	293.346	285.797	298.895	309.882	280.083	266.993	283.56	265.11	329.413	332.167	331.316	338.722	259.705	257.432	255.917	272.824	168.341	163.224	164.001	165.32
21.4888	295.663	285.376	286.588	302.161	303.408	308.41	328.825	305.951	361.051	528.671	375.048	366.52	240.041	242.334	235.523	277.916	157.622	163.589	167.604	162.658	352.234	382.91	383.778	367.411	213.295	215.479	218.668	221.453	21.4898	293.532	285.565	299.012	309.797	279.767	266.7	282.936	264.901	329.278	332.675	330.55	338.872	259.384	257.16	255.773	272.901	168.035	163.439	164.479	165.13
21.5354	295.398	285.049	286.32	302.082	303.048	308.08	328.344	305.821	360.804	527.477	374.997	366.709	239.391	241.852	235.373	278.039	157.463	163.221	167.928	162.713	352.525	382.697	383.532	367.127	212.713	214.912	218.338	221.32	21.5363	292.943	284.994	298.764	309.512	280.004	266.154	282.91	264.194	328.053	331.965	330.466	337.574	258.698	256.595	255.159	272.797	167.73	162.779	163.69	164.337
21.5819	294.887	284.592	285.882	301.817	302.877	308.309	327.989	305.23	360.256	528.029	374.254	364.898	239.285	241.628	234.355	277.053	157.771	163.122	167.774	161.941	351.672	382.159	382.855	366.455	212.411	214.803	218.237	220.795	21.5829	293.019	284.72	298.842	309.107	279.696	266.028	282.651	264.006	327.821	331.142	330.456	337.567	258.483	256.189	254.901	272.327	167.034	163.187	163.498	164.496
21.6284	294.632	284.186	286.048	301.623	302.795	307.84	327.622	305.331	360.306	526.984	373.687	365.098	238.582	241.468	233.719	276.885	157.31	163.024	167.284	162.028	351.187	381.045	382.574	366.271	212.424	214.647	217.652	220.406	21.6294	292.294	284.484	298.152	308.972	279.453	265.981	282.009	263.829	328.248	331.302	329.766	337.497	258.354	255.879	254.844	271.815	167.474	162.722	163.231	164.484
21.6749	293.524	284.013	284.944	300.941	302.745	307.542	327.151	304.786	359.874	526.943	373.561	365.059	238.652	241.665	233.327	276.609	156.899	162.676	166.681	162.004	350.384	381.791	382.316	365.435	211.763	214.5	217.259	220.204	21.676	292.324	284.322	297.771	308.309	279.663	266.292	281.561	263.686	327.466	330.988	329.507	337.027	257.908	255.514	254.129	271.15	166.828	162.352	163.408	164.333
21.7215	293.5	283.64	284.76	301.098	302.095	306.995	326.737	304.491	359.447	525.653	372.896	364.714	237.784	240.942	233.684	276.343	156.783	162.333	166.879	161.82	350.473	380.74	380.962	365.505	211.773	213.733	216.898	220.164	21.7225	291.255	283.201	297.342	308.039	279.171	265.146	281.233	263.325	326.596	330.314	329.32	336.22	257.242	255.28	253.886	271.566	166.904	162.282	163.125	163.929
21.768	292.91	283.097	284.659	300.445	301.614	306.769	326.842	304.24	358.642	525.453	373.019	363.883	238.182	240.527	233.577	276.06	156.488	162.619	166.659	161.903	349.897	380.844	380.585	365.032	211.892	213.923	216.811	219.829	21.7691	291.491	283.135	297.349	307.636	278.984	265.053	281.234	262.847	326.644	330.086	328.323	335.999	257.317	254.931	253.448	271.1	166.448	162.146	163.121	163.517
21.8145	292.915	283.087	284.347	300.284	301.497	306.49	326.604	304.268	358.45	525.029	372.473	363.749	237.701	240.246	233.057	276.066	156.467	161.885	166.088	161.43	349.943	380.221	380.558	364.091	211.582	213.297	216.694	219.486	21.8156	290.779	283.327	296.451	307.777	278.561	264.467	281.3	262.626	325.774	329.545	328.163	336.642	256.697	255.347	253.768	270.431	166.71	161.739	162.517	163.378
21.861	292.347	282.692	284.369	300.331	301.363	306.39	326.067	303.462	358.255	524.285	372.384	363.15	237.806	239.915	233	275.553	156.55	161.839	165.916	161.06	349.654	379.366	379.982	364.173	211.159	212.937	216.311	219.341	21.8622	290.966	282.802	296.568	307.166	278.241	264.302	280.932	262.653	326.138	328.951	327.79	335.678	256.978	254.719	253.289	270.233	166.278	161.409	162.677	163.368
21.9076	292.316	282.283	283.956	300.214	300.718	305.965	325.689	303.5	357.649	523.821	371.732	363.22	237.545	239.535	232.948	275.052	156.384	161.644	165.715	160.518	348.947	378.615	379.393	363.781	210.916	213.292	216.025	219.098	21.9088	289.821	282.414	295.83	306.306	278.298	263.82	280.591	262.013	325.538	328.355	327.703	335.125	256.237	254.218	253.021	269.8	166.409	161.476	162.395	163.051
21.9541	291.738	281.816	283.512	299.365	300.098	305.334	324.783	302.808	357.112	524.286	371.574	361.873	237.253	239.487	232.388	274.861	155.954	161.705	165.587	160.458	348.602	378.433	379.315	362.686	210.785	212.748	215.896	219.073	21.9553	289.979	282.105	295.76	306.052	278.11	264.016	280.339	261.953	325.428	328.244	327.455	335.221	256.117	253.758	252.846	269.317	165.838	161.412	162.039	163.029
22.0006	291.754	281.674	283.325	298.912	300.277	304.982	324.839	302.42	356.948	522.682	370.714	362.104	236.358	239.595	231.96	274.368	155.813	161.407	165.672	160.631	348.168	377.968	379.013	363.308	210.114	212.643	215.401	218.559	22.0019	289.28	281.929	295.247	305.619	277.717	263.487	279.994	261.381	324.499	327.557	327.11	334.265	255.249	253.27	251.969	268.944	165.843	161.189	161.74	162.832
22.0471	290.478	281.217	283.151	298.023	300.143	304.929	324.706	302.055	356.282	522.75	370.187	361.854	236.463	239.268	231.588	274.734	155.647	161.21	165.397	160.331	347.111	377.582	378.105	362.678	210.021	212.158	215.046	218.335	22.0484	289.588	281.446	295.054	305.052	277.757	263.324	279.597	261.496	323.916	327.159	326.531	333.576	255.368	253.269	251.76	268.585	165.374	160.98	161.716	162.334
22.0937	290.621	280.87	282.915	298.185	299.648	304.637	324.538	301.869	356.245	521.522	369.859	361.684	236.394	238.732	231.547	273.977	155.284	160.979	164.865	160.061	346.82	377.209	377.344	361.738	209.432	211.848	215.333	217.64	22.095	288.433	281.22	294.857	304.673	277.115	263.481	279.342	260.665	323.524	327.06	326.082	332.97	255.405	253.064	251.217	268.668	165.457	160.767	161.737	162.368
22.1402	289.818	280.729	282.15	298.147	298.661	304.28	323.197	301.718	355.264	521.299	369.643	360.823	236.191	238.481	231.443	273.613	155.227	160.611	164.824	159.921	347.263	376.946	376.831	361.041	209.333	211.793	214.968	217.355	22.1415	289.063	280.826	294.434	304.404	276.965	262.845	279.212	260.754	323.503	326.721	325.786	332.932	255.096	252.909	251.022	268.202	165.08	160.94	161.451	162.313
22.1867	289.569	280.49	282.026	297.975	298.608	303.783	323.198	301.297	355.6	519.738	369.142	360.328	235.749	238.163	230.989	273.325	155.203	160.475	164.76	159.551	346.789	376.599	376.811	361.209	209.731	211.788	214.353	217.298	22.1881	288.16	280.271	294.155	304.188	276.727	262.172	278.825	260.416	322.917	326.065	325.3	332.298	254.227	252.605	250.993	267.717	164.797	160.496	161.098	162.065
22.2333	289.216	279.761	281.052	297.108	298.013	303.692	322.843	300.923	355.291	519.358	369.174	359.409	235.73	238.25	230.531	272.947	155.08	160.363	164.66	159.538	346.097	375.891	376.475	360.8	209.352	211.205	214.394	217.198	22.2346	288.234	279.858	293.918	303.847	276.605	262.108	278.676	260.22	322.656	325.811	325.216	332.245	254.013	251.9	250.48	267.481	164.613	160.218	160.828	161.584
22.2798	289.323	279.767	281.248	297.218	298.396	302.97	322.877	300.71	355.073	518.726	368.116	359.582	235.016	237.773	230.007	272.535	154.729	160.186	164.498	159.402	345.643	375.365	376.01	360.269	208.526	210.854	214.032	216.679	22.2812	287.183	280.359	293.217	303.444	275.923	261.643	278.148	260.194	322.306	325.36	325.01	332.009	254.003	252	250.697	267.437	164.773	160.081	160.649	161.396
22.3263	288.428	279.737	281.365	296.462	298.307	302.326	322.988	301.255	353.588	518.331	368.045	359.336	234.678	237.491	229.934	272.275	154.671	159.925	164.2	159.142	345.412	374.574	375.654	360.062	208.101	210.644	213.579	216.695	22.3277	287.476	279.814	293.043	302.991	276.027	261.781	278.057	259.72	321.803	324.587	324.438	331.649	253.506	251.679	250.181	267.067	164.459	159.787	160.61	161.346
22.3728	288.405	279.55	280.987	296.316	297.939	302.457	322.587	300.508	353.294	517.153	367.621	358.911	234.618	236.879	229.658	271.936	154.759	159.635	163.895	158.988	345.124	374.237	374.856	359.08	208.014	210.165	213.399	216.161	22.3743	286.575	278.627	292.083	302.346	275.416	261.194	277.801	259.411	321.686	324.632	323.835	330.739	253.424	251.401	249.588	266.587	164.042	159.591	160.478	161.193
22.4194	287.859	278.794	279.935	296.173	297.56	301.718	321.794	299.934	353.221	516.582	366.97	358.692	234.607	236.727	229.356	271.814	154.545	159.465	163.467	158.826	344.659	373.814	374.568	358.443	207.868	210.103	213.405	215.827	22.4209	286.691	278.826	292.304	302.148	275.273	260.934	277.446	259.253	321.439	324.01	323.177	330.418	253.078	251.114	249.2	266.317	163.891	159.316	160.22	160.853
22.4659	287.943	278.659	279.834	295.807	297.159	301.678	321.634	299.678	353.068	515.862	366.775	358.49	234.095	236.431	229.414	271.688	154.129	159.36	163.46	158.688	344.002	373.376	374.329	358.258	207.158	209.749	213.13	215.683	22.4674	285.692	278.506	291.717	301.583	275.431	260.657	277.557	258.998	321.377	323.463	323.235	330.328	252.495	250.612	248.855	265.904	163.855	159.101	159.959	160.892
22.5124	287.901	277.788	278.914	295.104	296.977	301.448	321.173	298.987	352.892	515.36	366.251	357.639	233.924	236.076	229.346	271.072	153.553	159.23	163.55	158.198	343.763	372.838	373.802	358.39	207.073	209.453	212.656	215.397	22.514	285.752	278.092	291.56	301.349	275.274	260.587	276.778	258.791	320.563	323.384	322.762	329.984	252.139	250.06	248.752	265.482	163.644	158.825	159.956	160.661
22.5589	287.542	277.81	278.914	294.511	296.64	300.982	320.829	298.653	352.399	514.191	366.022	357.349	233.7	235.563	228.834	270.486	153.626	159.068	163.34	157.856	343.279	372.491	373.38	358.198	207.19	209.326	212.851	214.979	22.5605	285.249	277.428	290.989	300.674	274.985	260.397	276.114	258.212	319.989	322.807	322.171	329.336	251.954	250.047	248.645	265.121	163.308	158.547	159.867	160.156
22.6055	286.786	277.596	278.76	293.893	296.265	301.187	320.773	298.509	351.579	513.655	365.576	356.802	233.336	235.492	228.32	270.248	153.715	158.895	163.196	157.991	342.946	372.236	372.946	357.358	207.062	209.028	212.66	214.813	22.6071	285.316	277.174	290.347	300.315	274.463	260.179	276.064	257.866	319.962	322.409	321.617	329.068	251.695	249.604	248.127	264.914	162.744	158.473	159.701	160.026
22.652	286.593	277.278	278.288	293.688	295.894	300.697	320.548	298.321	351.326	513.462	364.84	356.616	232.835	235.156	228.239	270.143	153.083	158.824	163.109	157.978	342.637	371.906	372.485	356.592	206.503	208.85	212.132	214.292	22.6536	284.577	276.556	290.047	300.565	274.32	260.005	276.023	257.842	319.618	322.04	321.308	328.512	251.305	249.095	247.643	264.57	162.506	158.505	159.527	160.001
22.6985	285.81	276.693	277.509	293.599	295.423	300.194	320.414	298.157	350.539	512.915	364.372	356.08	232.521	234.995	228.133	269.661	152.977	158.73	162.692	157.507	342.014	371.708	372.299	356.307	206.413	208.548	211.764	213.954	22.7002	284.058	276.075	290.12	300.582	274.372	259.477	275.835	257.715	319.207	321.869	321.282	328.048	250.902	248.96	247.52	264.217	162.385	158.26	159.357	159.791
22.745	285.885	276.381	277.401	293.14	295.094	299.896	320.27	298.018	350.31	512.286	363.921	355.638	232.125	235.173	227.288	269.432	152.936	158.452	162.403	157.324	341.254	371.261	371.836	356.224	206.177	208.07	211.401	213.982	22.7467	284.268	276.101	289.901	300.105	274.02	258.735	275.315	257.102	318.566	321.469	320.578	327.886	250.527	248.573	247.499	263.728	162.338	157.971	159.094	159.516
22.7916	285.465	276.28	277.163	292.351	294.84	299.667	319.86	297.465	349.938	511.829	363.554	355.408	231.934	234.864	226.862	269.103	152.826	158.3	162.076	157.345	340.882	370.803	371.061	356.02	205.675	207.629	211.121	213.872	22.7933	283.47	275.931	289.536	299.637	273.909	258.501	274.866	256.644	317.841	321.051	319.923	327.147	250.254	248.339	247.244	263.265	162.314	157.815	158.672	159.465
22.8381	285.335	275.991	276.976	292.189	294.307	299.459	319.338	296.912	349.536	510.958	363.022	354.933	231.6	234.318	227.169	268.689	152.791	158.185	161.775	156.987	340.642	370.472	370.428	355.291	205.394	207.277	210.702	213.713	22.8399	283.716	275.347	289.479	299.254	273.799	258.629	274.655	256.673	317.58	320.818	319.688	326.622	249.929	248.015	246.748	263.017	162.051	157.64	158.643	159.456
22.8846	285.453	275.511	276.824	292.224	293.684	299.032	318.677	296.593	349.433	510.263	362.392	354.663	231.042	234.052	227.171	268.402	152.324	157.999	161.812	156.765	340.07	369.587	369.926	354.459	205.314	207.064	210.357	213.483	22.8864	282.7	275.182	288.501	298.952	273.179	258.173	274.378	256.338	317.467	320.033	319.578	326.464	249.792	247.712	246.293	262.634	161.932	157.552	158.669	159.088
22.9311	284.891	274.759	276.189	291.658	293.569	298.453	318.142	296.191	348.799	509.772	362.067	354.259	231.119	233.723	226.842	267.911	152.023	157.747	161.805	156.518	339.587	368.968	369.415	354.21	205.093	206.943	210.367	213.117	22.933	282.903	274.989	288.333	299.032	273.342	257.657	274.216	256.062	317.213	319.989	319.418	326.114	249.761	247.756	245.994	262.589	161.659	157.436	158.316	158.771
22.9777	284.723	274.438	276.083	291.278	293.671	298.018	318.138	296.041	348.487	508.627	361.781	353.683	231.024	233.313	226.332	267.604	152.115	157.396	161.699	156.14	339.241	368.904	368.846	354.064	204.481	207.034	210.312	212.95	22.9795	281.965	274.318	287.72	298.379	272.761	257.45	273.669	255.702	316.428	319.505	318.771	325.482	249.226	247.119	245.725	262.353	161.396	157.381	157.842	158.76
23.0242	284.13	274.037	275.606	291.377	293.303	298.035	317.381	295.874	347.817	508.495	361.376	353.112	230.674	233.374	226.078	267.35	151.883	157.294	161.516	156.277	339.121	368.238	368.403	353.261	204.389	206.958	209.862	212.623	23.0261	282.404	273.9	287.547	298.406	272.508	257.258	273.344	255.76	316.05	319.132	318.687	325.445	248.869	246.581	245.293	261.973	160.911	156.822	157.358	158.263
23.0707	284.087	274.206	275.459	291.301	292.959	297.687	317.352	295.643	347.485	507.858	361.207	352.938	230.562	233.042	225.953	267.202	151.672	157.106	161.163	156.21	338.937	367.774	368.235	352.336	204.084	206.436	209.432	212.093	23.0726	281.215	273.665	286.851	297.415	273.1	257.07	272.95	255.193	315.711	318.351	318.037	325.131	248.425	246.875	245.005	261.739	160.856	156.3	157.519	157.858
23.1172	283.557	273.921	274.755	290.055	292.445	297.158	316.98	295.165	347.431	507.473	361.494	352.745	230.06	232.821	225.503	266.934	151.682	156.802	160.73	155.988	338.508	367.14	367.987	352.318	203.926	206.246	209.3	211.874	23.1192	281.062	273.452	286.617	297.15	272.648	256.83	272.222	255.113	315.615	317.767	317.575	324.946	248.23	246.393	244.628	261.379	161.003	156.48	157.355	157.927
23.1638	283.507	274.258	274.748	290.013	291.771	296.764	316.461	294.934	346.822	506.513	360.881	352.595	229.767	232.569	225.426	266.97	151.31	156.582	160.654	155.6	338.18	367.072	367.042	352.08	203.416	205.907	208.975	211.606	23.1657	280.374	272.965	286.266	296.801	272.261	256.061	272.572	254.861	315.321	317.506	317.396	324.261	247.988	245.73	244.261	261.16	160.879	156.493	156.935	157.725
23.2103	282.975	272.958	273.978	289.462	291.919	296.732	316.037	294.589	346.378	505.684	360.265	351.421	229.384	232.098	225.197	266.239	151.172	156.443	160.45	155.339	337.836	367.434	366.729	351.608	203.05	205.828	208.537	211.266	23.2123	280.481	272.336	286.53	296.807	272.366	255.98	272.084	254.764	314.739	316.635	316.611	323.933	247.457	245.304	243.993	260.535	160.513	156.225	156.891	157.525
23.2568	282.888	272.514	273.779	289.136	291.771	296.346	315.782	294.516	345.915	505.063	360.073	351.245	228.989	231.545	225.026	265.883	151.131	156.355	159.981	155.423	337.339	366.265	366.277	351.117	203.136	205.358	208.494	211.244	23.2588	279.992	272.391	285.424	296.065	271.885	255.894	272.065	254.185	314.016	316.838	316.778	323.742	247.353	245.308	244.006	260.652	160.44	155.668	156.827	157.408
23.3033	282.507	272.449	273.347	289.294	291.177	295.958	315.609	293.669	345.713	505.002	359.86	350.776	229.161	231.365	224.675	265.867	150.603	156.307	159.879	155.28	336.681	366.038	365.622	350.736	202.891	204.789	208.544	211.05	23.3054	280.177	272.265	285.409	295.822	271.777	256.053	271.577	253.822	313.364	316.21	316.254	323.288	247.087	244.892	243.554	260.211	160.144	155.652	156.681	157.31
23.3499	282.131	272.212	273.121	289.053	290.841	295.826	315.273	293.414	345.731	503.771	358.761	350.437	228.827	230.735	224.449	265.725	150.707	156.201	159.88	155.034	336.309	365.466	365.517	349.975	202.55	204.855	207.87	210.669	23.352	279.279	271.69	284.727	295.144	271.423	254.864	271.232	253.856	313.122	316.101	315.312	322.46	246.442	244.622	243.117	259.742	159.954	155.584	156.1	156.977
23.3964	281.476	271.879	273.163	288.005	290.501	295.573	314.991	293.133	344.642	503.475	358.824	349.888	229.3	230.943	224.56	265.359	150.302	156.05	159.725	154.756	335.512	364.73	365.13	349.053	202.723	204.666	207.973	210.369	23.3985	279.511	271.225	284.295	295.155	271.102	255.003	270.601	253.257	312.879	316.168	314.852	322.291	246.164	243.954	242.781	259.514	159.228	155.184	155.884	156.827
23.4429	281.222	271.88	272.503	287.916	290.108	295.307	314.731	293.054	344.635	502.5	358.142	349.946	228.795	230.707	223.802	264.393	149.922	155.646	159.626	154.587	335.093	364.774	364.863	349.313	201.928	204.519	207.339	210.143	23.4451	278.676	270.579	284.069	294.044	270.923	254.613	270.266	252.753	312.593	315.706	314.552	322.092	245.843	244.031	242.372	258.92	159.056	155.238	156.061	156.453
23.4895	280.505	271.243	272.588	287.895	289.924	294.492	314.31	292.741	344.561	502.903	357.218	349.005	228.105	230.013	223.499	264.505	150.025	155.716	159.246	154.402	335.011	363.977	364.062	348.623	201.769	204.08	207.09	210.093	23.4916	278.726	270.01	283.722	293.475	270.972	254.617	269.967	252.575	312.093	315.118	314.32	321.792	245.805	243.498	242.313	258.721	159.231	155.077	155.543	156.59
23.536	280.484	271.046	272.318	287.263	289.788	294.37	314.135	292.486	344.317	501.103	356.85	348.639	227.434	230.038	223.139	264.376	149.682	155.096	159.107	154.31	334.814	363.313	363.43	348.572	201.488	203.615	206.604	209.306	23.5382	278.161	270.485	283.319	293.422	270.784	254.018	269.628	252.156	311.499	314.439	313.994	321.013	245.485	243.507	242.282	258.478	159.129	154.789	155.212	156.377
23.5825	279.717	270.25	271.372	286.843	289.598	294.033	313.701	292.097	342.949	501.024	356.581	348.387	227.578	230.08	222.757	263.765	149.946	154.792	158.993	154.131	334.238	363.362	363.045	347.755	201.363	203.374	206.335	209.662	23.5847	278.227	270.166	283.099	293.149	270.945	253.847	269.373	252.275	311.474	314.15	313.293	320.667	244.634	243.493	241.905	257.405	158.458	154.575	155.585	155.699
23.629	280.032	270.17	270.851	286.501	289.176	293.575	313.46	291.701	342.497	500.365	355.791	348.106	227.119	229.717	222.601	263.393	149.539	154.62	158.779	153.842	333.738	362.373	362.246	347.713	200.992	202.785	206.336	209.015	23.6313	277.127	269.947	282.099	293.203	270.01	253.276	269.786	251.832	311.353	314.379	313.115	319.98	244.765	242.656	241.168	257.645	158.914	154.456	155.009	155.575
23.6756	279.215	269.755	270.583	286.4	288.561	293.4	312.678	291.355	342.092	499.937	355.529	347.338	226.968	228.936	222.738	263.326	148.899	154.483	158.546	153.953	333.732	361.985	361.643	346.852	200.702	202.851	206.109	208.775	23.6778	277.377	269.463	282.247	292.959	269.619	253.419	269.235	251.621	310.78	314.059	312.832	320.156	244.106	242.429	241.095	257.37	158.352	154.509	154.82	155.658
23.7221	278.972	269.667	270.704	285.787	288.745	293.054	312.954	291.33	342.471	499.255	354.811	347.622	226.485	228.387	222.478	263.298	148.736	154.192	158.362	153.476	332.551	362.169	361.978	346.256	200.432	202.763	205.882	208.727	23.7244	276.748	268.645	282.118	292.218	269.787	252.981	268.343	250.883	310.271	312.922	312.7	319.487	244.338	242.195	240.853	256.678	158.144	154.129	154.616	155.606
23.7686	278.707	269.217	269.855	285.656	288.011	292.614	312.109	290.666	341.369	498.566	354.772	346.577	226.115	228.851	221.826	262.645	148.779	154.219	158.029	153.28	332.429	361.447	361.473	346.339	200.222	202.028	205.607	208.499	23.7709	276.749	268.271	281.863	291.558	269.612	252.511	268.196	250.883	310.542	312.779	312.072	319.203	243.963	242.057	240.587	257.118	157.95	153.475	154.284	155.586
23.8151	278.564	268.876	269.543	284.932	288.01	292.215	311.739	290.365	341.81	497.391	354.45	346.009	225.857	228.083	221.661	261.703	148.526	154.073	157.476	152.965	331.86	360.816	360.1	345.968	200.2	202.66	204.822	207.89	23.8175	275.79	268.472	280.896	290.988	268.824	252.316	268.013	250.427	309.273	312.148	311.675	318.484	243.381	241.782	240.152	256.154	157.606	153.416	154.01	155.14
23.8617	277.881	268.342	269.23	284.614	287.692	292.241	311.289	290.129	340.819	497.722	354.049	346.346	226.156	228.096	221.197	262.167	148.444	153.87	157.759	152.89	331.392	360.11	359.759	344.765	199.88	202.15	204.508	207.991	23.8641	276.179	268.399	280.772	291.008	268.725	251.917	267.763	249.982	308.982	312.492	311.299	318.359	243.367	240.956	239.782	256.125	157.339	153.308	154.307	154.958
23.9082	277.647	268.014	269.115	284.56	287.386	291.753	310.927	289.495	340.814	496.219	353.402	345.844	225.293	228.024	220.88	261.271	148.054	153.581	157.983	152.698	331.056	360.019	360.241	344.487	199.153	201.501	204.489	207.518	23.9106	275.366	267.974	280.733	290.79	269.319	251.667	267.556	250.099	308.755	311.745	310.897	317.73	242.98	240.859	239.787	255.591	157.609	152.992	153.899	154.817
23.9547	276.409	267.592	268.514	284.141	286.956	291.058	311.024	289.233	340.399	496.426	352.957	345.164	225.061	227.45	220.828	261.275	147.629	153.187	157.287	152.281	330.36	359.6	359.876	344.641	199.589	201.078	204.302	207.277	23.9572	275.461	267.703	280.621	290.298	268.993	251.594	267.553	249.888	308.705	311.132	309.866	317.821	242.494	240.528	239.76	255.215	157.231	152.824	153.729	154.454
24.0012	276.88	267.518	268.584	283.984	286.466	290.697	310.331	288.832	339.644	495.408	352.783	344.818	224.665	226.745	219.98	260.712	147.739	153.252	157.289	152.354	330.458	359.07	359.014	344.715	198.671	200.769	204.007	207.056	24.0037	274.398	267.277	279.751	289.602	268.67	251.274	266.944	249.391	308.045	311.585	310.21	317.62	242.163	240.63	239.201	254.937	156.837	152.952	153.646	154.391
24.0478	276.218	267.029	268.151	283.16	285.733	290.253	310.223	288.731	339.083	494.335	352.501	344.467	224.623	226.893	219.894	260.263	147.343	153.27	156.71	151.957	330.139	358.531	358.712	343.492	198.569	200.427	203.73	206.984	24.0503	274.566	266.818	279.69	289.379	268.029	250.901	266.609	249.153	308.18	310.932	309.597	316.834	241.481	239.958	238.572	254.641	156.791	152.545	153.313	154.157
24.0943	276.219	266.945	267.946	282.647	285.466	290.138	310.021	288.12	338.265	493.201	351.709	343.953	224.071	226.642	219.619	260.447	147.078	152.561	156.718	151.72	329.385	357.867	358.191	343.143	198.747	200.439	203.522	206.115	24.0968	273.974	266.401	279.212	289.152	268.187	250.264	266.3	249.211	307.498	310.365	309.789	316.295	241.533	239.96	238.416	254.132	156.472	152.493	153.266	153.722
24.1408	275.884	266.295	267.449	282.516	285.649	290.557	309.318	287.759	338.383	493.804	351.812	343.247	224.603	226.06	219.592	259.328	147.382	152.755	156.674	151.716	329.692	357.174	357.904	342.412	198.552	200.012	203.419	205.84	24.1434	273.797	266.096	278.909	288.774	268.178	250.148	266.029	248.931	307.192	310.008	309.145	316.362	240.779	239.368	238.556	254.205	156.208	152.44	153.247	153.639
24.1873	275.663	266.107	267.713	282.218	285.099	289.63	308.914	287.827	337.877	492.891	350.76	343.39	223.362	225.662	219.38	259.866	147.079	152.662	156.052	151.011	328.812	357.134	357.061	341.776	197.883	200.373	202.598	205.999	24.1899	273.101	265.886	278.596	288.254	267.65	250.066	265.881	248.585	306.617	308.856	308.685	315.809	241.141	239.305	238.451	253.431	156.451	152.209	152.814	153.34
24.2339	274.602	265.95	266.717	281.958	284.456	289.539	308.426	286.902	337.274	492.282	350.613	342.337	223.465	225.389	219.269	259.579	147.231	152.181	156.128	151.182	327.935	356.186	357.269	341.919	197.621	199.928	202.584	205.557	24.2365	273.317	265.552	278.293	287.791	267.534	249.616	265.362	248.656	305.884	309.229	308.216	315.546	240.295	239.178	237.794	253.627	155.605	151.297	152.805	153.413
24.2804	274.617	265.718	266.466	281.235	284.481	289.331	308.271	286.84	336.954	490.889	349.649	342.861	223.29	225.398	219.1	259.502	146.312	152.179	155.96	150.964	327.926	356.613	356.597	341.558	197.412	199.891	202.469	205.169	24.2831	272.233	265.65	277.623	287.276	267.532	249.072	265.296	247.442	305.387	308.653	307.731	314.834	240.403	238.48	237.445	253.123	155.862	151.638	152.387	153.032
24.3269	274.189	265.094	265.82	280.627	283.815	289.101	308.396	286.708	336.517	490.761	349.717	341.693	223.029	225.383	218.112	258.963	146.506	151.965	155.382	150.592	327.778	355.729	356.086	340.863	197.282	199.803	202.156	205.009	24.3296	272.141	265.582	277.754	287.178	266.996	249.158	264.674	247.457	305.052	308.369	307.031	314.985	239.499	238.027	237.069	253.276	155.634	151.259	152.267	153.27
24.3734	274.06	264.715	265.914	280.58	283.602	288.308	307.985	286.604	336.947	490.228	349.239	342.04	222.773	224.967	218.292	258.675	146.207	151.538	155.6	150.724	327.058	355.548	355.243	340.748	196.788	199.071	201.803	204.924	24.3762	271.364	264.756	276.818	286.895	266.853	248.797	264.843	246.989	305.057	307.494	306.887	314.582	239.913	237.862	236.938	252.415	155.942	151.541	151.787	152.341
24.42	273.077	264.178	265.38	280.541	283.224	288.466	307.104	286.28	335.458	490.084	348.734	340.969	222.647	224.679	218.362	258.262	146.142	151.501	155.025	150.449	326.537	354.563	355.212	340.126	196.674	198.964	201.811	204.815	24.4227	271.561	264.116	276.799	287.107	266.471	248.816	264.26	247.2	304.586	307.282	306.406	314.251	239.495	237.519	236.065	252.253	154.887	151.06	151.655	152.399
24.4665	273.32	263.975	265.057	280.469	282.994	287.896	306.948	285.477	335.389	489.191	348.331	340.455	222.262	224.237	217.971	258.231	146.111	151.286	155.037	150.308	326.519	353.959	354.671	339.319	196.142	198.609	201.502	204.399	24.4693	270.687	264.071	276.182	285.379	266.403	248.112	263.994	246.294	303.321	307.391	306.216	313.657	238.931	237.554	236.266	251.579	155.256	150.781	151.464	152.444
24.513	272.288	263.631	264.669	279.634	282.903	288.24	306.267	285.384	334.245	488.819	347.78	340.532	221.879	224.102	217.758	257.851	145.812	150.932	154.516	150.286	325.864	353.249	354.348	339.131	195.926	198.55	201.18	203.916	24.5158	271.06	263.879	276.168	285.442	265.846	247.744	263.705	246.285	303.282	307.119	306.067	313.587	238.843	236.984	235.702	251.122	154.78	150.672	151.446	152.399
24.5596	272.454	263.618	264.442	279.612	282.566	287.676	306.083	284.859	334.459	487.96	347.578	339.996	221.381	223.943	217.283	257.271	145.466	150.884	154.635	150.072	325.428	353.114	353.64	338.912	195.073	197.712	200.674	203.554	24.5624	270.275	262.825	275.615	285.179	265.952	247.585	263.156	245.979	302.607	305.94	305.339	312.607	238.21	236.517	235.295	251.424	154.771	150.199	151.334	151.601
24.6061	271.694	262.721	263.976	279.423	282.188	287.314	306.023	284.459	334.188	487.123	347.198	339.541	221.838	223.761	217.457	256.978	145.244	150.719	154.52	149.662	324.919	352.93	352.999	338.387	195.496	197.699	200.42	203.352	24.6089	270.557	262.916	275.381	284.908	265.656	247.456	262.987	245.567	302.645	305.64	305.113	312.467	238.071	235.934	235.278	251.238	154.339	150.371	151.076	151.761
24.6526	271.838	262.756	264.036	279	281.706	286.773	305.638	284.235	334.081	486.31	346.819	338.939	221.564	223.18	216.806	256.421	145.225	150.77	154.525	149.686	324.52	352.476	352.668	337.757	195.184	197.715	200.129	203.461	24.6555	269.295	262.466	274.699	284.341	265.561	247.154	262.776	245.471	302.494	305.431	305.364	311.612	238.213	236.225	234.896	250.495	154.326	149.872	151.026	151.406
24.6991	271.219	262.988	263.59	278.386	281.726	287.162	305.936	284.079	333.665	486.173	346.529	338.508	221.358	222.657	216.379	256.112	145.072	150.4	154.183	149.511	323.998	352.557	352.473	337.227	195.046	197.29	199.754	203.056	24.702	269.366	262.165	274.617	284.192	265.105	246.704	262.478	245.264	302.038	304.732	304.089	311.558	237.384	235.386	234.468	250.602	154.044	149.569	150.593	151.268
24.7457	271.156	262.56	263.537	278.013	281.654	286.652	305.124	283.902	333.074	485.23	345.938	338.599	220.986	222.7	216.652	256.227	144.853	150.146	153.952	149.458	323.921	351.555	351.644	336.818	194.693	197.012	199.575	203.029	24.7486	267.978	261.644	273.972	283.674	265.141	246.471	262.204	244.589	301.265	304.542	304.556	310.793	237.375	235.205	233.742	249.949	153.888	149.578	150.736	150.991
24.7922	270.47	261.805	263.504	278.086	280.982	285.986	304.75	282.764	332.525	484.425	345.474	338.025	220.785	222.664	216.401	255.446	144.931	149.959	153.714	149.442	323.524	351.198	351.33	336.288	194.322	196.653	199.16	202.642	24.7952	268.455	261.303	273.385	283.268	264.73	246.331	261.69	244.474	301.109	304.206	303.339	310.797	236.482	234.903	233.897	249.822	153.933	149.337	150.538	150.694
24.8387	270.719	261.454	262.856	277.572	280.57	285.615	304.275	282.837	331.789	483.654	344.959	337.376	220.199	222.155	215.978	254.867	144.519	149.912	153.379	149.097	322.858	350.483	350.777	336.037	193.832	196.386	199.115	201.939	24.8417	267.584	261.311	273.167	282.393	264.09	245.763	261.325	244.153	300.841	303.762	302.811	310.756	236.404	234.955	233.686	249.457	153.412	149.238	150.094	150.821
24.8852	270.357	260.564	262.303	277.046	280.584	284.754	304.276	282.877	331.401	483.694	344.187	336.864	220.011	221.96	215.664	255.011	144.166	149.697	153.125	148.772	322.373	350.259	350.588	335.726	194.029	196.067	198.9	201.424	24.8883	267.927	260.657	273.197	282.424	264.095	245.447	261.043	244.021	300.456	303.65	302.262	309.963	236.259	234.424	233.049	249.158	153.116	148.964	149.951	150.547
24.9318	270.064	260.5	261.957	276.862	279.939	284.633	303.594	282.545	331.634	483.022	343.809	336.683	219.782	221.744	215.192	254.71	143.926	149.266	153.039	148.347	321.83	350.062	350.266	335.323	193.52	195.792	198.774	201.336	24.9348	267.483	260.484	272.523	282.09	264.233	245.372	260.975	243.409	299.855	302.912	302.257	308.836	236.12	234.463	232.593	249.019	153.105	149.187	149.596	149.87
24.9783	269.367	260.169	261.518	276.425	279.883	284.232	302.676	281.653	331.482	481.76	343.735	336.044	219.509	221.285	215.12	254.11	143.818	149.21	152.904	148.331	321.194	349.509	349.626	334.599	192.966	195.55	198.644	201.093	24.9814	267.134	260.493	271.898	282.138	263.877	245.337	260.108	243.09	299.216	302.428	301.635	308.827	235.86	234.122	232.761	248.747	152.88	148.616	149.55	150.224
25.0248	269.142	259.965	261.182	276.124	279.204	283.832	302.512	281.525	330.879	480.913	343.557	335.88	218.971	221.05	214.964	253.715	143.539	148.958	152.744	148.219	321.338	349.18	349.462	334.672	193.031	195.219	198.047	201.03	25.0279	266.42	259.061	271.962	282.081	263.144	244.497	260.296	243.163	299.096	302.744	301.38	309.152	235.404	233.734	232.129	247.645	152.294	148.486	149.281	149.836
25.0713	268.426	259.072	260.547	275.566	278.796	283.508	302.323	281.664	330.145	480.788	342.63	335.229	218.754	221.05	214.661	253.586	143.708	148.836	152.721	147.874	320.848	348.563	348.9	334.267	193.128	195.101	197.745	200.657	25.0745	266.698	259.277	271.598	281.451	262.917	244.5	260.061	242.747	298.655	301.853	301.177	308.5	234.973	232.739	231.756	247.841	152.45	148.262	149.078	149.798
25.1179	268.596	258.893	260.443	275.237	278.631	283.19	302.116	281.352	329.536	480.401	342.155	335.139	218.05	220.632	214.521	253.011	143.35	148.768	152.41	147.82	320.566	347.834	348.679	333.805	192.064	194.96	197.542	200.648	25.121	265.827	259.168	270.888	281.047	262.889	243.882	259.68	242.53	298.631	301.29	300.768	307.48	234.548	232.962	231.324	247.448	152.592	148.375	149.068	149.409
25.1644	267.361	258.894	259.658	274.561	278.439	283.485	301.735	280.742	329.219	479.994	341.936	334.254	218.109	220.025	214.422	252.664	143.361	148.664	152.091	147.597	319.881	347.599	348.153	333.237	192.021	194.74	197.739	199.981	25.1676	265.71	258.798	270.572	280.453	262.45	244.059	259.315	242.3	298.538	300.455	300.359	307.383	234.529	232.502	231.299	247.224	152.278	148.043	148.831	149.233
25.2109	267.055	258.879	259.721	274.516	277.957	283.19	301.583	280.458	328.789	479.381	341.414	334.202	217.653	219.817	213.757	252.749	142.911	148.195	151.928	147.477	319.575	347.104	347.403	333.197	191.769	194.159	196.948	200.18	25.2142	264.837	258.507	270.638	279.771	262.642	243.741	258.976	241.473	297.804	300.257	299.946	306.885	234.08	232.415	230.486	246.53	151.864	147.662	148.842	148.911
25.2574	267.171	257.966	258.987	274.748	277.914	282.367	301.447	279.844	328.52	478.67	341.344	333.449	217.778	219.474	213.478	252.445	142.948	147.849	151.85	147.324	319.04	346.703	347.17	332.526	191.787	194.225	196.787	199.552	25.2607	264.895	258	270.252	279.465	262.22	243.192	258.49	241.529	297.526	300.01	299.078	306.664	233.995	232.177	230.673	246.17	151.549	147.568	148.505	148.894
25.304	266.933	257.957	258.85	274.131	277.316	282.107	300.766	279.563	328.371	477.999	340.847	333.229	217.212	219.756	213.291	252.109	142.662	148.012	151.573	147.05	318.828	345.86	346.83	332.224	191.543	193.852	196.764	199.195	25.3073	264.148	257.741	269.589	279.07	261.493	243.169	258.317	241.429	296.778	299.404	298.798	306.441	233.856	232.215	230.456	245.991	151.291	147.267	148.213	148.582
25.3505	266.053	257.419	258.744	273.298	277.457	282.218	300.869	279.651	328.063	477.501	340.561	333.176	217.098	219.546	212.823	252.004	142.229	147.612	151.231	146.542	318.631	345.357	346.653	331.752	191.346	193.412	196.441	199.171	25.3538	264.507	257.427	269.474	278.706	261.26	243.027	257.901	241.073	296.502	299.125	298.222	305.519	233.193	231.642	229.898	245.674	151.113	146.909	147.974	148.442
25.397	266.17	257.268	258.482	272.877	276.726	281.579	300.128	279.147	327.605	476.528	339.857	332.716	216.8	219.128	212.442	251.704	142.028	147.286	151.157	146.607	317.766	345.546	345.822	331.418	191.069	193.299	196.012	199.199	25.4004	263.494	256.83	268.829	278.454	261.418	241.783	257.143	240.547	296.243	298.607	298.158	304.534	233.162	230.96	229.786	245.154	151.215	146.432	147.711	148.148
25.4435	265.611	256.814	258.255	272.39	276.164	281.211	299.927	278.941	326.937	476.329	339.767	331.923	216.68	218.88	212.281	251.029	142.056	146.982	150.76	146.59	317.262	344.947	345.424	330.702	190.991	193.104	195.577	198.866	25.4469	263.521	256.903	268.79	278.458	261.452	242.076	256.929	240.429	295.854	298.464	297.78	304.359	232.92	230.516	229.722	245.055	150.881	146.475	147.801	148.099
25.4901	265.716	256.567	257.82	272.296	275.836	280.783	299.854	278.735	326.548	475.671	339.452	331.664	216.319	218.627	211.842	250.736	141.757	146.768	150.644	146.254	316.808	344.058	344.935	330.467	190.529	192.977	195.603	198.767	25.4935	262.299	256.575	268.279	277.891	260.349	241.857	256.867	240.034	295.334	298.256	297.433	304.408	232.281	230.404	229.279	244.892	150.617	146.301	147.517	147.871
25.5366	265.1	256.012	257.555	271.913	275.771	280.639	299.409	277.98	325.992	474.956	338.598	331.45	215.726	218.213	211.884	250.481	141.607	146.714	150.554	146.275	316.367	343.76	344.315	330.004	190.372	192.584	195.505	198.281	25.54	262.706	256.053	268.044	277.922	260.493	241.514	256.722	239.879	295.023	297.791	296.879	303.926	231.75	230.106	228.745	244.345	150.295	145.917	147.248	147.611
25.5831	265.101	256.092	257.276	271.449	275.237	280.061	298.966	277.66	325.617	473.789	337.989	331.346	215.444	218.073	211.604	249.972	141.38	146.682	150.41	145.957	315.961	343.349	344.113	329.847	190.194	192.066	195.182	197.931	25.5866	261.823	255.96	267.106	276.347	260.126	241.216	255.913	239.267	294.695	297.706	296.909	303.56	231.793	229.771	228.364	244.055	150.115	145.914	147.029	147.211
25.6297	264.583	255.755	256.607	271.031	274.834	279.744	298.62	277.442	325.166	473.217	337.876	330.777	215.572	217.853	211.252	249.491	141.224	146.61	150.24	145.653	315.504	342.95	343.967	329.49	189.757	191.777	194.836	197.519	25.6331	261.774	255.231	266.906	276.528	260.018	240.9	255.792	239.115	294.136	297.519	296.276	303.033	231.759	229.525	228.201	243.819	149.938	145.757	146.629	147.087
25.6762	263.9	255.138	256.189	270.959	274.853	279.629	298.581	277.104	324.796	472.669	337.913	330.055	215.394	217.304	210.976	249.194	141.233	146.358	150.061	145.495	315.402	342.5	343.377	328.987	189.404	191.627	194.403	197.381	25.6797	261.45	254.64	266.432	276.195	259.942	240.527	255.252	238.816	293.714	296.803	295.722	302.366	231.116	229.284	228.077	243.468	149.91	145.617	146.513	147.051
25.7227	263.842	255.244	256.06	270.363	274.511	279.359	298.323	276.536	324.343	472.071	337.531	329.632	215.017	217.056	210.675	249.124	141.127	146.036	149.965	145.159	315.139	341.765	342.712	328.412	189.3	191.449	193.988	197.17	25.7263	261.245	254.705	266.247	275.531	259.67	240.267	255.064	238.831	293.604	296.059	295.282	302.118	230.542	228.968	227.72	243.185	149.959	145.518	146.209	146.969
25.7692	263.648	255.068	255.649	269.951	273.946	279.001	297.703	276.273	323.923	471.531	336.891	329.436	214.671	216.836	210.433	248.737	141.133	145.869	149.655	145.175	314.574	341.227	342.244	327.697	188.949	191.393	193.712	196.705	25.7728	260.875	253.951	266.151	275.107	259.634	240.068	255.121	238.697	293.135	296.052	295.058	301.744	230.633	228.799	227.14	242.929	149.782	145.267	146.068	146.717
25.8158	263.466	254.82	255.325	269.858	273.742	278.601	297.193	276.205	323.657	470.863	336.294	329.022	214.332	216.549	210.161	248.273	140.917	145.601	149.359	145.137	314.213	340.954	341.896	327.321	188.412	191.14	193.485	196.582	25.8194	260.814	253.781	265.861	274.607	259.077	239.834	254.828	238.297	292.964	295.942	294.802	301.542	230.232	228.174	227.096	242.702	149.465	144.917	146.096	146.382
25.8623	262.975	254.205	255.084	269.878	273.526	278.252	296.74	275.686	323.104	470.475	335.796	328.498	214.083	216.112	209.914	248.058	140.508	145.167	149.305	144.959	314.095	340.734	341.392	326.806	188.22	190.588	193.141	196.51	25.8659	260.269	253.459	265.355	274.194	258.71	239.384	254.588	237.782	292.794	295.711	294.414	301.339	229.688	227.712	226.749	242.402	149.267	144.591	145.826	146.103
25.9088	262.805	253.351	254.798	269.867	272.715	277.749	296.342	275.23	322.474	469.512	335.291	328.525	213.788	215.731	209.469	247.837	140.475	144.854	149.15	144.791	313.753	340.363	340.839	326.275	188.193	190.317	192.83	196.229	25.9125	260.204	253.031	264.644	274.269	258.467	239.146	254.222	237.256	291.915	295.263	293.946	300.514	229.369	227.554	226.179	241.902	148.958	144.464	145.533	145.847
25.9553	262.298	252.927	254.463	268.683	272.749	277.489	296	274.996	322.25	468.723	334.704	328.088	213.516	215.744	209.306	247.694	140.253	144.814	148.898	144.398	313.066	339.813	340.673	325.737	188.017	190.123	192.784	195.635	25.959	260.367	252.893	264.1	274.161	258.231	238.648	253.73	236.955	291.158	294.639	293.561	299.952	229.054	227.148	226.251	241.419	148.621	144.331	145.263	145.665
26.0019	262.226	252.667	253.908	268.71	272.69	276.982	295.766	274.776	322.47	468.002	334.503	327.595	212.848	215.306	209.194	247.361	139.774	145.009	148.635	144.308	312.861	339.111	339.848	325.095	187.446	189.896	192.494	195.779	26.0056	259.008	252.82	263.817	273.591	258.225	237.934	253.249	236.698	290.869	294.256	293.155	299.61	229.039	227.005	225.945	241.092	148.524	144.046	145.013	145.473
26.0484	261.514	252.423	253.959	268.11	272.105	276.852	295.631	274.427	321.859	467.572	334.441	327.143	212.738	215.255	208.986	247.142	139.767	144.907	148.405	143.931	312.503	338.826	339.155	324.578	187.467	189.542	192.092	195.399	26.0521	259.057	252.406	263.366	272.783	258.187	238.39	253.131	236.403	290.681	293.724	292.99	298.966	228.783	226.968	225.237	240.868	148.448	143.957	144.992	145.258
26.0949	261.446	251.667	253.583	267.642	271.516	276.145	295.079	274.293	321.798	466.93	333.629	327.231	212.647	214.932	208.867	246.488	139.568	144.707	148.321	143.638	311.709	338.925	339.22	324.496	186.973	189.118	192.017	195.154	26.0987	258.355	251.971	263.039	272.108	258.039	238.217	253.076	236.276	290.351	293.288	292.881	298.895	228.391	226.297	224.96	240.524	148.301	143.79	144.879	145.221
26.1414	260.661	251.774	253.156	267.709	271.37	276.261	295.06	273.779	321.041	466.172	333.477	326.545	212.36	214.387	208.384	246.074	139.471	144.507	147.708	143.741	311.014	338.136	338.759	323.866	186.824	188.843	191.541	194.947	26.1453	258.006	251.569	263.02	271.957	257.488	237.515	252.615	235.92	289.887	292.798	292.335	298.703	228.223	225.837	224.707	240.064	148.166	143.461	144.608	145.156
26.188	260.411	251.475	252.623	267.579	271.187	275.701	294.313	273.561	320.757	464.536	332.849	325.925	211.844	213.958	207.545	245.868	139.273	144.293	147.47	143.642	310.832	337.844	337.881	323.346	186.325	188.955	190.922	194.64	26.1918	257.58	251.393	262.94	271.852	256.983	237.358	252.088	235.413	289.626	292.341	291.61	298.088	227.672	225.957	224.308	239.772	147.779	143.36	144.215	145.031
26.2345	260.308	251.243	252.346	266.892	271.133	275.354	293.675	273.153	319.836	464.83	332.532	325.495	211.724	214.05	207.44	245.972	139.223	143.89	147.303	143.056	310.426	337.591	337.547	323.025	186.224	188.913	190.701	194.451	26.2384	257.663	250.925	262.853	271.542	256.659	237.083	251.699	235.289	289.181	292.344	291.1	297.659	227.105	225.713	224.036	239.5	147.336	143.159	143.844	144.778
26.281	260.325	250.436	252.203	266.498	270.559	274.876	293.047	273.053	319.843	464.283	331.256	324.473	211.441	213.965	207.484	245.579	138.881	143.713	147.255	142.808	309.729	337.272	337.264	322.521	185.851	188.748	190.732	194.551	26.2849	256.855	250.298	262.361	270.978	256.373	237.002	251.672	234.88	288.635	291.623	291.131	296.881	227.156	225.421	223.737	239.255	147.183	142.986	143.852	144.426
26.3275	259.853	250.574	252.069	265.766	270.539	274.879	293.38	272.789	319.231	464.297	331.803	324.541	211.165	213.406	207.384	244.927	138.515	143.768	147.251	142.911	309.223	336.651	337.037	322.543	185.779	188.374	190.921	193.904	26.3315	256.87	250.191	262.358	270.539	256.136	236.784	251.268	234.691	288.2	291.121	290.508	296.471	227.097	224.979	223.535	239.12	146.771	142.912	143.791	144.459
26.3741	259.545	250.639	251.764	265.702	269.718	274.416	292.706	272.495	318.605	463.452	330.917	324.322	210.745	213.157	206.934	244.306	138.265	143.372	146.985	142.746	308.651	335.978	336.202	321.752	185.338	187.529	190.245	193.86	26.378	256.248	250.256	261.055	270.423	255.611	236.159	251.269	234.456	287.671	290.473	289.714	296.438	226.733	224.899	223.24	238.798	146.808	142.355	143.458	144.18
26.4206	258.598	250.112	250.775	265.327	270.094	274.013	292.335	272.336	318.228	462.685	331.121	323.527	210.528	212.769	206.791	244.388	138.21	143.345	146.619	142.422	308.474	335.785	336.337	321.378	185.173	187.199	189.975	193.622	26.4246	256.17	250.057	260.784	269.983	255.275	235.639	250.873	234.252	287.695	290.481	289.164	295.973	226.124	224.266	222.795	238.185	146.422	142.319	143.144	144.079
26.4671	258.336	249.865	250.478	264.961	269.522	273.517	292.06	272.013	318.665	461.338	330.28	322.957	210.039	212.259	206.785	243.985	137.83	143.296	146.567	142.356	307.987	335.156	335.809	321.261	185.638	187.484	189.814	193.158	26.4711	255.614	249.154	261.229	269.869	255.543	235.242	250.895	233.873	287.285	290.035	289.345	295.376	225.868	223.817	222.779	237.732	146.419	142.139	143.153	143.654
26.5136	258.317	249.742	250.524	264.377	269.242	273.466	292.403	271.218	317.586	461.338	330.412	322.891	210.262	212.437	206.503	243.898	137.991	143.119	146.296	142.363	307.865	334.32	334.842	320.434	185.242	187.451	189.693	192.831	26.5177	255.653	249.025	261.102	269.624	255.495	234.777	250.371	233.432	286.459	289.809	289.118	295.161	225.445	223.567	222.355	237.562	146.129	142.151	143.133	143.702
26.5602	258.149	249.553	250.326	264.357	269.019	273.152	291.765	270.36	317.431	459.835	329.559	322.912	209.608	212.051	206.076	243.515	137.448	142.769	146.401	142.007	307.772	333.965	334.471	320.135	184.64	186.635	189.072	192.443	26.5642	254.687	248.493	259.405	268.714	254.643	234.909	250.298	233.194	286.439	289.116	288.294	294.775	225.113	223.876	222.173	236.988	146.281	141.883	142.841	143.316
26.6067	257.251	248.901	249.82	263.746	268.684	272.853	291.7	270.818	316.825	460.446	329.223	322.068	209.846	211.958	205.917	242.883	137.672	142.704	146.131	141.746	306.755	334.051	333.841	319.962	184.52	186.663	188.896	192.058	26.6108	254.609	248.254	259.308	268.603	254.566	234.382	249.859	233.085	285.879	288.952	287.806	294.68	224.955	223.359	221.611	236.96	146.026	141.468	142.38	142.893
26.6532	256.898	248.744	249.269	263.279	268.174	272.477	290.673	270.547	316.545	459.073	329.099	321.23	209.202	211.997	205.615	242.368	137.3	142.284	146.3	141.563	306.309	333.371	333.38	319.553	184.165	186.33	188.805	192.051	26.6574	253.976	247.75	259.309	268.462	254.501	233.917	249.268	232.981	285.645	288.439	287.55	294.047	224.595	222.854	221.403	236.725	145.786	141.001	142.106	142.846
26.6998	256.868	248.289	249.347	262.65	267.772	272.107	290.806	270.184	315.821	459.128	328.053	320.819	208.656	211.312	205.438	242.359	136.864	142.114	145.666	141.518	305.47	333.023	333.254	319.176	184.022	186.212	188.597	191.629	26.7039	254.408	246.679	259.012	268.168	254.156	233.582	248.977	232.815	284.89	287.978	287.203	294.059	223.966	222.232	220.933	236.26	145.295	141.43	141.698	142.83
26.7463	256.472	247.808	249.274	262.208	267.418	271.513	290.383	269.592	315.765	457.837	328.282	320.716	208.434	210.61	205.311	242.135	137.211	141.85	145.737	141.381	305.212	332.231	332.592	318.748	183.332	185.657	188.24	191.536	26.7505	252.974	247.172	258.338	267.439	253.81	233.323	249.036	232.61	285.026	287.539	286.769	293.093	223.86	222.296	220.589	235.913	145.344	141.297	141.736	142.36
26.7928	256.308	247.576	248.108	262.124	267.808	271.343	290.214	269.16	314.813	457.893	327.368	320.373	208.483	210.762	204.571	241.415	136.464	141.519	145.227	140.977	305.393	331.275	331.836	318.208	183.214	185.669	188.201	191.067	26.797	253.255	246.79	258.293	267.147	253.387	233.275	248.616	231.995	284.795	287.747	286.131	292.861	223.391	221.206	220.745	235.873	144.882	140.975	141.407	142.303
26.8393	256.03	247.15	248.064	261.621	267.09	270.879	289.56	268.713	315.146	456.267	327.032	320.072	207.782	211.101	204.458	241.604	136.123	141.693	145.48	141.23	304.657	331.197	331.639	317.816	182.909	185.107	187.579	191.21	26.8436	252.128	246.155	257.673	266.817	253.41	232.869	248.468	231.432	283.829	286.988	285.816	292.612	223.224	221.626	220.347	235.405	145.034	140.699	141.397	142.12
26.8859	254.996	246.664	247.498	261.449	266.736	270.594	288.762	268.666	313.718	455.957	326.74	319.747	207.919	210.307	203.947	240.974	136.63	141.085	144.936	140.603	304.449	330.966	331.4	317.051	182.678	185.476	187.26	190.867	26.8901	252.457	245.593	257.469	266.203	253.023	232.566	248.156	231.229	283.27	286.586	285.816	292.314	223.07	220.962	219.556	234.835	144.623	140.515	141.176	141.676
26.9324	254.843	246.427	247.228	261.121	266.102	269.828	288.698	269.007	313.749	455.077	325.981	319.391	207.956	210.044	203.818	240.62	136.431	140.932	145.129	140.414	303.648	330.476	330.848	317.071	182.739	184.494	187.259	190.389	26.9367	251.577	245.278	256.904	266.123	252.683	232.815	247.323	230.831	283.264	286.605	285.382	291.274	222.62	220.944	219.552	234.424	144.377	140.217	141.118	141.69
26.9789	254.247	246.063	247.05	261.222	266.007	270.057	288.19	268.022	313.109	455.002	325.874	318.555	207.486	209.577	203.722	240.136	136.03	140.803	145.123	140.549	303.501	330.014	330.52	316.852	182.691	184.393	187.035	189.991	26.9832	251.366	244.906	257.152	265.916	252.608	232.205	247.13	230.571	283.107	286.005	284.76	291.462	222.127	220.514	219.19	234.306	144.02	139.975	141.005	141.528
27.0254	254.522	245.868	246.813	260.689	265.469	268.921	288.286	267.475	313.374	453.899	325.327	318.782	207.091	209.357	203.334	240.279	135.535	140.759	144.316	140.047	302.92	329.778	330.247	316.238	181.932	183.717	186.719	190.04	27.0298	250.603	244.775	256.113	265.534	252.574	231.957	246.604	230.422	282.536	285.672	284.477	290.935	222.271	220.224	218.888	233.958	144.194	139.721	140.948	141.55
27.072	253.902	245.517	246.289	260.024	265.314	269.478	287.49	267.243	312.848	454.247	325.159	317.63	207.363	209.008	203.255	239.81	135.986	140.531	144.175	139.874	302.5	329.502	329.622	314.937	182.117	183.98	186.667	189.431	27.0764	250.81	244.543	256.149	265.127	252.585	231.535	246.196	230.487	282.545	284.984	283.634	290.766	222.095	219.932	218.574	233.912	144.023	139.641	140.549	141.148
27.1185	253.531	244.948	246.173	259.381	265.225	269.118	287.774	266.698	312.341	452.825	324.313	317.535	206.7	208.746	202.563	239.961	135.431	140.674	144.083	139.433	302.447	329.323	328.893	315.383	181.321	183.549	186.102	189.186	27.1229	250.241	244.43	256.104	264.807	251.997	231.066	246.205	229.601	281.818	284.047	283.715	289.639	221.276	219.548	218.899	233.402	143.787	139.243	140.195	141.341
27.165	253.329	244.793	246.069	258.822	264.737	268.868	286.676	266.449	311.78	452.099	323.727	317.398	206.604	208.481	202.799	239.097	135.483	140.069	143.795	139.465	301.637	327.578	328.722	314.657	181.206	183.346	185.744	188.713	27.1695	250.391	244.088	255.646	264.329	251.966	230.663	245.681	229.711	281.719	284.375	283.117	289.416	220.999	219.432	218.316	233.126	143.574	138.998	140.219	140.717
27.2115	253.007	244.458	245.5	258.448	264.295	267.998	286.184	266.194	311.223	451.338	323.413	317.079	205.81	208.17	202.4	239.443	134.934	140.096	143.674	139.288	301.739	327.986	328.103	314.273	180.803	182.89	185.971	188.807	27.216	249.484	243.785	254.903	263.798	251.281	230.614	245.554	229.312	280.474	283.915	283.284	289.318	220.835	219.23	217.738	232.276	143.341	139.037	139.884	140.512
27.2581	252.49	243.85	245.111	258.597	264.284	267.475	286.171	266.302	310.913	451.387	323.295	316.643	205.843	207.998	202.015	238.593	134.97	139.772	142.86	139.406	300.855	327.976	327.336	313.607	180.725	182.592	185.806	188.389	27.2626	249.995	243.181	254.942	263.356	250.97	230.107	244.947	228.875	280.576	283.105	282.172	288.745	220.106	218.464	217.372	232.46	142.707	139.099	139.806	140.389
27.3046	252.072	243.746	244.922	258.262	263.978	267.398	285.839	265.663	310.706	450.353	322.963	316.738	205.239	207.352	201.407	238.301	134.679	139.888	143.105	138.677	300.705	326.962	327.312	313.202	180.444	182.377	185.136	187.989	27.3091	248.26	242.926	254.358	263.608	250.882	230.008	244.906	228.52	280.468	283.412	282.14	288.961	220.079	218.559	216.999	232.269	142.96	138.418	139.725	139.846
27.3511	251.238	243.443	244.228	257.751	263.697	266.984	285.555	265.53	309.935	450.547	321.972	315.931	205.434	207.531	201.562	237.758	134.716	139.271	142.681	138.254	300.309	326.901	327.619	312.411	180.286	181.76	185.065	187.402	27.3557	248.342	242.43	253.676	263.186	250.676	229.779	244.753	228.13	279.822	282.777	281.669	287.939	219.819	217.701	216.579	231.774	142.645	138.122	139.613	139.527
27.3976	251.172	243.123	243.902	257.407	263.227	266.618	285.082	265.095	309.82	448.815	321.467	315.838	204.754	206.918	201.081	237.755	134.055	139.356	142.848	138.611	299.915	325.821	326.094	312.166	179.675	181.99	184.401	187.721	27.4022	248.28	242.337	253.39	262.621	250.069	229.438	244.149	228.372	279.519	282.511	281.324	287.33	219.407	218.02	216.063	231.369	142.423	138.235	139.291	139.398
27.4442	250.899	242.846	243.49	256.98	263.042	266.525	284.746	264.38	309.233	447.871	321.171	315.219	204.783	207.231	200.625	237.206	133.906	138.792	142.378	138.701	299.392	325.989	325.56	312.046	179.489	181.64	184.452	187.269	27.4488	248.17	242.022	253.134	262.462	250.023	229.065	243.623	228.105	279.251	282.077	281.201	287.501	218.804	217.395	216.325	231.241	142.215	138.305	139.171	139.773
27.4907	250.686	242.169	243.487	256.539	262.282	265.991	284.353	264.39	309.52	447.114	320.998	314.684	203.955	206.66	200.549	237.349	133.914	138.731	142.28	137.89	299.027	325.298	325.722	311.529	179.083	181.257	183.822	187.544	27.4953	248.075	241.614	252.627	262.229	250.038	228.432	243.799	227.005	279.177	281.73	280.438	286.923	218.996	217.516	215.56	231.248	142.013	137.667	138.516	138.918
27.5372	249.767	241.699	242.72	256.49	262.42	266.03	284.147	263.963	308.387	447.146	320.771	313.821	204.37	206.619	200.039	236.968	133.79	138.564	141.914	137.856	298.191	324.436	325.562	310.797	179.481	181.189	183.744	186.862	27.5419	247.886	241.182	252.383	261.617	249.345	228.368	243.498	227.049	278.67	281.304	279.969	286.96	218.669	216.917	214.98	231.085	141.812	137.643	138.041	139.054
27.5837	249.842	241.663	242.583	256.053	261.922	265.367	283.79	263.601	308.202	446.051	319.881	313.712	203.855	205.967	199.864	236.701	133.413	138.267	142.242	137.459	298.208	324.78	324.448	310.667	178.429	180.827	183.564	186.814	27.5885	246.568	240.787	251.637	261.313	249.562	228.131	243.276	226.831	277.859	280.637	279.699	286.614	218.022	216.59	214.747	230.265	141.815	137.687	138.232	138.787
27.6303	249.298	241.447	242.216	255.457	261.507	264.923	283.49	263.487	308.042	446.502	320.355	313.231	203.409	206.175	199.802	236.258	133.425	138.393	141.643	137.716	297.533	323.908	324.238	310.326	178.405	180.641	183.224	186.589	27.635	246.76	240.308	251.622	260.733	249.339	227.876	242.968	226.607	277.554	280.396	279.355	285.786	217.723	216.33	214.787	229.7	141.476	137.289	138.148	138.939
27.6768	249.306	241.162	242.218	255.467	260.921	264.509	283.208	262.996	307.772	445.261	319.585	313.241	203.26	205.361	199.707	236.205	133.06	137.986	141.437	137.521	297.302	323.453	323.432	309.65	178.524	180.166	183.361	186.242	27.6816	246.056	240.508	251.126	260.041	248.76	227.546	242.404	226.015	277.061	279.802	279.658	285.183	217.163	215.932	213.849	229.635	141.44	136.899	137.915	138.303
27.7233	248.714	240.444	241.606	254.658	261.384	264.594	282.727	262.961	306.702	444.089	318.365	312.378	203.361	205.091	199.01	235.933	133.288	137.871	141.397	136.843	296.192	322.869	323.197	309.252	177.987	179.789	182.702	185.861	27.7281	246.179	239.597	250.833	259.567	248.284	226.898	242.089	225.689	276.618	279.303	278.213	284.739	216.924	215.649	213.621	229.74	140.88	136.999	137.445	138.076
27.7699	248.303	240.494	241.321	254.464	260.756	264.16	282.314	262.319	306.835	443.838	317.896	312.202	202.873	204.807	198.601	235.74	133.025	137.708	141.023	137.017	296.038	322.689	322.447	308.38	177.383	180.147	182.56	185.739	27.7747	245.518	239.408	250.462	259.431	248.39	226.858	241.901	225.329	276.498	279.461	278.232	284.373	217.289	215.983	213.477	229.027	141.2	136.969	137.689	137.783
27.8164	248.04	240.103	241.323	254.327	260.272	264.109	281.645	261.906	305.868	443.261	318.136	311.522	202.503	204.839	198.901	235.228	132.323	137.098	140.999	136.723	295.572	321.946	322.011	307.993	177.247	179.56	182.171	185.785	27.8212	245.689	238.725	250.252	259.079	247.884	226.982	241.798	225.192	275.856	278.84	277.425	283.738	216.736	215.202	213.336	228.52	140.544	136.537	137.541	137.564
27.8629	247.488	239.889	240.802	253.751	259.946	263.442	281.293	261.559	305.759	442.042	317.548	311.264	202.109	204.258	198.503	235.009	132.393	137.021	140.852	136.275	295.59	321.694	321.571	307.675	177.533	179.502	181.919	184.994	27.8678	244.251	238.869	249.221	258.902	247.099	226.193	241.133	225.147	275.729	278.918	277.746	283.315	216.461	215.076	213.514	228.227	140.39	136.752	137.202	137.528
27.9094	247.411	239.206	240.548	253.823	259.689	262.799	281.33	260.76	306.13	441.923	317.284	310.338	202.218	204.278	198.287	234.767	132.257	136.95	140.771	136.439	294.943	321.129	320.858	307.836	177.34	179.549	181.549	184.462	27.9143	244.912	238.873	249.088	258.035	247.131	226.061	240.746	224.792	275.053	278.227	277.197	283.307	215.677	214.573	212.834	227.964	139.96	136.315	137.037	137.23
27.956	247.171	239.208	240.214	253.515	259.153	262.546	280.502	260.786	305.21	441.494	316.811	310.095	201.623	203.778	197.921	234.185	131.925	136.861	140.318	136.328	294.464	320.747	320.751	307.364	177.006	179.581	181.438	185.061	27.9609	244.265	238.544	248.33	258.068	247.203	225.369	240.541	224.534	274.423	277.969	276.907	282.954	215.819	214.265	212.432	227.49	140.218	135.905	136.731	137.234
28.0025	246.234	238.685	239.552	252.305	258.952	262.98	280.442	260.297	304.389	440.597	316.302	309.687	201.11	203.051	198.177	233.745	131.96	136.932	140.114	136.145	294.272	320.248	320.549	306.571	176.747	178.992	180.97	184.535	28.0074	244.348	237.519	248.206	257.637	246.856	224.925	240.348	223.91	274.373	277.416	276.171	282.547	215.45	214.086	212.137	227.327	139.88	135.916	136.489	136.944
28.049	246.28	238.102	239.224	252.222	258.611	262.409	279.947	260.222	304.952	439.857	315.9	309.029	201.069	202.951	197.866	233.77	131.678	136.493	140.103	135.926	293.571	319.714	319.85	306.302	176.2	178.423	181.326	184.381	28.054	243.205	237.134	247.569	257.085	246.695	225.363	240.208	223.79	274.117	276.736	276.45	281.681	214.913	214.069	211.886	227.017	139.542	135.455	136.307	136.833
28.0955	245.744	238.198	239.198	252.082	258.748	261.672	279.394	260.112	303.92	438.977	316.015	308.433	200.7	202.93	197.378	232.899	131.665	135.989	139.966	135.8	293.068	319.15	320.026	306.051	175.978	178.241	180.995	183.895	28.1006	243.266	237.018	247.555	256.862	246.41	225.137	239.728	223.279	273.619	276.587	276.185	281.372	214.22	213.514	211.936	226.635	139.362	135.275	135.896	136.854
28.1421	245.37	237.98	238.978	251.718	258.031	261.194	278.915	259.956	303.638	438.128	315.371	307.797	200.799	202.683	196.949	232.696	131.62	135.842	139.67	135.658	292.619	318.705	319.139	305.614	175.739	177.844	180.084	183.657	28.1471	242.225	236.985	246.937	256.159	245.95	224.855	239.15	223.005	273.101	276.169	275.344	280.907	214.1	213.358	211.288	226.282	139.322	135.146	135.731	136.308
28.1886	244.937	237.341	238.393	251.417	257.984	261.188	278.824	259.319	303.055	437.321	314.712	307.55	200.85	202.552	196.278	232.751	131.184	135.735	139.394	135.511	292.225	318.422	318.663	305.114	175.455	177.669	180.008	183.362	28.1937	242.449	236.174	246.995	256.032	245.768	224.7	239.159	222.669	272.977	275.918	275.205	281.119	213.894	213.091	211.088	226.057	138.928	135.209	135.42	136.27
28.2351	244.85	236.852	238.186	251.065	257.247	260.488	278.549	258.913	302.628	436.865	314.25	307.839	200.397	202.093	196.267	232.25	130.895	135.704	139.079	135.149	291.736	318.033	318.329	304.688	175.055	177.47	179.985	183.282	28.2402	241.866	236.085	246.764	255.86	245.221	223.784	238.632	222.885	271.872	275.204	275.096	280.916	213.682	212.827	210.828	225.75	138.987	135.056	135.264	136.04
28.2816	244.839	236.849	237.483	250.534	256.924	260.482	278.421	258.951	302.298	436.857	313.825	307.477	200.084	202.026	196.458	231.891	130.944	135.516	138.86	135.063	291.506	318.055	317.601	304.476	174.892	177.445	179.644	182.907	28.2868	241.928	235.503	246.325	255.611	245.011	223.826	238.318	222.379	271.518	274.723	274.581	280.138	213.409	211.897	210.444	225.716	138.848	134.574	135.338	135.708
28.3282	244.484	236.314	237.357	250.275	256.759	259.872	278.052	258.619	301.967	435.975	313.167	306.453	199.723	201.74	196.176	231.698	130.779	135.348	138.749	135.09	291.461	317.751	317.177	303.945	174.761	177.279	179.353	182.507	28.3333	240.817	235.118	245.807	255.021	244.993	223.55	238.36	221.529	270.653	274.356	273.888	279.519	213.513	211.687	210.212	225.228	138.654	134.266	135.119	135.766
28.3747	243.772	236.244	236.661	250.532	256.746	259.75	277.739	258.112	301.415	435.7	312.845	306.177	199.358	201.365	195.807	231.468	130.514	135.076	138.655	134.722	290.881	317.299	316.916	303.386	174.4	176.876	179.524	182.036	28.3799	241.202	234.584	245.635	254.642	244.807	223.142	237.998	221.531	270.829	274.023	273.33	279.047	212.986	210.982	210.067	224.612	138.381	134.114	134.967	135.516
28.4212	243.727	235.528	236.574	249.826	256.19	259.499	277.157	257.655	301.369	434.933	312.417	306.145	199.013	201.171	195.417	231.135	129.985	134.844	138.495	134.217	290.349	316.693	316.554	302.837	173.984	176.591	179.082	181.892	28.4264	240.313	234.255	244.898	255.094	245.118	222.721	237.883	221.212	270.362	273.528	272.998	278.993	212.724	211.001	209.728	223.983	138.005	133.897	134.906	135.338
28.4677	243.057	235.113	236.143	249.242	255.744	259.105	276.756	257.283	300.913	433.834	311.922	305.526	198.967	200.914	194.935	230.79	129.851	134.795	138.134	133.974	290.018	316.141	316.323	302.413	173.934	176.46	178.562	181.549	28.473	240.303	233.796	244.887	254.097	244.842	222.227	237.535	220.909	270.349	273.272	272.59	278.885	212.314	210.611	209.558	224.016	137.689	133.543	134.447	135.071
28.5143	242.462	234.812	235.745	248.803	255.461	258.768	276.471	257.145	300.459	433.247	311.929	305.083	198.667	200.536	194.472	230.367	129.896	134.475	137.943	133.84	289.558	315.678	315.865	302.262	173.781	176.175	178.306	181.304	28.5196	239.419	233.948	244.185	253.177	244.044	222.095	236.93	220.792	269.927	272.912	272.023	278.2	211.8	210.415	209.254	223.679	137.514	133.418	134.281	134.784
28.5608	242.102	234.424	235.45	248.432	255.205	258.465	276.137	256.967	300.072	433.068	311.704	304.532	198.378	200.369	194.137	230.198	129.633	134.301	138.063	133.717	289.228	315.343	315.15	301.826	173.651	175.775	178.002	181.113	28.5661	239.651	233.433	244.287	252.839	243.788	221.776	236.589	220.571	269.492	272.718	271.602	277.54	211.431	210.254	209.008	223.303	137.35	133.137	134.058	134.592
28.6073	242.132	234.273	234.98	247.992	254.662	257.959	275.78	256.631	299.454	432.276	310.672	304.394	198.083	200.115	194.148	229.826	129.317	134.299	137.665	133.641	288.884	314.923	314.631	300.926	173.252	175.579	178.015	180.866	28.6127	238.797	233.487	243.736	252.792	243.799	221.625	236.314	219.945	269.389	272.703	271.13	277.478	211.095	209.821	208.587	223.014	137.016	133.108	133.821	134.358
28.6538	241.746	233.867	234.632	247.628	253.982	257.793	275.301	256.131	298.987	431.469	309.888	304.19	197.727	199.807	194.287	229.48	128.945	134.167	137.167	133.387	288.166	313.822	314.627	300.369	172.616	175.308	177.711	180.686	28.6592	239.06	233.041	243.478	252.426	243.139	221.398	236.044	219.633	268.635	272.011	270.6	277.137	210.839	209.382	207.952	222.764	136.811	133.178	133.914	134.064
28.7004	241.217	233.466	234.197	247.11	253.746	257.416	275.063	255.859	298.682	430.938	309.96	303.474	197.711	199.718	193.947	229.272	128.989	133.915	137.099	133.183	287.675	313.405	314.325	300.06	172.38	175.102	177.305	180.42	28.7058	238.693	232.338	243.068	252.012	242.883	220.762	235.891	219.574	268.105	271.33	270.572	276.457	210.552	209.137	207.615	222.569	136.71	132.875	133.75	134.045
28.7469	240.809	233.191	233.817	246.726	253.679	256.977	274.782	255.535	298.309	430.214	309.817	303.234	197.373	199.319	193.654	228.797	129.127	133.527	137.242	133.059	287.638	313.091	313.503	299.452	172.34	174.941	177.027	180.13	28.7523	238.623	232.02	242.829	251.798	242.74	220.199	235.555	219.417	267.878	270.879	270.122	276.059	210.488	209.031	207.525	222.3	136.474	132.467	133.374	133.883
28.7934	240.495	233.016	233.833	246.906	253.378	256.893	274.267	255.025	297.5	429.392	309.164	302.754	196.836	198.714	193.489	228.344	128.93	133.372	137.17	132.802	287.236	312.571	313.065	299.103	172.222	174.489	176.746	179.602	28.7989	239.044	231.915	242.58	251.473	242.093	219.948	234.88	219.103	267.53	270.445	269.447	275.948	210.302	208.684	207.359	222.076	136.145	132.254	132.997	133.361
28.84	240.261	232.753	233.683	246.571	252.931	256.492	273.911	254.684	296.951	428.766	308.762	302.073	196.513	198.336	193.118	227.966	128.53	133.309	136.66	132.535	286.61	312.532	312.584	298.977	171.808	174.169	176.687	179.467	28.8454	237.27	231.514	241.639	250.853	241.89	219.776	234.242	218.743	267.338	269.955	269.111	275.66	209.79	208.134	206.952	221.747	135.838	132.214	132.781	133.25
28.8865	240.137	232.382	233.063	245.922	252.63	256.189	273.709	254.095	296.87	428.377	308.223	301.584	196.336	198.213	192.754	227.73	128.271	133.149	136.43	132.374	286.39	311.596	312.09	298.446	171.594	174.2	176.396	179.359	28.892	237.205	231.27	241.383	250.513	241.859	219.623	234.222	218.593	267.07	269.276	268.488	275.16	209.447	207.931	206.412	221.294	135.778	132.004	132.912	133.243
28.933	239.665	232.039	233.148	245.389	251.913	255.796	273.345	253.932	296.638	427.493	307.591	301.046	196.146	198.286	192.322	227.441	128.256	132.967	136.269	132.186	286.102	310.947	311.746	297.663	171.334	174.03	176.08	179.181	28.9385	236.514	230.446	241.22	250.176	241.369	219.319	234.305	218.311	266.739	268.956	268.209	274.772	209.094	207.563	206.138	220.671	135.657	131.787	132.796	132.93
28.9795	239.583	231.72	232.53	244.946	252.085	256.071	272.881	254.001	295.698	427.241	307.454	300.546	196.04	197.953	192.357	227.44	127.995	132.66	135.959	132.002	285.388	310.726	311.114	297.083	171.25	173.342	175.72	178.831	28.9851	236.591	230.203	241.062	249.771	241.358	218.913	233.84	217.986	266.068	268.795	267.861	274.191	208.992	206.984	206.096	220.139	135.419	131.759	132.247	132.73
29.0261	239.169	231.546	232.115	244.734	251.587	255.331	272.554	253.533	295.478	426.201	307.178	300.407	195.805	197.326	192.113	227.222	127.744	132.153	135.81	131.991	284.71	310.231	310.512	297.029	171.044	173.16	175.552	178.698	29.0317	235.836	230.131	240.57	249.239	241.3	219.072	233.521	218.033	265.711	268.386	267.558	273.809	208.745	207.213	205.663	219.909	135.374	131.549	131.925	132.57
29.0726	238.664	230.772	231.804	244.607	251.134	255.273	272.363	253.225	294.934	426.071	306.808	299.891	195.248	197.131	191.764	226.728	127.655	131.96	135.569	131.691	284.738	309.98	310.21	296.668	170.587	172.682	175.207	178.152	29.0782	236.084	229.965	240.403	248.894	240.758	218.789	233.013	217.522	265.689	267.645	267.003	273.866	208.275	206.897	205.345	219.591	135.009	131.145	131.789	132.44
29.1191	238.098	230.218	231.61	244.138	250.491	253.939	271.606	252.467	295.102	424.81	306.175	299.358	195.276	196.832	191.323	226.291	127.628	132.056	135.547	131.535	284.242	309.297	309.839	296.365	170.021	172.614	174.682	178.047	29.1248	235.343	229.508	239.965	248.62	240.497	218.02	233.099	217.089	264.972	267.18	266.474	273.522	208.207	206.558	205.29	219.292	134.956	131.167	131.531	132.215
29.1656	238.013	230.781	231.134	243.739	250.796	254.003	272.203	252.583	294.311	424.784	305.785	299.075	195.057	196.982	190.907	226.134	127.311	131.848	135.224	131.248	283.993	309.165	309.365	295.912	169.894	171.982	174.454	177.673	29.1713	235.481	229.059	239.961	248.435	240.378	217.684	233.02	216.633	264.717	267.161	266.363	272.947	207.836	206.251	204.704	219.198	134.748	130.955	131.375	131.942
29.2122	238.005	230.268	230.818	243.178	250.311	253.711	271.742	251.999	294.044	423.931	305.418	298.423	194.583	196.29	190.798	225.426	126.983	131.821	135.216	131.116	283.467	308.933	308.845	295.914	170.122	172.213	174.632	177.383	29.2179	234.446	228.681	238.886	247.988	240.228	217.483	231.896	216.558	264.43	266.628	266.022	272.202	207.347	205.897	204.277	218.724	134.654	130.794	131.387	131.729
29.2587	237.234	229.874	230.31	243.059	249.981	253.787	271.166	251.982	293.219	423.693	305.127	298.284	194.143	196.446	190.582	225.325	126.739	131.548	134.709	130.915	282.896	308.602	308.18	295.336	169.701	171.685	174.344	176.935	29.2644	234.396	228.071	238.169	247.172	239.939	216.916	231.696	216.366	263.798	266.537	265.437	271.904	206.995	205.097	204.17	218.286	134.21	130.463	130.886	131.42
29.3052	237.23	229.439	230.303	242.481	249.323	253.106	270.666	251.572	293.167	422.862	304.455	298.02	193.828	196.016	190.27	224.703	126.719	131.052	134.599	130.706	282.572	307.983	307.825	294.646	169.529	171.868	173.906	176.857	29.311	234.171	228.001	237.974	247.111	239.424	217.009	231.496	215.652	262.873	266.392	265.052	271.555	206.445	205.032	203.63	218.083	133.985	130.045	130.905	131.178
29.3517	236.685	229.118	230.068	242.35	249.381	253.213	270.588	250.72	292.969	422.053	303.959	297.435	193.802	195.677	190.377	224.737	126.564	131.121	134.584	130.421	282.153	307.403	307.685	294.094	169.239	171.232	173.891	176.679	29.3575	234.197	227.735	237.633	246.289	239.023	216.547	230.958	215.414	262.92	266.096	264.393	271.264	205.964	204.679	203.438	217.731	133.987	130.001	130.864	130.881
29.3983	236.225	228.658	229.73	242.13	248.94	252.476	270.208	250.727	292.42	421.328	303.323	297.607	193.325	195.137	190.013	224.513	125.995	130.796	134.412	130.074	281.708	307.158	307.307	294.013	169.101	171.497	173.86	176.442	29.4041	233.162	227.355	237.314	246.238	238.963	216.156	230.9	215.002	262.592	265.139	264.096	270.887	206.005	205.094	203.012	217.383	133.862	129.891	130.599	130.864
29.4448	235.839	228.495	229.743	241.737	249.053	252.382	270.216	250.677	291.821	421.455	303.516	296.339	193.585	195.367	189.651	224.076	126.051	131.044	134.213	130.239	281.08	306.268	306.762	293.474	168.9	171.059	173.357	175.915	29.4507	233.172	226.612	237.032	245.761	238.732	215.985	230.653	214.739	262.386	264.693	263.577	270.841	205.798	204.127	202.766	217.024	133.238	129.611	130.542	130.516
29.4913	235.497	227.948	229.012	241.441	249.012	251.813	269.679	250.027	291.62	420.057	302.637	296.078	192.878	194.545	189.589	223.782	125.959	130.532	134.177	130.119	280.875	306.557	305.997	292.931	168.306	170.953	172.884	175.958	29.4972	232.826	226.456	236.966	245.534	238.561	215.833	230.187	214.566	261.782	264.54	264.109	269.942	205.708	204.358	202.597	216.717	133.266	129.379	130.231	130.358
29.5378	235.246	227.695	228.695	241.144	248.107	251.718	269.485	249.879	291.17	420.543	302.954	296.055	192.844	194.965	189.273	223.638	126.04	130.236	133.655	129.865	280.932	305.323	305.731	292.537	168.532	170.264	172.409	175.276	29.5438	232.733	225.947	236.451	245.185	237.93	215.41	229.789	214.204	262.17	264.079	263.05	269.719	205.334	204.114	202.133	216.408	132.79	128.818	130.09	130.14
29.5844	234.943	227.569	228.314	240.653	247.943	251.015	268.948	249.689	290.682	419.366	302.511	295.441	192.379	194.221	188.886	223.577	125.54	130.231	133.68	129.512	279.959	305.549	305.28	292.169	167.926	170.44	172.329	175.401	29.5903	231.741	226.391	235.927	245.023	237.636	215.326	229.507	213.562	260.766	263.844	262.769	268.89	204.749	203.577	201.624	216.419	133.081	128.512	130.118	130.117
29.6309	234.282	227.485	227.809	241.001	247.45	251.046	268.553	249.229	290.171	418.796	301.53	295.077	192.123	194.384	188.783	223.178	125.538	130.081	133.207	129.647	279.757	304.833	304.84	291.941	167.961	170.181	172.68	175.071	29.6369	231.708	225.605	236.018	244.125	237.452	214.832	229.365	213.252	260.411	263.434	262.429	267.952	204.518	203.332	201.461	215.572	132.76	128.858	129.831	129.617
29.6774	234.055	226.612	227.855	240.53	246.732	250.293	268.205	248.966	289.834	418.177	300.908	295.023	191.827	194.159	188.371	222.561	125.13	129.61	133.01	129.354	279.535	304.28	304.134	291.837	167.289	169.939	172.145	175.003	29.6834	231.249	224.998	235.291	244.109	237.401	214.908	228.883	213.322	260.601	263.185	262.144	268.417	203.788	202.849	201.682	215.598	132.57	128.458	129.754	129.351
29.7239	233.577	226.832	227.147	240.452	246.79	250.574	267.694	248.674	289.264	417.728	300.798	294.102	191.657	193.529	188.064	222.418	125.52	129.325	132.951	128.884	279.135	303.985	304.461	290.811	167.524	169.879	171.983	174.49	29.73	231.155	224.658	235.256	243.782	237.104	214.507	228.667	213.083	259.943	262.846	261.532	268.393	203.709	202.796	201.153	214.905	132.202	128.391	129.305	129.528
29.7705	233.486	226.087	226.985	239.775	246.502	249.392	267.367	248.134	288.708	416.443	300.074	293.671	190.827	193.147	187.938	221.965	125.296	129.328	132.692	128.856	278.447	303.421	303.473	290.53	166.898	169.477	171.676	174.543	29.7765	230.384	224.622	234.471	243.358	236.602	213.985	228.41	212.673	259.264	262.249	261.325	267.869	203.408	202.227	200.814	215.015	132.285	128.076	129.246	129.256
29.817	232.595	225.714	226.852	239.532	246.085	249.446	267.344	248.034	288.143	416.226	299.902	293.044	191.284	193.414	187.727	221.933	125.158	129.234	132.759	128.92	278.266	303.136	303.254	290.052	167.013	168.901	171.299	174.146	29.8231	230.556	224.123	234.354	243.067	236.754	213.426	227.548	212.453	259.164	261.684	261.36	267.253	203.296	201.904	200.549	214.968	131.88	127.812	129.159	128.991
29.8635	232.457	225.237	226.47	239.182	245.668	249.677	266.492	247.586	288.207	415.559	299.628	293.36	191.052	192.816	187.59	221.547	124.562	129.076	132.189	128.41	277.904	302.373	302.345	290.172	166.359	169.154	171.142	173.96	29.8696	229.781	224.048	233.857	242.618	236.452	213.511	227.855	211.874	258.845	261.213	260.22	266.411	202.761	202.246	200.295	214.219	131.867	128.141	128.867	128.843
29.91	232.144	225.125	226.026	238.985	245.866	249.136	265.774	247.233	287.953	415.264	298.954	292.26	190.795	192.71	186.979	221.198	124.414	128.455	132.127	128.293	277.534	302.022	301.831	290.032	166.545	168.687	170.927	173.707	29.9162	229.673	223.538	233.978	242.212	236.177	213.43	227.197	211.629	258.826	260.707	260.173	265.934	202.576	201.376	200.231	214.217	131.578	127.748	128.727	128.475
29.9566	232.362	225.029	225.72	238.747	245.372	248.247	265.372	246.643	287.341	414.348	298.722	292.048	190.508	192.368	186.669	221.095	124.107	128.659	132.291	127.992	277.539	301.429	301.907	289.19	166.02	168.599	170.731	173.907	29.9628	228.896	223.644	233.739	242.151	235.601	213.018	227.236	212.041	258.233	260.689	259.738	266.159	202.696	201.045	199.975	213.404	131.362	127.332	128.509	128.499
30.0031	231.724	224.67	225.126	238.288	245.142	247.906	265.892	247.11	287.1	413.75	298.556	291.641	190.044	192.178	187.163	220.413	123.84	128.288	131.956	128.045	276.63	301.396	302.05	288.378	165.98	168.135	170.85	173.376	30.0093	228.681	223.134	233.44	241.539	235.344	212.246	226.961	211.755	257.691	260.301	259.097	265.493	202.128	200.856	199.603	213.497	131.111	127.165	128.179	128.288
30.0496	231.807	224.598	224.991	237.96	244.935	247.865	265.27	246.767	286.944	412.658	297.682	291.048	189.556	191.526	185.914	220.569	123.835	128.292	131.807	127.774	276.19	301.112	301.279	288.301	165.728	167.913	170.391	173.093	30.0559	228.054	222.825	232.673	241.065	235.031	211.982	226.748	211.027	257.138	260.121	258.538	265.182	201.504	200.707	199.674	213.008	131.222	126.987	128.186	128.27
30.0962	231.135	223.681	224.51	237.316	244.923	247.259	265.13	245.926	286.084	412.515	297.115	290.731	189.797	191.787	185.738	219.958	123.556	128.052	131.613	127.514	275.945	300.079	300.974	287.957	165.594	167.936	170.244	172.365	30.1024	228.314	222.223	232.722	240.732	234.915	211.636	226.122	210.679	256.646	259.376	257.894	265.016	201.557	200.393	198.889	212.883	130.476	126.954	127.291	128.002
30.1427	230.874	223.548	224.22	237.281	244.365	247.002	264.527	245.682	286.045	411.476	297.247	290.213	189.34	191.507	185.759	219.586	123.581	127.864	131.48	127.516	275.735	299.804	300.298	287.527	165.149	167.408	169.78	172.593	30.149	227.662	222.047	232.155	240.257	234.533	211.47	226.074	210.239	256.371	259.218	258.039	265.201	200.962	200.133	198.394	212.416	130.437	126.943	127.478	127.847
30.1892	230.539	223.211	223.563	236.434	243.925	247.298	264.472	245.341	285.247	411.12	296.655	290.473	189.011	191.35	185.391	219.576	123.287	127.778	131.096	127.262	275.202	300.039	299.771	287.107	165.013	167.472	169.49	172.044	30.1955	227.483	221.643	231.884	239.813	234.349	211.186	225.639	209.959	256.007	259.043	257.698	264.051	200.426	199.449	198.239	212.098	130.228	126.712	127.157	127.483
30.2357	230.358	222.994	223.253	236.126	243.158	246.646	264.009	244.982	285.096	410.132	296.026	289.304	188.799	191.108	185.391	219.448	123.056	127.417	130.997	127.12	274.623	299.39	299.486	286.761	164.579	167.195	169.227	171.996	30.2421	226.734	221.856	231.295	239.535	233.966	211.286	225.204	209.658	255.273	258.162	257.721	263.948	200.234	199.525	198.359	212.196	130.221	126.219	127.486	127.341
30.2823	229.917	222.308	223.418	236.167	242.778	246.885	263.042	244.868	284.306	409.625	295.997	289.145	189.135	190.026	184.668	218.659	123.029	127.513	130.731	126.943	274.949	298.685	299.115	286.268	164.596	166.931	168.961	171.809	30.2886	226.625	221.257	231.039	239.26	233.369	211.104	224.518	209.452	255.055	257.699	257.368	263.014	199.954	198.8	197.536	211.315	129.611	125.88	127.041	127.423
30.3288	229.651	222.161	223.106	235.526	242.338	246.312	262.807	244.335	284.163	409.275	295.658	289.089	188.575	189.93	184.847	218.547	122.781	127.277	130.681	126.679	274.438	298.486	298.424	285.602	164.052	166.442	168.697	171.821	30.3352	226.018	220.739	230.6	238.908	233.502	210.103	225.183	209.156	254.75	257.767	256.601	262.676	199.719	198.946	197.52	211.416	129.816	125.883	126.645	127.168
30.3753	229.306	221.667	222.323	234.927	242.738	246.09	263.004	244.519	283.721	409.17	295.219	287.851	187.905	190.041	184.435	218.033	122.551	126.972	130.444	126.424	274.028	297.849	297.984	284.98	163.953	166.455	168.634	171.192	30.3818	226.035	220.07	230.383	238.474	233.289	209.871	224.348	208.565	254.434	257.384	256.459	262.686	199.244	198.206	197.011	211.096	129.342	125.637	126.644	127.014
30.4218	229.008	221.424	222.184	234.657	241.913	245.335	262.493	244.167	283.475	407.85	294.545	288.279	187.794	189.732	184.145	217.735	122.208	126.897	130.078	126.272	273.543	297.411	297.516	284.598	163.659	165.78	167.89	171.673	30.4283	225.175	219.901	229.736	238.36	232.694	209.681	224.237	208.458	254.145	256.968	255.863	262.156	199.458	198.26	196.632	210.538	129.285	125.325	126.308	126.717
30.4684	228.584	221.299	221.773	234.772	241.386	245.029	262.467	243.587	282.868	407.907	294.085	287.511	187.922	189.566	184.282	217.884	122.347	126.862	129.66	126.269	273.166	297.207	296.788	284.165	163.67	165.878	167.915	171.2	30.4749	225.536	219.635	229.189	237.939	231.994	209.419	223.712	208.105	253.925	256.649	255.496	262.064	198.921	197.808	196.571	210.625	129.033	125.164	126.046	126.738
30.5149	228.282	220.751	221.405	233.815	241.13	244.697	261.826	243.148	282.458	406.909	293.106	287.323	187.358	189.117	183.957	217.43	122.157	126.555	129.66	125.847	272.828	296.962	296.704	284.041	163.005	165.481	167.544	170.953	30.5214	224.859	219.325	228.643	237.378	232.498	209.124	223.222	207.554	253.052	255.897	255.155	262.013	198.714	197.57	195.749	210.121	128.822	125.448	125.927	126.156
30.5614	228.13	220.622	221.474	233.736	241.67	244.851	261.175	243.136	282.33	406.221	293.425	286.71	186.867	189.377	183.559	216.99	122.035	125.97	129.256	125.7	272.448	296.525	296.388	283.504	163.094	165.199	167.329	170.391	30.568	224.719	218.821	228.505	236.938	231.99	209.002	223.106	207.64	253.376	255.444	254.683	261.159	198.301	197.488	195.726	209.786	128.375	125.288	125.407	126.04
30.6079	227.69	220.211	221	233.527	240.731	244.314	261.084	242.448	281.902	404.999	292.893	286.419	186.571	188.792	183.45	216.844	121.579	125.985	129.204	125.469	271.66	295.822	295.366	282.99	162.634	165.059	166.849	169.929	30.6145	223.744	218.387	228.528	236.228	231.86	208.555	222.954	206.957	252.596	255.267	254.665	260.589	198.138	197.236	195.002	209.684	128.311	124.736	125.528	126.038
30.6545	226.78	219.848	220.753	232.375	240.723	243.754	261.194	242.065	280.904	404.726	292.679	285.672	186.813	188.512	183.207	216.422	121.586	125.92	129.181	125.193	271.188	295.022	295.161	282.213	162.439	164.733	167.061	169.722	30.6611	223.973	217.915	228.089	235.91	231.808	208.397	222.371	206.831	252.082	254.748	254.109	260.381	197.593	196.363	194.672	208.783	128.203	124.389	125.297	125.75
30.701	226.717	219.73	220.384	232.185	240.154	243.311	260.708	241.758	280.585	404.016	292.427	285.459	186.204	188.105	182.725	216.221	121.391	125.73	128.919	124.987	270.92	294.814	294.987	282.19	162.165	164.631	166.94	169.729	30.7076	223.42	217.835	227.322	235.871	231.125	208.22	222.025	206.549	251.997	254.014	253.574	260.011	197.614	196.312	194.749	208.386	128.126	124.309	125.382	125.31
30.7475	226.662	219.527	219.561	232.447	240.355	243.037	259.985	241.408	280.316	403.591	291.798	285.153	186.07	188.035	182.427	215.907	121.066	125.636	128.836	124.825	270.746	294.093	294.756	281.756	161.929	164.435	166.827	169.387	30.7542	223.218	217.488	227.111	235.337	230.817	207.998	221.803	206.088	251.626	253.65	252.988	259.784	197.334	196.183	194.371	208.039	127.905	124.024	125.009	125.179
30.794	226.512	219.044	219.414	231.655	239.458	242.924	259.604	241.093	280.217	402.399	291.436	284.779	185.802	187.484	182.243	215.773	121.009	125.249	128.62	124.567	270.44	293.714	293.958	281.363	161.628	164.178	166.433	169.41	30.8007	222.521	217.04	226.978	235.004	230.448	206.81	221.524	205.787	250.847	253.652	252.964	258.861	197.195	195.957	193.791	208.06	127.724	123.538	124.636	125.108
30.8406	225.428	219.127	219.198	231.615	239.271	241.98	259.1	240.431	279.672	402.61	291.51	284.54	185.275	187.302	181.798	215.086	120.701	124.976	128.597	124.512	269.663	293.346	293.508	280.993	161.63	163.979	166.337	168.757	30.8473	222.301	216.774	226.671	234.692	230.349	207.101	221.154	205.831	250.413	253.046	252.529	258.678	196.822	195.518	193.66	207.547	127.44	123.408	124.549	125.063
30.8871	225.526	218.499	218.795	231.205	238.719	241.824	258.856	240.23	279.531	401.711	290.76	284.158	184.881	186.996	181.629	214.797	120.521	124.973	128.285	124.775	269.527	292.89	293.071	280.443	161.326	163.725	165.733	168.537	30.8939	221.794	216.993	225.974	234.405	230.313	206.715	220.965	205.073	250.063	252.377	252.31	258.289	196.464	195.294	193.818	207.096	127.545	123.303	124.496	124.468
30.9336	225.145	217.834	218.351	230.804	238.236	242.265	258.449	239.975	278.589	400.998	289.951	283.541	184.832	186.826	181.351	214.751	120.392	124.73	128.01	124.496	268.975	292.44	292.582	279.952	161.185	163.26	165.457	168.332	30.9404	221.793	216.156	226.023	234.029	230.075	206.574	220.487	204.883	249.947	252.156	251.895	257.942	196.142	194.702	193.488	206.764	127.282	122.992	124.304	124.332
30.9801	225.049	217.45	217.773	230.528	237.968	241.517	258.284	239.76	278.829	400.243	289.448	282.877	184.316	186.56	181.22	214.249	120.094	124.326	127.872	124.203	268.19	292.258	292.018	279.926	160.946	163.394	165.348	168.2	30.987	220.973	215.969	225.119	234.377	229.322	206.211	220.854	204.409	249.988	251.943	251.718	257.597	195.568	194.563	192.926	206.608	127.312	122.87	124.038	124.279
31.0267	224.591	217.168	217.749	229.654	237.6	241.228	258.346	239.564	278.532	399.8	289.282	282.694	184.371	186.357	180.948	213.884	120.023	124.218	127.559	123.947	268.147	291.691	291.885	279.258	160.589	163.23	165.057	168.138	31.0335	221.185	215.464	225.154	233.46	229.062	206.175	220.4	204.445	249.269	251.584	250.786	257.134	195.474	194.362	192.704	206.708	126.985	122.779	123.697	124.266
31.0732	224.043	216.964	217.353	229.268	237.212	240.786	257.757	239.279	278.038	399.177	288.483	282.361	184.164	186.118	180.84	213.497	119.628	124.081	127.36	123.811	267.974	291.483	290.869	278.763	160.281	162.799	165.024	167.587	31.0801	220.744	215.395	225.122	233.248	229.226	205.843	219.816	204.347	248.81	251.348	250.412	256.912	195.38	194.037	192.511	206.052	126.521	122.787	123.48	124.028
31.1197	223.752	216.682	216.78	229.565	237.421	240.456	257.303	238.826	277.996	398.857	288.398	282.092	184.234	185.577	180.659	213.171	119.625	124.059	127.164	123.469	267.699	291.333	290.241	278.277	160.022	162.437	164.381	167.503	31.1266	220.393	214.598	224.702	232.525	228.833	205.479	219.224	204.158	248.425	250.895	249.893	256.349	194.887	193.48	192.353	205.19	126.169	122.579	123.241	123.865
31.1663	223.55	216.16	216.378	229.149	237.105	239.954	257.146	238.37	277.268	398.199	287.742	281.878	183.764	185.2	180.152	212.997	119.746	123.766	126.888	123.213	267.172	290.614	289.864	278.012	159.882	162.38	163.92	167.48	31.1732	219.593	214.241	223.94	232.072	228.218	205.292	219.137	203.566	247.96	250.231	249.511	255.486	194.698	193.409	191.747	204.953	126.293	122.164	123.017	123.54
31.2128	222.577	215.756	215.963	228.881	236.702	239.623	256.724	238.193	276.324	397.081	287	281.235	183.21	185.256	179.772	212.862	119.518	123.575	126.848	123.038	266.372	290.115	290.027	277.75	159.716	162.167	164.04	167.063	31.2197	219.525	214.173	223.75	231.951	228.294	204.817	218.784	203.202	247.608	249.814	249.357	255.22	194.646	193.082	191.315	205.312	126.193	121.933	122.872	123.21
31.2593	222.487	215.619	215.714	228.493	236.165	239.274	256.157	237.684	276.071	396.266	286.848	280.739	183.078	185.218	179.522	212.815	119.035	123.403	126.891	122.631	265.957	289.961	289.871	277.557	159.406	161.881	164.208	166.768	31.2663	219.152	213.703	223.107	231.776	228.249	204.36	218.471	203.09	247.157	249.308	248.915	255.23	194.251	192.63	191.245	204.893	126.085	121.782	122.791	123.01
31.3058	222.312	215.472	215.424	228.201	235.846	238.876	255.881	237.208	276.05	395.785	286.527	280.378	182.976	184.917	179.305	212.53	118.668	123.281	126.677	122.498	265.679	289.447	289.316	277.084	159.09	161.61	164.106	166.596	31.3128	218.681	213.277	222.78	231.201	227.593	203.946	218.103	202.823	246.871	249.213	248.18	254.949	193.892	192.538	191.073	204.35	125.864	121.708	122.634	122.791
31.3524	221.952	215.035	215.232	227.9	235.681	238.501	255.28	237.212	275.834	394.94	285.913	279.916	182.643	184.702	179.056	212.175	118.689	123.212	126.492	122.449	265.226	288.937	288.848	276.644	158.826	161.428	163.64	166.23	31.3594	218.31	213.252	222.778	230.981	227.082	203.498	217.879	202.337	246.673	249.115	247.824	254.469	193.461	192.371	190.894	204.433	125.462	121.552	122.566	122.658
31.3989	221.78	214.475	215.218	227.34	235.498	238.39	254.866	236.821	275.328	394.408	285.739	279.657	182.243	184.523	178.864	211.899	118.688	122.983	126.124	122.213	264.536	288.489	288.196	276.274	158.929	161.363	163.309	165.634	31.406	218.137	212.948	222.513	230.878	226.723	203.512	217.61	202.288	246.261	248.42	247.705	254.047	193.156	191.796	190.827	204.114	125.034	121.426	122.375	122.524
31.4454	221.488	214.207	214.918	226.928	235.22	238.058	254.738	236.561	274.777	393.72	285.363	279.379	181.883	183.95	178.713	211.324	118.453	122.595	125.625	122.132	264.327	287.844	288.113	275.576	158.81	160.939	163.008	165.318	31.4525	217.884	212.383	222.139	230.319	226.44	203.545	217.175	202.001	245.642	247.806	247.426	253.481	193.084	191.395	190.421	203.496	124.973	121.335	122.155	122.217
31.4919	221.115	214.142	214.493	226.688	234.827	237.516	254.419	236.291	274.235	392.935	284.725	278.886	181.537	183.443	178.439	211.189	118.278	122.279	125.729	121.889	264.088	287.528	287.816	275.204	158.363	160.598	162.476	165.341	31.4991	217.552	211.698	221.601	229.891	226.251	203.006	216.877	201.71	245.079	247.62	246.904	252.753	192.648	191.485	190.039	203.155	125.036	121.092	122.047	122.015
31.5385	220.571	213.905	213.995	226.48	234.448	237.248	254.204	235.678	273.83	392.348	284.361	278.47	181.406	183.419	178.312	211.069	118.057	122.287	125.698	121.595	263.33	287.138	287.136	274.7	158.225	160.429	162.455	165.303	31.5456	217.63	211.211	221.282	229.546	225.907	202.552	216.454	201.747	244.943	247.601	246.31	252.366	192.288	191.281	189.777	202.768	124.743	120.911	121.696	121.949
31.585	220.202	213.392	213.528	226.065	233.899	236.895	253.706	235.396	273.593	391.364	283.88	278.24	181.31	183.263	178.151	210.369	117.725	122.129	125.206	121.479	263.199	286.601	286.485	274.388	157.803	160.199	162.342	165.502	31.5922	216.562	211.585	220.926	229.213	225.87	202.652	216.407	200.99	244.694	247.125	245.861	252.305	192.148	190.662	189.169	202.188	124.593	120.667	121.316	121.775
31.6315	220.042	213.141	213.781	225.688	233.634	236.901	253.242	235.062	273.035	391.178	283.37	277.637	181.208	182.803	177.708	210.243	117.622	122.015	125.076	121.344	262.678	286.337	286.028	274.291	157.533	160.074	161.644	165.012	31.6387	216.555	211.455	220.727	229.05	225.754	202.357	216.138	200.527	244.066	246.503	245.286	251.881	191.954	190.319	189.005	202.152	124.131	120.415	120.985	121.667
31.678	219.799	212.934	213.525	225.146	233.236	236.379	252.754	234.778	272.697	390.514	282.644	277.144	180.884	182.496	177.309	210.082	117.65	121.769	125.027	121.262	262.067	285.942	286.159	273.511	157.305	159.635	161.704	164.618	31.6853	215.857	210.79	220.401	228.55	225.381	201.984	215.634	200.024	243.808	245.891	245.241	251.308	191.387	190.132	189.093	201.774	124.161	120.05	121.069	121.407
31.7246	219.525	212.841	213.019	225.364	233.018	236.212	252.911	234.601	272.368	389.964	282.725	276.797	180.622	182.45	177.174	209.55	117.443	121.617	124.932	121.118	262.012	285.464	285.968	272.639	157.055	159.397	161.564	164.313	31.7318	215.865	210.253	220.153	228.039	225.326	201.625	215.256	199.911	243.266	245.749	244.806	251.031	190.945	189.426	188.571	201.591	123.864	119.838	121.126	121.158
31.7711	219.275	212.383	212.844	225.274	232.815	235.984	252.787	233.983	272.341	389.19	282.505	276.219	180.239	182.054	176.864	209.382	117.001	121.619	124.688	120.779	261.652	284.645	285.302	272.969	156.663	159.221	161.072	164.344	31.7784	215.246	209.99	219.365	227.343	224.986	201.165	215.143	199.853	243.291	245.65	244.41	250.66	190.73	189.487	188.03	201.184	123.527	119.933	120.822	121.051
31.8176	219.157	211.793	212.37	224.299	232.43	235.665	252.186	233.898	271.589	388.39	282.153	275.989	180.231	181.837	176.456	209.079	117.12	121.57	124.441	120.804	261.143	284.49	284.408	272.442	156.874	158.372	161.085	163.889	31.825	215.429	209.329	219.301	227.036	224.538	200.612	214.895	199.372	243.092	245.205	243.806	250.365	190.329	189.291	187.551	201.025	123.348	119.585	120.388	120.819
31.8641	218.847	211.23	212.362	223.846	232.06	235.044	251.59	233.445	271.178	387.381	281.963	275.661	179.785	181.464	176.392	208.825	116.946	121.016	124.351	120.565	260.898	284.253	284.472	272.066	156.478	158.649	160.664	163.676	31.8715	214.623	209.472	218.714	226.829	224.282	200.395	214.535	199.121	242.326	244.737	243.625	250.013	190.044	189.091	187.432	200.841	123.214	119.36	120.407	120.572
31.9107	218.045	211.651	211.855	223.563	231.686	234.895	251.419	233.021	270.411	387.403	281.418	275.181	179.635	180.909	176.171	208.527	116.534	120.72	124.209	120.328	260.375	283.714	283.895	271.692	156.338	158.864	160.481	163.146	31.9181	214.666	209.021	218.515	226.189	223.681	200.289	214.023	198.741	241.356	244.852	243.27	249.242	189.483	188.866	187.326	200.516	123.212	119.249	120.265	120.278
31.9572	217.688	210.939	211.644	223.09	230.894	234.453	251.214	232.938	270.418	386.871	280.52	275.323	179.053	180.929	176.035	208.086	116.125	120.985	123.752	120.175	259.905	283.247	283.464	271.257	155.778	158.16	160.119	163.436	31.9646	213.738	208.654	217.931	226.237	223.894	199.843	213.688	198.758	241.344	244.327	243.087	249.085	189.579	188.241	187.085	199.955	123.283	118.998	119.957	120.129
32.0037	217.298	210.993	211.169	223.183	230.853	234.336	250.761	232.437	270.058	386.176	280.231	274.277	178.945	181.075	175.529	208.013	115.983	120.518	123.524	119.898	259.525	282.44	282.759	270.603	155.807	157.84	159.553	163.16	32.0112	213.754	208.398	217.759	225.801	223.392	199.971	213.538	198.041	241.569	243.97	242.416	248.698	189.357	188.024	187.001	199.917	122.655	118.954	119.617	120.137
32.0502	217.097	210.717	210.802	222.619	230.13	233.582	250.038	232.099	269.639	385.555	279.374	274.372	178.633	180.575	175.223	207.428	115.972	120.126	123.573	119.681	258.8	282.271	282.211	270.167	155.584	157.924	159.982	162.592	32.0577	212.671	208.107	217.29	225.6	223.207	199.884	212.91	197.761	240.561	243.503	242.508	248.516	188.803	188.191	186.607	199.654	122.519	118.802	119.385	119.647
32.0968	216.841	210.057	210.632	221.83	230.397	234.345	249.771	231.476	269.109	385.022	279.417	273.416	178.66	180.676	175.188	207.302	115.894	120.003	123.529	119.57	258.763	281.132	281.784	269.874	155.299	157.573	159.903	161.931	32.1043	212.631	207.497	217.206	225.236	222.804	199.166	212.375	197.552	240.287	243.138	241.737	248.24	188.776	188.099	186.401	199.491	122.099	118.4	119.234	119.439
32.1433	216.25	209.676	210.061	221.503	229.923	233.653	249.3	231.35	268.545	384.234	279.141	273.533	177.963	179.991	174.668	207.316	115.513	120.067	123.128	119.73	258.224	281.152	281.169	269.429	154.989	157.38	159.285	162.193	32.1508	212.367	207.003	216.518	224.547	222.465	199.181	212.571	197.196	239.709	242.747	241.81	247.784	188.066	187.932	186.041	198.937	122.539	118.49	118.923	119.269
32.1898	216.124	209.388	209.723	221.828	229.575	232.989	249.06	231.284	268.066	384.063	278.61	272.621	178.029	180.076	174.626	206.574	115.414	119.579	122.864	119.254	257.835	280.848	280.836	268.839	155.042	157.195	159.267	161.688	32.1974	212.317	206.601	216.309	223.968	222.393	198.863	211.763	196.808	239.358	242.156	241.358	247.49	187.983	187.431	185.812	198.796	121.98	118.023	118.912	118.917
32.2364	215.636	208.736	209.261	221.36	229.178	232.734	248.325	230.859	268.469	383.03	277.976	272.449	177.924	179.315	174.272	206.421	114.807	119.654	122.611	119.384	257.83	280.993	280.117	268.778	154.701	157.041	158.626	162.095	32.2439	211.108	206.953	215.668	223.986	222.033	198.405	211.735	196.667	239.04	241.857	240.641	247.215	187.613	187.323	185.161	198.365	122.022	117.817	118.737	119.103
32.2829	215.27	208.96	209.057	221.093	229.053	232.338	248.801	230.648	267.225	383.167	278.302	272.074	177.439	179.047	174.154	206.117	114.958	119.485	122.688	118.976	257.473	280.114	280.424	268.287	154.54	156.909	158.365	161.824	32.2905	211.288	206.455	215.545	223.557	221.721	197.959	211.149	196.245	238.858	241.494	240.415	246.868	187.467	186.617	185.255	198.301	121.582	117.457	118.324	119.114
32.3294	215.399	208.698	208.791	220.384	228.354	232.134	248.079	230.506	267.049	381.827	277.073	271.388	177.166	178.592	173.821	205.843	114.88	119.134	122.351	118.652	257.158	279.975	280.361	268.232	153.814	156.568	158.46	161.425	32.3371	210.777	206.102	215.217	223.454	221.222	197.79	211.281	195.873	238.313	241.324	240.432	245.629	187.288	186.702	184.907	197.822	121.681	117.726	118.321	118.765
32.3759	214.436	207.795	208.879	220.117	228.563	232.206	247.972	229.739	266.509	382.288	277.054	271.261	177.623	178.885	173.813	205.721	114.631	119.095	122.153	118.702	256.261	279.308	279.501	267.757	154.081	156.274	158.264	161.002	32.3836	210.675	205.717	214.686	223.091	220.806	197.778	210.668	195.716	238.05	241.154	239.828	245.465	187.238	186.354	184.504	197.387	121.279	117.315	118.148	118.405
32.4225	214.166	207.536	208.505	219.912	227.927	231.648	247.264	229.751	266.214	381.285	276.655	270.463	177.308	178.249	173.737	205.514	114.733	118.781	121.928	118.301	256.134	279.214	279.051	267.505	153.595	155.747	158.158	160.884	32.4302	210.266	205.872	214.431	222.544	220.98	197.151	210.838	195.513	237.761	240.741	239.537	245.252	186.447	186.165	184.246	196.676	121.142	117.204	117.857	118.352
32.469	214.1	207.235	207.694	219.666	227.906	231.088	247.399	229.36	265.477	380.612	276.261	270.313	176.727	178.44	173.164	204.537	114.417	118.537	121.518	118.446	255.506	278.471	278.663	266.343	153.26	155.98	157.647	160.419	32.4767	209.895	205.471	214.144	221.935	220.608	197.124	210.206	194.907	237.54	240.376	238.81	244.993	185.948	185.748	184.197	196.798	120.593	116.738	117.71	118.248
32.5155	213.706	206.822	207.296	218.904	227.333	230.812	246.896	228.526	265.037	379.641	275.791	269.819	176.067	177.69	172.796	204.421	114.484	118.414	121.338	117.926	255.697	278.068	278.018	265.853	152.965	155.688	157.356	160.656	32.5233	209.613	204.501	214.077	222.049	220.443	196.507	209.647	194.869	236.749	239.762	238.979	244.607	186.288	185.288	183.833	196.437	120.575	116.828	117.669	117.631
32.562	213.276	206.185	207.273	218.814	227.133	230.913	246.699	228.513	265.289	379.209	275.792	269.881	176.387	177.559	172.794	204.508	114.018	118.189	121.74	117.955	255.1	277.85	277.843	265.853	152.537	155.213	157.21	160.018	32.5698	209.525	203.887	213.975	221.55	220.194	196.174	209.719	194.73	236.478	239.173	238.05	244.122	185.698	185.032	183.315	196.365	120.083	116.733	117.144	117.893
32.6086	212.659	205.799	206.762	218.677	226.885	230.155	246.47	228.268	264.718	377.839	275.496	269.309	175.301	177.458	172.53	203.967	114.143	118.227	120.842	117.671	254.745	277.16	277.206	265.286	152.716	155.171	156.969	159.832	32.6164	208.891	203.756	212.773	221.607	219.743	195.748	209.453	194.325	236.472	238.923	238.009	243.653	185.075	184.462	182.868	196.214	120.452	116.101	117.034	117.276
32.6551	212.491	206.005	207.012	218.287	226.653	229.81	245.576	227.995	264.239	377.78	274.438	268.682	175.92	177.228	172.398	203.564	113.621	117.746	120.905	117.569	253.98	276.899	277.275	265.016	152.719	154.916	157.306	159.176	32.6629	208.875	203.518	212.718	221.173	219.497	195.605	208.973	193.911	236.107	238.118	237.626	243.217	185.096	184.215	182.695	195.726	119.975	116.21	117.22	117.304
32.7016	212.15	205.603	206.411	217.7	226.469	229.79	245.111	227.219	263.992	376.869	273.918	268.431	175.339	177.512	172.277	203.369	113.467	117.709	120.872	117.499	253.934	276.138	276.365	264.428	152.535	154.756	156.662	159.355	32.7095	207.938	203.715	212.174	220.163	219.327	195.658	208.68	194.108	235.582	238.283	237.39	243.169	184.5	184.413	182.568	195.136	120.029	115.85	116.627	117.16
32.7481	211.955	205.504	206.077	217.732	225.953	228.961	245.016	227.72	263.387	377.256	273.667	268.344	175.182	177.556	172.072	203.232	113.482	117.692	120.852	117.185	253.258	275.965	275.905	264.051	152.424	154.56	156.27	159.196	32.7561	208.043	203.118	212.239	219.766	218.935	194.995	208.517	193.737	235.252	237.888	236.739	242.767	184.22	183.523	182.258	195.311	119.616	115.781	116.368	116.736
32.7947	211.631	204.894	205.357	216.983	225.177	228.634	244.522	227.152	263.146	376.883	273.569	267.913	174.763	176.662	171.56	203.074	113.29	117.365	120.788	117.013	252.743	275.602	275.247	263.736	151.63	154.001	156.166	159.073	32.8026	207.693	202.704	212.028	219.794	219.191	194.74	208.348	193.081	234.793	236.986	236.293	242.6	184.44	183.622	182.272	194.588	119.626	115.646	116.733	116.858
32.8412	211.565	204.635	205.314	217.253	225.489	228.776	244.67	226.505	262.399	376.521	273.383	267.525	174.474	176.815	171.174	202.873	113.159	117.267	120.284	116.918	252.862	275.009	275.702	263.639	151.857	153.953	155.703	158.639	32.8492	207.666	202.205	211.633	218.915	218.757	194.487	207.898	192.743	234.217	236.77	235.337	241.93	184.197	183.121	181.754	194.289	119.179	115.552	116.527	116.305
32.8877	211.16	204.238	205.135	216.932	224.787	227.995	244.223	226.214	262.523	375.722	272.984	266.828	173.895	176.58	170.864	202.107	112.821	116.935	120.439	116.718	251.981	274.386	274.994	263.167	151.238	153.877	155.501	158.232	32.8957	206.804	201.925	210.901	219.161	218.295	194.241	208.069	192.706	234.134	236.495	235.718	241.555	183.94	182.892	181.53	193.783	119.038	115.139	116.302	116.283
32.9342	210.795	204.204	204.637	216.173	224.935	228.099	244.032	226.141	261.997	375.202	272.054	266.523	174.193	175.97	170.817	202.129	112.732	116.89	119.544	116.25	251.543	274.337	274.558	262.678	151.219	153.283	155.561	157.88	32.9423	206.941	201.489	210.863	218.632	218.101	193.644	208.013	192.555	233.943	236.112	235.219	241.209	183.32	182.701	180.902	193.76	118.847	114.699	115.468	116.324
32.9808	210.216	203.943	204.2	215.841	224.217	227.374	243.536	225.795	261.994	374.22	271.517	265.512	173.775	175.672	170.639	201.634	112.685	116.731	120.091	116.156	251.192	274.062	273.753	262.489	151.04	153.331	154.998	157.899	32.9888	206.429	201.201	210.241	218.586	217.973	193.576	207.088	191.707	233.438	235.784	235.415	240.4	183.289	182.722	180.941	193.362	119.16	114.671	115.863	115.904
33.0273	210.155	203.612	204.039	215.516	223.863	228.067	243.3	224.82	261.046	374.125	271.299	265.533	173.696	175.598	170.234	201.984	112.254	116.603	119.616	116.338	250.711	273.755	273.272	262.068	150.852	152.931	155.062	157.519	33.0354	206.305	200.765	209.962	217.841	217.388	193.217	206.612	191.93	233.076	235.126	234.667	240.373	182.775	181.921	180.451	193.303	118.614	114.281	115.747	115.672
33.0738	209.848	203.266	203.857	215.118	223.102	227.498	242.787	224.952	260.63	372.954	270.737	265.092	173.044	175.291	169.981	201.002	112.213	116.229	119.459	115.659	251.117	273.09	272.462	261.995	150.677	152.741	154.769	157.698	33.0819	205.932	200.54	209.7	217.777	217.156	192.858	206.804	191.571	232.674	234.862	234.203	240.288	182.31	182.194	180.349	193.317	118.159	114.42	115.295	115.545
33.1203	209.179	202.832	204.195	215.176	223.363	227.154	242.404	224.799	260.65	372.578	270.651	264.445	173.679	175.084	170.162	201.177	111.872	116.148	118.944	115.67	250.475	272.401	272.74	261.001	150.258	152.661	154.546	157.189	33.1285	205.89	200.392	209.521	217.162	216.786	192.66	206.133	191.488	232.041	234.377	233.548	239.727	181.91	181.401	180.133	192.625	118.248	114.236	115.136	115.278
33.1669	209.133	202.452	203.45	214.389	222.629	226.246	242.329	224.634	260.076	372.04	269.85	264.076	172.713	174.772	169.308	200.974	111.534	116.166	118.93	115.637	250.309	271.507	272.346	261.413	150.005	152.232	154.497	156.96	33.175	204.864	200.556	209.132	216.826	216.56	192.413	205.962	191.269	231.872	234.386	233.908	239.296	182.131	181.608	180.069	192.032	118.37	114.107	115.169	115.399
33.2134	209.221	202.342	202.4	214.452	222.856	225.961	242.014	223.822	259.771	371.487	270.22	263.285	172.482	174.672	169.656	200.265	111.823	115.904	118.693	115.376	249.41	271.455	271.565	260.605	150.065	152.227	154.112	156.735	33.2216	204.766	199.999	208.617	216.335	216.082	192.366	205.363	191.142	231.348	233.87	233.317	239.112	181.52	181.08	179.365	192.21	117.775	113.708	114.682	114.992
33.2599	208.877	201.89	202.438	213.717	222.162	225.618	241.514	223.705	259.1	370.576	269.462	263.445	171.928	174.343	169.254	199.972	111.457	115.218	118.73	115.134	249.459	271.443	270.866	260.124	149.632	151.333	153.725	156.629	33.2682	204.036	199.471	208.429	215.997	215.788	191.851	205.59	190.563	230.844	233.733	232.342	238.609	181.571	180.815	178.993	191.727	117.679	113.531	114.295	114.598
33.3065	207.887	201.856	202.174	213.491	222.089	225.546	241.293	223.355	258.596	370.58	269.682	263.522	172.097	173.756	168.959	199.586	111.39	115.343	118.372	115.1	248.764	270.802	271.209	259.674	149.344	151.353	153.639	156.409	33.3147	204.139	199.178	207.888	215.532	215.379	191.634	205.196	190.265	230.665	232.888	232.429	238.194	181.148	180.34	178.727	191.255	117.375	113.585	114.24	114.664
33.353	207.875	201.437	202.032	213.037	221.435	225.048	241.11	223.034	258.717	369.645	268.8	263.104	171.624	173.521	168.685	199.366	111.201	115.251	118.099	114.848	248.855	270.27	270.471	259.507	149.32	151.265	153.464	156.452	33.3613	203.895	198.472	207.357	215.667	215.481	191.157	205.135	189.725	230.344	232.858	231.736	238.204	180.968	180.119	178.566	191.228	117.371	113.417	114.127	114.327
33.3995	207.345	201.031	201.805	212.981	221.665	225.017	241.246	222.193	257.735	369.104	268.138	262.455	171.717	173.872	168.301	199.149	111.147	114.932	117.991	114.767	248.154	269.617	269.871	258.964	148.982	151.379	153.158	155.861	33.4078	203.746	198.62	207.154	215.047	214.794	191.173	204.478	189.577	229.82	232.626	231.278	237.475	180.815	179.749	178.043	191.083	117.243	113.011	113.84	114.081
33.446	207.207	200.893	201.063	212.6	220.621	224.522	240.605	222.174	257.387	368.056	267.955	262.117	171.27	173.43	168.482	198.73	110.904	114.587	117.516	114.438	247.884	269.567	269.418	258.625	148.472	150.911	153.459	155.715	33.4544	202.801	198.172	206.979	214.686	214.597	190.66	204.173	189.457	229.566	231.852	230.872	237.257	180.487	179.532	177.788	190.794	117.196	112.875	113.729	113.868
33.4926	206.767	200.474	200.865	212.278	220.458	224.565	240.071	222.408	256.784	367.402	267.427	261.778	171.332	173.685	167.712	198.566	110.614	114.974	117.618	114.507	247.444	269.456	269.458	258.016	148.375	150.731	153.001	155.437	33.5009	202.889	197.666	206.692	214.465	214.419	190.418	203.895	189.157	229.096	231.347	230.556	236.929	180.148	179.081	177.743	190.319	116.713	112.703	113.452	113.408
33.5391	206.458	200.027	200.529	212.027	219.935	223.805	239.364	222.144	257.172	367.029	267.123	261.117	170.462	172.878	167.859	198.46	110.514	114.817	117.473	114.55	246.927	268.825	269.366	257.145	148.51	150.488	152.322	155.346	33.5475	202.062	197.507	206.165	214.406	213.851	190.135	203.522	188.781	228.729	231.103	230.934	236.715	179.521	178.822	177.566	189.794	116.428	112.499	113.516	113.524
33.5856	206.317	199.804	200.182	211.406	220.458	223.426	239.637	221.589	256.561	366.846	266.76	260.987	170.73	172.687	167.334	198.258	110.281	114.306	117.294	114.336	246.44	268.241	268.695	256.834	148.228	150.28	152.347	155.004	33.594	202.202	197.096	205.956	214.007	213.601	189.647	203.214	188.338	228.563	230.711	230.23	236.221	179.431	178.676	177.17	189.759	116.36	112.203	113.246	113.619
33.6321	206.176	199.721	199.807	211.333	219.831	222.932	239.146	221.276	256.072	365.955	266.578	260.405	170.209	172.52	167.176	197.777	110.046	114.048	116.946	113.979	246.125	267.709	268.362	256.389	147.692	150.266	152.401	154.732	33.6406	201.56	197.279	205.696	213.609	213.926	189.519	203.107	188.158	227.824	230.654	229.765	235.742	179.319	178.801	177.023	189.29	116.209	111.987	113.097	113.568
33.6787	205.372	199.145	199.857	210.894	219.684	223.579	238.754	220.995	255.665	365.215	266.158	260.347	169.861	172.248	167.01	197.712	110.128	113.928	116.705	113.53	245.934	267.372	268.133	255.76	147.715	149.932	152.278	154.503	33.6872	201.602	196.922	205.56	213.092	213.691	189.398	202.85	187.996	227.689	230.303	229.15	235.298	179.013	178.521	176.692	189.166	115.972	112.027	112.821	113.269
33.7252	205.337	198.8	199.264	210.52	218.78	222.475	238.221	220.56	255.251	364.471	265.576	259.694	169.678	171.799	166.936	197.625	109.794	113.76	116.679	113.446	245.876	267.049	267.586	255.995	147.52	149.739	151.421	154.451	33.7337	200.977	196.212	204.773	213.549	213.102	188.949	202.584	187.417	227.433	229.697	228.965	234.739	178.815	178.127	176.459	188.853	115.671	111.682	112.67	112.72
33.7717	205.079	198.366	198.835	210.184	218.801	222.369	238.125	220.491	254.793	363.798	265.226	258.404	169.628	171.686	166.461	196.987	109.867	113.528	116.499	113.198	245.415	266.682	266.858	255.339	147.465	149.558	151.402	153.735	33.7803	201.017	195.963	204.622	212.854	212.886	188.683	202.031	187.165	226.788	229.159	228.912	234.417	178.601	177.728	176.119	188.656	115.248	111.38	112.325	112.653
33.8182	204.713	197.899	198.41	209.707	218.4	221.87	237.392	219.898	254.697	363.057	264.996	258.196	169.349	171.523	165.97	196.738	109.579	113.488	116.239	113.019	244.862	266.569	266.06	254.913	147.526	149.096	151.252	153.803	33.8268	199.817	195.316	204.271	212.005	212.57	188.108	201.869	187.022	226.645	228.937	228.633	234.085	178.2	177.474	175.782	188.311	115.276	111.336	112.298	112.829
33.8648	204.021	198.018	198.206	209.604	217.939	221.841	237.043	219.408	253.979	363.328	264.276	258.164	168.883	171.342	166.042	196.475	109.299	113.129	116.05	112.854	244.245	266.062	265.721	254.616	146.982	149.053	150.762	153.727	33.8734	199.923	194.947	204.007	211.76	212.418	188.02	201.501	187.02	226.431	228.655	227.811	233.75	177.821	177.215	175.545	188.093	115.257	111.193	112.262	112.686
33.9113	203.894	197.54	197.968	209.1	217.676	221.377	236.639	219.296	253.635	362.648	263.524	257.974	168.751	171.011	165.945	196.05	108.946	112.931	115.919	112.674	243.618	265.396	265.46	253.886	146.591	148.913	150.624	153.337	33.9199	199.881	194.7	203.736	211.492	212.395	187.716	201.276	186.736	226.276	228.056	227.231	233.339	177.383	176.949	175.58	187.745	114.963	111.015	111.885	112.457
33.9578	203.73	197.267	197.971	209.174	217.507	221.188	236.4	219.436	253.193	361.825	263.091	257.67	168.811	170.803	165.619	196.1	108.826	112.854	115.81	112.423	243.093	265.054	264.859	253.416	146.588	148.388	150.44	153.127	33.9665	199.426	194.486	203.398	210.955	211.894	187.398	201.089	186.532	226.053	227.749	227.047	232.614	177.114	176.702	175.45	187.11	114.701	110.823	111.78	112.218
34.0043	203.337	196.642	197.575	208.776	217.194	220.572	236.088	219.043	253.151	360.778	262.747	257.305	168.132	170.425	165.314	196.051	108.729	112.595	115.658	112.328	242.871	264.709	264.369	253.512	146.37	148.215	150.313	152.986	34.013	199.154	194.129	203.063	210.546	211.378	187.57	200.654	186.401	225.62	227.643	226.709	232.191	177.012	176.393	174.877	186.878	114.586	110.642	111.842	111.902
34.0509	202.922	196.54	197.082	208.325	217.4	220.606	235.62	218.417	253.293	360.484	262.682	256.611	167.685	170.027	164.982	195.496	108.331	112.56	115.36	112.304	242.76	264.392	264.1	253.148	146.005	148.244	150.321	152.977	34.0596	198.653	193.79	202.747	210.279	211.41	187.18	200.221	185.68	225.27	227.252	226.466	232.412	176.725	176.018	174.55	186.695	114.355	110.519	111.478	111.647
34.0974	202.83	196.184	196.68	207.909	216.837	219.973	235.265	217.79	253.022	359.943	262.324	256.361	167.648	169.534	164.683	194.922	108.095	112.338	114.947	112.164	242.321	264.072	263.651	252.611	145.619	148.084	149.893	152.699	34.1061	198.667	193.355	202.492	209.776	211.072	186.559	199.895	185.376	224.77	227.006	226.111	232.1	176.521	175.645	174.266	186.501	114.043	110.295	111.034	111.433
34.1439	202.167	195.628	195.886	207.919	216.359	219.69	234.924	217.519	251.997	359.28	262.053	256.299	167.652	169.476	164.494	194.693	108.022	112.154	114.865	111.946	241.663	263.687	263.125	252.186	145.589	147.868	149.593	152.262	34.1527	198.248	193.552	201.922	209.792	210.738	186.322	199.757	184.967	224.402	226.357	225.745	231.465	176.177	175.704	173.88	186.36	113.987	110.163	110.876	111.365
34.1904	202.034	195.477	195.777	207.447	216.041	219.105	234.687	217.595	251.637	358.567	261.447	255.751	167.415	169.419	164.149	194.264	108.004	112.15	114.951	111.488	241.258	263.474	263.08	251.837	145.425	147.645	149.33	152.422	34.1993	198.411	193.264	201.882	209.207	210.6	186.163	198.932	184.828	224.029	225.63	225.197	231.197	175.749	175.662	173.612	185.996	113.841	110.083	110.537	111.356
34.237	201.554	195.317	195.723	206.884	215.786	218.772	234.429	217.339	251.162	358.102	260.971	255.293	167.195	169.24	164.018	193.948	108.066	111.926	114.782	111.187	240.85	262.757	263.004	251.375	145.055	147.272	149.114	152.095	34.2458	197.228	192.632	201.21	209.289	210.176	185.974	198.797	184.861	223.513	225.46	224.825	230.63	175.772	175.203	173.486	185.572	113.657	109.76	110.388	111.049
34.2835	201.502	195.018	195.088	206.243	215.501	218.467	234.097	216.999	250.408	357.661	260.779	255.153	167.031	168.94	163.969	193.752	107.754	111.586	114.451	111.051	240.504	262.301	262.158	250.691	144.883	147.119	148.941	151.495	34.2924	197.383	192.157	201.166	208.838	209.795	185.648	198.433	184.502	222.952	224.998	224.629	230.217	175.803	174.707	173.356	185.381	113.045	109.581	110.339	110.754
34.33	201.361	194.719	194.718	205.894	215.33	218.1	233.597	216.9	250.125	357.264	260.452	254.659	166.798	168.465	163.621	193.451	107.191	111.449	114.33	110.803	240.194	262.064	261.419	250.342	144.635	147.123	148.636	151.267	34.3389	196.86	192.016	200.482	208.647	209.68	185.397	198.402	183.892	222.892	224.962	224.303	230.428	175.115	174.581	173.018	184.781	113.198	109.443	110.389	110.701
34.3766	200.78	194.377	194.673	205.697	214.867	217.924	232.996	216.698	249.95	356.43	259.993	254.196	166.587	168.231	163.484	193.368	107.058	111.313	114.232	110.836	240.045	261.643	261.371	250.416	144.402	146.674	148.412	151.197	34.3855	196.834	191.81	200.352	208.046	209.211	185.039	197.782	183.837	222.332	224.5	223.562	230.151	174.616	174.343	172.565	184.771	113.283	109.298	110.109	110.304
34.4231	200.881	194.026	194.202	205.173	214.305	217.527	232.763	216.284	249.545	355.607	259.2	253.784	166.21	168.05	163.332	193.177	107.04	111.137	113.828	110.746	239.729	261.444	261.031	250.328	144.17	146.162	148.203	151.086	34.432	196.28	191.577	200.127	207.553	209.133	184.712	197.779	183.259	221.952	224.504	223.328	229.539	174.127	173.848	172.716	184.74	113.288	109.238	110.124	110.021
34.4696	200.17	193.977	194.287	204.844	214.246	217.414	232.434	215.941	249.027	355.355	258.58	253.234	165.635	167.832	163.081	192.867	106.874	110.965	113.614	110.336	238.911	260.817	260.232	249.826	143.742	145.957	147.905	150.654	34.4786	196.401	190.897	199.649	206.966	208.841	184.654	197.07	183.059	221.492	223.872	223.053	229.314	173.963	173.457	172.372	184.223	112.829	109.069	109.72	109.708
34.5161	200.221	193.944	193.794	204.5	213.84	217.036	232.026	215.751	248.76	354.295	258.472	252.87	165.398	167.804	162.924	192.405	106.745	110.654	113.646	110.322	238.449	260.377	259.836	249.106	143.634	146.005	147.791	150.653	34.5251	195.835	190.636	199.302	207.371	208.2	184.269	197.397	182.612	221.243	223.151	222.577	228.375	173.864	173.491	171.825	183.704	112.384	108.762	109.304	109.6
34.5627	199.472	193.312	193.218	204.342	213.592	216.727	231.982	215.118	248.525	353.714	258.437	252.001	165.615	167.483	162.59	192.047	106.635	110.565	113.452	110.245	238.165	259.85	259.855	248.34	143.505	145.814	147.642	150.529	34.5717	195.797	190.354	199.076	206.555	208.162	184.347	196.596	182.23	221.244	223.278	222.16	228.025	173.748	173.072	171.319	183.516	112.33	108.441	109.255	109.531
34.6092	199.12	192.786	192.816	203.923	212.845	216.478	231.471	214.67	248.116	353.217	258.231	251.707	165.46	167.046	162.511	191.763	106.574	110.421	113.256	109.943	238.065	259.419	259.516	247.921	143.208	145.594	147.287	150.421	34.6182	194.761	190.148	198.246	206.389	208.211	183.571	196.558	182.013	220.103	222.744	222.157	227.95	173.449	172.726	171.207	183.361	112.263	108.498	109.123	109.496
34.6557	199.017	192.457	192.968	203.895	213.05	216.592	231.232	214.489	247.485	352.753	257.641	251.685	164.924	167.163	162.339	191.31	106.462	110.16	113.05	109.792	237.698	259.372	259.12	247.845	143.001	145.506	146.963	150.181	34.6648	194.773	189.641	197.945	205.845	207.788	182.96	196.485	181.967	220.15	222.796	221.584	228.153	173.171	172.44	170.921	182.936	111.931	108.272	108.65	109.136
34.7022	198.621	191.905	193	203.502	212.923	216.013	230.975	214.293	247.113	351.495	256.979	251.628	164.471	166.888	161.948	191.333	106.196	109.988	112.788	109.644	237.582	258.869	258.617	247.678	142.85	145.063	146.738	149.467	34.7114	194.607	189.396	197.982	205.615	207.748	183.006	195.888	181.559	219.706	222.095	221.386	227.366	172.658	172.404	170.82	182.412	112.197	108.154	108.617	108.861
34.7488	198.228	191.984	192.09	203.217	212.235	215.301	230.745	213.795	246.7	351.119	256.816	250.942	164.346	166.708	161.53	190.957	105.968	109.743	112.654	109.312	237.329	258.278	258.014	247.231	143.046	144.667	146.497	149.382	34.7579	194.599	188.758	197.39	204.761	206.787	182.886	195.308	181.26	219.088	221.758	220.694	227.14	172.769	172.077	170.418	182.239	111.683	107.89	108.35	108.895
34.7953	198.137	191.718	191.593	202.453	211.832	214.754	230.238	213.21	246.424	349.746	256.507	250.285	163.939	166.378	161.163	190.617	105.702	109.534	112.542	109.522	236.655	257.945	257.679	246.862	142.674	144.687	146.557	149.547	34.8045	193.861	188.939	197.149	204.563	207.271	182.201	195.321	180.921	218.957	220.917	220.728	226.687	172.296	171.547	170.309	182.246	111.662	107.68	108.417	108.77
34.8418	197.54	191.464	191.645	202.506	212.161	215	230.296	213.086	246.009	350.398	255.922	250.474	164.019	166.08	160.974	190.34	105.685	109.252	112.391	109.349	236.034	257.592	257.561	246.262	142.39	144.516	146.634	149.073	34.851	193.947	188.724	196.91	204.008	206.889	182.205	194.904	180.682	218.387	220.575	220.076	226.34	171.816	171.168	169.831	182.137	111.119	107.663	108.06	108.574
34.8883	197.084	190.998	191.414	201.827	211.307	214.439	229.851	212.602	245.823	349.151	255.383	250.003	163.694	165.7	160.785	189.908	105.431	109.089	112.17	109.005	235.822	257.072	257.326	246.162	141.9	143.931	146.111	148.876	34.8976	193.133	188.222	196.827	204.026	206.591	182.1	194.911	180.473	218.473	220.547	219.514	225.536	171.584	170.932	169.446	181.771	111.114	107.356	107.778	108.341
34.9349	197.049	190.803	191.139	201.56	210.958	214.331	229.588	212.322	245.241	349.025	255.272	249.437	163.336	165.584	160.645	190.272	105.157	108.951	111.995	108.655	235.165	256.55	256.49	245.573	141.848	143.589	145.985	148.139	34.9441	193.301	187.768	196.6	203.467	206.241	181.597	194.741	180.119	218.037	220.119	219.108	225.138	171.405	170.619	169.554	181.266	110.873	107.133	107.784	108.192
34.9814	196.649	190.031	190.791	200.76	210.306	213.674	229.139	212.324	245.347	347.87	254.803	248.947	163.397	165.119	160.401	189.9	104.776	108.491	111.901	108.352	235.022	256.276	255.77	245.529	141.552	143.773	145.672	148.392	34.9907	192.764	187.539	196.249	203.336	206.099	181.32	194.358	180.024	217.771	219.998	219.054	224.916	170.943	170.588	169.3	180.802	110.71	106.886	107.599	108.016
35.0279	196.243	190.312	190.694	201.301	210.345	213.713	228.725	211.862	244.688	347.994	254.291	249.092	163.106	165.202	160.343	189.384	104.835	108.498	111.668	108.422	234.586	255.861	255.463	244.952	141.458	143.81	145.36	147.711	35.0372	192.731	187.065	195.626	202.895	205.81	180.818	193.475	179.59	217.543	219.436	218.637	224.286	170.688	170.195	168.939	180.632	110.402	106.843	107.364	107.849
35.0744	195.976	189.542	190.196	200.856	209.814	212.854	228.487	212.026	244.86	347.029	253.596	248.747	162.717	164.594	160.507	189.177	104.879	108.307	111.345	108.146	234.633	255.465	255.112	244.324	141.413	143.188	145.209	147.653	35.0838	191.752	186.979	195.877	202.771	205.448	180.517	193.456	179.681	217	219.051	218.514	224.396	171.033	169.987	168.801	180.592	110.241	106.345	107.186	107.733
35.121	196.021	189.678	190.009	200.741	210.502	212.886	228.151	211.204	243.575	346.913	253.705	247.815	162.751	164.81	160.079	188.981	104.434	108.047	111.229	108.322	234.139	255.129	254.895	243.621	141.266	142.994	145.24	147.301	35.1304	191.6	186.733	195.611	202.022	205.196	180.133	193.092	179.244	216.121	218.63	218.4	223.921	170.889	169.609	168.535	180.214	109.878	106.202	107.286	107.696
35.1675	195.353	189.301	189.592	200	209.763	212.378	227.487	210.907	243.44	345.834	252.933	247.562	162.162	164.15	159.29	189.153	104.483	108.169	111.351	107.904	233.952	254.433	254.425	243.29	140.815	143.065	144.915	147.347	35.1769	191.026	186.583	194.713	201.829	204.813	180.133	193.058	179.092	216.247	218.199	217.684	223.274	170.151	169.587	168.277	179.644	110.066	106.093	107.032	107.294
35.214	194.923	189.032	189.036	200.033	209.434	212.597	227.768	210.39	242.578	346.092	253.285	246.958	162.083	164.385	159.517	188.411	104.425	107.892	110.835	107.56	233.359	253.994	254.122	243.123	140.586	142.717	144.955	146.902	35.2235	190.741	186.289	194.083	201.569	204.497	179.414	192.688	178.785	215.832	218.061	217.269	222.498	170.146	169.345	168.159	179.713	109.643	105.894	106.711	107.096
35.2605	194.721	188.58	188.748	199.51	208.971	211.973	226.89	210.235	242.814	344.863	252.879	246.589	161.438	163.675	158.99	187.955	103.897	107.661	110.768	107.782	232.91	254.199	253.762	242.485	140.42	142.44	144.032	146.978	35.27	190.09	185.819	194.111	201.26	204.393	179.527	192.43	178.261	215.723	217.906	216.828	222.761	169.594	169.066	167.902	179.537	109.698	105.719	106.606	106.831
35.3071	194.241	188.261	188.78	199.005	208.773	211.808	226.935	209.728	242.308	345.098	252.471	246.294	161.836	163.723	158.946	188.083	104.039	107.518	110.251	107.468	232.443	253.088	253.224	242.58	140.137	142.218	143.991	146.506	35.3166	190.039	185.235	193.974	200.809	204.049	178.881	191.987	177.943	215.229	217.197	216.177	221.916	169.483	169.004	167.52	179.373	109.73	105.579	106.245	106.751
35.3536	193.898	187.987	188.335	198.405	208.097	211.353	226.366	209.544	242.281	343.118	251.771	246.761	161.587	163.393	158.666	187.662	103.732	107.407	110.561	107.194	231.912	253.57	253.138	242.333	139.95	141.976	144.086	146.762	35.3631	189.854	185.499	193.346	200.817	204.089	178.936	191.77	177.859	214.773	216.567	216.234	222.127	169.259	168.496	167.266	178.89	109.327	105.348	106.068	106.254
35.4001	193.48	187.45	187.951	198.391	208.064	211.36	226.175	209.399	241.641	343.673	251.48	245.806	161.105	163.158	158.585	187.191	103.632	107.206	110.131	106.917	231.663	252.68	252.74	241.674	139.883	141.917	143.725	146.43	35.4097	189.786	185.098	193.444	200.123	203.732	178.522	191.523	177.785	214.335	216.198	215.577	221.986	168.79	168.124	167.086	178.89	108.992	105.155	105.623	106.278
35.4467	193.279	187.283	187.452	197.92	207.547	211.083	226.026	209.205	241.454	342.801	250.955	245.153	160.434	162.923	158.41	187.291	103.448	106.963	110.033	106.806	230.737	252.231	252.169	241.025	139.717	141.417	143.643	146.13	35.4562	188.97	184.61	193.23	200.169	203.214	178.434	191.164	177.402	214.175	216.208	215.347	221.223	168.595	168.22	166.757	177.911	109.039	104.962	106.071	106.256
35.4932	192.988	187.076	187.352	197.949	207.443	210.769	225.482	208.692	240.493	342.339	250.567	244.788	160.386	162.823	158.182	187.188	103.26	107.2	110.052	106.772	230.534	252.45	251.967	240.588	139.269	141.452	143.241	145.916	35.5028	189.247	184.322	192.635	199.478	202.725	178.144	191.131	177.206	213.701	215.848	215.043	220.428	168.319	167.941	166.219	178.041	108.622	104.833	105.837	105.975
35.5397	192.76	186.858	187.178	197.395	206.983	209.964	225.104	208.441	240.069	341.07	249.765	244.337	160.061	162.346	157.804	186.986	103.069	106.894	109.665	106.496	231.093	251.644	251.347	240.569	138.847	141.306	143.029	145.932	35.5493	188.615	184.481	192.342	199.21	202.557	177.856	190.813	176.585	213.413	215.406	215.103	220.788	167.715	167.764	166.57	177.962	108.535	104.705	105.404	105.737
35.5862	192.302	186.441	186.727	197.573	207.047	209.84	224.842	208.383	239.962	341.527	250.026	244.13	160.266	161.906	157.669	186.613	102.828	106.804	109.662	106.147	229.851	251.29	250.912	240.087	138.7	141.119	142.65	145.443	35.5959	188.21	183.938	191.666	198.941	202.318	177.397	190.244	176.375	213.086	214.796	214.392	220.43	167.537	167.295	165.835	177.269	107.97	104.486	105.443	106.046
35.6328	191.714	186.106	186.552	197.196	206.119	209.155	224.755	207.945	240.005	339.808	249.155	243.701	159.851	162.072	157.177	186.327	102.264	106.399	109.347	106.26	229.781	250.634	249.968	239.84	138.675	141.067	142.563	145.049	35.6425	187.735	183.574	191.469	199.004	202.254	177.632	190.052	176.234	212.623	214.573	214.372	219.876	167.403	167.263	165.772	177.219	108.134	104.099	105.49	105.619
35.6793	191.403	185.82	186.103	196.555	206.287	209.487	223.812	207.94	239.215	339.736	249.145	243.061	159.775	161.468	156.975	185.419	102.646	106.024	109.317	106.056	229.202	250.212	250.031	239.199	138.613	140.576	142.823	144.837	35.689	187.638	183.159	191.531	198.602	202.27	177.276	189.708	175.711	212.615	214.241	213.681	219.482	167.03	166.9	165.321	176.919	107.958	104.102	105.034	105.119
35.7258	191.351	185.494	185.682	196.071	205.625	208.864	223.454	207.582	238.929	338.741	249.096	242.445	159.332	161.435	156.73	185.316	102.262	105.727	108.73	105.899	229.153	249.917	249.948	238.917	138.208	140.457	142.275	144.895	35.7356	186.82	182.838	190.5	198.133	201.871	176.948	189.568	175.528	211.943	214.091	212.991	219.223	167.261	166.721	165.28	176.511	107.779	103.846	104.676	105.127
35.7723	190.679	185.235	185.32	196.329	205.28	208.898	223.508	207.286	238.639	338.787	248.036	242.659	159.342	161.375	156.575	185.021	102.126	105.863	108.604	105.777	228.484	249.449	249.372	239.15	138.164	140.247	141.856	144.483	35.7821	186.893	182.234	190.268	197.408	201.477	176.258	189.352	174.817	211.124	213.683	212.556	219.075	166.833	166.578	165.154	176.666	107.202	103.502	104.329	104.984
35.8189	190.504	185.038	185.42	195.991	204.905	208.296	222.791	206.912	238.484	338.015	247.767	242.263	158.969	160.972	156.343	185.357	101.998	105.565	108.722	105.554	227.903	249.007	248.938	238.017	137.704	140.128	141.933	144.357	35.8287	186.359	182.478	190.255	197.131	201.154	176.192	188.746	174.815	211.203	213.633	212.711	218.393	166.492	166.555	164.688	175.852	107.648	103.504	104.66	104.469
35.8654	190.264	185.103	185.015	195.518	205.113	208.646	223.1	206.849	238.068	337.635	247.773	241.915	158.895	161.025	155.793	184.496	101.941	105.275	108.337	105.397	228.195	248.772	248.868	237.75	137.725	139.992	141.782	143.955	35.8752	186.289	181.878	189.991	196.909	200.634	176.044	188.379	174.565	211.418	213.052	212.437	218.369	166.238	165.941	164.761	176.138	107.116	103.504	104.278	104.632
35.9119	190.142	184.533	184.503	194.701	204.785	207.688	222.449	206.277	237.896	337.066	246.987	241.25	158.395	160.291	155.634	184.457	101.475	105.433	108.29	105.356	227.797	248.7	248.46	237.195	137.462	139.534	141.044	144.045	35.9218	185.828	181.929	189.84	196.526	200.689	175.978	188.565	174.451	210.638	212.851	211.898	218.041	165.816	165.678	164.371	175.569	107.173	103.277	104.261	104.235
35.9584	189.939	183.992	184.588	194.588	204.149	207.838	221.915	205.948	237.037	335.866	246.691	241.232	158.414	160.113	155.756	184.639	101.53	105.559	108.213	105.053	227.335	247.704	247.689	237.139	137.294	139.183	140.958	143.31	35.9683	185.479	181.344	189.174	196.057	200.297	175.455	187.912	173.981	210.361	212.54	211.341	217.849	165.515	165.477	163.726	175.124	106.561	102.939	103.808	104.482
36.005	189.54	183.602	184.235	194.319	203.555	207.333	221.407	205.643	236.8	335.171	246.197	240.903	158.051	160.046	155.294	184.291	101.242	104.91	107.925	105.054	226.882	247.43	247.586	236.945	136.869	139.301	140.881	143.615	36.0149	184.835	181.089	189.055	196.184	200.085	175.331	187.744	173.488	210.058	211.806	211.48	217.01	165.31	165.339	163.683	174.782	106.973	102.532	103.711	103.57
36.0515	189.103	183.239	183.586	194.158	203.613	207.242	221.304	205.665	236.069	334.912	245.946	240.131	157.919	160.005	155.114	183.615	100.859	104.777	107.783	104.596	226.277	246.918	247.247	236.308	136.911	138.986	140.916	143.247	36.0615	184.976	180.66	188.86	195.431	199.831	175.079	186.987	173.64	209.958	211.495	210.775	216.36	165.032	164.523	163.568	174.669	106.325	102.764	103.507	103.719
36.098	188.841	183.093	183.387	193.672	203.213	206.771	221.13	205.263	235.579	334.324	245.343	239.702	157.643	159.798	154.735	183.605	101.025	104.436	107.537	104.307	225.886	246.541	246.774	235.972	136.639	138.885	140.283	142.895	36.108	184.18	180.425	188.686	195.556	200.09	174.563	187.253	173.411	209.329	211.29	210.38	216.508	164.715	164.393	163.151	174.136	106.699	102.515	103.542	103.667
36.1445	188.24	183.153	183.122	193.241	203.22	206.562	220.451	204.257	235.431	334.182	245.124	239.388	157.444	159.591	154.665	183.227	101.016	104.436	107.246	104.173	225.483	246.309	246.528	235.541	136.588	138.622	140.422	142.482	36.1546	184.392	179.715	188.298	194.824	199.804	174.198	186.844	173.274	209.158	211.083	209.951	216.152	164.519	164.229	163.05	174.382	106.061	102.457	103.322	103.319
36.1911	188.181	182.88	182.687	192.693	202.518	205.825	220.381	204.424	235.257	333.404	244.533	238.897	157.18	158.985	154.206	183.063	100.784	104.203	107.021	104.057	225.395	245.884	246.468	235.075	136.099	138.564	140.281	142.767	36.2011	183.871	179.821	187.84	194.66	199.213	174.353	186.561	173.068	208.285	210.835	209.801	215.802	164.556	164.266	163.089	174.056	106.325	102.207	103.106	103.567
36.2376	188.088	182.647	182.618	192.931	202.773	205.934	220.631	204.11	234.317	333.146	244.476	238.471	157.216	158.643	154.111	182.782	100.782	104.155	106.781	103.907	224.851	245.082	245.783	234.955	135.787	138.388	139.989	142.177	36.2477	183.92	179.346	187.287	194.066	198.71	173.946	186.124	172.487	207.953	210.398	209.515	215.575	164.236	163.788	162.405	173.731	105.872	102.09	102.869	103.089
36.2841	187.862	182.163	182.365	192.314	202.159	205.647	219.928	204.063	234.207	332.071	243.525	238.195	156.715	158.536	153.977	182.279	100.414	104.141	106.68	103.919	224.431	245.114	245.028	234.758	135.627	137.718	139.863	142.286	36.2942	183.161	179.248	187.261	194.278	198.806	173.461	186.094	172.259	207.745	210.023	209.901	214.61	164.2	163.868	162.362	173.353	105.937	101.84	103.001	102.947
36.3306	187.332	182.507	182.529	192.688	202.06	205.721	219.51	203.74	234.163	331.993	243.51	237.584	156.664	158.41	153.805	182.089	100.398	103.909	106.44	103.57	224.36	244.969	244.56	233.975	135.59	137.953	139.644	141.995	36.3408	183.203	178.962	186.683	193.604	198.403	172.957	185.259	172.069	207.285	209.393	208.884	214.544	163.867	163.556	161.925	173.062	105.305	101.566	102.799	102.885
36.3772	187.137	181.721	182.145	191.92	201.568	204.987	218.96	203.205	233.948	331.204	243.099	237.399	156.47	158.112	153.554	181.848	100.295	103.551	106.245	103.479	223.881	244.517	244.198	233.568	135.41	137.574	139.156	142.042	36.3873	182.339	178.746	186.518	193.757	198.342	172.977	185.594	171.623	207.022	208.854	208.492	214.643	163.64	163.14	161.358	172.851	105.577	101.499	102.534	102.849
36.4237	186.846	181.604	181.43	191.411	201.316	205.429	219.131	202.986	233.19	331.142	242.921	237.556	156.143	157.97	153	181.434	99.8437	103.439	106.201	103.458	223.717	244.109	243.924	233.194	135.264	137.498	139.017	141.973	36.4339	182.52	178.225	185.899	193.059	197.775	172.478	185.34	171.333	206.715	208.571	208.188	213.782	162.879	162.772	161.412	172.577	105.151	101.043	102.366	102.714
36.4702	186.323	180.735	181.036	190.938	200.908	204.492	218.586	202.883	232.848	330.235	242.548	236.605	155.823	157.776	152.796	181.178	99.4554	103.183	105.878	103.09	223.307	243.538	243.768	232.775	135.157	137.189	138.932	141.628	36.4804	181.706	177.801	185.597	192.295	197.661	172.13	184.975	171.132	206.266	208.445	207.882	213.341	162.96	162.549	161.255	172.223	105.115	100.8	102.034	102.268
36.5167	185.709	180.628	180.779	190.805	201.058	204.229	217.99	202.403	232.591	330.382	242.284	236.424	155.866	157.291	153.033	181.023	99.5343	102.981	105.9	102.707	222.633	243.087	243.39	232.2	134.963	136.863	138.699	141.183	36.527	181.775	177.453	185.309	191.704	197.05	171.998	184.54	170.814	206.199	208.122	207.512	213.095	162.889	162.091	160.937	172.087	104.742	100.67	101.904	101.935
36.5633	185.316	180.095	180.4	190.454	200.218	203.678	217.669	201.99	232.126	329.699	241.566	236.075	155.553	157.109	152.673	180.858	99.4303	102.848	105.72	102.658	222.348	242.717	242.707	231.938	134.751	136.686	138.331	141.025	36.5736	181.266	177.307	185.282	192.515	197.428	172.226	184.166	171.028	205.854	207.968	207.337	212.788	162.655	162.08	160.618	171.824	104.844	100.726	101.877	101.667
36.6098	185.394	180.188	180.36	190.271	200.152	203.581	217.454	201.134	231.609	328.749	241.119	235.439	155.188	157.208	152.231	180.466	99.2403	102.858	105.538	102.43	221.978	242.488	242.497	231.6	134.598	136.598	138.156	140.737	36.6201	181.109	176.855	184.659	191.697	196.791	171.526	183.71	170.347	205.934	207.695	206.952	212.223	162.185	161.881	160.214	171.554	104.55	100.587	101.627	101.845
36.6563	185.101	179.624	179.889	189.594	199.788	203.22	217.033	200.904	231.492	327.997	240.892	235.342	154.991	156.916	151.997	180.116	99.0362	102.445	105.318	102.425	221.463	241.988	242.252	231.393	134.361	136.405	137.995	140.647	36.6667	180.522	176.84	184.674	191.563	196.568	171.238	183.855	170.024	205.333	207.135	206.527	212.47	161.68	161.486	160.133	171.149	104.426	100.166	101.414	101.678
36.7029	184.806	179.755	179.369	189.626	199.598	203.138	217.164	200.705	230.67	327.589	240.632	235.222	155.08	156.484	152.054	180.025	99.0873	102.235	105.129	102.398	221.371	241.433	241.535	231.057	134.371	136.183	137.771	140.426	36.7132	180.469	176.467	184.291	190.867	196.186	170.859	183.432	169.684	204.629	207.09	206.101	212.167	161.68	161.066	160.056	170.979	104.082	100.129	101.238	101.444
36.7494	184.504	179.195	179.294	189.115	199.118	202.442	216.575	200.9	230.58	326.977	240.073	234.504	154.717	156.205	151.817	179.851	98.8912	102.152	105.079	102.016	221.022	241.148	240.971	230.507	134.219	136.272	137.499	140.147	36.7598	180.052	176.102	183.949	190.296	195.81	170.537	182.984	169.174	204.303	206.416	205.717	211.073	161.692	160.946	159.688	170.83	103.961	100.144	100.928	101.183
36.7959	184.081	178.946	179.24	189.075	198.865	202.168	216.48	200.841	230.432	326.666	239.612	233.875	154.275	156.03	151.568	179.557	98.6713	102.144	104.794	101.87	220.424	240.645	240.623	230.043	133.748	136.192	137.439	139.966	36.8063	180.023	175.607	183.717	190.109	195.765	170.248	182.535	169.129	204.098	206.262	205.363	210.927	161.186	160.789	159.65	170.585	103.915	99.903	100.693	101.071
36.8424	183.753	178.615	178.954	188.812	198.462	201.754	216.41	200.162	229.757	326.361	239.266	233.613	153.773	156.095	151.433	179.253	98.4157	102.284	104.554	101.95	219.975	240.175	240.272	229.974	133.529	135.858	137.405	139.67	36.8529	179.155	175.536	183.219	190.296	195.578	170.252	182.343	168.97	203.948	205.799	205.089	210.547	160.727	160.384	159.499	170.048	103.799	99.6541	100.667	100.872
36.889	183.436	178.421	178.609	188.471	198.191	201.293	216.053	199.86	229.361	326.063	239.03	233.44	153.499	155.979	151.168	179.135	98.1755	101.967	104.488	101.874	219.816	240.002	240.113	229.73	133.505	135.449	136.954	139.232	36.8994	179.424	175.033	182.978	189.823	195.133	169.844	182.04	168.652	203.753	205.44	204.722	210.084	160.725	160.273	159.184	169.948	103.303	99.5475	100.504	100.7
36.9355	183.188	178.257	178.271	188.176	197.94	201.248	215.669	199.708	229.196	325.197	238.582	233.111	153.537	155.604	150.923	178.828	97.9858	101.578	104.373	101.454	219.662	239.633	239.801	229.221	133.279	135.245	136.623	139.057	36.946	178.751	174.789	182.635	189.744	195.007	169.937	182.054	168.383	203.351	205.193	204.361	210.156	160.309	160.375	158.719	169.58	103.312	99.466	100.271	100.479
36.982	182.935	177.735	177.99	187.746	197.364	201.054	215.242	199.451	228.849	324.031	238.119	232.729	153.327	155.359	150.746	178.497	97.565	101.43	104.307	101.145	219.319	239.363	239.154	229.044	133.037	135.26	136.639	139.246	36.9926	178.68	174.444	182.673	189.072	194.699	169.396	181.801	168.169	203.205	204.776	204.33	209.875	160.073	160.039	158.305	168.992	103.204	99.1967	100.081	100.29
37.0285	182.545	177.414	177.821	187.441	196.883	200.867	215.035	199.19	228.277	323.661	238.022	232.38	153.102	155.104	150.621	178.414	97.4286	101.099	104.163	101.198	219.014	239.169	238.765	228.696	132.864	135.038	136.401	138.873	37.0391	178.316	174.53	182.375	188.795	194.579	169.018	181.483	168.038	202.783	204.467	204.015	209.154	160.042	159.55	158.115	168.918	102.966	98.9722	99.7606	100.14
37.0751	182.155	176.969	177.67	186.714	196.178	200.259	214.472	198.622	228.031	323.021	237.567	231.825	152.75	154.932	150.326	177.969	97.4674	100.932	103.823	101.068	218.561	238.736	238.311	228.241	132.528	134.957	136.013	138.449	37.0857	178.105	174.382	182.008	188.461	194.226	168.872	180.984	167.618	202.195	203.982	203.373	208.744	159.776	159.054	157.842	168.749	102.917	98.8595	99.4496	99.9379
37.1216	181.911	176.693	177.132	186.497	196.645	200.12	214.252	198.285	228.074	322.75	237.284	231.492	152.608	154.918	150.097	177.64	97.4875	100.945	103.562	100.837	218.308	238.406	237.841	227.713	132.511	134.506	136.116	138.205	37.1322	177.516	173.409	181.47	188.147	194.275	168.785	181.049	167.444	201.939	203.662	203.103	208.598	159.588	159.097	157.742	168.251	102.792	98.7101	99.5657	99.7461
37.1681	181.299	176.194	176.613	186.037	196.166	199.645	213.583	197.91	227.719	322.111	236.587	231.137	152.257	154.82	149.89	177.269	97.1133	100.648	103.478	100.643	217.801	237.7	237.72	227.789	132.173	134.318	135.678	138.185	37.1788	177.603	173.282	181.016	187.73	193.753	168.614	180.456	167.449	201.41	203.827	202.569	208.159	159.363	158.957	157.491	168.382	102.332	98.4383	99.573	99.7387
37.2146	181.23	175.945	176.294	186.086	196.4	199.393	213.801	197.855	227.239	321.213	236.438	230.71	152.194	154.393	149.593	177.087	96.9238	100.705	103.282	100.514	217.315	237.618	237.379	227.329	131.978	134.087	135.489	138.031	37.2253	176.904	173.473	180.929	187.342	193.869	168.018	180.237	167.19	201.036	203.397	202.236	207.771	159.015	158.637	157.35	168.066	102.081	98.4875	99.3752	99.5734
37.2612	181.018	175.711	175.888	185.843	195.9	198.798	213.444	197.693	227.096	320.518	236.018	230.499	152.018	153.736	149.481	177.178	96.8423	100.366	103.131	100.355	216.917	236.843	237.065	226.719	131.855	133.951	135.269	137.751	37.2719	176.958	173.092	180.507	186.858	193.526	167.693	180.033	166.702	200.782	202.683	201.931	207.546	158.485	158.382	157.246	167.539	101.812	98.5122	99.1583	99.3572
37.3077	180.522	175.777	175.737	185.551	195.831	198.59	212.813	197.362	225.829	320.749	235.884	229.815	151.965	153.772	149.164	176.894	96.507	100.339	103	100.121	216.272	236.473	236.495	226.01	131.378	133.602	135.032	137.344	37.3184	177.012	172.695	180.107	186.539	192.921	167.699	179.6	166.31	200.462	202.426	201.495	207.215	158.236	158.098	156.95	167.43	101.78	98.1134	99.0394	99.1774
37.3542	180.257	175.023	175.564	185.351	195.195	198.15	212.334	196.997	225.595	319.965	235.37	229.301	151.614	153.429	149.034	176.57	96.5091	100.057	102.862	99.9792	215.988	236.388	235.891	225.807	131.204	133.493	134.849	137.298	37.365	176.454	172.211	179.859	186.137	192.591	167.46	179.256	166.172	200.047	202.203	201.134	206.694	158.227	157.78	156.645	167.426	101.765	97.747	98.8481	98.8929
37.4007	179.805	174.903	175.088	184.941	194.704	198.036	212.203	196.573	225.5	319.243	234.87	229.308	151.456	153.221	148.857	176.463	96.4587	99.8859	102.533	99.845	215.86	236.054	235.487	225.354	131.038	133.043	134.815	137.089	37.4115	176.546	171.826	179.434	185.399	192.328	166.939	178.922	165.841	199.671	201.749	200.771	206.341	157.95	157.466	156.28	167.176	101.455	97.5975	98.5743	98.6948
37.4473	179.589	174.575	174.574	184.549	194.205	197.658	211.772	196.198	225.031	318.299	234.374	228.966	151.139	152.994	148.463	176.086	96.3421	99.7111	102.248	99.5889	215.801	235.344	235.365	225.189	130.997	133.107	134.948	137.103	37.4581	175.794	171.391	178.989	185.341	192.159	166.804	178.661	165.52	199.386	201.469	200.374	206.034	157.778	157.363	155.967	166.697	101.404	97.5013	98.5297	98.6103
37.4938	179.336	174.693	174.75	184.458	194.326	197.539	211.97	196.203	224.856	318.529	234.225	228.558	151.033	153.062	148.259	175.637	96.1001	99.2475	102.144	99.2211	215.749	235.455	235.399	224.68	130.917	133.043	134.779	136.617	37.5047	175.533	171.28	178.709	184.958	192.102	166.579	178.74	165.379	199.161	201.348	200.238	205.725	157.605	157.088	155.572	166.486	101.211	97.2882	98.3144	98.5172
37.5403	179.091	174.345	174.233	183.804	194.117	197.155	211.853	195.824	224.425	317.604	233.855	228.6	150.555	152.862	147.897	175.423	95.6751	99.304	101.805	99.0842	215.105	234.995	234.927	224.201	130.63	132.924	134.148	136.708	37.5512	175.182	171.037	178.481	184.734	191.782	166.309	178.412	165.063	198.992	201.037	200.081	205.493	157.178	156.721	155.517	166.46	101.094	97.2181	98.0933	98.2422
37.5868	178.605	173.94	174.466	183.683	194.049	196.901	210.886	195.482	223.894	317.266	233.476	227.89	150.719	152.63	147.618	175.489	95.8695	99.0657	101.57	98.9715	215.014	234.498	234.334	224.026	130.358	133.025	134.061	136.322	37.5978	174.906	170.687	178.025	184.619	191.284	165.844	177.937	164.785	198.569	200.459	199.648	205.238	156.729	156.397	155.623	166.334	100.744	97.2139	98.0715	98.0666
37.6334	178.551	173.718	174.044	183.102	193.495	196.002	210.502	195.224	223.468	316.088	233.023	227.58	150.573	152.353	147.125	174.827	95.7661	98.6377	101.506	98.5825	214.235	234.246	233.368	224.111	130.256	132.222	133.877	136.268	37.6443	174.8	170.344	177.899	184.342	191.114	165.694	177.874	164.486	198.473	200.207	199.392	204.949	156.622	156.175	155.332	165.956	100.634	96.8927	97.8081	97.925
37.6799	178.223	173.157	173.291	183.256	193.582	196.267	210.864	194.689	223.026	316.058	232.274	226.619	150.237	152.372	147.184	175.06	95.751	98.5672	101.333	98.6871	214.434	233.667	233.192	223.358	130.218	132.128	133.866	135.935	37.6909	174.656	169.973	177.997	183.932	190.732	165.443	177.422	164.043	198.236	199.769	198.987	204.531	156.541	156.096	154.883	165.386	100.393	96.4652	97.2703	97.7689
37.7264	178.031	172.716	173.057	182.579	193.073	195.748	210.504	194.535	223.109	315.909	232.15	226.332	149.985	152.071	146.859	174.681	95.4527	98.6133	101.186	98.4205	213.973	233.12	232.956	222.925	129.835	132.303	133.489	135.733	37.7374	173.935	170.037	177.727	183.657	190.588	165.001	177.467	163.908	197.32	199.409	198.528	204.048	156.416	156.087	154.435	164.939	100.225	96.2131	97.1401	97.5457
37.773	177.747	172.823	172.393	182.785	192.68	196.062	209.606	194.218	222.721	314.515	232.022	226.094	150.023	151.671	146.848	173.892	95.3243	98.5737	101.233	98.2147	213.218	232.916	232.796	222.719	129.836	131.965	133.305	135.282	37.784	173.785	169.469	177.584	183.226	190.625	164.788	177.142	163.869	196.885	199.186	198.234	203.645	156.181	155.57	154.08	165.043	99.9631	96.1699	97.1957	97.5558
37.8195	177.633	172.252	172.277	182.668	192.065	195.228	209.28	194.052	222.084	313.769	231.171	226.21	149.289	151.072	146.897	173.814	94.9438	98.1021	100.794	98.1256	212.925	232.478	231.996	222.058	129.708	131.587	133.453	135.168	37.8305	173.381	169.427	176.839	183.231	190.344	164.753	177.006	163.518	196.811	198.857	198.266	203.375	155.554	155.221	153.887	164.75	99.92	95.9959	97.0848	97.5796
37.866	177.391	172.034	171.993	182.125	192.035	195.14	209.08	193.763	221.973	313.892	231.707	225.367	149.618	151.065	146.356	173.884	95.1479	97.7644	100.732	98.0867	212.636	231.923	231.821	221.871	129.348	131.398	133.481	134.95	37.8771	173.239	168.852	176.471	182.273	190.066	164.391	176.306	163.136	196.734	198.664	197.781	202.712	155.097	155.133	153.822	164.686	99.7086	95.8788	96.6256	97.3301
37.9125	177.042	171.642	171.549	181.501	191.423	194.51	208.83	193.178	221.377	312.762	231.218	225.42	149.132	151.112	146.092	173.876	94.7732	97.8705	100.748	97.9922	212.34	231.779	231.294	222.024	128.956	131.445	133.144	135.278	37.9236	172.579	168.877	176.573	182.444	189.78	164.098	176.288	162.911	195.996	198.282	197.236	202.794	155.296	154.999	153.643	164.447	99.612	95.7595	96.5182	97.1194
37.9591	176.3	171.367	171.368	181.386	191.337	194.837	208.293	193.002	221.157	312.642	230.517	224.826	148.827	150.952	146.328	173.223	94.424	97.7428	100.178	97.5959	212.243	231.428	231.35	221.285	128.878	131.429	132.844	134.871	37.9702	172.575	168.167	176.194	181.611	189.412	163.707	175.604	162.469	195.592	197.865	196.915	202.634	155.235	154.599	153.176	164.091	99.3786	95.5813	96.4033	96.9588
38.0056	176.068	170.858	171.022	181.21	190.581	194.105	207.794	192.6	221.067	311.991	229.711	224.525	148.253	150.979	145.724	172.896	94.107	97.8673	100.231	97.587	211.772	231.161	230.733	221.071	128.805	131.011	132.454	134.602	38.0168	171.879	168.185	175.605	181.869	188.988	163.88	175.768	162.253	195.357	197.489	196.872	201.819	154.825	154.584	153.317	163.826	99.3307	95.2994	96.3985	96.7402
38.0521	176.258	170.913	170.931	180.614	190.766	193.893	207.655	192.514	220.307	311.818	230.018	224.046	148.507	150.306	145.976	172.692	94.0581	97.5772	100.139	97.2024	211.223	230.476	230.298	220.683	128.44	130.732	132.18	134.159	38.0633	171.537	167.612	175.197	181.259	188.722	163.365	175.068	161.701	194.934	197.3	196.265	201.488	154.698	154.021	153.01	163.678	99.0111	95.2246	96.0765	96.3652
38.0986	175.957	170.746	170.376	180.355	190.206	193.223	207.251	192.459	220.219	310.946	229.282	223.413	148.347	150.093	145.394	172.327	93.9389	97.0689	100.19	97.124	211.174	230.198	230.119	219.917	128.287	130.327	132.014	134.205	38.1099	171.265	167.708	175.227	181.482	188.46	162.801	175.422	161.818	194.465	196.349	195.947	200.834	154.505	153.815	152.66	163.086	99.0624	95.2395	95.9672	96.2537
38.1452	175.429	170.666	170.445	180.434	190.972	193.182	207.627	191.736	219.81	310.546	228.807	223.101	147.941	150.234	145.616	172.327	94.0258	97.3491	99.8495	96.9559	210.529	229.886	229.681	219.782	127.951	130.5	131.722	134.078	38.1564	171.255	167.478	174.899	180.602	188.186	162.468	174.815	161.505	194.047	196.069	195.539	200.521	154.094	153.618	152.331	162.604	98.5849	94.9007	95.7431	96.2364
38.1917	175.123	170.217	169.968	179.839	189.92	192.709	207.032	191.533	219.472	309.327	228.783	222.783	147.61	149.339	145.028	172	93.9365	97.2469	99.7993	96.8342	210.101	229.548	229.038	219.153	127.851	130.05	131.488	134.183	38.203	170.932	166.895	174.63	180.552	188.14	162.567	174.524	161.135	194.083	196.135	195.148	200.259	153.707	153.672	152.245	162.803	98.5112	94.7258	95.7674	96.0428
38.2382	174.692	170.015	169.682	179.854	189.731	192.74	206.112	191.404	219.015	309.221	228.443	222.771	147.47	149.687	144.941	171.813	93.4968	96.9819	99.4678	96.6463	209.912	229.104	229.086	218.903	127.256	130.05	131.412	133.746	38.2495	170.556	166.408	174.229	180.191	187.895	161.75	173.936	161.145	193.707	196.014	194.579	200.12	154.06	153.593	152.073	162.606	98.1616	94.4364	95.5527	95.8053
38.2847	174.706	169.435	169.265	179.371	189.269	192.218	205.774	191.152	218.72	308.824	227.619	222.336	147.223	149.306	144.343	171.773	93.1653	96.6475	99.3124	96.367	209.784	228.412	228.443	218.556	127.053	129.603	130.939	133.477	38.2961	170.241	166.298	173.63	179.866	187.828	161.732	174.391	160.785	193.374	195.624	194.692	200.038	153.605	153.139	151.903	162.105	98.2061	94.3878	95.2929	95.6055
38.3313	174.336	169.332	169.421	179.035	189.214	192.627	206.054	190.444	218.342	308.081	228.087	221.928	147.077	149.085	144.579	171.447	93.1991	96.3303	99.204	96.3946	209.769	228.108	228.133	218.43	127.198	129.551	130.833	133.096	38.3426	170.129	166.017	173.087	179.064	187.215	161.475	173.643	160.454	193.125	195.167	194.212	199.297	153.112	152.645	151.5	162.106	97.7816	94.286	94.9411	95.3751
38.3778	174.258	169.029	168.903	178.121	188.54	191.785	205.255	190.206	217.832	307.266	227.009	221.587	146.784	148.381	144.17	170.928	93.0626	96.2645	99.0813	96.0322	208.623	227.827	227.641	218.101	126.82	129.349	130.643	132.934	38.3892	169.306	166.079	173.579	179.851	187.017	161.671	173.449	160.319	192.695	194.763	193.732	199.243	153.006	152.586	151.29	161.446	97.8403	93.9663	95.1122	95.6021
38.4243	173.703	168.495	168.882	178.514	189.105	191.705	205.21	189.957	217.596	307.556	227.253	221.131	146.887	148.565	144.522	170.986	93.0823	96.1987	98.9424	96.0146	208.601	227.092	227.481	217.563	126.816	129.063	130.681	132.646	38.4358	169.321	165.4	173.07	179.144	186.606	161.356	172.927	160.216	192.038	194.529	193.17	198.869	152.828	152.484	151.053	161.436	97.6462	93.7362	94.8928	95.1536
38.4708	173.393	168.058	168.451	178.055	188.534	191.202	204.629	189.966	217.307	306.463	226.129	221.156	146.383	148.216	143.911	170.666	92.4376	96.0128	98.7331	95.8424	208.314	227.435	227.261	217.015	126.419	128.907	130.401	132.674	38.4823	169.088	165.166	172.8	178.785	187.078	161.005	172.694	159.71	192.489	194.279	193.459	198.51	152.652	152.249	150.942	160.956	97.5609	93.7283	94.6103	95.1684
38.5174	173.058	168.424	168.213	177.786	188.104	191.169	204.95	189.884	216.427	305.885	226.533	220.7	146.622	148.015	143.48	170.43	92.6581	95.9799	98.6821	95.7926	208.153	227.378	226.982	216.947	126.538	128.587	130.335	132.397	38.5289	168.76	164.61	172.387	178.15	186.306	160.923	172.259	159.53	191.933	193.613	192.849	198.127	152.52	151.748	150.735	161.142	97.1605	93.485	94.3406	94.8304
38.5639	172.803	167.674	167.692	177.497	187.334	190.414	204.292	189.383	216.632	304.743	226.066	220.296	145.817	147.609	143.198	169.734	92.3038	95.5052	98.4441	95.795	207.67	226.299	225.895	216.143	125.925	128.544	129.869	132.366	38.5754	168.285	164.653	172.169	178.076	186.062	160.035	172.514	159.128	191.507	193.521	192.783	197.833	151.801	151.703	150.437	160.633	97.1915	93.1529	94.4258	94.6569
38.6104	172.33	167.585	167.836	177.123	187.559	190.544	204.23	189.196	216.482	305.327	225.517	220.156	145.926	147.96	143.168	169.836	92.1952	95.6351	98.0375	95.3403	206.909	226.144	225.983	216.005	125.795	128.303	129.871	132.208	38.622	168.629	164.454	171.698	177.578	185.776	159.98	172.082	158.805	190.989	193.211	192.135	197.756	151.348	151.235	149.861	160.429	96.9334	93.1116	93.8619	94.5403
38.6569	172.605	167.045	167.053	176.637	186.767	189.769	203.423	188.957	216.268	303.657	224.708	219.752	145.496	147.174	143.027	169.262	92.0081	95.3757	97.8542	95.3172	207.081	225.924	225.465	216.609	125.795	128.148	129.51	131.792	38.6685	167.752	164.182	171.238	177.812	185.644	159.841	171.783	158.584	191.204	192.733	192.156	197.887	151.591	151.139	150.183	159.784	97.2347	93.0602	93.9472	94.0537
38.7035	171.813	166.726	167.013	176.588	186.974	189.629	203.337	188.622	215.126	303.553	224.832	218.923	145.741	147.063	143.04	169.047	91.957	95.1057	97.8166	95.0325	206.829	225.321	225.452	215.741	125.62	128.081	129.703	131.595	38.7151	168.064	163.774	170.967	176.925	185.203	159.162	170.834	158.372	190.81	192.76	191.64	196.852	151.411	151.022	149.651	159.943	96.5201	93.1469	93.5122	94.0588
38.75	171.592	166.475	166.816	176.174	186.503	188.966	202.972	188.381	214.942	303.409	224.325	219.026	145.333	147.183	142.748	169.073	91.9017	95.0959	97.4277	94.8085	206.214	224.957	224.895	215.511	125.332	127.799	129.314	131.858	38.7616	167.846	163.816	170.602	177.105	185.225	159.212	171.165	157.907	190.427	192.328	191.437	196.854	151.146	150.694	149.811	159.375	96.7856	92.6665	93.6413	93.9322
38.7965	171.667	166.617	166.285	175.905	186.526	189.239	202.832	187.971	215.265	302.775	223.943	218.394	145.205	146.917	142.781	168.961	91.5574	94.9141	97.244	94.6228	205.947	224.496	224.566	214.926	125.106	127.566	129.05	131.482	38.8082	167.366	163.304	170.572	176.712	184.944	159.031	170.979	157.881	189.938	191.698	191.125	196.369	150.725	150.455	149.405	159.577	96.2564	92.5423	93.5738	93.5713
38.8431	171.366	166.188	165.708	174.989	186.194	188.664	202.4	187.651	214.553	301.944	223.249	218.367	144.597	146.693	142.374	168.782	91.3557	94.6843	97.0882	94.5516	205.476	223.971	223.948	214.447	125.003	127.478	128.929	131.146	38.8547	166.709	163.004	169.904	176.73	184.736	158.566	170.608	157.648	189.717	191.564	190.805	195.71	150.697	150.515	148.917	158.751	96.3493	92.3233	92.9775	93.2472
38.8896	170.847	166.128	165.848	175.544	186.123	188.303	202.518	187.47	214.316	301.535	223.34	217.548	144.841	146.338	142.048	168.838	91.3108	94.4138	96.8973	94.2344	205.126	224.031	223.798	214.128	124.77	127.308	128.922	130.882	38.9013	166.371	162.348	169.605	175.884	184.38	158.12	170.521	157.231	189.152	191.138	190.193	196.024	150.577	150.042	148.731	158.913	95.8185	92.6203	92.9492	93.0576
38.9361	170.435	165.632	165.304	174.994	185.537	187.88	201.715	186.916	213.912	300.832	222.425	217.265	144.656	145.936	141.639	168.044	90.9481	94.2891	96.9195	94.0744	205.186	223.662	223.55	213.644	124.61	127.238	128.435	130.696	38.9479	166.21	162.398	169.695	175.927	184.089	158.392	170.491	157.245	188.997	191.409	190.449	195.396	149.95	150.273	148.251	158.479	95.8276	91.937	92.9417	93.2684
38.9826	170.422	165.496	165.088	175.054	185.971	188.499	202.077	187.02	213.445	301.043	222.564	216.721	144.437	145.984	141.534	167.843	90.8888	94.1514	96.7181	94.058	204.719	223.444	223.25	213.303	124.452	127.057	128.208	130.677	38.9944	166.087	162.11	169.47	175.016	183.465	157.899	169.802	156.929	188.607	191.131	189.873	195.15	149.802	149.89	147.949	158.735	95.4651	91.9894	92.9786	92.7371
39.0292	170.059	165.081	164.737	174.453	185.141	187.989	201.341	186.768	213.27	299.486	221.943	216.542	144.049	145.686	141.42	167.724	91.1356	94.1304	96.66	93.9067	204.136	222.894	222.548	213.064	124.534	126.66	128.139	130.394	39.041	165.635	162.028	168.928	175.445	183.686	158.043	169.744	156.856	188.449	190.444	189.226	194.688	149.616	149.624	147.636	158.167	96.1153	92.1237	92.7051	92.8746
39.0757	169.625	164.689	164.551	174.353	185.476	187.371	201.338	186.454	213.127	298.951	221.329	216.355	143.843	145.695	141.2	167.587	90.8111	93.8396	96.1435	93.6538	203.929	222.708	222.025	212.596	124.263	126.468	128.016	130.008	39.0875	165.445	161.676	168.466	174.714	183.236	157.473	169.401	156.339	187.995	189.933	189.155	194.054	149.325	149.6	147.544	157.746	95.107	91.7165	92.5036	92.8478
39.1222	169.176	164.086	164.179	173.611	184.562	187.081	200.839	185.983	212.582	298.169	221.226	215.9	143.537	145.502	140.95	167.329	90.4919	93.5244	96.0979	93.3203	203.606	222.308	222.208	212.074	124.247	126.243	127.723	130.085	39.1341	165.183	161.408	168.343	174.671	183.225	157.221	169.533	156.204	187.615	189.68	188.695	193.804	149.336	148.965	146.872	157.289	95.2843	91.6338	92.2408	92.4775
39.1687	168.91	164.264	163.737	173.746	184.539	187.102	200.567	185.996	212.098	298.509	221.085	216.266	143.483	145.097	140.833	166.847	90.2796	93.6086	95.9592	93.1534	203.279	221.668	221.513	211.771	124.053	126.02	127.522	129.833	39.1806	164.909	161.091	167.95	173.964	182.889	157.088	168.815	156.229	187.617	189.34	188.175	193.452	149.063	148.861	147.183	157.682	94.9196	91.3173	92.0277	92.3769
39.2153	168.676	163.751	163.646	173.299	183.907	186.558	200.336	185.746	211.731	297.687	220.144	215.888	143.169	144.805	140.485	166.826	90.024	93.2847	95.9493	93.174	203.091	221.442	221.349	211.643	123.742	126.021	127.222	129.763	39.2272	164.603	160.726	167.722	173.712	182.982	157.029	168.579	155.855	186.854	189.233	188.744	193.548	148.903	148.75	147.503	156.958	94.8624	91.1328	91.7255	92.2961
39.2618	168.406	164.364	163.657	173.13	183.61	186.45	200.426	185.192	211.314	296.673	220.001	215.034	143.009	144.867	140.352	166.406	89.9099	93.1635	95.9834	93.1196	202.732	221.007	221.146	211.48	123.647	126.094	127.004	129.473	39.2737	164.627	160.133	167.38	173.075	182.168	156.173	167.887	155.629	186.59	188.685	187.921	192.91	148.753	148.248	147.004	157.105	94.596	91.0527	91.6413	92.1485
39.3083	168.026	163.794	163.349	172.62	182.888	186.17	200.016	184.792	211.046	296.156	219.798	214.483	142.628	144.79	140.27	166.092	89.8499	93.0653	95.7351	92.7669	202.08	220.326	220.601	210.995	123.298	125.93	126.996	129.519	39.3203	164.318	160.135	167.413	173.376	182.337	156.165	167.872	155.181	186.596	188.597	187.639	192.905	148.663	148.02	146.617	156.432	94.7819	90.5125	91.5277	91.706
39.3548	167.967	163.348	162.884	172.589	182.846	186.19	199.806	184.546	210.839	296.23	219.7	213.771	142.554	144.464	140.126	165.937	89.7175	92.8849	95.5352	92.7403	201.784	220.028	220.125	210.473	123.088	125.704	126.9	129.406	39.3669	164.091	159.719	167.053	172.792	182.087	155.885	167.432	154.84	185.938	188.43	187.073	192.264	148.109	147.875	146.498	157.004	94.0877	90.8704	91.1616	91.5209
39.4014	167.653	163.002	162.516	172.084	182.564	185.729	199.358	184.23	210.615	295.438	219.497	213.552	142.401	144.091	139.876	165.814	89.4629	92.8348	95.3708	92.8215	201.607	220.018	219.907	210.194	122.89	125.322	126.66	129.064	39.4134	163.228	159.803	166.521	172.995	181.596	155.745	167.789	155.071	186.003	188.067	187.132	191.824	147.827	147.666	146.318	156.139	94.4525	90.612	91.1787	91.505
39.4479	167.328	162.878	162.354	171.777	182.246	185.558	198.714	183.703	210.027	294.507	219.187	213.319	141.928	144.089	139.617	165.817	89.1646	92.6982	95.2208	92.5124	201.053	219.74	219.555	209.817	122.7	125.002	126.35	128.956	39.46	163.347	159.33	166.548	172.442	181.754	155.329	167.131	154.6	185.626	187.589	187.024	191.425	147.714	147.519	146.046	156.22	93.9568	90.5114	90.8967	91.4439
39.4944	167.163	162.535	162.055	171.554	181.946	185.045	198.297	183.499	209.754	293.857	218.589	212.927	141.829	143.927	139.349	165.655	88.936	92.3899	95.0984	92.3757	200.556	219.172	219.008	209.473	122.467	125.11	126.052	128.833	39.5065	162.976	159.205	166.189	172.494	181.283	155.084	167.444	154.154	184.965	187.673	186.808	191.648	147.622	147.385	146.096	155.817	94.1173	90.1597	91.0596	91.2166
39.5409	166.937	162.141	161.916	171.339	181.764	184.673	198.187	183.543	209.644	293.565	217.962	212.765	141.917	143.585	139.092	165.311	88.8757	92.1909	94.8225	92.2398	200.473	218.823	218.611	209.24	122.217	124.986	125.927	128.394	39.5531	162.828	158.81	166.134	171.877	180.755	154.837	166.816	153.795	184.728	186.717	186.241	191.073	147.228	146.885	145.879	155.58	93.6129	89.9712	90.7875	91.0234
39.5875	166.528	161.751	161.817	170.998	181.156	184.4	197.953	183.027	209.193	293.291	217.732	212.598	141.767	143.414	139.017	165.029	88.8578	92.0663	94.5296	91.9629	200.425	218.496	218.31	209.069	122.229	124.754	125.76	128.107	39.5996	162.46	158.415	165.378	172.043	180.929	155.11	166.368	153.897	184.524	186.796	186.214	190.565	147.088	146.726	145.444	155.19	93.6635	89.8327	90.953	90.8484
39.634	166.164	161.42	161.614	170.588	180.71	184.09	197.504	182.462	208.717	292.803	217.337	212.163	141.338	143.243	139.003	164.728	88.6192	91.813	94.3552	91.8538	200.004	218.004	217.911	208.787	122.118	124.715	125.566	128.064	39.6462	162.561	158.173	165.224	171.429	180.679	154.404	165.776	153.622	184.444	186.352	185.894	190.418	146.893	146.784	145.369	155.156	93.2494	89.6059	90.756	90.7438
39.6805	165.696	161.012	161.228	170.204	180.823	184.07	197.379	182.634	208.295	292.568	216.976	211.471	141.043	142.873	138.824	164.358	88.4418	91.7303	94.2272	91.7052	199.377	217.668	217.604	208.293	122.028	124.373	125.483	127.644	39.6927	161.642	158.039	164.972	171.4	179.967	154.26	165.966	153.003	184.164	185.532	185.764	190.116	146.509	146.342	145.418	154.913	93.2973	89.5636	90.4574	90.4299
39.727	165.394	160.736	160.737	169.923	180.398	183.486	197.077	182.372	207.975	291.959	217.004	211.217	140.775	142.451	138.594	164.228	88.3346	91.7091	94.1319	91.6331	198.883	217.225	217.585	207.947	121.718	124.181	125.111	127.637	39.7393	161.277	157.506	164.716	170.678	179.646	153.982	165.654	152.848	183.547	185.289	185.307	189.891	146.373	146.107	145.043	154.804	92.8195	89.4347	90.2433	90.4186
39.7736	165.091	160.605	160.78	169.816	180.324	183.405	196.578	181.731	207.877	291.622	216.861	211.254	140.511	142.336	138.528	164.017	88.3047	91.5036	93.9847	91.5354	198.583	216.952	217.118	207.565	121.435	123.924	125.125	127.523	39.7858	160.902	157.789	164.984	170.504	180.287	154.03	165.672	152.596	183.181	185.512	185.11	189.831	146.054	146.01	144.851	154.526	92.9106	89.3771	90.1439	90.1609
39.8201	164.734	160.013	160.291	169.43	179.897	183.18	196.394	181.382	207.796	291.005	216.435	210.923	140.66	142.236	138.401	163.79	88.2746	91.3763	93.6709	91.2232	198.212	216.72	216.593	207.215	121.304	123.804	124.914	127.325	39.8324	160.811	157.315	164.037	169.891	179.717	153.556	165.425	152.296	183.028	185.193	184.442	189.393	146.102	145.645	144.69	154.188	92.5813	89.2218	89.9372	89.9525
39.8666	164.616	159.675	159.945	169.003	179.59	182.529	196.142	181.233	207.197	290.267	215.758	210.695	140.379	142.119	138.189	163.674	87.9434	91.2235	93.3532	90.8017	198.154	216.3	216.346	206.865	121.146	123.653	124.6	127.032	39.879	160.647	157.008	163.788	170.014	179.181	153.55	165.006	152.392	182.779	184.753	184.255	188.855	145.805	145.099	144.245	153.953	92.5441	88.9063	89.6614	89.8987
39.9132	164.02	159.552	159.587	169.216	179.911	182.461	196.018	181.111	206.87	290.359	215.488	209.859	140.333	141.667	137.913	163.557	87.6825	90.927	93.3203	90.6614	197.727	215.833	216.208	206.64	121.053	123.7	124.353	126.927	39.9255	160.414	156.424	163.485	169.427	178.625	152.93	164.616	151.979	182.454	184.313	183.773	188.354	145.59	144.782	143.913	153.793	92.2478	88.671	89.5246	89.7823
39.9597	163.776	159.174	159.401	168.744	179.287	182.035	195.394	180.806	206.721	289.505	215.2	209.542	139.923	141.678	137.663	163.246	87.6039	90.6997	93.3734	90.5987	197.481	215.33	215.395	206.043	120.669	123.415	124.163	126.879	39.9721	160.087	156.157	163.042	169.189	179.261	152.717	164.777	151.861	181.889	184.048	183.495	187.957	145.443	144.79	143.493	153.231	92.2765	88.5957	89.2906	89.4822
40.0062	163.624	159.093	159.236	168.633	178.939	182.224	195.425	180.424	205.975	289.127	214.888	209.493	140.041	141.827	137.491	162.736	87.4616	90.6656	93.0228	90.63	197.304	214.894	214.974	205.54	120.48	123.165	124.02	126.502	40.0186	160.109	155.785	162.611	168.768	178.705	152.353	164.083	151.559	181.601	183.481	182.866	187.861	145.218	144.944	143.418	152.986	92.1461	88.5315	89.0239	89.2835
40.0527	163.545	158.941	158.988	167.721	178.478	181.611	194.942	180.311	205.455	288.521	214.238	209.047	139.763	141.263	137.182	162.46	87.3511	90.4709	92.7463	90.4485	196.789	214.562	214.891	205.616	120.149	122.825	123.944	126.415	40.0652	159.222	155.825	162.762	168.808	178.456	152.053	163.707	151.434	181.179	183.384	182.742	187.665	144.949	144.941	143.424	152.681	92.154	88.3674	88.9196	89.4482
40.0993	163.123	158.805	158.579	167.617	178.283	181.447	194.681	180.204	205.702	287.622	213.878	208.661	139.666	141.007	136.942	162.074	87.1096	90.4106	92.792	90.2358	196.314	214.516	214.632	205.116	120.173	122.741	123.699	126.32	40.1117	159.15	155.525	162.48	168.212	178.052	151.811	163.523	151.16	180.819	183.296	182.216	187.277	144.64	144.457	143.085	152.425	91.9867	88.16	88.7363	89.2425
40.1458	162.83	158.444	158.244	167.206	177.781	180.782	194.157	179.517	205.301	286.765	213.376	208.345	139.074	140.696	136.796	161.775	87.1651	90.1291	92.8201	89.9598	196.241	214.35	214.498	205.127	120.118	122.615	123.386	126.091	40.1583	159.123	155.396	162.339	168.238	177.968	151.846	163.476	151.009	180.702	182.905	181.986	187.152	144.23	143.93	142.982	152.398	91.7797	87.9303	88.7512	88.9534
40.1923	162.424	157.789	158.257	167.146	177.833	180.478	193.89	179.148	204.506	286.855	212.963	208.153	138.874	140.792	136.575	161.786	87.0277	90.1397	92.6201	89.9191	195.881	213.884	213.804	204.71	119.931	122.285	123.348	125.861	40.2048	158.918	154.922	162.121	167.694	177.652	151.618	163.233	150.732	180.69	182.31	181.834	186.574	144.089	143.741	142.734	152.161	91.5282	87.8717	88.8148	88.7753
40.2388	162.242	157.626	157.727	166.468	177.283	179.995	193.528	178.859	204.169	286.02	212.568	207.873	138.64	140.696	136.506	161.731	86.7032	90.0898	92.4892	89.8952	195.601	213.295	212.97	204.299	119.678	121.958	123.352	125.953	40.2514	158.522	154.485	161.695	167.398	177.277	151.295	162.968	150.191	180.214	181.942	181.324	186.092	143.874	143.572	142.347	152.117	91.1461	87.7616	88.6621	88.6437
40.2854	161.997	157.61	157.707	166.629	177.357	179.97	193.224	178.691	204.188	285.438	212.415	207.607	138.552	140.235	136.275	161.407	86.5427	89.9653	92.2025	89.5669	195.566	212.85	212.902	203.93	119.512	121.521	123.07	125.362	40.298	158.061	154.223	161.185	167.218	177.115	151.157	162.704	149.85	179.83	181.735	180.979	186.048	143.727	143.281	142.167	152.147	90.9554	87.5659	88.4102	88.5004
40.3319	161.623	157.421	157.294	166.174	176.915	179.758	193.101	178.293	203.852	285.134	212.025	207.381	138.414	140.058	136.052	160.961	86.4713	89.8414	91.9021	89.392	195.122	212.545	212.933	203.648	119.409	121.154	122.973	125.052	40.3445	158.062	153.908	160.939	166.57	176.911	150.966	162.367	149.85	179.933	181.543	180.738	185.688	143.793	143.003	142.055	151.544	90.8541	87.3727	88.1235	88.127
40.3784	161.609	157.065	156.963	166.026	176.671	179.619	192.669	178.064	203.685	284.692	211.429	206.871	138.046	140.235	135.928	160.782	86.1653	89.4931	91.6568	89.302	194.749	212.295	212.644	203.219	119.202	121.311	122.741	125.126	40.3911	157.256	153.948	160.469	166.432	176.724	150.493	161.88	149.85	179.569	181.51	180.408	185.491	143.509	142.718	141.892	151.123	90.7435	87.2318	88.0589	88.0692
40.4249	161.291	156.659	156.605	165.657	176.202	179.413	192.086	177.852	203.14	284.408	210.93	206.539	137.627	139.933	135.57	160.526	86.0402	89.1697	91.5148	89.1251	194.306	211.93	211.993	202.872	118.991	121.32	122.475	124.862	40.4376	157.147	153.388	160.231	166.002	176.505	150.231	161.394	149.54	179.097	180.956	179.962	185.373	143.151	142.614	141.706	151.16	90.5906	87.1276	88.006	87.9816
40.4715	160.974	156.589	156.386	165.452	176.237	179.151	192.275	177.691	202.835	283.719	211.06	206.03	137.377	139.575	135.321	160.277	86.1203	89.0516	91.3663	88.9232	193.795	211.837	211.425	202.621	118.799	121.271	122.481	124.818	40.4842	157.011	153.589	160.485	166.138	176.292	150.219	161.648	149.353	178.604	180.691	179.687	184.67	142.85	142.687	141.528	150.657	90.4557	86.8195	87.648	87.6829
40.518	160.87	156.152	156.225	164.923	175.961	178.709	192.111	177.51	202.412	283.095	210.848	205.537	137.371	139.444	135.294	159.987	85.8764	88.8232	91.1818	88.8188	193.626	211.654	211.306	202.289	118.506	121.303	122.43	124.931	40.5307	157.134	153.237	160.284	165.346	175.862	149.801	161.251	149.136	178.303	180.473	179.072	184.275	142.717	142.408	141.048	150.609	90.2028	86.7595	87.3315	87.7202
40.5645	160.473	155.807	156.077	164.739	175.686	178.519	191.763	177.015	201.91	283.247	210.506	205.259	137.341	139.252	135.039	159.98	85.565	88.5759	91.078	88.8334	193.438	211.209	211.048	201.962	118.274	120.896	122.072	124.619	40.5773	156.328	152.683	159.582	165.49	175.858	149.588	160.918	148.519	177.963	180.068	178.935	184.169	142.517	142.238	141.019	150.534	90.2033	86.502	87.2856	87.4598
40.611	160.129	155.768	155.792	164.788	175.154	178.348	191.421	176.704	201.791	282.968	210.256	204.928	137.156	138.956	134.743	160.084	85.4762	88.4983	90.8891	88.6457	193.084	210.76	210.53	201.633	118.205	120.583	121.734	124.236	40.6238	156.337	152.454	159.353	164.874	175.211	149.377	160.507	148.11	177.723	179.531	178.685	183.473	142.324	142.111	140.878	149.992	89.8316	86.3421	87.2033	87.1729
40.6576	159.977	155.632	155.465	164.414	174.456	177.952	190.979	176.507	201.517	282.267	209.696	204.7	136.897	138.779	134.609	159.644	85.4106	88.4374	90.8079	88.3928	192.727	210.121	209.864	201.5	118.29	120.764	121.855	124.2	40.6704	156.155	152.178	158.946	164.873	175.266	149.259	160.472	148.315	177.38	179.429	177.942	183.679	142.206	141.962	140.778	149.821	89.6375	86.0936	87.1238	87.2022
40.7041	159.894	155.265	155.184	163.872	174.571	177.734	190.767	175.972	201.242	281.673	209.613	204.556	136.637	138.653	134.326	159.401	85.1465	88.3371	90.8532	88.3628	192.657	209.803	209.341	200.958	118.231	120.719	121.696	123.911	40.7169	155.99	151.679	158.578	164.159	174.757	148.842	160.016	148.067	177.079	178.942	177.818	183.419	142.09	141.752	140.432	149.939	89.2774	85.996	86.6953	86.9837
40.7506	159.585	154.755	154.617	163.045	173.973	177.285	190.283	175.659	200.746	280.776	209.411	204.338	136.497	138.369	134.177	159.297	84.991	88.1893	90.6377	88.258	192.575	209.424	209.396	200.342	117.803	120.196	121.445	123.831	40.7635	155.04	151.499	158.569	164.404	174.693	148.5	160.1	148.149	176.975	179.012	177.588	182.74	141.769	141.527	140.109	149.566	89.3782	85.8215	86.7058	86.94
40.7971	158.89	154.791	154.331	163.231	174.323	177.126	190.33	175.646	200.294	280.642	208.899	203.729	136.508	138.365	134.142	158.994	85.0083	88.1154	90.4102	87.9783	192.242	208.962	209.524	199.966	117.65	120.1	121.282	123.657	40.8101	154.848	151.112	157.924	163.852	174.45	148.182	159.628	147.974	176.475	178.481	177.301	182.544	141.662	141.204	139.946	149.512	89.2087	85.7252	86.3793	86.586
40.8437	158.801	154.182	154.217	162.866	173.742	176.508	189.85	175.636	199.949	279.881	208.181	203.287	136.174	138.006	133.825	158.803	84.7368	87.9795	90.3297	87.9385	191.924	208.925	209.151	199.623	117.46	119.855	121.316	123.555	40.8566	154.942	151.186	158.125	163.574	174.446	148.088	159.537	147.317	176.065	178.252	177.349	182.366	141.452	141.093	139.769	149.232	89.0838	85.6846	86.2306	86.4391
40.8902	158.353	154.067	153.88	162.493	173.566	176.692	189.72	175.451	200.042	279.346	207.599	203.124	135.949	137.902	133.823	158.618	84.6657	87.6828	89.9668	87.7361	191.572	208.624	208.465	199.478	117.401	119.56	121.001	123.247	40.9032	154.942	150.575	157.265	162.954	173.87	147.775	158.983	146.967	175.688	177.945	177.047	182.055	141.242	140.975	139.324	148.833	89.0665	85.6251	86.1957	86.2751
40.9367	157.996	153.795	153.448	162.075	173.25	176.257	189.319	174.954	199.483	279.068	207.794	202.773	135.756	137.6	133.807	158.216	84.5858	87.4285	89.8129	87.3258	190.933	208.33	208.355	199.093	117.33	119.591	120.607	123.165	40.9497	154.259	150.676	157.182	163.293	174.026	147.736	158.783	146.754	175.729	177.874	176.786	181.759	141.186	140.935	139.562	148.71	88.8339	85.2855	86.1741	86.0843
40.9833	158.25	153.116	153.315	162.544	173.155	176.154	189.417	174.716	199.271	278.417	207.717	202.313	135.674	137.664	133.551	157.913	84.3811	87.3168	89.7257	87.1934	190.584	207.806	208.173	198.704	117.087	119.322	120.734	122.665	40.9963	154.13	150.063	156.883	162.573	173.716	147.399	158.504	146.15	175.422	177.431	176.268	181.329	140.625	140.241	139.511	148.556	88.5669	85.0318	85.9907	86.0809
41.0298	157.842	152.679	152.821	162.05	172.842	175.907	188.926	174.297	199.168	278.092	207.178	202.185	135.419	137.294	133.123	157.699	84.2806	87.1572	89.4437	87.0404	190.577	207.671	207.802	198.712	116.793	119.048	120.318	122.648	41.0428	154.092	150.413	156.669	162.432	173.487	147.413	158.392	146.379	174.963	177.247	175.95	181.243	140.35	139.978	138.986	148.182	88.786	85.0864	85.6851	86.0286
41.0763	157.227	152.774	152.814	162.113	172.956	175.546	188.852	174.167	198.695	277.393	207.01	201.519	135.254	136.809	132.958	157.424	84.317	86.9547	89.2396	86.8143	190.5	207.327	207.593	198.312	116.832	119.022	119.973	122.594	41.0894	153.762	149.671	156.077	161.731	173.056	147.009	158.097	145.971	174.653	176.964	175.698	180.77	139.937	139.903	139.004	148.191	88.4466	84.8923	85.2979	85.7115
41.1228	157.27	152.443	152.416	161.526	172.635	175.09	188.432	173.818	198.457	276.373	206.503	201.067	135.072	136.637	132.547	157.249	83.9579	86.7049	89.0097	86.6843	190.004	206.795	206.782	198.037	116.737	118.895	119.972	122.488	41.1359	153.104	149.577	155.731	162.214	173.097	146.67	158.006	145.68	174.483	176.741	175.592	180.501	139.866	139.676	138.543	147.634	88.3731	84.5009	85.3433	85.548
41.1694	156.793	152.219	152.5	161.071	172.395	174.792	187.954	173.717	198.199	276.087	206.07	201.193	134.963	136.721	132.353	157.214	83.9117	86.6229	88.8638	86.5367	189.355	206.602	206.4	197.833	116.602	118.623	119.711	122.184	41.1825	152.945	149.01	155.298	161.248	172.886	146.465	157.446	145.262	174.074	176.125	175.242	180.105	139.777	139.326	138.379	147.334	88.0079	84.4856	85.2612	85.3689
41.2159	156.628	151.638	152.128	160.459	171.509	173.932	187.441	173.297	197.642	275.319	205.495	201.087	134.545	136.508	132.308	157.166	83.8037	86.4586	88.9388	86.459	188.96	206.069	206.181	197.159	116.355	118.488	119.573	122.058	41.2291	152.803	148.855	155.534	161.389	172.717	146.388	157.609	145.198	174.181	176.055	174.881	179.996	139.599	139.31	138.295	146.9	87.9129	84.3379	85.0819	85.2004
41.2624	156.438	151.845	151.831	160.717	171.789	174.503	187.593	173.205	197.15	275.567	205.758	200.441	134.668	136.244	132.345	156.921	83.5817	86.5898	88.7377	86.139	188.507	205.552	206.155	196.939	116.416	118.395	119.322	121.762	41.2756	152.452	148.48	155.073	160.756	172.173	145.698	157.351	145.117	173.937	175.57	174.669	179.488	139.194	138.799	137.951	147.311	87.6319	84.2515	84.9445	85.1426
41.3089	156.072	151.513	151.205	160.39	171.132	174.286	187.027	172.782	197.035	274.423	205.027	199.952	134.313	135.832	132.231	156.473	83.2801	86.4324	88.6933	86.273	188.247	205.468	205.447	196.874	116.053	118.153	119.341	122.258	41.3222	152.259	148.463	154.852	160.816	172.137	145.838	156.957	144.455	173.118	175.177	174.183	179.088	139.02	138.565	137.603	146.99	87.5769	84.1517	84.6477	85.0412
41.3555	155.807	151.472	151.423	160.288	171.5	174.083	186.876	172.417	196.475	274.145	204.289	200.034	134.006	135.937	131.925	155.989	83.0308	85.9996	88.5806	86.0233	188.115	205.261	205.075	196.034	115.637	118.073	118.949	121.845	41.3687	152.038	148.036	154.241	160.347	171.825	145.333	156.358	144.308	172.731	174.908	173.774	178.703	138.683	138.447	137.382	146.869	87.2143	84.0142	84.3073	84.91
41.402	155.481	151.156	151.108	159.701	171.026	173.84	186.544	172.23	196.078	273.111	203.805	199.796	133.811	135.726	131.368	155.81	82.7291	85.8954	88.2678	85.7738	187.914	205.016	205.094	195.928	115.648	118.004	118.67	121.59	41.4153	151.538	147.893	154.263	160.016	171.676	145.327	156.63	144.255	172.717	174.631	173.945	178.43	138.701	138.436	137.546	146.234	87.3529	83.7142	84.3942	84.8382
41.4485	155.521	151.121	150.91	159.922	171.087	173.542	186.255	171.998	196.125	273.653	204.194	199.275	133.706	135.666	131.233	155.578	82.7723	85.6645	87.5301	85.6173	187.382	204.88	204.366	195.756	115.424	117.683	118.712	121.091	41.4618	151.35	147.341	154.25	159.486	171.505	145.128	156.094	143.703	172.574	174.44	173.582	178.069	138.532	138.514	137.535	146.559	87.002	83.3499	84.5394	84.3499
41.495	155.144	150.486	150.558	159.413	170.359	172.637	185.766	171.393	195.724	272.426	203.225	199.07	133.348	135.039	131.155	155.53	82.54	85.7062	87.6882	85.461	187.15	204.208	204.246	195.45	115.047	117.63	118.826	121.355	41.5084	150.926	147.554	153.864	159.61	171.277	145.008	155.831	143.877	172.124	174.355	173.011	178.172	138.256	137.931	137.065	146.03	86.9934	83.6091	84.1705	84.3727
41.5416	155.218	150.209	150.726	159.376	170.274	172.887	185.752	171.428	195.537	271.973	203.656	198.675	133.36	135.172	131.229	155.209	82.2589	85.4208	87.5351	85.2606	186.63	203.623	203.796	194.535	114.681	117.286	118.619	121.011	41.5549	150.767	147.183	153.627	159.383	170.941	144.422	155.151	143.531	171.601	174.137	173.008	177.849	138.124	137.629	136.798	145.554	86.4002	83.3768	83.7648	84.0302
41.5881	154.877	149.664	150.028	158.762	169.79	172.17	184.985	171.258	195.065	271.328	202.781	198.395	132.953	134.543	130.954	155.143	82.4324	85.3521	87.8253	85.2305	186.617	203.562	203.965	194.716	114.865	117.093	118.213	121.082	41.6015	150.231	147.196	153.459	159.086	170.671	144.502	155.568	143.288	171.675	173.314	172.511	177.579	137.926	137.507	136.536	145.868	86.6622	83.1573	83.8085	84.05
41.6346	154.197	149.976	149.8	158.733	169.631	172.539	185.271	171.229	194.579	270.95	202.788	198.107	132.876	134.932	130.686	154.816	82.1374	85.4298	87.6095	85.402	186.341	203.404	203.203	194.223	114.599	116.702	118.048	120.871	41.648	150.255	146.816	153.067	158.451	169.963	143.614	155.278	142.99	171.496	172.83	172.339	176.879	137.549	137.375	136.347	146.118	86.1581	82.8403	83.388	83.661
41.6811	154.017	149.654	149.326	158.118	168.867	171.817	184.796	170.739	194.494	270.305	202.067	198.008	132.922	134.183	130.498	154.822	81.8814	85.2264	87.1617	85.042	186.186	202.957	203.015	194.109	114.366	116.767	118.227	120.59	41.6946	150.192	146.716	152.876	158.521	170.45	143.816	155.155	142.847	171.275	172.796	171.867	177.073	137.369	137.157	136.053	144.971	86.4938	82.6813	83.8904	83.9583
41.7277	153.607	149.192	149.612	158.052	168.856	171.735	184.755	170.373	194.072	269.829	202.261	197.217	132.451	134.681	130.148	154.53	81.9971	85.0267	87.0859	84.9131	185.201	202.501	202.214	193.93	114.429	116.798	118.003	120.333	41.7412	150.029	146.204	152.56	157.711	170.082	143.359	154.75	142.575	170.601	172.288	171.452	176.684	137.076	137.02	135.931	145.465	85.8893	82.4907	83.2476	83.54
41.7742	153.341	148.826	149.045	157.308	168.483	171.016	184.417	170.12	193.544	269.052	201.606	197.026	132.211	134.339	130.058	154.332	81.9589	84.8948	86.8568	84.7222	184.847	202.246	202.278	192.899	114.281	116.641	117.398	120.239	41.7877	149.114	146.202	152.095	158.074	169.82	143.72	154.451	142.411	170.599	171.988	171.382	176.337	137.272	136.995	135.725	144.725	86.136	82.3839	83.2717	83.2546
41.8207	152.739	148.85	148.483	157.134	168.758	170.969	184.031	170.026	193.542	269.295	201.451	196.303	132.207	133.934	129.925	154.016	81.5128	84.5816	86.5779	84.3134	184.745	201.692	201.662	192.891	114.184	116.3	117.506	120.07	41.8343	149.044	145.911	151.828	157.39	169.622	143.168	154.073	142.317	170.227	171.747	171.014	175.547	137.203	136.575	135.648	144.942	85.7674	82.5209	83.2997	83.6357
41.8672	152.839	148.301	148.088	156.616	168.062	170.454	183.638	169.431	193.178	268.136	201.306	196.051	131.876	133.518	129.802	153.97	81.2939	84.4586	86.7533	84.1764	184.734	201.813	201.881	192.69	114.196	116.155	117.505	120.117	41.8808	149.092	145.56	151.808	157.408	169.448	142.971	154.085	141.703	169.93	171.606	170.771	175.791	136.694	136.467	135.466	144.243	85.699	82.277	82.84	83.0963
41.9138	152.485	148.362	148.073	156.426	168.366	170.591	183.192	169.491	192.757	267.86	200.52	196.01	131.69	133.706	129.673	153.88	81.2373	84.0525	86.4683	84.2807	184.34	201.215	201.279	192.512	113.72	115.859	117.109	119.501	41.9274	149.049	144.959	151.656	156.791	169.208	142.345	153.531	141.416	169.565	171.362	169.998	175.368	136.709	136.094	135.073	144.4	85.1253	82.1677	82.6503	83.085
41.9603	152.199	147.798	147.811	156.237	167.888	170.028	182.773	169.084	192.416	266.86	199.868	196.184	131.426	133.406	129.443	153.549	81.0098	84.3243	86.528	84.118	184.111	200.919	200.915	192.168	113.612	115.897	117.074	119.654	41.9739	148.107	144.775	151.337	156.805	168.668	143.086	153.664	141.75	169.439	171.011	170.073	174.845	136.289	136.1	135.019	143.878	85.2822	82.1076	82.687	82.5421
42.0068	151.95	148.054	148.015	156.275	167.803	170.091	183.075	169.339	191.823	267.104	200.307	195.363	131.551	133.489	129.219	153.426	81.1657	84.0241	86.1758	84.1517	183.289	200.425	200.254	191.631	113.642	115.292	117.068	119.21	42.0205	148.026	144.522	150.923	156.277	168.456	142.516	152.98	141.339	168.962	170.571	170.142	174.429	136.079	136.054	134.674	143.751	85.1347	81.9597	82.4263	82.5907
42.0533	151.369	147.361	147.504	155.52	166.998	169.696	182.666	168.757	191.62	266.119	199.474	194.987	130.941	133.138	129.088	153.03	81.0078	83.7171	86.0149	83.8575	183.444	200.278	200.265	191.394	113.528	115.714	116.857	119.463	42.067	147.836	144.625	150.9	156.314	168.396	142.118	153.135	140.891	168.94	171.159	170.032	174.72	136.178	135.993	134.568	143.572	85.3327	81.7659	82.2298	82.5409
42.0999	151.463	147.183	147.243	155.667	167.188	170.15	182.819	168.468	191.399	266.189	199.747	194.944	131.083	132.685	129.011	152.764	80.6828	83.4241	85.8364	83.6463	183.108	200.009	199.615	191.213	113.097	115.951	116.555	119.201	42.1136	147.514	144.106	150.824	155.672	168.278	141.507	152.799	140.659	168.822	170.46	169.589	174.323	135.769	135.527	134.463	143.309	84.9211	81.5883	82.2725	82.4166
42.1464	151.034	146.599	146.642	154.977	166.694	169.297	181.979	168.157	191.33	265.103	199.014	194.797	130.912	132.456	128.911	152.562	80.5274	83.4783	85.8856	83.2197	182.983	199.794	200.307	191.087	113.09	115.233	116.436	118.81	42.1601	147.038	143.858	150.423	155.483	167.925	141.654	153.058	140.602	167.968	169.884	169.196	173.75	135.666	135.196	134.296	142.699	84.808	81.1245	82.2112	82.3643
42.1929	151.159	146.904	146.886	155.32	166.239	169.172	181.788	167.701	191.089	265.524	198.525	193.859	130.698	132.683	128.665	152.264	80.2284	83.4542	85.4338	83.4352	182.578	199.345	199.22	190.519	113.17	114.791	116.304	118.463	42.2067	146.869	143.168	149.792	154.864	167.775	141.105	152.427	140.37	167.692	169.755	169.042	173.204	135.411	134.896	133.876	142.788	84.5964	81.1196	81.9362	82.039
42.2395	150.717	146.435	146.244	155.044	166.04	168.486	181.253	167.445	190.532	264.497	198.462	193.723	130.309	132.155	128.408	152.213	80.1429	83.3726	85.3843	82.8991	181.899	198.758	198.79	190.069	112.903	115.228	115.893	118.445	42.2533	146.314	143.762	149.922	155.467	167.839	141.388	151.699	139.825	167.056	169.423	168.801	173.043	135.08	135.341	133.849	142.558	84.5892	81.0556	81.4627	81.7832
42.286	150.299	146.565	146	154.471	166.152	168.757	181.328	167.46	190.185	263.8	198.042	193.478	130.139	132.014	128.263	151.85	80.0577	82.9241	85.1627	82.8495	181.51	198.235	198.369	190.107	112.78	114.988	115.959	118.028	42.2998	146.362	143.048	149.409	154.749	167.341	140.928	151.591	139.699	167.256	169.134	168.507	172.92	134.99	134.601	133.67	142.857	84.1929	80.84	81.4479	81.9544
42.3325	150.21	145.945	145.782	153.888	165.575	168.03	180.853	167.06	189.901	263.131	197.512	193.564	129.891	131.8	128.28	152.041	79.9469	83.0425	85.0027	82.6512	181.526	198.521	198.317	189.746	112.636	114.591	115.784	118.235	42.3464	145.887	142.564	149.095	154.92	167.362	140.749	151.84	139.628	167.144	168.781	168.047	172.492	134.5	134.438	133.477	142.493	84.184	80.4497	81.45	81.8077
42.379	149.899	145.572	145.488	154.644	165.834	168.384	180.646	167.013	189.393	263.003	197.549	192.584	130.04	131.698	128.224	151.768	80.1208	82.7447	85.029	82.7227	181.339	197.754	198.161	189.289	112.603	114.454	115.55	118.053	42.3929	146.041	141.979	148.776	154.177	166.673	140.407	151.326	139.146	166.991	168.438	167.588	172.209	134.684	134.23	133.159	142.185	83.9335	80.5747	81.0182	81.5609
42.4256	149.364	145.37	145.088	153.722	165.122	167.709	180.189	166.748	189.07	262.37	197.252	192.472	129.897	131.747	127.781	151.745	79.8418	82.4501	84.9173	82.4951	180.988	197.692	197.745	189.076	112.039	114.153	115.694	117.894	42.4395	145.807	142.293	148.82	154.112	167.123	140.379	151.297	139.153	166.769	168.121	167.452	172.297	134.328	134.688	133.093	142.181	83.8425	80.4803	81.1014	81.5272
42.4721	149.195	145.72	145.666	153.653	165.058	167.475	180.433	166.46	189.246	262.284	197.215	192.091	129.524	131.67	127.939	150.893	79.6631	82.3471	84.4913	82.2288	180.668	197.483	197.102	189.056	112.256	114.203	115.403	117.338	42.486	145.435	141.949	148.242	153.588	166.718	139.817	150.844	138.772	166.545	167.635	166.649	171.772	133.986	133.799	132.713	141.903	83.4652	80.436	80.9233	81.2446
42.5186	148.867	144.93	144.882	152.842	164.341	167.262	179.84	166.162	188.748	261.302	196.563	191.921	129.052	131.349	127.399	150.853	79.5359	82.141	84.3108	82.2082	180.466	197.377	197.282	188.524	111.823	114.052	115.243	117.249	42.5326	145.069	141.671	148.279	154.088	166.568	140.19	150.403	138.874	166.164	168.037	166.576	171.445	134.188	133.788	132.714	141.22	83.8356	80.1079	80.7145	81.0837
42.5651	148.433	144.893	144.598	153.341	164.729	167.12	179.56	166.213	188.293	261.603	196.761	191.91	129.068	131.338	127.04	150.609	79.4035	82.129	84.5234	82.136	180.127	196.546	196.858	188.025	111.635	113.709	115.312	117.14	42.5791	144.834	141.435	147.735	153.102	166.264	139.697	150.428	138.372	165.952	167.467	166.372	171.149	134.114	133.349	132.509	141.251	83.4261	79.8851	80.4497	80.8727
42.6117	148.229	144.525	144.12	152.756	164.258	166.573	178.91	165.617	187.992	260.56	196.199	191.417	128.979	130.887	127.282	150.509	79.0604	82.037	84.389	81.8559	179.923	196.7	196.426	187.847	111.596	113.855	114.9	116.943	42.6257	144.598	140.985	147.534	153.304	165.585	139.604	150.144	138.465	165.054	167.234	166.224	170.884	133.377	133.226	132.19	140.898	83.2389	79.8097	80.3454	80.7878
42.6582	148.087	144.389	144.321	152.377	164.118	166.466	179.189	165.363	187.993	260.659	196.028	190.701	128.908	130.621	126.974	150.374	78.9373	81.8389	84.1323	81.7823	179.376	196.17	196.105	187.567	111.313	113.6	114.659	117.037	42.6723	144.305	140.548	147.009	152.647	165.56	139.08	150.182	138.041	164.974	166.814	166.167	170.808	133.534	132.983	132.106	141.024	83.1782	79.6503	80.3249	80.7943
42.7047	147.793	143.934	143.634	151.811	163.45	165.942	178.525	165.226	187.437	259.205	195.196	190.707	128.771	130.286	126.723	150.241	78.9338	81.5333	83.8577	81.6583	179.226	195.936	195.809	187.376	111.134	113.504	114.921	116.857	42.7188	143.654	140.996	146.691	152.854	165.522	139.153	149.894	138.201	165.048	166.479	165.505	170.61	133.316	132.73	132.061	140.553	83.0758	79.4195	80.22	80.5339
42.7512	147.649	143.966	143.8	151.967	163.394	166.176	178.427	165.236	187.047	259.143	194.744	190.225	128.731	130.273	126.47	150.128	78.8276	81.4827	83.5624	81.6241	178.904	195.483	195.672	186.517	111.117	113.164	114.761	116.487	42.7654	143.641	140.565	146.473	152.292	164.964	138.654	149.295	137.853	164.615	166.296	165.082	170.201	133.117	132.501	131.773	140.417	82.8082	79.4268	80.1692	80.2133
42.7978	147.179	143.437	143.431	151.442	163.211	165.413	177.694	164.775	186.767	258.155	194.401	189.884	128.526	130.163	126.397	150.026	78.7547	81.3253	83.6702	81.5433	178.509	195.645	195.239	186.469	110.718	113.118	114.487	116.659	42.8119	143.332	140.374	146.428	151.842	165.049	138.325	149.163	137.488	163.947	165.721	165.046	169.683	133.019	132.36	131.216	140.041	82.5433	79.0689	79.9602	80.0474
42.8443	147.031	143.577	143.181	151.89	163.237	165.551	178.206	164.753	186.462	258.198	194.32	189.852	128.235	129.985	126.339	149.668	78.3068	81.2228	83.4186	81.1265	178.035	194.688	194.909	186.13	110.732	112.873	114.259	116.393	42.8585	143.357	139.897	146.11	151.299	164.654	137.96	148.707	137.14	163.888	165.576	164.812	169.349	132.848	132.365	131.27	139.738	82.5246	78.8227	79.7578	79.9335
42.8908	146.591	143.045	142.911	150.891	162.657	164.828	177.655	163.894	186.118	257.607	194.05	189.585	127.83	129.652	125.935	149.53	78.2553	80.9163	83.4349	80.836	177.791	194.297	194.415	186.084	110.464	112.768	114.139	116.273	42.905	142.762	140.009	146.228	151.23	164.906	138.076	148.981	137.191	164.005	165.205	164.547	169.228	132.728	132.519	131.132	139.543	82.658	78.637	79.5965	79.8736
42.9373	146.322	142.455	143.196	151.243	162.587	165.295	177.632	163.994	185.72	257.184	193.846	189.099	127.808	129.856	125.756	149.54	78.3355	80.8233	83.252	80.9078	177.627	194.15	194.132	185.639	110.54	112.901	114.155	116.15	42.9516	142.789	139.311	145.747	150.856	164.503	137.725	148.854	136.895	163.636	164.988	164.381	168.96	132.632	132.054	130.935	139.52	82.3577	78.6237	79.5434	79.8979
42.9839	146.271	142.05	142.546	150.774	162.303	164.668	177.241	163.748	185.585	256.346	193.407	188.891	127.572	129.406	125.568	149.048	77.9755	80.6382	83.0124	80.864	177.497	193.766	194.011	185.515	110.423	112.577	113.983	115.896	42.9981	142.498	139.277	145.649	151.141	164.345	137.638	148.648	136.841	163.42	165.051	164.074	168.767	132.237	131.557	130.749	139.482	82.2592	78.6816	79.6804	79.6833
43.0304	145.666	142.343	142.203	150.427	162.418	164.654	177.016	163.475	185.185	256.294	193.396	188.562	127.444	129.302	125.535	148.788	77.9247	80.7033	82.7295	80.7577	177.092	193.47	193.614	184.987	110.294	112.33	113.419	115.702	43.0447	142.339	138.83	145.183	150.388	164.061	137.397	148.338	136.416	162.915	164.454	163.7	168.264	131.895	131.549	130.452	139.157	81.8216	78.4241	79.3069	79.4318
43.0769	145.723	141.773	141.984	149.877	161.6	164.368	176.386	163.115	184.979	255.298	192.818	188.34	127.33	129.127	125.419	148.715	77.9749	80.6699	82.7282	80.4213	176.521	193.381	193.224	184.528	110.084	112.472	113.196	115.687	43.0912	142.154	139.034	145.133	150.379	163.649	137.102	148.011	136.033	162.736	164.281	163.722	167.974	131.669	131.41	130.087	138.793	81.6822	78.1951	79.0724	79.1789
43.1234	145.729	141.836	141.981	150.085	161.89	164.271	176.298	162.84	184.787	255.242	192.643	188.265	127.492	129.082	125.117	148.403	77.8071	80.5576	82.6994	80.4189	176.227	193.369	193.05	184.2	109.772	112.086	113.269	115.442	43.1378	141.873	138.324	144.559	149.882	163.451	136.978	147.731	136.026	162.506	164.329	163.275	167.939	131.606	131.089	130.037	138.953	81.5382	78.0599	78.9934	79.0319
43.17	145.37	141.574	141.398	149.616	161.281	163.856	176.089	162.419	184.517	254.547	192.287	187.955	127.143	128.999	124.82	148.333	77.6163	80.3402	82.3922	80.4355	176.304	193.113	192.643	184.179	109.839	111.731	113.219	115.517	43.1844	141.556	138.384	144.197	149.651	163.238	136.707	147.639	135.84	162.087	164.012	162.935	167.944	131.479	131.003	130.097	138.68	81.4935	78.0098	78.7695	78.9938
43.2165	145.1	141.439	141.137	149.288	160.66	163.654	175.983	162.217	184.35	253.868	191.693	187.751	126.733	128.914	124.791	148.279	77.4346	80.015	82.2513	80.1636	175.947	192.791	192.274	183.798	109.745	111.776	112.881	115.409	43.2309	141.411	138.006	144.031	149.213	162.909	136.206	147.297	135.483	161.72	163.44	162.68	167.369	131.237	130.835	129.769	138.265	81.4288	77.8646	78.6846	78.8217
43.263	144.77	141.063	140.731	148.738	160.62	163.057	175.73	161.954	184.189	253.054	191.287	187.204	126.571	128.588	124.706	147.85	77.2376	79.9508	82.1931	80.0272	175.635	192.341	191.851	183.451	109.516	111.543	112.68	115.07	43.2775	140.959	137.868	143.904	149.051	162.687	136.187	147.18	135.344	161.641	163.211	162.238	166.759	130.943	130.568	129.44	138.098	81.3231	77.6317	78.5372	78.4827
43.3096	144.856	140.889	140.484	148.522	160.744	162.862	175.343	161.784	183.958	253.148	191.303	186.81	126.42	128.271	124.439	147.733	77.1596	79.8014	81.8773	79.7908	175.642	191.832	191.418	183.307	109.232	111.198	112.766	114.814	43.324	140.624	137.607	143.614	148.695	162.451	136.186	146.824	135.138	161.28	163.203	161.958	166.451	130.472	130.44	129.439	138.052	81.2752	77.5456	78.289	78.2044
43.3561	144.422	140.689	140.194	148.341	160.357	162.795	174.923	161.36	183.586	252.927	191.141	186.701	126.262	128.212	123.978	147.639	76.9825	79.609	81.8642	79.5204	175.114	191.573	191.093	183.006	108.955	111.364	112.748	114.804	43.3706	140.381	137.16	143.34	148.213	162.245	135.836	146.256	134.864	160.843	162.861	161.714	166.017	130.324	130.279	129.396	138.158	81.0539	77.503	78.2363	78.2233
43.4026	144.119	140.345	140.068	148.441	160.121	162.369	174.612	161.177	183.206	252.354	190.82	186.3	126.164	128.268	123.829	147.252	76.8583	79.4	81.8496	79.4701	174.776	191.223	190.845	182.752	108.835	111.495	112.309	114.667	43.4171	140.126	137	143.315	148.481	162.181	135.453	146.323	134.56	160.784	162.637	161.324	165.724	130.465	130.093	129.198	137.752	80.8923	77.2679	78.1034	78.1993
43.4491	143.801	139.932	139.732	148.216	159.677	162.049	174.207	161.282	182.876	251.671	190.452	185.866	125.996	127.857	124.013	146.875	76.743	79.2677	81.6562	79.2907	174.466	190.777	190.611	182.375	108.853	111.161	112.073	114.409	43.4637	140.002	136.494	142.787	148.144	161.858	135.173	146.161	134.136	160.434	162.735	160.968	165.691	130.066	129.888	128.886	137.44	80.5661	76.974	77.857	77.8352
43.4957	143.547	139.847	139.488	147.723	159.394	162.053	174.132	161.174	182.466	250.924	190.072	185.542	125.828	127.527	123.902	146.714	76.642	79.3946	81.3992	79.0554	174.328	190.411	190.307	181.851	108.903	110.908	112.022	114.098	43.5102	139.831	136.495	142.634	148.083	161.833	135.162	146.053	134.094	160.2	162.44	160.881	165.752	129.846	129.745	128.581	137.233	80.6243	77.058	77.8299	77.6713
43.5422	143.412	139.696	139.307	147.463	159.256	161.718	173.898	160.963	181.941	250.592	189.713	185.135	125.763	127.431	123.617	146.787	76.5361	79.2036	80.9956	78.9771	174.307	190.289	189.968	181.476	108.604	110.831	111.891	113.801	43.5568	139.581	135.732	142.099	147.649	161.474	134.719	145.72	134.01	159.743	162.035	160.454	165.452	129.928	129.461	128.569	136.956	80.3931	76.94	77.6034	77.5313
43.5887	143.163	139.297	138.887	147.144	158.927	161.261	173.542	160.579	181.477	249.976	189.494	184.663	125.676	127.184	123.487	146.583	76.2825	78.9351	80.9359	78.8531	173.775	189.989	189.672	181.246	108.302	110.654	111.909	113.818	43.6034	139.243	136.008	141.956	147.446	161.235	134.685	145.382	133.668	159.31	161.546	160.358	165.68	129.707	129.135	128.404	136.572	80.2153	76.6831	77.4108	77.2557
43.6352	142.765	138.952	138.703	146.746	159.095	161.2	173.77	160.085	181.278	249.674	189.207	184.437	125.322	127.191	123.464	146.246	76.1341	78.9336	81.0647	78.7266	173.523	189.453	189.586	180.861	108.407	110.478	111.625	113.662	43.6499	138.995	135.359	141.392	147.036	160.912	133.912	145.007	133.256	158.672	161.094	160.192	164.998	129.69	129.07	128.17	136.746	79.9602	76.504	77.3378	77.6625
43.6818	142.511	138.335	138.23	146.139	158.664	160.582	173.192	159.699	181.175	249.358	188.384	184.2	124.843	126.91	123.306	145.978	75.9458	78.6369	80.9835	78.629	173.101	189.375	189.397	180.558	108.03	110.322	111.811	113.639	43.6965	138.777	135.67	141.545	146.867	161.187	134.507	144.973	133.054	158.957	160.859	160.076	164.573	129.239	129.178	128.169	136.483	79.9612	76.3195	77.2456	77.4624
43.7283	142.513	138.599	138.697	146.439	158.301	160.662	172.876	159.695	180.954	249.191	188.367	183.778	124.904	126.812	123.184	145.616	75.8065	78.2153	80.7491	78.323	172.905	188.833	189.056	180.397	107.574	110.02	111.802	113.523	43.743	138.604	135.277	141.133	146.142	161.046	133.809	144.613	132.939	158.631	160.57	159.689	164.526	129.108	128.932	128.209	136.312	79.7563	76.3106	76.831	77.098
43.7748	142.147	138.19	138.299	145.707	157.778	160.161	172.25	159.444	180.573	248.342	188.042	183.532	124.829	126.66	122.862	145.652	75.589	78.21	80.5339	78.411	172.81	188.699	188.643	179.997	107.77	110.091	111.101	113.474	43.7896	138.037	134.898	140.998	146.269	160.884	133.936	144.499	132.664	158.628	160.295	159.309	164.084	129.044	128.777	127.918	136.013	79.7803	76.1616	76.7444	76.9175
43.8213	141.724	138.274	137.805	145.654	157.462	160.122	172.264	158.986	180.252	247.83	187.587	182.782	124.808	126.552	122.778	145.572	75.6328	77.9454	80.1691	78.1561	171.989	188.216	188.108	179.6	107.816	110.108	111.154	112.861	43.8361	137.993	134.316	140.525	145.663	160.623	133.515	144.039	132.267	158.463	160.153	158.96	163.496	128.868	128.613	127.425	136.099	79.3912	75.8915	76.8764	77.0004
43.8679	141.586	138.038	137.065	144.95	157.108	159.518	172.12	158.815	180.162	247.314	187.238	182.805	124.376	126.41	122.641	145.309	75.5508	77.8811	80.1866	78.0032	171.733	187.808	188.147	179.468	107.801	109.876	110.859	112.879	43.8827	137.798	134.513	140.329	145.909	160.318	133.586	144.499	132.421	158.09	160.018	158.764	163.992	128.559	128.516	127.382	135.444	79.4186	75.7449	76.6823	76.8365
43.9144	141.408	137.652	137.431	145.594	157.314	159.727	171.641	158.924	179.599	246.569	187.165	182.695	124.278	126.057	122.47	145.221	75.2381	77.8455	79.8673	77.9981	171.608	188.108	187.915	178.945	107.437	109.781	110.949	112.687	43.9292	137.747	133.882	140.064	145.431	159.883	133.263	144.315	132.184	158.076	160.055	158.699	163.574	128.092	128.576	127.113	135.124	79.1056	75.6473	76.2936	76.7073
43.9609	141.498	137.597	137.106	144.984	156.856	159.109	171.259	158.337	179.623	246.03	186.852	182.494	124.168	125.531	122.056	144.926	74.9681	77.7883	79.6094	77.9128	171.285	187.666	187.63	178.862	107.14	109.607	110.728	112.821	43.9758	137.263	134.07	139.973	145.203	159.816	133.207	143.581	132.064	157.577	159.148	157.998	163.113	128.174	127.918	126.891	135.241	79.0339	75.5582	76.1384	76.3031
44.0074	140.932	137.147	136.652	144.885	156.602	159.407	171.262	158.09	179.256	245.925	186.816	181.929	124.061	125.744	121.789	144.939	75.1078	77.7041	79.7246	77.6609	170.834	187.469	187.549	178.589	107.254	109.719	110.335	112.541	44.0223	137.178	133.647	139.637	144.725	159.394	132.692	143.196	131.385	157.075	158.757	157.896	162.62	127.927	127.605	126.809	135.331	78.53	75.4095	76.1287	76.4593
44.054	140.797	136.476	136.379	144.091	156.128	159.085	170.724	158.071	178.642	244.808	186.379	181.922	123.742	125.735	121.925	144.748	74.7602	77.3872	79.6866	77.7027	170.54	187.204	186.619	178.875	107.106	109.549	110.43	112.59	44.0689	136.824	133.419	139.476	144.882	159.326	132.619	143.181	131.514	157.039	158.864	157.788	162.629	127.66	127.696	126.759	134.933	78.6977	75.2547	76.2096	76.1173
44.1005	140.319	136.953	136.691	144.161	156.59	158.847	171.36	157.883	178.256	245.027	186.029	181.554	123.787	125.56	121.463	144.643	75	77.3901	79.5546	77.3224	170.492	186.608	186.616	178.267	106.445	109.147	110.421	112.235	44.1155	136.695	133.12	139.224	144.248	159.173	132.412	142.927	131.364	156.771	158.417	157.367	162.444	127.624	127.355	126.461	135.144	78.3138	75.1671	75.8262	75.8871
44.147	140.04	136.395	136.064	143.921	155.983	158.486	170.439	157.646	177.947	243.986	185.587	181.045	123.676	125.159	121.365	144.261	74.6701	77.0093	79.2156	77.1511	170.137	186.259	186.1	178.046	106.917	109.134	110.172	112.294	44.162	136.344	132.948	139.027	144.468	158.946	132.205	143.172	131.106	156.398	158.164	157.641	161.807	127.547	127.491	126.114	134.307	78.6656	74.9248	75.7888	76.0175
44.1935	139.782	136.317	135.835	143.599	155.589	158.081	170.194	157.247	177.836	243.758	184.878	180.554	123.532	125.161	121.278	143.824	74.2414	77.0587	79.2943	77.1572	169.608	185.721	186.003	177.438	106.842	109.022	109.995	112.071	44.2086	135.945	132.731	138.696	144.003	158.651	131.984	142.484	131.026	156.267	157.512	157.066	161.768	127.265	127.073	125.939	134.667	78.0242	74.8571	75.7854	75.7853
44.2401	139.733	135.92	135.19	143.06	155.256	157.746	169.78	157.046	177.76	242.988	184.783	180.444	123.281	124.941	121.123	143.783	74.0504	77.1618	79.1037	77.0265	169.358	185.626	185.76	177.388	106.779	108.924	109.963	112.203	44.2551	135.978	132.52	138.727	143.752	158.422	131.962	142.31	130.861	155.956	157.609	156.618	161.488	127.364	126.747	125.999	134.405	78.2684	74.9214	75.458	75.6946
44.2866	139.693	135.79	135.473	143.581	155.456	157.81	170.247	156.747	177.113	242.909	184.906	180.338	123.197	124.939	121.198	143.778	74.2709	76.7815	78.8606	76.6462	169.442	185.183	184.876	176.551	106.92	108.511	109.494	111.909	44.3017	135.695	131.95	138.289	143.07	158.158	131.538	141.981	130.764	155.496	157.182	156.242	161.232	126.884	126.424	125.702	134.065	77.8916	74.6687	75.5853	75.7063
44.3331	138.987	135.574	135.251	142.727	154.755	157.575	169.876	156.352	176.673	242.061	184.195	180.113	122.953	124.621	120.869	143.553	73.8388	76.4199	78.6835	76.6079	169.446	184.966	184.828	176.614	105.995	108.553	109.467	111.499	44.3482	135.454	132.128	138.014	143.205	158.086	131.306	142.212	130.341	155.458	157.089	156.267	161.233	126.96	126.512	125.303	133.762	78.1957	74.508	75.1184	75.1429
44.3797	138.919	135.309	135.024	142.77	154.758	157.635	169.786	156.691	176.625	242.302	184.311	179.615	122.554	124.67	120.869	143.177	73.8637	76.2839	78.7148	76.5698	168.413	185.29	184.557	176.12	105.893	108.692	109.199	111.257	44.3948	135.494	131.629	137.663	142.618	157.579	130.964	141.686	130.164	155.242	156.753	155.998	160.838	126.759	126.056	124.977	133.583	77.5593	74.628	74.7833	75.3768
44.4262	138.659	134.851	134.559	142.259	154.312	156.928	169.058	156.199	176.487	240.926	183.451	178.826	122.405	124.026	120.613	143.177	73.7332	76.05	78.5755	76.5017	168.864	184.207	184.559	176.36	105.977	108.294	109.321	111.541	44.4413	134.92	131.671	137.472	142.471	157.62	131.178	141.755	130.047	154.873	156.828	155.91	160.549	126.12	126.364	125.079	133.287	77.6095	74.0579	74.8999	75.0577
44.4727	138.081	135.15	134.588	142.519	154.244	156.629	168.86	155.722	176.019	241.35	183.681	179.342	122.708	124.399	120.443	143.238	73.7217	76.4541	78.384	76.252	168.529	183.989	184.571	176.005	105.84	107.959	109.05	111.145	44.4879	134.857	131.328	137.273	141.734	157.47	130.875	141.343	129.885	154.575	156.565	155.449	160.017	126.265	126.072	125.22	133.237	77.4325	74.027	74.4348	74.8419
44.5192	137.615	134.583	134.182	141.67	153.599	155.837	168.424	155.532	175.804	239.713	183.18	178.932	122.3	123.809	120.451	142.592	73.1029	75.9058	78.3254	76.1566	167.961	184.124	183.824	175.529	105.916	107.855	108.959	111.32	44.5345	134.383	130.999	137.039	142.347	157.028	130.789	141.504	129.567	154.631	155.601	155.227	159.68	126.267	126.073	124.632	133.013	77.4775	73.7311	74.5418	74.6188
44.5658	137.698	134.734	134.458	142.026	153.918	156.451	168.772	155.526	175.576	240.178	183.259	178.481	122.237	123.963	120.32	142.946	73.5812	76.0119	78.0784	75.8815	168.122	183.611	183.827	174.887	105.853	107.717	108.899	110.906	44.581	134.224	130.8	136.86	141.568	156.89	130.437	141.228	129.209	153.951	155.415	154.99	159.045	125.785	125.947	124.551	133.087	77.0242	73.89	74.5896	74.807
44.6123	137.464	134.096	133.95	141.466	153.524	155.911	168.231	155.117	175.346	239.434	182.64	178.262	121.874	123.584	120.004	142.523	73.3506	75.6872	78.0001	75.7277	168.053	183.215	183.242	174.614	105.408	107.793	108.729	110.967	44.6276	133.783	130.566	136.261	141.738	157.095	130.242	141.129	129.195	153.841	155.389	154.939	159.16	125.68	125.921	124.612	132.661	77.3827	73.9042	74.5546	74.5759
44.6588	137.154	133.913	133.782	141.646	153.616	155.575	167.866	155.067	175.126	239.278	182.607	177.778	121.859	123.475	119.738	142.324	73.0913	75.3276	77.9252	75.6971	167.45	182.965	182.937	173.898	105.294	107.571	108.655	110.782	44.6741	133.639	130.097	135.996	141.212	156.683	129.993	140.477	128.973	153.4	154.971	154.574	159.06	125.717	125.481	124.223	132.529	76.5606	73.4443	74.4278	74.4987
44.7053	136.996	133.364	133.254	140.967	153.101	155.396	167.687	154.734	174.805	238.602	182.203	177.694	121.641	123.289	119.563	141.892	73.2397	75.4524	77.5826	75.493	166.831	182.749	182.836	174.393	105.353	107.468	108.607	110.705	44.7207	133.593	130.288	136.156	141.328	156.745	130.187	140.83	128.796	153.565	155.116	154.047	158.637	125.244	125.377	123.954	132.129	76.66	73.2639	74.0815	74.2365
44.7519	136.982	133.413	133.335	140.988	152.901	155.316	167.266	154.725	174.24	237.983	181.884	177.238	121.943	123.405	119.306	141.756	72.8916	75.4172	77.7866	75.5056	166.551	182.884	182.27	174.231	105.19	107.44	108.599	110.625	44.7672	133.478	130.071	135.764	140.673	156.342	129.436	140.3	128.471	153.263	154.689	153.782	158.287	125.076	125.11	123.921	132.013	76.6459	73.2293	73.8707	74.171
44.7984	136.683	133.075	132.839	140.546	152.518	154.761	167.047	154.305	173.928	237.009	181.542	177.096	121.398	123.167	119.343	141.594	72.636	75.266	77.4364	75.1884	166.567	182.373	182.414	174.123	104.813	107.115	108.181	110.353	44.8138	133.022	129.928	135.729	140.596	155.936	129.383	140.098	128.393	153.066	154.241	153.594	157.936	125.189	125.062	123.936	131.827	76.5006	72.9175	73.912	73.9524
44.8449	136.346	132.932	132.563	140.765	152.555	155.013	166.834	153.938	173.836	236.622	181.537	177.059	121.45	123.228	119.494	141.847	72.8679	75.1526	76.9413	75.1267	166.369	181.777	181.938	173.378	104.773	107.272	107.99	110.085	44.8603	132.609	129.541	135.173	140.071	155.476	129.147	139.726	128.281	152.502	154.276	152.969	157.596	124.766	124.961	123.537	131.71	76.1599	72.959	73.5055	73.7431
44.8914	136.109	132.843	132.246	139.978	152.233	154.661	166.222	153.919	173.555	235.926	181.012	176.582	121.118	122.949	118.918	141.507	72.4918	74.7806	76.8904	74.9404	165.939	181.963	181.566	173.268	104.732	106.964	107.961	109.768	44.9069	132.457	129.333	135.041	140.254	155.501	129.145	139.385	128.284	152.566	154.026	153.1	157.585	124.394	124.864	123.136	131.438	76.2042	72.5984	73.457	73.481
44.938	135.957	132.629	132.154	139.965	152.186	154.274	166.764	153.802	173.201	235.995	180.553	175.776	120.998	122.92	118.589	141.019	72.4127	74.8118	76.8471	74.9219	165.911	181.86	181.216	173.124	104.653	106.619	108.071	109.68	44.9534	132.379	128.991	134.884	139.59	155.147	128.71	139.535	127.887	151.916	153.763	152.746	157.778	124.703	124.403	123.107	131.807	75.8114	72.6745	73.1898	73.4052
44.9845	135.528	132.261	131.739	139.63	151.778	153.713	166.201	153.224	172.989	234.945	180.337	175.917	120.657	122.483	118.566	141.077	72.1994	74.847	76.8041	74.7084	165.485	181.031	180.555	172.557	104.405	106.673	107.668	109.744	45	131.844	129.008	134.564	139.822	155.42	128.786	139.289	127.89	152.073	153.159	152.622	156.889	124.224	124.325	123.222	131.205	76.0546	72.5969	73.1896	73.5437
45.031	135.733	132.121	132.187	139.707	151.657	154.061	166.407	153.272	173.097	235.295	180.179	175.833	120.508	122.282	119.05	140.722	71.9871	74.644	76.7451	74.364	165.122	180.836	180.359	172.155	104.37	106.547	107.792	109.499	45.0466	131.705	128.29	134.221	139.27	154.782	128.258	138.47	127.506	151.781	153.153	152.415	156.995	124.294	123.853	123.13	131.227	75.6589	72.4308	72.8834	73.3502
45.0775	135.279	131.642	131.379	139.178	150.888	153.335	165.805	152.958	172.494	234.387	179.539	175.647	120.448	122.413	118.555	140.487	71.828	74.3121	76.2997	74.2019	164.873	180.168	180.352	172.238	104.38	106.365	107.312	109.96	45.0931	131.357	128.169	134.449	139.481	154.827	128.414	138.63	127.441	151.427	152.706	152.243	156.9	123.873	124.285	123.12	130.994	75.4692	72.2256	73.0268	73.2098
45.1241	135.1	131.801	131.744	139.346	151.211	153.797	165.518	152.75	172.179	234.257	179.618	174.866	120.184	122.145	118.304	140.706	71.6853	74.4771	76.2356	74.2885	164.723	179.862	179.783	171.8	104.065	106.312	107.37	109.392	45.1397	131.225	127.889	134.068	138.875	154.675	128.042	138.389	126.95	150.876	152.458	151.752	156.129	123.932	123.787	122.776	131.139	75.1593	72.0912	72.8935	72.9794
45.1706	134.799	131.377	131.009	138.937	150.551	153.378	165.05	152.773	171.822	233.465	179.316	174.7	120.185	122.063	118.495	140.368	71.4377	74.2621	76.1751	74.387	164.342	179.671	179.646	171.753	103.614	106.273	107.209	109.329	45.1862	131.029	128.132	134.03	139.202	155.117	127.761	138.734	127.191	151.486	152.729	151.58	156.262	124.011	123.73	122.782	130.982	75.1835	72.0782	72.6332	72.941
45.2171	135.052	131.413	131.068	138.8	151.165	153.827	165.285	152.52	171.478	233.407	179.425	174.202	120.247	121.977	118.061	140.022	71.2661	74.0145	76.0442	73.9941	164.288	179.284	179.664	171.475	103.687	105.786	107.055	109.266	45.2328	130.871	127.625	133.626	138.213	154.316	127.264	138.064	126.877	150.684	152.114	151.137	155.643	123.77	123.664	122.561	130.835	75.0455	71.8426	72.3876	72.8731
45.2636	134.534	130.964	130.491	138.36	150.575	152.908	164.715	151.931	171.023	232.521	179.005	174.016	120.029	121.769	117.861	140.085	71.2643	73.9232	76.1372	73.8112	163.969	179.276	179.292	171.133	103.365	105.838	107.056	109.031	45.2793	130.516	127.65	133.218	138.195	154.087	127.344	137.953	126.539	150.351	152.042	150.897	155.629	123.092	123.526	122.224	130.303	75.1418	71.7114	72.505	72.7005
45.3102	134.228	131.026	130.482	138.479	150.13	152.657	164.899	151.777	170.971	232.196	178.448	173.599	119.794	121.549	117.803	139.87	71.1104	73.6145	75.9302	73.718	163.827	178.949	178.961	170.615	103.368	105.74	107.145	108.781	45.3259	130.435	127.291	132.997	137.956	154.002	127.061	137.554	126.263	150.137	151.595	150.683	155.277	123.135	123.219	122.055	130.129	74.8005	71.5118	72.2782	72.3696
45.3567	133.911	130.625	130.155	137.918	149.772	152.4	164.445	151.472	170.953	231.484	178.269	173.566	119.6	121.302	117.604	139.739	71.029	73.5781	75.8478	73.6081	163.488	178.777	178.65	170.288	103.462	105.985	107.135	109.035	45.3724	130.317	126.875	132.586	137.775	153.663	127.068	137.571	126.265	150.054	151.51	150.274	155.004	122.815	122.942	121.939	129.851	74.805	71.4033	72.1717	72.1325
45.4032	133.457	130.412	129.486	137.922	150.326	152.072	164.589	151.577	170.129	230.874	177.937	173.334	119.364	121.316	117.578	139.343	70.9255	73.7194	75.5957	73.2892	163.278	178.32	178.36	170.052	103.259	105.55	106.826	108.768	45.419	130.125	126.589	132.258	137.068	153.351	126.827	137.307	125.909	149.495	151.198	150.059	154.762	122.712	122.77	121.731	129.875	74.4608	71.4082	71.942	72.0471
45.4498	133.416	129.767	129.509	137.524	149.596	151.872	163.767	151.332	169.994	230.43	177.513	173.047	119.241	121.162	117.412	139.113	70.8617	73.3914	75.4745	73.2319	163.018	177.86	178.04	170.005	102.992	105.73	106.83	108.586	45.4655	129.666	126.4	132.62	137.645	153.271	126.869	137.201	125.808	149.302	150.931	149.968	154.353	122.535	122.551	121.374	129.66	74.5463	71.1862	71.7971	72.0389
45.4963	133.234	129.609	129.531	137.481	149.31	152.082	163.801	151.449	170.392	230.788	177.613	172.465	119.252	121.102	117.391	138.916	70.8408	73.2399	75.3731	73.222	162.793	177.913	177.641	169.566	103.016	105.501	106.629	108.373	45.5121	129.535	126.12	132.048	137.064	152.916	126.582	136.671	125.368	149.32	150.684	149.766	154.251	122.349	122.243	121.186	129.429	74.3456	71.1338	71.8291	71.8512
45.5428	133.031	129.363	128.947	136.8	149.036	151.595	163.142	150.861	169.911	230.046	177.307	172.505	119.378	120.863	117.348	138.911	70.4062	73.0921	75.3439	73.2031	162.62	177.669	177.654	169.279	103.154	105.277	106.29	108.215	45.5587	129.211	125.903	131.541	136.528	153.052	126.285	136.395	125.184	148.978	150.439	149.555	154.019	122.232	122.216	121.05	129.244	74.175	70.9135	71.6518	71.7757
45.5893	132.485	129.322	129.032	136.838	148.867	151.489	163.016	150.533	169.513	229.498	176.477	172.095	119.079	120.604	117.135	138.638	70.2387	72.8584	75.0366	72.857	162.054	177.508	177.445	169.071	102.954	105.076	106.14	108.065	45.6052	128.896	125.846	131.505	136.294	152.85	126.05	136.054	125.121	148.597	150.081	149.559	153.699	122.182	121.952	120.85	129.224	74.0698	70.6679	71.3791	71.7103
45.6359	132.268	129.231	128.714	136.467	148.536	150.83	163.102	150.248	169.369	228.808	175.957	171.931	118.673	120.512	116.822	138.533	70.2825	72.773	74.9457	72.8016	161.75	177.472	176.842	168.794	102.836	104.862	105.914	107.955	45.6518	128.743	125.894	131.596	136.454	152.843	126.157	136.066	124.676	148.486	149.732	149.587	153.601	122.06	122	120.827	129.042	73.9745	70.5886	71.3122	71.4402
45.6824	132.266	129.129	128.726	136.577	148.679	151.135	163.176	150.006	169.127	228.467	176.054	171.936	118.567	120.311	116.666	138.605	70.2157	72.5454	74.832	72.87	161.555	177.156	176.686	168.654	102.654	104.911	105.699	107.756	45.6983	128.788	125.361	130.989	135.601	152.652	125.836	135.864	124.388	148.236	149.638	149.024	153.146	121.99	122.024	120.858	128.891	73.7012	70.3511	71.2288	71.3442
45.7289	131.925	128.746	128.35	136.054	148.188	150.669	162.583	149.808	168.709	227.864	175.845	171.805	118.459	119.937	116.436	138.452	69.8914	72.323	74.5118	72.6047	161.236	176.823	176.414	168.287	102.372	104.992	105.57	107.898	45.7449	128.311	125.179	130.776	135.929	152.606	125.559	135.782	124.185	147.793	149.414	148.523	152.891	121.836	121.768	120.62	128.466	73.5073	70.263	70.9839	71.1901
45.7754	131.921	128.701	127.846	135.661	148.161	150.258	162.268	149.391	168.622	227.535	175.682	171.43	118.453	119.996	116.461	138.251	69.8034	72.392	74.3524	72.3413	160.815	176.314	175.977	167.818	102.471	104.933	105.419	107.928	45.7914	128.13	124.966	130.416	135.64	152.189	125.242	135.486	124.042	147.52	148.957	148.497	152.674	121.582	121.506	120.46	128.242	73.3044	70.2658	70.822	71.0154
45.822	131.696	128.367	127.382	135.316	148	150.078	162.074	149.249	168.374	226.764	175.457	171.01	118.26	120.038	116.325	137.93	69.7211	72.2838	74.4009	72.4726	160.674	176.144	175.71	167.746	102.405	104.629	105.405	107.732	45.838	127.93	124.602	130.151	134.91	151.829	125.002	135.23	123.981	147.316	148.675	148.353	152.405	121.625	121.201	120.528	128.204	73.2665	70.0523	70.649	71.0534
45.8685	131.543	128.091	127.4	135.223	147.681	149.836	161.985	149.303	168.117	226.13	174.983	170.659	117.978	119.854	115.869	137.775	69.5414	72.0879	74.3863	72.4399	160.435	176.204	175.325	167.603	102.112	104.238	105.251	107.423	45.8845	127.751	124.174	129.992	134.539	151.787	124.778	135.218	123.847	147.123	148.454	147.908	152.196	121.529	121.053	120.372	128.112	73.2356	69.8801	70.4701	70.9263
45.915	131.139	127.736	127.421	135.178	147.549	149.64	161.857	148.891	167.924	225.794	174.712	170.289	118.058	119.732	115.886	137.901	69.5487	72.0346	74.1515	72.217	160.132	175.746	175.266	167.033	102.042	104.091	105.13	107.055	45.9311	127.632	123.951	129.533	134.164	151.578	124.444	134.928	123.696	146.976	148.259	147.624	151.829	121.138	120.993	120.038	128.074	72.8054	69.7856	70.4686	70.6111
45.9615	131.006	127.562	127.199	134.901	147.411	149.578	161.455	148.617	167.527	225.468	174.692	170.153	117.94	119.387	115.977	137.749	69.4309	71.8761	73.8252	72.1087	159.977	175.066	175.077	166.738	101.945	103.783	105.337	107.156	45.9777	127.383	123.748	129.587	134.192	151.637	124.488	134.822	123.602	146.737	148.14	147.447	151.491	120.988	120.828	119.813	127.656	72.8836	69.5347	70.2711	70.472
46.0081	130.785	127.316	127	134.54	147.074	149.385	161.209	148.264	167.407	225.137	174.514	169.971	117.63	119.297	115.878	137.377	69.3464	71.7187	73.6911	71.8821	159.631	174.469	174.492	166.698	101.878	103.568	105.079	107.116	46.0242	127.377	123.471	129.057	133.728	151.299	124.319	134.51	123.318	146.544	147.82	147.156	151.172	120.72	120.753	119.785	127.679	72.7193	69.4849	70.1108	70.4451
46.0546	130.42	126.952	126.781	134.234	146.639	149.105	160.924	148.085	167.08	224.466	174.225	169.642	117.41	119.322	115.659	137.111	69.2578	71.5079	73.7026	71.7216	159.435	174.243	174.353	166.445	101.778	103.8	104.797	106.904	46.0708	126.965	123.512	129.218	133.783	151.129	124.372	134.226	123.306	146.229	147.862	146.843	151.238	120.536	120.681	119.617	127.367	72.6998	69.401	70.1123	70.4037
46.1011	130.203	127.135	126.55	134.104	146.35	148.763	160.639	148.42	166.475	224.024	173.907	169.404	117.362	119.181	115.475	136.934	69.0258	71.4388	73.6023	71.59	159.068	174.146	174.261	166.265	101.779	103.85	104.69	106.962	46.1173	126.786	122.989	128.795	133.34	150.957	123.885	133.943	123.181	145.862	147.553	146.578	151.088	120.411	120.297	119.308	127.299	72.5394	69.2291	69.8768	70.2002
46.1476	129.925	126.872	126.234	133.761	146.063	148.379	160.37	148.062	166.227	223.233	173.288	169.258	117.277	119.049	115.338	136.8	68.9378	71.4359	73.4208	71.5337	158.826	173.86	174.03	166.257	101.639	103.577	104.717	106.97	46.1639	126.151	123.284	128.855	133.571	150.5	123.7	133.662	123.095	145.631	147.277	146.398	150.827	120.354	120.171	119.299	127.323	72.4784	68.9783	69.5603	70.0769
46.1942	129.798	126.706	126.123	133.551	146.119	148.75	160.183	147.752	166.121	222.6	173.032	169.113	116.967	118.754	115.184	136.788	68.9389	71.3129	73.2404	71.3287	158.477	173.508	173.809	165.92	101.439	103.381	104.511	106.689	46.2104	125.908	123.032	128.623	133.186	150.598	123.462	133.605	122.624	145.593	147.049	146.068	150.532	120.215	120.241	119.214	127.215	72.2872	68.8902	69.6482	69.9667
46.2407	129.481	126.38	125.588	132.926	145.464	148.302	159.92	147.511	165.806	221.648	172.846	168.843	116.936	118.556	115.349	136.622	68.6659	71.2852	73.2214	71.2346	158.221	173.456	173.609	165.415	101.232	103.416	104.294	106.445	46.257	125.87	122.623	128.131	132.936	150.324	123.427	133.396	122.539	145.15	146.881	145.899	150.349	119.956	120.102	119.169	126.852	72.1104	68.9126	69.6471	69.9602
46.2872	129.752	126.368	125.655	133.091	145.905	148.033	159.831	147.476	165.617	221.714	172.632	168.371	116.735	118.337	114.997	136.489	68.6312	71.1105	72.9309	71.117	157.961	173.121	173.08	165.074	101.107	103.272	104.078	106.254	46.3035	125.786	122.856	128.525	132.976	150.515	123.277	133.031	122.573	145.448	146.67	145.935	149.856	120.017	119.908	119.146	126.538	72.0337	68.8314	69.6136	69.7425
46.3337	129.403	125.842	125.218	132.388	145.352	147.611	159.28	147.371	165.456	221.056	172.36	168.148	116.578	117.927	114.702	136.39	68.4306	70.8331	72.6882	71.0436	157.781	172.874	172.717	164.939	101.054	103.446	104.174	106.364	46.3501	125.642	122.476	128.021	132.481	150.131	123.203	133.016	122.33	145.022	146.268	145.497	149.858	119.844	119.863	118.88	126.534	71.709	68.7378	69.3765	69.6325
46.3803	128.655	125.544	125.239	132.707	145.342	147.864	159.338	146.733	165.246	220.705	172.112	168.231	116.365	118.24	114.618	136.291	68.3801	70.7847	72.6878	70.8288	157.79	172.618	172.484	164.534	101.134	103.245	104.081	106.18	46.3966	124.836	122.392	127.578	132.531	149.925	123.109	133.145	122.227	144.774	145.941	145.233	150.002	119.61	119.701	118.766	126.504	71.6547	68.7489	69.1701	69.5133
46.4268	128.333	125.591	125.237	132.27	144.758	147.039	159.225	146.289	165.075	219.862	171.757	167.811	116.212	118.051	114.416	136.028	68.1841	70.6104	72.5686	70.7787	157.115	171.961	172.45	164.294	100.635	103.203	103.838	106.002	46.4432	124.922	122.109	127.379	132.036	149.597	122.521	132.879	121.75	144.49	145.638	144.903	149.564	119.436	119.515	118.646	126.215	71.491	68.4948	68.9988	69.3076
46.4733	128.422	125.545	124.766	132.187	145.033	147.572	159.063	146.03	164.57	219.856	171.955	167.358	116.161	117.862	114.296	135.972	68.0192	70.0072	72.4655	70.6504	157.129	172.064	171.81	163.822	100.452	103.2	103.762	106.101	46.4898	124.846	121.831	127.467	131.835	149.512	122.417	132.736	121.468	144.221	145.545	144.597	149.379	119.143	119.327	118.417	126.003	71.5116	68.1458	68.8212	69.1362
46.5199	128.005	124.923	124.251	131.335	144.415	146.884	158.672	145.58	164.095	218.819	171.208	167.24	116.098	117.483	113.901	135.649	68.1159	70.0817	72.5158	70.3225	156.976	171.829	171.605	163.697	100.525	102.572	103.543	105.802	46.5363	124.459	121.537	127.219	131.703	149.536	122.329	132.418	121.377	143.855	145.282	144.467	149.176	119.108	119.181	118.233	126.059	71.4078	68.0388	68.7784	69.0485
46.5664	128.041	124.551	124.448	131.634	144.376	147.155	158.709	145.855	164.247	219.062	171.556	167.004	116.136	117.802	114.227	135.482	67.9143	70.2087	72.2404	70.3186	156.861	171.522	171.746	163.437	100.521	102.83	103.685	105.733	46.5829	124.141	121.548	126.829	131.208	149.329	122.046	131.886	121.148	143.449	145.005	144.211	148.836	118.99	119.064	118.058	125.912	71.0677	67.9532	68.6948	68.8288
46.6129	128.074	124.246	124.181	131.097	143.869	146.452	158.171	145.85	164.059	218.118	171.165	166.488	115.693	117.542	114.302	135.475	67.8608	70.4531	72.0919	70.1029	156.349	171.18	171.437	163.281	100.279	102.625	103.635	105.76	46.6294	124.13	121.199	126.441	130.73	148.903	121.966	131.683	121.194	143.412	144.885	143.869	148.694	118.765	118.772	117.797	125.72	70.9737	67.8062	68.4471	68.675
46.6594	127.606	124.437	124.024	131.372	144.096	146.758	158.296	145.369	163.677	218.349	170.741	166.055	115.866	117.456	113.812	135.328	67.592	70.2124	71.8693	69.945	155.939	171.228	171.043	163.07	100.34	102.561	103.528	105.407	46.676	124.198	120.897	126.164	130.735	148.739	121.896	131.793	121.18	143.034	144.664	143.637	148.186	118.824	118.646	117.569	125.577	70.9931	67.6389	68.3727	68.5603
46.706	127.291	123.844	123.645	130.751	143.433	146.163	157.575	145.014	163.603	217.464	169.905	166.052	115.881	117.287	113.73	134.952	67.6003	70.0093	71.8228	69.8258	155.955	170.695	170.616	162.919	100.009	102.298	103.197	105.514	46.7225	123.812	120.529	126.04	130.793	148.539	121.588	131.677	120.758	142.854	144.479	143.366	147.84	118.759	118.661	117.427	125.416	70.9337	67.5931	68.3471	68.3603
46.7525	127.107	123.592	123.476	131.001	143.965	145.891	157.822	145.41	162.887	217.147	169.951	165.694	115.581	117.29	113.85	134.779	67.4414	69.8056	71.6704	69.7859	155.565	170.548	170.227	162.456	100.099	102.239	102.94	105.065	46.7691	123.414	120.145	125.85	130.572	148.263	121.234	131.428	120.352	142.887	144.059	143.213	147.525	118.692	118.432	117.322	125.307	70.6241	67.5491	68.2135	68.2974
46.799	127.102	123.39	123.052	130.41	143.3	145.603	157.146	145.194	162.574	216.562	169.478	165.642	114.976	117.308	113.436	134.599	67.1577	69.4833	71.4469	69.5941	155.417	170.245	170.002	162.097	99.8052	102.139	103.129	105.339	46.8156	123.239	120.383	125.678	130.088	148.248	121.379	131.339	120.24	142.552	143.637	143.204	147.317	118.566	118.175	117.308	124.994	70.5617	67.2588	68.2596	68.1147
46.8455	126.817	123.518	123.174	130.184	143.532	145.641	157.176	144.762	162.529	216.821	169.435	165.544	115.301	117.138	113.031	134.354	66.8918	69.3036	71.2698	69.4745	154.957	169.833	170.053	161.95	99.4455	101.878	103.165	105.129	46.8622	123.242	119.976	125.308	129.644	147.972	121.13	131.123	120.154	142.225	143.443	142.876	147.256	118.396	118.046	117.191	124.894	70.2367	67.0514	68.1347	68.1076
46.8921	126.36	123.148	122.821	129.673	142.754	144.992	156.555	144.335	162.162	215.983	168.579	165.291	114.656	116.606	113.176	134.299	66.7594	69.2262	71.3622	69.249	155.231	169.647	170.12	161.361	99.4556	101.777	102.839	104.965	46.9088	122.698	119.785	125.303	129.803	148.121	120.854	130.969	120.091	142.028	143.544	142.768	147.06	118.21	117.971	117.113	124.662	70.1195	67.1319	67.9017	68.0173
46.9386	126.233	122.884	122.636	129.875	142.776	145.037	156.66	144.202	161.808	216.145	168.852	164.773	115.029	116.608	113.109	133.956	66.6344	69.1344	71.1503	69.2803	154.455	169.616	169.678	161.534	99.4605	101.609	102.677	104.79	46.9553	122.567	119.305	124.944	129.369	147.931	120.483	130.406	119.537	141.851	143.399	142.385	147.096	118.149	117.824	116.987	124.767	70.0461	67.1807	67.7143	67.8906
46.9851	125.973	122.367	122.406	129.47	142.212	144.63	156.331	143.92	161.581	215.468	168.569	164.716	114.818	116.364	113.031	133.669	66.5923	68.9345	70.665	69.3702	154.624	168.969	169.396	161.406	99.1939	101.783	102.51	104.805	47.0019	122.21	119.36	124.836	129.417	147.708	120.651	130.664	119.658	141.747	142.913	142.334	146.81	118.007	117.798	116.867	124.647	70.1862	67.0635	67.6485	67.6786
47.0316	125.908	122.453	122.259	129.31	142.431	144.821	156.132	143.704	161.659	215.414	168.439	164.143	114.885	116.359	113.085	133.969	66.6983	68.8379	70.9198	69.3544	153.737	168.894	168.861	160.922	99.1723	101.526	102.594	104.645	47.0484	122.043	118.9	124.75	128.646	147.429	119.835	129.872	119.39	141.484	142.55	142.08	146.111	117.922	117.543	116.601	124.31	69.8392	66.7639	67.4264	67.6165
47.0782	125.61	122.133	121.902	129.067	142.125	144.454	155.852	143.309	161.489	215.003	168.246	163.972	114.598	116.324	112.786	133.737	66.4042	68.7124	70.9145	68.953	153.892	168.603	169.022	161.028	99.1666	101.484	102.574	104.738	47.095	121.805	119.016	124.254	128.87	147.334	120.204	130.296	119.263	141.185	142.589	141.94	145.956	117.774	117.276	116.398	124.225	69.8919	66.5143	67.3055	67.5993
47.1247	125.79	122.177	122.076	128.881	142.198	144.557	155.924	143.481	161.105	214.48	167.621	163.398	114.083	116.157	112.615	133.362	66.5167	68.5122	70.4994	68.9164	153.611	168.295	168.464	160.461	99.0734	101.238	102.357	104.421	47.1415	121.717	118.592	124.117	128.353	147.093	119.899	129.995	118.982	140.954	142.408	141.729	145.576	117.647	117.201	116.316	124.087	69.4946	66.4784	67.1769	67.5398
47.1712	125.399	121.857	121.508	128.639	141.69	144.169	155.5	143.141	160.645	213.812	167.696	163.467	114.178	115.944	112.729	133.281	66.1198	68.5912	70.4221	68.8464	153.32	167.805	168.089	160.65	98.8916	101.352	102.131	104.531	47.1881	121.631	118.539	124.025	128.534	147.084	119.872	129.917	119.157	140.875	141.835	141.437	145.156	117.301	117.407	116.074	123.874	69.7434	66.3747	67.2545	67.282
47.2177	125.148	121.758	121.65	128.913	141.743	144.016	155.336	143.347	160.24	213.95	167.343	163.872	113.862	116.065	112.727	133.26	66.3175	68.4918	70.4605	68.5358	153.137	167.977	167.792	160.011	98.6629	101.221	101.963	104.11	47.2346	121.44	118.176	123.524	128.193	146.615	119.606	129.526	118.515	140.428	141.394	140.893	144.943	117.469	116.907	115.679	124.089	69.2267	66.2599	67.0194	67.0098
47.2643	124.73	121.214	121.237	128.381	141.333	143.646	155.166	142.962	160.252	213.146	166.892	163.492	113.936	115.621	112.226	133.227	66.1508	68.2056	70.2047	68.4378	153.19	167.709	167.539	160.083	98.5328	100.867	101.884	104.487	47.2812	121.181	118.264	123.845	127.791	146.467	119.456	129.055	118.646	140.646	141.377	141.126	144.844	117.159	116.825	115.731	123.514	69.3515	65.9623	66.8233	67.0447
47.3108	124.502	121.353	121.202	128.798	141.441	143.498	155.632	142.769	159.925	213.275	166.921	162.902	114.126	115.793	111.966	133.167	65.9701	67.9164	70.1102	68.2311	152.794	167.557	167.251	159.6	98.506	100.917	101.989	104.181	47.3277	121.085	117.928	123.508	127.574	146.163	119.007	128.637	118.622	140.25	141.193	141.035	144.563	117.174	116.752	115.789	123.478	68.9378	65.9117	66.4961	66.9033
47.3573	124.25	121.133	120.908	127.955	140.892	143.209	155.005	142.443	159.627	212.614	166.617	162.877	113.868	115.453	111.816	132.98	65.6023	67.81	69.9474	68.3751	152.713	167.18	167.162	159.457	98.378	100.454	101.636	103.91	47.3743	120.726	117.767	123.28	127.753	146.638	119.258	128.826	118.391	139.975	141.467	140.182	144.599	116.921	117.029	115.714	123.144	68.9113	65.9269	66.6078	66.8102
47.4038	124.071	121.027	120.632	128.055	140.744	143.662	154.79	142.689	159.677	212.492	166.682	162.381	113.528	115.558	111.665	132.804	65.5591	68.0367	69.8853	68.1156	152.194	166.612	166.827	159.143	98.4587	100.605	101.794	103.577	47.4209	120.686	117.507	122.924	127.023	146.386	118.642	128.759	118.128	139.416	141.175	139.821	143.83	116.954	116.675	115.36	123.325	68.5706	65.7122	66.4253	66.7044
47.4504	123.759	120.764	120.453	127.367	140.275	142.926	154.295	142.415	159.323	211.476	166.231	162.346	113.409	115.404	111.595	132.703	65.6083	67.6242	69.6926	67.9578	151.978	166.908	166.884	158.91	98.2654	100.179	101.8	103.723	47.4674	120.072	117.426	122.56	127.352	145.979	118.941	128.569	118.244	139.512	140.73	140.18	144.126	116.369	116.295	115.314	123.23	68.8662	65.6528	66.3078	66.4534
47.4969	123.761	120.759	120.487	127.756	140.515	143.013	154.752	142.438	159.095	212.415	166.418	162.252	113.841	114.948	111.963	132.51	65.5032	67.6423	69.4549	67.8406	151.846	166.488	166.444	158.561	98.328	100.292	101.391	103.647	47.514	120.089	117.012	122.369	126.502	145.513	118.572	128.019	118.145	139.126	140.367	139.854	143.668	116.337	116.292	115.092	123.248	68.5182	65.586	66.0621	66.5826
47.5434	123.496	120.328	120.084	127.108	139.829	142.376	154.135	142.069	158.943	211.256	165.915	162.086	113.3	114.924	111.78	132.217	65.0947	67.534	69.5117	67.7944	152.192	165.909	166.431	158.255	98.2409	100.067	101.304	103.539	47.5605	119.771	116.907	122.204	126.756	145.662	118.514	128.368	117.672	138.976	140.321	139.76	144.02	115.983	116.26	114.909	122.81	68.7076	65.7515	66.2408	66.2325
47.59	123.328	120.085	119.985	127.279	139.861	142.749	154.247	141.8	158.696	211.092	165.74	161.556	112.988	115.364	111.391	132.39	65.2182	67.5275	69.2464	67.6397	151.173	165.703	166.027	158.101	97.826	99.8717	101.204	103.362	47.6071	119.785	116.896	121.824	126.385	145.723	118.119	127.924	117.294	138.714	139.99	139.519	143.365	115.961	115.881	114.815	122.654	68.4752	65.3843	65.923	66.2118
47.6365	123.049	119.833	119.377	126.796	139.674	142.072	153.974	141.046	158.085	209.888	164.917	161.366	112.922	114.887	111.288	132.234	65.214	67.2936	69.0772	67.4132	151.16	165.546	165.304	158.12	97.8359	100.057	101.269	103.438	47.6536	119.727	116.637	121.777	126.532	145.623	118.249	128.111	117.337	138.754	140.041	139.411	143.408	116.089	115.648	114.722	122.439	68.6133	65.1005	65.579	66.0627
47.683	123.124	119.787	119.509	126.926	139.855	142.006	153.543	141.079	158.032	209.746	164.957	161.165	112.892	114.761	111.225	131.829	65.1134	67.0987	68.9516	67.1767	151.171	165.235	165.355	157.651	97.7419	99.7847	101.027	103.164	47.7002	119.31	116.135	121.49	125.9	145.026	118.048	127.696	117.1	138.392	139.675	138.887	142.857	116.018	115.496	114.752	122.603	67.8887	64.9922	65.4731	65.8427
47.7295	122.784	119.277	119.253	126.396	139.242	141.555	153.001	141.18	157.883	209.172	164.677	160.766	112.778	114.429	111.1	131.943	64.9424	67.0761	68.8685	67.3305	150.829	165.064	165.116	157.468	97.5693	99.8404	101.103	103.364	47.7467	119.02	116.363	121.366	125.553	144.957	117.885	127.879	116.853	138.351	139.477	138.789	142.792	115.754	115.773	114.845	121.893	68.4713	64.9449	65.6736	65.6949
47.7761	122.465	119.568	119.272	126.202	139.641	142.127	153.445	140.739	157.698	209.138	164.676	160.013	112.444	114.268	111.141	131.857	64.8408	66.9894	68.6544	67.0124	150.812	164.862	164.581	157.181	97.4909	99.7407	101.041	103.048	47.7933	118.786	115.862	120.912	125.001	144.638	117.573	127.365	116.606	138.107	138.789	138.305	142.397	115.307	115.265	114.34	121.972	67.7074	64.5879	65.3012	65.6697
47.8226	122.399	119.256	118.955	125.72	139.253	141.614	152.916	140.546	157.524	208.041	164.216	160.33	112.631	114.044	110.988	131.771	64.6502	67.0084	68.7126	67.1524	150.606	164.66	164.228	156.787	97.5525	99.6525	101.039	103.119	47.8399	119.001	115.968	120.912	125.438	145.018	117.758	127.572	116.479	137.74	139.183	138.171	142.689	115.512	115.367	114.328	121.611	67.8186	64.4648	65.3689	65.4833
47.8691	122.007	118.944	118.79	126.294	139.352	141.744	152.636	140.39	157.605	207.998	164.01	159.97	112.36	113.947	110.755	131.369	64.6806	66.876	68.4206	66.7781	149.816	163.936	163.897	156.403	97.4106	99.3649	100.738	103.029	47.8864	118.639	115.403	120.682	124.983	144.625	117.286	127.203	116.425	137.39	139.052	137.994	142.189	115.195	115.223	114.042	121.986	67.268	64.5048	65.2396	65.5057
47.9156	121.774	118.564	118.335	125.849	138.496	141.035	152.262	140.433	157.218	207.243	163.83	159.649	112.251	113.989	110.658	131.464	64.3882	66.7641	68.2321	66.3948	149.521	163.971	163.89	156.5	97.4537	99.4163	100.352	102.587	47.933	118.294	115.564	120.789	124.994	144.533	117.13	126.903	116.382	137.419	138.787	137.771	141.724	115.125	115.394	114.174	121.015	67.4789	64.2967	65.2332	65.2254
47.9622	121.453	118.456	118.491	125.613	138.901	141.275	152.421	140.182	156.722	207.428	163.665	159.344	112.149	113.996	110.413	131.337	64.3618	66.7056	68.3396	66.3943	149.741	163.859	163.852	156.362	97.4113	99.233	100.597	102.404	47.9795	118.172	115.205	120.5	124.697	144.337	116.81	126.519	115.991	137.04	138.427	137.711	141.502	114.9	114.917	113.86	121.46	67.2193	64.2219	65.0617	65.463
48.0087	121.335	118.38	118.155	125.237	138.52	140.763	151.901	139.835	156.389	206.676	163.208	158.883	112.188	113.862	110.253	131.33	64.3051	66.4278	68.0307	66.3754	149.451	163.306	163.521	156.258	97.4481	99.0876	100.303	102.491	48.0261	117.72	115.269	120.252	124.848	144.377	116.715	126.648	116.044	136.97	138.041	137.313	141.203	115.011	114.756	113.727	121.22	67.3923	64.2412	65.0079	65.0723
48.0552	121.261	118.297	118.377	125.246	138.312	140.782	151.969	139.645	156.346	206.506	163.307	158.896	111.902	113.782	110.271	130.892	64.0006	66.2781	67.9403	66.2055	149.053	162.989	163.317	155.671	97.0693	98.9391	100.037	102.414	48.0726	117.594	114.826	119.967	124.36	144.15	116.341	126.356	115.995	136.515	137.911	136.854	141.303	115.017	114.774	113.715	121.112	67.1039	64.1779	64.7333	64.9274
48.1017	121.028	117.855	117.799	124.472	137.852	140.273	151.556	139.544	156.084	205.686	162.601	158.648	111.722	113.825	110.219	130.813	63.7983	66.0302	67.9404	66.3443	148.871	162.974	163.063	155.374	96.8977	99.184	100.21	102.335	48.1192	117.446	114.81	120.086	124.123	143.973	116.375	126.559	115.416	136.421	137.802	137.175	141.164	114.368	114.699	114.014	120.876	67.2115	64.0517	64.8203	64.8165
48.1483	120.591	117.431	117.523	124.412	137.953	140.176	151.253	139.456	155.494	205.526	162.797	158.708	111.872	113.564	110.339	131.018	63.7501	65.9664	67.7172	66.288	148.684	162.785	162.549	155.045	96.8151	99.037	100.115	102.271	48.1657	117.269	114.486	119.746	123.797	143.763	116.264	126.04	115.238	136.113	137.905	136.559	140.988	114.48	114.423	113.205	120.954	66.8376	63.885	64.4018	64.531
48.1948	120.467	117.245	117.153	124	137.407	139.752	150.813	139.227	155.628	204.976	162.472	158.435	111.704	113.184	110.036	130.85	63.7466	65.9189	67.8067	66.1207	148.49	162.732	162.206	154.848	96.7044	98.9287	100.258	102.343	48.2123	116.98	114.228	119.338	123.885	143.351	116.167	126.017	114.959	135.904	137.571	136.205	140.581	114.099	114.234	113.131	120.587	67.1157	63.5676	64.277	64.5958
48.2413	120.656	117.368	117.32	124.288	137.901	139.998	150.839	139.289	155.729	205.131	162.301	158.453	111.528	113.307	109.903	130.743	63.5904	65.8046	67.7001	65.9587	148.359	162.414	162.287	154.76	96.7588	98.8137	100.083	102.114	48.2588	116.889	113.545	119.052	123.523	143.144	115.626	125.658	114.965	135.799	137.057	136.077	140.201	114.19	114.296	112.963	120.398	66.87	63.5996	64.2055	64.6529
48.2878	120.441	117.007	116.913	123.859	137.282	139.408	150.575	138.761	155.323	204.369	161.925	158.38	111.29	113.194	109.822	130.248	63.4935	65.7303	67.53	65.713	148.11	162.053	162.075	154.556	96.6493	98.6544	99.7562	101.958	48.3054	116.495	113.691	119.055	123.601	143.151	115.673	126.152	115.161	135.82	136.761	136.163	140.226	113.627	114.127	112.835	120.154	66.8429	63.4673	64.1021	64.427
48.3344	119.555	117.019	116.834	123.969	137.072	139.422	150.431	138.632	154.914	204.039	161.572	158.125	111.057	113.165	109.763	130.086	63.4355	65.6893	67.316	65.5987	147.706	161.828	161.848	154.244	96.5195	98.6294	99.5389	102.01	48.352	116.356	113.32	118.598	123.058	142.974	115.224	125.603	114.943	135.436	136.415	135.784	139.931	114.068	113.979	112.682	120.337	66.4401	63.4633	63.8466	64.1951
48.3809	119.749	116.653	116.381	123.594	136.828	139.116	150.206	138.715	154.816	203.342	161.476	157.791	111.057	113.06	109.88	130.132	63.3539	65.7145	67.21	65.7549	147.517	161.697	161.68	154.191	96.5337	98.7357	99.4896	101.975	48.3985	115.879	113.651	118.41	122.992	142.825	115.455	125.187	114.644	135.03	135.834	135.369	139.703	113.8	113.793	112.616	120.15	66.4854	63.4849	63.9124	64.0873
48.4274	120.113	116.677	116.01	123.394	136.635	138.773	150.387	138.58	154.798	203.019	161.712	157.181	110.977	112.9	109.401	129.803	63.2443	65.4901	67.11	65.4571	147.211	161.664	161.325	153.941	96.3257	98.502	99.6634	101.831	48.4451	115.937	113.255	118.3	122.407	142.344	114.905	124.984	114.495	134.613	136.007	135.191	139.76	113.838	113.652	112.567	120.14	66.2376	63.1312	63.7938	63.8853
48.4739	119.652	116.365	115.821	122.943	136.391	138.419	149.923	138.224	154.502	202.229	161.47	156.938	110.938	112.736	109.007	129.782	63.0192	65.5794	67.1186	65.2513	146.796	161.585	160.677	153.898	96.1708	98.4926	99.4773	101.757	48.4916	115.893	113.239	117.947	122.946	142.781	115.147	125.106	114.354	134.591	136.181	135.217	139.265	113.717	113.38	112.371	119.819	66.0788	63.0427	63.7419	63.8818
48.5205	119.187	116.31	115.805	123.095	136.712	138.722	149.774	138.144	154.298	201.886	161.122	156.83	111.034	112.654	108.971	129.713	63.0268	65.2178	67.0137	65.2378	146.478	160.986	160.323	153.512	96.0255	98.3604	99.1616	101.737	48.5382	115.727	112.788	117.715	122.415	142.527	114.909	124.508	114.365	134.44	136.091	134.938	139.039	113.694	113.542	112.303	120.074	65.7636	62.9964	63.469	63.8537
48.567	118.923	116.04	115.488	122.665	136.41	138.267	149.547	137.932	154.081	201.137	160.524	156.765	110.909	112.478	109.04	129.601	62.8571	64.9135	66.8941	65.0262	146.309	160.787	160.347	153.185	96.0305	98.1711	99.1704	101.611	48.5847	115.6	112.777	118.172	122.396	142.743	114.963	124.621	114.001	134.452	135.756	135.04	139.001	113.424	113.547	112.128	119.669	65.9063	62.854	63.2775	63.6693
48.6135	118.919	116.197	115.668	122.466	136.359	138.32	149.488	137.563	153.575	200.765	160.273	156.455	110.927	112.477	108.892	129.567	62.6111	64.9596	66.7218	64.9249	146.178	160.632	160.195	152.957	95.9638	98.1403	99.263	101.542	48.6313	115.536	112.355	117.584	121.725	142.224	114.506	124.378	113.844	134.176	135.524	134.779	138.93	113.324	113.366	112.134	119.718	65.654	62.6604	63.3774	63.6221
48.66	118.69	115.786	115.372	122.284	136.067	138.204	149.193	137.438	153.32	200.644	160.331	156.096	110.676	112.4	108.746	129.39	62.5582	64.7697	66.504	64.8776	146.053	160.292	160.067	152.578	95.8848	98.1074	99.2393	101.456	48.6778	115.235	112.165	117.54	121.95	142.149	114.359	124.383	113.987	134.102	135.591	134.352	138.543	113.586	113.352	112.054	119.615	65.9598	62.664	63.3069	63.5124
48.7066	118.609	115.456	115.074	122.101	135.684	137.959	149.03	137.405	152.933	200.179	160.04	155.972	110.293	112.345	108.756	129.197	62.5753	64.4746	66.3855	64.8131	145.943	160.239	159.802	152.379	95.9101	97.9866	98.8578	101.321	48.7244	115.019	111.817	116.977	121.446	141.71	114.144	123.951	113.748	133.853	134.933	134.268	138.085	113.559	113.28	112.027	119.504	65.3773	62.5092	63.097	63.347
48.7531	118.428	115.208	114.747	121.633	135.337	137.69	149.038	136.93	152.794	199.641	159.642	155.784	110.148	112.347	108.74	129.124	62.5388	64.5017	66.3545	64.7629	145.88	160.113	159.521	152.255	95.7875	97.662	98.6731	101.304	48.7709	115	112.036	117.527	121.773	142.018	114.355	124.51	113.547	133.68	135.058	134.334	138.091	112.991	113.134	111.813	119.201	65.3826	62.3881	62.9318	62.9378
48.7996	118.171	114.999	114.749	121.454	135.315	137.366	149.035	136.692	152.83	199.401	159.457	155.488	110.088	112.087	108.747	128.92	62.3153	64.6308	66.3513	64.536	145.792	159.933	159.482	151.975	95.712	97.5139	99.0686	101.05	48.8175	114.644	111.624	116.94	121.162	141.417	114.033	124.056	113.364	133.373	134.481	133.94	137.906	112.734	113.031	111.575	119.012	65.2135	62.2998	62.7025	63.1274
48.8462	117.884	114.873	114.749	121.355	135.249	137.272	148.875	136.715	152.614	199.043	159.307	155.338	110.14	111.866	108.616	128.62	62.1947	64.5108	66.2336	64.4106	145.611	159.58	159.045	151.447	95.5988	97.5379	99.0064	100.871	48.8641	114.572	111.719	116.657	121.336	141.534	114.29	123.863	113.253	133.507	134.386	133.958	137.792	112.639	112.824	111.477	118.831	65.162	62.0966	62.657	63.092
48.8927	117.577	114.591	114.262	120.835	134.741	137.036	148.304	136.444	152.577	198.416	159.028	155.276	109.926	111.769	108.361	128.662	62.0912	64.3275	66.0574	64.3014	145.363	159.349	158.646	151.438	95.5545	97.4734	98.6582	101.025	48.9106	114.174	111.256	116.268	120.643	141.378	113.774	123.395	113.132	133.103	134.338	133.567	137.503	112.683	112.532	111.337	118.861	65.1255	61.8535	62.5048	62.8695
48.9392	117.499	114.537	114.027	121.016	135.029	137.196	147.969	136.369	152.114	198.356	158.806	154.999	109.807	111.842	108.162	128.713	61.8392	64.0327	65.9468	64.0746	144.874	159.394	158.624	151.618	95.5671	97.4099	98.4872	100.881	48.9572	114.169	111.744	116.294	120.528	141.314	113.365	123.471	112.988	132.707	134.284	133.277	137.212	112.624	112.465	111.408	118.824	64.8807	61.7147	62.3563	62.6433
48.9857	117.207	114.061	113.659	120.433	134.885	136.681	147.716	136.175	151.708	197.588	158.575	154.685	109.955	111.688	108.12	128.367	61.8741	63.8982	65.867	64.094	144.683	159.112	158.341	151.157	95.5338	97.2963	98.592	100.967	49.0037	113.885	111.01	116.039	120.229	140.929	113.437	123.255	112.759	132.587	133.888	133.186	137.183	112.704	112.227	111.258	118.794	64.5004	61.6407	62.4493	62.5587
49.0323	117.244	114.186	113.976	120.633	134.647	136.832	147.34	136.001	151.621	197.453	158.281	154.524	109.722	111.553	108.165	128.401	61.8462	63.9131	65.6375	63.9913	144.731	158.874	157.935	151.032	95.3067	97.4787	98.6366	100.818	49.0503	113.588	110.569	115.835	120.248	140.772	113.333	122.98	112.638	132.336	133.587	133.159	137.001	112.616	111.9	111.01	118.553	64.6817	61.4827	62.4765	62.4878
49.0788	116.975	113.594	113.726	120.424	134.168	136.349	146.98	135.815	151.559	197.07	158.093	154.425	109.406	111.523	108.299	128.341	61.532	63.9445	65.7106	63.9477	144.415	158.533	158.063	150.687	95.3271	97.1539	98.3543	100.411	49.0968	113.494	110.655	115.582	120.062	140.709	112.993	122.78	112.282	132.197	133.697	132.96	136.63	112.305	112.054	111.074	118.305	64.6909	61.449	62.3252	62.3428
49.1253	116.997	113.596	113.475	120.18	134.277	136.32	147.269	135.671	151.322	196.585	158.186	154.199	109.398	111.525	108.264	128.069	61.4953	63.7485	65.6721	63.8008	144.092	158.153	157.682	150.342	95.1533	97.0846	98.204	100.122	49.1434	113.024	110.53	115.435	119.655	140.742	112.836	122.579	111.912	132.13	133.359	132.46	136.367	112.041	112.017	111.03	118.073	64.507	61.3522	62.2008	62.1399
49.1718	116.725	113.354	113.139	119.561	133.735	135.899	146.948	135.526	151.176	195.778	157.654	154.029	109.339	111.223	107.921	128.109	61.3706	63.4683	65.5754	63.6021	143.875	158.204	157.322	150.395	95.2488	96.8998	98.2441	100.374	49.1899	112.951	110.049	115.037	119.234	140.543	112.77	122.494	111.882	131.783	132.918	132.134	136.335	111.901	111.672	110.882	117.949	64.5103	61.2874	62.0442	61.9499
49.2184	116.312	113.452	112.943	119.705	134.039	136.197	147.107	135.304	150.757	195.994	157.457	153.908	109.416	111.087	107.898	127.991	61.3239	63.4318	65.3673	63.5539	143.794	157.922	157.302	150.042	94.9751	96.7548	98.2089	100.084	49.2365	112.934	109.912	114.677	119.048	140.327	112.737	122.333	111.686	131.46	132.976	132.04	136.3	111.811	111.402	110.793	117.805	64.3722	61.2262	61.8879	61.9105
49.2649	116.108	113.221	112.518	119.371	133.816	135.857	146.721	135.383	150.539	195.197	157.33	153.326	109.544	110.947	107.873	127.597	61.104	63.2511	65.1996	63.4398	143.5	157.573	157.301	149.655	94.9823	96.8056	98.0348	100.335	49.2831	112.629	110.019	114.634	119.089	140.33	112.459	122.321	111.593	131.336	132.794	132.107	135.973	111.752	111.343	110.505	117.803	64.208	60.9052	61.7691	61.9125
49.3114	115.946	113.098	112.766	119.708	133.653	135.729	146.562	134.953	150.701	195.002	157.101	153.291	109.187	111.057	107.655	127.588	61.068	63.1721	65.1181	63.2655	142.984	156.966	156.857	149.582	94.6894	96.7523	97.9759	100.147	49.3296	112.243	109.741	114.556	118.739	140.043	112.282	122.293	111.673	131.179	132.416	131.853	135.804	111.699	111.417	110.401	117.898	64.0159	60.8837	61.6868	61.9833
49.3579	115.546	112.48	112.367	119.185	133.5	135.216	146.103	134.667	150.217	194.23	156.942	153.224	108.969	110.823	107.563	127.714	60.9957	62.9704	64.9813	63.2058	143.156	156.77	156.793	149.689	94.8559	96.714	98.0431	100.135	49.3762	112.117	109.537	114.289	118.353	139.842	112.244	122.005	111.531	130.839	132.361	131.213	135.595	111.404	111.319	110.551	117.507	63.8857	60.8778	61.676	61.7763
49.4045	115.548	112.789	112.495	119.268	133.23	135.352	146.07	134.837	149.987	194.11	156.477	152.663	108.693	110.606	107.215	127.514	60.8653	63.0566	64.8339	63.06	142.794	156.731	156.491	149.198	94.7365	96.7035	98.1754	99.9387	49.4227	112.08	109.246	113.851	117.923	139.715	111.943	121.66	111.376	130.468	132.171	130.832	135.235	111.244	111.233	110.378	117.338	63.6171	60.7089	61.5375	61.4859
49.451	115.423	112.665	112.018	118.887	132.927	134.93	145.776	134.451	149.845	193.288	156.428	152.595	108.676	110.594	107.03	127.692	60.7978	63.0277	64.8181	63.1341	142.55	156.517	155.924	148.884	94.8013	96.3877	97.6684	100.032	49.4693	111.816	109.2	113.989	118.142	139.673	111.938	121.431	111.21	130.372	132.112	130.952	135.103	111.294	111.194	110.359	117.299	63.6449	60.6378	61.3097	61.2928
49.4975	115.302	112.596	111.945	118.67	133.063	135.332	145.977	134.561	149.76	193.633	156.221	152.652	108.787	110.687	107.23	127.488	60.7717	63.0646	64.6117	62.9821	142.303	156.429	156.191	149.001	94.4929	96.2682	97.5383	99.8709	49.5158	111.716	108.867	113.642	117.695	139.143	111.635	121.208	110.969	130.38	131.789	130.834	134.849	111.329	111.097	110.299	117.421	63.5956	60.4217	61.1818	61.2071
49.544	115.035	112.22	111.819	118.014	132.439	134.973	145.757	134.386	149.537	192.614	156.064	152.252	108.651	110.697	107.198	126.818	60.4008	62.7111	64.4941	62.8131	142.452	156.491	155.864	148.729	94.4371	96.3525	97.6064	99.6966	49.5624	111.515	108.815	113.808	118.055	139.337	111.601	121.323	110.932	130.278	131.593	130.465	134.721	111.096	110.893	110.025	116.959	63.7184	60.5095	61.186	61.2666
49.5906	114.818	112.039	111.716	118.522	132.755	134.793	145.604	133.838	149.166	192.635	155.946	152.16	108.677	110.442	106.652	126.697	60.6104	62.4851	64.4711	62.4349	141.747	155.914	155.35	148.568	94.5861	96.2785	97.5415	99.7507	49.6089	111.515	108.447	113.454	117.586	139.04	111.419	121.003	110.544	129.919	131.204	130.182	134.256	111.124	110.769	110.066	117.214	63.2792	60.437	60.9529	61.1435
49.6371	114.676	111.741	111.205	117.985	132.332	134.481	145.491	133.832	149.284	191.339	155.817	151.84	108.613	110.32	107.078	126.993	60.3882	62.4098	64.1126	62.5305	141.788	156.03	155.115	148.213	94.2004	96.2741	97.287	99.7137	49.6555	111.357	108.334	113.266	117.518	139.12	111.211	121.001	110.814	129.907	131.073	130.081	134.234	110.837	110.739	109.901	116.792	63.287	60.065	60.8185	61.1133
49.6836	114.732	111.638	111.53	118.28	132.642	134.655	145.353	133.921	148.768	191.893	155.758	151.74	108.148	110.429	106.961	126.974	60.4182	62.2715	64.1334	62.4434	141.594	155.356	154.683	147.584	94.2341	96.1774	97.4119	99.4086	49.702	111.328	108.056	112.969	116.96	138.978	110.887	120.569	110.633	129.815	130.69	129.616	134.006	110.917	110.543	109.814	116.987	62.8184	60.1277	60.6538	61.0666
49.7301	114.268	111.364	111.043	117.647	132.047	134.142	144.663	133.628	148.301	190.707	155.047	151.557	108.031	109.988	106.747	126.788	60.2849	62.1249	64.2191	62.4188	141.485	155.356	155.126	147.835	94.1673	96.0636	97.0031	99.4975	49.7486	110.607	108.043	112.978	117.175	138.899	110.985	120.678	110.388	129.535	130.588	129.677	133.935	110.575	110.227	109.508	116.634	62.8862	60.1927	60.6863	60.749
49.7767	113.994	111.382	110.976	117.744	132.023	134.207	144.838	133.281	148.056	191.06	155.09	151.433	108.265	109.724	106.493	126.936	60.0741	62.0655	63.9567	62.2543	141.086	154.922	154.949	147.747	93.8864	95.8125	97.4476	99.6064	49.7952	110.641	107.867	112.881	116.649	138.782	110.674	120.265	110.357	129.168	130.626	129.405	133.799	110.496	110.392	109.34	116.648	62.5505	60.0078	60.4643	60.623
49.8232	113.877	111.305	110.801	117.272	131.879	133.824	144.757	133.505	147.902	190.31	154.694	151.009	107.841	109.652	106.292	126.323	60.2705	62.1611	63.8659	62.4496	141.036	154.961	154.185	147.485	94.2098	96.0552	97.0986	99.4302	49.8417	110.43	107.728	112.611	116.609	138.471	110.914	120.423	110.341	129.338	130.527	129.567	133.767	110.589	110.369	109.444	116.539	62.6846	59.688	60.4509	60.509
49.8697	113.716	110.969	110.78	117.52	131.635	133.876	144.862	133.291	147.739	190.712	154.572	150.571	108.163	109.942	105.904	126.627	59.9211	61.6999	63.8307	62.3095	140.537	154.492	154.515	147.001	94.0899	95.7445	97.0585	99.2513	49.8883	110.522	107.37	112.097	116.045	138.213	110.653	120.431	110.163	129.216	130.188	129.125	133.492	110.633	110.196	109.446	116.683	62.5981	59.6892	60.2294	60.5661
49.9163	113.248	110.701	110.412	117.175	131.251	133.501	144.44	133.134	147.619	189.477	154.148	150.637	107.934	109.796	106.235	126.369	59.5469	61.8814	63.8402	62.0641	140.717	154.233	153.953	146.512	93.7791	95.6423	97.1701	99.25	49.9348	110.173	107.362	112.138	116.463	138.197	110.697	120.188	109.806	128.986	130.382	129.403	133.041	110.517	110.186	109.211	116.42	62.5158	59.5248	59.9818	60.3914
49.9628	113.49	111.013	110.289	117.133	131.448	133.721	144.314	132.851	148.009	189.718	154.092	150.444	107.759	109.671	105.933	126.363	59.6941	61.8223	63.5041	61.9939	140.06	154.263	153.786	146.663	93.7566	95.7451	96.7587	98.8952	49.9814	110.017	106.78	111.794	115.931	138.247	110.477	119.82	109.819	128.551	129.89	128.655	132.51	110.044	109.811	109.023	116.082	62.4075	59.4515	60.0915	60.2285
50.0093	113.205	110.462	109.808	116.614	131.218	133.156	143.881	132.503	147.446	188.582	153.713	150.376	107.626	109.259	105.913	126.081	59.6387	61.5711	63.239	61.8878	140.081	153.898	153.305	146.265	93.3472	95.5165	96.9091	99.0027	50.0279	109.974	106.941	111.637	115.952	137.858	110.391	120.031	109.625	128.442	129.883	128.833	132.944	109.729	109.724	109.084	115.938	62.506	59.4422	60.0223	60.1643
50.0558	113.349	110.56	110.11	116.884	131.511	133.272	144.105	132.577	147.076	189.082	153.819	149.955	107.661	109.6	105.871	125.845	59.6343	61.4041	63.1442	61.7718	139.839	153.265	153.495	146.625	93.4047	95.4782	96.5757	98.9438	50.0745	110.06	106.559	111.356	115.601	137.65	110.185	119.933	109.421	128.359	129.717	128.38	132.871	109.674	109.646	108.884	115.797	62.229	59.3522	60.0004	60.196
50.1024	112.809	110.122	109.761	116.307	130.935	132.947	143.537	132.338	147.207	188.156	153.569	149.695	107.536	109.214	105.954	125.706	59.2915	61.2013	62.9852	61.3468	140.514	153.716	153.106	145.863	93.5777	95.3405	97.0312	99.0123	50.121	109.739	106.694	111.359	115.483	137.858	110.017	119.58	109.338	128.248	129.297	128.284	132.586	109.737	109.687	108.661	115.638	62.0455	59.2058	59.698	60.0667
50.1489	112.73	109.977	109.673	116.351	130.807	132.876	143.81	132.437	146.697	188.081	153.419	149.223	107.646	109.502	105.615	125.965	59.1307	61.3723	62.9653	61.7008	139.471	153.111	152.963	145.794	93.4308	95.2606	96.7449	98.9649	50.1676	109.587	106.554	110.919	115.002	137.751	109.927	119.333	109.2	127.967	129.163	128.163	132.298	109.915	109.583	108.561	115.738	62.0623	58.9313	59.6536	59.8541
50.1954	112.395	109.604	109.41	116.165	130.414	132.78	143.495	132.328	146.512	187.358	152.998	149.522	107.436	109.269	105.6	125.925	59.0944	61.2262	63.208	61.504	139.518	153.616	152.819	145.963	93.1899	95.2594	96.3429	98.6922	50.2142	109.257	106.277	110.981	114.976	137.341	109.936	119.361	108.896	127.71	129.321	128.12	132.201	109.776	109.458	108.418	115.748	62.2143	58.76	59.5988	59.5696
50.2419	112.438	109.826	109.048	115.751	130.042	132.909	142.849	132.062	146.319	187.788	153.089	149.51	107.212	109.289	105.532	125.452	59.1994	61.0147	63.0307	61.2476	139.169	153.082	152.581	145.235	93.164	95.3423	96.2956	98.6227	50.2607	109.021	105.706	110.763	114.688	137.251	109.555	119.093	108.575	127.472	128.927	127.662	131.815	109.918	109.489	108.406	115.729	61.8157	58.6385	59.5383	59.5226
50.2885	112.1	109.326	109.067	115.273	129.625	132.397	142.606	131.54	146.149	187.04	152.564	149.107	107.025	109.05	105.685	125.589	58.9893	60.919	62.6621	61.2463	139.079	152.594	152.457	145.246	93.34	95.2045	96.4069	98.8413	50.3073	108.766	106.314	110.764	114.794	137.708	109.637	119.128	108.893	127.66	129.036	127.76	131.909	109.599	109.305	108.426	115.227	61.8284	58.6588	59.5131	59.5342
50.335	112.091	109.476	108.889	115.633	129.993	132.265	142.739	131.659	145.827	186.637	152.457	149.02	106.908	109.115	105.387	125.49	59.0699	60.897	62.4729	61.0062	138.904	152.255	152.063	145.061	93.1269	95.1531	96.2952	98.7273	50.3538	108.791	106.032	110.578	114.366	137.135	109.398	118.761	108.407	127.313	128.294	127.569	131.497	109.393	109.234	108.115	115.41	61.3459	58.5494	59.3685	59.5702
50.3815	111.77	109.132	108.709	115.304	129.845	132.058	142.446	131.664	145.711	185.962	152.048	148.67	106.873	108.702	105.36	125.535	58.7586	60.5837	62.4466	60.8528	138.798	152.466	152.151	144.71	93.0929	95.1334	96.1992	98.4826	50.4004	108.302	105.671	110.174	114.364	136.89	109.203	118.787	108.412	127.075	128.414	127.449	131.159	109.423	109.41	107.98	115.218	61.3633	58.5402	59.2522	59.2092
50.428	111.798	109.082	108.764	115.581	129.777	132.178	142.922	131.273	146.049	186.109	152.213	148.274	107.269	108.593	105.599	125.417	58.6354	60.646	62.3539	60.7847	138.644	152.092	151.529	144.735	92.9287	94.8976	96.033	98.1124	50.4469	108.207	105.278	109.91	113.888	136.486	108.953	118.641	108.303	126.819	128.133	126.972	130.897	109.28	109.193	108.118	115.538	61.2121	58.3269	59.0708	59.1971
50.4746	111.743	108.796	108.396	114.805	129.548	131.589	142.338	131.211	145.779	185.59	151.936	148.224	107.362	108.546	105.244	124.988	58.5154	60.5787	62.305	60.5984	138.286	151.983	151.102	144.534	92.9053	94.8294	96.4379	98.3491	50.4935	108.165	105.65	109.896	114.333	136.983	109.245	118.546	108.316	126.738	127.913	127.294	130.949	109.328	108.947	107.887	114.959	61.2879	58.2493	59.0483	58.9082
50.5211	111.253	108.79	108.136	115.084	129.693	131.878	142.636	131.364	144.884	185.834	151.973	148.034	106.838	108.527	105.088	124.994	58.477	60.3069	62.204	60.6127	137.905	151.744	151.098	144.01	92.6609	94.8619	96.1881	98.087	50.54	107.905	105.326	109.538	113.702	136.416	109.098	118.389	108.37	126.988	127.594	126.833	130.849	109.163	108.849	107.933	115.129	60.7533	58.1062	59.0107	58.8759
50.5676	110.992	108.415	107.984	114.687	129.192	131.503	142.131	130.975	144.961	184.959	151.58	147.712	106.679	108.553	105.025	125.015	58.2275	60.3109	61.999	60.4343	137.522	151.388	151.178	143.645	92.9529	94.8736	96.0108	98.1869	50.5866	107.886	104.97	109.611	113.823	136.606	108.761	118.226	108.168	126.22	127.637	126.447	130.691	108.829	108.967	107.655	114.727	61.0099	58.1314	58.7335	58.8109
50.6141	111.129	108.582	108.02	114.64	129.326	131.668	142.026	130.938	144.799	185.199	151.39	147.474	106.596	108.475	104.951	125.174	58.3735	60.2623	61.8287	60.1312	137.342	151.186	150.55	143.645	92.8417	94.8021	95.8935	98.0209	50.6331	107.635	104.545	109.659	113.403	136.117	108.762	118.232	107.902	126.259	127.522	126.48	130.367	108.908	108.754	107.789	114.958	60.7204	58.0658	58.6413	58.897
50.6607	110.851	108.18	107.778	114.276	129.135	131.193	141.484	131.076	144.698	184.662	150.866	147.36	106.789	108.27	104.834	124.943	58.1683	60.1443	62.0871	60.203	137.518	151.061	150.643	143.556	92.4618	94.8478	95.8823	98.1321	50.6797	107.263	104.794	109.403	113.391	136.038	108.677	118.018	107.772	126.014	127.5	126.634	130.425	108.811	108.543	107.614	114.809	61.0294	58.0603	58.5771	58.7119
50.7072	110.399	108.13	107.581	114.283	129.716	131.276	141.605	130.883	144.134	184.396	150.624	147.266	106.714	108.184	104.738	124.685	58.2256	60.1047	61.9338	60.2444	137.193	150.839	150.37	143.276	92.4167	94.8621	95.7071	97.8406	50.7263	106.892	104.534	109.251	112.933	135.791	108.511	117.678	107.464	125.702	127.441	125.937	129.987	108.834	108.54	107.417	114.916	60.5382	57.8959	58.2631	58.6015
50.7537	110.123	107.987	107.255	113.839	128.86	130.85	141.157	130.623	144.297	183.921	150.464	146.968	106.566	108.385	104.727	124.592	57.9487	60.0182	61.7532	59.9113	137.009	150.424	150.287	143.138	92.5108	94.9793	95.8889	97.9415	50.7728	106.901	104.472	108.986	113.122	135.557	108.308	117.868	107.276	125.896	126.985	125.755	130.138	108.605	108.431	107.656	114.287	60.4943	57.9498	58.6538	58.4646
50.8002	110.173	107.882	107.314	113.445	128.891	131.189	141.114	130.439	144.157	183.774	150.88	146.734	106.353	108.206	104.784	124.56	57.7774	59.7921	61.5327	59.7812	136.819	150.097	150.254	143.083	92.5322	94.5388	95.7705	97.8896	50.8194	106.874	103.807	108.981	112.589	135.451	108.238	117.56	107.284	125.621	126.689	125.547	129.904	108.712	108.398	107.427	114.524	60.0604	57.9805	58.336	58.4804
50.8468	109.984	107.537	106.796	113.19	128.553	130.904	141.028	130.363	143.901	183.058	150.429	146.283	106.314	107.992	104.865	124.425	57.7102	59.6313	61.5674	59.9054	136.694	149.889	150.086	143.157	92.3665	94.2126	95.6682	97.8975	50.8659	106.509	103.925	108.564	112.853	135.788	108.3	117.588	107.25	125.449	126.723	125.731	129.611	108.595	108.193	107.417	114.165	60.5455	57.3968	58.0726	58.3335
50.8933	109.832	107.374	106.83	113.647	128.149	130.593	140.95	130.369	143.509	183.109	150.361	146.105	106.256	108.003	104.796	124.412	57.4223	59.5303	61.4843	59.8037	136.489	149.858	149.922	142.828	92.4573	94.2036	95.5544	97.7081	50.9125	106.437	103.591	108.126	112.421	135.728	108.1	117.156	107.126	125.019	126.397	125.46	129.179	108.591	107.732	107.006	114.202	59.9208	57.3619	58.1138	58.5108
50.9398	109.631	107.026	106.672	113.24	127.95	130.254	140.619	130.041	143.351	182.611	150.11	146.296	106.309	107.654	104.65	124.353	57.5017	59.4838	61.4672	59.7463	136.552	149.713	149.44	142.574	92.6396	94.3912	95.5555	97.4442	50.959	106.144	103.704	108.412	112.625	135.594	107.94	117.29	107.117	125.117	126.564	125.124	129.371	108.421	108.299	106.971	113.812	60.1028	57.2692	57.7033	58.2839
50.9864	109.139	106.966	106.75	113.088	127.914	130.368	140.396	129.889	143.137	182.6	149.743	146.164	106.032	107.803	104.552	124.364	57.7545	59.4093	61.403	59.6472	136.173	149.145	149.374	142.315	92.3606	94.3903	95.4941	97.4098	51.0056	106.003	103.383	108.041	112.09	135.266	107.68	116.949	107.104	124.866	126.133	124.93	129.143	108.221	107.773	106.85	114.099	59.8704	57.3481	57.6778	58.029
51.0329	109.166	106.645	106.473	112.856	127.524	130.003	140.054	129.886	143.019	182.199	149.508	145.989	105.801	107.788	104.681	124.434	57.5741	59.2906	61.2888	59.609	135.767	149.03	149.325	142.252	92.2141	94.1601	95.3847	97.5289	51.0521	106.081	103.621	108.141	111.991	135.248	108.027	117.236	106.842	124.835	125.926	124.787	129.03	108.076	108.152	106.967	113.489	60.1279	56.946	57.5175	57.7323
51.0794	109.496	106.724	106.568	112.611	127.497	129.933	140.018	129.742	142.869	181.6	149.188	145.831	105.917	107.817	104.499	123.957	57.4353	59.315	61.179	59.5767	135.588	149.1	149.122	142.206	92.3455	93.9666	95.341	97.5371	51.0987	106.033	103.376	107.807	111.512	135.142	107.583	116.865	106.488	124.57	125.822	124.401	128.239	108.127	107.966	106.582	113.51	59.8317	57.0765	57.5068	57.8074
51.1259	109.317	106.647	106.226	112.355	127.323	129.961	140.014	129.431	142.963	181.012	149.147	145.796	106.01	107.731	104.324	123.72	57.2918	59.19	61.1058	59.4622	135.555	148.799	148.954	141.955	92.2669	93.9669	95.2782	97.4339	51.1453	105.765	102.845	107.909	111.606	135.097	107.451	116.812	106.797	124.321	125.491	124.48	128.773	108.281	107.889	106.682	113.522	59.8269	56.7985	57.5588	57.5869
51.1725	109.047	106.495	106.001	112.244	127.273	129.68	140.044	129.319	142.931	180.728	149.292	145.897	105.978	107.448	104.323	123.946	57.117	58.9994	61.046	59.2146	135.526	148.774	148.727	141.715	92.0143	94.0328	95.1432	97.1897	51.1918	105.806	102.466	107.368	111.147	134.809	107.099	116.425	106.451	124.199	125.101	124.31	128.391	108.052	107.449	106.208	113.707	59.5381	56.7594	57.2881	57.8094
51.219	108.743	106.277	105.875	112.168	127.464	129.611	139.928	129.082	142.498	180.674	149.107	145.483	105.925	107.489	104.207	123.781	57.0064	58.8921	60.9463	59.0449	135.248	148.815	148.599	141.598	91.9205	93.9383	94.9659	97.0184	51.2384	105.202	102.676	107.359	111.465	134.847	106.901	116.552	106.261	124.09	125.269	124.536	128.288	107.632	107.36	106.561	113.265	59.8807	56.6666	57.3156	57.6212
51.2655	108.356	106.199	105.444	112.109	127.396	129.852	139.724	128.987	142.287	180.496	148.85	145.106	105.665	107.491	104.11	123.798	56.8683	58.7106	60.7303	59.0511	134.935	148.173	148.43	141.291	92.0211	93.8076	94.9755	97.1046	51.2849	105.144	102.232	107.273	110.881	134.643	106.74	116.199	106.055	123.883	124.926	123.999	127.929	107.607	107.248	106.506	113.336	59.3577	56.7297	57.1185	57.5103
51.312	108.242	106.262	105.39	112.084	127.116	129.592	139.946	128.999	141.888	180.327	148.712	145.115	105.549	107.479	103.96	123.969	56.8522	58.7191	60.4996	58.8819	134.769	147.816	148.117	140.8	92.0102	93.6394	94.9865	97.0362	51.3315	105.094	102.491	107.091	110.93	134.704	106.76	116.416	106.136	123.653	124.909	123.727	127.962	107.611	107.385	106.42	113.052	60.1333	56.5068	57.1559	57.5173
51.3586	108.341	106.034	105.153	111.7	126.827	129.282	139.811	128.662	141.79	180.016	148.588	144.876	105.7	107.312	103.927	123.892	56.7424	58.7146	60.5262	58.9196	134.977	147.818	147.879	140.602	91.7329	93.6207	94.7899	97.1067	51.378	104.966	102.081	106.757	110.364	134.203	106.769	115.852	105.806	123.474	124.832	123.545	127.671	107.366	107.383	106.373	113.374	59.182	56.5288	57.083	57.3878
51.4051	108.298	105.651	105.076	111.268	126.755	129.148	139.275	128.558	141.924	179.572	148.237	144.574	105.796	107.118	103.764	123.555	56.7026	58.6131	60.4902	58.8034	134.955	147.58	147.438	140.389	91.6618	93.6298	94.8159	97.2258	51.4246	104.621	102.076	106.721	110.958	134.26	106.836	116.272	105.901	123.529	125.069	123.535	127.313	107.55	107.361	106.129	112.829	59.3572	56.3668	56.7972	57.2107
51.4516	108.06	105.337	104.916	111.133	126.392	128.78	139.051	128.424	141.538	178.967	147.826	144.46	105.679	107.279	103.64	123.292	56.6898	58.4283	60.3243	58.531	134.314	147.303	147.101	140.333	91.5831	93.662	94.7781	97.0414	51.4711	104.553	101.886	106.431	110.211	134.09	106.484	116.069	105.845	123.253	124.845	123.585	127.074	107.6	106.925	106.099	113.101	59.0552	56.3729	56.7025	56.9861
51.4981	107.762	105.242	104.703	111.056	126.65	128.818	139.311	128.33	141.431	178.959	147.832	144.442	105.369	107.187	103.716	123.501	56.525	58.3416	60.2603	58.6601	133.727	147.194	147.254	140.176	91.5891	93.649	94.7162	96.6947	51.5177	104.409	101.711	106.616	110.623	133.819	106.594	116.024	105.498	123.312	124.677	123.363	127.267	107.207	107.115	106.162	112.778	59.3142	55.932	56.6898	57.0237
51.5447	107.548	105.142	104.647	110.63	126.243	128.825	138.98	128.109	141.436	178.68	147.735	144.147	105.212	106.854	103.807	123.443	56.3384	58.2901	60.3241	58.5393	133.602	147.068	146.755	139.667	91.7364	93.5354	94.6718	96.8747	51.5642	104.244	101.484	106.336	110.311	133.639	106.338	115.645	105.483	122.772	124.554	123.126	126.911	107.167	107.167	105.958	112.947	58.9281	56.0106	56.5007	56.8611
51.5912	107.402	104.99	104.606	110.715	126.455	128.701	139.106	128.013	141.099	178.226	147.688	144.057	105.203	107.045	103.801	123.294	56.3948	58.1554	60.1609	58.3179	133.515	146.874	146.662	139.514	91.6914	93.609	94.6396	96.7057	51.6108	104.191	101.395	106.147	109.876	133.698	106.327	115.438	105.283	122.605	124.168	123.043	126.871	107.176	107.308	105.951	112.544	59.1267	55.8009	56.5759	56.7626
51.6377	107.046	104.683	104.237	110.458	126.181	128.137	138.839	127.636	140.757	177.99	147.317	143.68	105.262	106.955	103.602	123.266	56.156	58.1771	59.8863	58.223	133.511	146.937	146.765	139.532	91.5431	93.721	94.4592	96.7783	51.6574	103.836	101.015	105.744	109.548	133.438	106.114	115.169	105.13	122.33	124.025	122.978	126.534	106.965	107.099	106.032	112.859	58.9097	55.8468	56.358	56.6483
51.6842	106.802	104.8	104.373	110.779	126.11	128.369	138.549	127.662	140.639	178.133	146.941	143.604	105.331	106.79	103.51	123.245	56.1802	58.0295	59.8026	58.166	133.491	146.488	146.402	139.389	91.4409	93.4786	94.4974	96.5233	51.7039	103.975	101.356	105.664	109.947	133.665	106.125	115.138	105.036	122.623	123.974	122.905	126.371	106.682	106.955	105.941	112.731	58.7913	55.903	56.344	56.7946
51.7308	106.514	104.461	104.114	110.235	125.78	128.161	138.15	127.579	140.874	177.333	146.604	143.507	105.196	106.676	103.383	123.07	56.064	57.9538	59.8123	58.1625	133.487	146.378	146.066	139.301	91.4952	93.4473	94.6217	96.5488	51.7505	103.445	101.114	105.256	109.522	133.455	105.968	114.856	104.833	122.389	123.689	122.543	125.964	106.845	106.876	105.965	112.637	58.4364	55.754	56.3165	56.7847
51.7773	106.894	104.49	104.219	110.383	125.714	128.186	138.362	127.63	139.902	177.364	146.818	142.999	104.778	106.423	103.547	122.88	55.7851	57.819	59.5986	58.2118	133.104	146.083	145.882	139.027	91.4432	93.2615	94.385	96.6323	51.797	103.338	100.822	105.459	109.564	133.432	105.854	115.143	104.951	122.008	123.627	122.405	126.183	106.641	106.624	105.602	112.33	58.4852	55.6998	56.2517	56.4484
51.8238	106.519	104.294	103.954	109.894	125.505	128.007	138.259	127.097	139.941	176.665	146.498	142.861	104.903	106.229	103.445	123.054	55.7807	57.7971	59.5985	57.9482	133.124	145.742	145.664	138.811	91.3481	93.1194	94.5517	96.6449	51.8436	103.23	100.472	105.101	108.991	133.177	105.68	114.789	104.756	121.901	123.254	122.214	125.954	106.71	106.629	105.489	112.249	58.4257	55.4061	56.0656	56.2637
51.8703	106.52	104.149	103.557	110.067	125.546	127.836	138.076	127.508	139.952	176.463	146.836	142.616	104.459	106.395	103.159	122.795	55.8598	57.5262	59.4058	57.8294	132.767	145.609	145.606	138.825	91.1986	92.7721	94.3456	96.5	51.8901	103.076	100.693	105.043	109.026	133.114	105.614	115.278	104.886	121.714	123.09	122.302	125.999	106.658	106.676	105.454	111.82	58.4456	55.3896	55.8911	56.2693
51.9169	106.143	103.91	103.417	109.541	125.122	127.304	138.255	127.243	139.848	175.776	146.474	142.342	104.377	106.38	103.12	122.989	55.5864	57.4806	59.3748	57.8084	132.636	145.523	145.291	138.508	91.0569	93.0587	94.324	96.5165	51.9367	103.161	100.275	104.896	108.55	133.008	105.582	114.81	104.57	121.746	122.825	121.933	125.89	106.508	106.519	105.469	111.989	58.2044	55.3422	56.0279	56.272
51.9634	105.92	103.814	103.419	109.647	125.171	127.327	137.596	127.059	139.302	175.6	145.869	141.963	104.262	106.472	103.057	122.386	55.6223	57.3467	59.3744	57.5658	132.365	145.245	145.147	138.354	90.8732	93.346	94.2574	96.3494	51.9832	102.869	100.58	104.908	109.119	133.287	105.459	114.552	104.521	121.639	122.876	121.806	125.58	106.491	106.419	105.366	112.129	58.3049	55.2891	55.9645	55.9848
52.0099	105.998	103.617	103.033	109.421	124.85	127.09	137.332	126.804	139.367	175.061	145.443	142.321	104.117	106.343	102.869	122.411	55.2515	57.188	59.4668	57.5056	132.359	144.714	144.984	137.964	91.0387	93.0111	94.4252	96.2253	52.0298	102.581	100.178	104.603	108.501	132.809	105.299	114.108	104.486	121.574	122.733	121.597	125.604	106.402	106.127	104.942	112.062	58.1108	55.088	55.743	55.8691
52.0565	105.674	103.517	103.254	109.478	124.882	126.722	137.724	126.932	139.375	175.078	145.62	142.108	103.876	106.316	102.892	122.307	55.3747	57.08	59.1804	57.2854	131.687	144.721	144.675	137.389	90.6987	92.8761	94.2262	96.1575	52.0764	102.613	100.046	104.453	108.384	132.633	105.027	114.337	104.028	121.251	122.85	121.541	125.42	106.165	106.079	104.991	112.014	58.0114	55.1168	55.5062	56.0032
52.103	105.621	103.058	102.897	109.153	124.594	126.667	137.338	126.805	139.143	174.428	145.331	141.804	103.968	106.056	102.924	122.228	55.2543	57.0764	58.8944	57.3395	131.896	144.821	144.521	137.716	91.1427	93.0332	94.1466	96.1527	52.1229	102.551	99.6674	104.157	108.017	132.417	104.632	114.294	103.854	120.862	122.626	121.203	124.989	105.875	106.061	105.082	111.74	57.8525	55.1622	55.4773	55.9586
52.1495	105.476	103.064	102.614	109.12	124.736	126.769	137.223	126.314	138.816	174.31	145.226	141.476	104.011	106.091	102.815	121.937	55.3021	56.8807	58.7984	57.1069	131.551	144.558	144.382	137.446	91.2315	93.0547	94.1126	95.9404	52.1695	102.148	99.7065	104.044	108.497	132.389	104.739	114.126	104.039	120.751	122.33	121.222	124.781	105.838	105.999	104.829	111.616	57.8803	54.9219	55.4218	55.8439
52.196	105.49	102.756	102.376	108.756	124.404	126.765	137.146	126.045	138.958	173.905	145.13	141.774	103.906	106.043	102.719	122.152	55.3302	57.1052	58.8254	57.2664	131.613	144.37	144.374	137.625	90.9361	92.8207	93.9589	96.23	52.216	102.01	99.422	103.857	107.856	132.243	104.715	114.061	104.083	120.818	122.041	120.828	124.752	105.925	105.987	104.676	111.974	57.7392	54.6925	55.3509	55.6979
52.2426	105.375	102.875	102.247	108.924	124.641	126.543	136.706	126.27	138.217	173.388	145.164	141.49	103.997	105.991	102.523	121.586	55.0473	56.9688	58.7859	57.0312	131.542	144.097	143.871	137.226	90.9292	92.953	94.0824	95.924	52.2626	101.826	99.4275	103.891	107.71	132.11	104.792	114.2	104.081	120.727	121.788	120.63	124.654	106.084	105.99	104.758	111.825	57.7282	54.6632	55.2933	55.4446
52.2891	105.23	102.647	101.817	108.31	124.237	126.509	136.677	125.953	138.525	172.929	144.922	141.399	103.9	106.014	102.432	121.856	55.1007	56.6663	58.6824	56.8528	131.626	144.053	144.209	137.376	90.9968	92.9331	93.9963	95.9404	52.3091	101.759	99.3706	103.582	107.377	131.933	104.636	113.995	103.752	120.36	121.855	120.924	124.536	106.221	105.797	104.752	111.614	57.6644	54.6644	55.1083	55.3238
52.3356	104.988	102.716	102.423	108.599	124.355	126.456	136.789	126.255	138.446	173.078	145.12	140.986	103.823	106.178	102.568	121.96	55.1174	56.8753	58.4885	56.7221	131.25	143.821	144.221	137.21	90.7452	92.7202	93.9783	95.8243	52.3557	101.577	99.2587	103.604	107.247	131.758	104.3	114.064	103.602	120.098	121.588	120.668	124.359	106.092	105.73	104.626	111.428	57.4477	54.5263	54.9646	55.3105
52.3821	104.903	102.416	101.955	108.354	124.182	126.26	136.532	125.962	138.126	172.795	144.449	141.101	103.536	105.827	102.447	122.005	54.8298	56.8113	58.3743	56.6726	131.333	143.771	143.711	136.856	90.727	92.5284	93.7296	95.8169	52.4022	101.432	98.8205	103.42	107.033	131.745	104.292	113.898	103.619	119.949	121.246	120.351	124.006	105.879	105.788	104.623	111.326	57.3648	54.4457	54.9232	55.2526
52.4287	104.651	102.272	101.722	108.4	124.108	126.467	136.286	125.885	138.139	172.416	144.454	140.577	103.801	106.06	102.543	121.687	54.7352	56.6437	58.3548	56.6495	130.714	143.437	143.23	136.223	90.487	92.7063	93.7522	95.6367	52.4488	101.43	98.6236	103.257	106.886	131.793	104.315	113.544	103.563	119.965	121.216	120.272	123.962	105.777	105.698	104.429	111.239	57.2385	54.3574	54.8229	55.0697
52.4752	104.434	101.845	101.48	107.647	123.715	125.923	136.061	125.829	137.875	171.601	144.046	140.599	103.711	105.939	102.414	121.67	54.6452	56.6491	58.5805	56.4378	130.366	143.149	143.144	136.363	90.5172	92.4792	93.4931	95.9916	52.4953	101.381	98.4957	103.192	106.824	131.697	104.213	113.449	103.483	119.872	120.982	120.036	124.065	105.679	105.554	104.272	111.011	57.1579	54.2717	54.6628	54.9131
52.5217	104.549	101.948	101.483	108.096	123.76	126.196	136.223	125.522	137.892	171.667	144.101	140.199	103.848	105.735	102.129	121.764	54.6834	56.4027	58.2323	56.6588	130.554	143.197	142.89	136.079	90.5207	92.5743	93.4983	95.9621	52.5419	101.13	98.0389	102.957	106.412	131.493	104.088	113.221	103.32	119.601	120.761	119.755	123.912	105.515	105.361	104.358	111.127	56.9743	54.1992	54.5563	54.9437
52.5682	104.127	101.715	101.221	107.735	123.468	125.768	135.567	125.239	137.518	170.992	143.892	140.311	103.737	105.552	102.315	121.489	54.426	56.492	58.1428	56.5786	130.756	143.066	142.605	136.197	90.4647	92.4626	93.4764	95.8897	52.5885	100.901	98.5142	102.574	106.549	131.476	104.107	113.12	103.35	119.538	121.068	119.838	123.815	105.513	105.335	104.397	110.97	56.9485	54.0222	54.4806	54.8751
52.6148	104.113	101.893	101.526	107.708	123.823	125.848	135.904	125.332	137.181	170.677	143.732	139.768	103.403	105.318	102.231	121.468	54.4383	56.1439	58.0507	56.5159	130.36	142.873	142.483	135.92	90.4635	92.5531	93.617	95.5882	52.635	100.799	98.0815	102.409	106.191	131.468	104.061	112.958	103.192	119.147	120.891	119.655	123.661	105.392	105.307	104.345	111.38	56.6053	54.0321	54.3663	54.9621
52.6613	103.714	101.53	101.152	107.49	123.552	125.647	135.333	124.728	137.196	170.052	143.586	139.894	103.354	105.391	102.203	121.587	54.2728	56.0566	58.0387	56.2526	130.369	142.72	142.576	135.691	90.5031	92.4201	93.2664	95.5175	52.6816	100.468	97.9249	102.385	106.492	131.363	103.885	112.924	102.96	119.155	120.564	119.378	123.335	104.917	105.241	104.128	110.99	56.8092	54.0216	54.2726	54.7385
52.7078	103.617	101.483	101.089	107.29	123.352	125.61	135.905	124.75	136.968	170.331	143.349	139.442	103.351	105.656	101.888	121.502	54.3043	55.7442	57.7685	56.1767	129.825	142.654	142.277	135.587	90.2759	92.4586	93.347	95.5412	52.7281	100.257	97.7905	102.099	106.167	131.011	103.798	112.855	103.038	119.039	120.441	119.375	122.928	104.987	105.174	104.068	110.915	56.755	53.7921	54.3639	54.4882
52.7543	103.646	101.315	100.82	106.932	123.051	125.42	135.589	124.752	136.643	169.483	143.116	139.723	103.389	105.253	102.104	121.365	54.2452	56.1593	57.7797	56.1822	129.783	142.68	142.005	135.627	90.2798	92.5026	93.4924	95.855	52.7747	100.142	97.6469	102.107	106.242	130.84	103.557	112.499	102.79	118.846	120.534	119.514	123.09	105.036	105.371	103.892	110.612	56.5714	53.7363	54.4211	54.476
52.8009	103.415	101.594	100.879	107.168	123.335	125.632	135.641	124.691	136.655	169.523	143.528	139.052	103.223	105.128	102.1	121.279	54.2092	56.0239	57.6365	56.1375	129.746	142.237	142.059	135.251	90.1529	92.201	93.3824	95.3567	52.8212	100.13	97.3094	101.657	105.584	130.647	103.197	112.185	102.593	118.676	120.208	119.044	122.973	104.93	105.335	103.837	110.862	56.3815	53.8128	54.2008	54.3347
52.8474	103.083	101.09	100.554	106.787	123.088	125.184	135.211	124.591	136.125	169.112	143.356	139.281	103.322	104.852	101.899	121.127	54.0524	55.8395	57.6177	56.0232	129.611	142.377	141.846	134.992	90.247	92.1007	93.3583	95.8764	52.8678	100.148	97.2748	101.595	105.747	130.818	103.28	112.382	102.738	118.472	120.005	118.914	122.741	104.778	105.084	103.858	110.589	56.2796	53.5415	54.0626	54.3246
52.8939	103.066	100.706	100.578	106.79	122.776	125.103	135.098	124.579	136.321	168.998	142.774	139.196	103.157	105.103	102.167	120.948	54.0924	55.8209	57.5749	55.9748	128.958	141.872	141.294	134.811	90.1415	92.1648	93.2786	95.6004	52.9143	99.9729	97.0253	101.384	105.463	131.017	102.878	112.328	102.67	118.369	119.489	118.795	122.45	104.851	105.107	103.832	110.709	56.18	53.4543	53.9472	54.3978
52.9404	102.949	100.501	100.422	106.4	122.428	124.89	135.047	124.384	136.263	168.023	142.205	139.079	103.143	104.938	101.866	121.043	53.8454	55.6921	57.363	55.6314	129.057	141.732	141.218	134.862	90.0076	92.3624	93.4754	95.3339	52.9609	99.8163	97.1166	101.517	105.421	130.474	103.362	112.231	102.704	118.21	119.699	118.995	122.695	104.702	104.952	103.833	110.669	56.2313	53.4251	53.8842	54.319
52.987	103.146	100.617	100.214	106.593	122.846	124.907	134.886	124.45	136.14	168.044	142.318	138.667	103.062	105.063	101.956	121.014	53.9544	55.5423	57.3719	55.7253	128.842	141.374	141	134.789	90.2701	92.0969	93.2746	95.3614	53.0074	99.528	96.7456	101.055	105.034	130.403	102.9	112.01	102.648	118.077	119.374	118.689	122.583	104.83	104.643	103.866	110.683	55.8348	53.2658	53.7573	54.1637
53.0335	102.873	100.195	99.9239	106.181	122.405	124.695	134.677	124.15	135.958	167.328	142.11	138.57	102.88	104.937	101.757	120.826	53.7794	55.5847	57.229	55.5839	128.933	140.924	141.041	134.583	89.9974	92.1462	92.7807	95.4709	53.054	99.4252	96.7379	101.334	105.009	130.508	102.897	112.071	102.409	118.147	119.401	118.662	122.139	104.494	104.35	103.614	110.109	56.0871	53.1697	53.7364	54.1484
53.08	102.682	100.606	100.148	106.308	122.477	124.759	134.3	124.352	135.685	167.687	141.784	138.186	102.681	105.09	101.636	120.864	53.5515	55.4715	57.2058	55.4899	128.714	140.894	140.858	134.137	90.1144	92.028	92.991	95.0637	53.1006	99.1308	96.5194	100.901	104.247	130.236	102.646	111.894	102.109	118.067	119.527	118.345	121.998	104.672	104.417	103.425	110.419	55.6498	52.9977	53.8135	53.8632
53.1266	102.377	100.36	99.5325	105.965	122.169	124.445	134.07	123.856	135.421	166.994	141.837	138.252	102.861	105.11	101.581	120.547	53.521	55.3147	57.2279	55.6178	128.144	140.964	140.84	134.069	90.179	91.914	93.0715	95.2397	53.1471	98.8703	96.5184	100.818	104.531	130.329	102.902	112.026	101.845	117.561	118.946	118.098	121.872	104.484	104.654	103.635	110.124	55.6904	53.14	53.6934	53.8798
53.1731	102.322	100.078	99.6538	105.74	122.345	124.339	134.176	123.67	135.534	166.813	141.895	138.334	102.664	104.854	101.484	120.74	53.6844	55.2671	57.0263	55.5257	128.083	140.778	140.727	133.86	89.9403	91.8212	93.2195	95.3292	53.1937	98.7252	96.2525	100.668	104.392	130.101	102.628	111.863	102.142	117.739	118.984	117.934	121.57	104.536	104.438	103.351	110.587	55.4268	53.1152	53.6293	53.6669
53.2196	102.152	99.9153	99.4384	105.518	121.941	124.101	133.993	123.487	135.398	166.281	141.34	137.999	102.726	104.716	101.237	120.659	53.6173	55.174	57.0991	55.2239	128.204	140.712	140.269	133.779	89.9501	92.0538	92.9688	95.0664	53.2402	98.5824	96.1535	100.62	104.445	130.125	102.697	111.648	101.831	117.618	118.65	117.735	121.94	104.337	104.144	103.233	109.954	55.8567	52.7264	53.4848	53.768
53.2661	102.128	99.8433	99.4606	105.537	121.508	124.226	134.03	123.605	134.98	166.417	141.361	137.756	102.554	104.937	101.234	120.489	53.3777	54.9762	56.8081	55.1505	128.09	140.372	140.161	133.529	89.7727	91.9492	92.8847	95.0668	53.2868	98.372	95.8718	100.46	103.855	129.798	102.519	111.571	101.645	117.345	118.567	117.995	121.752	104.154	104.55	103.266	109.71	55.6118	52.7022	53.3044	53.5338
53.3127	101.913	99.5216	99.2732	105.049	121.439	124.097	133.741	123.479	135.027	165.646	140.917	137.791	102.519	104.718	101.292	120.514	53.137	54.9741	56.8474	55.2337	127.727	140.331	140.356	133.524	89.8273	91.8595	92.8652	95.2411	53.3333	98.5872	96.0039	100.597	104.177	129.766	102.318	111.254	101.72	117.462	118.622	117.726	121.752	104.094	104.379	103.065	109.828	55.511	52.8159	53.2871	53.5139
53.3592	101.878	99.3231	99.3111	105.437	121.783	124.183	133.502	123.402	135.01	165.428	140.964	137.461	102.514	104.521	101.223	120.394	53.0457	55.001	56.6192	55.0818	127.267	140.034	140.226	133.369	89.867	91.721	92.931	95.1571	53.3799	98.5709	95.6241	100.113	103.754	129.374	102.238	111.136	101.497	117.326	118.301	117.33	121.469	104.018	104.403	103.421	110.047	55.0376	52.821	53.1847	53.3642
53.4057	101.824	99.2143	98.9921	104.924	121.401	123.849	133.199	123.067	134.797	164.884	140.772	137.258	102.329	104.382	101.415	120.548	53.0042	54.8737	56.6105	54.9507	127.442	139.891	139.984	133.258	89.7381	91.7375	92.6812	95.0978	53.4264	98.3068	95.6868	100.214	104.083	129.756	102.349	111.061	101.587	116.914	118.383	117.088	121.551	104.01	104.032	103.163	109.831	55.4915	52.9217	53.0371	53.3671
53.4522	101.465	99.3074	98.6177	105.282	121.085	123.593	133.194	122.881	134.527	164.571	140.699	137.486	102.369	104.183	101.467	120.577	53.1247	54.7593	56.5954	54.8142	127.471	139.99	139.679	133.115	89.7519	91.7694	92.5448	94.9291	53.473	98.0976	95.4243	99.872	103.791	129.683	102.249	110.893	101.317	116.868	118.289	117.057	120.987	104.088	104.13	102.994	109.727	54.9272	52.6589	53.2206	53.348
53.4988	101.317	99.0198	98.5232	104.807	121.07	123.494	133.265	122.991	134.331	164.326	140.443	137.443	102.279	104.257	101.223	120.175	52.9834	54.7863	56.4675	54.8105	127.268	139.823	139.366	132.922	89.7354	91.6426	92.7879	94.9246	53.5196	98.0079	95.5478	99.6256	103.381	129.587	102.039	111.127	101.347	116.703	117.903	116.988	120.769	104.036	104.269	102.941	109.401	55.2197	52.4148	53.0278	53.4702
53.5453	101.42	99.2134	98.5745	104.937	121	123.504	133.46	123.268	134.254	163.865	140.283	136.945	102.19	104.383	101.052	119.819	52.9886	54.6846	56.3924	54.7376	126.834	139.343	139.041	132.795	89.7772	91.552	92.7435	94.7702	53.5661	97.7747	95.4494	99.5779	103.102	129.455	101.944	110.776	101.266	116.575	117.633	116.788	120.286	103.966	103.911	103.092	109.601	54.7106	52.2493	52.754	53.2126
53.5918	101.11	98.8531	98.309	104.438	120.862	123.216	133.416	122.987	134.134	163.01	140.056	136.917	102.421	104.22	101.075	120.088	52.878	54.5405	56.4084	54.6898	126.653	139.126	138.696	132.655	89.8125	91.4796	92.5629	94.7662	53.6127	97.4942	95.2687	99.7161	103.257	129.202	101.65	111.01	101.137	116.62	117.713	116.708	120.54	103.98	103.989	102.918	109.101	55.2698	52.3175	52.5509	53.0769
53.6383	100.444	98.6695	98.3506	104.26	120.795	123.229	133.339	122.648	133.838	162.803	139.788	136.589	102.449	104.039	100.922	120.131	52.7729	54.578	56.3382	54.6635	126.736	138.97	138.477	132.395	89.7556	91.3805	92.5511	94.7502	53.6592	97.412	95.0546	99.5857	102.724	129.002	101.803	110.762	100.929	116.042	117.41	116.658	120.364	103.715	103.676	102.874	109.484	54.9168	52.3434	52.7807	52.9104
53.6849	100.471	98.4456	98.2844	104.023	120.508	123.089	133.028	122.581	133.606	162.641	139.587	136.411	102.206	104.061	100.805	119.853	52.712	54.4904	56.2049	54.5537	126.626	138.92	138.395	132.044	89.6914	91.3934	92.6033	94.6468	53.7058	97.307	94.9226	99.354	103.001	128.945	101.966	110.477	101.221	116.075	117.123	116.471	120.32	103.6	103.98	102.895	109.188	54.89	51.9926	52.7924	53.0908
53.7314	100.623	98.1651	98.1341	103.767	120.297	122.807	132.83	122.481	133.422	162.345	139.4	136.545	102.192	104.124	100.893	119.795	52.5834	54.3338	56.1184	54.4411	126.439	138.991	138.447	131.834	89.5686	91.4993	92.55	94.6679	53.7523	97.2571	94.6448	99.1023	102.579	128.942	101.753	110.25	100.776	116.095	117.069	116.23	120.234	103.845	103.482	102.802	109.579	54.6304	52.0011	52.7747	52.6614
53.7779	100.525	98.3165	97.9146	103.81	120.526	122.739	132.927	122.35	133.374	162.183	139.333	136.287	102.142	103.999	100.842	119.861	52.5816	54.3129	55.9642	54.3844	126.263	138.737	138.305	131.763	89.3767	91.3631	92.3993	94.6105	53.7989	96.8924	94.4056	99.0513	102.659	129.141	101.827	110.685	100.931	115.759	117.068	116.365	120.096	103.347	103.724	102.295	109.375	54.8059	51.9974	52.7722	52.8109
53.8244	100.665	98.3065	97.7223	103.687	120.506	122.822	132.683	122.209	133.299	161.955	139.275	136.104	101.779	104.014	100.581	119.777	52.5307	54.317	55.8451	54.4401	126.037	138.222	138.131	131.603	89.3436	91.2041	92.4431	94.8337	53.8454	96.6724	94.4726	98.9443	102.234	128.933	101.528	110.078	100.764	116.026	116.892	115.982	120.214	103.508	103.432	102.37	109.026	54.582	51.7197	52.262	52.6258
53.871	100.25	98.0247	97.4177	103.571	120.227	122.68	132.336	122.202	132.948	161.802	139.209	135.944	101.85	104.067	100.731	119.499	52.4607	54.2448	55.7183	54.3954	125.974	138.064	138.173	131.443	89.4935	91.1379	92.3668	94.9637	53.892	96.5747	94.5659	98.9189	102.498	128.982	101.439	110.444	100.652	115.884	116.988	115.914	119.496	103.096	103.467	102.919	108.719	54.7354	51.6133	52.3263	52.3748
53.9175	99.8151	97.7252	96.9571	103.198	119.916	122.348	132.133	122.161	132.759	161.201	139.04	135.728	101.943	104.043	100.815	119.367	52.3458	54.1155	55.6217	54.2026	125.764	138.09	137.954	131.286	89.4004	91.1627	92.2859	94.5304	53.9385	96.4714	94.148	98.447	102.015	128.778	101.289	110.006	100.298	115.589	116.599	115.571	119.709	103.377	103.456	102.478	109.144	54.3552	51.6871	52.165	52.3224
53.964	99.7608	97.5757	97.4598	103.035	119.824	122.543	132.278	121.454	132.695	160.839	138.851	135.465	101.708	103.963	100.4	119.545	52.3637	54.1256	55.6069	54.109	125.322	137.72	137.561	131.256	89.2408	91.1784	92.3998	94.1202	53.9851	96.6031	94.2694	98.5309	102.302	128.787	101.32	110.515	100.351	115.815	116.667	115.812	119.581	103.201	103.336	102.451	108.873	54.3856	51.5529	52.2332	52.3358
54.0105	99.6952	97.2878	96.908	102.831	119.447	122.385	131.865	121.093	132.634	160.339	138.669	135.347	101.506	103.633	100.68	119.562	52.2623	53.8799	55.6902	54.2209	125.516	137.925	137.457	131.41	89.1216	91.1455	92.0045	94.5401	54.0317	96.4039	93.9541	98.1196	101.612	128.447	100.981	110.143	100.054	115.343	116.191	115.485	119.216	103.103	103.425	102.416	108.767	54.1575	51.7052	52.094	52.2259
54.0571	99.7043	97.2264	96.9072	102.954	119.756	122.32	132.273	121.295	132.384	160.678	138.477	135.096	101.528	103.676	100.658	119.302	52.0031	53.786	55.6269	53.9161	125.361	137.502	137.323	130.824	88.9678	91.0889	92.1297	94.3843	54.0782	96.2778	93.8934	98.3714	101.875	128.64	100.966	109.971	100.034	115.187	116.338	115.39	118.836	103.282	103.171	102.07	108.41	54.2783	51.3871	52.0785	52.2635
54.1036	99.7127	96.8534	96.5552	102.669	119.472	121.936	132.263	121.362	132.151	160.451	138.544	134.974	101.487	103.66	100.576	119.363	52.1098	53.8495	55.4966	53.7385	124.951	137.281	137.059	130.664	89.1428	90.9081	92.2196	94.5803	54.1248	96.0873	93.5606	97.8758	101.623	128.167	100.736	109.717	99.8949	114.976	116.385	115.046	118.898	103.367	103.225	102.139	108.792	54.1714	51.5923	51.8255	52.3373
54.1501	99.1977	96.9472	96.8681	102.763	119.49	122.019	131.826	121.421	132.459	160.25	138.218	135.009	101.479	103.905	100.468	119.341	52.0176	53.9009	55.4127	53.6429	124.914	137.229	137.004	130.458	89.2525	90.8664	91.895	94.3518	54.1713	96.0739	93.8277	97.7908	101.183	128.127	100.927	109.542	100.109	114.874	116.11	114.957	119.064	103.099	103.018	102.314	108.65	54.1755	51.421	51.7861	52.2457
54.1967	98.9281	96.4417	96.4573	102.358	119.374	121.656	131.492	121.122	132.226	159.766	138.038	134.846	101.215	103.825	100.348	119.222	52.1489	53.6027	55.3973	53.7168	124.942	137.163	136.907	130.41	89.1296	90.9241	92.199	94.4286	54.2179	95.8706	93.4215	97.61	100.849	128.097	100.574	109.344	99.8558	114.775	115.872	114.646	118.864	103.186	103.151	102.058	108.283	53.9469	51.2311	51.7435	52.1928
54.2432	99.0697	97.0164	96.3966	102.367	119.122	121.678	131.878	120.965	132.114	160.026	138.144	134.732	101.298	103.672	100.4	119.073	51.795	53.4642	55.1854	53.8101	124.86	136.879	136.388	130.166	88.9218	91.0045	92.0719	94.3855	54.2644	95.5512	93.5451	97.1787	100.953	128.064	100.586	109.408	100.069	114.872	116.022	115.028	118.786	102.998	102.966	101.979	108.283	53.9751	51.1922	51.7606	52.0612
54.2897	98.8697	96.4018	96.1285	101.908	118.883	121.153	131.705	120.916	131.778	158.942	138.044	134.481	101.126	103.499	100.408	119.026	51.6966	53.3144	55.0483	53.671	124.81	136.568	136.312	130.17	89.0332	90.6528	91.9626	94.5154	54.311	95.339	93.1082	97.1349	100.577	128.007	100.398	109.306	99.782	114.631	115.576	114.801	118.495	102.769	102.951	101.708	108.467	53.8214	51.1481	51.641	51.8012
54.3362	98.5767	96.4168	96.1392	102.155	119.003	121.511	131.412	120.804	131.134	158.817	137.623	134.113	101.255	103.432	100.107	119.049	51.702	53.3401	54.8847	53.2616	124.28	136.392	136.244	129.758	88.8944	90.5627	91.7617	94.1176	54.3575	95.2181	93.1023	97.071	100.741	127.823	100.44	109.409	99.6846	114.128	115.415	114.516	118.315	102.818	102.776	101.755	108.259	53.9745	51.0783	51.5914	51.8784
54.3828	98.4013	96.4415	95.8037	101.674	118.729	121.182	130.997	120.846	131.497	158.286	137.385	134.371	101.387	103.136	100.015	119.093	51.6549	53.3388	55.2132	53.3701	124.384	136.37	136.211	129.656	88.9882	90.6936	92.0821	94.2547	54.4041	95.234	92.5603	96.8711	100.555	127.553	100.33	109.129	99.5696	113.912	115.243	114.424	118.44	102.739	102.555	101.596	108.286	53.764	50.8935	51.3909	51.8041
54.4293	98.1138	96.1327	95.9697	101.465	118.689	121.269	131.184	120.588	131.082	158.318	136.893	134.074	101.028	103.246	100.186	118.991	51.6128	53.399	54.9944	53.3517	124.32	136.077	136.098	129.591	88.9341	90.8196	92.015	94.2701	54.4507	95.0571	92.6809	97.0314	100.945	127.416	100.11	109.03	99.5318	113.98	115.209	114.432	117.974	102.642	102.6	101.6	108.097	53.8256	50.8978	51.5154	51.6593
54.4758	98.0339	95.8756	95.949	101.111	118.401	120.949	130.924	120.281	131.129	157.549	136.797	133.808	101.235	102.966	100.33	118.843	51.407	53.4299	55.0665	53.3339	124.328	136.355	136.221	129.671	89.0281	90.9802	92.3239	94.2236	54.4972	94.9493	92.4646	96.7449	100.333	127.49	99.7453	108.795	99.2065	113.717	115.166	114.102	117.907	102.622	102.566	101.57	108.123	53.5828	50.823	51.483	51.6681
54.5223	98.2374	96.0669	95.4034	101.421	118.471	121.2	130.724	120.443	130.966	157.351	136.868	133.569	101.151	103.327	99.9188	118.985	51.5505	53.0194	54.9507	53.2254	123.917	135.754	135.116	129.239	88.7599	90.7674	92.1568	94.2459	54.5438	94.6509	92.5839	96.7278	99.8829	127.853	100.051	108.919	99.3425	113.69	115.02	113.845	117.917	102.536	102.436	101.596	108.184	53.5285	50.7364	51.331	51.636
54.5689	97.9116	95.5165	95.0577	101.009	118.229	120.749	130.459	120.25	130.985	156.572	136.302	133.379	100.841	103.157	100.088	118.68	51.3117	52.9622	54.8595	53.2712	123.711	135.539	135.655	129.266	88.7069	90.7255	91.7597	94.1744	54.5903	94.7115	92.3467	96.468	99.7035	127.695	99.9673	108.603	99.2097	113.635	114.677	113.807	117.667	102.531	102.284	101.449	107.966	53.2722	50.6071	51.1538	51.5929
54.6154	98.1694	95.8483	95.3335	101.373	118.369	120.651	130.574	120.12	130.614	156.919	136.482	133.176	100.819	103.299	99.7855	118.59	51.4518	53.2438	54.808	53.0779	123.525	135.253	135.551	129	88.5308	90.7482	91.6956	93.9839	54.6369	94.6425	92.2674	96.2737	99.8653	127.473	99.7072	108.51	98.9884	113.553	114.534	113.63	117.434	102.439	102.387	101.497	108.032	53.2457	50.442	51.0506	51.5187
54.6619	97.96	95.6628	94.9719	101.076	118.334	120.626	130.401	120.023	130.631	155.927	136.436	133.14	100.923	103.151	99.7777	118.192	51.167	52.998	54.4099	53.2043	123.705	135.315	134.994	128.759	88.7361	90.8071	91.9391	94.1042	54.6834	94.561	91.9967	96.1782	99.545	127.137	99.7754	108.4	98.8428	113.325	114.271	113.6	117.313	102.344	102.381	101.546	107.985	53.1395	50.5773	50.9127	51.3523
54.7084	97.5959	95.4926	95.2093	101.078	118.19	120.532	130.396	119.758	130.154	156.26	136.315	132.794	100.66	103.085	99.8047	118.4	51.1952	52.914	54.5494	53.0297	123.061	135.358	135.107	128.376	88.656	90.5876	91.5579	93.9545	54.73	94.0997	92.088	96.5627	99.6087	126.846	100.126	108.363	98.8257	113.218	114.05	113.443	117.32	102.384	102.454	101.423	107.783	53.1068	50.4803	50.8317	51.2522
54.755	97.2644	95.1374	95.0214	100.724	117.825	120.047	130.104	119.6	129.973	155.689	136.158	132.97	100.898	102.917	99.7018	118.373	50.9351	52.9603	54.587	52.8887	123.012	135.291	135.174	128.443	88.5486	90.5452	91.4874	93.8619	54.7765	93.9868	91.8429	96.0124	99.3812	126.861	99.7307	108.348	98.6214	113.205	114.061	113.275	117.059	102.349	102.293	101.372	107.648	53.2359	50.226	50.8761	51.1985
54.8015	97.4351	95.0923	95.0468	100.917	117.936	120.328	129.97	119.587	130.064	155.565	135.928	132.698	100.69	103.009	99.5179	118.3	51.1773	52.9571	54.3252	52.8639	122.969	134.894	134.891	128.215	88.3983	90.451	91.4857	93.931	54.8231	93.8542	91.7514	95.6535	99.2596	127.063	99.3822	108.313	98.4083	112.949	114.146	113.334	116.855	102.215	101.95	101.264	107.447	53.1634	50.1866	50.8695	51.1292
54.848	97.2731	94.8023	94.7623	100.483	117.627	119.976	129.587	119.37	129.874	154.703	135.51	132.615	100.751	102.989	99.7424	118.34	50.8788	52.7946	54.4102	52.8855	122.745	134.97	134.498	128.222	88.7257	90.7486	91.9125	94.1684	54.8696	93.5254	91.4299	95.5073	99.1972	126.999	99.1342	108.215	98.3945	112.695	113.869	113.134	116.724	102.307	101.849	101.016	107.681	53.0124	50.1383	50.7839	51.0258
54.8945	97.0985	94.7789	94.6002	100.305	117.831	120.294	129.594	119.466	129.624	154.883	135.408	132.273	100.53	103.058	99.6898	118.262	51.0079	52.5114	54.2896	52.5283	122.624	134.601	134.291	128.075	88.496	90.5724	91.7788	93.9125	54.9162	93.2616	91.2157	95.4723	99.0043	126.924	98.9191	108.022	98.4843	112.579	113.617	112.751	116.478	102.367	101.998	100.778	107.729	52.9911	50.0464	50.6409	50.9081
54.9411	96.9219	94.5559	94.1923	99.5708	117.369	119.936	129.486	119.463	129.696	154.213	135.326	132.437	100.606	102.78	99.8904	118.351	50.9446	52.5694	54.1063	52.5091	122.801	134.727	134.219	128.063	88.7012	90.7277	91.5071	94.0756	54.9628	93.2633	91.0862	95.3401	98.7465	126.723	99.0159	107.668	98.431	112.268	113.715	112.56	116.41	102.046	102.019	100.729	107.463	52.9807	50.0128	50.611	50.889
54.9876	96.8509	94.7234	94.215	99.9244	117.535	119.987	129.433	119.133	129.009	154.096	135.288	132.071	100.319	102.774	99.5422	117.831	50.7444	52.3887	54.0344	52.6624	122.194	134.064	133.792	127.559	88.5122	90.3925	91.5189	93.9412	55.0093	93.1836	90.6835	94.8988	98.5313	126.356	98.9856	107.535	98.2707	112.029	113.622	112.42	116.293	101.811	101.809	100.771	107.405	52.8658	49.9478	50.6351	50.8261
55.0341	96.6749	94.381	94.0402	99.4611	117.225	119.594	129.277	118.784	128.931	153.304	135.228	132.115	100.322	102.36	99.3882	117.952	50.6055	52.6075	53.9743	52.4731	122.255	134.182	134.104	127.716	88.5226	90.5066	91.2854	93.8658	55.0559	93.0511	90.8902	95.0754	98.5673	126.543	98.9112	107.88	98.2411	112.043	113.5	112.292	116.186	101.851	101.858	100.736	107.186	52.8287	49.9533	50.5036	50.7478
55.0806	96.5353	94.4837	94.061	99.8089	117.529	119.693	129.53	119.092	129.073	153.245	134.901	131.67	100.573	102.327	99.4115	117.883	50.8182	52.5255	53.8955	52.3992	121.872	134.103	133.881	127.425	88.6794	90.2747	91.4274	93.79	55.1024	92.9293	90.5146	94.776	98.3439	126.395	98.6412	107.667	97.9537	111.951	113.241	112.217	116.081	101.837	101.762	100.681	107.317	52.5176	50.1007	50.3966	50.7469
55.1272	96.3585	94.1402	93.7031	99.5249	117.186	119.232	128.972	119.035	128.89	152.741	134.811	131.538	100.287	102.264	99.5238	117.565	50.7771	52.2366	53.9057	52.3212	121.876	133.968	133.273	127.243	88.6131	90.4047	91.623	93.8395	55.149	93.0999	90.4728	94.2621	98.1785	126.085	98.5211	107.375	98.0612	111.776	113.054	112.126	115.633	101.414	101.883	100.655	106.987	52.7212	49.7968	50.389	50.5893
55.1737	96.3477	94.3794	93.8435	99.6257	117.176	119.364	128.93	118.651	128.365	152.894	134.285	131.174	100.263	102.278	99.1466	117.435	50.5228	52.1089	53.8381	52.2259	121.515	133.557	133.046	127.008	88.478	90.1059	91.6275	93.7575	55.1955	92.9434	90.3449	94.1889	97.7648	125.994	98.3857	107.52	97.8641	111.684	112.629	111.886	115.247	101.697	101.702	100.496	107.037	52.492	49.7836	50.3018	50.5306
55.2202	96.0725	94.1392	93.5777	99.0791	116.8	118.877	128.714	118.694	128.325	152.437	134.042	131.253	100.238	102.238	98.9881	117.757	50.5719	52.1996	53.701	52.3496	121.435	133.692	133.331	127.087	88.5202	90.2735	91.3395	93.7234	55.2421	92.6333	90.46	94.3372	98.041	126.061	98.3413	107.153	97.4963	111.507	112.794	111.756	115.352	101.541	101.632	100.208	106.773	52.551	49.6812	50.3365	50.5846
55.2667	95.9342	93.9924	93.5134	99.3591	116.85	119.139	128.764	118.896	128.516	152.079	134.154	130.976	100.138	102.058	98.9815	117.456	50.5361	52.0033	53.7153	52.362	121.518	133.436	133.02	127.228	88.4442	90.1689	91.3419	93.5577	55.2886	92.5067	90.0668	94.1186	97.563	125.647	98.1776	107.11	97.2704	111.246	112.626	111.612	114.935	101.445	101.264	100.116	106.822	52.3569	49.69	50.3293	50.4844
55.3133	95.4039	93.6564	93.0572	98.6461	116.469	118.724	128.262	118.491	128.238	151.435	134.079	130.68	99.9773	101.859	99.0872	117.528	50.4105	51.8616	53.6558	52.2651	121.237	133.02	132.682	126.894	88.2492	90.0878	91.3978	93.675	55.3352	92.6206	89.9378	94.0061	97.7265	125.73	98.2239	107.256	97.4611	110.939	112.665	111.548	114.975	101.455	101.37	100.293	106.772	52.3075	49.5542	50.1597	50.3552
55.3598	95.6055	93.6556	93.1666	98.6585	116.574	119.118	128.432	118.333	127.552	151.029	133.713	130.376	99.6624	101.946	98.8792	117.364	50.1879	51.7897	53.5684	51.8566	120.815	132.958	132.515	126.383	88.253	89.9899	91.4348	93.309	55.3818	92.6249	89.7591	93.6573	97.4055	125.632	97.9544	107.032	97.4067	110.852	112.654	111.534	114.981	101.249	101.472	100.255	106.99	52.004	49.528	50.0605	50.4539
55.4063	95.4674	93.3166	92.8997	98.5782	116.272	118.846	128.029	118.114	127.678	150.777	133.503	130.683	99.5193	102.054	99.0182	117.201	50.1715	51.7494	53.5619	51.9199	120.915	133.073	132.495	126.454	88.4783	90.2401	91.1728	93.6496	55.4283	92.1824	89.7987	93.6177	97.3433	125.561	98.329	106.737	97.349	111.012	112.331	111.291	114.821	101.091	101.228	100.256	106.706	52.1143	49.6224	50.0127	50.3398
55.4529	95.1452	93.4513	92.7653	98.3048	116.372	118.442	127.87	118.091	127.708	150.673	133.444	130.464	99.5783	101.721	98.8095	117.122	50.1647	51.6993	53.4003	51.8693	120.898	132.816	132.327	126	88.3844	90.0198	91.2489	93.4809	55.4749	92.037	89.6792	93.327	96.8246	125.259	97.9496	106.284	97.2662	110.798	112.171	111.098	114.73	101.314	101.063	100.115	106.686	51.8815	49.5252	49.7109	50.155
55.4994	95.0421	93.0386	92.4666	98.0114	116.132	118.253	127.67	117.901	127.52	149.906	133.303	130.237	99.5634	101.682	98.7973	117.201	50.1851	51.638	53.3152	51.8125	120.87	132.739	132.141	125.957	88.3011	89.9795	91.2249	93.4739	55.5214	91.8562	89.7115	93.4968	97.0104	125.256	97.7628	106.381	96.8968	110.593	112.03	111.181	114.495	101.082	101.275	99.943	106.38	52.0833	49.3865	49.6465	50.0249
55.5459	94.939	93.0656	92.8989	98.5213	116.24	118.386	128.011	117.769	127.384	150.02	133.216	130.5	99.6398	101.642	98.6646	117.101	50.2848	51.6143	53.3705	51.5696	120.307	132.132	131.989	125.717	88.2866	89.9286	91.1053	93.3252	55.568	91.6864	89.592	93.2458	96.5289	125.007	97.5431	106.352	96.7377	110.331	111.92	110.987	114.494	101.22	101.007	100.123	106.821	51.8299	49.2719	49.5915	49.9678
55.5924	94.7199	92.693	92.4969	97.937	115.781	117.934	127.737	117.505	127.208	149.374	132.967	130.469	99.5475	101.52	98.6498	116.852	50.0917	51.6952	53.3599	51.6943	120.171	132.309	131.928	125.517	88.1778	89.7749	91.1176	93.4165	55.6145	91.4785	89.2533	93.1503	96.6404	125.288	97.6714	106.296	96.8315	110.257	111.581	110.796	114.332	101.119	101.101	99.781	106.414	51.8016	49.2152	49.5906	49.8031
55.639	94.4288	92.1945	92.5484	97.5767	115.689	118.138	127.435	117.385	126.781	149.026	132.804	129.981	99.3164	101.425	98.4869	116.826	49.9463	51.7489	53.3944	51.7049	120.029	132.111	131.705	125.26	87.967	89.7527	91.0639	93.3277	55.6611	91.3953	88.9927	92.8784	96.2936	124.984	97.5421	105.907	96.6695	109.938	111.627	110.817	114.009	101.177	101.158	99.8048	106.005	51.6373	48.8794	49.605	49.8106
55.6855	94.4207	92.3407	91.9947	97.1786	115.5	117.961	126.923	117.136	126.805	148.456	132.872	129.575	99.1824	101.284	98.3155	116.842	49.8799	51.4919	53.2078	51.6747	119.882	131.952	131.757	125.295	88.0468	89.8372	91.121	93.2732	55.7076	91.2351	89.0107	92.9066	96.3797	124.815	97.2764	106.062	96.5832	110.086	111.219	110.56	114.047	100.824	100.825	99.6432	106.101	51.7053	49.1571	49.5242	49.8129
55.732	94.5456	92.5078	92.1942	97.4542	115.578	117.747	127.342	117.135	126.753	148.286	132.753	129.377	99.2515	101.322	98.3407	116.815	49.9013	51.3696	53.0835	51.623	119.694	131.815	131.531	125.203	87.9498	89.7409	90.9209	93.2949	55.7542	91.1576	88.7563	92.5503	96.081	124.557	96.98	105.885	96.5102	109.665	111.007	110.263	113.713	100.779	100.514	99.7512	106.613	51.4685	48.7972	49.3189	49.8071
55.7785	94.2669	92.1913	91.8049	97.0801	115.155	117.465	127.121	117.103	126.555	147.884	132.373	129.024	99.2495	101.153	98.5642	116.655	49.759	51.4717	53.03	51.5668	119.809	131.44	131.121	125.179	87.9192	89.5964	90.7537	93.1693	55.8007	91.16	88.7542	92.6093	96.2475	124.677	97.1896	105.979	96.5288	109.803	111.235	109.963	113.657	100.735	100.228	99.5137	105.735	51.5109	48.8996	49.4967	49.6741
55.8251	93.8627	92.2003	91.4498	97.1269	115.239	117.208	126.851	117.023	126.067	147.695	132.135	128.744	99.184	100.845	98.3223	116.536	49.662	51.3336	53.0043	51.4718	119.662	131.277	130.911	125.011	87.7669	89.5966	90.7908	93.05	55.8473	90.8848	88.4376	92.3799	95.6323	124.408	97.0703	105.728	96.287	109.406	110.901	109.802	113.256	100.316	100.222	99.4836	106.278	51.3942	48.5634	49.2791	49.944
55.8716	93.7138	91.8983	91.1774	97.0065	114.947	117.151	126.739	117.053	126.074	147.075	131.936	128.595	99.1416	100.743	98.3538	116.513	49.5291	51.2515	53.001	51.3533	119.456	131.207	130.822	124.727	87.7541	89.8774	90.7355	93.2131	55.8939	90.7416	88.4761	92.264	95.5981	124.343	96.9018	105.576	96.3659	109.615	110.801	109.906	113.418	100.178	100.388	99.0644	105.568	51.4333	48.7745	49.1844	49.6934
55.9181	93.7552	92.0207	91.184	96.7916	114.707	117.105	126.535	116.836	125.953	146.736	131.564	128.392	99.0039	100.908	98.1805	116.482	49.5787	51.2703	53.0422	51.2263	119.204	131.053	130.718	124.417	87.9838	89.817	90.5757	93.2038	55.9404	90.4083	88.0792	91.9336	95.262	124.237	96.643	105.49	96.16	109.199	110.432	109.45	113.251	100.171	100.319	99.2679	105.985	51.1136	48.6687	49.0929	49.5976
55.9646	93.5053	91.7594	91.0612	96.631	114.545	116.882	126.161	116.542	125.653	146.51	131.414	128.322	98.8957	100.764	97.8268	116.334	49.6322	51.182	53.0234	51.2861	119.001	131.035	130.627	124.286	87.8018	89.657	90.4679	93.064	55.987	90.1942	88.1682	91.8391	95.4584	124.318	96.6887	105.549	96.1687	109	110.199	109.27	113.138	100.035	100.376	99.2996	105.323	51.4264	48.7739	49.0922	49.3743
56.0112	93.5444	91.7615	91.2036	96.2291	114.599	116.696	126.262	116.314	125.432	146.205	131.463	128.291	98.6781	100.588	97.9244	116.116	49.3795	51.0523	52.831	51.1852	118.911	130.773	130.521	124.194	87.5826	89.7292	90.5126	92.9604	56.0335	89.9827	87.8272	91.5622	94.9827	124.455	96.5391	105.123	95.8615	108.94	110.173	109.404	112.643	100.054	99.8522	99.1641	105.66	51.0434	48.6485	49.099	49.4006
56.0577	93.1958	91.3804	90.8283	96.1275	114.333	116.382	126.072	116.066	125.223	145.661	131.199	128.115	98.5436	100.513	97.949	115.905	49.2111	51.07	52.6831	51.0398	118.809	130.399	130.282	123.991	87.6795	89.6363	90.5863	92.8206	56.0801	89.7366	87.8296	91.6079	95.2022	124.343	96.4568	104.922	95.5262	109.059	110.082	109.18	112.786	100.023	99.9454	98.8086	105.283	51.3439	48.4695	48.9403	49.4394
56.1042	92.8904	91.0206	90.5735	96.1588	114.129	116.298	125.777	115.848	125.058	145.279	130.983	127.722	98.6512	100.567	97.7788	115.882	49.213	51.109	52.5673	51.0592	118.546	130.481	129.966	123.842	87.6428	89.535	90.5248	92.755	56.1266	89.7965	87.4211	91.2401	94.7509	123.716	96.2784	104.815	95.4529	108.567	109.762	108.613	112.411	99.9007	99.8137	98.9174	105.323	51.0355	48.2995	48.7794	49.2502
56.1507	92.8726	90.9855	90.6691	95.9796	114.333	116.363	125.775	115.67	124.933	145.397	130.962	127.473	98.7075	100.636	97.6005	115.972	49.2818	50.9714	52.3836	50.9519	118.396	130.572	129.825	123.682	87.5615	89.4982	90.3875	92.6872	56.1732	89.7715	87.4316	91.0996	94.3546	123.815	96.2211	104.979	95.3856	108.468	109.678	108.835	112.591	99.6645	99.9002	98.727	105.179	51.1316	48.1641	48.927	48.9932
56.1973	92.6666	90.8961	90.4121	95.8316	114.179	116.163	125.471	115.789	124.91	145.149	130.716	127.495	98.5253	100.386	97.4536	115.897	49.2521	50.8028	52.3466	50.9223	118.552	130.389	129.741	123.499	87.5745	89.374	90.3572	92.8142	56.2197	89.5435	87.1906	90.7182	94.2207	123.464	96.0438	104.491	95.2022	108.131	109.339	108.46	112.216	99.8733	99.8314	98.9701	105.462	51.0517	48.2453	48.6869	49.081
56.2438	92.6233	90.6585	90.334	95.7369	113.787	115.972	125.076	116.047	124.859	144.821	130.226	127.194	98.2392	100.257	97.4984	115.757	49.1789	50.6546	52.4243	50.8648	118.315	130.141	129.405	123.123	87.5059	89.3012	90.3967	92.6712	56.2663	89.1175	87.1278	90.9339	94.5881	123.636	96.0664	104.645	95.1998	108.319	109.713	108.427	112.085	99.519	99.4265	98.3915	104.539	51.0629	48.1918	48.6112	48.9076
56.2903	92.3275	90.3077	90.0373	95.4666	113.528	115.665	124.906	115.841	124.597	144.434	130.015	126.979	98.3	99.9458	97.535	115.518	49.1924	50.6056	52.402	50.745	118.231	129.816	129.352	123.09	87.3922	89.6234	90.6858	92.9484	56.3128	88.964	86.9079	90.5026	93.9361	123.54	96.0157	104.458	95.0501	108.047	109.323	108.035	111.667	99.616	99.546	98.43	104.604	50.5001	48.1011	48.5412	49.0188
56.3368	92.2636	90.4525	89.8293	95.2902	113.491	115.75	125.005	115.576	124.34	144.1	130.085	126.837	98.3591	99.9643	97.3225	115.491	49.0683	50.5735	52.2655	50.6365	117.943	129.631	129.221	122.993	87.4012	89.371	90.7662	92.6715	56.3594	88.9372	86.9303	90.6249	94.3084	123.429	96.1	104.71	95.0465	107.602	108.909	107.893	111.334	99.4207	99.261	98.3893	104.682	50.9395	48.1728	48.43	48.7568
56.3834	91.8317	89.9428	89.2426	94.8377	113.277	115.127	124.715	115.134	124.137	143.525	129.569	126.663	98.044	99.9788	97.1855	115.305	48.9573	50.5015	52.1923	50.6601	117.844	129.475	128.928	122.774	87.5918	89.0948	90.384	92.831	56.406	88.667	86.3458	90.1861	93.7357	123.089	95.6955	104.029	94.807	107.493	108.704	107.746	111.188	99.3586	99.0875	98.2262	104.783	50.5614	48.2789	48.5863	48.7665
56.4299	91.759	89.9265	89.565	94.9428	112.979	115.242	124.49	114.955	123.838	143.063	129.546	126.46	97.7928	99.8727	96.9213	115.013	48.8422	50.4881	52.2072	50.5243	117.4	129.105	128.983	122.77	87.4958	89.0205	90.3803	92.8721	56.4525	88.7368	86.2011	90.2736	94.0074	123.132	95.4573	104.221	94.5873	107.649	108.991	107.541	111.436	99.3273	99.2127	98.3085	104.449	50.7536	48.0365	48.5366	48.7701
56.4764	91.7834	89.6819	89.254	94.5154	112.608	114.979	124.057	114.947	123.529	142.845	129.343	126.288	97.7828	99.8826	96.907	115.238	49.046	50.4374	52.0586	50.5554	117.314	129.004	128.806	122.731	87.4047	89.3722	90.3586	92.5402	56.4991	88.6153	86.129	89.8339	93.3191	122.792	95.1967	103.953	94.3839	107.32	108.59	107.6	111.271	99.3706	99.1367	98.1711	104.69	50.4613	47.9801	48.4606	48.8683
56.523	91.6696	89.5789	89.5069	94.485	112.722	115.021	124.217	114.729	123.377	142.627	129.022	125.991	97.6712	99.9286	96.8248	115.115	48.7527	50.1737	52.0668	50.5312	117.215	128.773	128.216	122.367	87.0817	89.0715	90.163	92.154	56.5456	88.2068	86.0939	90.1081	93.2501	123.024	95.2805	103.6	94.4557	107.245	108.635	107.214	110.873	98.8126	99.0228	97.651	104.32	50.7553	47.6421	48.356	48.7122
56.5695	91.2723	89.1505	89.2197	93.7513	112.276	114.735	124.087	114.508	123.072	141.605	128.615	125.949	97.3386	99.9301	96.8259	115.228	48.5468	50.3585	51.7833	50.4058	117.067	128.707	128.264	122.292	87.1551	89.3636	90.3424	92.4703	56.5922	87.916	85.6687	89.597	92.7096	122.486	95.0282	103.23	94.1608	106.807	108.103	107.248	110.532	98.7809	98.6951	97.7828	104.219	50.3692	47.6693	48.5311	48.5275
56.616	91.1211	89.3886	88.9454	94.178	112.192	114.836	123.881	114.639	122.942	141.804	128.5	125.344	97.6462	99.6501	96.4508	114.843	48.6523	50.1262	51.8458	50.3729	117.016	128.286	128.012	121.671	87.4019	88.9651	90.1479	92.4634	56.6387	88.0724	86.0436	89.6297	93.2099	122.671	95.4499	103.661	94.4399	106.993	108.21	107.301	110.662	98.6229	98.5317	97.785	104.091	50.3996	47.6481	48.4354	48.3332
56.6625	90.8877	88.9202	88.4529	93.7439	111.939	114.213	123.642	114.538	122.581	141.301	128.562	125.382	97.4097	99.6866	96.4543	114.588	48.6172	50.0167	51.738	50.2945	117.006	128.664	128.099	121.899	87.2764	89.016	89.7471	92.1622	56.6853	87.7711	85.8198	89.2318	92.6373	122.424	94.9108	103.266	94.3062	106.609	107.782	106.948	110.196	98.699	98.5121	97.3994	104.038	50.0732	47.5118	48.176	48.3972
56.7091	90.9953	89.1356	88.5927	93.8801	112.155	114.343	123.699	114.09	122.387	141.221	128.187	125.172	97.2045	99.3954	96.3917	114.453	48.6454	50.184	51.8413	50.0858	116.415	128.183	127.604	121.609	87.1349	88.9095	89.9696	92.1584	56.7318	87.6336	85.6395	89.2743	92.4256	122.449	95.1492	103.321	93.9493	106.708	107.566	106.55	110.026	98.6868	98.4557	97.3706	103.614	50.2346	47.4685	48.0906	48.3665
56.7556	90.7573	88.6712	88.4446	93.2383	111.826	113.917	123.203	113.657	122.433	140.635	127.968	125.062	97.1933	99.3817	96.4157	114.493	48.6348	49.9157	51.7388	50.2193	116.638	128.221	127.875	121.781	87.2438	88.9156	89.9334	91.9263	56.7784	87.5483	85.354	88.8603	92.1663	122.004	94.5243	102.984	93.8153	106.411	107.226	106.433	110.011	98.5466	98.3471	97.2097	103.967	50.0007	47.3413	47.9517	48.2404
56.8021	90.6357	88.8749	88.439	93.3252	111.774	114.183	123.408	113.784	122.229	140.796	128.179	124.926	97.0897	98.8729	96.1418	114.395	48.608	49.981	51.6792	50.1321	116.422	127.879	127.469	121.114	87.0518	88.9956	89.8576	92.0348	56.825	87.393	85.1234	88.8178	92.3203	121.963	94.5696	102.754	93.3491	106.018	107.151	106.302	109.797	98.2174	98.075	96.9411	103.556	50.0292	47.3153	47.8499	48.2357
56.8486	90.2784	88.3755	88.0416	92.9247	111.253	113.802	123.256	113.218	121.993	139.977	127.399	124.423	97.0026	98.706	96.1234	114.144	48.2632	49.7669	51.4171	50.247	115.964	127.565	127.533	121.158	86.9466	88.7583	89.8494	92.1972	56.8715	87.2155	84.9538	88.3066	91.903	121.407	94.1324	102.607	93.3596	106.063	107.134	105.983	109.577	98.223	98.0346	96.9931	103.565	50.0211	47.4443	47.7343	48.1842
56.8952	90.164	88.367	88.0727	93.2583	111.29	113.826	123.211	113.548	121.811	140.244	127.54	124.379	96.8058	98.9125	95.8951	113.801	48.2598	49.7666	51.4939	50.0348	116.076	127.498	127.074	121.03	86.8251	88.7654	89.7823	92.4048	56.9181	87.0764	85.2451	88.6946	91.88	122.092	93.9433	102.772	93.0235	105.7	107.172	105.802	109.531	98.2966	98.1849	97.187	103.23	49.996	47.3057	47.7535	48.1123
56.9417	89.8404	87.8435	87.5455	92.4757	111.046	113.322	122.65	113.38	121.559	139.632	127.089	124.085	96.614	98.7983	95.8445	113.74	48.1633	49.7085	51.4018	49.9494	115.704	127.511	126.79	120.835	86.8624	88.8097	89.7469	92.1379	56.9646	86.7876	84.8215	88.4775	91.4295	121.551	93.8104	102.299	93.0313	105.355	106.751	105.792	109.156	98.0237	97.7795	96.989	103.353	49.6534	47.241	47.7574	47.9293
56.9882	90.2142	87.9528	87.9351	92.886	111.361	113.542	122.604	113.042	121.371	139.665	127.032	124.08	96.6017	98.6375	95.7998	113.359	48.0954	49.474	51.1639	49.6111	115.311	126.946	126.287	120.311	86.9025	88.6843	89.6605	92.216	57.0112	86.7777	84.7747	88.252	91.9022	121.454	93.9548	102.468	92.9112	105.316	106.609	105.464	108.764	97.774	97.7984	96.8372	103.145	49.7994	47.1275	47.6729	47.8026
57.0347	89.7449	87.4347	87.2011	92.2751	110.552	112.671	122.102	112.709	121.01	139.068	126.604	123.873	96.6383	98.3837	95.6139	113.19	48.0223	49.4228	51.3468	49.7885	115.818	126.875	126.282	121.008	86.7342	88.5782	89.7791	91.8924	57.0577	86.617	84.3352	87.8242	91.2339	121.154	93.6163	102.082	92.7905	105.236	106.35	105.48	108.824	97.7219	97.4837	96.6838	103.089	49.6232	47.0533	47.5404	47.8949
57.0813	89.5447	87.9384	87.1227	92.6647	110.846	112.969	122.195	112.896	120.818	139.245	126.705	123.593	96.5603	98.3906	95.7277	113.453	47.7885	49.5835	51.3629	49.8286	115.359	126.574	126.354	120.551	86.8158	88.5234	89.9479	91.5453	57.1043	85.9945	84.1307	87.8604	91.0967	120.913	93.4506	102.109	92.6119	105.189	106.065	105.254	108.866	97.4752	97.1968	96.5985	102.921	49.7129	46.9943	47.5307	47.8282
57.1278	89.1122	87.4045	86.8919	91.8774	110.3	112.386	121.772	112.51	120.62	138.285	126.22	123.357	96.1895	98.0851	95.4989	113.336	48.0557	49.3715	51.4032	49.7956	115.478	126.689	126.015	120.127	86.5459	88.5468	89.7711	91.5843	57.1508	85.9183	83.7242	87.4275	90.7476	120.619	93.1417	101.847	92.4334	104.829	105.719	104.846	108.423	97.4529	97.1263	96.4155	102.624	49.7345	46.9241	47.4652	47.6865
57.1743	89.1912	87.3144	86.9143	91.8956	110.33	112.429	121.82	112.112	120.515	138.312	126.076	123.114	96.1384	97.9801	95.4015	112.833	47.7728	49.3999	51.0727	49.685	114.747	126.34	125.351	120.086	86.5729	88.6189	89.6311	91.6747	57.1974	85.9807	83.9097	87.3511	90.5046	120.662	92.9935	101.708	92.1992	104.629	105.505	104.548	108.071	97.4859	97.0963	96.2848	102.362	49.5411	46.8143	47.3689	47.7533
57.2208	88.8958	86.8827	86.5241	91.4027	109.679	111.773	121.473	111.972	120.219	137.69	125.703	122.809	96.037	97.7437	95.2787	112.802	47.9204	49.3906	50.9092	49.5838	114.877	126.438	125.934	120.188	86.6486	88.5433	89.4585	91.4074	57.2439	85.6391	83.3403	87.0747	90.3194	120.38	92.604	101.499	91.9337	104.381	105.375	104.304	107.865	97.4183	96.9752	96.2166	102.374	49.5091	46.7296	47.3231	47.7092
57.2674	88.5331	87.1017	86.9756	91.7794	110.096	112.315	121.081	112.049	120.251	137.596	125.57	122.504	95.9272	98.0849	94.997	112.889	47.6945	49.038	50.841	49.5167	114.436	125.585	125.196	119.699	86.662	88.5767	89.2505	91.4152	57.2905	85.5054	83.1881	86.886	90.2372	120.257	92.5497	101.38	91.875	103.996	105.058	104.159	107.673	97.1087	96.7036	96.0293	102.188	49.3909	46.6786	47.2101	47.5492
57.3139	88.3176	86.6674	86.3975	91.1152	109.653	111.626	120.643	111.58	120.042	136.784	125.207	122.547	96.028	97.6447	94.8877	112.832	47.6897	49.1752	50.9016	49.6249	114.68	125.577	125.52	119.697	86.4021	88.4561	89.3576	91.5966	57.3371	85.2039	83.1221	86.6869	89.9177	120.12	92.4868	101.037	91.9028	103.73	104.937	104.003	107.509	96.9398	96.6134	95.9971	101.738	49.3518	46.6466	47.1613	47.5183
57.3604	88.2562	86.3881	86.1638	91.2823	109.871	111.748	120.687	111.449	119.461	136.697	124.723	121.968	95.5701	97.5032	94.7744	112.218	47.6383	49.1706	50.8598	49.1557	114.418	125.599	125.055	119.294	86.4972	88.3856	89.1594	91.365	57.3836	84.8499	82.962	86.5836	89.7562	120.026	92.2523	100.684	91.893	103.599	105.07	104.037	107.36	96.9089	96.4865	95.8713	101.447	49.3658	46.728	47.1806	47.3884
57.4069	87.904	86.1274	85.7549	90.8155	109.476	111.083	120.557	111.096	119.284	135.831	124.772	121.923	95.5772	97.3527	94.7081	112.15	47.5713	49.1254	50.8814	49.2527	114.162	125.242	125.04	119.307	86.5457	88.4969	89.1452	91.4956	57.4302	84.7676	82.9539	86.4169	89.7656	120.018	92.2059	100.806	91.7005	103.598	104.861	103.974	107.099	96.7023	96.3781	95.4976	101.474	49.2413	46.6192	47.0832	47.2426
57.4535	87.8955	86.3655	86.0103	91.2202	109.551	111.424	120.598	110.544	119.192	135.957	124.977	121.585	95.281	97.5023	94.2784	111.964	47.4877	49.0465	50.7152	49.171	113.636	125.315	124.693	118.893	86.3073	88.118	89.3533	91.2714	57.4767	84.533	82.4674	85.8822	89.3495	119.572	91.8731	100.655	91.4675	103.388	104.521	103.584	106.762	96.6564	96.5421	95.395	101.789	49.0054	46.4255	46.9337	47.3074
57.5	87.6111	85.8683	85.2145	90.4974	108.728	110.85	119.732	110.495	118.757	135.16	124.416	121.354	95.3228	97.1957	94.205	112.097	47.3093	48.8031	50.6304	49.2022	113.813	124.909	124.53	119.139	86.204	88.0426	89.3868	91.4889	57.5233	84.5007	82.3977	85.9956	89.2893	119.678	91.8242	100.375	91.4138	103.138	104.523	103.383	106.645	96.2111	96.5134	95.3554	101.626	48.9051	46.3387	46.9334	47.154
57.5465	87.683	85.9312	85.3699	90.2499	108.884	110.96	119.923	110.375	118.669	134.953	124.631	121.161	95.2959	97.2124	94.2045	111.976	47.2332	48.8521	50.5292	49.085	113.577	124.675	124.104	118.806	86.0546	87.9048	89.2342	91.0874	57.5698	84.0722	81.9861	85.2479	88.5489	119.355	91.5334	99.8765	91.0043	103.064	104.257	103.003	106.282	96.0199	96.2572	95.0716	101.46	48.8588	46.0591	46.9362	47.0211
57.5931	87.2773	85.4268	85.099	89.9347	108.059	110.275	119.311	110.177	118.128	134.516	123.738	120.953	94.8042	97.0555	94.2387	111.67	47.4048	48.8482	50.4919	48.9792	113.623	124.816	123.96	118.7	86.0812	88.2146	89.1545	91.3226	57.6164	83.9567	81.8958	85.4883	88.7168	119.259	91.4701	99.9342	90.6905	102.837	103.873	102.813	106.151	96.0775	95.927	94.8453	101.115	48.9475	46.0766	46.8627	47.0553
57.6396	87.4009	85.5818	85.2786	90.2039	108.876	110.358	119.413	110.104	117.969	134.134	123.688	120.149	94.7164	96.693	94.0113	111.615	47.3316	48.8637	50.4759	48.9575	113.566	124.409	123.95	118.275	86.0023	88.1636	89.024	91.0163	57.6629	83.6146	81.4481	85.0863	88.3132	118.852	90.9542	99.6069	90.227	102.165	103.594	102.691	106.165	96.0807	95.6932	94.7698	101.162	48.7198	46.17	46.586	46.9118
57.6861	86.8744	85.1067	84.5471	89.7475	107.962	109.924	118.699	109.973	117.717	133.746	123.084	120.23	94.8233	96.2884	93.7797	111.486	46.9602	48.6866	50.3746	49.103	113.089	124.466	123.646	118.302	86.1593	87.8225	89.0517	91.2788	57.7095	83.7701	81.6443	85.1241	88.4115	119.053	91.0543	99.5126	90.3321	102.176	103.515	102.638	106.214	95.8286	95.5212	94.931	100.78	48.7071	45.9759	46.5414	46.9092
57.7326	86.9896	84.9962	84.7273	90.0253	108.588	110.346	119.293	109.986	117.854	133.94	123.82	119.932	94.6271	96.7214	93.9326	111.212	47.1739	48.5235	50.196	48.8344	113.091	124.277	123.242	117.931	86.0545	87.7601	88.7287	91.1979	57.7561	83.6124	81.0352	84.6741	87.8389	118.583	90.8026	98.6412	89.9949	102.083	103.16	102.106	105.768	95.6355	95.4962	94.5351	100.64	48.5537	45.897	46.4463	46.8426
57.7792	86.3812	84.7326	84.0889	89.0092	107.753	109.404	118.572	109.357	117.293	132.853	122.943	119.73	94.1591	96.2196	93.439	110.906	46.9857	48.4142	50.1427	48.7222	112.787	123.718	123.314	117.486	85.8944	88.0629	88.4508	91.2063	57.8026	83.1661	81.2506	84.8706	88.1107	118.481	90.824	99.0033	89.9743	102.003	102.996	101.916	105.345	95.2238	95.3117	94.4093	100.384	48.4278	45.9973	46.4194	46.6166
57.8257	86.2049	84.59	84.3119	89.1928	107.847	109.332	118.41	108.977	117.051	132.543	122.552	119.4	93.9603	96.4267	93.0563	110.775	46.9975	48.5428	50.0527	48.4957	112.681	123.634	123.105	117.239	85.7452	87.8072	88.294	90.8263	57.8492	82.9079	80.7382	84.2905	87.4347	117.994	90.3128	98.446	89.5928	101.328	102.615	101.643	105.06	95.3014	95.1185	94.2044	100.249	48.1993	45.8919	46.4551	46.5364
57.8722	85.8016	84.1522	83.736	88.4506	106.982	108.823	117.986	108.746	116.637	132.078	122.261	119.26	93.9845	96.1637	93.0549	110.676	46.9253	48.3586	49.9914	48.4712	112.267	123.566	122.771	117.239	85.8121	87.6745	88.6837	90.7727	57.8957	82.9125	80.8696	84.3649	87.5643	118.311	90.3955	98.5154	89.4406	101.36	102.431	101.538	104.704	94.6787	95.1002	93.8478	99.8252	48.2547	45.6891	46.4255	46.6253
57.9187	85.9227	84.1769	83.8167	88.811	107.455	109.205	118.047	109.025	116.426	132.277	122.257	119.081	93.7435	95.7761	92.8663	110.368	46.8292	48.3526	49.7816	48.5018	111.854	123.041	122.412	117.103	85.6545	87.4933	88.6817	90.6712	57.9423	82.6704	80.4141	83.7909	87.0194	117.957	90.1142	98.2274	89.1941	100.989	102.358	101.258	104.7	94.8527	94.8916	93.6651	100.371	48.2531	45.5437	46.2265	46.5251
57.9653	85.5112	83.8013	83.2451	88.038	106.753	108.354	117.6	108.66	116.177	131.619	121.884	118.882	93.4941	95.3672	92.6721	110.024	46.7585	48.2539	49.9173	48.4615	111.713	123.001	122.187	116.789	85.703	87.6968	88.4279	90.8716	57.9888	82.4407	80.5326	84.0794	87.0744	117.712	89.9162	98.3649	89.336	101.063	102.127	100.979	104.284	94.5438	94.7352	93.4899	99.5752	48.2401	45.5702	46.1001	46.3687
58.0118	85.495	83.9798	83.3399	88.6807	107.098	109.037	117.787	108.358	116.31	131.754	121.654	118.735	93.6639	95.2336	92.677	110.209	46.7406	48.2036	49.8836	48.3569	111.73	122.708	121.874	116.493	85.5074	87.6571	88.264	90.6896	58.0354	81.9675	80.0781	83.1935	86.1683	117.199	89.3606	97.8836	88.8645	100.695	101.65	100.827	104.053	94.7392	94.3585	93.5159	99.7593	48.2438	45.4737	46.0664	46.4278
58.0583	85.0763	83.5279	82.8657	87.7243	106.146	108.198	117.008	107.694	115.744	130.985	121.315	118.327	93.233	95.1356	92.4764	110.028	46.5769	48.1487	49.6962	48.3317	111.745	122.688	121.712	116.409	85.3797	87.401	88.4522	90.552	58.0819	82.0353	80.1051	83.4282	86.4536	117.717	89.4549	98.0266	88.7058	100.516	101.614	100.603	103.857	94.0953	94.3597	93.42	99.2379	48.0211	45.2882	45.9572	46.3558
58.1048	85.0827	83.514	83.0626	88.0872	106.323	108.179	116.928	108.03	115.249	130.671	120.968	117.826	93.0926	94.9527	92.0624	109.486	46.5476	47.8845	49.5933	48.203	111.495	122.678	121.778	116.383	85.4098	87.2946	88.2867	90.528	58.1285	82.0021	79.8543	82.8551	85.8875	117.379	88.9973	97.5429	88.4266	100.17	101.149	100.534	103.355	94.0095	94.2021	93.1136	99.359	47.7876	45.2154	45.8831	46.3079
58.1514	84.5737	82.8571	82.4567	87.3276	105.505	107.597	116.189	107.483	115.045	130.059	120.35	117.643	92.7945	94.9149	92.0928	109.244	46.3122	47.8746	49.488	48.1186	111.287	122.465	121.656	116.313	85.4737	87.3976	88.1657	90.5878	58.175	81.5373	79.6603	83.0317	86.2659	117.046	89.2656	97.5761	88.4934	100.197	101.236	100.15	103.684	93.9571	94.0137	92.8956	98.8209	48.1648	45.0688	45.7113	45.9238
58.1979	84.4983	82.9025	82.6302	87.4246	105.432	107.207	115.957	107.195	114.713	129.93	120.155	117.175	92.5615	94.6599	92.031	109.03	46.3141	47.8535	49.3872	48.0246	110.955	121.994	121.332	115.895	85.3412	87.2146	87.8898	90.4167	58.2216	81.0122	79.1263	82.3136	85.3623	116.249	88.8871	96.8238	87.7836	99.4324	100.525	99.8224	102.975	93.5195	93.9981	92.8546	98.7602	47.6719	45.1022	45.6784	45.852
58.2444	84.1148	82.3979	82.1057	86.8608	105.058	106.698	115.538	106.926	114.301	129.353	119.729	116.894	92.3932	94.447	91.8027	108.93	46.2326	47.8257	49.334	47.9938	110.733	121.61	120.889	115.503	85.1856	86.9338	87.7011	90.193	58.2682	80.7074	79.1229	82.6744	85.4239	116.421	88.9452	97.085	87.841	99.207	100.736	99.7997	102.853	93.4727	93.6552	92.3485	98.4348	47.9461	44.9686	45.6075	45.8161
58.2909	84.1263	82.4937	82.0223	86.6679	105.041	107.102	115.523	107.133	114.207	129.211	119.654	116.75	92.2422	94.3188	91.7142	108.642	46.1402	47.6355	49.219	47.9404	110.554	121.527	120.339	115.218	85.076	87.0439	87.8468	89.9822	58.3147	80.4547	78.4928	82.0666	84.9093	116.044	88.4916	96.3678	87.5893	99.0988	100.142	99.4972	102.717	93.3936	93.1786	92.3584	98.6569	47.3802	44.9872	45.4987	45.7954
58.3375	83.7508	81.9357	81.5113	86.1326	104.594	106.455	115.153	106.482	113.946	128.866	119.482	116.485	92.1158	94.0576	91.5061	108.43	46.2652	47.4628	49.0347	47.7583	110.238	121.521	120.378	115.051	84.8872	87.095	87.8387	89.935	58.3613	80.6656	78.8283	81.923	85.2007	116.045	88.3518	96.7355	87.3668	99.0609	100.036	99.2491	102.493	93.1561	93.4449	92.1791	98.1009	47.6592	44.9657	45.3295	45.6332
58.384	83.6889	81.9494	81.4066	86.1713	104.659	106.127	115.225	106.131	113.711	128.614	118.853	115.988	91.7469	93.7437	91.116	108.124	45.9637	47.537	48.9633	47.512	109.987	121.168	120.017	114.999	84.8508	86.9492	87.7333	89.9354	58.4078	80.266	78.1182	81.3794	84.605	115.58	87.8844	96.0988	86.9711	98.5404	99.4697	98.6724	102.056	92.8873	93.0172	91.9708	98.1391	47.2157	44.9488	45.2695	45.5979
58.4305	83.3332	81.4972	80.8979	85.8566	104.195	105.752	115.044	106.002	113.551	128.263	118.492	115.651	91.615	93.6748	90.9089	107.9	45.7189	47.471	49.0436	47.5415	109.946	120.672	119.58	114.85	84.9253	86.8499	87.6497	89.8205	58.4544	80.2513	78.2774	81.6326	84.8089	115.491	87.9855	95.9724	87.2657	98.2539	99.7443	98.5207	101.567	92.8428	92.744	91.8968	97.7392	47.4141	44.5757	45.2384	45.7011
58.477	82.9776	81.0453	80.419	85.4901	103.59	105.313	114.512	105.404	113.143	127.735	118.2	115.501	91.5184	93.522	90.6707	107.969	45.7677	47.2606	49.0467	47.6312	110.059	120.41	119.676	114.681	84.7995	86.7633	87.6852	89.739	58.5009	79.8686	77.7219	80.8865	84.0555	115.055	87.5052	95.4171	86.8403	98.2368	99.0094	98.4563	101.368	92.5375	92.7359	91.5617	97.5872	47.0069	44.6206	45.1412	45.4873
58.5236	82.7064	81.0298	80.554	85.3963	103.417	105.364	114.138	104.849	112.747	127.641	117.918	115.232	91.272	93.1411	90.3911	107.682	45.6563	47.2016	48.8589	47.5096	109.811	120.262	119.466	114.503	84.6207	86.6485	87.5814	89.5538	58.5475	79.6083	77.9804	81.2568	84.396	115.163	87.3498	95.7271	86.4443	97.9424	99.3166	98.1103	101.329	92.3542	92.4549	91.1872	97.0184	47.3399	44.3604	45.1878	45.3091
58.5701	82.3507	80.7997	80.2783	84.8291	103.088	104.88	113.741	104.648	112.745	127.316	117.649	115.013	91.1861	93.1947	90.4514	107.372	45.5663	47.2129	48.7665	47.4617	109.478	120.172	119.26	114.345	84.6487	86.4623	87.3461	89.5239	58.594	79.0677	77.3324	80.5672	83.4086	114.611	87.0003	94.8122	86.2199	97.5864	98.6481	97.8383	101.136	92.1338	91.9687	91.0856	97.5423	46.9802	44.4364	45.0712	45.4307
58.6166	82.0543	80.6908	80.173	84.5403	102.867	104.587	113.399	104.463	112.398	126.616	117.197	114.6	90.8437	93.0745	90.2222	107.112	45.6084	47.0303	48.7202	47.2736	109.422	119.954	118.777	114.044	84.5308	86.2531	87.3678	89.3764	58.6406	78.8751	77.2425	80.294	83.7307	114.602	86.7024	95.0407	85.8957	97.4663	98.4501	97.6185	100.742	91.9928	92.0519	91.1003	96.5931	47.0171	44.1001	44.9209	45.0869
58.6632	81.4326	79.9728	79.4993	83.8242	101.994	103.914	112.854	104.045	111.892	125.839	116.825	114.31	90.655	92.7746	89.9212	106.853	45.469	46.9436	48.4719	47.2614	109.139	119.534	118.578	113.599	84.5733	86.2927	87.0532	89.3165	58.6872	78.5264	76.5382	79.7447	83.0656	114.007	86.2763	94.3178	85.7182	97.1592	98.1522	97.0631	100.286	91.5598	91.4661	90.8859	96.8062	46.6591	43.9824	44.8442	45.1735
58.7097	81.4704	80.1277	79.5617	84.2768	102.156	104	112.99	104.1	111.711	125.922	116.747	114.2	90.3089	92.5479	89.7624	106.756	45.2302	46.84	48.1927	47.233	108.789	119.146	118.527	113.214	84.1842	86.0906	86.6588	89.0313	58.7337	78.7686	77.0992	80.2481	83.2776	114.452	86.6136	94.3421	85.6259	97.2423	97.7142	96.9284	99.7186	91.3527	91.2944	90.4025	96.2234	47.0753	44.1628	44.7488	45.0247
58.7562	81.1046	79.6082	79.0843	83.6881	101.366	103.441	112.304	103.708	111.194	125.191	116.385	113.855	89.9955	92.1335	89.3838	106.36	45.0945	46.5338	48.163	47.1803	108.524	119.096	118.103	112.935	84.3715	86.1717	86.8947	89.0905	58.7803	78.4291	76.4475	79.4957	82.33	113.745	85.8325	93.9455	85.1807	96.6161	97.4676	96.7029	99.6349	91.1644	91.0877	90.3356	96.2517	46.4834	44.0127	44.5641	44.8855
58.8027	81.0954	79.9032	79.2067	83.7622	101.649	103.398	112.113	103.515	110.978	125.225	115.996	113.363	90.2373	91.6852	89.1505	106.04	44.9987	46.4838	48.0439	46.7836	108.078	118.907	117.766	112.533	84.3153	85.9919	86.842	89.0788	58.8268	77.983	76.629	79.6276	82.8325	114.001	86.4006	94.0866	85.2471	96.7754	97.5444	96.7485	99.9147	90.9118	90.8294	90.1629	95.8955	46.5507	43.9633	44.5754	44.7118
58.8493	80.7027	79.2404	78.5585	82.8463	100.446	102.865	111.281	103.097	110.652	124.388	115.474	112.795	89.7722	91.6329	89.2198	105.904	45.0093	46.5172	48.1421	46.5826	107.889	118.602	117.729	112.752	84.0151	86.0953	86.6783	88.8816	58.8734	77.5164	75.8036	78.9915	82.166	113.25	85.3455	93.2342	84.5954	96.1794	96.9902	96.0856	99.1265	90.6752	90.8395	89.7843	95.9002	46.2231	43.7819	44.6291	44.731
58.8958	80.7568	79.1511	78.7766	83.4557	101.266	103.167	111.443	102.692	110.52	124.338	115.209	112.637	89.3394	91.5561	88.9392	106.012	44.9091	46.369	47.9414	46.5442	107.412	118.073	117.131	112.128	83.7287	85.6683	86.5309	88.6476	58.9199	77.9405	75.8002	79.0877	82.1607	113.121	85.6463	93.3124	84.6053	95.6496	96.8981	95.5804	99.2503	89.9874	90.365	89.5973	95.1506	46.2286	43.7464	44.3301	44.4948
58.9423	80.3701	78.4326	77.9365	82.5429	100.326	102.132	110.652	101.976	109.909	123.582	114.719	112.082	89.3933	91.2641	88.6462	105.568	44.8498	46.2578	47.8678	46.6446	107.399	118.202	116.865	112.303	83.8208	85.6939	86.3658	88.6912	58.9665	77.3863	75.2561	78.6011	81.2587	112.399	84.8284	92.752	84.1855	95.2649	96.3221	95.3836	98.8438	90.3122	90.1352	89.4058	95.1264	46.0532	43.7159	44.1469	44.517
58.9888	80.1944	78.7715	78.3529	82.857	100.444	102.532	110.858	102.181	109.789	123.284	114.768	111.993	89.0488	91.2649	88.4314	105.452	44.6925	46.0553	47.6165	46.4651	107.315	117.672	116.942	111.965	83.4556	85.2856	86.2482	88.2803	59.013	76.8552	75.1296	78.5404	81.4455	112.799	84.6178	92.5772	84.1097	94.9498	95.9947	95.183	98.0378	89.6237	89.7615	88.8572	94.4718	45.8975	43.3496	44.1218	44.3678
59.0354	79.5259	77.9592	77.6209	81.9115	99.6742	101.637	110.087	101.556	109.555	122.47	114.576	111.612	88.9187	90.5461	88.516	105.053	44.4785	46.0061	47.6043	46.4324	107.182	117.434	116.77	111.92	83.3453	85.3797	86.1375	88.3662	59.0596	76.5125	74.759	78.0696	80.9073	112.298	84.2082	92.2174	83.5911	94.8672	95.8707	94.9962	97.9603	89.5941	89.5805	88.9264	94.527	45.8803	43.4344	44.0428	44.3092
59.0819	79.5534	77.9882	77.6226	82.2112	99.9491	101.754	110.216	101.413	108.77	122.126	113.783	111.241	88.54	90.2675	87.8114	104.481	44.4208	45.8894	47.407	46.1133	106.805	116.865	116.175	111.248	83.5505	85.2725	85.9425	88.0749	59.1061	76.7303	75.0889	78.2494	81.2587	112.428	84.3793	92.494	83.6762	94.8685	95.9268	94.7927	98.1144	89.4618	89.5471	88.8852	94.447	46.2002	43.364	44.0943	44.214
59.1284	78.8963	77.4118	76.7037	81.0988	98.7887	100.633	109.199	100.63	108.353	121.548	113.444	111.014	88.4878	89.9863	87.7716	104.32	44.595	45.8945	47.4253	46.1495	106.706	117.021	116.513	111.124	83.3545	85.1221	86.0826	88.1568	59.1527	76.3833	74.5187	77.6102	80.5206	111.833	83.8276	91.4931	83.1332	94.2551	95.3891	94.4424	97.699	89.2292	89.3055	88.5143	94.0738	45.8412	43.2815	43.9084	44.0784
59.1749	78.8972	77.4216	76.9973	81.6419	99.1362	101.088	109.443	100.857	108.453	121.552	113.134	110.889	88.2817	90.099	87.6127	104.169	44.5024	45.6868	47.1289	45.9567	106.154	116.515	115.917	110.785	83.3024	85.155	85.9595	87.8352	59.1993	76.3931	74.4198	77.7488	80.7319	112.338	84.2827	92.0113	83.232	94.3101	95.2869	94.1597	97.4107	89.2487	89.4123	88.3297	93.8254	45.6785	43.0277	43.796	44.0562
59.2215	78.3215	76.7485	76.1566	80.7604	98.1636	100.008	108.396	100.247	108.018	120.569	112.421	110.349	88.0148	89.5178	87.4426	103.601	44.264	45.7629	47.1299	45.948	105.919	116.455	115.579	110.793	82.9658	85.0466	85.4871	87.9246	59.2458	75.6991	73.8733	76.9413	79.8226	111.342	83.4463	91.2603	82.7009	93.6738	94.7481	93.778	97.2162	88.8829	88.8885	88.0435	93.783	45.4543	42.9866	43.6823	43.8079
59.268	78.469	76.7768	76.3426	80.8094	98.2483	100.204	108.589	100.231	107.533	120.512	112.364	110.044	87.8228	89.4302	86.8084	103.578	44.1511	45.3242	46.9627	45.9906	105.588	116.389	115.518	110.485	82.8117	84.7869	85.4093	87.6881	59.2924	75.5609	74.0908	77.2893	80.0833	111.955	83.4472	91.4322	82.6945	93.3999	94.5566	93.5074	96.6556	88.5442	88.4654	87.8734	93.4754	45.5038	42.8316	43.4995	43.7984
59.3145	77.7544	76.1444	75.8196	80.1799	97.596	99.2018	107.854	99.4827	106.953	119.975	111.844	109.538	87.3456	88.9886	86.2838	102.952	44.0444	45.3679	46.9245	45.7334	105.448	115.786	114.999	110.368	82.9094	84.7562	85.4962	87.672	59.3389	75.1832	73.3915	76.5407	79.3149	111.047	82.7918	90.7101	82.2416	92.8805	94.1232	93.2921	96.0284	88.3368	88.1155	87.5836	93.2747	45.3125	42.7394	43.4216	43.7278
59.361	77.7983	76.5623	75.9331	80.3859	98.0665	99.6027	107.939	99.3296	106.8	120.012	112.016	108.933	87.0361	89.0156	86.4647	102.672	43.8604	45.2844	46.5722	45.7012	104.748	115.377	114.773	109.878	82.5747	84.743	85.0227	87.3983	59.3855	75.2336	73.6053	76.7983	79.6235	111.01	82.8378	90.7446	82.2083	93.086	93.8693	93.1	96.1045	88.3829	88.139	87.1469	92.8382	45.2461	42.7213	43.4379	43.6129
59.4076	77.1764	76.0296	75.1903	79.5286	96.9545	98.858	107.177	98.9297	106.546	119.095	111.415	108.846	86.6093	88.5915	86.304	102.536	43.7117	45.1132	46.6629	45.5976	104.774	115.319	114.372	109.866	82.6431	84.2847	85.2241	87.3367	59.432	74.5936	72.9566	75.9489	78.6521	110.369	82.1239	90.0016	81.6482	92.5603	93.3571	92.6694	95.6077	87.8947	87.7133	86.9852	92.5787	44.998	42.4958	43.3333	43.5547
59.4541	77.3054	75.7702	75.5809	79.8333	97.2917	99.2132	107.322	98.8117	106.227	119.203	111.218	108.242	86.402	88.293	85.9926	102.023	43.5356	44.9828	46.2466	45.4186	104.714	114.749	113.989	109.188	82.5328	84.1905	85.0608	87.0495	59.4786	74.3124	72.7374	75.9268	78.5924	109.888	81.888	89.4844	81.0761	92.2079	93.2037	92.2317	95.1428	87.4423	87.5474	86.5881	92.0218	44.7854	42.407	43.1555	43.3416
59.5006	76.7861	74.9197	74.877	78.8566	96.1407	98.264	106.616	98.1939	105.638	118.189	110.449	108.015	86.2029	88.1076	85.6215	101.814	43.6394	44.8823	46.2803	45.6203	104.29	114.618	114.142	109.336	82.4059	84.1418	84.7727	87.3225	59.5251	73.803	72.145	75.2284	77.9031	109.298	81.2866	89.0989	80.636	91.8178	92.9277	91.9538	94.7673	87.2128	87.2258	86.4578	91.8299	44.7147	42.2987	43.0498	43.1805
59.5471	77.0722	75.7041	75.1873	79.5578	97.1149	98.602	106.665	98.2973	105.67	118.03	110.554	107.686	86.2578	88.4258	85.7051	102.109	43.6235	44.8457	46.0388	45.2203	103.977	114.105	113.476	108.974	82.1233	83.8119	84.824	87.0447	59.5717	73.7445	72.5593	75.4508	78.3674	110.138	81.6753	89.1902	80.7631	91.7161	92.6809	91.5865	94.7198	86.859	86.7284	86.4566	91.6478	44.7075	42.1782	42.937	43.0389
59.5937	76.291	74.7292	74.1873	78.3459	95.8437	97.2955	105.452	97.5997	105.141	117.001	110.123	107.455	85.8033	87.7727	85.1403	101.442	43.2222	44.8926	46.2281	45.1399	103.76	114.119	113.28	108.793	82.2614	83.8402	84.7302	86.8968	59.6182	73.3056	71.8556	74.7279	77.5334	109.362	81.224	88.7382	80.2822	91.1523	92.2545	91.1255	94.4928	86.3718	86.6592	86.1804	91.5153	44.561	42.0803	42.7869	42.9124
59.6402	76.286	74.7438	74.2715	78.5133	95.7288	97.7918	106.002	97.4816	104.754	117.486	109.88	107.306	85.6864	87.6508	84.9207	100.861	43.2821	44.5671	46.1638	44.8376	103.68	113.839	112.948	107.866	81.9254	83.8028	84.6329	86.4295	59.6648	73.0907	71.8094	74.4282	77.6685	109.037	80.5485	88.4153	79.7394	90.7038	91.8628	90.8846	94.1015	86.0408	86.4894	85.6885	91.2211	44.4248	41.9475	42.6313	42.8698
59.6867	75.6721	74.1528	73.4746	77.6675	94.9697	96.6788	104.797	96.8801	104.394	116.3	109.491	106.618	85.0009	87.0457	84.585	100.614	43.0033	44.0973	45.825	44.9418	103.274	113.552	112.45	108.128	81.7345	83.55	84.6546	86.1135	59.7114	72.6785	71.2693	73.8257	76.7958	108.429	80.0888	87.9084	79.3835	90.5192	91.4963	90.6123	93.5463	86.0603	86.0999	85.2689	90.9687	44.2901	41.8331	42.5795	42.8476
59.7333	75.5167	74.5051	74.1031	78.1214	95.5221	97.294	105.347	97.0412	104.331	116.402	109.36	106.358	85.1058	86.9282	84.336	100.478	42.9306	44.5181	45.845	44.9081	103.073	113.061	112.354	107.872	81.7077	83.3129	84.1548	86.0968	59.7579	72.27	70.8	73.4923	76.1496	108.086	79.947	87.5307	79.1403	90.2692	91.1869	90.2938	93.1252	86.0807	85.8987	85.2148	90.7739	44.224	41.7545	42.529	42.7755
59.7798	74.6186	73.7717	73.169	77.0497	94.1396	96.1927	104.312	96.0581	103.656	115.451	108.531	105.673	84.6237	86.6805	84.4098	99.9759	42.8935	44.287	45.7759	44.6994	102.892	113.143	112.39	107.279	81.8223	83.4611	83.9565	86.2384	59.8045	71.887	70.5598	73.6417	76.1306	108.039	79.8118	87.2726	78.8426	89.8851	90.9932	90.051	93.1027	85.8061	85.7537	85.1309	90.4003	44.086	41.648	42.5097	42.5173
59.8263	74.9735	73.7816	73.4959	77.6313	94.7957	96.3658	104.457	95.973	103.489	114.915	108.033	105.228	84.201	86.2227	83.7694	99.4442	42.6545	43.7693	45.5827	44.4659	102.423	112.346	111.253	106.891	81.4965	83.2105	83.7379	85.658	59.851	71.4455	70.0584	73.1372	75.7064	107.427	79.2285	86.8256	78.4777	89.5525	90.6208	89.8036	92.7484	85.3527	85.3656	84.6203	90.1569	43.7224	41.4998	42.3746	42.3337
59.8728	74.2148	72.7235	72.3813	76.6799	93.7446	95.0409	103.459	95.3349	103.076	113.985	107.675	105.269	84.0573	86.1776	83.6386	99.5082	42.5453	43.8708	45.3894	44.5721	102.604	112.456	111.319	106.903	81.2268	83.2509	83.8357	85.7863	59.8976	71.6329	69.9511	72.8713	75.6869	107.694	79.3164	86.8664	78.4758	89.4633	90.271	89.4286	92.1081	84.833	84.8961	84.3077	89.7577	43.6597	41.3497	41.9585	42.322
59.9194	74.2605	73.1296	72.773	77.0296	93.948	95.6994	103.371	95.2561	102.726	114.112	107.49	104.648	83.7712	85.7441	83.597	99.2842	42.3088	43.8679	45.3019	44.0534	101.803	111.749	110.952	105.976	81.0884	83.0159	83.3031	85.307	59.9441	71.1907	69.4084	71.9582	74.661	107	78.6916	86.2965	77.8652	88.9901	89.9969	88.9045	91.7218	84.5704	84.5582	83.972	89.4611	43.4785	41.1404	42.0237	42.0632
59.9659	73.56	72.111	71.848	76.0428	92.7695	94.483	102.506	94.7008	102.247	113.281	107.006	104.305	83.4656	85.3416	83.2149	98.7628	42.1355	43.6477	45.0916	44.1885	101.809	111.945	110.34	106.289	81.0436	82.654	83.4364	85.4513	59.9907	70.9729	69.4336	72.2102	74.9813	106.645	78.4295	86.1525	77.7348	88.7675	89.6121	88.666	91.6342	84.6383	84.4073	83.6499	89.0483	43.3162	41.1212	41.9793	42.0449
60.0124	73.9112	72.6188	72.3004	76.3497	92.9923	94.8444	102.344	94.8243	102.168	113.186	107.035	104.164	83.4851	85.4439	83.0995	98.5515	42.257	43.6741	44.8481	43.8618	101.289	111.291	110.087	105.809	80.5493	82.6279	83.1595	85.0452	60.0372	70.1864	68.6908	71.3354	74.0601	105.929	77.6454	85.2443	77.042	88.5242	88.9672	88.3993	91.0182	84.2893	84.0527	83.5	88.8824	43.0803	40.9782	41.8302	41.9904
60.0589	73.0915	71.6068	71.1964	75.1605	91.8149	93.362	101.395	93.894	101.664	112.299	106.342	103.776	83.0623	84.7383	82.6004	98.0682	42.0784	43.3528	44.7867	43.9275	101.057	110.907	109.953	105.35	80.5311	82.269	83.022	85.1745	60.0838	70.2611	69.069	71.7654	74.3871	106.225	78.0061	85.2303	77.1637	88.2215	89.0247	88.0396	90.8734	83.611	83.7735	83.0162	88.3852	43.1769	40.7944	41.7554	41.6982
60.1055	73.051	72.0073	71.6355	76.1317	92.271	94.0253	101.578	93.7411	101.121	111.779	105.825	102.768	82.4965	84.703	81.9909	97.6161	41.719	43.1568	44.7045	43.6536	100.349	110.551	109.266	105.092	80.2482	82.1106	82.6814	84.6591	60.1304	69.7217	68.1125	70.9151	73.5378	105.299	77.3314	84.5427	76.534	87.4591	88.392	87.5162	90.3786	83.4661	83.6557	82.651	88.2841	42.9997	40.6823	41.4832	41.4804
60.152	72.3444	71.2256	70.4888	74.7516	91.2833	92.9769	100.649	93.0865	100.539	110.83	105.408	102.551	82.0481	84.4295	82.2704	97.3462	41.5723	43.1152	44.5525	43.5898	100.422	110.515	109.285	104.856	80.4543	82.422	82.7747	84.841	60.1769	69.6176	68.2908	71.1966	73.5931	105.405	77.3084	84.7118	76.3075	87.2907	88.0198	87.3537	90.1469	83.1511	83.3134	82.263	87.5965	42.8282	40.3843	41.29	41.3552
60.1985	72.5603	71.2084	71.0401	75.218	91.9249	93.0673	101.127	93.3932	100.73	111.311	105.037	102.927	82.3635	84.4272	81.6018	97.3735	41.5206	43.0469	44.3568	43.3459	99.8855	109.95	108.53	104.376	79.9722	82.0816	82.5138	84.5047	60.2235	69.0292	67.5736	70.5396	72.6815	104.556	76.5735	83.9082	75.7418	87.0484	87.7403	87.0584	89.6881	83.0194	83.064	82.044	87.5939	42.7642	40.4179	41.2942	41.2761
60.245	71.8274	70.5459	70.125	73.8692	90.6167	91.9611	99.9491	92.4574	99.8323	110.19	104.282	102.343	82.0082	83.649	81.3303	96.6145	41.5786	42.9346	44.2836	43.1744	99.712	109.681	108.57	104.517	79.8614	82.0477	82.465	84.4291	60.27	69.153	67.7797	70.6389	73.2917	104.872	76.625	83.8318	75.7618	86.7205	87.7605	86.5129	89.2708	82.6268	82.6247	81.9604	87.3608	42.738	40.2054	41.1922	41.1865
60.2916	71.9622	70.4833	70.2671	74.2834	90.99	92.7131	100.12	92.3352	99.7596	110.206	104.711	101.713	81.5543	83.8441	80.8856	96.4556	41.3685	42.6229	44.182	42.9933	99.0144	109.288	107.869	103.709	79.65	81.5125	82.1499	83.9093	60.3166	68.5809	66.9762	69.6807	72.2306	103.81	75.5844	82.9701	75.1372	86.0231	87.1788	85.9609	88.8066	82.2305	82.4352	81.5324	86.9275	42.4756	40.1048	40.9546	41.0679
60.3381	71.0758	69.958	69.35	73.318	89.6568	91.0647	98.8997	91.4036	99.1239	108.974	103.54	101.392	81.2162	83.3117	80.6965	95.9704	41.2324	42.604	43.8696	42.9627	99.0804	109.043	107.844	103.387	79.5156	81.5296	81.9352	84.3545	60.3631	68.6538	67.5249	70.2059	72.6739	104.333	76.3159	83.4647	75.1767	86.3406	87.2116	86.1596	89.2909	82.1628	82.2882	81.5235	86.6439	42.4277	39.9333	40.8289	40.8655
60.3846	70.9703	69.9366	69.5001	73.4164	90.1107	91.6068	99.1951	91.4367	98.8832	108.942	103.622	101.391	81.0515	83.2431	80.5443	95.8386	41.1206	42.5591	43.8472	42.9647	98.7788	108.72	107.6	103.198	79.3354	81.0254	81.7667	83.8711	60.4097	68.1144	66.754	69.2289	71.5211	103.211	75.3662	82.3927	74.43	85.7499	86.4213	85.5802	88.4349	81.8179	81.6194	81.2255	86.5034	42.1232	39.8694	40.7024	40.7268
60.4311	70.434	69.0391	68.5992	72.4926	88.6775	90.3426	97.8545	90.5165	98.1238	107.842	102.798	100.339	80.7428	82.6772	80.3148	95.2492	40.8857	42.2649	43.8741	42.5899	98.5717	108.549	107.012	103.201	79.3226	80.9897	81.6059	83.7638	60.4562	67.8175	66.6367	69.0099	71.5568	103.424	75.1721	82.5312	74.4048	85.2769	86.0307	85.418	88.054	81.3998	81.2794	80.6507	85.8901	42.1831	39.7086	40.7396	40.4934
60.4777	70.3328	69.3019	68.6117	72.6349	89.2951	90.5983	98.0726	90.32	97.9342	107.484	102.494	99.8089	80.2185	82.1016	79.8579	94.6552	40.8236	42.0318	43.418	42.4658	98.1131	108.184	106.626	102.769	78.9669	80.7583	81.4103	83.4916	60.5028	67.5199	66.1257	68.3218	70.6176	102.73	74.3921	81.6157	73.6325	84.5608	85.8452	84.7463	87.5719	81.4014	80.8061	80.1679	85.6341	41.7277	39.4714	40.429	40.5144
60.5242	69.6471	68.641	67.7433	71.7086	88.1092	89.2931	96.9168	89.5657	97.232	106.604	101.97	99.1522	79.9452	81.6085	79.6317	94.4924	40.6254	42.0369	43.2562	42.3855	97.7059	107.677	106.3	102.55	79.0659	80.5144	81.2965	83.4338	60.5493	67.0125	66.0176	68.3989	71.0956	102.714	74.3813	81.829	73.8236	84.7707	85.8501	84.7533	87.3627	80.8106	80.975	80.1204	85.2569	41.7602	39.2649	40.1133	40.0465
60.5707	69.8723	68.7996	68.0274	72.0439	88.4092	89.9157	97.1568	89.4513	97.095	106.34	101.601	98.6252	79.1825	81.1737	79.0109	93.771	40.3404	41.6459	42.9648	42.2075	97.1136	106.82	105.5	101.501	78.5144	80.1701	80.8179	82.892	60.5959	66.5423	65.2169	67.6737	70.2223	101.945	73.5522	81.0592	73.2931	84.3817	85.1927	84.2111	86.5506	80.4475	80.145	79.5394	85.1019	41.2201	39.1751	40.0386	40.175
60.6172	69.1442	67.7349	67.1198	70.9687	87.0628	88.6405	96.0585	88.7129	96.5253	105.446	101.265	98.4943	79.1407	80.8182	78.8838	93.5526	40.1196	41.5426	42.8264	42.0763	96.8577	106.479	105.225	101.114	78.5776	80.2034	80.8569	82.8424	60.6425	66.9324	65.3961	67.9998	70.4059	102.345	73.9635	80.8619	72.9627	83.981	84.9306	84.0773	86.6524	80.4102	80.0652	79.7595	84.7328	41.5772	38.8893	40.0908	40.007
60.6638	69.1357	67.8497	67.4794	71.5944	87.4729	89.2191	96.0954	88.737	96.2922	105.163	101.015	98.2179	79.1577	81.0192	78.6526	93.4179	40.0754	41.4285	42.7726	41.9373	96.5835	106.223	104.888	100.53	78.3595	79.9847	80.505	82.5318	60.689	66.3398	64.8116	67.3678	69.6041	101.417	73.0238	80.4828	72.4524	83.4371	84.3282	83.5528	86.1325	79.7485	79.5526	79.0941	84.5422	41.0746	38.859	40.0969	39.929
60.7103	68.596	67.2191	66.5912	70.5714	86.561	87.9517	95.1613	87.9853	95.7548	104.558	100.543	97.8759	78.7427	80.5344	78.3204	93.1557	39.8211	41.3424	42.6659	41.7491	96.2012	105.682	104.544	100.212	78.1867	79.7827	80.1999	82.2881	60.7356	65.8691	64.8392	67.3259	69.5252	101.521	73.3496	80.7101	72.5767	83.4292	84.0308	83.1407	85.8075	79.5053	79.8969	78.9159	84.071	41.5398	38.8854	39.7858	39.5926
60.7568	68.5889	67.9485	67.2404	71.1395	87.0738	88.6187	95.6958	87.9196	95.7389	104.495	100.41	98.0339	78.4795	80.2889	78.2757	92.9896	39.8205	41.3273	42.3669	41.5956	95.9252	105.224	104.136	100.001	77.8346	79.3897	79.9011	81.9392	60.7821	65.3769	63.9316	66.2507	68.5475	100.502	72.3686	79.4135	71.8659	82.5863	83.44	82.8431	85.169	79.1222	79.3825	78.3529	83.6956	40.9677	38.4909	39.5976	39.5744
60.8033	67.8105	66.9425	66.1077	70.0324	85.6509	87.2278	94.5097	87.3201	94.9328	103.566	99.7116	97.3371	78.0796	79.8427	77.9046	92.467	39.6994	41.0458	42.13	41.4314	95.5412	105.114	103.888	99.7866	77.5544	79.2011	79.9433	81.7875	60.8287	65.2343	64.3608	66.7782	68.892	100.971	72.7026	79.6134	71.5388	82.4594	83.4249	82.363	84.9506	78.9118	78.8235	78.085	82.9589	40.8665	38.3544	39.3709	39.5208
60.8499	67.9083	66.8225	66.5642	70.0133	86.089	87.3181	93.8706	87.126	94.6611	102.908	99.1628	96.3086	77.4901	79.2868	77.2527	91.8549	39.2434	40.7022	41.9018	41.2823	95.0594	104.591	103.239	99.297	77.2257	79.0277	79.6238	81.3903	60.8752	64.635	63.411	65.7718	67.9262	99.8987	71.6067	78.5637	70.6353	81.988	82.4914	81.7963	84.7777	78.7641	78.5351	77.8976	83.054	40.4523	38.2639	39.3249	39.1233
60.8964	67.3151	66.1482	65.5908	69.1465	84.9842	86.2648	93.2009	86.463	94.0098	102.232	98.8864	96.0915	77.2932	79.0459	76.9809	91.5035	39.1891	40.5146	41.8599	41.1243	94.7904	104.272	102.696	99.2675	76.9576	78.8535	79.3967	81.2505	60.9218	64.6975	63.4895	66.0437	68.5197	100.24	71.7708	78.7719	70.7403	81.4089	82.2966	81.64	84.0831	77.9768	78.1311	77.2604	82.4142	40.3988	38.0471	39.2011	38.9373
60.9429	67.4364	66.371	65.4971	68.966	84.8557	85.9865	93.2747	86.0826	93.3962	102.04	98.5236	95.9655	77.0748	78.8763	76.7458	91.1835	39.0906	40.3233	41.7811	41.0437	94.5169	104.039	102.354	98.8038	76.6785	78.5238	79.2403	81.0251	60.9683	64.154	62.6187	65.0759	67.4103	99.1416	70.7121	77.7778	70.122	80.7795	82.0492	80.9258	83.6903	77.7095	77.5886	76.9323	82.3736	40.0388	37.9108	38.9241	38.8504
60.9895	66.6037	65.5482	64.874	68.3971	83.9757	85.3598	92.6909	85.6654	93.1653	101.359	97.8473	95.5167	76.6993	78.3904	76.535	90.9367	38.8456	40.1587	41.5343	40.9628	94.2009	103.638	102.072	98.2306	76.649	78.2997	78.999	80.8542	61.0149	63.8475	62.8957	65.3565	67.8002	99.7861	71.0422	78.401	70.3501	81.3891	82.0677	81.6894	84.0253	77.7996	77.8405	76.8674	81.8745	40.2619	37.6221	38.8436	38.6943
61.036	66.2113	65.4075	64.6084	68.2876	83.6733	85.2045	92.3444	85.1114	92.7496	100.698	97.3279	94.9493	76.4961	78.3164	76.3233	90.725	38.8146	40.0765	41.2841	40.7573	93.8533	103.341	101.612	97.8863	76.4157	78.1686	78.673	80.528	61.0615	63.4686	62.3292	64.5239	66.8614	98.7816	70.1941	77.3067	69.6603	80.4774	81.2957	80.6561	83.0476	77.3874	77.2338	76.5149	81.5564	39.8749	37.6414	38.5509	38.6122
61.0825	65.6362	64.6797	64.0102	67.4563	82.8622	84.5324	91.6195	84.5692	92.2248	100.175	96.8208	94.3192	75.9901	77.995	75.9177	90.3847	38.7939	40.0549	41.1742	40.5639	93.4201	102.909	101.278	97.5717	75.9432	78.0287	78.4527	80.1089	61.108	63.3578	62.3737	64.5889	66.9989	98.9971	70.0079	77.1257	69.5415	79.8483	81.1302	80.3425	82.8172	76.7406	76.9278	76.3142	81.1759	40.1313	37.5121	38.5122	38.6425
61.129	65.6365	64.5491	63.9666	67.5009	82.7998	84.2986	91.098	84.2608	91.7851	99.4546	96.3462	93.7753	75.3508	77.4489	75.4195	89.8635	38.5478	39.8062	41.0308	40.2875	92.737	102.145	100.67	97.0817	75.9186	77.9886	78.3343	80.1016	61.1546	62.7273	61.6531	63.9163	66.0629	98.0825	69.3059	76.3536	68.8561	79.5125	80.8717	79.9087	82.1755	76.2992	76.5575	75.6562	81.0198	39.3681	37.2691	38.3814	38.2809
61.1756	65.1413	64.1941	63.509	67.2176	82.4885	83.7967	90.6711	83.6651	91.3072	98.7595	95.9554	93.5741	75.1074	77.2456	75.0194	89.3499	38.3147	39.4504	40.8481	40.0752	92.2507	101.593	100.051	96.517	75.8232	77.7218	78.007	79.8295	61.2011	62.781	61.5009	64.0568	66.4448	98.2765	69.6692	76.7004	68.7052	79.3713	80.1352	79.4306	82.0063	76.0941	76.1097	75.2787	79.8317	39.6081	37.0775	38.1686	37.991
61.2221	64.2705	63.4512	62.8429	66.4455	81.7357	82.9386	90.0533	83.0003	90.7471	98.1018	95.2628	93.0438	74.797	76.7263	74.6487	88.7652	38.1813	39.3776	40.7283	40.0318	92.1529	101.352	99.9321	96.3042	75.46	77.2938	77.6118	79.7523	61.2477	62.126	60.8183	63.2709	65.5031	97.2014	68.7915	75.8649	68.2366	78.8357	79.8416	79.3078	81.7342	75.7976	75.9742	75.3771	80.2291	39.2556	36.9431	38.0272	38.0606
61.2686	64.2735	63.3287	62.8745	66.5681	81.7779	82.6701	89.8165	82.9084	90.3083	97.7361	94.7079	92.3667	74.3394	76.1354	74.2011	88.2061	37.8707	39.2774	40.6313	39.9275	91.6735	100.849	99.3564	95.6923	74.8461	76.8379	77.1973	79.2216	61.2942	62.0245	61.1299	63.3564	66.0618	97.6457	68.7075	75.9032	67.7759	78.661	79.2367	78.5033	80.7735	75.0278	75.1155	74.7221	79.35	38.9527	36.7929	37.9231	37.8406
61.3151	63.4537	62.9126	62.1603	65.8395	81.0064	82.0188	89.3839	82.7785	90.1429	97.4487	94.7435	92.312	74.2593	76.0602	73.9318	88.1185	37.7179	39.0632	40.5342	39.8569	91.2982	100.42	99.1849	95.5182	74.8682	76.8896	77.16	79.1579	61.3408	61.1991	60.3204	62.2933	64.7223	96.52	67.8545	75.1577	67.2465	78.0906	78.9788	78.2468	80.5356	74.9721	75.0882	74.4111	79.2314	38.7795	36.719	37.6543	37.697
61.3617	63.8272	62.9339	62.3414	65.8521	81.0167	81.9994	89.1165	82.5253	89.713	96.9056	94.3787	91.8611	74.155	75.832	73.5999	87.7838	37.6811	38.8075	40.1918	39.5924	90.9424	100.1	98.7568	95.259	74.6263	76.5819	76.767	78.6742	61.3873	61.4976	60.3851	62.6232	65.1534	97.0095	68.0177	75.0698	67.3828	77.7643	78.8606	78.0555	80.3846	74.5633	74.6897	74.0679	78.7722	38.7043	36.4216	37.5195	37.458
61.4082	63.1092	61.8114	61.2822	64.8975	79.8813	81.1515	88.2022	81.588	89.2494	96.0832	93.6374	91.399	73.655	75.1493	73.2888	87.3052	37.4265	38.5524	39.906	39.2733	90.4038	99.7396	98.0883	94.9161	74.5175	76.1393	76.4336	78.4619	61.4339	60.8647	59.6755	61.8	64.2252	96.0694	67.3361	74.2541	66.6528	77.4814	78.5068	77.585	79.9689	74.1019	74.4105	73.9733	78.646	38.3353	36.222	37.3948	37.2806
61.4547	63.1248	62.0971	61.4256	65.061	79.8801	81.2903	87.9936	81.3078	88.9461	95.6314	93.178	90.8031	73.0602	74.7342	72.9902	86.7689	37.1538	38.4559	39.7529	39.0489	90.1188	99.2761	97.3431	94.2833	74.2136	75.569	76.3727	78.0536	61.4804	60.9189	60.0128	62.2981	64.8334	96.4796	67.7837	74.6422	66.8279	77.2596	78.4368	77.1854	79.4788	74.3502	74.0959	73.542	78.0552	38.3631	35.9668	37.119	36.9693
61.5012	62.4806	61.3135	60.3064	63.7578	78.6848	79.9941	86.8281	80.5181	88.0752	95.0894	92.542	90.2874	72.9899	74.6165	72.6377	86.4587	37.0611	38.2345	39.6035	38.8334	89.9777	99.102	97.284	94.0524	74.0543	75.7981	76.2874	78.1283	61.527	60.2354	58.9785	60.9614	63.6283	95.3516	66.6638	73.5754	66.1546	76.6407	77.7263	76.7267	79.304	73.954	73.5434	73.1617	77.8915	38.1747	35.9071	36.9927	36.7412
61.5478	62.455	61.4946	60.8528	64.0565	79.0552	80.2175	86.9807	80.3664	87.8061	94.6834	92.3092	90.0285	72.3439	74.296	72.2787	86.1589	36.9889	37.9481	39.202	38.5603	89.2724	98.6323	96.9844	93.5181	73.688	75.616	75.8756	77.845	61.5736	60.329	59.5275	61.331	64.0548	95.9152	66.9498	73.9113	66.0864	76.6145	77.4115	76.6642	79.0907	73.3649	73.2254	72.8485	77.5367	38.0525	35.6784	36.7518	36.4492
61.5943	61.9298	60.8813	60.0082	62.8744	77.6472	78.9099	85.9708	79.6822	87.358	94.0775	92.0244	89.8407	72.2429	74.0976	72.1411	85.88	36.9188	37.723	38.9676	38.3991	88.9701	97.9674	96.6902	93.063	73.3506	75.4476	75.832	77.4949	61.6201	59.665	58.5126	60.2002	62.6237	94.6582	65.7024	72.6805	65.346	75.7934	76.799	76.0839	78.268	73.0019	72.8859	72.3722	77.2276	37.5752	35.7087	36.602	36.4963
61.6408	61.5605	60.9303	60.2054	63.7223	78.3713	79.5719	86.3005	79.7568	87.5987	94.0722	91.9812	89.472	72.1245	73.8172	71.9926	85.4129	36.5778	37.5505	38.6563	38.1714	88.1424	96.858	95.5974	92.2087	72.8309	75.0955	75.3513	76.8915	61.6667	59.2859	58.2974	60.4735	62.7919	94.8403	65.9064	72.5516	65.1998	75.9227	76.6391	75.5873	78.1764	72.6157	72.6832	71.9799	76.6027	37.6457	35.474	36.3034	36.4512
61.6873	60.6848	59.8872	59.1173	62.5091	76.7454	77.976	84.8623	78.5494	86.7556	92.9732	91.1429	88.8389	71.4514	73.1488	71.2393	84.9927	36.4617	37.3309	38.7159	38.0808	88.033	96.6162	95.3814	92.1178	73.065	74.8428	74.9035	76.7971	61.7132	58.6856	57.5926	59.6537	61.8293	93.9734	64.9864	71.6806	64.5563	74.9135	76.0917	75.1041	77.5961	72.1186	72.3292	71.4839	76.4158	37.2381	35.1742	36.1302	36.2177
61.7339	60.974	60.3264	59.6056	63.0874	77.5267	78.9835	85.2966	78.6471	86.4997	92.5928	90.4606	88.1449	71.0764	72.952	70.7984	84.4257	36.1207	37.1705	38.5103	37.8951	87.4421	96.0318	94.8544	91.5768	72.3834	74.495	74.4883	76.2611	61.7598	58.6678	57.5622	59.9053	62.0267	93.9757	65.2181	71.7454	64.4244	74.7168	76.0187	74.9797	77.4211	71.9711	71.9847	71.245	76.1336	37.2337	35.101	36.0284	35.9845
61.7804	60.374	59.4372	58.6059	61.6715	75.8106	77.5048	83.9714	77.6301	85.7079	92.2174	89.78	87.8286	70.7879	72.594	70.724	84.4424	35.8572	37.1338	38.481	37.8252	87.28	96.2218	94.3885	91.4988	72.4363	74.4254	74.3959	76.229	61.8063	58.0781	56.9647	59.0778	61.1029	92.9741	64.4301	70.9212	63.8464	74.3436	75.5276	74.3505	76.9626	71.8506	71.6368	70.9224	75.6636	37.0041	34.8637	35.9001	35.8739
61.8269	59.9933	59.4834	58.6689	62.0531	76.3269	77.5884	83.8702	77.7475	85.4707	91.7982	89.9246	87.5462	70.5294	72.4486	70.3945	83.8163	35.8171	37.044	38.0601	37.3258	86.5394	95.4565	93.5419	90.6299	71.9675	73.9826	74.1416	75.7304	61.8529	57.9789	57.4004	59.069	61.4884	93.5355	64.4813	70.8582	63.4621	73.9694	74.8517	73.8851	76.2506	71.0576	71.0809	70.236	74.9392	36.6168	34.5473	35.6636	35.5761
61.8734	59.1388	58.8674	57.828	60.8257	74.9768	76.2975	82.526	76.907	84.6003	91.1312	88.9843	87.107	70.2568	71.7985	69.7688	83.426	35.5576	36.7362	37.9327	37.5561	86.3112	95.0628	93.253	90.3354	71.7624	73.673	73.9967	75.8322	61.8994	57.5392	56.5924	58.3813	60.7233	92.4899	63.7143	70.2244	62.9011	73.5272	74.5724	73.5645	75.874	70.6553	70.8588	70.0283	74.7776	36.5094	34.4453	35.6413	35.3895
61.92	59.5364	58.8518	57.9746	61.5346	75.5494	76.7668	83.1642	76.8924	84.6142	90.9305	89.0046	86.8283	70.0585	71.687	69.6933	83.0387	35.5792	36.5645	37.6701	37.1557	85.6307	94.5717	92.509	89.5486	71.1136	73.1984	73.4081	75.2192	61.946	57.6745	56.5131	58.5389	61.0188	92.7424	63.6322	70.5543	62.7858	73.6696	74.4879	73.658	75.7646	70.5511	70.7529	70.032	74.3721	36.4792	34.2518	35.5828	35.292
61.9665	58.8615	58.1448	57.0903	60.5553	74.3507	75.4514	81.9813	75.947	83.927	90.2305	88.2095	85.8863	69.5525	70.8987	69.0268	82.5331	35.2454	36.3384	37.5256	37.0024	85.661	94.2572	92.5483	89.4362	71.1282	73.0949	73.3563	75.0285	61.9926	56.9657	55.8086	57.7962	60.1058	91.8328	62.7876	69.8269	62.1859	73.1937	74.1176	73.2052	75.4265	70.3329	70.2668	69.7701	74.1054	36.2166	34.0453	35.3382	35.1031
62.013	59.193	58.3869	57.8459	60.764	74.8271	75.8435	82.1976	75.8108	83.3721	90.1324	87.6452	85.3228	68.7993	70.6484	68.7445	81.8554	35.1731	36.1393	37.478	36.9539	85.1115	93.7964	91.977	88.897	70.6828	72.579	72.6446	74.2159	62.0391	56.6438	55.6752	57.7033	60.0117	91.7064	62.6576	69.4144	61.9839	72.9109	73.8088	72.6184	75.0702	70.0302	69.77	69.292	73.7907	35.9578	33.9002	35.0637	34.9537
62.0596	58.1547	57.5372	56.6773	59.536	73.522	74.4055	81.1225	75.1974	83.0489	89.5388	87.0528	84.7791	68.5852	70.0682	68.394	81.4668	34.8861	35.968	37.2104	36.7224	84.744	93.3067	91.4833	88.8023	70.5934	72.4595	72.6089	74.3509	62.0857	56.3065	55.3227	57.3744	59.6793	91.5062	62.3724	68.9922	61.7657	72.4828	73.3548	72.274	74.6253	69.5006	69.2918	68.8818	73.3975	35.7591	33.7405	34.8532	34.8232
62.1061	58.3056	57.5986	56.9615	60.1686	73.7742	74.928	81.2701	75.0502	82.7827	89.187	86.9965	84.7128	68.39	70.084	68.1241	81.5838	34.6356	35.7201	36.8244	36.4191	84.1704	92.1943	90.3488	87.212	69.8959	71.8756	72.2464	73.8162	62.1322	55.9339	55	57.0214	59.2201	91.0542	62.0838	68.4801	61.3796	71.8372	72.8481	71.7141	74.0987	69.048	68.8929	68.5338	73.0595	35.5526	33.5757	34.7425	34.601
62.1526	57.6729	56.8101	56.0276	59.1026	72.5549	73.7477	80.1845	74.4849	82.0952	88.5386	86.5483	84.1829	68.0865	69.698	67.8866	80.9105	34.5266	35.5513	36.6738	36.31	83.8532	92.3024	90.7636	87.9301	70.0495	72.0108	72.0733	73.8147	62.1788	55.4688	54.6443	56.625	58.7239	90.5004	61.7911	68.1214	61.021	71.361	72.3798	71.2031	73.7231	68.6814	68.7322	68.1289	72.4903	35.4121	33.3417	34.4453	34.423
62.1991	57.5807	56.7471	56.0123	59.3419	72.7573	74.2235	80.2352	73.9795	81.9226	88.5311	86.0989	83.8015	67.7656	69.0734	67.5025	80.3164	34.1424	35.3019	36.3759	36.1377	83.2187	91.7762	89.9914	87.2435	69.3885	71.5277	71.8401	73.5686	62.2253	55.3233	54.3834	56.2647	58.5699	90.1687	61.3185	67.5752	60.4006	70.8863	71.8195	71.0572	73.3649	68.249	68.4235	67.8503	72.2725	35.2825	33.1161	34.2319	34.2952
62.2457	56.8175	55.968	55.2573	58.0677	71.5854	72.9756	79.1851	73.2651	81.2505	87.7141	85.48	83.1196	67.2575	68.9774	67.0932	79.9373	34.2059	35.1224	36.3415	35.9095	83.2247	91.434	89.4893	86.8352	69.5051	71.4319	71.9603	73.1467	62.2719	55.0417	53.9386	55.9977	58.3664	90.1136	60.9936	67.1906	60.0628	70.7769	71.4285	70.6891	72.8625	67.9932	67.8885	67.4467	72.1654	35.0707	32.9992	34.3261	34.1125
62.2922	56.9145	56.5859	55.9113	59.0908	72.5969	73.4546	79.8054	73.6473	81.4924	87.9466	85.6289	83.2306	67.3951	68.8382	67.0565	79.6604	33.8791	35.0474	36.205	35.7181	82.2758	90.6509	88.7876	85.9774	68.6916	70.7346	71.0587	72.5438	62.3184	54.6385	53.4079	55.5497	57.6481	89.5007	60.2323	66.7602	59.6954	70.4808	71.3243	70.2247	72.599	67.8392	67.6455	67.1218	71.8739	34.8368	32.8547	34.1735	33.9579
62.3387	56.1308	55.6462	54.6802	57.7655	71.1945	72.0263	78.2969	72.7426	80.4983	87.009	84.6945	82.4422	66.7486	68.1969	66.6622	79.3779	33.683	34.8133	36.0507	35.4174	82.0724	90.4348	88.727	85.5848	68.7241	70.7485	70.7895	72.5535	62.365	54.221	53.3757	55.3591	57.4495	89.0901	60.0333	66.5778	59.472	70.041	71.1701	70.0437	72.3392	67.5117	67.5648	66.9148	71.2229	34.6947	32.6108	33.8092	33.7055
62.3852	56.0792	55.4375	54.9296	58.0905	71.6597	72.758	78.5539	72.9984	80.3725	87.0442	84.0049	81.9043	66.1158	67.9705	66.1206	78.8315	33.5022	34.5531	35.7681	35.4334	81.5758	89.8149	87.966	85.0628	68.2346	70.2637	70.4319	72.1163	62.4115	53.5054	52.6818	54.4942	56.402	88.1285	59.3088	65.8823	59.0099	69.4486	70.496	69.5783	71.6021	66.9992	67.0172	66.6048	70.7833	34.4399	32.4638	33.6267	33.4985
62.4318	55.3101	54.6743	53.983	56.9101	70.102	71.2599	77.3328	71.5996	79.5931	85.7273	83.671	81.525	65.9092	67.3777	65.4674	78.3066	33.3257	34.3128	35.7195	35.2347	81.2953	89.3995	87.3863	85.0466	68.2148	70.4782	70.372	72.0491	62.4581	53.495	52.609	54.5345	56.5916	88.6648	59.3849	65.7847	58.6443	69.2004	70.1167	69.1763	71.4731	66.6994	66.6181	66.2934	70.4469	34.3614	32.3356	33.485	33.3871
62.4783	55.5758	55.0975	54.3303	57.3208	70.6405	71.5875	77.4512	71.9145	79.4358	86.1656	83.5644	81.3624	65.779	67.516	65.5552	78.1197	33.1375	34.212	35.3926	35.123	80.5182	89.2644	87.2607	84.5768	67.6074	70.0474	69.9304	71.5715	62.5047	52.8137	51.7071	53.3932	55.6169	87.7274	58.4554	64.9498	57.843	68.3968	69.3692	68.5693	70.8778	66.3319	66.1633	65.8441	70.1382	34.0056	32.1102	33.3328	33.2965
62.5248	54.8988	54.3545	53.4555	56.2097	69.3719	70.5139	76.4753	71.1593	78.8742	85.2294	82.7249	80.8887	65.2576	66.9971	64.9572	77.5541	32.9932	33.9227	35.188	34.8766	80.4108	88.524	86.5607	84.1184	67.5048	69.7453	69.8109	71.1839	62.5512	52.8323	51.7654	53.6593	55.6974	87.6219	58.3549	64.8463	57.4505	67.9741	69.0381	68.2085	70.3233	65.8818	65.7422	65.389	69.5242	33.8479	31.7607	33.1956	32.9273
62.5713	54.7834	54.404	53.5832	56.5375	69.4772	70.3818	76.5846	71.0843	78.5372	84.8178	82.3381	79.9807	64.7968	66.5398	64.8231	77.0969	32.8536	33.8431	34.8827	34.5643	79.394	87.6426	85.9287	83.3512	66.7944	68.6783	69.0533	70.3187	62.5978	52.0083	50.8382	52.8211	54.808	86.5732	57.4746	64.1035	56.8832	67.7661	68.811	67.7712	70.0059	65.4543	65.2962	64.7706	69.0825	33.468	31.6028	32.9289	32.7238
62.6179	54.1375	53.5449	52.5796	55.5484	68.3984	69.3793	75.4246	70.1202	77.7996	84.3473	81.7012	79.3521	64.5486	66.158	64.4372	76.6762	32.64	33.796	34.6732	34.2479	79.3616	87.3916	85.6785	83.0366	66.6983	69.0867	68.6107	70.4965	62.6443	52.1388	51.1372	53.0578	55.2682	86.8866	57.8437	64.0239	57.0903	67.6591	68.3619	67.3483	69.7427	65.0147	64.8133	64.4419	68.5321	33.3459	31.4361	32.6328	32.413
62.6644	54.2368	53.8188	52.9296	56.2737	69.2075	70.2613	76.1071	70.2951	77.9792	84.7098	81.9134	79.4815	64.1305	65.7627	64.0014	76.2092	32.43	33.5674	34.4368	34.2593	78.8206	86.9733	84.964	82.4824	66.208	68.5273	68.1753	70.0626	62.6909	51.5616	50.3768	52.0699	54.1507	85.924	56.8694	62.929	56.2811	66.919	67.8776	66.9058	69.3739	64.9587	64.5913	64.124	68.5434	33.1736	31.3636	32.4349	32.3443
62.7109	53.5212	52.8847	51.9602	54.9845	67.699	68.6624	74.6605	69.1076	77.0673	83.508	80.9185	78.7693	63.7243	65.5696	63.4927	75.9399	32.3422	33.2046	34.1322	34.0659	78.3837	86.5529	84.6687	82.3314	66.3697	68.2043	68.6224	69.8569	62.7374	51.6586	50.8638	52.7459	54.7456	86.2873	57.383	63.6265	56.5157	66.8996	67.8298	66.841	69.047	64.4328	64.5015	63.7666	67.8398	33.1412	31.0136	32.3318	32.1368
62.7574	53.6187	53.163	52.5214	55.6484	68.3011	69.5765	75.0563	69.5612	77.0114	83.5373	80.8713	78.3303	63.298	64.8598	63.3371	75.2014	32.0929	32.9527	34.0343	33.7295	77.3688	85.7125	83.7637	81.4927	65.7272	67.9484	68.0587	69.5626	62.784	50.9556	49.9446	51.5498	53.5491	85.093	55.9937	62.6378	55.4954	66.1663	67.0159	66.2783	68.4892	63.9707	64.2208	63.4333	67.6358	32.7763	31.0057	32.0981	31.9819
62.804	53.0208	52.3632	51.6651	54.4582	66.8775	68.0268	73.9037	68.4552	76.1263	82.5993	80.0824	77.856	63.0475	64.4703	62.8377	74.8866	31.7892	32.6969	33.9012	33.5497	77.2364	85.2923	83.5908	81.1043	65.7976	67.7567	67.9045	69.4726	62.8305	50.926	50.017	51.8553	53.9007	85.3439	56.5089	62.4914	55.56	66.0231	66.8514	65.8948	68.2874	63.6193	63.7777	63.2941	67.2031	32.7994	30.854	31.8858	31.7979
62.8505	53.0335	52.8227	51.6618	54.61	67.2879	68.3291	73.7895	68.2131	75.8619	82.3264	79.9669	77.4474	62.6687	64.3319	62.5348	74.8412	31.5793	32.5228	33.7062	33.3254	76.6857	84.6724	82.6987	80.2649	65.2592	67.3838	67.3416	68.772	62.8771	50.296	49.2813	50.9941	52.7282	84.3367	55.45	61.7837	54.9693	65.442	66.3144	65.5186	67.7159	63.1439	63.4053	62.8881	66.9925	32.4723	30.6414	31.8254	31.584
62.897	52.1376	51.6591	50.6018	53.0983	65.8118	66.9165	72.5043	67.2213	75.1611	81.7531	78.9463	76.8994	62.26	63.8668	62.2489	74.3739	31.4165	32.3433	33.4738	33.3076	76.4871	84.5853	82.5252	80.1497	65.0629	67.1119	67.1487	68.7134	62.9236	50.2258	49.2296	51.186	53.0587	84.7145	55.4	61.9099	54.8385	65.3694	66.2439	65.226	67.5055	62.8161	63.0671	62.3805	66.2951	32.2205	30.3269	31.5377	31.2923
62.9435	52.0278	51.7149	50.8443	53.8229	66.3467	67.3761	73.4876	67.5719	75.1462	81.7241	78.7463	76.3223	61.8211	63.723	61.9988	73.9825	31.2801	32.3201	33.2255	33.0207	75.8622	83.9543	81.6716	79.5337	64.4879	66.6513	66.768	68.2284	62.9702	49.637	48.5085	50.3267	52.076	83.9378	54.4461	61.1827	54.2463	64.6483	65.6777	64.6155	66.8006	62.587	62.7276	62.022	66.0409	31.9445	30.0711	31.4321	31.2357
62.9901	51.4129	50.9749	49.9036	52.6223	64.8219	65.9907	71.8786	66.4916	74.4288	80.8304	77.8386	76.0171	61.5818	63.163	61.768	73.4886	31.0265	32.3942	33.1528	32.8972	75.5119	83.4657	81.469	79.2686	64.3887	66.5759	66.3657	67.8703	63.0168	49.8175	48.8016	50.6246	52.6425	84.3016	55.2258	61.1035	54.4019	64.5895	65.4393	64.6868	66.4705	62.0444	62.114	61.598	65.5413	31.8981	29.9126	31.1514	31.0282
63.0366	51.5393	51.1537	50.2902	53.0326	65.4092	66.2609	71.6371	66.4163	73.8141	80.5462	77.5888	75.1551	61.0262	62.539	60.8065	72.6765	30.7422	31.7473	32.6646	32.6391	74.7381	82.5136	80.5871	78.566	63.9292	65.9081	65.8412	67.2735	63.0633	49.0546	47.9747	49.7422	51.3767	83.1071	54.0256	60.0168	53.6591	64.0169	64.6475	64.0313	66.049	61.8368	61.7879	61.5045	65.6585	31.5125	29.732	31.026	30.8876
63.0831	50.7631	50.3261	49.3987	52.1048	64.0859	65.2156	70.7458	65.6514	73.4051	79.8948	77.1971	74.9943	60.866	62.4679	60.6402	72.4776	30.6257	31.5969	32.7287	32.4387	74.6131	82.3444	80.3073	78.2459	63.6344	65.5499	65.5973	67.0254	63.1099	48.9203	48.1482	50.012	51.9523	83.4399	54.2889	60.4233	53.2773	63.7528	64.7553	63.8059	65.8974	61.6603	61.5917	60.9659	64.9628	31.5047	29.4551	30.8343	30.6983
63.1297	50.7243	50.4987	49.8285	52.6505	64.9632	66.038	71.3649	66.0141	73.3432	79.6868	77.0332	74.561	60.6472	62.2207	60.3811	72.1797	30.4299	31.4916	32.4624	32.2026	73.9869	81.5646	79.4212	77.2235	63.0502	64.9466	65.0219	66.5143	63.1564	48.3473	47.3845	49.0404	50.9423	82.2932	53.3692	59.7321	52.783	63.2221	64.1877	63.3964	65.1925	61.0777	61.2378	60.5996	64.6538	31.1414	29.4919	30.5366	30.3598
63.1762	50.115	49.656	48.7264	51.2963	63.5277	64.3401	70.0202	65.0285	72.5981	78.9815	76.1864	74.0767	60.1607	61.7687	60.0865	71.8348	30.2176	31.2512	32.25	32.1171	73.5574	81.1956	79.2493	76.7655	62.7811	64.7822	64.6612	66.4696	63.203	48.4532	47.4949	49.2442	51.1927	82.776	53.3494	59.5983	52.7331	62.8157	63.9668	63.1044	65.1339	60.7663	61.0026	60.436	64.1617	31.3385	29.4346	30.6537	30.5806
63.2227	50.3657	49.9953	49.19	51.8427	64.2394	64.7896	70.095	65.0173	72.5186	78.6291	76.0982	73.9877	59.7442	61.5082	59.809	71.4115	29.9894	30.9197	32.0321	31.8639	73.0528	80.7154	78.6218	76.4022	62.268	64.5235	64.2157	65.8439	63.2495	47.748	46.9063	48.3598	50.0289	81.8253	52.5185	58.6842	52.0688	62.426	63.3263	62.6682	64.5251	60.4994	60.5872	60.0156	64.04	30.9855	29.2407	30.4077	30.0776
63.2692	49.6196	49.1128	48.1957	50.727	62.689	63.6375	69.2398	64.1279	71.7006	77.8638	75.3822	73.5454	59.4243	61.1589	59.4838	71.0133	29.8187	30.8313	31.7615	31.5921	72.6743	80.2486	78.1976	76.1561	62.0884	64.1295	64.1913	65.7881	63.2961	47.674	46.969	48.8289	50.6423	82.1911	53.167	59.1911	52.2588	62.5405	63.4269	62.4722	64.5824	60.1778	60.2575	59.6264	63.6576	30.8022	28.9934	30.1769	30.0937
63.3158	49.4115	49.2687	48.4239	51.1454	63.09	64.0209	69.1173	64.0218	71.6638	78.04	75.1201	73.0495	59.1991	60.8546	59.062	70.7164	29.8186	30.6009	31.5736	31.148	71.6959	79.264	77.1418	75.15	61.774	63.5164	63.5212	65.0758	63.3426	47.0995	46.1303	47.8714	49.5545	81.2348	52.2127	58.1327	51.3536	61.7716	62.5765	61.7564	64.0905	59.9714	60.0023	59.4886	63.3864	30.4289	28.7377	29.9627	29.8907
63.3623	48.7207	48.3595	47.4082	50.1911	61.7561	62.6341	68.1094	63.1325	70.8209	77.2743	74.4594	72.2833	58.6692	60.4163	58.6509	69.9908	29.5167	30.3859	31.4879	31.0554	71.4193	78.844	76.8363	74.9949	61.2766	63.2603	63.1349	64.8278	63.3892	46.9218	46.1981	47.8255	49.8187	81.2609	52.2337	58.1739	51.4553	61.3379	62.2462	61.2617	63.5138	59.3737	59.6009	59.128	62.4679	30.4135	28.5546	29.636	29.5758
63.4088	49.0605	48.6394	48.0379	51.1925	62.9471	63.484	68.5964	63.2838	70.6856	77.1042	74.718	72.0801	58.6914	60.217	58.3698	69.5948	29.3553	30.4328	31.2396	31.0268	71.4289	78.6823	76.6663	74.7905	60.9481	62.9866	62.8464	64.4007	63.4358	46.5197	45.6077	47.1166	48.9091	80.4378	51.2936	57.4197	50.9357	60.8793	61.8361	61.0796	62.9235	59.0447	59.2095	58.5923	62.4291	30.0607	28.3831	29.6412	29.4451
63.4553	48.2853	47.9282	47.1479	49.8477	61.5163	62.1319	67.4597	62.5325	70.1067	76.3842	73.7966	71.6929	58.273	59.6887	58.0575	69.2207	29.1692	30.2938	30.9936	30.9443	71.064	78.2414	76.2426	74.2181	60.9329	62.688	62.689	64.2321	63.4823	46.5258	45.8289	47.5386	49.2887	80.9655	51.6507	57.6893	50.8209	61.0218	61.5016	61.0097	63.033	58.8596	58.7915	58.3038	61.792	30.1756	28.3018	29.3339	29.0296
63.5019	48.2601	48.0596	46.9932	49.4902	60.8377	61.7186	66.9409	61.9788	69.5448	75.8262	73.108	71.2353	57.8393	59.2468	57.883	69.0167	29.0849	30.0078	30.7926	30.726	70.4323	77.6057	75.6642	73.5878	60.4743	62.1667	62.2594	63.8168	63.5289	45.8879	45.0171	46.6978	48.1827	79.6687	50.6086	56.7732	50.1907	60.1278	61.0144	60.4637	62.292	58.3342	58.4722	57.6268	61.73	29.8415	28.1112	29.2818	29.1918
63.5484	47.5639	47.2575	46.3154	48.8122	60.1076	60.9912	66.3835	61.4922	69.1463	75.2356	72.5494	70.7385	57.551	58.894	57.4981	68.5871	28.9363	29.7162	30.6938	30.4411	69.9667	77.0979	75.151	73.2187	60.0449	62.0273	61.7977	63.3222	63.5754	45.8919	45.1755	46.6762	48.3892	79.7062	50.746	56.7668	50.0706	60.093	60.8372	60.0712	61.9444	58.3355	58.0092	57.5798	61.0892	29.616	27.9303	28.9556	28.9182
63.5949	47.8277	47.857	46.7973	49.7919	61.0715	61.8073	66.9321	61.8502	69.342	75.1634	72.446	70.556	57.091	58.7426	57.1931	68.3371	28.6417	29.5202	30.5008	30.2622	69.3082	76.4128	74.3429	72.4616	59.6065	61.5591	61.1762	62.7917	63.622	45.1973	44.3567	45.8458	47.4503	78.8901	49.8182	55.7926	49.2933	59.3551	60.1916	59.6466	61.4401	57.797	57.6842	57.1931	61.0103	29.2687	27.8117	28.8822	28.8599
63.6414	47.0945	46.8279	45.7446	48.406	59.6598	60.6523	65.9021	61.0923	68.6364	74.4728	71.8767	70.0501	56.7499	58.3518	56.9512	67.9536	28.4435	29.401	30.3801	30.1692	68.8739	75.8093	73.9591	72.0487	59.2759	61.0668	60.7943	62.552	63.6685	45.1277	44.4391	45.8891	47.8725	79.0009	49.8882	55.6889	49.256	59.2934	60.1149	59.3581	60.9612	57.308	57.3946	56.8093	60.4546	29.4968	27.467	28.4998	28.3536
63.688	47.128	47.1123	46.2849	48.6005	59.9551	60.6959	65.7281	60.9799	68.2459	74.0717	71.479	69.5793	56.3024	57.8923	56.4396	67.3547	28.2274	29.1504	30.2165	30.0326	68.5556	75.4328	73.4974	71.6577	58.8612	60.8434	60.5724	62.1827	63.7151	44.5999	43.7921	45.0206	46.8159	78.3806	49.0907	55.0538	48.7213	58.6932	59.5419	58.9276	60.4944	56.8136	57.0196	56.4537	60.2132	28.959	27.148	28.4057	28.339
63.7345	46.3496	46.1511	45.255	47.7321	58.8039	59.7563	64.9346	60.4252	67.796	73.4591	71.1516	69.0961	55.8152	57.4744	55.9278	66.8569	27.9867	28.886	29.8712	29.8211	68.0124	74.9856	72.9823	71.1329	58.4998	60.5325	60.1789	61.7004	63.7616	44.6341	43.8177	45.382	47.1203	78.6616	49.3058	55.1594	48.6519	58.8316	59.5078	58.5473	60.6896	56.9389	56.9027	56.5461	60.303	29.0071	27.3868	28.5315	28.3575
63.781	46.2901	46.0029	45.081	47.5987	58.3465	59.233	64.6907	60.0572	67.3509	73.0526	70.706	68.4814	55.4013	56.9043	55.4199	66.1479	27.731	28.6471	29.5821	29.5829	67.458	74.5052	72.6223	70.6241	58.2552	60.2776	59.9474	61.5511	63.8082	44.0177	43.1862	44.6481	46.1603	77.5916	48.5593	54.4526	47.8192	58.0258	58.9623	58.342	60.1527	56.3185	56.3925	56.0226	59.8537	28.6584	27.0966	28.2757	28.0297
63.8275	45.7724	45.5544	44.7776	47.04	58.0157	58.854	64.2796	59.6463	66.7648	72.7829	70.0347	68.1729	55.123	56.5321	54.9976	65.831	27.5986	28.4866	29.4938	29.3687	67.095	74.0549	72.1668	70.0523	57.8154	59.7862	59.7581	61.1259	63.8547	44.1193	43.2632	44.8772	46.6289	78.0062	48.7515	54.5995	48.0633	58.018	58.6685	57.9384	59.9406	55.958	56.0014	55.6167	59.169	28.6645	26.7212	27.918	27.7575
63.8741	45.4295	45.1403	44.2867	46.4102	57.4152	58.266	63.3573	58.9055	66.1106	72.2604	69.4728	67.9842	55.1372	56.5232	54.9229	65.7314	27.5941	28.4454	29.3479	29.2308	66.8342	73.6775	71.8638	69.9155	57.6885	59.5144	59.4625	60.6914	63.9013	43.6115	42.6955	44.114	45.7944	77.282	48.0168	53.7576	47.4824	57.5621	58.2437	57.5865	59.3846	55.7096	55.5674	55.064	58.9193	28.2706	26.5865	27.7734	27.6677
63.9206	45.1857	44.8705	43.9534	46.3965	56.9847	57.9088	62.9263	58.5154	65.643	71.8052	69.0923	67.4003	54.8589	56.1918	54.7112	65.2606	27.4547	28.2696	29.08	29.0173	66.4533	73.3998	71.3994	69.5635	57.2185	59.2985	59.0148	60.221	63.9479	43.4372	42.7559	44.2999	45.9272	77.8128	48.2953	54.0916	47.3822	57.329	58.0416	57.401	59.1563	55.1313	55.4673	54.9982	58.7442	28.3482	26.6418	27.7218	27.3548
63.9671	44.5615	44.1885	43.2827	45.8146	56.1205	57.1516	62.2891	57.9739	65.0932	71.1999	68.6293	66.8633	54.3983	55.7112	54.2491	64.9185	27.1223	27.9351	28.9236	28.7718	65.8636	72.7124	70.805	69.0113	56.9365	58.9694	58.769	60.0782	63.9944	42.8827	42.0417	43.3378	44.8414	76.5813	47.3103	52.9254	46.5142	56.7082	57.352	56.7554	58.3823	54.9964	55.0705	54.6339	58.0833	27.784	26.3093	27.4129	27.2953
64.0136	44.4118	44.3274	43.3578	45.862	56.2635	57.0681	62.1765	57.7937	64.9199	70.7909	68.4435	66.699	54.06	55.5785	53.9019	64.5568	26.8015	27.6723	28.7675	28.6523	65.1904	71.7544	69.9612	68.2934	56.5894	58.4516	58.3225	59.5161	64.041	42.6611	41.9331	43.3894	45.3034	76.6048	47.2253	53.0824	46.7977	56.3485	57.4129	56.5508	58.2519	54.7577	54.6522	54.1727	57.6949	27.9097	26.0787	27.3475	27.1475
64.0602	43.7583	43.5285	42.4491	44.9962	55.1822	56.2679	61.3927	57.2599	64.5214	70.1803	67.8086	66.3154	53.5371	55.2382	53.6048	64.2535	26.8431	27.6707	28.6154	28.4932	65.0641	71.6	69.7455	67.9942	56.3774	58.1028	57.9969	59.275	64.0875	42.3169	41.3326	42.5599	44.4049	75.5899	46.3587	52.163	46.0518	55.6371	56.4611	56.0514	57.7857	54.1345	54.3162	53.9081	57.2966	27.5953	25.9859	27.0497	26.9359
64.1067	43.8263	43.6183	42.817	45.0723	55.4725	56.5254	61.5547	57.138	64.3967	70.2203	67.6535	66.0172	53.4619	55.0039	53.3976	63.882	26.8726	27.5724	28.4478	28.3077	64.5349	71.2673	69.1524	67.6884	55.8495	57.6454	57.3611	58.2633	64.1341	42.1813	41.6387	43.0134	44.7687	76.2522	46.7884	52.4404	46.1763	55.847	56.6698	56.061	57.5894	54.1	54.2972	53.6062	56.6725	27.2298	25.6792	26.7537	26.5936
64.1532	43.1822	42.8918	41.9022	44.2018	54.483	55.4465	60.638	56.4876	63.6462	69.4974	67.0133	65.2704	52.9228	54.4329	52.7915	63.1233	26.4287	27.2492	28.2212	28.105	63.8018	70.6329	68.525	67.0819	55.4718	57.4885	57.3337	58.4216	64.1806	41.5619	40.8933	42.136	43.5178	75.1722	45.7468	51.5737	45.2907	55.0728	56.0893	55.2934	56.816	53.4769	53.6514	53.1595	56.5945	27.1853	25.5229	26.5784	26.4692
64.1998	43.4175	43.1424	42.2568	44.7668	54.906	55.7331	60.6485	56.4221	63.3482	69.0512	66.4661	64.6898	52.394	54.0209	52.2567	62.5259	26.0543	26.9523	27.8322	27.8569	62.9938	69.886	67.8706	66.2827	55.0453	56.9008	56.8339	57.8762	64.2272	41.7966	41.0249	42.4607	44.1081	75.6638	46.2455	51.8922	45.6021	55.2212	55.78	55.3215	57.0945	53.4115	53.7503	53.2861	56.3846	27.2987	25.5381	26.646	26.5016
64.2463	42.8501	42.3472	41.4946	43.8021	53.5873	54.5956	59.8594	55.8624	62.8422	68.3863	66.0424	64.2962	52.2394	53.7521	52.047	62.4507	25.9545	26.9161	27.8071	27.7993	62.8399	69.7036	67.7116	66.1407	54.9621	56.6371	56.4451	57.5081	64.2737	41.2114	40.2293	41.6721	43.1249	74.6752	45.2723	50.9399	44.8566	54.6104	55.1322	54.5886	56.2366	52.7738	53.0236	52.541	55.9566	26.7047	25.2513	26.201	26.1937
64.2928	42.8651	42.5256	41.7047	43.9708	53.9451	54.8965	59.6751	55.5787	62.5273	68.1557	65.678	63.7413	51.8586	53.487	51.8281	62.0382	25.796	26.5908	27.5808	27.5816	62.6388	69.2726	67.1681	65.6519	54.1711	56.091	55.7426	56.7957	64.3203	40.975	40.5301	41.8827	43.6074	74.872	45.4111	51.0085	44.9365	54.6654	55.2005	54.6987	56.0704	52.8041	52.6619	52.0401	55.5018	26.7394	25.1069	26.2892	26.1776
64.3393	42.2683	41.8905	40.9162	42.9961	52.668	53.754	58.5249	54.8278	61.9948	67.3302	65.2838	63.5861	51.7107	53.2406	51.776	61.7696	25.6384	26.5743	27.3475	27.2978	61.8433	68.4328	66.6422	65.2732	54.0804	56.1146	55.4935	56.9217	64.3669	40.3923	39.8402	41.0833	42.4708	73.7502	44.5809	50.2875	44.2667	53.8414	54.7118	54.0506	55.5938	52.1848	52.3982	51.7977	55.2429	26.3225	24.8956	26.1401	25.8259
64.3859	42.2179	42.3519	41.2305	43.5682	53.6301	54.6133	59.0982	55.1111	62.1498	67.5519	64.9795	63.1578	51.2977	52.7427	51.3351	61.2997	25.6442	26.4266	27.2697	27.0808	61.19	67.9377	66.0905	64.65	53.6448	55.5195	54.9946	56.3253	64.4134	40.5406	40.0681	41.6131	43.0857	74.7481	45.1679	50.6338	44.4311	53.8615	54.4934	53.4822	55.3582	51.8677	52.1528	51.5631	54.8317	26.3351	24.6823	25.9766	25.7691
64.4324	41.5078	41.2983	40.1828	42.4545	52.0317	53.2101	57.8941	54.2957	61.3372	66.7248	64.3669	62.7263	51.0795	52.4093	51.2281	61.0485	25.597	26.3148	27.1088	26.9377	61.2079	67.8711	65.8831	64.4322	53.3793	55.2526	55.0017	56.1708	64.46	39.9738	39.1745	40.5568	42.0979	73.6302	43.8349	49.7978	43.3402	53.0441	53.5919	52.9222	54.9065	51.5622	51.8539	51.142	54.6878	26.0892	24.4785	25.6654	25.4987
64.4789	41.6651	41.5426	40.6849	43.0449	52.7156	53.4149	58.1777	53.9117	61.0013	66.4532	63.8516	62.4326	50.664	52.2311	50.7633	60.5749	25.4842	26.0226	27.0316	26.863	60.9118	67.4237	65.1881	63.9249	52.3768	54.4815	54.055	55.2753	64.5065	39.84	39.3862	40.8593	42.4725	73.7175	44.2482	49.9168	43.6991	52.7971	53.643	53.0826	54.5253	51.0662	51.416	50.6077	53.991	25.9206	24.4203	25.4829	25.3096
64.5254	40.9271	40.6433	39.8091	41.9523	51.6299	52.4321	57.3045	53.3639	60.3418	65.8913	63.2355	61.9963	50.3218	51.8848	50.4805	60.2161	25.0555	25.9533	26.7801	26.6591	60.1171	66.7819	64.9979	63.4975	52.7611	54.7667	54.2322	55.5277	64.5531	39.3781	38.7276	40.1383	41.4742	72.8403	43.3793	49.126	43.0052	52.4577	53.053	52.4443	54.0243	50.8628	50.9644	50.4536	53.8463	25.7375	24.3241	25.407	25.2328
64.572	40.9365	40.7341	39.8597	42.1762	51.9098	52.7386	57.4461	53.4124	60.2585	65.966	63.3765	61.5134	50.1449	51.7044	50.0823	60.0025	24.8717	25.8842	26.5233	26.5397	59.6914	66.4775	64.4507	62.9839	52.0362	54.1247	53.3835	54.8732	64.5996	39.3918	39.1582	40.3355	41.9552	73.1388	43.617	49.4498	43.0808	52.4471	52.9859	52.3652	53.8141	50.6949	50.8231	50.1918	53.4223	25.915	24.1518	25.2161	24.9992
64.6185	40.4119	39.9074	39.2108	41.3955	50.8017	51.7538	56.4058	52.699	59.5026	65.2547	62.6793	61.0191	49.8576	51.0238	49.8639	59.4463	24.6581	25.4962	26.2895	26.3953	59.4698	65.6638	64.046	62.5948	52.1432	53.9421	53.499	54.8421	64.6462	38.8911	38.3604	39.4103	40.8594	72.1708	42.684	48.4959	42.3884	51.8592	52.5244	51.8256	53.463	50.4284	50.3826	50.1549	53.2859	25.5212	23.9591	25.0131	24.8487
64.665	40.4895	40.3682	39.3772	41.6471	51.237	51.8261	56.4872	52.5839	59.1276	64.7069	62.086	60.7126	49.5496	50.801	49.6267	59.1511	24.644	25.4335	26.2753	26.2063	58.9677	65.5556	63.6372	61.9585	51.5847	53.4909	53.1583	54.0871	64.6927	38.6669	38.3548	39.5221	40.9316	72.514	42.6476	48.31	42.2658	51.6823	52.4891	51.716	53.2699	49.9876	50.3763	49.9742	53.2427	25.5231	23.8314	25.0607	24.9236
64.7115	39.894	39.8697	38.484	40.6759	50.2031	51.0071	55.5529	51.9058	58.6552	64.3363	61.6718	60.5643	49.3412	50.443	49.2513	58.7556	24.5579	25.2097	25.9584	26.1069	58.7062	65.0006	62.7342	61.6773	51.3277	53.0684	52.944	53.9946	64.7393	38.2319	37.9831	38.9451	40.3533	71.7772	42.1547	47.6695	41.6663	51.0553	51.8152	51.1831	52.9188	49.8522	49.9406	49.5818	52.6747	24.9942	23.6708	24.7543	24.7092
64.7581	40.0202	39.8902	38.9293	40.9153	50.52	51.1615	55.676	51.9265	58.7231	64.0932	61.4181	60.0423	48.8862	50.2038	48.8761	58.4769	24.3219	25.1561	25.7675	25.9031	58.1289	64.643	62.5536	61.1198	50.8354	52.5987	52.4019	53.1099	64.7858	38.2463	37.8624	38.9898	40.7494	71.8943	42.6369	48.0847	41.9045	51.1752	51.9016	51.0183	52.6791	49.6411	49.6493	48.9961	52.2068	25.1024	23.5085	24.5177	24.4832
64.8046	39.3837	39.2323	38.1557	39.9866	49.4812	50.1278	54.8025	51.2493	58.17	63.5468	60.815	59.6112	48.6241	49.7394	48.6202	58.0216	24.063	25.0203	25.6423	25.7153	57.6321	63.8084	62.0177	60.6314	50.6363	52.3852	52.1178	53.2856	64.8324	37.781	37.2944	38.321	39.9139	70.9721	41.7527	47.223	41.1418	50.4744	51.2254	50.4754	52.1248	49.238	49.2048	48.6211	52.1113	24.7479	23.2376	24.3572	24.2462
64.8511	39.1179	39.1328	38.3092	40.2531	49.7521	50.5042	54.7701	51.3156	57.6364	63.2387	60.7587	59.2325	48.2891	49.6093	48.583	57.8339	24.0377	24.8204	25.5749	25.588	57.0703	63.7876	61.3323	60.0959	49.8328	51.714	51.3145	52.4853	64.879	37.7682	37.5507	38.6506	40.1205	71.3851	41.8448	47.2915	40.9608	50.1632	50.7789	50.0176	51.6837	48.5423	48.8124	48.3881	51.5492	24.6741	23.1292	24.2297	24.0863
64.8976	38.7584	38.5429	37.6019	39.5007	48.7183	49.526	53.9102	50.6248	57.1186	62.4443	59.9635	59.0445	47.8024	49.0798	47.9733	57.1068	23.8938	24.4947	25.2066	25.2378	56.6781	62.503	60.9043	59.7655	50.0449	51.6894	51.3853	52.6524	64.9255	37.2524	36.7988	38.0442	39.1992	70.3492	40.9374	46.5184	40.4654	49.7455	50.3647	49.5431	51.2583	48.3074	48.447	48.1175	51.2407	24.4247	22.9506	24.0199	23.8778
64.9442	38.8654	38.9694	38.1652	40.2997	49.7027	50.2684	54.6967	51.0116	57.67	63.0403	60.2856	58.5847	47.7939	49.0992	47.7085	57.1144	23.5992	24.3099	24.9205	25.2151	55.6788	61.8612	59.8807	58.7302	49.4392	51.0908	50.7319	51.979	64.9721	37.3059	36.8171	37.8777	39.4759	70.7401	41.2759	46.3974	40.6474	49.5021	50.1882	49.3541	50.9956	48.0722	48.3193	47.6583	50.9326	24.3757	22.708	23.8318	23.6829
64.9907	38.275	38.2501	37.2356	39.2016	48.2115	49.1466	53.4172	50.144	56.6847	62.1893	59.3235	58.0759	47.299	48.5929	47.3504	56.7159	23.4154	24.1699	24.8764	24.9404	55.907	61.6351	60.0866	58.6776	49.2944	51.0241	50.8864	52.0095	65.0186	36.7392	36.1907	37.2228	38.5987	69.9382	40.3569	45.6426	40.0349	49.0294	49.7372	48.8252	50.5911	47.6388	47.8616	47.3794	50.592	24.0286	22.5662	23.61	23.5725
65.0372	38.3269	38.3408	37.5207	39.6694	48.7645	49.3695	53.6716	50.2551	56.6767	62.1759	59.4649	57.8145	47.0475	48.2736	47.1508	56.1878	23.3271	23.9378	24.64	24.6052	54.8395	61.2532	59.1805	57.7557	48.6126	50.415	50.0624	51.0937	65.0652	36.6436	36.3848	37.7793	39.4418	70.5297	40.8304	46.1578	40.129	49.2136	49.7751	48.827	50.4154	47.5795	47.6544	47.0502	49.984	23.844	22.4696	23.4964	23.3746
65.0837	37.7347	37.6434	36.6217	38.8213	47.5926	48.2066	52.7022	49.2663	56.0013	61.3608	58.5031	57.1797	46.8773	47.9585	46.7233	55.7905	23.095	24.0379	24.6372	24.6277	55.1753	61.1477	59.4366	57.9259	48.5607	50.3287	50.2893	51.2316	65.1117	36.2177	35.7386	36.9443	38.4054	69.5114	40.015	45.5417	39.7421	48.748	49.2673	48.4441	49.9448	47.3298	47.3511	46.7975	49.9095	23.622	22.2572	23.3701	23.1887
65.1303	37.9818	38.0298	37.0016	39.1467	48.1897	48.6028	52.8818	49.3677	55.9651	61.2253	58.4835	56.9284	46.5625	47.9201	46.5521	55.6331	22.9184	23.8578	24.2414	24.4533	54.2764	60.5681	58.3991	56.8574	48.1373	49.9334	49.7344	50.6168	65.1583	35.7954	35.8164	36.9269	38.476	69.6084	39.8197	45.1914	39.2286	48.011	48.6342	47.9697	49.4547	46.8963	46.9588	46.4814	49.6453	23.5797	22.1651	23.2747	23.1355
65.1768	37.342	37.302	36.1473	37.9751	46.8376	47.5022	51.8233	48.6241	55.2942	60.4155	57.6879	56.544	46.2112	47.3455	46.0321	55.1277	22.8204	23.6134	24.1666	24.3475	54.4157	60.1983	58.3749	56.8435	47.8003	49.601	49.3705	50.5805	65.2048	35.5279	35.202	36.1577	37.7168	68.843	39.2386	44.6367	38.6536	47.654	48.3761	47.6232	49.1836	46.4522	46.635	46.2233	49.3062	23.4773	21.968	23.1808	22.9823
65.2233	37.5148	37.4583	36.6447	38.6791	47.3785	48.344	52.1259	48.9669	55.1214	60.2816	57.4134	56.0808	45.6778	47.0239	45.8418	54.6866	22.7309	23.325	24.1538	24.1425	54.1645	60.1604	57.984	56.716	47.3219	49.0697	48.6949	49.8578	65.2514	35.7883	35.5907	36.5371	38.1115	69.1348	39.316	44.5413	38.6254	47.5863	48.3078	47.3984	48.9596	46.3083	46.3817	46.0102	48.8671	23.2754	21.8586	23.0077	22.7824
65.2699	36.8288	36.6421	35.8329	37.6913	46.1533	47.1428	51.3043	47.9921	54.4921	59.5435	56.9042	55.5113	45.4452	46.6339	45.5893	54.3728	22.4581	23.2694	24.0136	23.937	53.6676	59.4211	57.2978	56.4195	47.2197	49.0642	48.7436	49.8084	65.298	35.2833	34.8179	35.9046	37.3211	68.6064	38.7907	44.3241	38.3844	47.1875	47.9246	47.0967	48.4659	46.1314	46.0261	45.6979	48.6303	23.1177	21.7656	22.7252	22.6519
65.3164	36.8193	36.725	35.7987	37.7905	46.587	47.3314	51.4266	47.7811	54.2086	59.3697	56.4723	55.3884	45.168	46.2082	45.0341	53.8602	22.1231	22.9173	23.7117	23.8606	53.0931	59.4013	57.2791	55.9493	46.8709	48.5194	48.3234	49.3869	65.3445	35.2793	34.8165	35.8409	37.1523	68.4846	38.6968	44.0229	38.077	46.8253	47.451	46.8362	48.0233	45.5352	45.5885	45.1197	48.1709	22.938	21.4538	22.4958	22.4449
65.3629	36.1929	36.1294	35.11	36.9341	45.5413	46.4128	50.407	47.2842	53.6682	58.8573	56.0001	54.883	44.881	45.8966	44.9599	53.7419	22.2126	22.9361	23.6386	23.8661	52.8516	58.6316	56.6624	55.6027	46.8996	48.6442	48.2152	49.1462	65.3911	34.7646	34.251	35.2469	36.7226	68.0478	38.2585	43.5636	37.7785	46.4268	47.1304	46.5689	47.7919	45.1704	45.3858	44.8432	47.9232	22.7984	21.3212	22.4552	22.319
65.4094	36.4346	36.4218	35.2594	37.303	45.8439	46.7673	51.0894	47.4512	53.7213	59.1106	56.3117	54.894	44.7968	46.1184	44.9889	53.7581	22.2533	22.8043	23.5821	23.7266	52.5248	58.0527	56.1796	54.7064	46.033	47.6907	47.5207	48.3989	65.4376	34.5661	34.2242	35.256	36.6749	67.8938	38.1405	43.5487	37.6651	46.2144	47.0359	46.2255	47.7256	44.9673	45.2669	44.7448	47.757	22.7007	21.2673	22.3098	22.267
65.456	35.9468	35.8269	34.5346	36.3005	44.8094	45.7556	49.9779	46.6318	53.0056	58.1494	55.6401	54.3039	44.4295	45.5399	44.3071	53.1402	21.9712	22.6263	23.4246	23.4372	52.0676	57.3619	55.6286	54.3151	45.9516	47.7859	47.3681	48.3912	65.4842	34.2047	33.8552	34.8377	36.1678	67.4126	37.7167	43.1274	37.3347	45.7946	46.6264	45.7234	47.3731	44.6258	44.8581	44.4195	47.2976	22.4399	21.1207	22.1008	22.106
65.5025	35.8039	36.1966	35.0145	36.909	45.3589	46.1537	49.9468	46.7424	52.7963	57.8737	55.0983	53.7628	43.9632	45.1245	44.1067	52.7012	21.7536	22.4436	23.1262	23.0982	51.1947	56.7047	54.9162	53.5064	45.2927	47.0725	46.7415	47.6849	65.5307	34.3422	34.0861	35.0736	36.5448	67.6415	37.7658	42.99	37.0779	45.5414	46.1568	45.3607	46.9368	44.3546	44.4866	44.1042	46.8772	22.3004	20.9859	22.0063	21.897
65.549	35.3058	35.3749	34.284	36.0189	44.0917	45.0382	49.1261	45.8822	52.1479	57.1368	54.6402	53.5585	43.6979	44.8983	43.6263	52.2835	21.5923	22.2924	22.8848	22.99	51.0987	56.3379	54.5801	53.672	45.2849	47.0632	46.6103	47.556	65.5773	33.7284	33.3137	34.3015	35.5334	66.8299	37.0563	42.3667	36.7134	45.1371	45.7901	45.0401	46.4456	43.9017	44.2199	43.7996	46.5868	22.2686	20.7827	21.8246	21.7837
65.5955	35.4605	35.5461	34.795	36.6141	44.8627	45.9577	49.5962	46.2729	52.3602	57.8086	54.3655	53.3377	43.5	44.8834	43.6371	52.0071	21.4025	22.019	22.6102	22.7288	50.2034	55.7089	53.914	52.7467	44.5252	46.3849	45.9173	46.9977	65.6238	33.1725	32.8008	33.7889	34.9812	66.3765	36.5795	41.8119	36.4286	44.7685	45.4335	44.6224	46.0855	43.5098	43.8938	43.5319	46.2167	22.1008	20.565	21.6583	21.6199
65.6421	34.7509	34.814	33.8754	35.5652	43.8373	44.6718	48.6848	45.3915	51.4957	56.7468	53.9668	52.6554	43.0996	44.3532	43.2562	51.5771	21.2089	21.9824	22.5437	22.6658	50.1969	55.4459	53.9572	52.5279	44.4507	46.209	45.887	47.0948	65.6704	33.1018	32.6959	33.7258	34.9688	66.3396	36.3398	41.6051	36.0115	44.554	45.2712	44.3942	45.9519	43.4535	43.6446	43.3256	45.8562	21.8583	20.4281	21.5481	21.4353
65.6886	35.0891	35.2334	34.272	36.2554	44.566	45.1941	49.1565	45.4216	51.2694	56.4483	53.3019	51.9129	42.4788	43.6158	42.481	50.774	20.9665	21.7185	22.3336	22.5129	49.4834	55.1513	53.421	52.144	44.0886	45.8071	45.5355	46.5609	65.7169	33.2264	32.5979	33.75	34.979	66.3495	36.3361	41.6447	35.8576	44.3505	45.2193	44.3374	45.7833	43.3802	43.4466	43.0229	45.7761	21.7258	20.4321	21.4146	21.3635
65.7351	34.3673	34.4616	33.3717	35.168	43.2999	44.0853	48.1196	44.8488	50.7173	55.8934	53.1289	51.94	42.4574	43.5142	42.2711	50.7768	21.0235	21.5704	22.2866	22.285	49.3159	54.8046	53.0393	52.014	43.9455	45.7	45.2909	46.5508	65.7635	33.1112	32.5739	33.5609	34.9262	66.0682	36.3124	41.4829	35.8359	43.9555	44.8454	43.9855	45.5669	43.03	43.0873	42.6358	45.5032	21.5419	20.3353	21.302	21.137
65.7816	34.245	34.4716	33.5083	35.3453	43.4909	44.2665	48.2073	44.8134	51.0053	56.2345	53.3074	51.8495	42.2999	43.5251	42.3522	50.6859	20.9568	21.4646	22.175	22.1149	49.0507	54.3202	52.3023	51.2614	43.5125	44.9868	44.6374	45.8467	65.8101	32.6591	32.2789	33.0873	34.4915	65.4475	35.7966	40.9434	35.3386	43.5532	44.3323	43.6651	45.095	42.6529	42.88	42.3518	45.3077	21.4257	20.0322	21.1076	20.9273
65.8282	33.7916	33.622	32.838	34.6268	42.3619	43.07	46.9509	44.0921	50.1803	55.3182	52.5678	51.4755	41.9951	43.0545	42.1385	50.3576	20.8046	21.3972	22.0489	21.998	48.7272	53.9657	52.0809	51.1061	43.3276	44.9725	44.659	45.61	65.8566	32.3832	31.9388	32.8261	34.3124	65.3599	35.6619	40.8678	35.2244	43.5291	44.0912	43.5818	44.8524	42.5262	42.7432	42.119	44.9996	21.5391	19.9785	20.9611	20.7421
65.8747	33.4861	33.8186	32.7715	34.7486	42.5224	43.1949	47.1592	44.0054	49.649	55.2812	52.0266	50.9908	41.7866	42.8632	41.6554	49.8059	20.5857	21.0663	21.7629	21.8761	47.9254	53.3502	51.4629	50.5393	42.8578	44.7704	44.259	45.1166	65.9032	32.0155	31.3175	32.0979	33.4297	64.767	34.9271	40.377	34.6996	42.9918	43.7247	43.2803	44.5561	42.4055	42.3846	42.0114	44.7829	21.3267	19.903	20.9149	20.6245
65.9212	33.0682	33.1484	32.0369	33.9286	41.7333	42.4489	46.3008	43.5183	48.9915	54.591	51.539	50.4906	41.4589	42.5986	41.3064	49.6621	20.4049	21.0177	21.6854	21.7759	47.9099	52.963	51.4014	50.5272	42.8195	44.3502	44.0818	45.0865	65.9497	31.9024	31.5549	32.3846	33.7079	64.903	35.1855	40.3444	34.6929	42.8008	43.6553	42.9633	44.3238	42.1573	42.2151	41.7315	44.4651	21.1834	19.6554	20.7783	20.5062
65.9677	33.2871	33.3853	32.5101	34.2714	42.2105	42.7617	46.3805	43.2724	48.99	54.2397	51.2672	50.0331	41.2046	42.0336	40.991	49.2295	20.2519	20.8429	21.5602	21.6099	47.4249	52.523	50.9441	49.8943	42.2414	43.9017	43.5001	44.3287	65.9963	31.5136	30.9372	31.7424	32.9801	63.9827	34.3921	39.597	34.1241	42.2308	43.0641	42.3275	43.7939	41.4946	41.7751	41.2724	44.1288	20.8269	19.6161	20.526	20.4898
66.0143	32.7765	32.8323	31.7206	33.5117	41.2563	41.8726	45.7119	42.8296	48.4576	53.7167	50.7431	49.7395	40.8531	41.9551	40.8875	49.1106	20.1283	20.8016	21.3979	21.4569	47.1351	52.4435	50.621	49.6715	42.2004	43.8225	43.237	44.2453	66.0428	31.5979	31.0177	31.9669	33.3021	64.501	34.9107	39.8748	34.2752	42.2143	43.046	42.3029	43.8469	41.4378	41.4473	41.1594	43.6851	20.6901	19.4548	20.3522	20.2595
66.0608	32.7978	32.7688	32.1622	33.7637	41.499	42.1872	45.6142	42.8575	48.2878	53.9544	50.6786	49.2885	40.7656	41.5401	40.4225	48.4558	19.9747	20.6792	21.0751	21.282	46.4093	51.6586	49.8615	48.8022	41.5214	43.1387	42.6475	43.7091	66.0894	31.0647	30.48	31.2175	32.3476	63.7511	33.9038	39.2435	33.7225	41.7081	42.4033	41.9824	43.336	41.1845	41.0526	40.8071	43.3433	20.4235	19.3908	20.2329	20.1536
66.1073	32.2415	32.2028	31.3773	32.9514	40.5953	41.1992	44.93	42.2876	47.8819	53.32	50.2117	49.1288	40.5134	41.3506	40.2293	48.2635	19.8701	20.4974	21.0156	21.1743	46.1771	51.367	49.7037	48.6982	41.1967	42.8929	42.6974	43.4667	66.1359	30.9868	30.6227	31.2625	32.8724	63.7722	34.1	39.0932	33.585	41.5846	42.244	41.4879	42.7899	40.7829	40.7653	40.357	43.0819	20.399	19.2043	20.2262	20.062
66.1538	32.3351	32.4539	31.4016	33.1786	40.8467	41.6	45.2795	42.2381	47.9217	53.4618	50.1355	49.1477	40.1311	41.2598	40.0913	48.0282	19.7725	20.389	20.8519	20.9956	45.8513	51.1457	49.3452	48.4104	40.8861	42.4022	42.3436	43.0037	66.1825	30.573	30.0477	30.662	32.2922	63.0714	33.3934	38.4914	33.3292	41.1164	41.8239	41.1073	42.4821	40.4886	40.5107	40.1268	43.0858	20.2424	19.0483	20.0016	20.0091
66.2004	31.8915	31.9318	30.8692	32.5815	39.9914	40.779	44.4668	41.7194	47.4551	52.6549	49.5271	48.7375	39.8313	40.907	39.8317	47.6952	19.6458	20.1749	20.6425	20.9855	45.6249	50.6915	49.0016	48.1124	40.8153	42.1412	42.0511	42.9662	66.2291	30.4961	30.1603	31.0994	32.4022	63.7841	33.7296	38.8439	33.1306	41.0066	41.8178	40.9222	42.4578	40.1543	40.4503	40.1222	42.802	20.2457	18.9289	20.0238	19.961
[truncated: 619 more rows]
[truncated: 95 more columns]
