# Supplementary material for: Determining the effects of pseudouridine incorporation on human tRNAs
Source: EMBO J. 2025 Apr 29;44(13):3553–85. doi: 10.1038/s44318-025-00443-y (PMC12217144; doi:10.1038/s44318-025-00443-y)
Supplement: Supplementary file 8 — Source data Fig. 2 [file 44318_2025_443_MOESM8_ESM.zip › EMBOJ-2025-120166-T_SourceDataForFigure2D-Glu.xlsx]

## Sheet: Fig-2D_tGlu-deltaTms
	ΔTm	ΔTm	ΔTm	ΔTm	ΔTm
Units	[°C]	[°C]	[°C]	[°C]	[°C]
Reaction ID	ctr - no-Pus	Pus - 4*/7*/10*	Pus -4	Pus-7	Pus - 4,7,10
Batch Replicate ID	0	-0.22069	2.30601	0.89112	3.49898
Batch Replicate 1	0	-0.1159	1.99149	0.97894	3.14676
Batch Replicate 1	0	-0.19924	2.12028	0.66597	3.76109
Batch Replicate 1	0	-0.08275	2.25889	0.90825	3.7781
Batch Replicate 1	0	0.03887	2.2426	0.98889	3.66349
Batch Replicate 2	0	-0.05897	2.2201	0.91567	3.9704
Batch Replicate 2	0	-0.30575	2.31693	1.03041	3.49966
Batch Replicate 2	0	0.29858	2.26814	0.88498	3.88068
Batch Replicate 2	0	-0.00216	1.83158	0.66653	3.13728
Batch Replicate 3	0	0.40044	2.08123	0.63668	3.09686
Batch Replicate 3	0	0.01283	1.5346	0.29341	3.48499
Batch Replicate 3	0	0.10406	2.21364	0.80336	3.65348
Batch Replicate 3	0		1.81864	0.03032	3.35505
Batch Replicate 4	0		1.74161	-0.02816	3.42257
Batch Replicate 4	0			0.07522
Batch Replicate 4	0			0.29986
Batch Replicate 4

## Sheet: Fig-2D_tGlu_unfold_rawsignal
Capillary	1	2	3	4	5	6	7	8	9	10	11	12	17	18	19	20	21	22	23	24	25	26	27	28	Capillary	1	2	3	4	5	6	7	8	9	10	11	12	13	14	15	16	Capillary	25	26	27	28	Capillary	1	2
Sample ID	Glu no-Pus	Glu no-Pus	Glu no-Pus	Glu no-Pus	Glu Pus-4	Glu Pus-4	Glu Pus-4	Glu Pus-4	Glu Pus-7	Glu Pus-7	Glu Pus-7	Glu Pus-7	Glu no-Pus	Glu no-Pus	Glu no-Pus	Glu no-Pus	Glu Pus-4	Glu Pus-4	Glu Pus-4	Glu Pus-4	Glu Pus-7	Glu Pus-7	Glu Pus-7	Glu Pus-7	Sample ID	no-Pus	no-Pus	no-Pus	no-Pus	Pus-4*/7*/10*	Pus-4*/7*/10*	Pus-4*/7*/10*	Pus-4*/7*/10*	Pus-4	Pus-4	Pus-4	Pus-4	Pus-7	Pus-7	Pus-7	Pus-7	Sample ID	Pus-4/7/10	Pus-4/7/10	Pus-4/7/10	Pus-4/7/10	Sample ID	no-Pus	no-Pus
Temperature [°C]	Fluorescence [counts]	Fluorescence [counts]	Fluorescence [counts]	Fluorescence [counts]	Fluorescence [counts]	Fluorescence [counts]	Fluorescence [counts]	Fluorescence [counts]	Fluorescence [counts]	Fluorescence [counts]	Fluorescence [counts]	Fluorescence [counts]	Fluorescence [counts]	Fluorescence [counts]	Fluorescence [counts]	Fluorescence [counts]	Fluorescence [counts]	Fluorescence [counts]	Fluorescence [counts]	Fluorescence [counts]	Fluorescence [counts]	Fluorescence [counts]	Fluorescence [counts]	Fluorescence [counts]	Temperature [°C]	Fluorescence [counts]	Fluorescence [counts]	Fluorescence [counts]	Fluorescence [counts]	Fluorescence [counts]	Fluorescence [counts]	Fluorescence [counts]	Fluorescence [counts]	Fluorescence [counts]	Fluorescence [counts]	Fluorescence [counts]	Fluorescence [counts]	Fluorescence [counts]	Fluorescence [counts]	Fluorescence [counts]	Fluorescence [counts]	Temperature [°C]	Fluorescence [counts]	Fluorescence [counts]	Fluorescence [counts]	Fluorescence [counts]	Temperature [°C]	Fluorescence [counts]	Fluorescence [counts]
set	1	1	1	1	1	1	1	1	1	1	1	1	2	2	2	2	2	2	2	2	2	2	2	2	3	3	3	3	3	3	3	3	3	3	3	3	3	3	3	3	3	gradient for Glu Pus-4/7/10 set -3	3	3	3	3	4	4	4
20	3035.08	644.899	726.447	756.058	802.184	788.68	777.256	801.681	806.332	774.677	814.361	815.671	1078.57	1086.73	1053.81	1087.95	476.656	483.985	496.738	493.08	155.482	158.54	162.12	176.62	20	859.518	871.954	879.621	885.553	991.1	989.807	983.296	984.948	894.405	893.881	879.448	895.056	1042.32	1043.31	1037.2	1038.59	20	540.796	882.522	822.993	662.27	20	781.303	818.06
20.0395	739.128	732.39	712.119	746.387	792.366	788.483	788.471	785.698	803.985	781.482	811.12	813.915	1073.48	1090.91	1050.52	1087.75	476.896	483.845	494.845	492.685	156.741	158.09	161.827	175.875	20.0395	862.553	869.744	878.512	884.516	990.26	988.02	980.852	982.74	892.588	891.021	877.72	893.778	1040.13	1040.6	1036.79	1038.1	20.0251	851.045	859.286	826.386	666.551	20.043	789.462	819.273
20.0789	737.174	732.773	710.518	745.268	791.451	786.794	787.691	783.961	804.024	781.325	809.98	812.362	1072.39	1089.62	1049.16	1085.39	477.296	484.056	493.679	492.206	156.9	157.985	161.31	175.459	20.0789	860.107	868.433	877.204	883.411	987.777	986.765	979.538	981.962	890.905	890.873	876.071	891.598	1038.22	1039.71	1035.8	1035.68	20.0502	849.23	859.535	824.728	667.267	20.086	790.444	818.581
20.1184	737.002	730.894	710	744.748	791.549	786.417	786.575	783.2	802.895	779.948	808.874	811.129	1071.32	1088.57	1048.43	1083.09	476.635	483.297	493.792	491.399	156.276	157.729	161.521	175.47	20.1184	861.286	868.23	876.11	882.67	986.536	986.108	979.512	981	889.567	888.826	876.92	891.779	1038.66	1036.87	1035.46	1035.9	20.0753	850.199	857.048	825.164	665.753	20.129	790.186	817.662
20.1578	736.967	729.835	709.484	742.584	791.203	785.882	786.024	781.289	801.892	779.194	807.787	811.4	1069.71	1087.83	1046.66	1083.93	476.004	482.582	492.751	491.138	155.833	157.812	160.973	175.068	20.1578	859.652	867.691	875.911	880.739	987.337	985.49	977.665	980.869	889.524	887.894	874.777	890.875	1036.87	1036.75	1033.93	1035.14	20.1004	849.572	856.702	824.489	665.437	20.172	789.086	816.523
20.1973	735.257	729.413	708.689	742.221	789.728	785.379	785.104	780.58	801.543	778.254	807.855	810.286	1069.87	1086.59	1045.34	1083.22	475.621	481.341	492.274	490.124	155.721	157.625	160.847	174.929	20.1973	858.609	866.214	874.336	879.844	984.002	983.181	976.842	979.741	887.278	886.759	872.646	890.316	1035.15	1035.34	1032.1	1032.69	20.1255	846.997	857.032	823.059	665.002	20.215	788.551	816.005
20.2367	734.709	727.901	706.894	741.071	788.688	783.588	784.306	780.486	800.358	777.744	805.721	809.266	1068.57	1085.9	1045.55	1080.68	474.454	481.179	492.477	490.474	155.613	157.915	160.821	174.498	20.2367	857.167	866.053	872.329	880.28	983.392	982.349	974.995	978.56	886.619	886.77	872.158	889.084	1034.89	1034.4	1031.53	1031.58	20.1506	846.927	856.542	822.571	664.88	20.258	786.377	814.465
20.2762	732.732	728.289	706.531	740.63	787.416	782.847	783.164	778.883	799.701	777.223	805.8	807.292	1067.26	1084	1044.37	1080.32	473.987	481.519	491.706	490.107	155.796	157.338	160.79	174.561	20.2762	855.564	865.155	871.894	878.99	981.702	981.122	973.956	978.1	885.883	885.246	871.688	887.781	1033.45	1032.31	1031.06	1030.24	20.1757	847.192	855.556	822.07	664.613	20.301	785.187	813.834
20.3156	731.394	727.46	705.206	740.043	787.076	782.434	783.376	776.583	798.534	776.403	805.086	807.069	1067.12	1083.75	1043.43	1078.41	473.736	480.886	491.537	489.573	155.522	157.599	160.571	174.065	20.3156	854.322	863.824	870.914	878.189	980.47	979.9	972.586	976.677	884.33	883.736	870.101	886.804	1032.2	1032.01	1029	1029.12	20.2008	846.36	855.917	821.361	663.008	20.344	783.251	813.237
20.3551	732.565	726.543	705.39	739.47	785.667	781.673	781.598	777.426	797.789	775.709	804.27	806.251	1065.01	1082.59	1043.85	1077.74	473.605	479.606	490.988	488.293	155.028	157.275	160.331	173.767	20.3551	852.29	862.516	870.025	877.265	980.18	978.925	972.75	976.355	884.308	883.524	868.884	885.817	1031.87	1030.49	1028.72	1029.19	20.2259	845.713	856.302	821.723	662.578	20.387	785.032	812.896
20.3945	731.67	726.481	705.156	738.86	784.905	781.3	781.636	776.949	797.323	774.846	804.419	806.601	1064.89	1081.6	1042.04	1076.27	473.702	479.583	490.98	487.964	154.742	156.778	160.19	174.045	20.3945	853.725	861.902	869.064	876.003	980.129	977.907	972.782	973.725	882.588	882.355	868.374	884.743	1031.11	1029.03	1027.6	1028.22	20.251	849.371	852.746	821.479	662.443	20.43	783.332	811.786
20.434	729.44	726.075	703.509	737.147	783.989	780.287	780.919	775.462	796.396	773.949	803.237	805.029	1061.96	1079.86	1041.71	1075.52	472.831	478.773	489.199	487.931	154.936	156.791	160.274	173.621	20.434	852.777	860.768	868.486	875.377	977.854	976.324	970.279	973.319	881.884	880.882	868.183	884.004	1029.49	1028.84	1025.74	1026.51	20.2761	846.746	851.579	821.409	661.351	20.4731	781.223	810.895
20.4734	728.146	725.113	703.657	736.776	782.856	778.973	779.747	775.112	795.641	772.42	801.777	804.501	1061.48	1079.23	1039.79	1075.15	472.303	478.677	489.472	487.575	154.724	156.755	160.062	173.475	20.4734	849.784	860.428	867.325	874.871	977.54	976.352	969.588	972.701	881.475	880.328	866.546	882.989	1028.68	1028.26	1024.5	1025.64	20.3012	846.315	852.337	819.918	661.855	20.5161	782.222	810.41
20.5129	729.641	723.272	703.007	736.059	781.81	778.962	778.601	773.903	794.597	772.392	801.1	803.15	1060.81	1078.12	1038.47	1074.86	471.01	478.675	488.698	486.085	154.631	156.592	159.593	173.022	20.5129	851.993	859.307	866.867	873.245	976.207	974.793	968.24	970.598	880.835	879.792	866.248	881.645	1027.25	1027.06	1024.39	1023.98	20.3263	843.932	852.885	819.987	660.874	20.5591	780.114	808.896
20.5523	726.701	722.707	702.289	734.751	780.39	777.864	778.789	773.177	793.664	771.367	800.985	802.736	1059.62	1078.08	1038.19	1074.29	470.938	478.166	488.2	486.373	154.562	156.436	159.448	172.957	20.5523	848.87	858.454	866.137	872.844	974.645	974.132	967.775	969.942	880.013	879.022	864.37	880.756	1025.84	1025.84	1023.55	1024.59	20.3514	843.415	852.017	819.246	661.765	20.6021	778.598	807.495
20.5918	728.349	721.645	701.599	733.921	779.914	776.794	776.783	772.4	792.971	770.389	800.912	802.399	1058.35	1076.27	1035.8	1071.5	470.135	476.989	487.843	485.676	153.847	156.391	159.641	172.497	20.5918	850.259	857.592	865.487	871.685	973.663	972.262	966.259	969.396	879.087	878.468	863.123	880.223	1024.52	1025.27	1021.57	1022.49	20.3765	845.079	851.446	818.997	661.057	20.6451	779.058	807.362
20.6312	725.492	721.833	700.627	734.383	779.055	776.373	776.445	770.862	791.711	770.084	798.366	800.023	1057.34	1075.48	1034.63	1070.78	469.776	476.373	487.312	485.359	154.107	156.35	159.808	172.441	20.6312	847.459	856.893	863.108	871.666	972.684	972.056	965.843	968.433	878.116	876.873	862.602	878.678	1023.89	1023.47	1021.38	1021.81	20.4016	844.055	851.588	818.141	660.495	20.6881	776.73	806.319
20.6707	727.576	720.484	700.425	733.453	778.701	775.8	775.198	770.825	791.533	769.56	798.388	799.682	1056.23	1074.81	1034.31	1069.56	469.13	475.976	486.935	484.798	153.959	155.995	159.012	172.486	20.6707	844.869	855.898	862.778	870.387	971.317	970.693	964.68	966.465	876.868	875.665	861.572	878.08	1022.99	1022.19	1020.96	1020.63	20.4267	841.953	850.289	817.639	659.985	20.7311	777.739	805.178
20.7102	724.902	720.183	699.905	733.142	777.864	774.484	774.178	769.928	790.849	768.363	797.537	798.798	1054.98	1073.76	1032.99	1068.8	468.631	475.307	486.276	484.278	153.599	155.812	158.87	172.236	20.7102	846.487	855.029	861.848	869.19	971.391	969.707	964.033	964.861	875.761	874.191	861.16	876.94	1021.36	1021.67	1019.7	1019.15	20.4518	844.128	847.848	818.235	659.392	20.7741	774.945	804.7
20.7496	721.636	719.537	698.285	731.594	776.769	773.775	773.855	768.316	789.457	768.266	796.059	797.914	1054.08	1071.96	1031.52	1068.04	468.474	475.28	486.334	483.943	153.734	155.802	158.606	172.088	20.7496	843.159	854.376	861.749	868.329	970.077	968.323	962.117	965.075	875.128	874.632	860.391	874.857	1021.02	1020.09	1017.99	1018.44	20.4769	842.145	848.686	815.734	659.024	20.8171	776.881	803.737
20.7891	723.414	717.867	698.548	731.063	776.138	772.898	772.94	768.384	789.095	767.181	795.94	797.471	1053.04	1070.83	1030.46	1067.31	467.496	473.358	485.383	482.723	153.286	155.538	158.682	172.036	20.7891	844.644	852.901	860.952	867.739	969.788	968.129	961.723	963.223	874.613	872.881	858.308	875.403	1020.61	1019.47	1017.33	1017.5	20.502	839.725	848.124	815.312	659.171	20.8601	773.709	803.189
20.8285	721.176	717.303	696.333	730.507	775.507	771.761	772.242	766.544	788.287	766.259	795.237	796.144	1052.45	1070.53	1030.99	1067.04	467.75	473.141	485.035	482.467	153.459	155.201	158.59	171.476	20.8285	841.977	852.426	858.918	866.385	968.78	966.046	961.223	962.007	874.614	872.34	859.531	874.294	1019.24	1018.24	1016.8	1016.89	20.5271	841.793	846.51	815.341	658.152	20.9031	774.366	801.681
20.868	722.442	716.286	696.423	729.317	774.73	771.174	771.1	766.639	788.047	765.148	793.911	795.875	1051.73	1068.42	1029.3	1064.75	466.574	473.596	484.264	481.352	152.903	154.998	158.148	171.574	20.868	843.327	852.026	858.49	865.773	967.138	965.772	960.794	960.732	873.208	870.753	857.962	872.962	1018.25	1017.26	1015.68	1015.7	20.5522	839.025	847.911	814.704	658.186	20.9461	772.005	800.474
20.9074	719.798	716.092	694.33	728.457	773.176	769.585	770.659	765.169	786.863	764.86	793.618	794.925	1050.62	1068.34	1027.42	1064.96	466.588	472.674	483.848	481.63	153.03	155.052	158.315	171.387	20.9074	840.061	851.3	857.563	864.22	965.771	964.824	958.567	961.032	871.732	870.736	856.337	872.58	1017.75	1017.03	1015.11	1014.37	20.5773	841.462	845.057	813.962	657.986	20.9891	772.801	799.58
20.9469	720.852	714.577	694.879	727.819	773.156	769.244	769.935	764.865	786.242	764.212	792.299	795.087	1049.29	1066.16	1027.37	1061.82	465.652	471.957	483.631	480.817	152.462	154.549	158.011	171.12	20.9469	841.472	850.186	856.895	862.775	964.915	964.517	958.291	960.034	871.758	868.918	855.657	871.86	1016.02	1016.71	1013.4	1013.36	20.6024	838.106	846.818	813.655	657.406	21.0321	769.995	799.176
20.9863	716.684	714.979	694.446	726.943	771.944	768.85	769.123	764.189	785.242	763.034	791.076	793.134	1048.57	1065.84	1025.22	1062.13	465.376	471.655	482.887	480.67	152.636	154.186	157.859	170.757	20.9863	837.966	849.052	854.538	863.758	964.164	963.08	956.262	957.959	869.931	868.287	855.519	870.057	1014.55	1015.62	1012.78	1013.13	20.6275	836.817	846.225	812.961	656.742	21.0751	770.148	799.149
21.0258	718.409	714.043	694.273	726.632	771.547	768.41	767.781	764.06	784.509	761.802	791.472	793.608	1048.27	1065.37	1024.89	1060.03	464.137	471.139	482.981	479.489	152.526	154.317	157.776	170.461	21.0258	839.16	848.5	854.351	862.098	962.536	962.291	955.842	957.409	869.774	867.964	853.105	869.642	1014.52	1013.22	1011.5	1011.07	20.6526	838.266	844.435	812.314	656.712	21.1181	768.968	797.109
21.0652	717.383	713.7	692.087	725.445	769.868	766.969	768.114	762.957	783.773	760.991	790.363	790.844	1047.15	1064.35	1024.83	1059.73	464.691	470.819	482.047	479.465	152.327	154.177	157.803	170.47	21.0652	836.709	847.196	853.554	862.092	961.328	961.066	953.811	956.736	868.447	866.359	852.323	868.652	1013.85	1013.79	1010.68	1009.85	20.6777	835.778	845.804	812.138	656.411	21.1611	769.502	796.683
21.1047	718.143	711.708	692.365	724.689	769.969	766.561	767.236	762.967	783.686	760.289	788.881	791.502	1045.86	1062.99	1023.59	1057.86	463.653	469.557	481.475	478.903	152.136	153.907	157.709	170.467	21.1047	838.055	846.309	853.35	860.216	960.789	960.353	952.641	954.345	867.331	865.237	851.388	868.593	1013.04	1011.77	1008.74	1009.57	20.7028	838.098	842.583	811.611	655.24	21.2041	767.028	795.739
21.1441	715.301	711.622	691.412	724.771	768.531	765.657	766.736	761.578	782.18	759.67	788.348	790.349	1045.06	1061.81	1021.72	1057.88	463.423	469.167	481.201	478.906	152.034	153.806	157.613	170.082	21.1441	836.671	846.163	852.344	859.971	959.616	958.716	952.986	953.344	866.073	865.002	850.377	866.557	1011.11	1010.46	1009.36	1008.68	20.7279	835.315	844.109	810.699	654.791	21.2471	768.299	794.392
21.1836	716.866	710.156	691.132	723.745	767.829	765.049	765.612	761.077	781.462	758.386	787.21	790.067	1043.41	1061.16	1019.93	1055.97	462.575	468.984	480.303	478.11	151.537	153.92	157.38	170.054	21.1836	837.079	845.06	851.674	858.632	958.617	957.687	951.785	952.628	865.391	862.924	849.97	866.391	1010.85	1009.19	1006.67	1008.11	20.753	837.916	841.752	811.23	654.576	21.2901	765.885	793.963
21.223	713.932	710.091	689.921	722.907	767.046	763.512	764.864	758.563	780.015	759.081	786.542	788.446	1043.07	1060.11	1019.17	1056.84	462.26	469.454	479.79	477.753	151.483	153.745	157.205	169.832	21.223	832.542	844.184	850.686	858.409	957.344	956.889	951.719	952.335	864.075	862.373	849.688	865.437	1009.34	1008.73	1005.36	1006.3	20.7781	834.858	842.686	810.691	654.309	21.3331	766.007	793.325
21.2625	715.938	709.116	689.749	722.411	766.154	763.385	763.309	758.601	780.087	757.144	785.882	788.635	1041.03	1059.37	1019.57	1055.11	461.407	467.968	478.785	476.75	151.286	153.376	157.035	169.58	21.2625	833.679	843.723	849.6	857.586	956.872	956.518	951.418	951.119	863.387	861.383	847.902	865.624	1008.04	1006.71	1004.43	1007.08	20.8032	837.407	840.246	810.904	653.449	21.3761	763.541	792.277
21.3019	712.353	708.584	687.907	721.155	765.48	761.399	763.638	757.568	778.486	757.07	785.437	787.706	1041.57	1057.54	1017.74	1053.52	461.171	467.791	478.19	476.525	151.393	153.258	156.67	169.779	21.3019	831.844	843.549	849.035	856.197	955.686	954.898	948.553	951.005	862.759	861.426	848.126	863.553	1007.02	1006.99	1003.27	1004.6	20.8283	834.015	841.421	809.049	652.938	21.4192	764.29	791.24
21.3414	713.569	706.915	687.919	720.839	764.697	760.864	761.088	757.077	778.119	755.458	784.65	787.45	1039.44	1057.1	1016.69	1051.39	460.781	467.451	478.268	476.599	150.772	153.253	156.738	169.209	21.3414	832.106	842.409	848.652	855.478	954.271	954.234	948.638	949.7	861.953	860.02	846.076	863.543	1005.45	1006.21	1002.67	1004.89	20.8534	836.307	839.351	809.355	653.156	21.4622	761.361	790.357
21.3809	710.742	706.664	686.702	719.72	763.573	760.569	761.474	755.933	776.897	755.821	783.621	784.862	1038.82	1057.4	1015.63	1051.82	460.841	467.234	477.795	476.073	151.052	152.872	156.422	169.177	21.3809	829.514	840.897	846.997	854.875	954.222	953.454	946.439	948.388	861.024	859.623	846.722	861.696	1005.52	1004.38	1001.61	1002.48	20.8785	833.266	840.109	808.521	653.274	21.5052	761.705	789.215
21.4203	711.72	705.142	686.831	719.083	762.851	760.376	759.979	755.386	776.223	755.484	782.368	785.644	1036.95	1055.49	1014.82	1051.56	460.451	466.442	477.587	475.468	150.521	152.811	156.397	169.08	21.4203	830.57	839.553	846.296	853.844	952.847	952.812	946.237	946.856	859.911	858.814	844.588	860.6	1003.86	1002.09	999.645	1001.99	20.9036	833.31	839.038	808.09	652.486	21.5482	759.902	789.335
21.4598	709.489	704.889	685.183	718.807	762.302	759.167	759.307	753.617	775.524	755.014	782.469	783.998	1036.34	1053.59	1012.49	1050.86	459.823	465.957	477.028	475.552	150.279	152.705	156.286	168.74	21.4598	827.129	838.742	845.99	853.667	951.57	951.618	944.551	945.076	859.252	857.153	844.877	859.833	1003.37	1001.9	999.887	1001.04	20.9287	832.19	839.47	807.791	651.94	21.5912	760.173	788.616
21.4992	710.525	704.115	685.264	718.122	761.572	759.441	758.582	753.596	775.451	753.715	782.254	783.732	1035.73	1052.43	1011.96	1048.64	458.44	464.41	476.512	474.195	150.166	152.336	155.936	168.619	21.4992	828.192	837.411	845.191	852.317	950.421	951.077	943.857	944.823	857.824	856.967	842.913	859.338	1002.29	1001.37	998.978	999.722	20.9538	832.334	838.982	807.189	651.467	21.6342	757.659	787.304
21.5387	707.508	703.545	684.128	716.717	760.542	757.832	757.884	752.205	774.218	753.647	781.144	781.718	1034.6	1052.56	1011.44	1048.47	458.806	464.723	475.929	473.943	150.076	152.356	155.836	168.321	21.5387	825.683	836.393	843.954	851.469	949.429	951.179	942.5	943.111	857.644	855.112	841.581	858.072	1001.17	999.324	997.91	997.843	20.9789	831.269	837.699	806.734	651.011	21.6772	758.345	786.191
21.5781	708.646	703.079	683.663	716.023	759.569	756.976	757.192	752.366	773.563	751.907	780.986	781.982	1034.41	1051.24	1010.24	1046.59	458.889	463.454	475.698	473.009	149.736	152.091	155.451	168.388	21.5781	826.59	835.174	843.548	850.55	948.985	949.309	942.022	943.555	856.846	853.974	840.818	856.967	1000.87	998.753	997.695	997.58	21.004	830.051	837.12	806.268	650.817	21.7202	756.163	786.001
21.6176	705.614	702.062	683.124	715.588	757.831	755.147	757.027	749.953	772.41	751.309	780.348	780.874	1033.63	1049.52	1009.53	1045.47	457.985	463.36	474.9	472.518	150.019	152.004	155.173	168.11	21.6176	824.657	834.658	841.883	848.739	947.56	948.02	940.821	942.386	854.562	853.857	839.721	855.917	998.978	996.76	996.489	996.849	21.0291	829.256	836.891	805.653	650.103	21.7632	757.835	784.85
21.657	707.415	701.309	682.57	714.529	757.515	755.016	756.063	750.529	772.355	749.929	778.706	780.619	1032.42	1047.98	1009.08	1043.34	457.494	463.032	473.869	471.974	149.719	152.174	155.134	167.787	21.657	825.328	833.873	841.523	848.417	946.74	946.739	940.081	941.406	853.557	852.194	838.772	855.754	997.826	996.439	994.651	995.496	21.0542	826.904	836.803	804.205	649.697	21.8062	755.057	783.074
21.6965	703.872	700.193	680.912	713.115	756.663	753.554	755.811	749.547	772.32	749.133	778.279	779.245	1030.95	1046.95	1007.76	1043.83	456.696	462.54	473.175	471.996	149.553	151.626	154.996	167.681	21.6965	822.242	833.003	840.243	847.595	945.141	944.965	938.935	940.955	853.916	852.306	838.003	854.853	997.385	995.369	993.484	993.969	21.0793	829.353	835.185	803.937	649.348	21.8492	755.454	782.88
21.7359	704.981	699.981	680.7	713.365	755.843	753.623	755.046	748.849	770.854	749.046	777.494	778.525	1029.86	1046.58	1007.01	1042.72	456.05	461.875	472.788	471.72	149.372	151.733	154.74	167.581	21.7359	823.007	831.922	840.073	845.996	944.328	944.547	938.576	938.823	853.515	850.684	836.282	853.616	995.641	995.233	992.304	993.431	21.1044	826.829	835.18	804.618	648.591	21.8922	753.945	780.801
21.7754	703.381	699.233	679.909	711.408	755.46	753.503	753.664	747.561	769.428	747.66	776.455	777.111	1028.54	1045.57	1005.68	1041.38	455.894	461.442	472.741	470.939	149.185	151.757	154.637	167.525	21.7754	820.472	830.993	838.231	845.462	944.099	943.52	936.396	938.104	851.779	849.748	835.873	853.233	995.193	993.533	992.273	992.073	21.1295	828.249	834.154	803.887	648.329	21.9352	754.738	780.538
21.8148	704.435	697.792	679.83	710.791	754.753	752.564	752.309	747.523	769.147	746.76	775.663	776.822	1027.47	1043.9	1004.64	1039.15	455.335	459.508	472.109	469.601	149.145	151.11	154.882	167.655	21.8148	821.179	829.589	837.992	844.68	942.799	942.988	935.268	936.683	850.508	849.078	835.101	852.767	994.488	993.108	990.297	991.599	21.1546	825.755	834.409	802.916	648.874	21.9782	752.188	779.321
21.8543	701.887	697.849	678.287	710.63	753.595	751.106	751.928	747.231	768.308	746.645	774.273	776.28	1026.45	1043.38	1003.23	1038.89	455.283	460.143	471.688	469.67	149.014	151.053	154.4	167.154	21.8543	819.074	829.298	836.648	844.246	941.892	941.61	934.819	935.55	848.927	848.534	833.928	851.229	992.757	992.23	989.112	990.166	21.1797	826.845	833.385	803.144	647.927	22.0212	752.623	778.378
21.8937	702.938	696.259	678.573	710.861	752.763	750.699	750.957	747.073	767.44	745.687	773.463	775.282	1025.59	1042.28	1002.91	1037.84	454.725	460.033	471.266	469.442	148.431	151.102	154.137	167.018	21.8937	820.205	828.033	835.672	842.939	940.712	940.958	933.623	933.928	847.785	848.187	833.086	850.624	991.269	991.378	988.49	988.786	21.2048	824.785	832.807	801.997	646.788	22.0642	749.703	777.479
21.9332	700.424	696.425	676.82	709.879	752.368	750.299	749.925	745.647	766.631	745.518	773.181	774.232	1024.76	1040.98	1001.82	1036.62	454.357	459.146	470.653	468.421	148.502	151.034	154.1	166.689	21.9332	816.663	826.959	834.419	842.123	938.774	939.653	933.078	932.974	847.314	847.212	833.034	849.044	989.936	990.638	987.007	988.011	21.2299	825.384	831.91	800.924	646.857	22.1072	750.611	776.739
21.9726	701.359	694.974	676.138	709.607	751.58	749.429	748.405	745.128	766.898	744.465	772.581	772.999	1023.38	1040.54	1000.54	1035.27	453.196	458.601	469.558	467.911	148.402	150.78	153.88	166.286	21.9726	817.185	825.753	833.702	840.796	938.123	938.908	932.358	931.502	846.755	846.52	831.659	847.669	989.298	989.597	986.121	986.799	21.255	827.465	831.39	800.783	646.61	22.1502	747.836	776.124
22.0121	698.836	694.847	675.437	707.884	751.092	747.824	748.099	743.927	766.112	743.597	772.647	771.753	1021.98	1039.76	999.085	1034.93	453.212	458.367	469.359	467.433	148.155	150.635	153.894	166.322	22.0121	814.817	825.285	832.23	840.063	936.905	937.88	931.121	930.684	846.324	845.528	830.538	846.41	987.888	988.358	986.446	985.526	21.2801	823.866	832.436	800.676	645.972	22.1932	748.671	775.435
22.0516	699.842	693.728	675.625	707.287	750.337	746.903	747.055	743.018	765.218	742.347	771.846	771.383	1020.72	1038.8	997.23	1034.55	452.546	457.639	469.415	466.594	147.856	150.477	153.477	166.045	22.0516	814.935	824.481	831.953	839.387	936.114	936.896	930.751	929.094	845.153	844.281	830.05	845.633	987.005	987.227	984.242	984.345	21.3052	823.946	831.735	800.19	645.631	22.2362	746.134	774.126
22.091	697.084	692.7	674.135	707.04	749.333	746.242	745.735	742.249	764.373	741.545	771.012	770.84	1019.11	1038.08	995.966	1034.3	451.991	457.168	468.688	466.092	147.893	150.221	153.172	165.772	22.091	813.11	823.229	830.808	838.061	935.737	936.037	929.671	927.543	844.197	843.815	829.069	844.563	986.197	985.969	982.195	982.723	21.3303	824.308	830.363	799.436	645.786	22.2792	747.103	773.209
22.1305	698.196	691.884	673.658	706.189	748.746	745.784	744.922	741.51	763.245	741.06	769.642	770.827	1018.16	1036.67	995.038	1032.9	451.383	457.158	468.252	465.661	147.761	150.228	153.385	165.599	22.1305	813.919	822.424	830.267	836.654	934.968	934.756	928.878	927.96	843.221	841.922	827.738	843.423	985.544	984.977	981.654	982.091	21.3554	826.976	828.944	799.396	645.415	22.3222	744.881	772.444
22.1699	697.862	691.309	673.63	704.976	748.115	744.546	744.477	740.491	762.097	740.091	768.003	769.851	1017.66	1035.74	993.792	1031.18	450.758	457.007	467.666	465.06	147.619	150.122	152.874	165.452	22.1699	810.239	822.06	829.123	835.646	933.646	933.419	927.524	927.142	842.111	840.456	826.653	842.409	984.457	984.676	980.858	982.395	21.3805	822.177	829.717	798.856	644.336	22.3653	745.335	771.081
22.2094	696.144	690.631	672.51	704.054	746.785	743.503	743.707	739.849	761.473	739.401	767.708	768.64	1017.32	1035.08	993.584	1029.95	450.534	456.229	466.91	464.265	147.354	149.892	152.712	165.38	22.2094	812.124	821.019	828.573	835.196	932.078	932.083	926.543	925.918	841.07	839.357	825.445	841.967	982.711	983.496	980.336	981.179	21.4056	824.559	828.25	798.015	644.031	22.4083	741.899	769.741
22.2488	696.229	689.838	671.36	703.512	746.01	743.037	742.608	739.033	760.805	738.803	767.005	768.361	1016.2	1033.94	992.989	1029.26	449.881	455.711	466.579	463.73	147.344	149.639	152.813	165.102	22.2488	809.09	819.911	827.098	833.883	929.942	931.623	925.494	925.691	839.368	837.879	824.775	840.393	981.566	981.463	979.192	979.086	21.4307	821.398	828.99	797.096	643.118	22.4513	742.797	768.278
22.2883	695.391	689.149	670.723	702.674	745.551	742.725	742.047	738.055	759.572	738.052	766.265	767.236	1014.61	1032.03	991.9	1028.84	449.158	455.383	465.948	463.309	147.413	149.344	152.464	164.847	22.2883	810.03	819.091	826.549	833.441	929.576	930.747	924.374	924.499	838.357	837.079	824.039	839.775	980.859	980.946	978.164	978.336	21.4558	822.825	826.08	797.044	643.103	22.4943	740.449	768.903
22.3277	695.848	688.282	670.436	701.751	744.71	742.351	741.58	737.317	758.851	737.582	766.192	766.428	1013.89	1031.3	991.676	1028.05	448.516	454.385	465.423	463.061	147.154	149.304	152.371	164.801	22.3277	808.578	817.653	825.921	832.614	929.18	929.48	923.586	923.401	838.122	836.905	822.9	838.884	979.262	981.031	977.238	977.71	21.4809	820.222	827.916	796.379	643.23	22.5373	741.173	767.192
22.3672	694.3	687.749	669.79	700.996	744.114	740.851	740.878	736.361	758.207	736.769	765.075	765.839	1012.61	1030.38	990.619	1026.3	448.215	453.585	465.085	462.902	146.954	149.174	152.18	164.525	22.3672	807.741	816.432	824.896	831.739	927.795	927.943	922.13	922.268	837.322	835.38	821.826	837.681	978.049	979.839	975.925	976.677	21.506	822.429	826.223	796.849	643.017	22.5803	738.288	765.732
22.4066	695.117	686.693	669.104	700.217	743.056	739.751	739.957	735.973	757.476	735.901	764.033	764.825	1011.16	1028.4	989.72	1024.62	448.077	453.748	464.586	462.353	146.756	149.014	151.896	164.504	22.4066	807.546	815.639	823.813	831.236	926.434	927.149	920.681	920.872	836.047	833.737	821.006	836.7	977.476	978.256	974.887	975.454	21.5311	819.19	826.91	795.116	641.459	22.6233	739.629	765.473
22.4461	692.566	686.419	667.857	699.68	742.544	738.965	739.341	735.363	757.137	735.408	763.693	764.156	1010.57	1028.02	988.932	1024.07	447.247	453.504	464.133	461.683	146.607	148.959	151.729	164.663	22.4461	806.09	814.776	822.846	830.446	925.899	926.508	920.007	920.319	835.454	833.035	820.254	835.461	976.528	976.713	974.34	974.03	21.5562	821.351	825.393	795.041	641.485	22.6663	736.823	764.132
22.4855	693.953	685.154	667.186	699.923	742.495	738.53	738.332	735.048	756.394	734.412	762.817	763.717	1010.19	1026.96	987.72	1022.82	446.194	451.622	463.478	461.06	146.32	148.614	151.575	164.158	22.4855	807.041	813.918	822.238	829.872	925.641	924.955	918.702	919.977	834.888	832.02	819.274	834.878	975.671	975.387	973.694	973.224	21.5813	818.634	825.281	794.012	640.835	22.7093	737.134	763.779
22.525	689.958	685.055	666.7	697.6	740.24	737.678	737.327	733.462	755.105	733.913	761.362	762.899	1008.86	1025.7	986.904	1021.67	445.997	451.508	463.128	461.093	146.473	148.698	151.639	164.018	22.525	803.771	812.232	821.499	828.74	925.102	924.074	917.141	919.324	833.219	831.403	818.417	833.764	974.156	974.582	972.192	972.018	21.6064	820.751	822.817	793.723	639.865	22.7523	734.237	762.706
22.5644	691.687	683.272	666.139	696.529	740.371	737.201	736.529	732.962	754.699	732.439	760.168	762.016	1006.87	1024.38	985.595	1020.3	445.052	451.487	462.406	460.126	146.264	148.171	151.294	163.695	22.5644	804.673	812.464	821.17	827.221	925.073	922.696	916.659	918.252	832.082	830.361	817.402	833.191	972.583	973.366	970.508	970.763	21.6315	817.211	824.395	793.076	639.262	22.7953	735.034	761.508
22.6039	687.98	683.654	664.735	695.807	738.262	735.654	735.379	731.829	753.05	731.776	759.981	760.722	1006.39	1023.74	984.918	1020.14	445.096	451.086	461.95	459.466	146.17	148.153	151.602	163.369	22.6039	803.392	811.617	819.593	826.608	922.601	920.54	915.514	917.213	832.111	829.393	815.978	832.573	971.921	972.487	969.164	970.591	21.6566	819.34	822.508	792.983	638.939	22.8383	732.494	761.741
22.6433	688.967	682.398	663.596	695.319	736.892	735.197	734.91	731.584	752.227	731.1	758.87	760.039	1005.66	1021.74	982.726	1018.3	444.625	449.907	461.165	458.634	145.721	147.941	150.793	163.311	22.6433	804.589	811.107	819.516	825.494	921.126	919.676	914.339	915.709	830.31	828.208	815.375	831.612	971.3	971.59	968.334	968.913	21.6817	816.493	823.816	791.683	638.75	22.8813	733.356	760.638
22.6828	686.885	682.068	663.14	694.147	736.046	734.274	732.985	729.906	750.924	730.518	757.9	759.306	1004.23	1020.02	981.133	1017.12	444.356	449.239	460.84	458.717	145.715	147.716	150.828	162.924	22.6828	801.188	809.673	817.39	824.35	920.585	919.171	913.547	914.572	829.115	828.227	814.664	830.365	970.655	970.532	967.534	967.148	21.7068	818.019	821.685	792.031	638.347	22.9243	730.67	758.957
22.7223	687.923	680.85	663.111	693.578	736.143	733.828	731.651	729.581	749.315	728.753	756.383	759.116	1002.15	1019.13	980.015	1015.52	443.564	448.926	460.644	457.846	145.15	147.619	150.539	162.721	22.7223	801.606	808.961	817.3	822.589	919.23	918.153	912.723	913.766	829.194	827.378	812.944	829.411	969.164	969.631	966.957	965.792	21.7319	814.878	822.025	790.877	637.911	22.9673	731.07	758.266
22.7617	685.107	680.41	662.228	692.562	734.639	732.019	731.54	728.274	749.649	727.691	755.611	758.054	1001.17	1018.54	979.58	1015.08	442.969	448.719	459.929	457.379	145.318	147.586	150.589	162.364	22.7617	799.333	808.217	815.207	821.957	918.391	918.17	911.506	912.393	827.665	825.571	811.539	827.957	967.424	968.379	966.304	964.571	21.757	816.993	820.171	791.263	637.733	23.0103	729.737	757.288
22.8012	686.186	679.018	661.496	692.739	734.346	731.245	730.943	727.775	748.896	726.059	754.908	757.616	1000.72	1017.54	978.308	1013.31	442.134	447.565	459.166	456.485	145.049	147.425	150.217	162.653	22.8012	799.525	807.086	814.662	820.5	917.834	916.671	910.647	911.485	827.146	824.181	810.948	827.873	966	967.1	965.453	963.749	21.7821	813.196	822.347	789.987	637.782	23.0533	730.012	756.867
22.8406	683.259	678.588	659.598	691.147	734	730.698	730.54	726.3	747.251	726.71	753.778	756.347	999.386	1017.35	976.803	1012.41	441.988	447.449	458.504	456.421	145.066	146.841	149.933	162.351	22.8406	796.774	806.169	813.346	820.135	916.57	915.316	908.894	910.681	826.063	823.076	810.806	826.641	964.914	966.107	963.246	962.522	21.8072	815.275	819.864	789.296	637.762	23.0963	727.458	755.277
22.8801	684.528	677.186	659.597	689.685	733.093	729.377	729.493	726.04	747.178	725.039	752.904	755.179	998.215	1016.09	976.132	1010.67	441.201	446.991	457.976	455.577	144.602	147.202	150.041	161.962	22.8801	796.958	804.933	813.25	819.782	916.168	914.15	908.642	909.285	825.627	821.82	809.686	826.216	963.788	965.27	961.736	962.228	21.8323	812.301	820.739	788.267	636.605	23.1393	728.22	754.311
22.9195	682.356	677.521	657.81	688.587	731.829	728.322	728.947	724.923	746.216	724.752	752.656	754.563	997.088	1014.49	975.436	1010.41	440.785	446.327	457.066	455.08	144.766	146.95	149.724	161.78	22.9195	794.786	805.288	812.341	818.11	914.503	913.409	907.298	907.505	824.016	821.728	807.791	824.681	963.189	964.233	961.228	961.58	21.8574	814.515	819.082	788.742	635.457	23.1823	724.909	752.876
22.959	682.988	676.059	657.073	687.79	731.131	727.819	727.871	724.762	746.042	722.839	751.704	753.284	996.6	1012.71	974.568	1009.02	440.246	445.773	457.223	455.128	144.256	146.504	149.278	161.648	22.959	795.078	804.083	811.533	816.922	913.335	912.505	906.396	905.889	822.898	820.18	807.294	823.955	962.41	963.201	959.924	961.327	21.8825	811.75	819.24	786.776	635.806	23.2253	725.444	752.183
22.9984	680.503	676.195	656.772	687.885	729.319	726.613	726.009	722.734	744.911	723.476	750.797	753.128	995.784	1012.04	973.166	1007.86	440.168	445.225	456.214	454.632	144.364	146.357	149.139	161.422	22.9984	792.693	802.74	809.938	815.938	912.124	910.673	904.71	905.594	821.71	819.677	806.845	823.429	960.999	962.48	958.995	960.13	21.9076	812.75	817.296	787.762	635.251	23.2683	723.119	751.309
23.0379	681.255	675.055	656.535	687.415	728.838	725.88	725.09	722.427	745.091	721.717	750.019	752.069	994.135	1010.05	972.639	1006.55	438.804	444.671	455.852	453.231	143.884	146.446	149.219	161.079	23.0379	793.754	801.783	809.195	814.445	911.153	910.865	903.984	905.193	821.112	818.627	806.146	822.703	959.96	961.278	957.936	959.188	21.9327	808.577	819.572	786.517	635.122	23.3114	723.818	750.182
23.0773	679.615	674.248	655.278	685.845	727.126	725.134	724.548	720.365	743.106	722.096	749.411	751.269	993.39	1009.05	972.429	1006.16	438.462	444.97	455.343	453.093	144.026	146.257	149.356	160.699	23.0773	791.112	801.202	808.603	814.302	909.783	909.013	902.4	904.305	819.915	817.638	804.64	820.728	958.725	960.009	956.656	957.729	21.9578	811.122	817.424	786.917	634.683	23.3544	722.377	749.024
23.1168	680.642	673.182	655.158	685.478	726.528	724.382	723.677	720.172	743.179	720.412	749.443	749.777	993.2	1007.75	969.99	1003.83	437.686	443.572	454.462	451.944	143.791	145.612	148.599	160.982	23.1168	791.476	799.766	807.89	813.076	908.577	908.209	901.792	902.758	819.049	815.587	803.372	820.991	957.688	959.607	955.653	956.545	21.9829	808.847	817.381	785.306	634.188	23.3974	722.561	748.73
23.1562	677.191	673.681	654.061	684.604	725.396	723.994	723.918	719.22	742.623	720.403	747.882	749.327	991.399	1007.33	969.388	1002.94	437.582	443.418	453.627	452.317	143.563	145.738	148.456	160.915	23.1562	788.257	798.529	805.855	812.685	907.127	907.408	900.606	902.516	817.45	815.238	801.766	819.436	956.715	957.93	953.88	955.074	22.008	810.552	815.582	784.673	633.907	23.4404	722.982	748.401
23.1957	678.07	672.329	653.336	684.215	724.489	722.906	722.205	718.481	742.076	719.5	747.441	748.889	989.96	1006.37	968.766	1002.41	437.11	442.231	454.112	450.634	143.49	145.75	148.329	160.634	23.1957	788.685	797.558	805.703	811.943	905.512	906.62	899.18	900.724	817.785	813.863	801.743	818.953	956.591	956.777	953.934	954.139	22.0331	807.697	816.021	783.69	633.549	23.4834	720.389	746.662
23.2351	674.942	672.509	652.192	683.885	723.744	721.659	720.943	718.215	740.23	718.966	746.672	746.737	989.322	1005.46	968.036	1001.13	436.919	441.364	453.914	451.55	143.432	145.499	148.395	160.248	23.2351	786.672	796.591	804.044	810.24	905.476	904.515	897.864	899.982	815.44	813.555	800.467	816.953	955.121	954.825	951.791	952.954	22.0582	809.169	814.534	783.982	632.83	23.5264	721.017	745.426
23.2746	676.368	670.733	651.816	683.14	722.749	720.787	720.145	717.512	739.086	717.849	745.394	746.985	987.775	1004.21	966.155	999.78	435.826	441.005	452.91	449.628	142.701	145.536	148.452	160.373	23.2746	787.115	795.499	803.708	808.267	904.47	903.395	897.401	898.217	816.005	812.289	799.16	815.971	953.477	954.741	950.53	951.915	22.0833	805.953	814.645	783.775	631.993	23.5694	718.866	744.359
23.314	673.882	670.102	651.024	681.841	722.261	720.077	719.45	715.172	737.788	717.431	745.453	745.415	986.328	1003.29	965.479	1000.27	435.858	440.9	452.089	449.734	142.945	145.25	148.16	159.851	23.314	784.567	794.11	803.15	808.127	903.09	903.193	895.62	897.787	813.972	811.026	798.112	814.871	953.421	953.159	950.144	950.364	22.1084	808.083	813.595	783.292	631.292	23.6124	719.413	743.288
23.3535	675.212	669.128	650.227	680.476	720.789	719.901	717.139	714.719	737.246	716.001	744.435	744.98	985.641	1001	964.274	997.739	434.983	440.237	451.833	448.856	142.505	145.078	147.865	159.843	23.3535	784.971	793.781	801.862	806.999	902.858	902.15	894.394	896.394	813.477	810.364	797.666	813.553	952.1	952.14	949.422	949.451	22.1335	805.714	813.068	783.215	630.816	23.6554	716.317	742.686
23.393	672.672	668.951	648.525	679.118	720.01	718.512	717.203	713.283	736.884	716.145	742.309	743.952	985.521	1000.66	963.133	996.612	434.425	439.542	451.569	448.736	142.668	144.655	147.975	159.794	23.393	782.892	792.894	800.128	805.52	900.568	900.807	893.9	895.596	811.511	809.417	796.642	812.109	950.629	951.138	948.271	949.116	22.1586	806.567	812.195	783.115	630.508	23.6984	716.939	742.375
23.4324	673.476	667.628	648.623	678.947	718.941	718.224	716.943	713.005	735.635	714.248	741.63	743.771	983.476	1000.02	962.258	995.478	433.679	438.759	450.611	447.562	142.402	144.597	147.547	159.223	23.4324	783.468	792.427	799.039	804.673	899.997	900.112	893.014	893.95	810.786	808.449	794.998	811.723	949.725	950.49	946.786	947.707	22.1837	806.434	812.076	782.227	630.045	23.7414	715.116	741.262
23.4719	671.043	667.203	647.811	678.16	717.339	717.383	715.789	712.266	734.676	713.672	742.061	742.306	983.657	998.847	961.237	995.072	433.711	438.49	449.756	447.565	142.319	144.269	147.392	159.148	23.4719	781.566	791.171	798.682	804.448	898.968	899.803	891.529	892.45	810.278	807.902	794.543	810.422	947.809	948.116	944.897	946.379	22.2088	804.995	812.122	781.544	630.199	23.7844	714.982	740.347
23.5113	672.111	665.628	647.887	677.442	717.171	715.991	714.611	711.898	734.369	712.104	740.343	742.11	981.473	996.731	959.626	993.205	433.056	437.909	449.229	446.926	141.826	144.369	147.582	158.976	23.5113	782.398	790.974	798.093	802.717	897.474	898.43	891.707	891.935	808.912	806.724	794.213	809.345	948.396	947.816	944.662	945.504	22.2339	804.535	811.755	780.768	630.011	23.8274	712.068	739.77
23.5508	668.299	665.902	646.194	676.712	716.777	715.609	715.49	709.679	732.587	712.24	740.186	740.446	980.503	996.139	958.735	992.836	432.678	437.408	448.351	446.756	141.839	144.106	147.307	158.793	23.5508	779.514	789.03	796.917	801.289	896.925	897.054	890.567	890.337	806.986	805.678	792.248	808.257	945.865	947.283	943.992	944.159	22.259	804.346	811.108	779.747	629.038	23.8704	713.05	739.127
23.5902	669.897	664.596	646.571	676.052	715.508	714.211	713.728	709.466	732.033	710.733	739.291	740.731	979.073	994.903	958.393	991.624	431.765	437.21	448.421	445.66	141.292	143.701	147.008	158.524	23.5902	779.163	788.705	796.659	800.118	895.95	895.682	889.121	888.73	806.869	804.706	791.037	806.67	945.072	945.145	942.415	942.525	22.2841	804.249	810.362	779.495	628.876	23.9134	710.546	737.669
23.6297	667.782	663.463	644.195	674.587	715.277	713.572	713.157	709.006	731.889	711.514	738.551	739.506	977.082	994.23	957.349	990.946	430.915	436.941	447.7	445.339	141.33	143.945	146.782	158.294	23.6297	777.312	787.178	794.22	799.062	894.718	894.703	888.359	888.882	804.793	803.651	789.394	805.325	945.513	944.525	940.948	942.086	22.3092	803.301	809.755	779.595	628.659	23.9564	710.413	736.515
23.6691	668.286	662.695	644.376	674.61	713.641	711.659	711.704	708.322	730.566	710.142	737.889	738.16	976.996	992.917	956.29	989.951	431.007	435.829	447.041	444.6	141.014	143.472	146.433	158.313	23.6691	777.089	786.04	794.248	798.709	893.43	893.117	886.816	887.493	805.375	802.685	788.973	804.955	944.003	943.951	940.291	940.607	22.3343	805.593	808.322	779.412	628.22	23.9994	708.586	734.922
23.7086	663.859	662.465	643.317	674.295	712.607	712.037	710.369	706.68	729.274	708.933	736.519	736.74	975.576	991.976	954.031	989.27	429.814	435.315	446.858	444.33	141.019	143.36	146.649	157.988	23.7086	774.895	785.776	793.133	798.233	892.917	892.583	885.932	886.34	802.948	802.05	787.808	803.144	941.486	942.903	939.052	940.092	22.3594	801.915	809.316	778.585	628.13	24.0424	709.648	734.045
23.748	664.476	661.435	642.59	673.525	711.732	710.905	709.724	705.456	728.934	708.469	735.879	736.388	974.688	989.682	953.725	987.035	429.147	434.615	445.357	443.413	140.864	142.793	146.531	157.927	23.748	775.262	784.705	792.145	797.476	890.933	891.414	884.664	885.654	802.06	800.875	786.516	802.69	940.83	940.368	937.953	938.306	22.3845	803.914	807.962	778.678	627.534	24.0854	706.344	733.127
23.7875	663.191	660.522	640.701	671.076	710.675	710.426	708.236	704.928	727.951	708.161	734.699	735.47	973.314	988.876	952.161	987.015	429.064	434.698	445.252	443.486	140.605	142.86	146.275	157.689	23.7875	773.101	783.627	790.787	797.181	889.699	890.902	883.299	884.404	801.054	801.141	786.244	802.162	939.922	940.131	937.708	937.994	22.4096	800.79	808.281	777.533	627.165	24.1284	707.08	732.337
23.8269	664.333	659.811	640.991	670.967	710.153	708.559	707.842	704.13	727.214	707.245	733.729	735.219	972.942	986.235	952.05	984.61	428.243	433.705	445.244	442.991	140.491	142.899	145.965	157.803	23.8269	773.307	783.176	790.469	795.41	888.82	889.413	882.002	882.894	800.83	798.675	785.361	800.478	938.463	937.778	936.213	937.328	22.4347	802.513	806.674	776.919	626.529	24.1714	704.323	730.932
23.8664	660.967	659.009	640.453	670.11	709.442	707.641	707.833	703.271	726.58	707.506	734.272	733.223	971.489	986.714	950.218	984.241	428.089	433.374	444.518	442.235	140.425	142.704	146.008	157.4	23.8664	770.076	782.188	789.015	794.685	887.629	886.584	880.756	883.098	799.539	797.398	784.007	799.608	938.224	938.286	934.284	935.227	22.4598	801.034	805.647	776.188	625.258	24.2144	704.583	730.333
23.9058	662.042	657.373	639.712	669.318	708.064	707.341	706.891	702.444	725.578	705.53	731.808	733.134	970.866	985.07	949.511	981.909	427.47	432.795	443.758	441.009	140.059	142.629	145.535	157.232	23.9058	770.664	780.953	788.3	793.831	887.029	885.73	880.606	881.368	798.463	796.169	782.693	798.046	938.069	936.402	932.634	934.039	22.4849	801.358	804.462	776.606	624.999	24.2575	702.55	728.534
23.9453	659.015	657.975	639.178	669.578	707.975	705.644	705.784	701.887	723.864	705.61	731.85	731.297	969.247	983.3	947.971	982.111	426.594	432.08	442.912	441.17	140.244	142.318	145.363	156.792	23.9453	768.837	779.972	786.968	793.168	885.193	884.492	880.085	879.428	797.093	796.47	782.521	797.933	936.385	935.878	932.941	933.233	22.51	799.162	806.84	775.182	624.794	24.3005	703.309	728.159
23.9847	660.848	656.346	638.052	668.179	706.851	705.021	704.33	701.446	723.109	703.45	730.477	731.099	968.427	982.219	947.519	979.896	426.165	432.007	442.26	440.575	139.614	141.965	145.295	156.918	23.9847	769.284	779.096	786.182	792.044	884.251	883.849	879.19	878.73	796.234	794.927	780.608	796.977	934.931	935.312	930.717	931.899	22.5351	800.64	804.254	775.189	625.011	24.3435	700.514	727.079
24.0242	657.017	656.211	636.241	668.442	705.086	703.954	704.199	699.066	722.242	702.507	730.19	730.811	967.539	981.541	946.498	979.03	425.925	431.454	442.063	440.037	139.815	142.071	144.985	156.541	24.0242	766.044	777.977	784.946	791.121	883.495	882.545	876.613	877.826	794.934	794.169	779.794	795.657	933.832	933.999	930.352	931.331	22.5602	797.78	805.05	774.841	624.754	24.3865	700.96	726.172
24.0637	659.045	654.373	636.24	667.405	704.65	703.024	702.87	698.338	721.607	701.249	728.259	730.574	965.86	979.97	944.946	976.832	425.571	430.187	441.938	438.892	139.819	141.948	144.964	156.048	24.0637	767.446	776.657	783.125	790.095	881.969	881.784	875.607	876.59	794.765	792.869	778.612	794.802	932.341	933.116	928.702	929.793	22.5853	799.748	802.758	774.762	623.205	24.4295	698.224	724.287
24.1031	655.8	653.451	635.682	665.859	704.557	702.081	703.036	697.193	720.785	701.603	728.552	728.621	964.667	979.05	943.655	975.486	425.195	430.17	440.999	438.814	139.326	141.61	145.006	156.073	24.1031	764.815	775.926	782.75	790.07	881.096	880.671	874.339	875.701	793.006	790.832	777.25	792.567	930.964	932.227	927.702	928.688	22.6104	795.796	804.386	773.45	623.205	24.4725	697.578	723.905
24.1426	657.466	652.009	634.924	665.591	702.879	701.301	700.95	697.269	720.365	700.13	727.257	728.164	963.834	977.046	943.048	974.759	424.843	429.343	439.981	438.193	139.268	141.638	144.675	155.831	24.1426	765.605	774.611	781.955	788.593	879.709	878.717	872.956	874.952	791.556	790.889	775.749	792.092	929.826	931.321	926.426	927.703	22.6355	797.511	802.738	773.515	622.667	24.5155	695.833	722.494
24.182	654.7	652.307	633.215	664.302	702.423	699.989	700.016	695.511	720.069	700.076	726.6	727.385	962.786	976.911	941.419	974.171	424.6	428.766	439.487	437.843	138.997	141.251	144.61	155.677	24.182	763.478	773.517	779.575	787.091	878.252	877.679	872.237	873.928	791.257	789.186	775.238	790.282	927.899	930.152	925.269	925.978	22.6606	796.515	801.935	772.128	622.002	24.5585	697.045	721.841
24.2215	656.005	650.993	633.222	664.055	700.794	699.316	699.158	694.96	719.491	698.659	725.151	726.481	960.149	975.926	940.552	972.532	423.264	428.055	439.08	437.341	138.713	141.244	144.332	156.111	24.2215	763.923	772.655	779.025	785.931	876.786	876.534	871.428	871.893	789.985	788.088	773.957	789.648	926.724	929.341	923.822	924.614	22.6857	796.656	800.628	772.844	621.674	24.6015	693.746	719.908
24.2609	653.172	650.423	631.887	662.429	701.069	698.639	698.551	694.076	717.299	697.746	724.535	725.31	959.603	974.317	939.424	971.308	422.73	427.831	438.561	436.909	138.756	141.342	144.118	155.847	24.2609	761.436	771.535	778.662	784.788	877.059	875.786	870.652	871.351	788.558	787.937	773.387	788.451	926.188	927.657	922.739	923.114	22.7108	793.612	801.461	770.804	620.953	24.6445	694.064	718.975
24.3004	653.846	649.426	631.515	661.899	699.261	697.706	697.088	693.292	716.553	697.166	723.136	724.364	958.983	974.077	938.319	969.973	422.02	427.095	437.451	436.203	138.429	140.885	143.714	155.321	24.3004	762.103	770.351	777.661	783.729	875.533	874.221	869.747	869.719	787.746	786.187	772.419	787.086	925.411	926.638	922.532	923.354	22.7359	795.583	799.401	770.304	620.745	24.6875	692.25	718.561
24.3398	651.397	649.219	629.57	661.084	698.176	696.359	695.897	692.371	716.306	696.639	722.427	722.934	957.967	972.957	937.599	968.979	421.579	426.835	437.252	435.606	138.385	140.671	143.67	155.086	24.3398	759.944	769.855	776.859	783.107	873.752	873.473	869.197	869.508	786.568	784.67	771.199	785.513	924.117	925.753	921.157	922.02	22.761	793.292	801.191	770.193	620.709	24.7305	692.824	717.437
24.3793	653.044	648.33	629.692	660.581	696.851	695.854	694.931	691.969	714.963	695.659	721.275	722.601	956.458	971.839	935.791	967.452	421.024	425.89	436.909	434.609	137.998	140.536	143.714	154.779	24.3793	759.738	768.54	775.672	782.191	872.445	872.362	867.252	868	786.359	784.174	770.519	784.82	923.91	924.282	919.48	920.757	22.7861	794.861	798.109	770.616	620.099	24.7735	689.476	716.021
24.4187	650.136	646.546	628.367	659.362	696.183	694.45	694.435	690.689	713.657	694.258	720.052	721.568	954.885	970.22	934.999	966.791	420.562	425.638	436.418	434.413	137.915	140.194	143.401	154.487	24.4187	756.667	768.412	773.862	781.44	871.049	871.028	865.225	866.513	784.812	783.396	769.364	784.136	922.572	923.004	918.394	920.448	22.8112	791.81	799.676	769.086	619.797	24.8165	690.245	715.444
24.4582	650.77	645.568	627.91	658.275	695.315	693.686	693.685	689.861	712.75	693.507	719.504	720.864	953.51	969.073	934.478	966.244	420.205	425.045	435.876	434.143	137.74	140.086	143.431	154.509	24.4582	757.599	767.115	773.358	780.3	870.016	870.222	864.271	864.892	783.345	781.939	768.2	783.586	921.427	921.435	917.851	918.96	22.8363	794.188	797.552	769.093	618.947	24.8595	687.679	714.319
24.4976	647.845	645.496	626.798	657.451	693.835	692.486	692.88	688.462	712.397	692.918	719.23	720.092	952.997	968.611	932.539	964.844	419.299	424.494	435.195	433.3	137.671	140.076	143.274	154.255	24.4976	755.279	765.425	772.018	779.125	869.381	868.407	863.022	864.52	782.059	780.768	766.915	781.745	919.941	920.258	916.508	917.488	22.8614	790.58	799.386	768.565	618.813	24.9025	688.152	713.185
24.5371	649.197	644.573	626.242	656.817	693.46	691.24	692.116	687.961	711.753	691.337	718.434	719.139	951.858	967.498	930.95	963.327	418.332	424.183	434.301	432.266	137.347	139.984	142.923	154.005	24.5371	755.662	765.004	771.654	777.928	868.355	867.287	861.683	863.633	781.09	780.309	766.131	780.433	918.932	919.244	915.012	915.83	22.8865	792.097	797.473	768.065	617.746	24.9455	685.753	711.956
24.5765	648.679	643.827	625.243	655.869	692.669	690.883	691.298	687.172	710.834	690.363	717.859	718.317	949.781	965.834	929.694	962.033	418.323	423.983	433.863	431.764	137.057	139.589	142.83	153.88	24.5765	753.145	763.63	770.53	776.851	866.919	867.026	861.379	861.552	779.762	779.389	765.369	779.667	917.609	917.523	913.778	914.018	22.9116	789.93	797.999	767.238	618.176	24.9885	686.478	710.719
24.616	647.541	643.006	624.447	655.4	691.131	690.137	690.174	685.562	709.284	689.923	716.944	717.376	948.675	964.591	928.626	960.667	417.905	423.483	433.672	431.376	137.043	139.298	142.834	153.798	24.616	753.435	762.467	769.631	775.749	865.496	865.417	859.902	860.325	778.64	777.475	764.503	778.99	915.878	915.373	913.437	912.58	22.9367	792.345	795.245	767.348	617.118	25.0315	683.012	709.979
24.6554	648.224	641.87	624.39	654.596	690.106	688.818	688.724	684.418	707.874	689.038	715.576	716.551	947.772	963.324	928.029	959.652	417.291	422.535	432.846	431.016	136.848	139.231	142.66	153.711	24.6554	751.632	761.547	768.243	774.614	864.638	863.673	858.661	859.311	777.626	776.164	763.701	777.817	914.774	914.059	913.069	911.567	22.9618	788.664	796.503	767.143	617.783	25.0745	683.368	708.566
24.6949	645.003	640.77	623.262	652.888	689.229	688.044	687.518	683.583	707.483	688.649	715.38	715.893	946.828	961.925	926.842	958.517	417.169	421.838	431.958	430.452	136.704	139.04	142.363	153.421	24.6949	751.536	760.412	767.445	772.846	863.345	862.372	858.077	857.864	776.784	775.42	762.36	776.747	913.961	913.208	911.156	910.578	22.9869	790.337	793.276	766.121	616.841	25.1175	680.69	706.928
24.7344	645.3	639.357	622.085	652.393	688.889	687.356	687.003	683.062	706.988	688.052	715.063	714.85	946.2	960.88	925.591	956.844	416.43	421.025	431.609	429.555	136.55	138.923	142.118	153.134	24.7344	750.586	759.252	766.672	771.798	861.84	861.678	856.536	857.033	775.585	774.718	761.475	776.024	912.699	911.835	909.627	909.395	23.012	787.729	795.665	764.907	615.883	25.1606	681.425	706.021
24.7738	643.424	638.899	621.221	651.633	688.173	686.45	686.022	682.076	706.429	686.751	714.115	713.882	944.351	959.262	924.233	955.533	415.64	420.279	431.396	429.418	136.428	138.732	141.961	152.979	24.7738	749.858	758.643	765.35	771.207	861.249	860.698	855.208	856.678	773.78	773.61	760.535	775.456	911.65	910.547	908.497	908.469	23.0371	789.494	792.909	764.845	615.386	25.2036	678.596	704.412
24.8133	644.213	637.58	620.843	650.284	686.934	685.561	684.46	681.523	705.569	685.777	712.988	713.553	942.595	957.651	922.739	954.097	414.829	419.863	430.566	428.868	136.368	138.401	141.787	152.82	24.8133	750.69	757.806	764.335	770.001	860.046	859.16	853.756	855.855	772.618	772.231	759.123	774.267	910.212	909.612	907.129	907.671	23.0622	786.4	794.752	763.419	614.63	25.2466	679.333	703.872
24.8527	641.493	637.68	619.599	649.785	685.94	684.611	683.936	680.31	704.685	685.073	711.472	712.48	941.603	956.585	921.658	953.03	414.223	419.331	429.815	428.24	136.176	137.86	141.656	152.188	24.8527	747.389	756.287	763.372	769.065	858.17	858.025	852.176	854.252	771.78	771.233	757.652	772.806	909.066	908.452	906.05	906.569	23.0873	788.46	792.205	763.636	614.522	25.2896	676.444	703.505
24.8922	643.041	636.531	619.24	649.126	684.665	682.962	683.082	679.484	703.397	683.822	710.481	711.702	940.088	955.405	920.552	951.844	413.562	417.849	429.248	427.256	135.863	137.655	141.296	152.256	24.8922	747.204	755.565	762.433	767.76	857.09	856.646	851.294	852.727	770.884	770.277	756.107	772.064	908.783	907.085	904.849	905.68	23.1124	785.405	794.324	762.861	615.896	25.3326	676.767	702.162
24.9316	639.976	635.55	617.848	647.389	683.829	681.904	681.793	677.7	702.771	683.556	709.4	710.518	938.857	954.154	919.535	950.352	413.406	417.577	428.465	427.017	135.942	137.558	141.111	152.146	24.9316	745.967	754.863	761.074	766.921	855.404	855.503	849.627	851.681	769.963	769.371	755.496	770.543	906.917	905.645	904.019	904.959	23.1376	786.732	792.526	762.94	614.302	25.3756	674.452	701.063
24.9711	640.466	634.212	617.301	646.34	683.224	681.247	680.19	676.825	701.422	682.174	708.417	710.094	937.912	952.574	918.119	948.803	412.507	417.324	427.845	426.238	135.45	137.584	140.862	152.061	24.9711	746.706	753.939	759.791	765.883	854.822	854.378	848.871	850.324	768.669	768.286	754.53	769.566	905.447	904.616	903.061	903.393	23.1627	783.819	793.085	761.229	613.527	25.4186	674.254	699.445
25.0105	638.661	634.324	615.795	646.24	682.325	680.326	680.166	675.61	700.409	681.559	708.063	709.061	937.385	951.151	916.553	947.66	411.62	416.781	427.483	425.554	135.491	137.452	140.754	151.745	25.0105	742.98	752.486	758.284	764.994	853.793	853.904	847.346	849.285	767.815	767.292	752.932	768.491	904.591	904.188	901.492	901.9	23.1878	785.817	790.131	761.349	613.853	25.4616	671.924	697.865
25.05	639.451	632.849	614.947	645.361	681.396	680.179	678.614	675.727	699.841	680.041	706.711	708.116	935.595	949.728	916.256	946.849	410.933	415.692	427.006	425.067	135.215	137.494	140.724	151.94	25.05	743.189	751.919	757.45	763.638	852.405	851.997	846.221	847.665	766.841	765.886	751.982	767.194	904.207	902.937	900.496	900.738	23.2129	783.192	792.031	760.953	613.031	25.5046	672.857	696.671
25.0894	636.637	631.949	614.698	644.159	679.749	678.884	678.438	674.878	698.839	679.247	705.968	706.608	934.399	949.069	915.307	946.118	410.627	415.382	426.02	424.827	134.839	137.351	140.554	151.654	25.0894	741.601	750.233	755.757	763.028	851.897	850.42	845.415	846.44	765.282	764.861	750.932	765.805	902.313	902.07	899.929	900.53	23.238	784.518	789.178	760.696	611.948	25.5476	670.812	695.764
25.1289	637.327	630.735	613.702	643.711	678.588	677.474	677.097	674.074	697.24	677.536	704.022	706.437	932.712	948.126	912.811	944.932	409.993	415.026	425.875	423.894	134.756	137.058	140.518	151.28	25.1289	742.803	748.925	754.92	761.178	851.018	849.364	844.004	844.902	765.005	763.678	749.471	765.399	900.381	900.78	897.78	899.051	23.2631	782.379	789.941	759.308	612.034	25.5906	670.618	694.705
25.1683	635.268	630.565	612.605	642.575	677.896	677.02	676.377	672.276	696.752	677.534	704.336	704.735	931.653	945.75	911.61	943.764	409.788	414.62	425.288	423.391	134.651	136.863	140.476	150.963	25.1683	738.49	747.942	754.378	760.362	849.734	848.677	842.669	843.621	763.568	762.639	748.366	763.341	899.603	899.011	896.351	896.854	23.2882	783.961	788.33	759.344	611.45	25.6336	667.881	693.567
25.2078	636.173	629.154	612.134	641.337	676.241	676.033	675.122	671.752	696.162	676.683	702.809	704.738	929.904	944.496	910.962	942.253	409.136	414.099	424.855	422.627	134.584	136.68	139.924	150.706	25.2078	738.984	746.447	753.52	759.435	849.197	847.795	840.924	842.128	762.261	761.337	746.97	762.244	898.382	897.093	895.605	895.757	23.3133	781.471	789.081	759.263	610.257	25.6766	668.007	692.487
25.2472	633.006	628.907	610.525	640.599	675.281	674.612	674.306	670.293	695.197	676.312	701.936	703.493	928.817	944.204	909.162	940.578	408.916	414.063	423.903	422.384	134.239	136.446	139.867	150.242	25.2472	737.008	745.81	751.781	758.095	846.661	845.933	840.319	841.239	761.146	760.652	745.67	761.559	896.977	895.983	893.907	895.069	23.3384	782.813	787.28	758.114	610.441	25.7196	664.906	692.425
25.2867	634.107	627.511	610.354	639.916	674.564	673.782	673.623	669.8	693.621	674.869	700.491	702.44	927.007	942.84	908.292	939.719	408.018	413.563	422.882	421.596	134.057	136.459	139.8	150.246	25.2867	737.743	744.921	751.118	756.85	845.313	844.799	838.987	839.51	760.711	759.502	744.55	760.165	895.987	894.269	893.066	894.16	23.3635	779.682	789.261	757.734	610.677	25.7626	665.315	690.891
25.3261	630.689	626.578	609.102	639.398	674.264	672.552	673.338	668.861	692.935	674.57	700.133	701.919	926.434	941.628	907.559	938.993	407.786	412.879	422.751	421.304	134.09	136.363	139.489	150.293	25.3261	734.199	744.152	750.749	756.647	843.375	844.29	837.237	839.298	758.816	758.051	744.207	759.162	894.499	893.83	891.888	893.532	23.3886	781.193	786.455	757.959	609.662	25.8056	663.955	689.995
25.3656	631.508	625.26	608.697	638.148	673.829	672.033	670.82	667.442	691.533	673.127	698.464	701.41	925.158	940.888	906.085	937.323	406.717	411.999	421.731	420.631	133.693	135.966	139.328	149.339	25.3656	734.25	742.08	749.679	755.134	841.397	842.957	836.623	837.819	757.662	755.947	742.935	758.249	893.009	891.985	890.224	892.135	23.4137	778.376	787.577	756.445	609.625	25.8486	663.196	688.048
25.405	629.209	625.306	607.605	637.209	672.052	670.226	670.428	666.281	691.497	672.936	698.877	700.477	923.599	939.187	905.437	936.947	406.745	411.968	421.166	420.375	133.641	136.024	139.425	148.986	25.405	731.624	741.63	748.241	754.693	840.96	840.636	835.311	835.599	755.655	755.826	741.895	756.749	892.231	891.6	889.221	890.977	23.4388	779.92	785.287	756.422	609.685	25.8916	661.758	686.461
25.4445	630.193	623.792	606.984	636.27	671.066	669.113	669.174	665.991	690.322	671.626	697.174	699.864	921.69	938.019	902.476	934.496	405.668	411.121	420.725	418.961	133.438	135.684	138.612	149.593	25.4445	731.862	740.594	747.289	753.259	839.99	839.989	834.529	834.229	754.885	754.077	740.196	755.628	891.86	890.042	888.633	889.47	23.4639	777.54	786.182	756.726	608.984	25.9346	660.986	685.254
25.484	626.457	623.522	605.889	635.87	669.93	668.109	668.473	664.698	689.763	671.488	695.888	697.611	920.907	937.103	902.327	933.911	405.231	410.549	419.983	419.062	133.549	135.357	138.527	149.504	25.484	730.502	739.85	745.725	751.998	838.691	838.912	833.165	833.627	754.327	752.886	739.43	754.242	889.701	889.251	887.816	887.758	23.489	778.991	784.557	755.841	608.633	25.9776	659.872	683.547
25.5234	627.844	621.95	605.632	635.124	668.991	666.798	666.701	663.884	688.585	669.567	695.387	698.607	919.26	935.685	901.445	931.556	404.127	409.999	419.522	417.989	133.008	135.354	138.371	149.338	25.5234	730.85	738.229	745.179	750.526	836.979	837.377	831.798	832.19	754.129	751.777	738.053	753.923	889.227	888.16	886.398	886.669	23.5141	775.517	785.205	755.616	608.14	26.0206	658.843	682.24
25.5629	625.252	621.575	604.032	633.745	667.573	666.332	665.95	662.122	688.59	668.83	694.726	696.014	919.203	934.886	900.474	930.453	403.908	409.624	418.638	417.809	133.1	135.245	138.227	149.276	25.5629	727.879	736.548	743.452	750.267	835.737	836.573	831.063	831.087	751.967	751.699	736.781	752.727	887.721	886.636	885.229	885.588	23.5392	777.129	783.85	754.621	607.472	26.0636	658.369	680.914
25.6023	625.984	620.527	603.019	632.888	667.257	664.788	664.82	660.919	687.223	667.28	692.678	696.298	916.58	932.463	898.758	929.488	403.484	408.497	417.956	417.013	132.782	135.229	138.315	148.619	25.6023	728.314	735.73	742.552	748.41	833.817	835.227	830.057	829.615	750.972	749.793	735.481	750.547	886.861	885.195	883.488	883.046	23.5643	773.879	783.972	753.187	606.8	26.1067	656.544	679.481
25.6418	622.779	619.996	602.042	631.451	666.853	664.265	664.546	660.98	686.959	667.149	692.198	694.139	915.837	931.254	897.813	929.356	402.817	407.817	417.64	416.306	132.903	135.036	137.96	148.478	25.6418	725.056	734.212	740.801	747.237	832.73	833.413	827.737	829.884	750.189	748.887	734.21	749.074	884.531	884.385	882.834	882.331	23.5894	775.858	782.052	753.03	606.354	26.1497	656.75	678.335
25.6812	623.738	618.761	601.695	630.798	666.405	663.114	663.425	660.578	686.16	665.383	691.533	693.82	914.747	929.884	896.314	926.527	401.543	407.355	417.281	415.034	132.194	134.647	137.842	148.317	25.6812	724.807	733.611	739.762	745.97	831.13	832.243	827.128	827.097	748.367	746.364	733.109	748.838	884.471	882.686	881.059	881.244	23.6145	774.811	782.648	752.336	606.076	26.1927	653.494	677.522
25.7207	622.506	617.18	600.357	629.337	664.275	662.318	662.347	658.767	684.948	664.497	691.279	692.892	913.837	929.271	894.923	925.249	401.192	407.206	416.266	414.914	132.175	134.298	137.641	148.158	25.7207	723.363	732.661	739.242	745.832	830.331	831.098	824.902	826.428	747.813	746.748	731.067	747.381	882.651	881.288	880.325	879.716	23.6396	775.491	782.084	751.828	605.385	26.2357	653.625	676.001
25.7601	622.079	615.868	600.107	628.976	663.74	660.559	661.585	657.275	683.697	663.425	689.423	692.188	911.519	927.249	893.618	924.078	400.376	406.15	415.516	414.191	131.746	134.166	137.245	148.149	25.7601	723.773	731.629	738.778	744.049	829.657	829.06	823.63	824.273	746.504	745.466	729.821	745.89	881.885	880.521	878.854	878.652	23.6647	777.037	780.356	751.661	604.937	26.2787	651.811	675.575
25.7996	619.857	616.111	599.207	627.475	663.002	660.436	661.018	656.049	682.882	663.613	688.923	690.789	911.348	926.208	892.761	922.588	399.896	405.903	415.149	414.197	131.848	134.028	137.151	147.886	25.7996	721.447	730.328	737.094	744.114	828.613	828.299	822.581	823.528	744.367	743.942	729.686	744.568	879.821	879.135	877.266	877.353	23.6898	774.337	780.085	751.271	604.937	26.3217	652.295	674.635
25.839	620.538	613.762	599.076	626.859	661.508	658.685	658.963	655.422	681.223	662.45	687.521	690.366	909.466	925.079	891.638	921.716	399.164	404.668	414.203	412.421	131.641	134.351	136.632	147.488	25.839	721.248	729.003	736.13	742.784	827.392	827.194	820.991	821.421	742.984	742.879	728.086	743.721	878.11	878.788	875.177	876.126	23.7149	773.528	779.504	750.93	604.545	26.3647	649.34	672.458
25.8785	617.287	613.598	596.335	625.788	660.271	658.211	657.979	653.917	681.374	662.345	687.482	688.741	909.021	923.633	890.423	920.895	399.226	404.403	413.779	412.731	131.427	133.89	136.72	147.451	25.8785	718.626	727.927	734.684	740.673	826.021	826.293	819.695	820.225	742.82	742.02	727.231	743.279	877.667	876.995	874.522	874.501	23.74	772.932	779.146	750.211	604.043	26.4077	649.153	671.148
25.9179	618.141	612.399	596.483	624.946	658.713	657.243	656.945	653.53	680.557	660.238	685.748	688.484	907.496	922.075	889.52	918.781	397.778	403.148	413.414	411.29	131.21	133.455	136.81	147.255	25.9179	718.762	726.82	733.68	739.201	823.741	824.554	818.954	819.15	741.247	740.607	724.937	741.568	875.648	876.563	873.168	872.995	23.7651	774.28	778.38	749.119	603.624	26.4507	646.651	670.604
25.9574	616.371	611.389	594.673	623.085	658.135	655.335	656.604	651.83	679.752	660.726	684.787	686.628	906.127	921.362	887.508	917.608	396.815	402.721	412.565	411.386	130.995	133.296	136.583	147.155	25.9574	716.2	725.947	732.249	738.722	822.454	823.59	817.435	817.347	739.786	740.141	725.141	739.661	875.422	875.008	873.436	872.877	23.7902	771.839	777.989	748.724	603.029	26.4937	646.657	669.502
25.9968	616.3	610.11	593.585	622.099	656.861	654.279	654.997	651.137	678.128	658.673	683.28	686.422	903.957	919.715	887.258	916.273	397.266	402.263	412.184	410.329	130.91	133.146	136.303	147.213	25.9968	716.692	724.57	731.391	737.26	820.973	822.666	816.303	816.774	738.897	738.341	723.205	739.623	873.401	873.037	870.801	871.471	23.8153	772.856	776.793	749.16	602.357	26.5367	644.363	668.48
26.0363	613.648	611.395	592.954	621.137	655.393	653.96	654.513	649.054	676.624	658.642	682.489	684.881	903.202	918.593	885.219	915.199	396.408	402.122	411.308	410.184	130.755	133.163	136.103	146.781	26.0363	714.043	723.397	730.782	736.713	819.336	820.216	814.345	815.628	737.11	736.812	723.032	738.025	872.629	872.135	869.829	868.393	23.8404	770.811	777.357	748.054	602.075	26.5797	644.115	667.589
26.0757	614.547	609.342	592.503	620.845	654.935	652.228	652.905	648.504	676.242	656.585	682.23	684.598	902.057	917.918	884.601	913.569	395.58	401.038	411.154	409.182	130.308	132.738	136.131	146.418	26.0757	714.565	721.7	729.449	735.314	817.797	818.185	813.8	813.623	735.794	735.279	721.331	738.268	871.166	870.821	867.948	868.769	23.8655	772.835	775.429	747.441	601.461	26.6227	642.225	666.123
26.1152	612.045	608.326	591.531	619.59	654.035	652.268	652.603	647.343	675.048	656.573	680.014	683.682	901.806	917.02	883.092	913.011	395.016	400.619	410.153	409.04	130.315	132.567	135.905	146.292	26.1152	711.742	721.182	727.983	733.687	816.094	818.09	811.241	813.383	734.907	734.203	719.462	735.545	869.926	870.207	867.26	867.095	23.8906	769.427	776.513	747.266	601.404	26.6657	641.57	664.608
26.1547	612.802	607.566	590.999	619.12	652.939	651.197	650.324	646.504	674.012	654.367	679.759	683.263	900.035	914.555	880.87	910.236	394.602	399.948	409.909	408.439	130.187	132.339	135.459	146.21	26.1547	712.115	720.008	726.927	732.871	815.465	816.709	810.266	811.982	733.903	732.832	719.072	734.405	869.515	868.201	865.562	866.44	23.9157	771.084	774.528	747.24	600.999	26.7087	639.599	663.351
26.1941	610.251	606.586	589.183	618.904	650.745	649.581	650.478	646.121	673.069	654.859	678.439	681.353	897.665	913.678	879.944	910.01	393.995	399.396	409.315	407.828	129.954	132.33	135.428	145.757	26.1941	708.534	719.035	725.718	731.671	813.238	815.608	809.505	811.18	730.961	731.607	718.58	732.892	866.464	866.838	864.093	864.105	23.9408	768.376	775.136	746.285	600.212	26.7517	638.865	662.035
26.2336	611.132	605.452	588.664	617.378	649.889	649.035	649.192	644.756	672.319	653.384	678.108	681.304	897.401	912.106	878.962	908.623	393.249	398.376	408.736	407.586	129.984	132.02	135.426	146.12	26.2336	708.741	717.723	724.573	730.845	812.808	814.625	807.731	809.566	731.421	730.01	717.069	732.099	866.307	865.831	863.186	862.532	23.9659	770.986	773.019	746.147	599.474	26.7947	636.83	660.918
26.273	608.739	605.404	587.707	616.576	648.888	648.302	648.636	643.292	670.876	653.254	677.46	679.911	896.584	911.137	878.293	907.156	392.937	397.949	407.694	406.93	130.03	131.916	135.006	145.568	26.273	707.309	716.137	723.432	729.397	811.528	812.989	806.164	809.163	729.826	729.491	716.049	730.316	864.76	863.657	862.301	862.754	23.991	767.648	773.733	745.007	599.05	26.8377	636.951	658.917
26.3125	609.208	604.178	587.063	614.983	648.332	646.978	647.168	642.625	670.578	651.365	676.503	679.397	894.624	909.155	876.552	904.327	392.3	396.84	407.301	405.467	129.498	131.853	134.907	145.803	26.3125	708.172	714.737	722.192	728.962	810.482	812.043	805.348	807.38	729.225	727.751	715.042	729.533	864.131	863.078	860.995	861.717	24.0161	769.291	771.435	744.228	598.552	26.8807	633.96	658.312
26.3519	605.932	603.281	585.555	613.813	647.496	645.848	645.833	640.471	669.941	650.424	675.793	678.051	892.723	908.1	874.853	903.83	391.56	396.833	406.603	405.608	129.583	131.664	134.839	145.57	26.3519	705.263	714.053	720.68	726.981	809.391	810.344	803.362	806.498	727.76	727.491	713.039	727.786	862.387	861.969	859.388	859.684	24.0412	766.748	772.018	743.568	598.557	26.9237	634.07	656.782
26.3914	606.7	601.801	585.346	612.999	646.45	644.734	644.676	640.022	668.576	649.169	674.541	676.999	892.155	906.657	874.295	902.421	391.057	396.377	406.043	404.36	128.842	131.208	134.624	145.423	26.3914	705.549	712.482	719.82	725.667	807.229	809.213	802.49	804.888	727.17	725.649	710.989	726.667	860.625	860.538	856.503	859	24.0663	767.667	770.516	742.727	598.244	26.9667	631.031	655.398
26.4308	604.138	600.642	584.077	611.791	644.777	643.837	644.462	638.399	667.137	649.67	673.156	676.449	890.743	905.675	873.256	901.501	390.365	395.571	405.502	404.199	128.957	131.146	134.447	145.048	26.4308	703.037	711.638	718.532	724.978	806.699	808.224	800.268	800.93	724.796	724.603	709.939	726.594	859.242	858.338	856.296	857.016	24.0914	765.39	771.626	742.124	597.651	27.0097	630.861	654.207
26.4703	604.884	599.257	583.561	610.759	643.843	642.359	643.003	638.011	666.225	647.989	671.986	675.681	888.506	904.141	871.199	900.089	389.9	395.054	404.631	403.166	128.611	131.509	134.004	145.083	26.4703	703.098	710.653	717.472	723.344	805.463	806.871	799.3	800.695	723.506	723.983	708.72	724.839	858.196	856.852	854.75	854.981	24.1165	766.969	769.135	741.825	597.074	27.0528	628.119	652.866
26.5097	602.124	598.996	582.515	610.373	642.218	642.102	642.538	636.855	665.155	647.445	671.572	673.634	887.309	902.781	869.567	898.847	389.08	394.306	404.072	402.532	128.547	131.068	133.966	144.405	26.5097	700.473	709.613	716.422	723.048	804.003	804.974	797.532	800.145	722.228	721.541	707.994	723.454	856.902	855.28	852.856	853.913	24.1416	764.225	770.877	741.123	596.876	27.0958	628.511	651.695
26.5492	603.124	597.305	581.65	609.05	641.153	640.378	640.536	635.611	664.241	645.997	670.363	673.283	885.549	901.654	868.205	897.37	388.474	393.264	403.543	402.068	128.672	130.854	133.878	144.189	26.5492	701.152	708.444	714.878	721.18	802.895	803.68	796.924	798.69	721.077	720.275	706.812	722.88	855.54	854.624	852.635	852.633	24.1667	765.334	767.956	741.462	595.996	27.1388	626.499	649.495
26.5886	599.945	596.946	580.086	607.021	639.829	639.706	638.887	634.7	664.244	645.891	670.055	672.373	884.47	900.209	866.855	895.92	388.088	392.927	402.913	401.824	128.476	130.64	133.576	143.897	26.5886	698.856	707.333	713.514	719.677	801.054	802.457	795.101	797.553	719.713	719.175	705.674	720.881	854.515	853.468	850.912	850.907	24.1918	762.365	769.767	740.779	596.161	27.1818	626.605	648.585
26.6281	600.824	595.707	579.617	606.308	638.998	638.752	637.396	634.004	663.089	644.238	669.048	671.791	883.134	898.229	865.833	894.523	387.4	391.952	402.13	400.341	127.862	130.293	133.745	143.958	26.6281	699.612	706.296	712.611	718.333	799.549	800.493	794.444	795.125	718.424	717.99	704.616	719.651	853.362	851.757	849.91	850.272	24.2169	763.723	767.703	739.942	595.27	27.2248	623.184	647.797
26.6675	598.012	595.582	578.253	605.99	637.44	637.323	636.526	632.617	661.645	642.978	667.834	669.945	881.642	897.316	864.04	893.816	386.24	391.503	401.628	400.068	127.991	130.066	133.304	143.77	26.6675	697.132	705.107	710.959	716.841	798.034	799.006	793.266	794.383	717.202	716.967	703.679	718.534	851.671	849.771	848.979	848.636	24.242	761.12	769.452	738.865	595.585	27.2678	622.732	646.421
26.707	598.721	594.17	577.665	605.825	636.797	635.854	634.994	631.486	660.818	641.795	666.682	668.798	880.321	896.26	863.155	892.239	385.55	391.074	400.704	399.587	127.834	129.992	133.263	143.921	26.707	696.772	703.519	710.607	715.307	796.47	797.995	791.688	792.251	716.5	715.921	702.313	717.406	850.383	848.818	847.632	847.327	24.2671	763.222	766.911	738.505	594.337	27.3108	620.479	644.939
26.7464	595.742	593.242	576.019	604.227	635.83	635.222	634.616	629.683	659.78	641.711	666.078	668.021	879.282	894.725	861.417	890.668	385.193	390.27	399.899	399.213	127.693	129.909	132.814	143.787	26.7464	693.891	702.285	708.483	713.482	795.305	796.268	789.828	791.831	714.503	714.591	700.621	715.819	848.88	848.028	846.169	846.381	24.2922	760.473	767.217	738.461	594.441	27.3538	620.752	643.36
26.7859	596.651	591.304	575.753	603.035	634.915	633.532	633.171	628.863	659.036	640.273	664.956	667.353	877.399	892.514	859.926	889.353	384.394	389.2	399.263	398.023	127.455	129.771	132.64	143.29	26.7859	693.729	701.062	707.627	712.967	794.279	795.055	788.796	790.013	713.766	712.743	699.351	714.771	847.78	847.147	844.787	844.804	24.3173	762.052	765.556	738.009	593.488	27.3968	617.7	641.857
26.8254	592.602	590.953	574.894	602.108	633.4	632.511	632.649	627.613	657.83	639.377	663.561	666.176	875.702	891.555	859.153	888.009	383.463	388.69	398.452	396.996	127.191	129.626	132.46	143.087	26.8254	691.751	700.577	707.303	712.379	792.493	793.783	787.323	788.475	712.242	711.204	698.273	713.584	846.184	845.815	843.778	844.022	24.3424	759.01	766.845	736.652	593.482	27.4398	618.343	640.843
26.8648	593.774	589.477	573.971	601.292	632.23	631.656	630.969	626.701	656.345	638.735	662.816	665.44	874.17	890.336	857.31	886.928	382.768	388.091	397.553	396.781	127.097	129.466	132.209	142.913	26.8648	691.483	699.1	705.585	710.346	791.61	792.043	786.246	786.697	710.884	710.65	697.133	712.284	844.41	843.938	842.412	842.469	24.3675	761.666	763.799	736.863	593	27.4828	615.868	639.521
26.9043	591.955	589.198	573.107	600.292	631.233	630.561	629.225	625.722	655.26	637.42	661.496	664.151	873.065	889.282	855.291	885.621	382.242	387.436	397.243	396.625	127.006	129.194	132.154	142.94	26.9043	688.589	698.126	704.462	710.154	789.959	790.679	784.041	785.962	709.56	709.64	695.741	710.953	843.624	842.205	841.699	840.445	24.3926	758.212	765.802	735.896	592.703	27.5258	615.386	637.979
26.9437	592.354	587.512	572.274	599.394	630.096	629.096	628.276	625.138	654.17	636.228	660.215	662.874	871.753	888.202	854.805	884.063	381.746	387.12	396.97	395.74	126.673	129.087	132.03	142.819	26.9437	688.491	696.947	703.727	708.875	788.584	789.04	782.086	784.198	708.249	707.996	694.298	709.765	842.9	841.115	840.421	839.435	24.4177	759.201	763.27	735.758	591.192	27.5688	612.59	636.646
26.9832	591.043	585.745	571.266	598.353	629.146	627.909	627.842	624.211	652.697	635.702	659.327	661.584	869.917	886.315	853.874	883.045	381.158	386.721	395.898	394.886	126.503	128.909	131.658	142.227	26.9832	687.04	695.643	701.871	707.509	787.843	788.203	780.512	781.963	706.901	706.008	693.052	708.467	841.169	840.142	838.874	838.56	24.4428	758.405	763.26	734.846	591.355	27.6118	612.249	635.165
27.0226	590.515	584.866	570.294	597.527	627.875	627.076	626.72	622.581	652.327	634.254	658.171	660.613	868.725	885.059	851.817	881.728	380.505	385.935	395.032	394.376	126.369	128.601	131.42	141.944	27.0226	686.252	694.701	700.489	706.177	786.126	786.584	779.571	780.756	705.968	704.798	691.859	707.496	839.145	838.603	837.283	837.477	24.4679	758.585	760.996	733.73	590.151	27.6548	611.032	633.311
27.0621	591.167	584.043	569.265	596.777	626.159	626.028	625.412	621.334	652.102	632.795	657.033	660.324	867.516	883.349	850.059	880.316	379.951	385.066	394.656	393.596	126.285	128.399	131.407	141.918	27.0621	683.197	693.674	698.919	705.105	784.421	784.677	778.149	779.705	704.927	703.799	690.817	706.095	837.409	836.482	835.434	836.229	24.493	755.327	763.592	733.413	590.479	27.6978	610.568	631.979
27.1015	587.819	583.585	567.997	594.771	625.203	624.737	624.841	620.14	650.705	632.266	656.472	659.141	866.099	881.212	848.723	878.868	378.93	384.228	394.107	392.94	126.16	128.163	131.04	141.75	27.1015	683.198	691.939	697.811	703.569	783.21	783.117	776.168	778.24	703.423	702.928	689.692	704.601	835.921	834.83	833.92	834.904	24.5181	757.052	761.037	732.844	590.231	27.7408	606.966	631.033
27.141	587.369	582.824	567.143	593.22	624.702	623.502	623.523	618.998	649.374	631.102	656.065	657.828	864.923	880.066	847.611	877.092	378.173	383.375	393.873	392.222	125.787	127.935	130.856	141.699	27.141	680.666	690.914	697.199	702.385	781.728	782.168	774.526	777.324	701.556	701.438	688.325	703.769	834.778	833.924	832.828	833.115	24.5432	753.887	762.884	731.889	589.596	27.7838	607.38	629.058
27.1804	585.539	581.78	566.09	592.653	623.664	622.368	622.38	617.62	648.438	630.454	655.272	656.662	863.331	878.744	846.498	876.035	377.805	383.053	393.236	391.555	125.671	127.737	130.924	141.319	27.1804	680.605	689.444	696.076	701.173	780.101	780.973	773.531	775.751	700.086	699.56	686.961	702.743	833.801	833.158	831.372	831.663	24.5683	755.443	759.741	731.775	588.383	27.8268	604.037	627.788
27.2199	586.552	580.953	565.305	591.682	622.546	621.013	621.162	616.466	647.935	629.458	654.116	655.811	861.568	877.155	845.345	874.385	377.377	382.387	392.242	391.201	125.491	127.49	130.838	141.15	27.2199	680.69	687.734	694.609	699.822	778.665	779.303	772.505	773.71	698.755	698.447	685.372	701.23	832.237	831.721	829.968	830.902	24.5934	752.88	761.189	731.536	588.027	27.8698	603.831	626.188
27.2593	584.25	579.207	564.282	590.794	621.016	619.918	620.379	615.885	646.61	628.316	652.462	654.894	860.292	875.928	844.035	872.524	377.245	381.482	391.56	390.432	125.312	127.221	130.683	140.933	27.2593	678.008	686.425	693.257	698.749	777.136	777.691	771.104	772.537	697.52	697.326	683.536	699.268	830.502	830.209	828.382	829.682	24.6185	754.659	758.747	731.041	588.097	27.9128	601.187	625.212
27.2988	585.003	577.5	563.305	589.631	620.335	618.291	618.769	615.319	645.497	627.406	651.316	653.679	858.996	874.401	842.746	871.47	376.186	381.053	390.99	389.58	124.866	127.191	130.163	140.633	27.2988	677.756	685.05	692.12	697.448	775.174	775.93	769.871	771.305	696.833	695.995	682.256	697.85	829.148	828.954	826.68	828.054	24.6436	751.487	759.644	730.313	587.956	27.9558	601.029	624.009
27.3382	581.752	577.318	562.417	588.736	619.136	617.691	617.668	613.694	644.814	626.477	650.15	653.038	857.177	872.688	841.804	870.422	375.285	380.874	390.64	389.048	124.868	127.13	130.076	140.429	27.3382	675.209	683.779	690.133	696.172	773.501	774.455	768.271	769.391	695.877	694.213	681.166	696.612	827.698	827.192	825.678	826.77	24.6687	753.155	757.667	730.159	586.83	27.9989	597.498	621.462
27.3777	582.503	575.86	561.852	587.927	618.217	616.33	615.673	612.559	643.51	624.524	648.945	652.253	856.304	871.146	839.706	868.294	374.575	380.275	389.322	388.706	124.515	127.018	129.96	140.272	27.3777	675.178	682.714	689.271	694.51	772.336	772.798	766.555	767.791	694.52	692.053	679.85	694.925	826.966	825.858	823.804	825.306	24.6938	752.773	758.415	729.433	586.916	28.0419	597.573	620.059
27.4171	579.78	575.5	559.914	586.148	615.968	615.245	615.238	611.259	642.557	624.436	648.42	650.204	854.864	870.195	837.923	867.435	374.225	379.111	388.386	388.062	124.33	126.782	129.706	139.807	27.4171	673.055	682.328	687.869	693.311	771.037	770.763	765.13	766.776	692.313	690.649	678.708	693.643	825.894	824.614	822.506	823.39	24.7189	753.037	756.545	729.087	586.164	28.0849	595.136	619.578
27.4566	579.925	573.437	559.272	585.053	614.764	613.172	614.053	610.94	641.667	622.993	647.988	649.777	854.154	868.594	836.689	865.504	372.886	378.003	388.054	387.012	124.065	126.557	129.63	139.829	27.4566	673.156	680.346	687.713	691.507	769.633	769.019	763.784	764.616	690.866	689.757	676.929	692.375	823.81	823.556	821.28	822.667	24.744	748.597	758.14	727.682	586.19	28.1279	594.615	617.911
27.4961	578.142	573.157	558.201	584.427	613.471	612.873	612.639	608.979	640.393	622.162	646.369	649.04	852.815	866.597	835.192	864.218	372.441	377.394	387.122	386.092	124.082	126.531	129.803	139.508	27.4961	670.54	679.547	686.058	690.92	768.296	768.317	761.868	764.169	689.881	688.216	675.09	691.286	822.481	822.029	820.264	821.216	24.7691	750.735	755.968	727.657	585.318	28.1709	592.682	616.459
27.5355	578.054	572.085	556.937	583.308	612.668	611.707	610.948	607.55	640.026	620.564	645.173	648.616	851.156	865.479	833.742	863.255	371.865	377.051	386.984	385.095	123.791	126.231	129.284	139.831	27.5355	670.867	678.036	684.701	688.776	766.394	766.384	761.06	762.47	689.017	686.95	674.284	689.579	821.256	820.666	818.885	819.402	24.7942	747.802	756.612	727.574	585.435	28.2139	591.821	614.962
27.575	574.826	571.017	556.349	582.103	610.6	610.549	610.402	606.793	638.56	620.49	644.318	647.164	850.149	863.851	832.062	861.935	371.384	376.564	386.313	384.824	123.811	126.039	129.39	139.613	27.575	667.818	676.169	682.668	687.583	764.468	765.353	758.688	760.448	686.838	685.525	673.848	687.845	819.631	818.975	817.164	818.244	24.8193	749.083	755.338	727.058	584.215	28.2569	588.797	613.402
27.6144	575.743	569.713	555.326	581.112	609.728	609.114	608.501	606.362	638.159	619.868	642.752	646.126	848.722	863.104	830.908	859.801	370.21	376.034	385.15	383.658	123.424	125.597	128.757	139.428	27.6144	667.58	674.553	681.585	686.39	763.354	762.862	756.992	758.096	685.828	683.858	672.29	686.827	818.935	817.342	815.058	816.932	24.8444	746.624	755.774	725.953	584.348	28.2999	588.295	611.508
27.6539	572.365	568.677	554.504	579.325	608.276	607.926	607.959	604.542	635.86	618.234	642.117	644.747	846.676	861.295	829.39	859.228	369.72	375.208	384.056	383.58	123.397	125.541	128.575	139.097	27.6539	665.622	674.001	680.1	685.733	761.505	761.437	755.816	757.474	683.853	682.809	670.512	684.641	818.336	815.855	813.643	815.445	24.8695	748.255	752.924	725.342	583.879	28.3429	586.004	610.029
27.6933	573.367	566.701	553.737	578.769	607.808	606.861	605.757	602.942	635.002	616.978	640.726	644.142	845.303	858.584	827.012	857.431	368.966	374.374	383.455	382.703	123.253	125.368	128.445	138.514	27.6933	665.754	672.747	679.572	683.56	760.521	759.7	754.223	755.558	682.744	681.295	668.957	683.898	816.281	814.689	812.746	813.319	24.8946	744.313	754.505	724.485	583.1	28.3859	586.139	608.593
27.7328	571.2	566.851	551.601	577.853	605.723	605.744	605.183	601.785	634.229	616.732	639.534	642.255	843.088	857.04	826.354	855.552	367.894	373.956	382.716	382.179	122.998	125.244	128.3	138.066	27.7328	662.3	671.614	678.034	682.7	758.157	758.95	753.06	754.9	681.694	680.348	667.901	682.621	814.98	813.94	811.144	812.073	24.9197	745.458	753.634	724.263	582.581	28.4289	582.981	607.965
27.7722	571.61	565.456	550.917	576.543	604.435	604.756	603.797	600.337	633.022	615.455	637.866	641.776	841.504	855.446	824.524	852.651	367.475	372.89	381.778	381.332	122.826	125.171	128.079	138.163	27.7722	661.69	669.877	676.485	680.697	756.733	757.419	750.395	753.162	679.75	678.739	667.043	680.839	813.898	811.861	809.215	811.248	24.9448	744.087	753.342	724.2	582.56	28.4719	583.152	606.108
27.8117	568.831	563.878	549.864	575.674	602.949	603.365	602.659	599.379	631.784	614.884	637.228	640.132	840.915	854.934	822.124	853.124	367.275	372.743	381.518	380.453	122.996	125.148	128.075	138.089	27.8117	660.18	668.483	675.001	680.922	755.314	756.544	749.962	752.621	678.122	677.339	664.698	679.415	812.577	809.662	808.12	809.792	24.9699	745.777	750.656	723.684	581.686	28.5149	580.043	604.466
27.8511	569.687	562.141	549.338	574.517	601.92	601.502	601.114	597.921	631.219	613.763	635.721	639.893	839.516	852.502	822.046	850.844	365.873	371.69	380.671	379.843	122.415	124.826	127.59	138.035	27.8511	660.004	666.944	673.7	679.402	754.199	756.04	748.415	751.023	677.163	675.383	663.428	677.689	810.204	808.804	806.316	808.588	24.995	742.254	751.435	722.624	581.067	28.5579	579.851	602.769
27.8906	566.185	562.394	546.741	573.235	601.047	600.992	600.225	596.345	629.684	613.117	634.478	638.299	837.867	851.545	821.088	849.548	365.435	371.199	380.854	379.454	122.622	124.761	127.809	137.559	27.8906	657.297	666.281	672.252	677.69	752.378	753.512	746.642	748.159	675.459	674.111	662.437	676.515	809.268	807.86	805.08	807.102	25.0201	744.338	750.563	721.962	580.691	28.6009	578.325	600.957
27.93	567.418	561.065	545.767	571.696	599.861	599.839	598.688	595.658	629.269	612.042	633.66	637.69	836.602	849.604	818.857	847.155	365.073	369.608	379.216	378.337	122.128	124.374	127.257	137.766	27.93	656.749	665.719	671.164	675.594	750.298	751.568	745.253	745.833	673.888	673.331	660.382	674.798	808.358	806.071	803.431	804.968	25.0452	742.368	750.699	721.235	580.698	28.6439	578.367	599.157
27.9695	563.779	560.12	545.307	571.232	598.58	598.012	598.17	593.34	627.997	611.361	633.642	636.168	834.272	848.053	816.974	846.657	364.626	368.901	378.436	377.859	121.911	124.366	127.061	137.369	27.9695	655.705	663.383	669.483	675.024	749.256	750.702	743.448	746.131	672.618	672.193	659.706	673.772	806.493	804.677	802.836	803.717	25.0703	743.312	749.608	720.893	579.627	28.6869	575.796	597.629
28.0089	564.411	558.522	544.062	570.047	597.104	597.077	596.557	592.136	626.446	609.166	632.361	636.026	833.12	846.011	815.416	843.702	362.332	368.461	378.025	377.282	121.408	123.819	126.919	136.845	28.0089	654.513	661.864	667.999	673.756	747.23	748.565	742.451	743.517	671.328	671.159	657.617	672.006	804.576	802.758	800.366	802.521	25.0954	741.232	749.471	720.735	578.743	28.7299	575.429	596.065
28.0484	561.951	557.672	542.855	568.391	595.67	596.192	595.457	591.024	626.027	608.903	631.43	633.749	831.379	844.965	813.506	842.455	362.667	368.119	377.322	376.257	121.493	123.65	126.832	136.809	28.0484	651.129	661.133	667.382	671.939	745.62	747.174	740.464	741.449	670.127	668.682	656.264	670.575	803.293	801.811	798.137	800.345	25.1205	742.703	748.293	720.602	578.02	28.7729	571.827	594.756
28.0878	562.002	555.957	542.346	567.129	594.601	594.564	593.615	590.011	624.653	606.79	630.176	632.617	830.268	842.677	811.524	840.701	362.115	366.552	376.366	376.204	120.925	123.802	126.504	136.752	28.0878	650.915	659.815	665.522	669.736	743.704	745.346	738.888	739.316	668.586	667.787	655.078	669.343	801.764	800.549	797.625	799.178	25.1456	741.005	748.205	720.394	577.769	28.8159	571.519	593.114
28.1273	559.232	555.172	541.076	566.119	593.394	593.789	593.196	588.67	623.007	607.419	629.57	631.591	829.011	842.254	810.681	839.415	361.161	366.423	376.039	375.813	120.84	123.557	126.349	136.59	28.1273	649.537	658.081	664.797	669.473	742.038	744.116	738.025	738.74	666.417	666.446	653.848	667.789	800.77	798.886	796.948	797.219	25.1707	740.688	747.519	719.378	577.19	28.8589	569.019	591.171
28.1668	559.895	553.684	540.265	565.098	592.019	591.941	591.583	588.339	622.731	605.104	627.906	631.453	826.634	840.629	810.099	837.433	360.644	365.162	374.988	374.088	120.545	123.32	125.949	136.134	28.1668	649.381	656.146	663.941	667.546	740.441	742.012	736.698	735.924	664.863	664.52	652.223	667.131	799.775	797.207	795.349	796.051	25.1958	740.043	746.996	719	577.151	28.9019	569.037	589.881
28.2062	557.261	553.475	538.692	564.457	589.776	590.518	590.341	586.478	620.453	604.967	626.886	629.582	824.689	838.577	807.551	837.062	359.629	364.646	374.183	373.552	120.756	123.033	125.64	136.019	28.2062	646.175	654.809	661.953	665.945	740.359	741.672	734.915	736.189	664.132	664.066	650.711	664.857	797.064	795.911	794.013	794.619	25.2209	740.17	746.302	718.719	576.976	28.945	565.381	589.261
28.2457	557.676	551.855	537.547	562.914	588.585	589.449	588.713	585.972	620.618	603.173	626.625	628.862	823.972	836.28	806.152	834.893	359.302	363.719	373.222	372.728	120.488	122.54	125.853	136.177	28.2457	646.319	654.075	660.74	664.28	738.314	739.312	732.92	733.951	662.112	662.486	649.462	663.788	795.41	794.579	791.999	792.38	25.246	740.701	744.657	717.99	576.079	28.988	564.783	586.946
28.2851	554.456	551.005	536.179	561.341	587.981	588.738	587.024	584.159	618.509	601.971	625.814	627.337	821.798	835.901	805.193	833.355	358.416	364.062	372.306	371.877	120.526	122.61	125.661	136.019	28.2851	643.454	652.908	659.65	663.762	736.107	737.904	731.142	732.405	660.194	660.525	648.19	661.969	794.6	794.035	790.499	791.044	25.2711	739.697	743.916	717.534	576.111	29.031	563.039	584.599
28.3246	555.129	549.767	535.929	560.446	586.46	586.325	586.469	582.717	617.585	600.722	624.273	625.399	820.846	833.343	803.098	831.11	358.031	362.403	371.737	371.414	120.372	122.382	125.441	135.269	28.3246	642.491	651.744	658.373	661.537	734.229	735.512	729.838	729.174	659.252	659.703	645.968	661.033	793.14	791.058	789.401	789.284	25.2962	740.275	743.571	716.641	575.959	29.074	561.279	582.822
28.364	552.126	549.057	534.122	559.553	585.283	585.725	585.333	581.017	617.078	600.338	623.432	624.069	818.861	832.261	801.778	829.775	357.56	362.293	371.134	370.963	120.081	122.131	125.025	135.188	28.364	640.08	649.397	656.246	660.938	733.596	734.61	727.983	728.995	658.093	657.566	645.923	658.99	791.288	789.175	787.929	789.432	25.3213	737.853	744.081	715.455	575.134	29.117	561.008	581
28.4035	553.005	546.827	533.145	558.367	584.228	584.126	583.442	580.634	615.563	598.003	622.138	624.243	817.14	829.702	799.589	828.848	356.167	360.38	370.441	370.167	119.507	121.935	125.01	135.038	28.4035	639.852	648.06	655.224	659.109	731.456	732.846	726.103	726.286	655.959	655.519	643.592	657.929	790.243	787.855	786.291	787.236	25.3464	739.012	742.558	715.121	574.515	29.16	558.317	580.042
28.4429	549.601	546.037	532.014	557.383	582.611	583.311	582.183	579.879	614.832	597.391	620.23	622.632	815.339	828.999	797.561	827.254	356.12	360.409	369.796	369.356	119.455	122.015	124.858	134.946	28.4429	637.123	647.147	653.847	658.212	728.69	730.497	724.93	725.474	654.689	654.232	642.776	656.045	788.49	786.574	784.947	786.499	25.3715	736.598	743.036	714.712	574.507	29.203	557.516	578.463
28.4824	549.869	544.692	531.518	555.909	581.57	581.228	580.997	578.072	613.909	596.472	619.491	621.596	813.416	828.192	798.536	824.656	355.633	359.407	369.286	368.545	119.364	122.174	124.784	134.813	28.4824	636.834	645.35	652.258	656.651	727.474	728.769	723.323	723.304	653.218	653.361	640.83	655.633	786.843	784.544	783.542	784.466	25.3966	738.501	740.658	713.775	573.923	29.246	554.374	576.803
28.5218	547.957	544.033	529.884	554.653	580.933	580.079	579.5	576.395	611.218	595.868	618.207	620.579	812.541	826.284	795.089	823.872	354.497	359.372	368.19	367.782	119.455	121.829	124.396	134.58	28.5218	633.968	643.793	651.208	655.796	726.698	726.52	721.114	722.513	650.729	651.793	639.42	652.625	786.008	784.297	782.424	783.239	25.4217	734.396	742.503	713.268	573.494	29.289	553.844	575.247
28.5613	548.071	542.441	529.192	553.626	579.154	578.745	578.144	575.087	610.934	594.25	617.268	619.899	810.637	824.687	793.256	822.292	353.594	357.789	367.547	367.069	119.038	121.378	124.493	134.383	28.5613	634.125	642.01	649.122	654.162	724.357	724.925	720.282	720.245	649.734	650.393	637.406	651.923	783.733	782.201	780.797	781.602	25.4468	736.515	740.128	713.305	572.164	29.332	552.018	573.87
28.6007	545.039	541.318	527.586	552.306	578.041	578.612	577.013	574.048	609.901	593.841	616.484	617.905	808.177	822.213	792.09	820.94	353.007	357.999	366.993	366.373	118.97	120.817	123.971	134.246	28.6007	631.393	641.124	647.616	652.824	723.18	723.906	718.536	718.243	648.935	648.798	635.814	650.171	782.241	780.89	778.893	778.623	25.4719	733.88	741.043	712.587	572.555	29.375	551.471	571.942
28.6402	545.383	539.519	526.599	551.527	576.461	576.331	575.72	573.374	608.96	591.989	615.097	616.939	807.664	820.666	790.71	818.609	351.448	356.597	366.264	364.835	118.803	120.901	123.372	134.124	28.6402	630.927	639.098	645.588	650.819	721.137	721.328	716.812	715.761	647.731	646.423	634.539	648.277	781.982	779.54	776.779	777.701	25.497	735.706	737.764	712.594	571.116	29.418	548.398	569.928
28.6796	541.69	539.49	525.402	550.362	575.055	574.641	574.048	571.894	608.09	590.303	614.047	615.3	805.38	819.239	788.756	817.119	351.295	356.208	365.349	364.502	118.453	120.725	123.506	133.806	28.6796	628.767	638.709	644.808	650.35	720.333	719.809	715.046	715.759	645.217	645.46	632.627	646.642	779.178	778.401	775.296	776.403	25.5221	731.248	739.789	711.233	571.194	29.461	547.685	567.61
28.7191	542.528	537.999	524.04	548.859	574.314	573.404	572.888	570.552	607.497	588.991	612.907	614.996	803.283	817.847	786.635	814.728	349.955	355.003	364.465	363.784	118.206	120.402	123.433	133.623	28.7191	628.932	637.095	643.244	648.164	717.417	718.224	713.29	713.141	643.801	644.254	631.138	645.059	777.46	776.274	774.064	775.17	25.5472	731.507	738.444	709.803	570.347	29.504	544.871	566.205
28.7585	540.986	536.326	522.909	548.511	572.28	572.001	571.963	569.939	605.503	588.621	611.825	614.426	802.426	816.804	785.13	813.856	349.339	354.782	364.222	363.836	118.043	120.471	123.483	133.308	28.7585	626.321	635.502	641.427	647.348	715.708	716.528	711.856	712.9	641.9	641.004	629.734	643.489	775.922	774.438	772.593	773.065	25.5723	731.313	738.457	709.196	570.563	29.547	544.311	564.607
28.798	541.159	534.644	522.401	546.644	571.223	570.308	570.204	568.048	604.405	587.377	610.562	613.741	800.909	815.233	783.528	812.224	348.635	353.798	362.943	362.762	117.792	120.466	123.208	133.264	28.798	625.572	633.409	640.321	645.412	713.546	715.214	709.908	710.024	640.477	640.443	627.908	641.907	774.327	773.308	769.932	771.463	25.5974	732.989	736.301	709.248	569.345	29.59	541.468	563.315
28.8375	539.919	533.553	521.385	545.818	570.193	569.605	568.454	566.238	603.305	586.487	609.285	612.167	799.424	813.124	781.739	810.806	348.162	352.791	362.126	361.958	117.767	120.224	122.772	132.895	28.8375	623.214	631.889	637.909	644.361	712.917	713.238	707.285	708.779	639.019	638.553	627.043	640.505	772.993	771.838	768.662	770.313	25.6225	729.744	736.752	709.409	569.447	29.633	540.963	560.93
28.8769	539.313	532.185	519.777	544.517	568.683	567.924	567.226	564.849	601.853	584.957	607.772	611.477	797.316	810.905	779.746	809.082	347	352.126	361.945	360.985	117.391	119.598	122.507	132.563	28.8769	623.122	630.283	636.331	642.56	710.581	711.589	705.919	706.989	637.921	637.582	624.813	638.837	771.196	770.201	767.134	768.627	25.6476	730.958	734.73	708.588	568.907	29.676	537.44	558.961
28.9164	536.523	532.087	517.605	543.007	566.748	566.531	566.12	563.779	600.787	584.788	606.957	609.427	796.263	810.026	778.598	807.343	346.22	351.222	360.995	360.083	117.467	119.283	122.438	132.505	28.9164	621.359	629.392	635.68	641.454	709.898	708.777	703.807	705.892	634.918	636.375	623.386	637.121	770.546	768.578	765.312	767.567	25.6727	728.548	735.152	708.41	569.069	29.719	536.688	557.03
28.9558	536.846	530.715	516.861	541.325	565.93	565.094	564.782	562.257	600.38	582.944	606.036	608.408	794.506	808.251	777.385	804.761	345.582	350.612	360.135	359.155	117.083	119.307	121.847	132.246	28.9558	620.869	627.801	633.982	639.453	707.067	707.278	702.519	703.088	634.144	634.384	621.155	635.474	768.807	767.502	764.133	765.476	25.6978	730.003	732.911	707.475	568.086	29.762	534.14	555.156
28.9953	535.022	530.201	516.323	539.751	565.225	563.304	562.938	560.25	599.865	581.711	604.826	607.061	792.359	806.41	775.791	804.002	344.841	349.992	359.525	358.673	117.059	119.101	121.809	132.196	28.9953	617.433	626.511	632.246	639.253	705.94	706.53	700.911	702.195	633.354	632.445	620.501	634.806	767.019	766.266	762.449	763.503	25.7229	727.037	735.506	706.63	567.243	29.805	533.388	553.597
29.0347	534.732	528.49	515.47	539.036	563.443	562.271	561.201	559.296	598.27	581.032	603.606	606.209	791.202	804.025	773.933	802.392	343.816	348.841	358.693	357.976	116.532	119.225	121.88	132.245	29.0347	617.533	624.695	630.429	636.991	703.529	704.209	699.162	699.759	631.359	630.799	619.053	632.929	765.032	764.268	761.148	762.51	25.748	728.758	732.018	706.011	565.831	29.8481	531.437	552.373
29.0742	532.155	526.722	514.078	537.914	561.74	561.069	560.669	558.812	596.316	579.811	602.215	605.377	789.522	803.057	772.498	800.584	343.144	348.549	357.889	357.247	116.426	118.925	121.586	131.978	29.0742	614.987	623.438	630.073	635.723	702.681	702.98	697.571	697.982	629.9	628.895	617.545	630.831	763.362	762.566	759.702	760.679	25.7731	725.434	733.711	705.507	566.867	29.8911	530.037	550.228
29.1136	531.952	524.931	512.713	536.275	560.038	559.46	559.049	557.309	595.408	577.865	600.936	604.055	787.235	801.197	770.207	799.385	342.331	347.569	356.882	356.362	116.156	118.554	121.422	131.656	29.1136	614.572	622.01	628.509	633.901	700.081	700.953	695.735	696.209	628.658	627.663	616.02	629.008	761.919	760.332	758.049	759.218	25.7982	726.903	731.337	704.751	565.492	29.9341	526.743	548.546
29.1531	528.439	524.82	511.381	535.227	559.168	559.062	558.028	555.477	594.001	577.431	599.835	603.028	785.671	799.453	768.477	797.202	341.744	347.09	356.133	355.446	116.186	118.41	121.334	131.322	29.1531	611.823	620.522	626.414	631.677	698.039	699.091	692.922	694.858	626.69	626.542	614.405	627.241	760.663	759.323	756.695	757.858	25.8233	724.864	732.456	704.26	565.32	29.9771	526.58	546.929
29.1925	528.62	523.316	509.918	533.584	557.984	557.013	556.525	554.219	592.602	576.509	598.89	602.262	784.406	797.272	767.074	794.781	341.051	346.426	355.618	354.234	116.015	118.099	120.983	131.32	29.1925	611.38	618.689	624.625	630.078	696.268	697.116	691.382	692.803	625.15	624.679	612.722	625.962	759.263	758.403	754.411	756.126	25.8484	726.162	730.273	704.013	564.128	30.0201	523.574	545.084
29.232	526.401	523.251	508.408	532.432	556.231	555.665	554.635	552.524	591.054	575.095	597.729	600.747	782.627	795.13	764.896	793.137	339.848	345.731	354.352	353.442	115.782	117.887	120.816	131.293	29.232	609.231	617.582	624.004	628.904	694.512	695.67	689.696	690.659	623.472	622.574	610.683	623.979	757.196	756.043	753.087	753.829	25.8735	723.844	731.479	703.487	564.882	30.0631	522.569	543.097
29.2714	526.419	521.124	507.357	531.258	554.911	554.147	553.092	551.338	590.269	573.675	596.423	598.654	780.346	793.946	763.534	791.459	339.109	344.598	353.512	352.945	115.524	117.647	120.774	130.973	29.2714	608.75	615.988	622.579	627.186	692.572	693.692	688.278	689.132	621.868	621.21	609.13	622.352	755.389	754.407	751.555	752.069	25.8986	725.753	728.652	702.809	563.998	30.1061	520.114	541.658
29.3109	523.824	520.081	506.112	529.825	553.551	552.642	551.623	549.242	589.768	573.099	595.678	597.746	779.148	792.105	762.252	790.108	338.763	343.789	352.836	352.314	115.431	117.575	120.586	130.669	29.3109	606.044	614.69	620.217	625.862	691.599	691.528	686.401	687.811	619.992	619.921	608.307	620.826	754.037	752.405	750.332	750.99	25.9237	721.828	730.505	701.632	563.123	30.1491	519.621	539.956
29.3503	523.266	518.475	505.207	528.293	551.79	551.06	550.386	547.572	588.834	572.168	594.57	596.732	777.571	789.371	760.633	788.106	337.733	343.123	352.091	351.445	115.157	117.368	120.128	130.308	29.3503	605.817	613.084	618.921	624.45	689.109	689.796	684.166	685.048	617.918	618.018	606.464	620.029	753.155	751.106	748.589	749.53	25.9488	722.968	728.995	701.886	562.819	30.1921	516.685	537.749
29.3898	521.293	517.285	503.916	526.777	550.612	549.349	548.936	545.982	587.307	570.962	593.158	595.28	775.054	787.588	758.607	786.54	336.88	342.174	351.313	350.595	114.979	117.191	119.893	129.938	29.3898	602.615	611.975	617.066	622.679	687.678	688.25	682.895	682.66	616.611	616.531	604.711	618.734	751.438	749.251	747.103	747.75	25.9739	720.93	730.209	700.729	562.539	30.2351	516.212	536.203
29.4292	520.922	515.864	502.542	525.676	548.892	548.034	547.062	544.699	584.926	569.615	591.939	594.64	773.277	785.88	756.812	784.749	336.469	341.423	350.623	349.621	114.901	117.114	119.908	129.666	29.4292	602.479	610.147	615.731	621.132	685.522	685.901	681.689	681.286	615.031	614.769	602.532	616.687	749.383	746.86	745.559	746.122	25.999	722.921	727.379	700.255	562.174	30.2781	513.051	534.573
29.4687	520.233	514.261	501.753	524.471	546.95	546.745	545.646	543.959	583.532	568.221	591.023	593.732	771.858	783.631	755.37	782.481	335.418	340.709	349.966	348.843	114.538	116.803	119.825	129.685	29.4687	599.482	608.38	614.085	619.916	683.44	683.992	679.615	680.392	612.926	613.168	600.97	614.91	747.35	745.648	743.971	744.141	26.0241	718.119	727.616	699.098	561.936	30.3211	511.952	532.407
29.5082	518.354	512.944	500.76	522.727	545.498	545.185	544.793	542.47	583.079	566.734	590.011	592.298	769.879	781.966	753.509	780.707	334.388	339.856	348.775	348.38	114.205	116.51	119.549	129.643	29.5082	598.937	606.862	612.078	617.719	681.55	682.17	677.275	678.764	611.292	611.243	599.437	613.425	745.813	744.235	742.125	742.438	26.0492	719.391	726.25	699.734	560.743	30.3641	509.809	530.304
29.5476	518.664	511.247	499.145	521.488	543.832	543.844	543.244	540.707	581.645	565.324	588.284	590.744	767.632	780.176	751.62	778.692	333.634	339.057	348.025	347.808	114.116	116.185	118.972	129.266	29.5476	596.577	605.671	610.297	615.943	679.159	679.973	675.072	676.339	609.536	609.193	597.708	611.824	743.666	742.687	740.324	740.832	26.0743	718.2	726.751	698.487	559.928	30.4071	508.825	528.447
29.5871	515.301	509.857	497.189	520.576	542.751	542.675	541.307	539.194	580.21	564.53	586.641	589.722	766.395	778.354	749.73	777.023	332.793	338.205	347.227	346.933	114.146	116.059	118.652	129.022	29.5871	595.89	603.874	608.471	614.375	677.249	678.175	672.766	674.013	607.786	607.936	595.773	610.301	742.341	740.63	738.928	738.912	26.0994	719.542	724.327	698.5	560.127	30.4501	505.601	525.996
29.6265	514.742	508.311	495.807	519.238	541.558	541.166	539.94	537.797	579.301	563.213	585.371	588.45	765.241	776.582	748.638	774.967	331.989	337.217	346.092	346.011	113.84	116.183	118.658	128.655	29.6265	594.3	601.929	607.015	613.085	675.786	676.233	670.887	672.348	606.158	606.392	594.078	608.448	741.557	738.818	736.957	737.009	26.1245	717.07	724.653	697.808	560.125	30.4931	504.61	524.442
29.666	511.938	507.83	495.154	518.193	540.21	539.423	538.367	535.922	577.808	561.743	584.023	586.744	762.762	775.051	747.382	772.852	331.409	336.597	345.41	345.445	113.759	116.018	118.497	128.437	29.666	592.767	600.467	606.071	611.259	673.811	674.173	669.501	670.436	604.661	604.852	592.758	606.633	739.499	737.686	735.098	735.681	26.1496	719.294	723.529	697.374	559.302	30.5361	501.726	522.327
29.7054	511.768	506.072	494.199	516.567	538.758	537.453	536.828	534.76	576.139	560.398	582.681	585.883	760.77	773.357	744.942	771.171	331.038	335.632	344.583	344.195	113.783	115.595	118.404	128.263	29.7054	592.602	599.027	604.67	609.088	671.658	672.629	668.122	668.409	603.064	603.331	590.968	604.86	737.544	735.428	733.698	734.356	26.1747	715.431	724.872	696.532	558.824	30.5791	500.64	520.517
29.7449	509.863	504.747	492.223	514.923	536.576	536.219	535.278	533.351	575.334	559.433	581.705	584.511	759.458	770.762	742.64	769.883	329.923	334.915	343.911	343.319	113.422	115.298	118.403	127.989	29.7449	589.373	597.286	602.652	608.456	669.747	671.133	666.754	666.898	601.138	601.712	589.092	602.793	735.458	733.644	731.978	732.429	26.1998	717.304	722.3	695.591	558.515	30.6221	498.293	519.167
29.7843	509.819	502.856	490.964	513.376	534.91	534.819	533.739	531.913	574.437	557.935	580.63	583.771	756.965	769.284	741.023	767.383	329.025	334.153	343.011	342.45	113.059	115.241	117.932	127.693	29.7843	589.227	594.94	601.051	606.428	667.608	668.936	664.712	664.678	599.707	600.162	586.779	601.378	733.706	732.549	729.779	731.117	26.2249	714.718	724.014	695.465	557.239	30.6651	497.006	516.545
29.8238	507.271	502.722	490.382	512.862	533.747	533.33	532.526	530.144	573.058	556.974	579.197	582.776	754.412	767.532	739.411	765.404	328.111	333.594	342.233	341.518	113.137	115.184	117.381	127.296	29.8238	586.636	593.8	599.333	605.321	666.649	666.91	662.209	662.692	598.303	597.751	585.297	599.57	731.784	730.858	727.886	728.938	26.25	715.008	722.49	694.798	557.285	30.7081	493.137	514.593
29.8632	507.133	500.722	489.57	510.665	531.683	531.802	530.702	529.388	571.872	555.249	577.558	582.195	752.865	765.208	737.568	764.257	326.937	332.335	341.076	340.764	112.603	115.14	117.779	127.63	29.8632	586.188	592.36	597.672	603.12	665.19	664.519	660.504	660.265	597.255	596.117	583.817	597.789	729.83	728.93	726.509	726.582	26.2751	713.056	722.851	694.487	556.922	30.7511	492.296	512.41
29.9027	504.107	499.671	487.225	509.963	531.01	530.574	529.426	526.933	570.482	554.705	576.107	580.186	751	763.602	735.744	762.511	326.408	331.25	340.321	340.508	112.598	114.631	117.575	127.269	29.9027	583.747	590.765	595.563	600.997	662.607	662.354	658.339	658.042	594.855	593.946	582.275	596.293	728.782	727.311	724.718	725.235	26.3002	714.927	720.06	693.992	556.267	30.7942	489.273	510.016
29.9421	504.419	497.334	486.374	508.95	529.144	528.56	527.265	526.498	569.195	553.164	575.207	578.958	748.744	762.212	733.653	760.171	325.173	330.453	339.561	339.198	112.197	114.252	117.087	126.729	29.9421	582.355	589.15	593.526	599.753	660.351	660.216	656.42	656.576	592.888	592.45	580.493	594.959	727.2	725.539	723.611	723.405	26.3253	711.749	720.709	692.412	556.713	30.8372	488.197	508.255
29.9816	501.576	496.802	484.522	507.596	528.04	526.854	526.46	524.143	567.458	552.351	574.443	577.495	747.141	760.276	731.907	758.971	325.323	329.515	338.914	338.513	112.255	114.166	116.693	126.333	29.9816	579.946	587.322	591.861	597.904	658.9	658.355	654.016	654.979	591.143	591.239	579.204	592.643	725.23	722.915	721.889	721.971	26.3504	713.271	718.328	692.648	556.144	30.8802	486.175	506.541
30.021	501.64	495.404	483.338	506.431	526.012	525.138	524.197	522.75	567.102	550.586	572.971	576.818	745.502	758.275	730.557	756.718	323.46	329.212	337.956	337.242	111.869	114.085	116.484	126.209	30.021	579.396	585.052	590.399	595.727	656.543	656.764	652.102	652.755	589.509	588.882	577.255	591.038	723.414	721.605	719.363	720.817	26.3755	710.417	719.3	692.058	554.533	30.9232	485.058	504.782
30.0605	499.098	494.423	482.385	504.577	525.126	524.472	524.035	521.405	565.54	549.841	571.891	575.081	744.132	756.988	728.941	754.931	322.633	328.521	337.167	336.693	111.595	113.72	116.541	126.195	30.0605	576.716	583.487	588.811	594.98	654.654	654.972	649.533	650.845	587.51	586.916	575.313	588.546	721.781	720.208	717.228	718.733	26.4006	711.33	717.256	690.972	553.683	30.9662	481.071	502.643
30.0999	498.783	492.855	481.049	503.457	523.074	521.642	521.742	520.652	565.329	547.691	570.138	574.402	741.723	754.519	727.109	753.016	322.421	327.164	336.016	335.728	111.589	113.507	116.142	126.415	30.0999	575.834	582.207	586.999	592.557	652.409	653.666	647.329	649.024	585.823	585.333	573.517	586.96	719.837	718.509	715.855	717.271	26.4257	708.921	719.074	690.704	554.089	31.0092	480.366	500.308
30.1394	496.098	491.912	479.827	502.067	521.544	520.591	520.112	518.005	562.845	547.112	569.79	572.894	739.744	753.121	725.571	750.66	321.417	325.888	335.316	334.645	111.33	113.326	115.725	126.093	30.1394	573.56	580.408	585.584	591.551	650.327	650.319	646.493	646.423	583.768	583.474	571.735	584.785	717.462	716.844	714.314	715.135	26.4508	710.754	717.222	690.227	553.24	31.0522	477.942	498.786
30.1789	495.886	490.264	478.782	500.763	520.049	518.631	518.012	516.926	561.629	544.703	567.323	570.802	737.257	750.451	723.341	748.408	320.018	325.36	334.791	334.168	111.197	112.886	115.554	125.63	30.1789	573.33	578.679	583.873	589.605	649.248	648.711	643.962	643.801	582.452	581.511	570.574	583.744	716.805	714.491	713.026	713.197	26.4759	707.388	717.324	690.277	552.853	31.0952	477.365	496.222
30.2183	493.144	488.929	476.619	499.271	518.22	517.167	516.838	515.109	560.178	544.482	566.297	569.778	734.961	748.504	721.026	746.108	319.116	324.861	334.249	333.386	111.149	112.905	115.738	125.234	30.2183	569.78	577.841	582.4	588.231	646.253	647.017	642.265	642.872	580.97	580.049	568.623	581.873	714.404	713.038	710.933	710.635	26.501	709.327	715.461	689.447	552.648	31.1382	473.438	493.845
30.2578	492.968	487.368	475.695	497.21	516.778	515.162	514.603	513.634	559.572	542.313	564.866	568.337	733.579	746.157	719.337	745.533	318.205	323.633	332.675	332.615	110.462	112.619	115.158	125.153	30.2578	569.145	576.052	579.98	586.397	644.088	644.573	640.228	640.131	579.494	577.376	566.762	580.61	712.897	711.019	708.959	709.657	26.5261	707.555	715.18	688.485	552.068	31.1812	472.526	491.64
30.2972	490.691	486.172	474.117	496.264	514.714	514.236	514.136	511.414	557.848	541.438	563.426	567.363	731.911	744.06	717.14	743.715	318.041	322.968	331.635	331.792	110.374	112.348	115.256	124.948	30.2972	566.16	574.372	579.468	584.466	642.296	643.273	638.386	638.084	576.361	575.989	564.478	578.297	711.066	709.037	706.838	708.046	26.5512	708.886	713.946	687.906	551.305	31.2242	469.526	489.65
30.3367	490.543	484.301	472.907	494.331	512.915	511.89	511.939	510.306	556.925	539.562	562.203	566.434	729.437	743.065	715.838	741.134	316.889	321.95	330.974	330.787	110.033	112.402	114.777	124.876	30.3367	565.994	572.462	578.264	582.674	639.353	640.776	636.873	635.571	574.986	573.384	562.53	576.657	709.451	707.556	705.616	706.331	26.5763	705.682	714.535	687.74	551.517	31.2672	468.383	487.918
30.3761	487.725	483.006	471.339	492.786	511.719	511.47	510.227	508.643	554.938	538.944	561.502	565.485	728.395	740.822	712.731	740.174	316.11	321.067	329.784	330.132	109.858	112.125	114.579	124.694	30.3761	562.748	570.951	576.336	581.512	638.034	638.605	633.783	633.872	573.41	572.487	560.907	574.272	707.197	705.355	703.762	703.971	26.6014	707.177	713.567	687.311	550.879	31.3102	465.89	485.502
30.4156	487.634	480.879	470.276	491.633	510.257	509.711	508.301	507.38	554.144	537.352	559.979	563.602	726.464	738.342	711.319	736.929	315.01	319.952	329.151	328.606	109.67	111.912	114.533	124.337	30.4156	562.12	568.438	574.478	579.061	634.955	636.597	632.06	632.056	572.196	570.153	559.132	572.761	704.914	702.77	703.016	702.274	26.6265	706.016	713.014	686.891	550.066	31.3532	464.726	483.288
30.455	484.957	480.533	469.101	490.781	508.66	508.599	507.442	505.597	552.531	536.472	558.546	561.938	724.779	736.773	709.327	735.386	313.836	319.61	328.675	328.41	109.664	111.5	114.276	124.163	30.455	559.01	567.296	572.714	578.391	633.528	635.081	629.433	630.342	569.539	568.904	557.426	570.947	703.744	701.199	700.214	700.709	26.6516	706.477	711.674	686.095	549.479	31.3962	461.2	482.024
30.4945	485.15	478.392	467.681	488.746	507.029	505.895	505.471	504.217	551.137	535.122	557.29	561.42	722.012	734.683	707.918	732.941	313.512	318.702	327.78	326.912	109.059	111.306	114.019	123.761	30.4945	558.78	565.194	570.362	575.564	630.98	632.761	627.625	628.111	567.538	567.036	555.791	568.579	702.042	698.681	698.082	699.144	26.6767	704.419	711.779	685.011	548.906	31.4392	460.233	479.718
30.5339	482.063	477.606	466.65	487.767	505.74	504.707	503.867	501.969	550.149	533.788	556.675	559.284	720.786	732.494	705.009	731.168	312.788	317.806	326.884	326.509	109.161	111.101	114.042	123.51	30.5339	556.254	563.426	568.831	574.77	628.461	631.299	626.657	626.102	566.368	565.105	553.395	567.164	699.639	698.195	696.545	696.122	26.7018	704.209	711.1	684.221	548.684	31.4822	457.635	477.803
30.5734	481.781	475.7	465.113	486	503.577	502.695	501.169	500.07	548.881	532.481	554.669	558.91	718.016	730.612	703.197	728.413	311.531	316.542	326.115	325.029	109.028	111.007	113.535	123.335	30.5734	555.478	561.016	566.783	572.522	626.436	628.965	624.146	623.592	564.704	563.22	551.262	566.037	699.475	695.557	694.836	694.936	26.7269	702.969	710.83	683.512	548.228	31.5252	456.342	475.421
30.6128	478.673	474.969	462.751	484.612	502.543	501.477	500.794	498.921	547.727	531.59	554.1	556.813	715.779	728.76	700.955	727.044	311.154	316.234	324.988	324.421	108.844	110.771	113.54	123.148	30.6128	552.129	559.854	565.163	570.946	624.425	626.992	621.9	622.658	562.521	562.051	550.44	564.101	696.144	694.205	692.81	693.884	26.752	703.139	710.451	683.23	547.693	31.5682	454.396	472.933
30.6523	478.637	473.075	462.019	483.552	500.523	499.712	498.491	497.381	545.963	530.07	552.475	555.903	713.502	726.255	697.568	724.539	310.254	314.857	323.774	323.706	108.412	110.434	113.257	122.888	30.6523	551.426	557.977	563.691	569.182	622.858	624.567	619.223	619.896	561.141	559.328	548.269	562.608	695.572	692.635	690.45	692.044	26.7771	703.582	709.087	682.78	547.424	31.6112	451.766	470.707
30.6917	475.973	471.627	460.42	480.881	499.171	498.212	497.586	495.748	544.298	529.402	551.94	553.738	713.176	724.062	696.323	722.922	309.525	314.393	323.071	322.429	108.217	110.213	112.922	122.577	30.6917	548.663	555.92	561.691	567.601	619.621	621.583	617.294	618.15	557.971	557.28	546.579	559.409	693.405	690.671	688.951	688.783	26.8022	701.832	708.169	681.766	547.105	31.6542	450.941	468.471
30.7312	475.719	469.873	459.053	480.076	497.228	496.314	494.753	493.551	543.242	527.236	550.136	552.843	710.225	721.642	695.202	720.643	308.186	312.99	322.475	321.729	107.714	109.851	112.479	122.378	30.7312	547.582	553.858	559.379	565.168	617.956	619.446	615.31	615.124	556.23	554.976	543.766	557.916	692.079	688.749	685.862	686.593	26.8273	703.578	706.553	681.139	546.302	31.6972	447.681	466.716
30.7706	473.17	468.993	457.118	478.639	495.281	494.997	494.344	492.079	541.823	526.126	547.802	551.237	708.092	720.81	693.655	718.99	307.104	312.636	321.711	320.71	107.781	109.66	112.761	122.191	30.7706	545.622	552.634	558.079	563.937	616.893	617.193	613.344	613.159	554.532	552.971	541.634	555.781	689.598	687.059	685.185	684.795	26.8524	701.044	706.198	680.779	545.429	31.7403	446.649	464.359
30.8101	472.837	467.036	455.719	477.572	493.777	492.903	491.702	490.096	540.244	524.433	546.661	550.112	706.666	717.501	691.101	716.368	306.152	311.588	320.647	319.709	107.532	109.815	112.237	121.997	30.8101	544.962	550.144	556.126	561.489	613.998	615.833	611.501	611.066	552.574	551.174	540.296	554.551	687.761	684.885	682.855	683.603	26.8775	701.733	705.14	680.244	545.162	31.7833	443.026	462.075
30.8496	469.626	465.601	454.114	475.397	491.929	491.748	490.454	487.96	538.134	523.398	545.502	548.007	703.697	715.213	689.398	713.57	305.262	310.554	319.429	318.601	107.46	109.588	112.18	121.897	30.8496	541.464	549.583	554.371	559.779	611.788	613.498	608.343	609.003	550.657	549.741	537.728	552.614	685.26	683.433	681.594	681.364	26.9026	699.101	706.78	679.697	545.131	31.8263	441.44	459.514
30.889	469.866	463.58	452.782	473.663	490.678	489.61	488.028	486.912	537.201	521.777	544.236	546.693	701.432	713.911	686.948	712.481	304.38	309.504	318.248	317.606	107.135	109.008	111.572	121.245	30.889	540.423	547.172	552.55	557.992	609.206	611.052	606.443	606.014	548.869	547.745	536.366	550.547	683.724	681.615	679.167	679.282	26.9277	700.929	704.151	679.723	544.841	31.8693	439.008	457.46
30.9285	466.601	462.857	451.268	472.441	488.577	488.604	487.603	485.65	535.828	521.2	542.845	545.175	698.722	712.12	685.332	711.391	303.711	308.478	317.033	316.801	107.194	108.609	111.403	121.216	30.9285	537.449	545.4	552.056	556.952	606.724	609.528	604.186	604.911	547.202	546.617	534.392	548.396	681.32	678.886	677.166	677.931	26.9528	697.35	705.14	679.217	544.279	31.9123	438.13	454.691
30.9679	466.462	460.814	450.151	471.113	486.591	486.343	485.908	483.296	534.331	519.662	540.53	543.78	696.517	709.751	683.214	708.618	302.608	307.134	316.384	316.039	106.629	108.591	111.162	120.933	30.9679	536.733	543.462	549.777	555.019	604.819	607.197	602.037	602.654	544.725	544.197	532.57	546.995	678.889	677.76	675.361	675.582	26.9779	699.457	703.044	678.092	543.21	31.9553	434.203	452.766
31.0074	463.686	460.027	448.476	469.477	484.885	484.953	483.718	481.404	532.639	518.804	539.826	542.383	695.304	708.278	680.936	706.432	301.631	306.469	315.475	315.577	106.727	108.235	111.169	120.797	31.0074	534.511	542.113	546.961	553.055	603.169	604.848	600.665	600.891	542.859	542.291	530.515	544.761	677.382	675.064	673.41	673.438	27.003	696.497	703.158	677.528	542.738	31.9983	433.402	450.539
31.0468	463.374	458.179	447.677	468.162	483.551	482.556	481.871	480.367	531.471	516.734	539.101	540.771	692.859	704.729	678.465	703.473	300.775	305.049	314.42	314.201	106.371	108.677	110.999	120.935	31.0468	533.88	540.18	545.03	550.381	600.835	603.06	598.149	598.488	541.363	540.552	529.149	542.118	675.417	674.025	671.406	672.327	27.0281	697.719	702.134	677.063	542.545	32.0413	430.608	448.295
31.0863	460.545	457.158	446.415	465.811	481.514	481.042	480.326	478.469	529.507	515.746	537.592	540.149	690.345	702.529	676.801	702.015	299.819	305.075	313.593	313.558	106.22	108.18	110.872	120.352	31.0863	530.306	538.277	542.744	549.181	598.261	600.966	595.586	595.814	538.698	538.386	526.974	539.919	672.841	671.284	670.22	670.091	27.0532	695.499	703.661	676.274	542.319	32.0843	429.231	446.617
31.1257	460.48	454.746	445.053	464.421	479.946	478.871	477.806	476.524	528.535	513.765	536.119	538.824	687.524	701.091	674.824	700.05	298.692	303.886	312.526	312.483	105.68	107.776	110.43	119.723	31.1257	529.436	536.105	540.653	547.364	596.242	597.877	593.734	593.725	536.84	536.279	524.681	538.679	670.709	669.661	667.202	668.668	27.0783	696.371	701.518	675.675	541.506	32.1273	426.149	443.93
31.1652	457.942	453.227	443.091	463.515	477.442	477.938	476.805	475.628	526.575	513.605	533.943	537.158	685.683	698.443	673.211	698.231	297.915	302.752	311.267	311.61	105.573	107.557	110.443	119.509	31.1652	527.36	534.397	539.575	545.736	594.045	596.189	591.045	591.534	534.865	534.346	522.619	536.911	668.654	668.206	665.506	665.848	27.1034	693.918	700.937	675.101	540.697	32.1703	425.021	441.646
31.2046	457.405	451.264	441.638	461.32	475.842	475.278	474.512	473.458	525.697	510.875	532.698	535.777	684.13	696.853	671.111	696.387	296.806	302.011	310.824	311.321	105.534	107.195	109.948	119.713	31.2046	526.265	532.668	537.21	543.248	591.305	593.436	589.128	588.986	533.121	532.697	520.82	535.081	667.033	666.788	663.805	663.897	27.1285	694.989	698.176	674.765	540.2	32.2133	421.703	439.439
31.2441	454.338	450.858	439.302	459.929	474.525	474.444	473.814	471.767	524.516	509.597	530.836	534.071	682.194	694.311	668.553	694.249	296.058	301.213	309.938	310.296	105.374	106.938	109.814	119.376	31.2441	523.15	530.448	534.811	541.604	589.605	591.787	586.22	586.945	531.207	530.218	519.212	532.541	664.277	664.934	660.934	661.987	27.1536	693.338	699.269	673.714	540	32.2563	420.468	437.452
31.2835	453.888	448.829	438.339	458.096	472.823	472.118	471.911	469.872	523.051	508.331	529.378	533.343	679.014	692.411	666.564	692.178	294.472	299.802	308.745	309.067	104.781	107.334	109.699	119.182	31.2835	522.295	528.692	533.417	539.116	586.745	588.874	584.958	584.494	529.504	527.502	516.679	530.974	662.349	662.322	658.76	659.23	27.1787	693.797	697.544	673.319	539.809	32.2993	417.008	435.559
31.323	450.712	447.153	437.241	457.177	471.366	470.176	469.018	467.524	520.881	506.719	527.942	531.368	677.239	689.809	663.606	691.023	293.91	298.929	307.528	308.147	104.573	106.913	109.541	118.655	31.323	519.157	526.521	531.671	537.646	584.747	586.18	583.531	581.899	527.254	525.834	515.64	528.346	660.799	659.894	657.313	657.538	27.2038	691.338	698.927	672.124	539.242	32.3423	415.428	433.65
31.3624	450.409	445.299	436.168	455.365	469.588	468.156	467.967	466.101	519.928	505.076	526.855	529.863	675.807	687.933	661.77	687.955	293.134	298.232	307.113	306.634	104.466	106.498	109.303	118.61	31.3624	518.336	524.524	529.899	534.881	582.054	583.567	580.692	579.065	524.973	523.359	513.561	526.714	659.139	657.609	654.751	655.284	27.2289	692.78	695.773	671.611	539.01	32.3853	412.574	431.031
31.4019	448.181	444.222	433.951	453.934	468.222	466.898	467.218	464.037	518.017	504.617	525.324	528.734	672.654	685.944	660.11	686.196	291.644	297.388	305.891	305.992	104.201	106.439	108.843	118.298	31.4019	516.148	522.192	528.48	533.638	580.229	582.287	578.2	577.446	522.907	521.736	511.415	524.781	656.41	655.229	653.178	652.86	27.254	689.925	698.172	670.317	538.025	32.4283	411.198	428.487
31.4413	447.7	441.882	433.03	452.234	465.502	464.345	465.118	462.525	517.027	503.142	523.759	527.052	670.184	682.993	658.499	683.256	291.185	295.863	304.679	305.687	104.102	106.05	108.691	117.811	31.4413	515.3	520.301	526.252	531.125	577.102	580.057	575.787	575.139	521.327	519.449	509.232	522.657	654.753	653.759	651.926	651.41	27.2791	690.532	696.166	669.662	537.962	32.4713	407.1	427.067
31.4808	444.822	440.734	431.242	450.565	464.468	463.469	463.797	461.146	515.157	501.134	521.977	524.953	668.517	680.87	655.958	681.296	290.3	294.923	303.812	304.636	104.058	105.898	108.462	117.68	31.4808	511.496	519.161	524.856	529.909	574.849	577.688	573.597	572.863	518.063	518.17	507.399	521.032	653.002	652.079	649.59	649.221	27.3042	688.637	696.735	669.64	537.454	32.5143	406.079	424.518
31.5203	444.293	438.907	429.953	449.274	462.343	461.134	461.451	459.37	513.999	499.101	521.094	523.932	666.464	678.468	653.131	678.795	289.765	294.206	302.806	303.692	103.528	105.718	108.186	117.859	31.5203	510.699	516.824	522.259	527.535	572.104	574.805	571.119	570.316	516.183	515.289	504.865	518.526	650.873	649.757	647.202	647.009	27.3293	690.225	694.656	668.71	536.779	32.5573	402.951	421.582
31.5597	441.209	438.078	427.972	447.501	460.268	458.613	459.493	457.266	512.216	498.05	519.566	522.204	664.003	676.262	650.859	676.568	288.361	293.268	301.8	302.818	103.321	105.284	107.98	117.498	31.5597	507.215	515.399	519.841	526.092	569.24	573.323	568.871	567.975	514.261	513.202	502.444	516.187	648.635	647.308	645.06	645.386	27.3544	687.458	695.936	668.752	535.274	32.6003	402.01	419.724
31.5992	440.895	436.044	426.547	445.816	458.656	456.815	457.616	455.778	510.848	496.806	518.037	520.834	662.358	673.927	649.334	673.781	287.103	292.376	300.863	301.486	102.962	105.081	107.815	116.995	31.5992	506.36	512.901	518.221	523.845	567.463	571.27	566.544	566.213	512.267	511.343	500.532	514.425	646.915	645.508	642.776	643.422	27.3795	688.678	692.917	668.3	535.603	32.6433	398.779	417.148
31.6386	437.898	434.499	424.99	444.732	456.673	454.964	455.641	453.628	509.236	495.377	516.457	519.507	660.125	671.853	647.521	671.462	286.646	291.543	300.051	300.613	102.799	104.817	107.582	116.934	31.6386	504.43	511.472	516.232	522.253	565.791	569.212	564.631	564.25	511.002	509.183	499.011	512.572	644.901	643.216	640.884	641.371	27.4046	686.648	694.298	666.885	535.686	32.6864	397.704	415.101
31.6781	437.896	432.512	423.572	443.274	454.656	453.234	453.649	452.012	508.003	493.215	515.37	517.913	657.792	669.246	645.386	668.571	285.405	290.037	298.874	299.757	102.583	104.529	107.434	116.888	31.6781	503.197	509.204	513.857	520.016	563.241	566.347	562.162	561.573	508.717	506.87	496.961	510.449	642.647	641.573	638.924	638.827	27.4297	687.98	692.618	666.254	534.348	32.7294	394.521	412.375
31.7175	435.743	430.926	422.1	441.389	452.677	451.749	451.719	450.498	506.846	492.104	513.704	516.68	655.657	666.67	642.72	665.693	284.306	288.883	297.878	298.623	102.353	104.358	107.076	116.403	31.7175	500.463	507.223	512.282	518.503	561.378	563.91	559.141	559.613	505.938	504.862	494.998	508.307	639.669	639.247	637.025	636.755	27.4548	684.668	693.556	665.59	533.984	32.7724	393.218	410.283
31.757	434.513	429.109	420.354	439.81	451.34	449.566	449.815	448.2	504.612	490.304	511.587	515.296	653.081	664.391	640.179	663.785	283.443	288.101	296.931	297.169	102.237	104.099	106.662	116.076	31.757	499.244	504.856	510.085	516.344	558.917	561.006	556.621	557.269	504.546	502.611	492.943	506.455	637.995	636.684	634.562	635.014	27.4799	686.127	691.286	665.606	532.878	32.8154	389.995	408.167
31.7964	431.807	428.476	418.349	438.079	449.565	447.802	448.103	446.142	502.534	488.735	509.897	513.626	650.678	662.111	637.714	661.848	282.376	287.447	295.922	296.34	102.244	103.885	106.45	116.042	31.7964	495.602	502.788	508.149	514.226	555.957	558.544	554.762	554.553	502.843	500.874	491.229	504.03	635.848	634.665	632.289	632.866	27.505	683.42	692.228	664.699	533.075	32.8584	388.311	405.488
31.8359	431.445	426.753	416.962	436.425	447.106	445.953	446.386	444.59	501.132	487.503	508.333	512.206	648.441	659.476	635.345	659.48	281.559	286.317	294.937	295.502	101.741	103.627	106.351	115.872	31.8359	494.815	500.997	506.244	512.055	553.753	556.452	552.13	551.839	500.419	498.854	488.963	502.007	633.373	633.126	630.266	631.147	27.5301	684.422	689.677	663.406	531.976	32.9014	384.995	403.516
31.8753	430.179	424.652	415.773	434.991	445.237	443.98	444.762	442.761	499.645	486.076	507.109	510.759	646.061	657.095	633.575	657.571	280.807	285.338	293.778	294.231	101.287	103.387	106.137	115.424	31.8753	491.972	498.64	504.034	509.438	551.556	553.327	549.805	549.715	498.052	496.398	486.502	500.006	631.086	630.983	628.525	628.967	27.5552	682.668	689.348	663.19	532.5	32.9444	384.133	400.555
31.9148	427.982	422.676	414.141	433.493	444.138	441.975	442.983	440.557	498.439	484.707	505.982	509.276	643.894	655.312	631.633	655.709	280.054	284.309	292.726	293.211	101.392	103.241	105.829	115.133	31.9148	491.131	496.869	502.178	507.515	549.314	550.87	547.362	547.478	495.926	494.613	484.099	498.118	629.474	628.615	626.359	626.484	27.5803	683.772	688.34	662.318	531.175	32.9874	380.324	398.535
31.9542	427.469	420.892	412.316	431.675	442.573	439.974	441.072	438.601	497.455	482.918	504.016	507.901	642.002	653.204	629.243	653.084	279.211	282.83	291.594	292.399	101.117	102.912	105.679	115.14	31.9542	488.543	495.095	500.262	506.064	547.318	548.77	544.743	545.037	493.874	492.571	482.184	495.782	627.656	626.447	623.88	624.541	27.6054	680.122	690.596	662.168	530.795	33.0304	378.74	396.152
31.9937	425.321	419.49	410.87	429.643	440.297	438.339	439.177	436.98	495.802	481.115	502.139	506.388	639.634	650.789	627.106	650.555	278.109	282.202	290.412	291.804	100.747	102.663	105.434	114.859	31.9937	487.181	492.767	498.055	503.631	544.609	546.683	542.016	542.641	491.54	490.201	480.02	493.56	625.075	624.365	621.446	622.271	27.6305	681.373	687.621	661.645	530.166	33.0734	376.338	393.824
32.0331	424.701	417.277	409.447	428.197	438.162	436.384	437.019	435.467	493.772	479.507	501.136	504.67	637.252	648.309	624.732	648.015	276.959	281.245	289.756	290.68	100.485	102.543	105.179	114.388	32.0331	485.017	490.892	495.664	501.724	541.94	544.684	539.286	540.457	489.225	487.947	477.361	491.94	622.733	622.411	619.705	619.827	27.6556	679.645	689.166	661.135	529.193	33.1164	374.949	391.662
32.0726	421.627	415.888	407.3	426.977	436.049	434.328	434.801	433.699	491.891	478.467	499.042	502.913	635.043	646.138	622.295	645.744	275.998	280.319	288.981	289.622	100.387	102.26	104.84	114.166	32.0726	483.389	489.064	493.761	499.544	539.49	542.119	537.081	537.83	487.438	485.877	475.722	489.896	620.598	620.397	618.081	617.55	27.6807	681.119	686.583	660.225	528.803	33.1594	371.687	388.674
32.112	420.707	413.822	405.865	425.008	434.034	432.348	432.761	431.57	490.507	476.961	497.2	501.36	632.104	643.511	619.739	643.261	275.046	278.974	287.754	288.632	100.056	101.898	104.376	114.093	32.112	482.307	486.999	491.934	497.076	536.973	539.44	534.933	535.087	485.512	483.852	474.091	487.596	618.526	618.101	615.427	615.468	27.7058	678.856	688.102	659.305	529.341	33.2024	370.286	386.482
32.1515	418.181	412.793	403.887	422.5	431.875	431.56	431.466	429.552	489.16	475.243	496.08	499.402	629.371	640.814	616.683	640.931	273.873	277.872	286.624	287.261	99.8828	101.556	104.201	113.662	32.1515	479.19	485.078	489.696	495.503	534.796	536.826	532.723	532.328	483.07	481.126	471.813	485.33	616.471	615.485	613.161	613.417	27.7309	679.723	685.688	659.361	528.424	33.2454	366.729	384.533
32.191	417.864	410.184	402.532	421.235	429.595	429.343	429.183	427.949	487.088	473.2	493.961	498.05	626.867	638.808	614.966	638.655	272.627	276.896	285.5	285.928	99.5048	101.415	104.138	113.477	32.191	477.617	483.086	487.84	493.182	532.429	534.281	530.413	529.599	480.875	478.734	469.348	483.135	614.392	613.276	611.505	611.154	27.756	676.556	687.176	657.39	527.338	33.2884	365.569	382.348
32.2304	414.903	409.199	400.719	419.816	428.107	426.8	426.536	425.861	485.591	471.632	492.486	496.758	624.151	636.772	612.72	636.098	271.569	275.978	284.571	285.149	99.565	101.272	103.683	112.872	32.2304	474.539	480.976	485.775	491.386	529.738	531.889	527.835	527.646	478.518	477.036	466.946	480.749	612.024	611.332	609.453	608.561	27.7811	677.95	684.356	657.369	526.696	33.3314	362.15	379.52
32.2699	414.272	407.613	399.362	417.233	425.983	424.55	424.236	424.084	484.633	469.935	490.637	494.685	622.184	634.138	610.305	633.459	270.346	274.882	283.355	283.876	99.1847	101.111	103.848	113.111	32.2699	473.54	478.645	484.156	489.357	527.08	529.479	525.41	525.026	476.166	475.139	465.556	478.769	609.595	609.373	607.235	605.72	27.8062	675.855	685.038	657.185	526.768	33.3744	360.477	377.546
32.3093	411.208	406.133	397.296	415.574	424.065	423.086	423.539	421.781	482.428	469.174	489.421	492.743	619.682	632.237	607.738	631.377	269.446	273.995	282.632	283.085	98.9188	100.68	103.699	112.836	32.3093	470.575	477.159	481.608	487.056	525	527.322	523.249	523.223	474.197	473.558	463.493	477.058	607.05	607.573	604.673	603.851	27.8313	676.952	682.536	656.249	526.199	33.4174	357.49	375.116
32.3488	410.708	404.198	395.466	414.012	422.096	421.003	421.952	419.897	480.692	467.458	487.361	491.037	617.354	629.261	605.476	628.237	268.876	273.147	281.736	282.068	98.5105	100.525	103.087	112.185	32.3488	469.784	474.993	479.654	484.677	522.667	524.398	519.953	520.35	471.983	471.112	461.076	474.953	604.831	605.178	602.333	601.966	27.8564	674.477	684.638	655.854	525.426	33.4604	356.023	372.656
32.3882	408.538	402.249	394.333	412.448	420.055	419.267	420.031	417.648	479.183	465.559	486.426	489.547	614.823	626.319	603.249	626.309	267.814	271.412	280.731	281.131	98.4322	100.354	102.939	112.124	32.3882	466.366	472.488	477.299	483.408	519.965	522.415	518.013	517.796	469.916	468.725	458.88	472.501	602.36	602.18	600.17	599.665	27.8815	675.14	682.39	655.52	524.897	33.5034	352.619	370.084
32.4277	407.84	399.677	392.77	409.936	418.104	416.807	417.881	415.666	477.323	463.606	484.487	487.935	612.346	624.033	601.251	623.353	267.098	270.152	279.64	280.434	98.1728	99.9342	102.678	111.672	32.4277	465.324	470.257	475.476	480.813	516.894	519.303	515.518	515.214	467.997	466.36	456.796	470.295	600.822	599.742	597.399	597.732	27.9066	673.107	682.814	654.141	524.708	33.5464	351.335	367.642
32.4671	404.318	398.914	390.977	409.082	416.555	415.61	416.046	414.296	474.999	462.854	483.508	486.3	609.741	622.409	597.968	621.897	265.376	269.751	278.108	279.38	97.9365	99.6328	102.49	111.281	32.4671	462.658	467.997	472.559	477.896	514.762	517.202	513.004	512.761	465.503	463.903	454.225	468.383	598.084	597.223	595.134	595.742	27.9317	674.257	680.377	654.019	524.276	33.5894	347.495	365.1
32.5066	404.021	396.573	389.24	407.127	414.463	413.441	413.988	412.172	474.229	460.529	481.694	484.686	607.574	619.619	596.387	619.099	264.58	268.722	277.158	277.772	97.6705	99.4597	102.13	111.5	32.5066	460.988	465.488	470.365	475.654	511.595	514.62	510.623	510.034	463.336	460.816	452.064	466.755	595.349	595.261	592.357	593.489	27.9568	671.374	681.308	653.41	522.963	33.6325	346.705	362.835
32.546	401.113	395.866	387.55	406.225	413.227	411.664	412.329	410.267	473.25	459.522	480.066	482.005	605.076	616.993	593.799	617.107	263.956	268.147	276.26	277.146	97.643	99.0421	101.715	110.936	32.546	457.831	463.881	468.39	474.365	510.154	512.182	507.817	508.121	461.526	459.003	450.067	464.149	593.162	592.994	590.843	591	27.9819	672.467	678.635	652.533	522.547	33.6755	343.961	361.345
32.5855	400.328	393.411	386.585	404.097	411.094	408.756	410.245	408.88	471.232	457.661	478.512	480.94	602.647	614.185	591.845	614.016	262.531	266.327	274.762	275.936	97.0896	99.2023	101.691	110.661	32.5855	457.065	461.961	466.331	471.518	506.911	509.458	505.552	505.278	459.045	457.268	447.452	461.948	591.187	591.21	587.827	588.707	28.007	671.652	678.498	651.871	522.392	33.7185	342.261	358.304
32.6249	397.573	391.672	384.275	402.128	409.267	407.774	408.139	406.588	469.126	456.28	477.118	480.011	600.469	611.269	589.474	611.9	261.764	265.354	273.574	275.343	97.1524	98.9043	101.226	110.426	32.6249	453.155	460.709	464.071	469.896	504.658	506.717	502.964	502.772	456.465	455.248	445.475	459.805	589.078	589.014	585.385	585.541	28.0321	671.84	676.996	651.09	521.899	33.7615	338.889	355.699
32.6644	397.04	389.536	382.396	400.199	406.813	405.049	405.841	404.287	467.808	454.059	476.115	478.161	597.453	609.347	586.149	609.084	260.527	264.455	272.755	273.621	96.8235	98.3958	100.898	110.149	32.6644	452.343	458.4	462.364	467.177	502.005	503.993	500.45	499.819	454.813	452.657	443.111	457.593	586.69	586.58	583.114	584.114	28.0572	668.432	678.501	651	521.264	33.8045	337.347	353.027
32.7038	393.815	388.714	380.805	398.553	405.306	403.877	404.18	402.356	465.738	453.03	473.524	476.365	595.453	606.399	584.102	607.393	259.428	263.595	271.704	272.67	96.7259	98.1755	100.935	110.116	32.7038	449.281	455.72	459.978	466.14	499.668	502.076	498.523	497.728	452.504	450.64	441.807	454.629	583.639	584.235	581.573	581.555	28.0823	669.548	677.455	650.175	520.558	33.8475	333.692	351.087
32.7433	393.27	386.27	379.36	396.538	403.236	401.336	401.977	400.323	464.764	451.371	471.581	475.356	591.863	603.991	582.067	603.623	258.3	261.922	271.098	271.384	96.4851	98.0116	100.8	109.673	32.7433	448.506	453.472	457.766	463.582	497.108	499.442	495.958	494.356	450.499	447.918	439.788	452.773	582.488	581.102	578.519	579.485	28.1074	669.914	676.551	649.428	519.988	33.8905	332.418	349.052
32.7827	390.935	385.254	377.078	395.334	400.876	399.841	400.361	398.77	462.599	449.492	470.186	473.106	589.978	601.998	579.325	601.362	257.566	261.368	269.946	270.537	96.2172	97.6759	100.372	109.29	32.7827	445.334	451.305	455.52	462.061	494.771	497.137	493.167	492.848	448.097	446.4	437.131	449.982	579.771	579.373	576.287	577.727	28.1325	669.022	675.678	649.451	519.242	33.9335	329.865	346.298
32.8222	389.737	382.817	376.342	393.515	399.065	397.658	397.531	396.668	461.075	447.837	468.447	471.443	587.063	599.221	577.124	599.004	256.305	259.687	268.25	269.612	95.9674	97.4368	100.136	109.063	32.8222	444.674	449.237	453.649	459.448	491.893	493.912	490.623	490.098	445.765	443.474	434.631	447.878	578.012	576.516	574.419	575.001	28.1576	669.26	674.64	648.677	518.709	33.9765	328.424	343.861
32.8617	386.883	381.526	373.796	391.756	397.014	395.525	396.239	394.327	458.9	445.58	466.263	469.657	584.534	596.46	573.759	596.752	255.517	258.892	267.185	268.728	95.6298	97.2771	99.951	108.643	32.8617	441.756	447.868	451.278	457.19	489.413	491.946	487.385	487.748	443.492	441.944	432.656	445.557	574.722	574.832	571.631	572.151	28.1827	667.51	674.927	647.624	518.543	34.0195	325.567	341.884
32.9011	386.429	379.038	372.228	389.605	394.838	393.447	394.216	392.169	457.263	443.939	464.587	468.546	582.361	593.995	571.764	594.021	254.537	257.892	266.274	267.713	95.3388	97.1256	99.612	108.574	32.9011	440.1	445.347	449.149	454.751	486.614	489.27	485.417	484.427	441.207	439.678	429.821	442.951	573.436	572.586	569.56	570.783	28.2078	666.943	674.008	646.942	517.695	34.0625	323.661	339.373
32.9406	383.439	378.209	370.239	388.262	392.817	391.267	392.18	390.711	455.476	442.212	463.008	465.924	579.876	591.597	569.57	591.888	253.046	256.704	265.391	266.091	95.0932	96.5931	99.3697	108.239	32.9406	436.767	443.084	446.828	452.545	484.851	487.074	482.174	482.639	438.849	437.196	428.257	441.524	570.042	569.143	566.789	568.069	28.2329	666.148	673.245	646.278	517.153	34.1055	320.222	336.549
32.98	383.197	375.825	368.702	386.502	390.591	388.882	390.054	389.083	453.82	441.266	461.632	464.816	577.234	588.477	565.873	589.008	251.91	255.675	264.717	265.204	94.9466	96.4685	98.8816	108.113	32.98	435.534	440.546	444.668	449.649	482.19	484.546	479.926	479.445	437.072	434.609	425.83	438.879	567.588	566.751	564.508	564.959	28.258	666.197	672.456	645.94	517.265	34.1485	318.523	334.294
33.0195	379.665	374.446	367.49	384.22	389.365	387.441	388.105	386.072	451.733	439.95	459.287	462.797	575.217	586.353	564.764	586.559	250.69	254.468	263.353	264.543	94.9012	96.229	98.9321	107.738	33.0195	432.447	438.51	442.745	448.562	479.213	481.724	476.771	476.741	434.578	432.279	423.395	437.074	565.229	565.276	562.027	563.179	28.2831	664.699	671.579	645.21	516.202	34.1915	315.906	332.021
33.0589	379.102	371.886	365.82	382.55	387.29	385.028	385.67	384.661	449.87	437.558	457.771	461.819	572.417	583.457	561.56	583.945	250.208	254.029	262.322	263.213	94.1832	95.8367	98.5554	107.617	33.0589	431.318	435.943	440.349	445.809	475.903	478.381	474.026	473.461	432.262	430.345	421.464	434.577	562.911	562.243	560.07	560.462	28.3082	664.728	670.447	644.344	514.982	34.2345	314.577	330.025
33.0984	376.336	370.883	363.724	380.757	385.053	383.532	384.457	382.799	448.428	435.805	455.886	459.471	568.974	580.944	559.87	582.034	248.486	252.977	261.174	262.347	94.104	95.5764	98.2406	107.368	33.0984	428.25	433.811	437.691	443.863	474.091	476.315	472.256	471.712	429.686	427.684	419.011	431.88	560.773	559.911	557.192	557.849	28.3333	662.515	670.818	643.763	514.528	34.2775	312.834	327.816
33.1378	375.88	368.74	362.213	378.759	383.422	381.362	381.916	381.107	446.783	434.467	454.315	458.34	567.606	579.739	556.971	579.096	247.826	251.212	259.907	261.399	93.8664	95.499	98.1005	107.086	33.1378	427.182	431.777	435.508	441.12	471.061	473.124	469.643	469.238	428.048	425.211	416.682	430.01	558.338	557.593	555.006	555.361	28.3584	663.508	668.587	643.209	513.922	34.3205	310.253	325.503
33.1773	372.707	367.868	360.371	377.588	380.722	379.862	380.765	379.215	444.782	432.65	452.208	456.573	564.733	575.888	554.724	576.476	246.88	250.603	258.931	260.008	93.7998	95.06	97.9005	106.549	33.1773	423.778	430.361	433.797	439.857	469.374	471.19	466.474	466.166	425.288	423.693	414.981	427.749	556.63	556.07	553.7	553.675	28.3835	661.627	668.927	642.738	513.917	34.3635	308.656	323.482
33.2167	371.95	365.97	358.733	375.488	378.615	376.877	378.157	377.21	443.377	430.948	450.963	454.765	561.246	573.453	552.034	573.977	245.464	249.133	258.106	258.706	93.0869	94.9828	97.4787	106.192	33.2167	422.397	427.927	431.607	437.333	466.057	468.293	464.218	463.118	422.766	421.13	412.84	425.602	553.817	553.279	550.515	550.756	28.4086	663.344	667.094	642.396	513.071	34.4065	305.768	320.771
33.2562	369.559	363.858	356.936	373.88	376.636	375.629	376.065	375.049	441.424	429.424	448.923	452.362	559.436	571.302	550.395	571.43	244.852	248.231	256.704	258.152	93.0037	94.5298	97.375	106.356	33.2562	419.149	425.497	429.872	435.636	463.708	465.485	461.515	461.243	420.605	418.937	410.102	422.721	551.059	550.996	547.484	548.031	28.4337	660.234	668.037	641.523	512.799	34.4495	304.158	318.442
33.2956	368.743	361.965	355.43	371.752	374.639	372.541	373.382	373.493	440.025	426.642	446.631	451.39	556.4	568.772	546.876	568.028	243.16	247.157	255.283	257.349	92.5538	94.5701	97.2906	105.89	33.2956	417.885	423.455	427.257	432.767	460.922	462.503	459.236	458.181	418.688	416.994	407.813	420.925	548.519	547.982	545.171	545.395	28.4588	661.288	666.218	640.369	512.335	34.4925	301.73	316.398
33.3351	365.209	360.499	353.418	369.81	372.401	371.195	371.925	370.371	437.483	425.94	445.746	448.831	553.338	565.117	544.51	566.649	242.764	246.329	254.183	256.248	92.247	94.3707	96.869	105.555	33.3351	414.98	421.202	424.722	431.02	458.398	460.788	456.15	456.268	415.962	414.352	405.622	418.105	545.557	545.771	542.697	543.392	28.4839	658.927	666.661	640.164	511.943	34.5356	300.424	313.852
33.3745	364.784	358.5	351.431	368.527	370.675	368.846	369.686	368.893	435.61	423.151	443.265	447.864	551.894	563.041	541.731	563.719	241.508	244.896	253.294	254.695	92.3362	93.9379	96.3573	105.035	33.3745	413.499	418.921	422.591	428.416	455.483	457.886	453.508	453.348	413.946	412.392	403.5	416.271	543.943	543.387	540.904	541.043	28.509	660.401	664.028	639.456	511.642	34.5786	297.118	311.685
33.414	361.525	356.619	350.024	366.504	368.456	367.195	368.207	366.563	434.3	422.386	441.746	445.661	548.563	560.32	539.316	560.806	240.362	244.048	252.205	253.909	91.9749	93.5513	96.2952	104.889	33.414	410.467	417.362	420.969	426.662	453.14	454.798	450.696	451.29	412.539	409.878	401.168	413.637	541.224	540.835	538.404	538.254	28.5341	657.563	665.111	639.042	511.079	34.6216	295.79	309.379
33.4534	360.813	354.688	348.17	364.254	366.574	364.565	365.749	364.783	432.186	419.167	439.101	443.635	546.224	557.542	536.933	557.421	239.006	242.394	250.815	252.499	91.707	93.2677	96.0634	104.486	33.4534	409.414	414.621	418.556	424.051	449.978	451.779	448.747	448.426	409.758	407.582	398.764	411.781	539.013	537.886	535.304	535.88	28.5592	658.587	662.972	638.061	510.702	34.6646	292.685	306.761
33.4929	357.996	352.717	346.191	362.683	364.758	362.883	363.603	362.474	430.094	418.723	437.272	441.897	543.652	555.084	534.317	555.219	237.915	241.443	250.188	251.352	91.4295	92.8703	95.8234	104.269	33.4929	406.515	411.959	416.326	422.493	448.087	450.297	445.697	445.307	406.302	405.512	396.898	408.772	536.095	535.445	533.261	533.221	28.5843	656.874	663.951	636.942	509.467	34.7076	291.174	304.571
33.5324	357.327	350.594	344.404	360.475	362.202	360.343	361.308	360.834	428.501	416.319	435.388	440.609	541.058	551.993	530.948	552.438	236.663	240.067	248.408	250.25	91.1666	92.9629	95.5478	104.413	33.5324	404.98	409.927	413.975	419.984	445.176	447.262	443.595	442.433	404.672	403.328	394.558	406.54	534.242	533.158	530.237	530.99	28.6094	658.626	661.544	636.745	508.485	34.7506	288.992	302.255
33.5718	354.678	349.748	342.251	359.091	360.9	359.057	359.694	358.661	426.851	414.835	434.526	438.658	537.996	549.124	529.316	550.688	235.773	239.665	247.635	249.403	91.0332	92.5825	95.141	104.053	33.5718	401.44	408.176	412.086	417.615	442.444	444.667	441.162	440.199	401.977	400.885	392.44	404.444	531.632	531.34	528.288	528.439	28.6345	655.075	662.435	635.898	508.988	34.7936	287.416	299.801
33.6113	353.706	347.431	340.956	356.961	358.32	356.32	357.147	356.437	425.335	412.787	432.322	437.177	534.964	547.121	526.156	547.577	235.256	238.518	246.814	247.85	90.6243	92.0836	94.8377	103.7	33.6113	400.464	406.087	409.298	415.027	439.73	442.366	438.779	437.472	399.717	398.625	390.004	402.432	529.185	528.786	525.538	526.565	28.6596	655.522	659.778	635.813	508.382	34.8366	283.873	297.654
33.6507	350.859	345.807	339.597	355.64	356.011	354.557	355.394	353.645	423.225	411.066	430.326	434.786	532.296	544.389	523.778	544.884	233.802	237.507	245.474	246.87	90.6055	91.9213	94.6405	103.234	33.6507	397.584	404.128	407.113	413.288	437.103	439.601	436.169	435.595	396.6	396.087	387.291	399.452	526.418	526.212	522.554	523.896	28.6847	653.21	661.299	634.575	507.987	34.8796	282.521	295.916
33.6902	349.736	343.931	337.637	353.378	354.609	351.749	353.131	352.075	421.424	409.005	428.689	433.252	530.061	541.178	521.502	541.638	232.289	236.138	244.178	246.078	90.1964	91.6649	94.1024	102.956	33.6902	396.252	401.481	404.912	410.238	434.552	436.61	433.591	432.681	395.16	394.169	385.155	397.962	524.05	522.978	520.196	521.476	28.7098	654.053	658.841	634.146	506.786	34.9226	279.843	294.025
33.7296	346.689	342.799	335.769	351.609	352.03	350.649	351.978	349.579	419.239	407.925	426.691	431.864	527.393	538.651	519.084	539.326	231.543	235.19	243.038	245.365	89.8919	91.4163	93.965	102.717	33.7296	392.938	399.239	403.349	408.853	432.006	434.17	430.095	430.241	392.729	391.32	383.378	395.96	521.275	521.145	517.756	519.042	28.7349	652.327	660.218	633.383	506.277	34.9656	278.29	291.71
33.7691	345.7	340.216	334.07	349.843	349.989	347.919	349.821	347.735	417.412	405.284	424.805	429.775	524.913	536.299	516.316	536.99	230.536	233.951	241.539	243.998	89.488	91.0325	93.9081	102.636	33.7691	391.606	396.975	400.892	405.781	429.35	431.291	427.867	427.527	390.99	389.283	380.734	393.49	518.883	518.601	515.348	515.817	28.76	652.937	657.747	632.786	505.419	35.0086	275.715	289.337
33.8085	343.137	338.785	332.259	348.229	348.449	345.816	347.659	345.584	415.945	403.891	423.062	427.56	522.285	533.724	513.29	534.386	229.732	233.037	240.346	242.872	89.3649	90.7898	93.3485	102.359	33.8085	388.403	394.783	398.672	403.827	426.885	428.898	425.403	424.925	388.177	386.877	378.169	390.893	516.701	516.073	512.655	513.277	28.7851	650.565	658.711	632.409	504.489	35.0516	274.343	287.442
33.848	342.271	336.622	330.303	346.151	346.059	343.898	345.373	344.174	414.125	401.38	421.301	426.146	519.408	531.121	510.501	531.223	228.464	231.682	239.492	241.272	88.7931	90.538	93.0206	101.789	33.848	387.593	392.905	396.225	401.216	424.165	425.697	422.978	422.296	385.952	385.152	376.196	388.693	513.854	513.515	510.31	510.647	28.8102	651.55	656.616	631.691	504.492	35.0946	272.014	284.752
33.8874	339.751	334.421	328.78	344.169	343.532	342.345	342.868	341.859	411.924	399.832	419.161	423.724	516.873	527.845	507.332	528.291	227.197	230.828	238.281	240.257	88.6565	90.2819	92.9315	101.508	33.8874	384.18	391.094	394.291	399.953	421.83	423.707	420.74	419.773	383.281	382.792	374.369	386.769	511.325	510.71	508.016	508.736	28.8353	648.651	657.648	630.73	504.466	35.1376	270.007	282.946
33.9269	338.707	332.608	327.107	342.608	341.912	339.973	340.919	340.059	409.924	398.154	416.778	422.105	514.253	524.676	505.338	525.701	226.181	229.436	237.357	238.979	88.4156	90.0866	92.4163	101.401	33.9269	383.202	388.649	392.244	396.896	418.526	420.811	417.82	417.016	381.498	380.294	371.769	384.784	508.939	508.163	505.304	506.546	28.8604	649.701	654.935	630.077	503.693	35.1806	267.199	280.632
33.9663	335.802	331.093	324.185	340.704	339.8	338.13	339.53	337.44	408.181	396.728	415.173	420.064	512.119	522.076	502.712	523.678	225.198	228.524	236.265	238.152	88.3217	89.6738	92.1178	101.077	33.9663	380.041	386.269	389.191	395.005	416.277	418.027	414.945	414.518	379.231	378.066	369.432	381.937	506.399	505.892	502.687	503.68	28.8855	648.144	656.153	629.631	502.907	35.2236	265.819	278.719
34.0058	335.297	328.859	323.049	338.961	337.589	335.903	336.984	335.498	406.877	394.943	413.538	418.325	509.366	520.057	500.038	520.566	223.916	227.205	235.063	237.32	87.8647	89.5475	92.0437	100.943	34.0058	378.606	383.938	387.041	392.181	413.353	415.611	412.613	411.579	376.963	375.207	367.227	379.893	504.216	503.646	500.134	500.885	28.9106	649.231	654.117	628.921	502.658	35.2666	263.377	276.28
34.0452	332.419	327.575	320.959	336.975	335.623	333.797	334.629	333.685	404.979	393.071	411.739	416.678	506.226	517.546	497.683	517.825	222.938	226.542	234.16	236.165	87.6045	89.34	91.8291	100.188	34.0452	375.692	381.902	385.088	390.758	411.242	412.454	409.983	409.298	374.681	373.229	365.1	377.544	501.091	500.512	498.328	498.765	28.9357	646.535	654.855	627.827	502.89	35.3096	262.087	274.461
34.0847	331.753	325.124	319.355	335.005	333.564	331.448	332.705	331.667	402.665	390.327	409.701	414.817	503.415	514.455	494.706	515.287	221.945	225.116	233.148	234.988	87.0574	89.0956	91.5432	99.9242	34.0847	374.571	379.833	383.339	388.424	408.033	409.978	407.751	406.405	372.093	371.442	362.747	375.306	498.758	497.831	495.943	495.628	28.9608	647.839	652.353	627.577	501.749	35.3526	259.868	272.575
34.1241	329.448	323.308	317.996	333.351	331.457	329.132	330.788	329.396	400.959	388.868	407.849	413.101	501.151	511.928	492.569	512.488	220.76	224.489	232.03	233.741	86.8054	88.9464	91.2338	99.682	34.1241	371.095	377.265	381.548	386.049	406.136	407.771	404.521	403.295	369.508	369.037	360.686	373.073	496.016	495.446	492.728	493.041	28.9859	644.894	653.299	627.445	501.089	35.3956	258.358	270.392
34.1636	328.346	321.868	315.98	331.102	329.789	327.133	328.707	327.398	398.91	387.005	405.886	410.564	498.546	509.325	490.093	509.793	219.975	223.486	230.976	232.858	86.62	88.3889	91.0938	99.0713	34.1636	369.476	375.104	378.765	383.633	403.105	404.273	402.202	400.571	367.321	366.382	358.355	370.477	493.411	492.664	489.798	490.885	29.011	645.316	650.732	627.074	500.085	35.4386	255.686	268.722
34.2031	325.524	320.063	313.347	329.338	327.461	324.678	327.051	325.885	396.902	385.381	403.901	408.311	495.652	506.288	487.154	507.268	218.76	221.92	229.813	231.988	86.5202	88.1464	90.907	98.8152	34.2031	366.901	373.311	376.228	381.412	400.489	402.048	399.809	398.488	365.081	364.376	356.039	367.904	490.432	489.94	487.245	488.11	29.0361	643.678	651.698	626.101	500.248	35.4817	254.35	266.514
34.2425	324.264	318.305	312.146	327.691	325.648	323.373	325.182	323.934	395.018	383.973	402.333	407.092	493.264	503.411	484.81	504.616	217.509	220.8	228.903	230.666	86.1899	87.9973	90.3759	98.8249	34.2425	365.335	370.556	374.237	379.212	397.605	399.164	397.274	395.719	363.189	362	353.904	366.19	488.039	487.32	484.857	485.365	29.0612	644.372	649.58	625.388	499.551	35.5247	251.952	265.004
34.282	322.451	316.689	310.982	326.013	323.957	322.211	322.823	321.562	393.15	382.124	400.511	405.622	490.74	500.928	482.254	501.562	216.453	219.748	227.734	229.621	85.7909	87.7017	89.9995	98.6002	34.282	362.001	368.974	372.222	377.133	395.102	396.255	394.397	393.283	360.642	359.558	351.637	364.233	485.789	485.196	482.398	482.667	29.0863	641.905	650.757	624.38	498.796	35.5677	250.67	262.755
34.3214	320.565	314.833	309.26	324.395	321.462	319.792	320.288	319.763	391.664	380.079	398.06	403.443	487.792	498.454	479.76	498.687	215.208	218.602	226.453	228.667	85.5442	87.4127	89.9068	98.2818	34.3214	360.922	366.772	369.826	375.042	392.195	393.734	391.866	391.145	358.359	357.443	349.147	362.043	483.111	482.693	479.487	480.1	29.1114	643.223	648.336	623.919	497.97	35.6107	248.388	261.026
34.3609	317.986	313.239	307.09	322.374	319.36	317.212	318.403	317.841	389.534	378.114	396.159	401.542	484.8	495.66	477.289	495.978	214.475	217.645	225.462	227.55	85.3849	86.9547	89.6474	97.8092	34.3609	358.777	364.444	367.403	373.235	389.533	391.387	389.082	388.741	356.393	355.38	346.908	359.844	480.524	480.104	477.268	477.812	29.1365	641.002	649.428	622.811	497.465	35.6537	247.081	258.87
34.4003	316.874	311.179	305.385	320.275	317.335	315.224	316.489	315.514	387.298	376.092	394.55	399.515	481.833	492.897	474.182	493.222	213.54	216.272	224.233	226.34	85.18	86.6377	89.3487	97.5366	34.4003	357.021	362.094	364.996	371.138	387.009	389.296	386.426	385.805	354.069	352.815	344.86	357.475	478.017	477.173	474.781	475.415	29.1616	641.853	646.93	622.077	496.344	35.6967	244.793	256.721
34.4398	315.648	309.174	303.981	318.657	315.33	313.633	314.36	313.798	385.843	374.143	392.698	397.357	479.003	489.827	471.83	490.406	211.929	215.05	222.99	224.993	84.8332	86.5564	89.0463	97.4306	34.4398	354.324	360.191	363.311	368.97	384.796	387.254	384.125	383.075	351.909	350.493	342.946	354.927	475.045	474.075	471.798	472.524	29.1867	639.669	648.328	621.95	496.124	35.7397	243.476	255.027
34.4792	313.141	307.496	302.317	317.065	313.654	311.405	312.538	311.869	384.161	372.16	390.655	395.575	476.328	486.755	469.603	487.628	210.824	214.163	221.973	224.118	84.6233	86.3085	88.6646	96.9581	34.4792	352.183	357.79	360.832	366.488	382.589	384.5	381.766	380.62	349.798	348.333	340.582	352.765	472.179	472.054	469.249	469.853	29.2118	640.646	645.606	620.86	495.282	35.7827	241.327	253.449
34.5187	312.368	305.258	300.54	315.152	311.309	309.008	310.615	309.41	382.182	370.089	388.871	393.421	473.966	484.497	466.679	485.06	209.869	212.687	220.993	223.181	84.5107	86.0861	88.517	96.8073	34.5187	350.249	355.297	358.412	363.83	379.685	381.664	379.221	378.156	347.545	346.333	338.337	350.976	469.908	469.604	466.599	466.996	29.2369	637.771	646.373	619.293	495.459	35.8257	240.207	251.505
34.5581	309.379	304.33	298.603	313.271	309.101	307.748	308.627	307.031	379.806	368.089	387.437	391.551	471.622	482.349	464.16	482.3	208.614	211.561	219.965	221.946	84.2512	85.8337	88.3458	96.4786	34.5581	348.489	353.254	356.518	361.624	376.702	378.853	376.804	375.36	345.283	344.272	336.203	348.646	467.411	466.925	463.762	464.248	29.262	638.797	644.013	618.205	494.602	35.8687	237.691	249.277
34.5976	308.27	302.355	296.768	311.379	307.375	305.548	306.851	305.056	377.223	366.207	385.141	390.27	468.8	479.55	461.804	479.858	207.444	210.68	218.941	221.161	83.7765	85.5892	87.887	96.0464	34.5976	347.075	351.057	354.025	359.759	374.116	376.009	374.646	372.825	342.915	341.666	333.644	346.09	464.606	464.663	461.065	461.994	29.2871	636.379	645.161	618.255	494.305	35.9117	236.505	247.766
34.637	306.47	300.689	295.749	309.766	305.295	303.167	304.958	303.76	375.727	364.865	382.824	388.271	465.806	476.462	459.663	477.363	206.442	209.882	217.921	220.213	83.5935	85.3222	87.554	95.647	34.637	343.962	348.98	351.569	357.967	371.959	373.921	371.877	370.534	340.477	339.108	331.577	343.703	461.757	462.031	458.709	459.422	29.3122	638.039	643.239	618.393	493.376	35.9547	234.18	246.149
34.6765	305.034	298.309	294.343	307.786	303.38	301.126	302.475	301.639	374.026	362.568	380.635	386.325	462.991	474.339	456.723	474.821	205.621	208.353	216.588	218.938	83.1793	84.7971	87.2384	95.6691	34.6765	343.008	346.673	349.406	355.549	369.493	371.681	369.174	367.74	338.43	336.911	329.381	341.345	458.997	459.381	456.092	456.789	29.3373	634.953	644.259	618.081	492.671	35.9977	232.766	244.36
34.7159	302.091	296.915	291.435	305.958	301.133	298.749	300.44	299.417	371.683	360.709	378.901	384.161	460.341	471.716	453.844	472.58	204.8	207.487	215.186	217.589	82.8512	84.4836	86.9857	95.3304	34.7159	339.864	344.662	347.586	353.593	367.099	369.114	367.086	365.69	336.511	335.505	327.021	339.146	457.252	456.552	453.403	454.194	29.3624	636.499	641.736	617.148	491.868	36.0407	230.986	243.124
34.7554	301.301	295.155	289.935	304.007	299.229	297.22	298.217	297.809	369.807	358.966	376.881	382.638	457.552	468.835	451.123	469.357	203.548	206.938	214.2	216.73	82.6422	84.3361	86.7567	95.0158	34.7554	338.27	342.606	345.419	350.929	364.424	366.669	364.674	363.072	334.399	333.413	325.031	337.275	455.226	453.884	450.763	451.936	29.3876	633.699	642.094	615.6	491.94	36.0837	229.813	241.179
34.7948	298.684	293.049	288.574	302.865	297.55	295.959	296.377	295.238	367.722	356.97	375.029	380.158	454.908	466.215	448.723	466.588	202.367	205.702	213.235	215.857	82.4671	84.0609	86.4318	94.652	34.7948	335.948	340.193	343.212	349.259	361.946	364.256	361.744	360.75	331.959	330.781	323.275	335.233	451.825	451.508	448.41	449.218	29.4127	635.049	639.886	615.072	490.446	36.1267	227.413	239.305
34.8343	297.88	291.224	287.37	300.924	295.199	293.132	294.409	293.74	366.142	354.958	373.292	378.275	452.753	463.708	445.664	463.837	201.661	204.329	212.308	214.777	82.1869	83.7337	86.0769	94.2991	34.8343	334.714	338.055	341.001	346.864	358.903	361.675	359.369	357.953	329.432	328.851	321.207	332.813	449.246	448.941	446.221	446.608	29.4378	632.373	641.079	615.236	490.272	36.1697	226.193	237.963
34.8738	294.879	289.792	285.223	298.811	292.877	291.326	292.792	291.447	364.505	353.056	371.216	376.32	450.317	460.623	443.099	461.038	200.648	203.433	211.229	213.884	82.1325	83.2527	86.0309	94.0042	34.8738	331.177	335.97	339.305	345.264	356.774	358.702	356.912	355.726	327.256	326.532	319.198	330.096	445.916	446.194	443.603	443.394	29.4629	633.684	638.974	614.519	489.866	36.2127	224.552	236.155
34.9132	293.982	287.613	283.799	297.096	291.212	289.415	290.738	289.889	362.033	351.166	369.158	374.898	447.178	458.381	440.568	458.7	199.486	202.136	209.712	212.556	81.4574	83.1019	85.5004	93.7614	34.9132	329.803	333.811	337.131	342.839	353.858	356.316	354.838	352.765	325.257	324.183	316.738	328.481	443.62	443.183	440.601	441.093	29.488	631.079	638.587	613.524	489.237	36.2557	223.354	234.496
34.9527	291.441	286.568	281.921	295.655	289.257	287.732	288.929	287.748	359.917	349.866	367.323	372.791	444.972	456.162	437.653	456.492	198.556	201.003	208.869	211.668	81.3124	82.9917	85.21	93.372	34.9527	327.362	331.997	335.147	340.472	351.785	353.23	351.861	350.295	323.141	322.452	314.665	326.344	441.477	440.248	437.921	438.242	29.5131	631.436	637.124	612.556	488.213	36.2987	220.897	233.067
34.9921	290.67	284.331	280.448	293.799	287.773	285.493	286.967	286.405	357.951	347.222	365.713	371.104	442.213	453.194	435.826	453.729	197.509	199.966	208.005	210.092	80.7079	82.3693	84.8688	93.1549	34.9921	325.66	329.642	332.915	338.353	349.197	350.344	349.39	347.843	320.89	320.581	312.906	324.302	438.887	437.768	435.118	435.861	29.5382	629.667	637.822	612.145	487.418	36.3417	220.277	231.246
35.0316	288.148	283.043	278.131	291.863	285.657	283.27	284.748	284.197	356.02	345.84	364.017	368.758	440.307	450.508	432.814	450.807	196.73	198.951	207.216	208.998	80.7658	82.2135	84.7223	92.8389	35.0316	322.916	327.818	330.631	336.587	347.424	349.151	346.723	345.614	318.801	318.408	310.623	321.91	435.776	435.924	433.258	433.379	29.5633	630.844	636.065	611.685	487.455	36.3847	218.381	229.209
35.071	287.422	280.819	277.065	289.972	283.729	280.769	282.553	282.214	353.839	342.952	361.537	366.757	437.421	448.043	430.131	449.025	195.476	197.896	205.484	207.923	80.3712	82.0418	84.4927	92.6299	35.071	321.715	325.583	328.369	334.16	344.669	346.368	344.76	343.6	316.976	316.051	308.672	319.948	433.067	433.028	431.176	430.598	29.5884	627.935	636.196	610.324	487.092	36.4278	217.314	227.857
35.1105	284.593	279.367	274.95	288.329	281.383	280.164	281.061	279.754	351.58	341.699	359.348	364.876	434.222	444.615	427.546	446.355	194.565	197.184	204.835	206.864	80.2744	81.7672	84.2131	92.203	35.1105	318.698	323.826	326.898	332.215	342.863	344.026	342.589	341.859	314.686	313.894	306.887	318.047	430.284	430.178	428.054	427.782	29.6135	628.66	634.901	609.392	486.759	36.4708	215.803	226.447
35.1499	284.022	278.017	273.641	286.697	279.323	278.022	279.16	278.379	350.566	339.208	357.568	363.124	432.207	442.336	425.416	443.229	192.974	195.785	203.564	206.023	79.803	81.2618	84.0241	91.7348	35.1499	316.997	321.863	324.81	329.522	340.21	341.656	340.171	339.205	312.462	311.564	304.402	316.226	427.979	426.913	425.047	425.503	29.6386	627.601	634.249	608.861	486.007	36.5138	214.515	225.101
35.1894	281.645	276.265	271.772	285.002	277.722	276.012	276.955	276.689	348.441	337.492	354.989	360.863	429.903	439.761	423.051	440.696	192.327	195.038	202.779	205.041	79.6672	81.1106	83.6846	91.4582	35.1894	314.964	319.674	322.759	328.558	337.687	339.214	337.276	337.111	310.507	309.625	302.769	314.035	425.43	424.689	422.785	423.001	29.6637	627.592	633.661	608.595	485.489	36.5568	212.43	223.474
35.2288	280.839	274.982	269.935	283.17	276.212	273.642	275.392	274.569	346.823	335.512	353.471	359.231	427.08	437.049	420.258	438.572	191.186	193.448	201.728	204.136	79.1902	80.8489	83.3873	91.2085	35.2288	313.709	318.091	320.657	326.503	335.099	336.9	335.08	335.149	308.114	307.618	300.678	311.556	423.633	422.852	420.199	419.907	29.6888	626.741	633.51	607.686	485.402	36.5998	211.52	222.042
35.2683	277.908	272.844	268.32	281.685	274.291	272.269	273.503	272.907	344.273	334.162	351.413	357.032	424.513	435.083	418.171	435.79	190.667	192.852	200.3	202.813	79.1509	80.53	83.0746	90.9476	35.2683	310.752	315.871	318.648	324.232	332.868	334.446	332.912	332.423	306.537	305.507	298.514	310.208	420.271	419.198	417.196	417.55	29.7139	626.584	632.145	606.684	484.258	36.6428	210.52	220.942
35.3077	277.303	270.7	266.85	279.597	272.605	270.39	271.284	270.997	342.325	332.041	349.082	355.626	421.873	432.243	415.32	433.348	188.993	191.603	199.412	202.264	78.6082	80.1499	82.8125	90.3602	35.3077	309.259	313.606	315.915	321.313	330.501	331.877	330.161	329.989	304.209	303.295	295.942	307.616	417.628	417.022	414.424	415.423	29.739	624.775	631.724	605.94	483.311	36.6858	209.076	219.423
35.3472	274.668	269.362	265.191	278.187	270.099	268.362	269.684	268.809	339.952	330.775	347.355	352.684	420.185	429.252	412.923	431.494	188.18	190.808	198.167	200.887	78.629	79.8283	82.6586	90.1754	35.3472	307.104	311.623	314.317	320.069	328.548	329.939	328.594	327.465	301.943	301.682	294.626	305.758	414.772	414.604	412.221	412.657	29.7641	624.831	631.122	605.459	482.719	36.7288	207.389	218.083
35.3866	273.545	267.37	263.804	276.521	267.871	266.527	267.91	267.191	338.339	328.115	345.642	351.337	417.043	427.356	410.182	428.47	187.138	189.917	197.438	199.764	78.1113	79.3716	82.1905	89.9941	35.3866	305.601	309.646	312.432	317.966	326.137	327.447	326.491	324.842	300.51	299.197	292.241	304.19	412.755	412.174	409.793	410.526	29.7892	625.972	629.355	605.267	482.047	36.7718	206.428	216.753
35.4261	271.202	266.036	262.371	275.073	266.591	264.88	266.717	265.109	336.398	326.702	343.825	349.208	414.467	424.452	407.91	425.687	186.493	189.177	196.349	198.647	77.9769	79.3754	81.9834	89.6075	35.4261	303.042	307.95	310.338	316.022	323.505	324.597	323.52	322.859	298.052	297.459	290.9	301.985	409.386	409.495	406.641	407.687	29.8143	623.068	629.808	604.475	481.546	36.8148	205.344	215.296
35.4655	270.527	264.313	261.005	273.519	264.63	262.948	264.436	263.173	334.071	324.492	341.292	347.669	412.243	421.429	406.113	423.082	185.322	187.961	195.439	197.853	77.3682	79.063	81.5981	89.2595	35.4655	301.514	306.014	308.351	313.587	321.328	322.66	321.526	320.541	296.058	295.435	288.756	300.322	408.309	407.038	404.658	404.954	29.8394	624.286	627.771	603.546	481.074	36.8578	204.108	214.027
35.505	267.704	262.864	258.682	271.327	263.355	261.452	262.605	262.087	332.039	322.826	339.335	345.023	409.701	418.967	402.771	420.486	184.035	186.793	194.176	196.608	77.1348	78.6319	81.2978	88.7543	35.505	299.052	304.021	306.436	312.246	319.222	320.843	319.193	318.994	294.482	293.376	286.285	297.967	404.818	404.06	401.846	402.3	29.8645	622.264	627.703	603.209	480.783	36.9008	203.195	212.824
35.5445	266.806	261.147	257.46	269.813	261.18	259.486	260.199	260.328	330.197	320.534	337.194	343.975	407.033	416.428	400.27	418.178	183.242	185.976	192.938	196.046	76.8436	78.6911	81.1757	88.4123	35.5445	297.825	301.739	304.267	309.854	316.816	318.117	317.137	316.256	292.471	291.286	284.618	295.483	402.471	401.594	398.846	400.003	29.8896	623.348	625.729	602.317	479.828	36.9438	201.743	211.983
35.5839	265.123	259.71	255.565	268.226	259.404	257.684	259.093	258.206	328.403	319.392	335.837	341.687	404.836	414.068	399.091	415.579	182.351	185.086	192.258	194.968	76.7409	78.4512	80.6826	88.2363	35.5839	295.743	300.075	303.018	308.862	314.922	316.291	315.691	313.753	290.778	289.743	282.77	294.015	399.612	398.832	396.789	397.358	29.9147	620.483	626.674	601.728	479.146	36.9868	200.661	210.706
35.6234	264.008	257.826	254.108	266.552	257.738	255.802	256.958	256.239	326.563	317.506	333.58	339.139	402.073	411.862	395.555	413.639	181.443	184.204	191.264	194.523	76.4733	78.0421	80.4116	88.0559	35.6234	294.322	298.179	300.472	306.544	313.112	314.002	313.165	311.996	288.846	287.876	281.008	292.22	396.809	396.116	393.988	394.942	29.9398	621.514	625.063	601.078	478.125	37.0298	199.282	209.142
35.6628	261.109	256.731	252.562	264.697	255.761	253.496	254.872	254.129	324.491	315.342	331.192	337.079	400.331	408.834	393.027	410.683	180.975	183.175	190.466	193.607	76.0778	77.5923	80.2166	87.6775	35.6628	292.149	296.127	298.908	304.22	311.124	311.809	310.756	309.476	286.622	285.672	279.181	290.427	394.408	394.403	391.435	392.07	29.9649	618.773	625.63	599.993	477.617	37.0728	198.558	207.814
35.7023	260.404	254.979	251.298	263.455	254.276	252.09	253.359	252.57	322.739	313.046	329.594	335.764	397.672	407.046	391.53	408.191	179.785	181.769	189.476	191.977	75.7152	77.2452	79.9508	87.2334	35.7023	290.78	293.914	296.96	302.486	308.606	309.709	308.794	307.291	284.805	283.554	277.379	288.681	391.418	391.71	389.017	389.632	29.99	619.589	623.088	599.707	477.296	37.1158	197.103	206.739
35.7417	258.761	253.68	249.918	262.178	252.646	250.909	252.574	251.324	320.74	311.852	328.118	333.624	395.803	404.485	389.196	406.173	178.867	181.022	188.491	191.097	75.7089	77.2637	79.7321	86.9663	35.7417	287.727	292.874	294.882	300.211	306.326	307.575	306.104	305.185	282.968	281.912	275.255	286.039	389.184	389.403	386.414	387.512	30.0151	616.72	623.569	598.506	476.827	37.1588	196.297	205.574
35.7812	257.487	252.131	248.63	260.251	250.594	248.928	250.368	249.351	319.259	309.002	326.063	331.626	392.162	401.509	386.272	403.997	177.94	180.168	187.252	190.36	75.2351	76.7594	79.2923	86.8833	35.7812	286.633	290.911	292.984	298.317	303.997	305.86	303.931	302.98	281.439	280.107	273.315	284.682	387.06	386.311	383.61	385.042	30.0402	618.548	621.384	597.961	476.257	37.2018	195.098	204.781
35.8206	255.183	250.821	246.737	259.047	249.293	247.297	248.888	247.88	317.229	307.919	323.638	330.315	390.419	399.631	384.428	400.753	176.84	179.163	186.462	189.489	75.0625	76.5103	78.8459	86.5119	35.8206	284.512	288.931	291.301	296.895	302.347	303.732	302.657	301.316	279.282	278.149	271.314	282.815	384.176	383.73	381.443	381.97	30.0653	615.846	622.267	596.849	475.393	37.2448	194.554	203.546
35.8601	254.192	249.295	245.239	257.453	247.243	245.662	247.271	246.497	314.865	305.432	322.316	327.912	387.896	397.463	382.003	398.883	176.362	178.373	185.526	188.584	74.7149	76.2526	78.4219	86.2215	35.8601	283.182	287.17	288.958	294.895	299.48	301.367	300.386	298.487	276.927	276.097	269.677	281.082	381.525	381.712	379.302	379.705	30.0904	616.831	619.063	596.114	474.345	37.2878	193.229	202.737
35.8995	251.859	247.617	243.568	255.646	245.723	243.889	245.366	244.28	312.415	303.934	320.17	325.449	385.723	395.37	379.79	396.484	175.611	177.776	184.613	187.707	74.4633	76.055	78.2044	85.9655	35.8995	280.377	285.2	287.698	292.572	297.574	298.778	298.433	296.843	275.461	274.925	268.022	279.051	379.106	378.634	376.262	377.36	30.1155	614.165	620.957	596.276	473.985	37.3308	192.894	201.681
35.939	251.187	246.031	242.13	254.138	243.858	242.118	243.693	243.032	310.838	301.617	318.485	323.905	383.408	392.22	377.828	394.453	174.357	176.228	183.632	186.53	73.9722	75.745	78.0501	85.7867	35.939	279.315	283.265	286.252	290.775	295.434	296.983	296.322	294.58	274.165	272.85	266.38	277.776	376.798	375.909	373.48	374.814	30.1406	614.966	618.895	595.365	472.386	37.3739	191.242	200.948
35.9784	249.408	244.778	240.917	252.826	242.367	240.489	242.648	241.723	309.487	300.029	316.168	322.186	381.035	390.168	375.019	391.999	173.526	175.483	182.398	185.815	73.7918	75.4008	77.686	85.6063	35.9784	277.008	281.774	284.536	289.855	293.527	295.899	294.407	292.847	272.002	270.949	264.353	275.757	374.813	373.668	371.443	372.394	30.1657	612.542	619.591	594.51	472.378	37.4169	190.704	199.757
36.0179	248.526	242.96	239.478	251.211	240.803	238.809	240.561	240.191	307.263	297.876	313.982	320.256	378.591	387.488	372.838	389.281	172.646	174.099	181.547	184.857	73.5766	75.2901	77.4435	85.2398	36.0179	275.991	279.778	282.787	288.038	291.289	293.336	292.34	290.748	269.828	269.233	263.029	273.663	371.6	370.983	369.37	370.299	30.1908	613.564	616.725	593.894	471.088	37.4599	189.562	198.643
36.0573	246.131	241.262	238.282	249.556	239.181	237.413	238.807	238.257	305.226	296.339	312.233	318.069	376.233	385.621	369.82	387.289	171.413	174.151	180.73	183.783	73.4185	75.0765	77.3247	84.7114	36.0573	273.383	278.038	280.694	286.315	290.152	291.229	290.28	289.092	268.083	267.644	261.688	272.093	368.896	368.717	366.469	367.663	30.2159	610.554	618.055	593.519	471.023	37.5029	188.901	197.505
36.0968	245.509	239.805	236.826	248.529	237.323	235.345	237.123	236.614	303.454	294.45	310.714	316.879	374.256	382.709	368.075	384.98	170.59	172.776	179.754	182.921	73.1221	74.6256	77.1722	84.3943	36.0968	272.638	276.233	279.023	284.146	287.5	289.326	288.296	286.806	266.653	265.83	259.447	270.482	366.763	366.101	364.25	364.871	30.241	611.175	616.193	592.845	470.147	37.5459	187.325	196.82
36.1362	242.874	238.588	234.819	247.268	235.912	234.879	236.314	235.164	300.881	292.409	308.141	314.66	372.155	380.892	366.327	382.557	169.7	171.958	179	181.921	72.8416	74.3982	76.7855	84.1361	36.1362	270.031	274.551	277.47	283.064	285.677	287.027	286.384	285.287	265.213	264.377	258.155	268.876	364.346	364.351	361.739	362.017	30.2661	610.44	615.479	591.96	470.619	37.5889	186.685	195.4
36.1757	242.009	237.288	233.866	245.699	234.24	232.8	234.138	233.576	299.537	290.424	306.673	312.443	369.731	378.811	364.261	380.223	168.783	170.834	178.358	181.281	72.4853	73.6848	76.3433	83.9967	36.1757	268.985	272.591	275.787	280.711	283.398	285.119	284.579	283.231	263.833	262.543	255.894	267.377	362.309	361.646	359.419	359.791	30.2912	610.463	613.913	590.898	469.776	37.6319	185.74	195.318
36.2151	239.947	236.52	232.305	244.62	232.668	231.067	232.721	232.137	297.89	288.503	305.013	310.771	367.133	376.528	361.722	378.551	168.181	170.128	177.099	180.416	72.3142	73.5753	76.11	83.5596	36.2151	267.08	271.206	274.255	279.413	281.807	283.483	282.577	281.169	261.636	260.841	253.979	265.283	359.538	358.991	356.95	357.556	30.3163	607.589	615.002	590.119	468.771	37.6749	185.669	194.43
36.2546	239.766	234.912	231.226	242.729	231.144	229.133	230.984	230.447	295.859	286.712	303.279	308.834	365.484	373.827	359.5	375.969	167.48	169.173	176.389	179.274	71.8059	73.2916	75.9322	83.1677	36.2546	266.115	269.756	272.42	277.547	279.345	281.46	280.834	279.517	260.277	259.549	252.912	263.829	357.361	356.861	354.799	354.949	30.3414	609.103	613.045	589.367	467.49	37.7179	184.54	193.608
36.2941	237.488	233.1	229.488	241.132	229.193	227.744	229.444	228.845	293.955	284.911	301.066	307.009	363.415	371.63	357.369	373.778	166.57	168.664	175.507	178.279	71.4437	73.0961	75.452	83.0321	36.2941	263.298	268.153	270.736	276.092	277.846	280.51	279.592	278.025	257.677	257.392	251.535	261.95	354.2	354.107	352.525	352.35	30.3665	606.015	614.039	589.026	467.055	37.7609	184.239	192.64
36.3335	236.939	231.702	228.493	240.049	228.077	226.029	227.804	227.491	292.301	283.143	299.052	305.056	360.983	369.475	355.307	371.491	165.925	167.23	174.451	177.32	71.1279	72.9546	75.3458	82.8268	36.3335	262.18	266.35	269.387	274.031	276.129	277.912	277.373	275.952	256.82	255.894	249.838	260.508	352.334	351.713	349.488	350.068	30.3916	606.997	611.612	588.544	466.574	37.8039	183.208	192.192
36.373	235.14	231.166	226.934	238.79	226.581	225.04	226.292	226.233	290.441	281.278	297.117	303.355	358.788	367.142	353.213	369.364	165.254	166.707	173.779	176.576	71.0643	72.6223	74.8122	82.242	36.373	259.728	264.603	267.706	273.336	274.969	275.992	275.367	274.072	255.094	254.535	248.062	258.747	349.692	349.14	347.048	347.691	30.4167	604.259	611.927	587.082	466.909	37.8469	182.652	191.14
36.4124	234.443	229.468	225.729	237.527	225.086	223.078	224.689	224.883	288.22	279.354	295.025	301.572	356.652	365.629	351.281	367.316	164.315	165.633	172.83	175.774	70.5019	72.3665	74.4365	82.1401	36.4124	259.162	263.009	266.012	271.199	272.921	274.191	274.055	272.211	253.191	252.673	246.542	257.29	347.603	347.192	345.123	345.284	30.4418	605.72	609.288	586.316	465.659	37.8899	181.305	190.1
36.4519	232.388	228.324	224.534	236.132	223.646	221.924	223.691	223.387	286.135	277.514	293.523	299.715	354.465	363.698	349.372	364.777	163.553	165.02	172.045	174.966	70.3221	72.002	74.2048	81.5885	36.4519	257.465	262.169	264.789	269.907	271.3	272.613	272.55	270.915	252.113	251.138	245.173	255.903	345.457	344.447	342.984	343.069	30.4669	603.07	610.635	585.955	465.572	37.9329	181.131	189.466
36.4913	231.675	226.616	223.313	234.912	222.369	220.538	222.052	222.009	284.499	275.713	291.974	297.924	352.315	361.381	347.391	362.551	162.532	164.298	171.197	173.85	70.1543	71.7229	73.9705	81.4865	36.4913	256.284	260.253	263.363	268.369	269.686	270.646	270.527	268.992	250.469	250.155	243.749	254.559	343.21	342.223	340.615	341.061	30.492	603.582	608.2	585.171	464.784	37.9759	180.054	189.062
36.5308	230.034	225.574	222.517	233.589	221.035	219.328	220.876	220.601	282.634	274.061	290.18	296.003	350.316	358.946	345.29	361.029	161.667	163.53	170.553	173.126	69.8672	71.4738	73.8121	81.2006	36.5308	254.371	258.859	261.7	267.032	268.139	268.874	268.873	267.334	248.907	248.508	242.37	252.905	340.387	340.289	338.252	338.603	30.5171	602.285	609.638	584.66	464.42	38.0189	179.671	188.408
36.5702	229.344	224.218	221.258	232.045	219.686	217.645	219.363	219.407	280.841	272.33	288.095	294.165	348.102	357.109	342.806	358.954	160.841	162.778	169.612	172.419	69.587	71.0828	73.4062	80.8034	36.5702	253.319	257.21	260.226	264.985	266.168	267.362	267.271	265.729	247.635	247.144	240.879	251.512	337.97	337.973	336.333	335.962	30.5422	602.643	606.862	583.884	463.292	38.0619	178.982	187.681
36.6097	227.653	223.412	220.186	230.438	218.664	215.92	217.743	217.61	279.367	270.582	285.899	292.472	346.433	355.248	340.796	356.561	159.879	162.185	168.737	171.675	69.4176	70.8145	73.2119	80.5579	36.6097	251.122	255.806	258.535	263.583	264.387	265.907	265.321	264.106	245.867	245.497	239.371	250.003	335.937	335.806	334.063	333.73	30.5673	600.479	607.794	582.878	463.048	38.1049	178.76	186.874
36.6491	226.766	222.034	218.837	229.408	217.211	214.892	216.54	216.115	277.633	268.871	284.245	290.762	345.104	353.701	338.738	354.252	159.155	161.187	167.772	170.854	69.2005	70.4905	73.0743	80.4111	36.6491	249.963	254.034	257.037	262.104	262.549	264.263	263.774	262.525	244.149	244.046	237.544	248.569	333.635	333.594	331.297	331.553	30.5924	600.934	605.347	581.887	462.114	38.1479	178.072	186.538
36.6886	225.176	220.86	217.446	228.634	215.773	213.999	215.303	215.147	275.722	267.396	282.563	289.021	343.329	352.104	336.995	352.813	158.57	160.493	167.017	170.287	69.0142	70.246	72.6991	80.1109	36.6886	248.167	253.014	255.769	260.858	260.897	262.54	262.293	260.954	242.498	242.554	236.142	246.978	331.051	331.662	328.772	329.534	30.6175	598.7	607.274	581.503	461.296	38.1909	177.705	185.889
36.728	224.284	219.302	216.47	227.452	214.614	212.599	214.117	213.98	273.851	265.57	280.772	287.251	341.292	349.557	335.226	351.389	157.84	159.816	166.286	169.721	68.7456	70.0288	72.4114	79.7616	36.728	247.512	251.594	254.457	259.342	259.308	260.852	260.61	259.247	241.346	241.371	235.066	246.063	328.885	329.209	326.818	327.478	30.6426	599.725	604.624	580.437	460.935	38.2339	176.736	185.28
36.7675	223.004	218.034	215.476	226.192	213.256	211.142	213.016	212.937	272.098	263.809	279.044	285.396	339.127	347.052	333.256	349.161	157.195	159.085	165.375	168.603	68.4267	69.7586	72.1926	79.47	36.7675	245.978	250.222	252.982	257.913	257.979	259.702	259.197	257.794	240.007	240.381	233.847	244.626	326.814	326.567	325	325.244	30.6677	596.621	605.35	580.061	460.101	38.2769	176.202	184.583
36.8069	222.012	217.318	214.319	225.226	211.865	209.942	211.541	211.71	270.672	262.282	277.541	283.723	337.011	345.418	331.742	346.93	156.53	158.391	164.89	167.77	68.0742	69.5369	71.8422	79.1541	36.8069	244.504	248.719	251.31	256.499	256.346	258.165	257.612	256.203	238.384	238.698	232.477	242.939	324.655	324.462	322.623	322.628	30.6928	597.406	603.037	579.6	459.685	38.32	175.501	184.131
36.8464	220.853	216.429	213.091	223.816	210.709	208.875	210.126	210.188	268.946	260.744	275.951	281.827	335.078	344.125	329.953	345.368	155.719	157.47	164.266	167.141	67.7809	69.2131	71.677	78.886	36.8464	242.989	247.471	250.345	255.4	254.544	256.356	256.204	254.781	236.946	237.276	231.174	241.385	322.248	322.878	320.412	320.565	30.7179	595.337	604.18	578.668	459.573	38.363	175.153	183.288
36.8858	219.798	215.34	211.798	222.519	209.371	207.565	208.848	209.208	267.086	259.017	273.982	280.037	333.351	342.245	328.2	343.713	154.914	156.981	163.39	166.327	67.6182	68.9658	71.5309	78.6313	36.8858	241.998	246.062	249.013	253.854	253.473	254.959	254.889	253.258	235.86	236.139	229.941	239.894	319.928	321.092	318.395	318.699	30.743	595.975	601.317	577.568	457.797	38.406	174.387	182.979
36.9253	219.11	214.11	210.679	221.533	207.997	206.171	207.622	207.934	265.421	257.101	272.104	278.565	331.465	339.945	326.527	341.508	154.249	156.541	162.706	165.657	67.379	68.9257	71.1552	78.3146	36.9253	240.966	244.687	247.575	252.195	252.368	253.581	253.461	251.895	234.726	234.575	228.727	238.963	317.749	318.576	316.198	316.219	30.7681	593.514	601.93	576.975	457.309	38.449	174.257	182.298
36.9648	217.214	212.683	209.85	220.267	206.877	205.088	206.258	206.275	263.58	255.57	270.43	277.087	329.431	338.125	324.625	339.936	153.805	155.688	161.84	164.995	67.1963	68.6169	70.8141	78.0339	36.9648	239.544	243.639	246.324	250.778	250.556	252.273	252.277	250.776	233.685	233.089	227.657	237.896	315.883	316.044	313.977	314.173	30.7932	593.548	600.092	576.118	456.741	38.492	173.214	182.079
37.0042	216.329	211.347	208.63	218.95	205.658	203.85	204.849	205.184	261.656	254.071	268.8	275.533	328.026	336.562	322.978	338.242	153.118	154.655	160.755	164.312	66.8311	68.2191	70.5854	77.6993	37.0042	238.543	242.422	244.926	249.459	248.956	250.629	250.771	249.286	232.393	231.919	226.644	236.681	313.793	313.92	311.955	312.487	30.8183	591.825	600.428	575.212	457.059	38.535	173.114	181.589
37.0437	215.508	210.527	207.73	218.029	204.489	202.725	204.289	204.154	259.82	252.636	266.969	273.498	326.63	334.688	321.143	336.144	152.475	154.021	160.213	163.54	66.6135	68.0424	70.3744	77.3789	37.0437	236.835	241.124	243.69	248.226	247.872	249.171	249.339	247.763	230.941	230.71	225.456	235.423	311.492	311.999	309.946	310.377	30.8434	593.562	597.786	574.45	455.867	38.578	172.164	181.115
37.0831	214.859	209.589	206.773	217.305	203.36	201.334	202.894	203.024	258.225	250.638	265.265	271.941	325.002	332.556	319.376	334.212	151.812	153.512	159.624	163.026	66.3888	67.6727	70.0871	76.9952	37.0831	236.041	239.542	242.397	246.756	246.356	248.066	248.273	246.308	230.104	229.561	224.145	233.986	309.77	310.075	307.899	308.321	30.8685	590.849	599.47	573.871	455.308	38.621	172.043	180.594
37.1226	213.284	209.08	205.762	216.06	202.403	200.271	201.732	201.912	256.475	249.051	263.617	270.033	322.983	331.086	317.699	332.609	150.987	152.792	158.79	162.435	66.1367	67.2985	69.8487	76.7221	37.1226	234.536	238.781	241.317	245.891	244.746	246.753	247.042	245.419	228.811	228.518	223.071	232.781	307.807	307.942	306.191	306.349	30.8936	590.849	596.697	572.313	454.425	38.664	171.456	180.137
37.162	212.659	207.761	204.866	214.747	201.191	199.06	200.558	201.288	255.271	247.645	261.89	267.99	321.072	329.086	316.133	331.277	150.571	151.916	158.35	161.441	65.7672	67.2833	69.6319	76.6377	37.162	233.877	237.623	239.87	244.314	243.448	245.35	245.508	243.743	227.419	227.148	221.939	231.725	305.924	306.104	303.982	304.069	30.9187	589.767	595.795	572.507	453.759	38.707	171.186	179.55
37.2015	211.438	206.821	203.831	214.13	200.262	197.922	199.513	199.988	253.781	246.135	260.334	266.261	319.405	327.321	314.648	329.852	150.04	151.627	157.712	160.491	65.4117	66.9495	69.2966	76.2419	37.2015	231.99	236.514	238.979	243.474	242.376	244.16	244.106	242.671	226.09	225.929	220.713	230.543	303.592	304.22	301.749	301.893	30.9438	590.643	594.302	571.883	452.835	38.75	170.522	178.976
37.2409	210.845	205.756	202.562	212.901	199.069	196.516	198.297	198.567	252.187	244.63	258.763	264.674	317.892	325.831	312.942	328.146	149.196	150.988	157.003	160.209	65.3318	66.7949	68.971	76.1329	37.2409	231.366	234.977	237.254	242.164	241.015	242.854	242.967	241.529	224.952	224.906	219.562	229.256	301.668	302.073	299.621	299.983	30.9689	587.2	595.475	571.181	452.328	38.793	170.402	178.334
37.2804	209.371	205.131	202.109	211.774	197.826	195.95	197.697	197.736	250.173	243.051	257.252	263.38	316.244	324.51	311.592	326.684	148.762	150.486	156.514	159.462	65.3696	66.4498	68.756	75.9683	37.2804	229.85	233.862	236.651	241.153	240.039	241.907	241.881	240.681	223.724	223.464	218.49	228.099	299.867	300.056	297.889	298.183	30.994	587.99	593.538	569.838	451.599	38.836	169.715	178.026
37.3198	208.674	203.746	201.363	210.538	196.679	194.352	196.548	196.653	248.887	241.483	255.489	261.97	314.677	322.541	310.377	324.334	148.319	149.695	156.107	159.037	64.7934	65.9881	68.4612	75.4837	37.3198	229.059	232.472	235.587	239.948	238.517	240.303	240.893	239.024	222.265	222.142	217.209	227.087	298.206	298.14	295.985	296.454	31.0191	585.95	593.287	568.868	451.326	38.879	169.427	177.698
37.3593	207.123	203.184	200.056	210.075	195.955	194.049	195.78	195.907	247.152	239.978	253.794	260.25	312.627	321.029	308.619	322.664	147.586	149.217	155.318	158.424	64.5973	65.9925	68.1991	75.2349	37.3593	227.916	232.068	234.578	238.945	237.814	239.46	239.21	237.857	221.575	221.433	216.271	226.337	296.189	296.335	294.491	294.78	31.0442	586.608	591.904	568.462	450.648	38.922	169.73	177.183
37.3987	206.531	202.047	199.236	208.95	194.522	192.788	194.327	194.819	245.665	238.266	251.928	258.819	311.531	319.456	307.22	321.183	146.919	148.22	154.631	157.64	64.357	65.623	67.9442	75.0787	37.3987	227.172	230.843	233.526	237.632	236.387	237.957	237.895	236.336	220.548	220.382	215.251	224.863	294.183	293.83	292.257	292.239	31.0693	584.697	591.751	567.824	449.77	38.965	169.163	176.738
37.4382	205.256	201.579	198.122	208.37	194.355	191.938	193.548	193.751	244.022	236.975	250.977	256.876	310.191	317.987	305.845	319.964	146.647	147.849	153.996	157.162	64.2602	65.5014	67.5386	74.763	37.4382	225.635	229.628	232.3	237.224	235.435	237.05	237.374	235.737	219.587	219.599	214.333	224.107	292.33	292.331	290.391	290.49	31.0944	585.4	590.153	566.949	449.125	39.008	168.093	176.743
37.4776	204.712	200.277	197.116	207.22	193.303	190.558	192.358	192.549	242.429	235.285	249.679	255.421	308.673	315.797	304.895	318.253	145.843	147.251	153.77	156.204	63.8597	65.2354	67.3558	74.3856	37.4776	224.923	228.376	231.084	235.784	233.846	235.89	236.042	234.375	218.581	218.702	213.549	223.128	290.507	290.141	288.393	288.84	31.1195	582.741	590.245	566.071	448.84	39.051	168.177	176.227
37.5171	203.715	200.009	196.846	206.731	192.029	189.992	191.507	192.418	241.158	234.148	247.981	254.017	307.316	314.708	302.876	316.917	145.465	146.686	153.152	155.635	63.767	64.9021	67.138	74.092	37.5171	223.828	227.52	230.361	234.746	232.933	235.296	235.052	233.662	217.786	217.715	212.702	222.246	288.315	288.418	287.134	287.21	31.1446	583.697	588.325	565.263	448.076	39.094	167.273	176.26
37.5565	203.46	198.742	196.017	205.433	190.947	188.748	190.422	191.108	240.019	231.807	246.725	252.86	306.076	313.182	301.616	315.577	144.795	146.385	152.041	155.438	63.2935	64.676	66.8619	73.959	37.5565	222.992	226.556	228.941	233.642	231.561	233.606	234.084	232.197	216.963	216.488	211.793	221.33	285.947	286.815	285.322	285.669	31.1697	582.366	587.331	564.565	447.482	39.137	167.191	175.378
37.596	201.785	198.169	194.92	205.084	190.051	188.403	189.984	190.193	238.134	231.107	244.875	251.031	304.686	311.691	300.227	314.658	144.271	145.726	151.289	154.802	63.2956	64.261	66.5618	73.7642	37.596	221.664	225.788	228.491	233.288	231.262	233.027	232.609	232.031	215.574	215.527	211.16	220.344	284.715	284.87	283.468	283.82	31.1948	581.544	586.938	563.417	446.772	39.18	166.77	175.815
37.6355	201.14	196.833	193.833	204.049	188.942	187.089	188.626	189.751	236.679	229.55	242.893	249.714	303.098	310.577	298.946	312.697	143.24	145.073	150.921	154.195	63.0647	64.2954	66.5359	73.4138	37.6355	221.124	224.797	227.704	231.725	229.869	231.855	231.314	230.969	215.111	214.626	210.07	219.438	283.099	283.006	282.211	281.267	31.2199	581.595	586.13	562.462	445.724	39.2231	166.571	175.121
37.6749	200.193	197.072	193.292	203.601	188.347	186.421	188.137	188.303	235.621	228.548	241.926	248.165	302.508	309.738	297.797	311.519	142.758	144.744	150.444	153.691	62.8152	64.0142	66.2691	73.1496	37.6749	219.825	223.972	226.597	231.218	229.173	230.933	230.716	230.04	213.723	213.825	209.164	218.408	281.631	281.909	279.711	280.331	31.245	580.039	585.413	562.024	444.947	39.2661	166.138	174.587
37.7144	199.846	196.093	192.39	202.322	187.384	185.262	187.116	187.654	233.755	226.716	240.769	246.839	300.392	307.623	295.858	309.659	142.455	143.741	150.176	153.298	62.5423	63.7988	65.9725	72.9641	37.7144	219.202	222.689	225.423	230.35	228.439	230.025	229.908	228.692	212.833	213.218	208.029	217.482	280.191	279.771	278.11	278.424	31.2701	580.568	583.865	561.57	444.501	39.3091	165.989	173.953
37.7538	198.532	195.249	191.794	201.735	186.74	184.569	186.535	186.764	232.82	225.562	239.05	245.761	299.119	305.951	294.298	308.951	141.759	143.901	149.397	152.642	62.2507	63.6086	65.7459	72.809	37.7538	218.254	222.005	224.757	229.25	227.376	229.126	228.826	227.988	211.916	212.28	207.57	216.668	278.068	278.492	276.913	276.737	31.2952	578.304	583.434	560.653	443.988	39.3521	165.654	173.542
37.7933	198.158	194.47	190.994	200.641	185.953	183.765	185.413	186.074	231.286	224.14	237.413	244.331	297.444	304.956	293.918	307.388	141.215	143.035	149.213	152.227	62.1001	63.4488	65.2414	72.3582	37.7933	217.596	220.809	223.942	228.212	225.923	227.845	227.846	226.89	211.401	211.159	206.959	215.301	276.311	276.192	275.278	274.368	31.3203	578.899	582.686	559.078	443.157	39.3951	165.39	173.213
37.8327	197.051	194.047	190.93	199.875	185.177	183.256	184.585	185.292	229.565	223.126	236.026	242.603	296.619	303.559	292.19	306.041	140.802	142.526	148.519	151.565	61.815	63.123	65.0893	72.1572	37.8327	216.516	220.579	223.144	227.756	225.79	227.257	226.987	226.025	210.336	210.569	206.082	214.988	274.261	274.659	273.262	272.884	31.3454	576.552	582.325	558.619	442.571	39.4381	164.693	172.75
37.8722	196.681	193.049	190.124	199.37	184.371	182.225	183.56	184.468	228.536	221.385	234.768	241.852	295.763	302.139	291.524	304.871	140.318	142.13	148.063	150.892	61.6049	62.9778	65.0455	71.8328	37.8722	216.093	219.262	222.674	226.694	224.7	226.5	226.088	225.445	209.884	209.52	205.197	213.894	273.355	273.515	271.889	272.004	31.3705	577.676	580.754	557.871	441.392	39.4811	164.448	172.335
37.9116	195.48	192.475	189.151	198.726	183.642	181.993	183.35	183.829	227.089	220.67	233.839	240.19	294.158	301.385	290.728	303.768	139.997	141.918	147.36	150.419	61.4411	62.424	64.7555	71.691	37.9116	215.113	218.613	221.789	226.509	223.98	225.77	225.393	224.932	208.807	208.851	203.974	213.039	271.731	271.574	270.045	270.404	31.3956	575.44	580.638	557.27	440.522	39.5241	164.218	172.049
37.9511	195.235	191.591	188.382	197.871	182.355	180.606	182.064	182.69	225.521	218.985	232.261	238.518	293.249	300.268	288.881	302.452	140.027	141.18	146.785	150.273	60.9764	62.4875	64.6823	71.4074	37.9511	214.662	217.767	220.947	224.989	222.767	224.949	224.415	223.859	207.823	207.82	202.942	212.63	270.297	269.779	268.73	268.876	31.4207	576.108	578.972	556.171	440.062	39.5671	164.164	172.082
37.9905	194.539	191.15	187.619	197.168	181.727	180.245	182.346	182.381	224.49	218.14	230.97	237.041	291.608	298.22	287.723	301.464	139.292	140.698	146.375	149.356	60.8876	61.9571	64.2891	71.07	37.9905	213.472	217.302	220.111	224.562	222.601	224.142	223.632	223.062	206.928	206.893	203.009	212.014	268.472	268.199	266.865	266.572	31.4458	572.784	579.048	555.284	439.285	39.6101	164.003	171.736
38.03	194.111	190.633	187.052	196.417	181.483	179.331	180.798	181.376	223.205	216.507	229.361	236.642	290.496	297.733	286.883	300.381	139.031	140.339	145.913	149.078	60.6608	62.098	64.0462	71.204	38.03	213.226	216.166	218.976	223.162	221.172	223	222.813	222.044	206.302	206.202	202	210.908	267.472	267.138	265.264	265.594	31.4709	573.777	576.294	554.681	438.471	39.6531	163.634	171.183
38.0694	192.837	190.047	186.697	196.179	180.961	178.78	180.652	180.975	221.931	215.645	228.198	234.587	289.101	296.72	285.179	299.19	138.39	139.94	145.548	148.499	60.5992	61.8197	63.9538	70.8436	38.0694	211.698	215.554	218.584	222.875	221.107	222.041	222.224	221.005	205.326	205.262	201.418	210.136	265.44	265.372	264.228	264.103	31.496	571.526	577.139	554.196	437.882	39.6961	163.487	170.728
38.1089	192.746	189.239	185.954	195.289	179.508	177.573	179.413	180.346	220.656	214.241	227.27	233.882	288.772	295.731	284.61	297.341	138.103	139.462	144.849	148.011	60.2456	61.3145	63.6694	70.2717	38.1089	211.304	214.56	217.832	221.554	219.964	221.219	221.234	219.888	204.815	204.756	200.748	209.449	263.967	264.127	262.801	262.992	31.5211	572.296	574.211	553.19	436.859	39.7391	162.967	170.978
38.1483	191.858	188.836	185.464	194.583	179.373	177.834	179.038	179.601	219.325	213.182	225.473	232.108	287.055	294.427	283.784	296.727	137.798	139.084	144.572	148.136	60.1866	61.1756	63.5818	70.2288	38.1483	210.619	214.267	216.919	221.511	219.448	220.712	221.127	219.837	204.125	204.116	200.172	208.413	262.265	262.571	261.267	260.769	31.5462	569.8	575.684	552.402	436.447	39.7821	162.686	170.114
38.1878	191.221	188.018	184.428	194.005	178.733	176.76	178.335	178.977	218.423	212.342	224.392	230.683	286.371	293.196	282.513	295.784	137.175	138.724	143.962	147.619	59.8446	61.1402	63.2383	70.1481	38.1878	210.417	213.75	216.16	220.428	218.596	219.832	220.348	218.805	203.511	203.174	199.575	207.699	261.414	261.234	259.784	259.892	31.5713	570.787	573.122	551.117	435.875	39.8251	162.12	170.111
38.2272	190.326	187.376	183.652	193.448	178.02	176.331	177.712	178.701	217.004	211.154	223.247	229.618	285.112	292.106	281.23	294.312	136.756	138.1	143.859	147.082	59.7287	60.8296	62.898	69.9786	38.2272	209.116	213.071	216.008	220.26	218.052	219.498	219.481	218.424	202.911	202.972	198.578	207.24	260.172	260.002	258.617	258.788	31.5964	567.347	573.994	550.727	434.806	39.8681	161.948	169.803
38.2667	190.243	186.407	183.392	192.895	177.22	175.393	177.149	177.824	215.659	209.322	221.932	228.432	283.751	291.446	280.669	293.408	136.39	137.671	143.072	146.665	59.4514	60.781	62.7429	69.4919	38.2667	208.705	212.195	214.975	219.197	217.201	218.701	218.48	217.779	202.098	202.467	197.679	206.249	258.692	258.63	257.565	257.131	31.6215	568.454	571.641	549.787	434.046	39.9111	161.763	169.731
38.3062	189.53	186.422	183.271	192.836	176.526	174.984	176.533	177.183	215.344	208.664	220.975	227.015	283.213	290.024	279.49	292.624	136.144	137.199	142.681	146.08	59.4479	60.5878	62.5135	69.2515	38.3062	207.803	211.951	214.42	218.778	217.014	218.475	217.975	217.121	201.848	201.674	196.981	206.125	257.237	256.886	255.387	255.771	31.6466	566.922	571.144	548.813	433.145	39.9541	161.967	169.003
38.3456	189.457	185.701	182.455	191.757	175.733	174.328	175.656	176.701	214.078	207.149	219.867	226.157	282.707	288.983	278.574	291.728	135.536	136.433	142.707	145.841	59.0199	60.2956	62.4724	69.2948	38.3456	207.689	210.985	213.649	217.653	215.931	217.276	216.786	216.447	201.494	200.842	196.831	205.082	255.596	255.816	254.334	254.382	31.6717	567.734	569.797	548.213	432.189	39.9971	161.312	169.175
38.3851	188.301	185.721	181.951	191.42	175.908	173.626	175.465	175.763	212.924	206.296	218.518	224.869	281.104	288.204	277.368	290.748	135.397	136.563	142.144	145.066	58.8572	59.9336	62.3137	68.8741	38.3851	206.285	210.286	213.218	217.53	214.79	217.157	216.561	216.31	200.028	200.356	196.174	204.508	254.26	254.7	253.677	252.915	31.6968	564.461	569.994	547.952	431.639	40.0401	161.214	168.997
38.4245	188.038	185.093	181.309	190.574	174.754	172.749	174.771	175.253	211.659	205.271	217.656	224.142	280.365	287.532	276.821	289.643	134.973	136.218	141.527	145.029	58.6488	60.0463	62.1093	68.5816	38.4245	205.928	209.625	212.296	216.345	214.302	215.705	216.343	215.29	199.597	199.583	195.337	203.85	253.08	252.945	252.412	252.028	31.7219	565.477	567.876	546.963	431.513	40.0831	160.345	168.682
38.464	187.098	183.983	180.617	190.085	174.443	172.648	174.286	175.32	210.783	204.942	217.048	222.547	279.908	286.897	275.493	288.919	134.624	135.883	141.394	144.621	58.3515	59.7879	61.7777	68.4174	38.464	204.967	209.695	211.704	216.256	214.256	215.322	215.369	214.879	198.898	199.429	195.155	203.623	251.427	251.717	251.072	250.265	31.747	563.645	568.806	545.921	430.295	40.1261	160.58	168.344
38.5034	186.79	183.59	180.168	189.545	173.933	171.522	173.656	174.369	209.784	203.362	215.442	221.762	278.732	285.325	274.983	288.052	134.273	135.27	140.929	144.182	58.3709	59.5313	61.5184	68.0599	38.5034	204.485	208.657	210.763	215.31	213.267	214.433	214.646	213.896	198.662	198.3	194.185	202.805	250.425	251.007	249.745	249.059	31.7721	563.61	566.439	545.053	429.737	40.1692	159.959	167.918
38.5429	185.76	183.495	179.794	189.088	173.37	171.325	173.118	173.881	208.433	202.557	214.524	220.79	277.441	284.434	274.012	286.958	133.795	134.981	140.485	143.427	58.0287	59.3094	61.3462	67.9208	38.5429	203.899	208.663	210.357	214.852	213.158	214.721	214.504	213.585	198.293	198.167	193.743	202.399	249.267	249.954	248.423	248.069	31.7972	560.993	567.735	544.412	429.267	40.2122	159.971	167.433
38.5823	185.884	182.729	179.352	188.615	172.727	170.895	172.506	173.489	207.607	201.363	213.253	219.593	276.297	283.503	273.279	285.74	133.573	135.114	140.179	143.386	57.7764	59.3818	61.2654	67.9491	38.5823	203.886	207.786	209.64	214.189	212.21	213.708	213.984	212.635	197.211	197.213	193.218	202.161	248.374	248.529	247.541	247.115	31.8223	561.106	565.793	543.484	428.634	40.2552	159.124	167.652
38.6218	185.088	182.907	179.226	188.18	172.421	170.803	172.366	172.555	206.521	200.403	212.618	218.109	275.71	282.875	272.618	285.037	133.23	134.747	139.788	143.066	57.8502	59.1282	61.2804	67.7037	38.6218	203.268	207.846	209.743	213.996	212.192	213.281	213.122	212.706	196.929	196.812	192.715	201.442	247.123	247.342	246.495	246.01	31.8474	559.081	565.75	542.416	428.144	40.2982	159.226	166.873
38.6612	184.918	182.022	178.523	187.597	171.666	169.943	171.48	172.285	205.483	199.137	211.254	217.418	275.241	281.47	271.536	284.496	132.941	134.192	139.488	142.9	57.7479	58.7494	60.5882	67.9335	38.6612	202.679	206.582	208.944	213.304	211.136	212.648	212.582	211.88	196.16	196.38	192.102	200.851	245.871	246.149	245.191	244.957	31.8725	560.016	563.187	541.425	427.153	40.3412	158.544	166.948
38.7007	184.375	181.733	178.15	187.518	171.597	169.397	171.335	171.881	204.701	198.364	210.284	216.483	274.156	280.821	271.083	283.526	132.662	133.734	139.339	142.485	57.5239	58.5675	60.4527	67.6259	38.7007	201.729	206.477	208.644	213.017	211.052	212.285	212.825	211.521	195.494	196.126	191.579	200.463	244.85	245.216	244.229	243.945	31.8976	557.891	563.557	539.976	425.784	40.3842	158.432	166.148
38.7401	184.098	181.056	177.451	186.797	170.736	168.886	170.592	171.626	203.433	197.519	208.984	215.14	273.463	280.793	270.369	283.057	132.265	133.451	139.047	142.142	57.4331	58.4042	60.518	67.137	38.7401	201.544	205.843	207.729	212.206	210.275	211.537	211.837	211.06	195.024	195.492	191.477	200.123	244.19	243.942	243.013	243.052	31.9227	558.638	561.175	539.487	424.904	40.4272	158.123	166.393
38.7796	183.294	180.608	177.828	186.694	170.225	168.445	170.303	171.04	202.715	196.722	208.383	213.881	272.991	280.068	269.371	282.322	131.962	133.287	138.661	141.645	57.3391	58.3589	60.3279	67.0294	38.7796	200.811	205.422	207.742	212.33	209.532	211.642	211.472	210.714	194.574	194.645	190.892	199.339	243.288	243.115	242.067	241.664	31.9478	556.314	561.754	538.799	425.508	40.4702	157.938	165.808
38.819	183.144	180.122	177.01	185.788	169.765	167.672	169.736	170.426	202.025	195.59	207.377	213.135	272.195	278.666	268.583	281.503	131.514	132.823	138.395	141.267	56.9772	58.3263	60.1939	66.7542	38.819	200.649	204.565	207.12	211.396	208.98	210.705	211.02	210.141	194.327	194.356	190.217	198.719	242.018	241.947	240.875	240.804	31.9729	556.806	559.62	538.336	424.145	40.5132	157.976	165.673
38.8585	182.052	179.818	176.605	185.733	170.075	167.376	169.32	170.3	200.969	195.154	206.668	212.444	271.567	277.687	267.89	280.803	131.338	132.617	137.969	140.943	56.8483	58.1231	60.0631	66.5811	38.8585	199.828	204.235	206.696	211.384	208.834	210.586	210.675	209.341	193.616	194.01	190.121	198.345	240.722	240.883	240.096	240.116	31.998	554.54	560.066	537.414	423.752	40.5562	157.875	165.215
38.8979	182.114	179.136	176.228	185.472	169.042	166.808	168.781	169.889	200.139	193.982	205.769	211.878	271.065	277.407	267.167	280.208	131.057	132.449	137.695	140.767	56.7763	57.7466	60.0237	66.4672	38.8979	199.746	203.682	206.146	210.267	208.173	209.957	210.111	208.659	193.027	193.385	189.352	197.689	240.176	240.153	239.071	239.395	32.0231	555.815	558.183	536.71	422.5	40.5992	157.328	165.122
38.9374	181.487	179.404	175.875	185.004	168.861	167.065	168.433	169.275	199.422	193.145	204.746	210.718	269.912	276.456	266.651	279.405	130.685	131.974	137.251	140.453	56.5895	57.5154	59.8382	66.2508	38.9374	199.546	203.746	205.846	210.215	208.284	209.589	209.597	208.827	192.846	193.093	189.057	197.762	239.43	239.206	237.639	238.312	32.0482	552.551	559.076	537.021	422.151	40.6422	157.256	164.523
38.9769	181.61	178.7	175.361	184.214	168.132	166.1	167.757	168.643	198.143	192.16	203.842	209.885	269.207	275.663	266.21	278.205	130.186	131.748	137.134	140.02	56.2932	57.3821	59.5995	65.9966	38.9769	199.096	203.006	205.134	209.214	207.338	208.754	208.98	208.141	192.335	192.238	188.835	197.124	238.255	238.17	236.665	237.297	32.0733	553.181	555.413	534.533	421.341	40.6852	156.798	164.686
39.0163	180.96	178.715	175.311	183.884	167.891	165.878	167.214	168.307	197.294	191.673	203.059	208.953	268.616	274.756	265.195	277.569	129.902	131.287	136.777	139.82	56.099	57.2472	59.3964	65.7874	39.0163	198.909	202.687	205.191	209.201	206.875	208.452	208.569	207.668	191.962	192.085	188.54	196.42	237.051	237.123	235.915	236.246	32.0984	550.278	556.421	534.068	420.424	40.7282	156.861	164.198
39.0558	180.87	177.984	174.963	183.415	167.404	165.397	166.96	167.868	196.534	191.19	202.153	208.153	267.945	274.5	264.608	276.888	129.79	130.965	136.256	139.546	55.8329	57.0235	59.174	65.6413	39.0558	198.36	202.092	204.53	208.561	206.249	208.048	208.35	207.19	191.494	191.624	187.95	196.002	236.342	236.114	235.333	235.732	32.1235	550.927	554.41	532.848	419.542	40.7712	156.306	164.397
39.0952	180.218	177.607	174.655	183.123	166.912	164.847	166.709	167.57	195.913	190.319	201.065	207.329	267.318	273.887	264.096	275.997	129.668	130.967	135.942	138.965	55.7412	56.801	59.0364	65.4959	39.0952	197.611	201.931	204.422	208.248	205.804	207.836	207.99	207.201	190.957	190.958	187.349	195.541	235.511	235.364	234.569	234.966	32.1486	549.241	554.323	532.875	419.633	40.8142	156.51	163.957
39.1347	180.098	177.132	174.122	182.917	166.555	164.371	166.294	167.47	195.304	189.2	200.301	206.376	266.835	273.101	263.696	275.471	129.309	130.805	135.808	138.606	55.8339	56.6891	58.8649	65.2514	39.1347	197.288	201.398	203.635	207.649	205.495	207.363	207.277	206.621	190.416	190.427	187.153	195.046	234.643	234.492	233.681	233.816	32.1737	549.76	551.976	531.355	418.131	40.8572	155.567	163.548
39.1741	179.831	176.728	173.647	182.506	166.444	164.058	166.052	167.07	194.619	188.621	199.733	205.336	266.446	272.271	263.157	274.891	129.04	130.539	135.605	138.434	55.7288	56.5509	58.6229	65.1099	39.1741	196.762	201.212	203.35	207.225	205.474	206.823	206.88	206.229	190.216	190.161	186.673	194.37	233.616	233.628	232.64	232.73	32.1988	547.731	553.4	530.507	417.113	40.9002	155.509	163.069
39.2136	179.07	176.357	173.146	182.058	166	163.74	165.635	166.489	193.797	188.035	199.163	204.646	265.771	271.677	262.192	274.464	128.817	130.27	135.339	138.242	55.5175	56.3733	58.469	64.9903	39.2136	196.487	200.638	202.968	206.818	204.871	206.295	206.239	205.909	189.94	190.01	186.155	194.07	233.029	232.697	231.818	232.143	32.2239	547.74	550.622	529.293	416.506	40.9432	155.833	163.029
39.253	178.55	176.185	172.727	181.669	165.317	163.381	165.238	166.013	192.967	187.164	198.669	204.085	265.083	271.398	261.594	274.125	128.517	130.025	135.117	138.127	55.3729	56.3672	58.4726	64.7925	39.253	196.006	200.089	202.371	206.683	204.233	205.943	205.662	205.447	189.474	189.625	185.612	193.649	232.456	231.786	231.152	231.381	32.249	545.253	551.699	527.968	415.838	40.9862	155.627	162.669
39.2925	178.386	176.103	172.533	181.447	164.883	163.268	164.937	165.601	192.18	186.547	197.826	203.21	264.343	270.39	260.922	273.593	128.246	129.791	134.827	137.874	55.1924	56.3183	58.3696	64.6618	39.2925	195.6	199.647	201.92	206.14	203.955	205.461	205.195	204.989	189.146	189.273	185.04	193.217	231.52	231.25	230.367	230.441	32.2741	546.264	548.618	527.729	415.018	41.0292	154.77	162.705
39.3319	178.231	175.539	172.247	181.076	164.562	163.062	164.563	165.506	191.541	186.098	196.923	202.554	263.63	269.831	260.36	273.12	127.91	129.376	134.625	137.559	55.0454	56.0713	58.1438	64.4676	39.3319	195.325	199.313	201.781	205.651	203.795	205.186	204.988	204.532	188.759	188.817	184.926	192.977	230.71	230.326	229.925	229.715	32.2992	543.58	549.992	526.602	414.312	41.0722	154.561	162.286
39.3714	177.773	174.985	171.847	180.368	164.377	162.446	164.306	165.411	191.093	185.589	196.081	201.728	263.322	269.519	259.87	272.27	127.888	128.992	134.45	137.152	54.9642	56.0212	58.0461	64.3327	39.3714	195.006	198.961	201.715	205.557	203.354	204.879	205.244	204.188	188.231	188.325	184.626	192.557	229.93	229.66	229.12	228.959	32.3243	544.16	547.357	525.74	413.665	41.1153	154.524	162.372
39.4108	177.342	174.543	171.368	180.027	163.999	161.835	163.825	164.746	190.15	184.816	195.26	200.915	262.869	269.268	259.131	271.628	127.788	128.927	134.206	136.771	54.6469	55.9053	57.7688	64.1656	39.4108	194.673	198.326	201.146	204.939	202.68	204.224	204.852	203.88	187.749	188.07	184.259	192.217	229.476	229.442	228.145	228.327	32.3494	542.472	547.88	524.793	413.145	41.1583	154.281	161.881
39.4503	176.926	174.493	171.198	179.713	163.785	161.868	163.565	164.493	189.584	184.277	194.909	200.607	262.219	268.522	258.784	270.916	127.463	128.853	133.901	136.465	54.4396	55.6907	57.6241	64.0067	39.4503	194.353	198.408	200.509	204.518	202.593	204.311	204.13	204.02	187.465	187.755	183.866	191.858	228.915	228.765	227.568	227.432	32.3745	542.901	544.956	523.744	412.713	41.2013	154.005	161.562
39.4897	176.993	173.946	170.702	179.269	163.41	161.501	163.073	164.138	188.885	183.284	194.303	200.048	261.416	267.782	258.233	270.172	127.053	128.448	133.654	136.371	54.3647	55.6525	57.6054	63.9206	39.4897	194.341	197.599	199.653	203.81	202.132	204.039	203.569	203.491	187.213	187.328	183.26	191.448	228.183	227.916	226.772	226.728	32.3996	541.117	546.007	523.021	411.916	41.2443	153.856	161.028
39.5292	176.575	173.693	171.048	179.347	163.234	161.041	162.581	163.608	188.241	182.507	193.544	199.111	260.919	267.522	257.373	269.698	126.864	128.144	133.461	136.236	54.4545	55.3383	57.2117	63.8227	39.5292	193.675	197.665	199.753	203.6	201.997	203.801	203.412	203.067	186.821	187.015	183.152	190.805	227.326	226.944	226.136	226.211	32.4247	541.092	543.799	522.261	411.055	41.2873	153.309	161.305
39.5686	176.604	173.191	170.258	178.594	162.667	160.423	162.14	163.378	187.691	181.989	192.899	198.615	260.558	267.095	256.882	269.481	126.737	127.895	132.861	135.817	54.2161	55.1557	57.1716	63.5696	39.5686	193.594	197.131	199.083	203.257	201.453	203.362	202.977	202.904	186.12	186.583	182.782	190.644	226.36	226.519	225.652	225.612	32.4498	537.288	544.523	521.715	410.026	41.3303	153.402	160.586
39.6081	176.175	173.3	169.882	178.224	162.414	160.758	162.124	163.186	186.956	181.75	192.452	197.835	260.208	266.193	256.343	269.237	126.322	127.659	132.73	135.574	54.1471	55.1346	56.8954	63.5415	39.6081	192.977	197.263	199.215	203.146	201.583	203.229	202.9	202.384	185.994	186.111	182.752	190.099	226.049	226.212	225.221	225.045	32.4749	538.56	542.371	521.09	409.089	41.3733	153.085	160.505
39.6476	175.988	172.716	169.534	177.449	161.524	160.125	161.476	162.993	186.274	181.074	191.709	197.188	259.557	265.745	255.798	268.76	126.144	127.057	132.745	135.037	53.7869	54.988	57.1357	63.3172	39.6476	192.649	196.475	198.408	202.244	200.829	202.33	202.721	201.768	185.71	185.86	182.243	189.427	225.498	225.217	224.363	224.644	32.5	536.791	542.069	520.244	408.173	41.4163	152.851	159.935
39.687	175.17	172.766	169.408	177.897	161.945	160.079	161.453	162.714	185.697	180.724	191.14	196.408	259.078	265.71	255.461	267.926	126.064	126.862	132.338	134.627	53.7026	54.9622	56.7948	63.1676	39.687	192.193	196.198	198.82	203.052	200.778	202.2	202.022	201.823	185.599	185.641	181.652	189.312	224.541	224.228	223.885	223.914	32.5251	536.939	539.916	518.775	407.808	41.4593	152.459	159.916
39.7265	175.562	171.835	168.91	177.531	161.379	159.363	160.975	161.847	185.155	180.003	191.025	196.335	258.593	265.013	255.346	267.333	125.535	127.102	132.248	134.898	53.7554	54.7116	56.5715	62.8847	39.7265	191.922	195.335	198.03	202.183	200.276	201.386	201.56	201.265	185.225	185.601	181.393	189.418	224.199	223.994	223.211	223.293	32.5502	534.781	540.072	518.043	407.011	41.5023	152.438	159.4
39.7659	174.839	172.211	168.784	177.572	161.19	159.454	161.169	161.894	184.934	179.987	190.3	195.614	258.2	264.573	254.693	266.924	125.286	126.762	132.017	134.4	53.649	54.5833	56.4725	62.7962	39.7659	191.441	195.934	198.189	202.334	199.936	201.81	201.805	201.241	184.808	184.95	181.002	188.725	223.664	223.47	222.357	222.607	32.5753	534.789	538.891	517.133	406.121	41.5453	151.861	159.275
39.8054	174.655	171.778	168.18	176.993	160.964	158.661	160.526	161.353	184.34	179.425	189.281	194.732	257.421	263.615	254.381	266.424	125.03	126.372	131.687	134.529	53.4012	54.4761	56.3127	62.6213	39.8054	191.362	195.451	197.754	201.247	199.734	201.246	201.598	200.785	184.435	184.679	181.028	188.427	223.197	223.197	221.844	222.349	32.6004	532.105	538.643	516.646	405.138	41.5883	151.955	158.852
39.8448	173.947	171.507	168.528	176.691	160.526	158.863	160.477	161.768	183.887	179.099	188.999	194.482	257.233	263.405	254.056	265.849	124.852	126.472	131.376	133.915	53.2884	54.328	56.1995	62.658	39.8448	190.998	194.952	197.651	201.276	199.555	200.898	201.174	200.61	184.411	184.534	180.432	188.276	222.651	222.785	221.465	221.786	32.6255	533.005	536.778	515.641	404.423	41.6313	151.341	159.191
39.8843	173.81	170.951	168.227	176.211	160.406	158.225	159.908	161.121	183.681	178.214	188.375	193.926	256.35	262.995	253.354	265.551	124.628	126.329	131.441	133.881	53.2561	54.405	56.3337	62.4611	39.8843	191.01	194.531	196.764	200.409	198.874	200.434	200.98	199.808	183.805	183.727	179.734	187.996	221.933	221.863	221.14	220.685	32.6506	532.463	536.027	514.252	403.606	41.6743	151.055	158.753
39.9237	173.557	170.769	167.844	176.354	160.157	158.134	159.945	160.888	182.646	177.857	188.005	193.227	256.343	262.345	252.669	265.17	124.429	125.892	131.004	133.491	53.1822	54.2517	55.9541	62.2612	39.9237	190.504	194.68	196.584	201.031	198.504	200.391	200.558	199.802	183.337	183.753	179.698	187.448	221.477	221.429	220.397	220.327	32.6757	531.544	534.81	513.176	402.711	41.7173	150.749	158.445
39.9632	173.562	170.032	167.632	176.011	159.614	157.297	159.51	160.225	182.335	177.275	187.033	192.886	255.656	261.943	252.393	264.839	124.374	125.727	130.929	133.443	53.0359	54.1479	56.0132	62.3429	39.9632	190.239	193.896	196.36	200.27	198.045	199.908	200.336	199.472	183.068	183.284	179.899	187.154	220.867	220.691	220.172	220.234	32.7008	529.972	533.678	512.478	401.916	41.7603	150.985	157.909
40.0026	172.897	170.223	167.396	175.303	159.763	157.691	159.025	160.45	181.655	177.005	186.866	192.46	254.791	261.505	252.005	264.425	124.073	125.731	130.889	132.969	53.0342	53.8136	55.8019	61.9956	40.0026	189.931	193.828	195.846	200.213	198.607	199.93	200.293	199.176	182.911	183.076	179.548	186.939	220.668	220.394	219.461	219.267	32.7259	529.525	532.714	511.831	400.961	41.8033	150.538	158.029
40.0421	172.517	169.655	167.143	174.884	158.766	156.741	158.621	159.786	181.207	176.275	186.725	191.831	254.189	261.091	251.755	263.833	123.658	124.899	130.116	132.933	52.9047	53.8282	55.7758	61.914	40.0421	189.842	193.141	195.688	199.114	197.773	199.329	199.26	198.694	182.381	182.328	178.918	186.33	220.074	219.722	218.556	219.227	32.751	529.49	531.726	510.827	400.458	41.8463	150.553	157.824
40.0815	172.04	170.192	167.006	175.402	159.438	156.933	158.904	159.652	180.652	175.873	185.787	191.203	254.308	260.736	251.447	263.827	123.424	125.365	130.015	133.056	52.884	53.9034	55.5918	61.676	40.0815	189.023	193.33	195.902	199.763	197.892	199.597	199.412	198.783	182.344	182.69	178.542	186.067	219.624	219.314	218.208	218.482	32.7761	527.059	531.016	509.604	399.758	41.8893	149.731	157.851
40.121	172.019	169.514	166.53	174.819	158.673	156.321	158.612	159.454	180.299	175.225	185.183	191.181	254.159	260.442	250.835	263.141	123.483	124.851	130.058	132.702	52.4746	53.7389	55.6209	61.701	40.121	189.293	192.854	195.657	199.178	196.937	198.654	198.688	198.348	181.772	182.404	178.044	185.76	218.651	218.858	218.155	218.14	32.8012	527.625	529.108	508.69	398.953	41.9323	149.859	157.287
40.1604	171.354	169.474	166.947	174.72	158.531	156.256	158.697	159.05	180.056	175.027	185.139	190.219	253.49	259.805	250.448	262.717	123.072	124.592	129.327	132.503	52.3605	53.5093	55.5226	61.4684	40.1604	188.658	192.586	194.961	199.171	197.39	198.745	198.743	198.236	181.45	181.562	177.626	185.738	218.488	218.329	217.393	217.508	32.8263	525.266	529.519	507.964	398.572	41.9753	149.987	157.216
40.1999	171.385	168.79	166.302	174.154	157.891	155.694	158.033	158.584	179.842	173.947	184.591	189.833	252.904	259.523	250.102	262.327	122.756	124.73	129.525	132.151	52.4141	53.3054	55.4015	61.4561	40.1999	188.492	192.075	194.472	198.58	196.942	198.286	198.662	197.771	181.042	181.182	177.952	185.497	218.364	218.268	216.91	217.07	32.8514	526.236	528.123	507.085	397.315	42.0183	149.472	156.786
40.2393	171.378	168.991	165.805	174.146	157.907	156.01	157.945	158.616	178.812	174.158	184.298	189.144	252.459	258.675	249.432	261.932	122.48	124.295	129.01	131.661	52.3776	53.1953	55.2212	61.3056	40.2393	188.146	192.516	194.519	198.767	197.008	197.969	198.429	197.576	180.965	181.148	177.504	184.905	217.255	217.84	216.225	216.65	32.8765	523.855	528.071	506.704	396.446	42.0614	148.801	156.221
40.2788	171.297	168.366	165.111	173.604	157.223	155.481	157.49	158.217	178.704	173.654	183.912	188.909	252.104	258.318	249.387	260.909	122.634	123.881	128.983	132.025	52.2138	53.3548	55.3062	61.1699	40.2788	187.844	192.069	194.281	198.205	196.331	197.359	198.099	197.212	180.822	180.746	177.054	184.484	217.15	217.062	216.098	216.122	32.9016	524.349	526.046	505.647	395.529	42.1044	148.93	155.913
40.3183	171.101	167.98	165.564	173.475	157.394	155.184	157.275	157.752	178.119	173.512	182.856	188.524	252.347	257.84	248.503	261.268	122.275	123.905	128.618	131.668	52.1396	53.1998	55.0916	60.9622	40.3183	187.579	191.788	194.239	198.184	196.167	197.395	198.179	197.111	180.626	180.234	177.003	184.276	216.514	216.186	215.206	216.237	32.9267	521.501	525.227	504.863	394.878	42.1474	148.956	155.962
40.3577	170.902	167.592	165.023	173.079	157.008	154.123	157.303	157.408	177.558	173.371	182.7	188.273	251.633	257.493	248.409	260.112	122.197	123.856	128.593	131.25	51.993	53.0034	54.942	61.0289	40.3577	187.614	191.088	193.571	197.38	195.49	197.025	197.781	196.522	180.415	179.972	176.498	183.933	216.054	216.123	215.019	215.227	32.9518	521.357	523.265	504.085	393.817	42.1904	148.502	155.556
40.3972	170.211	167.894	164.928	173.099	156.837	154.483	156.532	157.543	177.57	172.774	182.177	187.443	251.041	257.47	247.945	259.85	122.004	123.451	128.563	130.958	52.0337	52.8716	54.9714	60.914	40.3972	186.78	190.826	193.734	197.539	195.599	196.795	197.676	196.971	179.712	180.205	176.291	183.545	215.696	215.612	214.599	214.728	32.9769	519.915	524.431	502.763	393.154	42.2334	148.169	155.457
40.4366	170.053	167.571	164.573	172.497	156.367	154.259	156.476	157.435	177.125	172.865	181.94	187.271	251.188	256.527	247.829	259.652	121.854	123.525	128.049	130.942	51.7642	52.881	54.5239	60.7114	40.4366	186.811	190.334	192.673	197.252	194.611	196.132	197.165	196.223	179.512	179.74	175.707	183.698	215.275	215.472	214.055	214.522	33.002	520.312	522.392	501.964	391.82	42.2764	147.922	154.823
40.4761	169.448	167.46	164.55	172.84	156.693	154.214	156.325	157.125	177.239	171.983	182.086	187.315	250.719	256.171	247.884	259.652	121.565	123.144	127.877	130.681	51.8606	52.7712	54.4919	60.4992	40.4761	186.481	190.555	192.896	197.189	194.99	196.15	196.739	196.326	178.904	179.372	175.711	183.216	214.609	214.888	213.983	214.434	33.0271	517.774	521.894	500.502	391.388	42.3194	147.693	155.067
40.5155	169.967	166.938	164.124	172.271	155.963	153.872	155.809	156.648	176.688	171.689	181.191	186.729	250.333	256.001	246.874	258.325	121.322	122.799	127.918	130.497	51.5354	52.5733	54.6778	60.6492	40.5155	186.306	189.994	192.418	196.248	194.387	195.832	196.556	195.761	178.777	178.641	175.282	182.472	214.716	214.773	213.44	213.986	33.0522	517.803	519.708	499.151	391.047	42.3624	147.522	154.719
40.555	168.791	166.931	164.41	172.481	156.033	153.865	156.031	157.028	176.595	171.764	181.335	186.328	250.478	255.708	246.573	258.401	121.317	122.344	127.595	130.213	51.3913	52.4157	54.3926	60.3776	40.555	185.773	190.303	192.388	196.566	194.457	196.242	196.376	195.505	178.443	178.83	175.319	182.088	213.92	214.124	213.348	213.234	33.0773	516.084	520.282	498.947	389.896	42.4054	147.363	154.493
40.5944	168.965	166.288	163.659	171.912	155.621	153.118	155.345	156.304	175.553	170.918	180.733	185.924	249.213	254.978	246.321	258.01	120.976	122.305	127.1	129.935	51.6364	52.5301	54.2083	60.3142	40.5944	185.604	189.485	191.989	195.783	193.903	195.335	195.533	194.964	178.307	178.172	174.702	182.038	213.763	213.792	212.874	212.911	33.1024	516.642	518.001	497.972	388.814	42.4484	147.164	154.245
40.6339	168.553	166.199	163.325	172.116	155.908	152.982	155.081	156.317	175.273	170.624	180.159	185.803	248.78	254.812	245.466	258.111	120.764	122.231	127.092	130.055	51.5131	52.3577	54.0906	60.1152	40.6339	185.628	189.593	191.592	196.191	194.039	195.387	195.796	195.153	177.752	178.266	174.679	181.818	213.365	213.406	212.787	212.254	33.1275	514.173	517.867	496.845	388.524	42.4914	146.506	153.981
40.6733	168.653	165.995	162.96	171.226	155.396	152.749	154.511	155.788	175.135	170.118	179.919	185.544	249.128	254.497	245.215	257.381	120.615	122.194	127.094	129.557	51.1568	52.4998	54.1964	60.2217	40.6733	185.557	188.83	191.192	195.01	192.949	194.55	195.636	194.586	177.516	177.616	174.095	181.14	213.161	213.072	212.008	212.452	33.1526	514.587	515.715	495.579	387.446	42.5344	146.551	153.594
40.7128	168.136	165.774	163.081	171.131	155.088	152.249	154.918	155.608	174.611	170.529	179.964	185.044	248.57	253.717	244.855	256.531	120.796	122.041	126.632	129.435	51.2156	52.221	54.1436	60.0304	40.7128	185.188	188.822	191.563	195.634	193.512	194.892	195.281	194.034	177.578	177.144	174.209	181.012	212.529	212.355	211.346	211.785	33.1777	511.557	516.12	494.492	386.671	42.5774	146.365	154.144
40.7522	168.183	165.308	162.629	170.39	154.721	151.993	154.445	155.258	174.348	169.565	179.357	184.651	248.04	253.718	244.411	256.392	120.239	121.663	126.75	129.16	51.0102	52.2342	54.0382	59.8054	40.7522	185.058	188.233	190.999	194.787	192.868	194.425	194.941	193.913	176.937	177.222	173.778	180.862	212.393	211.828	211.167	211.37	33.2028	512.191	513.806	493.359	386.197	42.6204	146.203	153.364
40.7917	167.825	165.3	162.492	170.732	154.408	152.301	154.241	155.194	174.074	169.486	179.401	184.26	247.43	252.75	244.337	255.827	119.853	121.343	126.169	129.195	50.9604	52.0708	54.0479	59.7785	40.7917	184.399	188.648	190.915	195.882	193.16	194.629	194.822	193.859	176.787	177.13	173.696	180.64	212.108	212.441	211.36	210.982	33.2279	510.231	514.444	492.798	385.431	42.6634	145.679	153.418
40.8311	167.698	164.711	162.071	170.138	153.738	151.615	153.799	154.792	173.444	168.745	178.658	184.302	246.858	252.543	243.752	255.586	120.128	120.987	125.917	128.785	50.9878	52.0032	53.703	59.6682	40.8311	184.4	187.794	190.207	194.185	192.586	194.028	194.426	193.295	176.407	176.77	173.004	180.357	211.87	211.484	210.661	210.445	33.253	510.314	511.51	491.957	384.381	42.7064	145.704	152.965
40.8706	167.361	164.844	161.903	170.442	154.181	151.87	153.687	154.253	173.42	168.034	178.614	183.383	246.541	252.261	243.476	255.072	119.94	121.058	125.794	128.457	50.8119	51.816	53.6576	59.545	40.8706	184.07	187.802	190.122	194.574	192.498	193.618	194.319	193.658	176.377	176.283	172.998	179.561	211.204	211.369	210.686	210.545	33.2781	508.706	511.651	491.129	383.669	42.7494	145.325	152.736
40.91	167.429	164.147	161.554	169.804	153.317	151.211	153.389	154.171	173.108	168.089	178.29	183.479	246.413	252.178	243.235	254.879	119.431	120.628	125.817	128.403	50.5999	51.855	53.6907	59.6034	40.91	183.927	187.472	189.764	193.742	191.911	193.16	193.834	193.076	175.748	175.987	172.674	179.586	210.797	210.994	210.206	210.237	33.3032	508.757	509.503	489.432	381.939	42.7924	145.277	152.364
40.9495	167.246	164.291	161.23	169.977	153.655	151.695	153.548	154.283	172.953	168.084	177.338	182.972	245.943	252.266	242.78	254.636	119.407	120.91	125.435	128.3	50.6106	51.8347	53.4241	59.4422	40.9495	183.338	187.48	189.932	194.087	191.804	193.316	193.593	192.762	175.912	175.815	172.274	178.826	210.649	210.575	209.677	209.712	33.3283	505.859	511.143	489.221	381.864	42.8354	145.336	151.923
40.989	167.235	163.957	160.957	169.41	153.006	151.193	153.004	153.911	172.416	167.771	177.28	182.769	245.738	251.702	242.244	254.033	119.239	120.836	125.071	128.152	50.5546	51.813	53.55	59.1399	40.989	183.233	186.972	189.248	193.31	191.503	192.532	193.122	192.41	175.692	175.461	172.066	178.735	210.184	209.791	209.161	209.179	33.3534	506.351	507.838	487.703	380.618	42.8784	144.75	151.845
41.0284	166.878	164.059	160.858	169.132	152.782	151.049	152.975	153.821	172.287	168.104	177.321	182.227	245.657	251.12	242.171	254.128	119.025	120.453	124.731	127.671	50.5433	51.5769	53.429	59.1078	41.0284	182.837	187.294	189.336	193.628	191.43	193.009	193.25	192.354	174.972	175.236	172.009	178.471	209.868	209.767	209.208	209.256	33.3785	503.437	508.627	486.957	379.871	42.9214	144.647	151.558
41.0679	166.835	163.575	160.69	168.844	152.272	150.329	152.542	153.242	171.867	167.538	177.067	181.816	244.995	251.027	241.642	253.656	119.209	120.27	124.988	127.477	50.4672	51.2552	53.1915	59.3222	41.0679	182.841	186.527	188.768	192.982	190.911	192.268	192.844	192.195	174.621	175.061	171.59	178.109	209.425	209.623	208.708	208.966	33.4036	504.653	506.353	485.87	378.936	42.9644	144.242	151.323
41.1073	165.995	163.642	160.73	169.565	152.778	150.663	152.303	153.158	171.76	167.2	176.933	181.554	244.641	250.851	241.199	252.969	118.902	119.919	124.486	127.143	50.3648	51.2835	53.3362	59.0442	41.1073	182.056	186.435	188.768	193.183	191.415	192.119	192.415	191.96	174.723	174.848	171.377	178.23	209.172	209.187	208.58	208.53	33.4287	502.154	506.293	485.265	378.533	43.0075	144.172	151.13
41.1468	166.214	163.076	160.192	168.567	152.145	149.969	151.845	152.741	171.584	166.595	176.444	181.181	244.258	250.125	241.15	252.685	118.432	119.691	124.657	127.182	50.164	51.4343	53.2252	58.9977	41.1468	182.029	185.941	188.126	192.324	190.637	191.597	192.173	191.542	174.233	174.397	170.958	178.008	209.031	208.69	208.26	208.12	33.4538	502.437	503.137	484.025	377.718	43.0505	144.033	150.73
41.1862	165.47	162.887	159.733	168.753	152.33	149.739	151.642	152.744	171.049	166.371	176.159	181.048	243.863	250.022	240.846	251.928	118.088	119.555	124.185	127.13	50.1744	51.2877	52.947	58.7671	41.1862	181.775	185.677	187.857	193.041	190.226	191.371	191.909	191.56	173.732	173.837	170.753	177.756	208.538	208.282	207.997	207.717	33.4789	500.395	504.787	482.812	377.061	43.0935	143.609	150.254
41.2257	165.572	162.435	159.497	168.077	151.541	149.337	151.224	152.325	170.556	166.031	175.888	180.718	243.535	249.723	240.717	251.793	118.198	119.322	124.308	126.834	50.0512	51.1497	53.0483	58.828	41.2257	181.74	185.102	187.38	191.748	190.093	190.962	191.739	190.795	173.601	173.39	170.263	177.326	208.166	207.941	207.363	207.562	33.504	500.621	502.225	482.101	376.168	43.1365	143.651	150.55
41.2651	165.245	162.457	160.101	167.9	151.989	149.103	151.395	152.41	170.471	165.963	175.443	180.428	243.059	249.037	240.269	251.645	118.012	119.135	123.984	126.54	49.986	50.9704	52.8517	58.7269	41.2651	181.731	185.12	187.891	192.182	189.907	191.111	191.463	191.002	173.35	173.704	170.25	177.126	207.924	207.769	206.702	207.084	33.5291	498.235	503.289	481.744	375.016	43.1795	143.323	150.087
41.3046	165.282	161.798	159.448	167.425	151.269	148.79	150.925	152.188	170.031	165.921	175.11	180.012	242.299	248.785	239.678	251.282	117.686	118.958	123.644	126.393	49.9075	51.0386	52.9568	58.5915	41.3046	181.571	184.78	187.403	191.368	189.483	190.299	191.518	190.505	173.044	173.275	169.889	176.95	207.568	207.489	206.596	206.653	33.5542	498.569	500.24	480.35	373.89	43.2225	142.945	150.018
41.344	164.734	162.048	159.181	167.436	151.109	148.841	150.818	151.899	170.008	165.748	174.982	179.602	241.956	248.428	239.382	250.844	117.8	118.958	123.586	126.305	49.7543	50.9954	52.885	58.3128	41.344	181.048	184.973	187.02	191.154	189.531	190.554	191.137	190.452	172.944	173.016	169.437	176.703	207.218	207.154	206.205	206.206	33.5793	496.943	499.895	479.373	373.584	43.2655	143.1	149.66
41.3835	164.75	161.556	158.668	166.847	150.702	148.244	150.348	151.582	169.833	165.172	174.539	179.444	241.941	247.795	239.461	250.473	117.438	118.85	123.591	126.002	49.6465	50.9142	52.6346	58.1836	41.3835	180.986	184.602	186.585	190.392	188.842	190.327	190.714	189.95	172.439	172.801	168.951	176.425	207.072	206.759	206.04	206.05	33.6044	496.96	497.953	478.587	373.146	43.3085	142.348	149.595
41.4229	164.312	161.449	158.537	166.993	150.733	148.658	150.278	151.164	169.383	164.774	174.492	179.253	241.634	247.617	239.021	250.025	116.976	118.509	123.215	125.779	49.6533	50.8351	52.5416	58.1916	41.4229	180.707	184.703	186.783	190.78	189.116	190.376	190.635	190.178	172.277	172.317	168.652	175.979	207.093	206.666	205.636	206.088	33.6295	494.022	498.826	477.127	371.823	43.3515	142.059	149.101
41.4624	164.206	160.886	158.279	166.469	150.287	148.008	149.96	150.87	169.143	164.432	174.474	179.003	241.443	247.114	238.743	250.034	117.019	118.129	122.822	125.71	49.6794	50.554	52.4164	58.0196	41.4624	180.412	183.822	186.047	190.181	188.782	189.673	190.176	189.865	171.889	171.993	168.478	175.648	206.679	206.146	205.235	205.605	33.6546	494.393	495.908	476.609	370.574	43.3945	142.072	149.23
41.5018	163.625	160.876	158.313	166.531	149.92	147.531	149.892	150.454	169.006	164.383	173.988	178.603	241.329	246.592	238.584	249.6	116.857	118.055	122.662	125.425	49.6499	50.4865	52.3782	58.1147	41.5018	180.164	184.159	186.364	190.122	188.921	189.639	189.889	189.459	171.349	171.75	168.282	175.232	206.26	205.354	204.906	205.235	33.6797	491.812	496.173	474.87	370.419	43.4375	142.016	148.693
41.5413	163.647	160.196	157.731	166.211	149.677	147.14	149.497	150.129	168.537	164.137	173.467	178.268	240.797	246.2	237.771	248.916	116.499	118.03	122.33	125.394	49.6958	50.6312	52.3626	58.3047	41.5413	179.983	183.315	185.745	189.566	188.285	189.149	189.713	189.069	171.196	171.336	167.843	175.036	205.648	205.335	204.62	204.826	33.7048	492.5	494.236	474.048	369.245	43.4805	141.842	148.772
41.5807	163.021	160.406	157.283	166.011	149.607	147.145	149.201	149.742	167.933	164.048	173.219	178.1	240.365	246.148	237.238	248.728	116.276	117.792	122.162	125.278	49.4736	50.5082	52.2318	58.24	41.5807	179.815	183.55	185.525	189.313	187.996	189.023	189.649	188.744	171.011	171.281	167.676	174.708	205.43	205.219	204.366	204.508	33.7299	490.706	493.905	473.69	368.513	43.5235	141.995	148.355
41.6202	162.981	160.479	157.318	165.296	149.298	146.988	149.088	149.668	167.664	163.799	173.026	177.951	240.005	245.751	237.029	248.428	116.043	117.456	122.186	124.85	49.1383	50.3781	52.0979	57.9531	41.6202	179.43	182.863	184.746	188.933	187.737	188.515	189.208	188.37	170.875	171.052	167.556	174.485	205.262	204.709	204.226	204.608	33.755	490.532	492.198	472.403	367.661	43.5665	141.338	148.431
41.6597	162.551	160.176	157.174	165.327	149.341	146.924	148.955	149.749	167.482	163.47	172.694	177.452	239.719	245.196	236.699	248.035	116.025	117.326	121.991	124.642	49.1914	50.3397	51.9797	57.671	41.6597	179.03	182.798	184.889	188.892	187.859	188.383	189.119	188.272	170.849	170.61	167.317	174.324	204.938	204.443	204.014	204.317	33.7801	487.645	492.841	471.197	367.008	43.6095	141.258	147.951
41.6991	162.522	159.495	156.808	165.066	148.996	146.558	148.392	149.518	167.47	162.996	172.266	176.909	239.46	245.203	236.373	247.937	116.013	117.073	121.784	124.519	49.1988	50.2867	51.8475	57.6603	41.6991	178.804	182.379	184.635	188.551	187.46	188.272	189.063	187.965	170.587	170.482	166.914	174.061	204.835	204.317	203.564	203.846	33.8052	488.347	489.9	470.486	365.83	43.6525	141.155	148.181
41.7386	161.863	159.444	156.571	164.858	148.647	146.262	148.28	149.154	167.132	162.571	172.026	176.882	238.927	245.034	235.662	247.45	115.577	116.837	121.532	124.187	49.1501	50.0964	51.9394	57.6049	41.7386	178.583	181.962	184.184	188.186	186.88	187.961	188.713	187.678	170.238	170.287	166.642	173.679	204.611	204.164	203.448	203.493	33.8303	486.217	491.182	469.874	365.301	43.6955	140.546	147.625
41.778	161.92	159.191	156.341	164.568	148.398	145.964	148.095	148.951	166.759	162.24	171.815	176.977	238.614	244.513	235.452	247.019	115.186	116.828	121.241	123.874	49.0891	49.9287	51.8914	57.4331	41.778	178.45	182.014	183.903	188.013	186.645	188.001	188.496	187.626	169.775	169.812	166.306	173.384	204.009	203.827	203.039	203.209	33.8554	486.323	488.102	468.644	364.278	43.7385	140.654	147.417
41.8175	162.094	158.831	156.12	164.184	148.21	145.683	147.667	148.853	166.664	162.038	171.502	176.447	238.444	244.12	235.548	246.84	115.013	116.624	120.996	123.8	48.976	49.9329	51.5765	57.4041	41.8175	178.29	181.68	183.381	187.671	186.358	187.822	188.36	187.427	169.37	169.598	165.944	173.231	203.571	203.457	202.481	202.923	33.8805	484.339	488.593	467.601	363.387	43.7815	140.301	146.702
41.8569	161.934	158.734	155.957	164.052	148.065	145.539	147.628	148.695	166.527	161.819	171.149	175.86	237.942	243.793	234.965	246.2	114.871	116.373	120.813	123.742	49.004	49.8522	51.6443	57.3705	41.8569	177.989	181.448	183.353	187.39	185.962	187.344	187.786	187.366	169.117	169.319	165.925	172.803	203.507	203.109	202.388	202.392	33.9056	484.461	486.376	466.4	362.173	43.8245	139.835	147.482
41.8964	161.883	158.066	155.638	163.693	147.544	144.993	147.369	148.532	166.323	161.297	170.918	175.922	237.482	243.34	234.626	245.581	114.8	116.381	120.704	123.403	48.8242	49.9665	51.6512	57.125	41.8964	177.876	181.105	183.025	187.103	185.621	187.028	187.426	187.01	168.812	168.872	165.54	172.533	203.347	202.581	202.084	202.299	33.9307	481.523	486.624	466.439	362.057	43.8675	139.909	146.686
41.9358	161.183	158.368	155.428	163.719	147.393	144.779	147.22	148.249	165.803	161.283	170.673	175.729	237.264	242.866	234.442	245.396	114.703	116.302	120.41	123.122	48.7148	49.8615	51.3514	56.9223	41.9358	177.409	180.97	182.971	187.178	185.68	186.826	187.671	186.647	168.619	168.759	165.36	172.007	203.139	202.198	201.952	202.2	33.9558	481.933	484.223	464.985	360.944	43.9106	139.218	146.522
41.9753	161.024	158.028	155.094	163.469	147.254	144.541	146.83	147.829	165.431	161.097	170.103	175.538	236.956	242.243	234.182	245.211	114.529	115.936	120.296	123.224	48.4845	49.777	51.3688	57.0095	41.9753	177.004	180.413	182.535	186.653	185.176	186.352	187.323	186.173	168.512	168.469	165.245	171.659	202.565	202.117	201.535	201.82	33.9809	479.522	484.815	462.596	359.771	43.9536	139.162	146.208
42.0147	160.668	157.83	154.889	162.785	147.367	144.366	146.448	147.337	165.261	161.072	170.16	175.484	236.588	242.185	233.82	244.523	114.127	115.965	120.064	122.906	48.5032	49.4827	51.3204	56.9831	42.0147	177.193	180.492	182.579	186.589	185.208	186.631	187.022	185.813	168.422	168.086	165.045	171.801	202.296	202.092	201.151	201.651	34.006	479.893	482.604	461.776	358.898	43.9966	139.192	146.155
42.0542	160.588	157.27	154.732	162.244	146.771	143.878	146.12	147.109	165.258	160.702	169.867	174.715	236.185	242.174	233.256	244.303	114.181	115.835	119.719	122.535	48.4808	49.5112	51.0079	56.9529	42.0542	177.16	180.03	182.19	185.778	184.63	186.465	186.722	185.525	167.896	167.78	164.505	171.634	202.112	201.875	200.685	201.332	34.0311	477.873	482.589	461.834	358.56	44.0396	139.103	145.866
42.0936	160.346	157.37	154.497	162.966	146.424	143.76	146.076	147.158	164.606	160.17	169.239	174.354	236.047	242.272	233.261	243.892	113.89	115.501	119.578	122.289	48.5102	49.4933	51.0378	56.9107	42.0936	176.522	180.184	181.955	186.003	184.652	186.353	186.821	185.599	167.345	167.833	163.936	171.294	201.491	201.521	200.355	200.984	34.0562	478.033	480.069	460.584	357.34	44.0826	138.598	145.65
42.1331	160.26	156.959	154.395	162.373	146.012	143.512	145.644	146.921	164.186	159.827	169.117	174.362	235.29	241.481	232.681	243.371	113.83	115.105	119.553	122.182	48.4177	49.4297	51.0802	56.5677	42.1331	176.47	179.726	181.535	185.249	184.206	185.962	186.373	185.317	167.153	167.345	163.756	170.797	201.413	201.185	200.126	200.739	34.0813	475.531	480.513	459.746	356.843	44.1256	138.525	145.49
42.1725	159.706	156.666	154.198	161.992	146.131	143.578	145.471	146.691	164.059	160.058	169.105	174.243	234.884	240.947	232.193	242.969	113.527	114.686	119.073	122.253	48.3379	49.3106	51.0042	56.7354	42.1725	176.032	179.559	181.496	185.626	184.126	185.849	186.089	184.934	167.048	167.055	163.96	170.155	201.05	200.962	199.838	200.19	34.1064	475.179	478.517	458.81	355.336	44.1686	138.415	145.321
42.212	159.807	156.196	153.681	161.59	145.609	143.361	145.418	146.107	163.704	159.921	168.729	174.035	234.758	240.697	232.047	242.586	113.436	114.637	119.285	121.774	48.1299	49.1883	50.9459	56.4076	42.212	175.714	178.879	181.094	185.021	183.464	185.351	185.505	184.46	166.622	166.598	163.351	170.139	200.881	200.697	199.772	200.274	34.1315	473.724	478.166	457.659	354.498	44.2116	138.215	144.923
42.2514	159.447	156.523	153.658	161.849	145.79	143.227	145.297	146.159	163.891	159.771	168.603	173.792	234.558	240.608	231.636	242.394	113.313	114.469	119.115	121.455	48.1848	48.9746	50.8833	56.2421	42.2514	175.723	179.004	181.321	184.936	183.82	185.054	185.364	184.641	166.756	166.302	162.999	169.63	200.46	200.33	199.66	200.053	34.1566	473.746	476.007	456.45	353.933	44.2546	137.856	145.093
42.2909	159.477	156.025	153.055	161.444	145.508	142.913	144.697	145.298	163.481	159.21	168.331	173.186	234.436	239.867	231.418	242.086	113.205	114.422	118.839	121.503	48.1126	49.0459	50.7679	56.3545	42.2909	175.485	178.143	180.615	184.326	183.343	184.62	185.077	183.953	166.25	165.985	162.982	169.714	200.099	199.756	199.205	199.827	34.1817	470.916	475.783	455.415	353.452	44.2976	137.552	144.405
42.3304	158.976	156.088	153.403	161.063	145.389	142.86	145.051	145.665	163.414	158.936	167.879	173.216	233.997	239.765	231.162	241.656	112.795	114.488	118.596	121.621	47.9172	48.8211	50.7044	56.3082	42.3304	175.226	178.645	180.811	184.669	183.279	184.628	185.369	184.27	165.842	166.026	162.681	169.608	199.937	199.287	198.483	199.376	34.2068	471.587	474.068	454.077	352.623	44.3406	137.497	144.336
42.3698	158.87	155.547	152.794	160.801	144.89	141.969	144.264	145.526	162.942	158.364	168.013	172.951	233.756	239.146	231.005	241.756	112.59	114.39	118.417	121.275	48.0532	48.9385	50.5725	56.2482	42.3698	174.852	178.063	180.371	184.113	182.632	183.536	185.121	183.729	165.745	165.795	162.515	169.688	199.994	199.3	198.763	199.322	34.2319	469.48	473.369	453.136	351.98	44.3836	137.313	143.908
42.4093	158.801	155.595	152.996	160.736	144.789	142.345	144.625	145.55	162.713	158.492	167.652	172.608	233.404	239.533	231.315	241.076	112.551	114.279	118.315	120.894	47.9392	48.8236	50.5745	55.9707	42.4093	174.566	178.33	180.361	184.246	183	184.332	184.931	183.806	165.428	165.914	162.129	168.847	199.374	199.051	198.683	198.677	34.257	469.223	472.008	451.944	350.489	44.4266	137.256	144.506
42.4487	158.64	154.772	152.445	160.235	144.226	141.765	144.134	145.006	162.51	158.153	167.061	172.208	232.923	238.848	230.597	240.752	112.362	113.85	118.088	120.406	47.7216	48.9097	50.4662	56.071	42.4487	174.478	177.931	179.767	183.531	182.462	183.714	184.11	183.22	164.924	165.076	161.815	168.388	199.368	198.72	198.373	198.451	34.2821	468.489	470.743	451.11	349.307	44.4696	137.151	144.092
42.4882	158.124	155.513	152.83	160.533	144.168	141.994	143.972	144.762	162.613	157.817	167.136	171.939	232.574	238.571	230.054	240.562	112.12	113.591	118.018	120.517	47.802	48.5017	50.146	56.0034	42.4882	174.327	177.552	179.483	183.967	182.499	183.554	184.516	182.965	164.802	165.001	161.621	168.373	198.954	198.474	197.682	197.855	34.3072	467.633	470.036	450.3	348.8	44.5126	136.856	143.815
42.5276	157.683	154.699	152.27	159.846	143.671	141.461	143.348	144.518	162.271	157.208	166.711	171.772	232.336	238.277	229.84	240.643	111.979	113.419	117.867	120.349	47.5168	48.645	50.3558	55.8431	42.5276	174.248	177.02	178.964	183.34	181.976	183.375	183.827	182.581	164.814	164.691	161.365	167.955	198.516	197.84	197.665	197.663	34.3323	467.762	468.772	448.692	347.752	44.5556	136.514	143.247
42.5671	157.816	154.928	151.991	160.12	143.933	141.246	143.639	144.338	161.773	157.439	166.353	171.258	232.205	237.671	228.78	239.881	111.641	113.332	117.478	119.994	47.6355	48.4998	50.2373	55.6636	42.5671	173.678	177.066	179.377	183.712	181.681	183.483	183.914	182.993	164.361	164.703	161.189	167.804	198.19	197.998	197.056	197.255	34.3574	464.957	468.038	447.697	346.894	44.5986	136.021	143.082
42.6065	157.51	154.381	151.422	159.306	143.235	140.827	143.264	143.912	161.772	157.563	166.26	171.051	231.516	237.658	228.836	239.539	111.83	112.682	117.486	120.207	47.5154	48.5693	50.201	55.5964	42.6065	173.552	176.659	178.726	183.05	181.301	183.03	183.628	182.671	164.006	164.153	160.84	167.09	198.266	197.916	196.999	196.863	34.3825	464.862	466.597	447.084	345.965	44.6416	135.883	142.76
42.646	157.19	154.603	151.515	159.592	143.386	141.042	142.814	143.983	161.694	156.949	166.018	170.998	231.424	236.822	228.202	239.224	111.283	112.763	117.068	119.776	47.4948	48.4696	50.0606	55.4661	42.646	173.211	176.592	178.873	182.834	181.818	183.043	183.392	182.346	163.893	164.201	160.289	167.665	198.193	197.62	197.098	197.07	34.4076	462.751	465.957	445.992	345.064	44.6846	136.05	143.081
42.6854	157.243	154.001	151.296	158.895	143.166	140.474	142.479	143.45	161.297	156.645	165.599	170.494	231.015	236.834	227.94	238.839	111.309	112.733	117.002	119.818	47.3398	48.4396	50.0849	55.3919	42.6854	173.12	175.983	178.389	182.368	180.979	182.238	182.931	182.18	163.371	163.834	159.856	167.457	197.569	197.513	196.642	196.494	34.4327	463.391	464.155	444.659	344.106	44.7276	135.866	142.652
42.7249	157.11	153.827	151.578	159.402	142.826	140.722	142.623	143.283	160.736	156.505	165.786	170.056	230.902	236.282	227.936	238.121	111.106	112.803	117.163	119.566	47.0764	48.4021	50.1812	55.251	42.7249	172.518	176.402	178.562	182.778	181.31	182.215	182.716	181.451	163.452	163.142	160.265	166.78	197.45	196.877	195.981	195.797	34.4578	460.619	464.142	443.588	343.368	44.7706	135.512	142.641
42.7643	156.834	153.341	150.801	158.518	142.145	140.045	142.073	143.084	160.647	156	164.904	169.855	230.433	235.766	227.929	238.401	111.178	112.358	117.05	119.246	46.9451	48.1808	49.921	55.2156	42.7643	172.512	175.671	177.814	181.852	180.538	181.91	182.064	181.445	163.167	163.23	159.727	166.794	196.935	196.684	195.617	196.145	34.4829	460.744	461.847	442.401	342.543	44.8136	135.532	142.164
42.8038	156.466	153.762	150.751	158.687	142.676	140.054	142.107	142.874	160.707	156.108	164.847	169.813	230.26	236.03	227.828	238.18	110.641	112.056	116.599	118.893	46.9917	48.132	49.7809	55.1331	42.8038	172.268	175.694	177.841	182.249	180.792	182.158	182.461	181.499	162.945	163.231	159.572	166.125	196.945	196.186	195.619	195.846	34.508	459.574	460.524	442.058	341.615	44.8567	135.524	142.379
42.8432	156.302	153.036	150.412	157.984	141.973	139.691	142.016	142.748	160.375	155.681	164.429	169.356	229.984	235.834	227.473	237.664	110.707	111.79	116.554	118.969	46.8435	47.9596	49.7843	54.9337	42.8432	172.242	175.344	177.094	181.268	180.276	181.531	182.119	181.195	162.645	162.544	159.584	165.794	196.778	196.176	195.626	195.697	34.5331	459.193	459.379	440.727	340.796	44.8997	135.396	141.992
42.8827	155.983	152.956	150.435	158.365	142.189	139.688	141.654	142.696	160.024	155.635	164.73	169.405	229.8	235.426	226.794	236.39	110.058	111.692	116.135	118.557	46.8694	47.782	49.4952	54.7871	42.8827	171.791	175.449	178.033	181.498	180.21	181.767	182.368	181.042	162.247	162.078	158.61	165.799	196.103	196.12	194.868	195.092	34.5582	456.197	459.486	439.605	340.04	44.9427	134.879	141.686
42.9221	155.733	152.471	149.832	157.892	141.709	138.965	141.379	142.361	159.685	155.279	164.502	168.806	229.369	234.579	226.743	237.103	110.357	111.016	115.967	118.418	46.7485	48.054	49.7965	54.981	42.9221	171.526	175.077	177.299	181.009	179.871	180.924	181.81	180.645	162.098	161.995	158.628	165.5	196.241	195.717	195.035	195.372	34.5833	457.078	456.674	438.973	338.992	44.9857	134.72	141.346
42.9616	155.559	152.377	150.138	157.897	141.755	139.167	141.426	142.002	159.54	155.066	164.174	168.74	228.465	234.094	226.55	236.08	110.15	111.301	115.803	118.49	46.549	47.8379	49.6614	54.837	42.9616	171.646	175.038	176.975	180.9	179.809	181.951	181.719	180.749	161.956	162.218	158.363	165.445	195.941	195.489	194.912	195.333	34.6084	454.825	457.202	437.556	337.64	45.0287	134.777	141.61
43.0011	155.53	152.094	149.689	157.337	141.107	138.593	140.876	141.698	159.053	155.061	163.791	169.085	228.52	234.449	226.014	236.462	110.038	111.104	115.324	117.754	46.6271	47.7368	49.4142	54.7438	43.0011	171.518	174.498	176.474	180.157	179.142	181.007	181.243	179.779	161.781	161.658	158.1	164.973	195.308	195.474	194.615	194.661	34.6335	454.352	454.631	435.98	336.65	45.0717	134.516	140.883
43.0405	154.849	152.408	149.96	157.404	141.123	138.702	141.166	141.858	159.166	154.865	163.773	168.517	228.467	233.926	225.352	236.078	109.721	111.089	115.425	117.852	46.5514	47.6449	49.3341	54.5247	43.0405	170.966	174.758	176.874	180.366	179.511	180.841	181.369	180.074	161.228	161.623	158.195	164.971	195.193	194.74	194.029	193.911	34.6586	452.196	454.824	435.374	336.326	45.1147	133.799	141.281
43.08	154.981	151.825	149.415	156.947	140.498	138.291	140.805	141.363	158.645	154.176	163.277	167.698	228.171	233.774	225.293	235.894	109.328	110.78	115.278	117.88	46.6595	47.6284	49.2498	54.6626	43.08	170.744	174.265	176.323	179.943	178.835	180.1	180.946	179.47	161.038	160.81	158.086	164.541	195.296	194.634	193.924	194.264	34.6837	451.675	452.84	434.145	335.535	45.1577	133.756	140.73
43.1194	154.348	151.597	149.157	156.629	141.002	138.309	140.495	141.661	158.601	154.538	162.936	167.663	227.314	233.549	225.008	235.44	109.078	110.693	114.905	117.613	46.7422	47.5267	49.1643	54.4973	43.1194	170.308	174.36	176.348	180.39	178.779	180.8	180.914	179.942	160.919	161.067	157.705	164.313	194.262	194.548	193.14	194.168	34.7088	449.634	452.711	433.318	334.737	45.2007	133.441	140.627
43.1589	154.324	151.218	148.961	156.245	140.398	137.797	139.762	141.328	158.05	154.283	162.454	167.507	226.908	233.297	224.891	235.697	108.995	110.317	114.911	117.162	46.4511	47.4927	49.3378	54.6157	43.1589	170.326	173.547	175.536	179.696	178.454	180.027	180.611	179.377	160.56	160.531	157.256	164.066	194.532	194.114	193.42	193.784	34.7339	449.822	450.487	432.286	333.383	45.2437	133.349	140.296
43.1983	154.126	151.172	148.86	156.44	140.261	137.968	140.106	140.991	158.231	153.945	162.433	167.375	227.277	232.844	224.375	234.645	108.856	110.117	114.61	116.878	46.2775	47.4173	49.1339	54.4502	43.1983	169.95	173.342	175.591	179.684	178.132	179.934	180.368	179.371	160.046	160.394	156.741	163.269	193.975	193.866	193.041	193.159	34.759	447.728	451.051	431.055	332.345	45.2867	133.06	140.159
43.2378	153.977	150.488	148.48	156.135	139.887	137.355	139.569	140.559	157.795	153.498	162.156	166.825	227.244	232.39	224.148	234.763	109.047	109.802	114.8	116.837	46.3868	47.3584	49.1296	54.237	43.2378	169.974	172.942	174.83	179.009	177.8	179.691	180.314	178.917	159.66	159.73	156.502	163.494	194.163	193.84	192.832	192.993	34.7841	447.938	447.987	429.867	331.821	45.3297	133.092	139.861
43.2772	153.953	150.743	148.417	155.759	139.821	137.414	139.51	140.5	157.304	153.46	162.107	166.761	226.538	231.953	223.447	234.182	108.533	109.883	114.42	116.73	46.2988	47.2032	48.9122	54.1311	43.2772	169.168	173.119	175.385	179.137	177.868	179.503	180.259	178.89	159.635	159.814	156.936	162.994	193.613	192.97	192.553	192.43	34.8092	445.893	448.22	429.44	330.841	45.3727	132.63	139.815
43.3167	153.771	150.366	148.395	155.504	139.286	136.923	139.14	140.299	157.276	153.004	161.657	166.53	226.558	231.99	223.571	234.214	108.516	109.525	114.104	116.803	46.1413	47.1076	48.9253	54.1526	43.3167	168.98	172.853	174.565	178.267	177.536	179.067	179.64	178.543	159.246	159.129	156.379	162.826	193.319	193.335	191.827	192.284	34.8343	444.972	446.356	427.564	329.616	45.4157	132.693	139.474
43.3561	153.311	150.198	148.188	155.348	139.103	137.029	139.01	139.864	157.219	153.277	161.618	166.327	226.213	231.535	223.434	233.8	108.409	109.658	113.85	116.444	46.2208	47.2382	48.8113	54.0802	43.3561	169.284	172.665	174.887	178.862	177.468	178.955	179.592	178.563	159.331	159.01	156.187	162.539	193.156	192.828	191.637	192.034	34.8594	443.227	446.479	426.631	329.635	45.4587	132.646	139.122
43.3956	153.186	149.73	147.83	155.141	138.482	136.263	138.735	139.547	156.944	152.515	161.267	166.04	225.821	231.292	223.083	233.549	108.1	109.163	113.906	116.523	46.2282	47.2181	48.6474	54.1988	43.3956	169.144	172.264	174.273	178.402	176.715	178.449	179.523	178.094	158.951	158.558	155.814	162.129	192.663	192.386	191.665	192.234	34.8845	443.498	444.484	425.66	328.213	45.5017	132.498	138.894
43.435	152.811	149.807	147.645	155.354	138.885	136.423	138.699	139.265	156.602	152.401	161.069	165.8	225.561	231.212	222.976	233.265	107.795	109.019	113.459	116.212	46.1549	47.1178	48.6401	53.865	43.435	168.53	172.243	174.395	178.53	177.322	178.744	178.866	178.142	158.768	158.369	155.266	162.165	192.487	191.734	191.236	191.597	34.9096	441.366	444.166	424.503	327.929	45.5447	132.384	138.916
43.4745	152.578	149.312	147.299	154.92	138.478	135.939	138.072	138.9	156.384	152.184	160.859	165.642	225.225	231.035	222.259	232.617	107.906	108.88	113.581	116.164	45.9322	47.0894	48.4524	54.2011	43.4745	168.487	171.66	173.94	177.993	176.762	178.366	178.764	177.954	158.385	158.112	154.899	161.785	192.287	191.815	191.054	191.335	34.9347	441.301	441.924	423.42	326.678	45.5877	131.888	138.967
43.5139	152.978	149.261	146.845	154.551	138.277	136.182	138.2	139.228	156.634	152.389	160.78	164.895	224.717	230.552	222.098	232.512	107.506	108.667	113.365	115.842	45.6548	46.8707	48.3897	54.0361	43.5139	168.386	171.896	174.088	177.936	176.702	178.086	179.117	178.266	157.963	158.453	154.786	161.487	191.959	191.589	191.092	191.152	34.9598	438.431	442.096	423.521	325.799	45.6307	131.667	138.384
43.5534	152.686	148.783	146.497	154.427	137.84	135.822	137.737	138.771	156.16	151.721	160.295	165.275	224.623	230.129	221.749	232.897	107.481	108.696	113.058	115.589	45.6686	46.9344	48.3401	53.7735	43.5534	168.264	171.333	173.652	177.437	176.408	177.799	178.489	177.24	157.746	157.64	154.628	161.544	191.909	191.61	190.654	190.814	34.9849	438.457	439.649	421.839	324.469	45.6737	131.645	138.568
43.5928	152.122	148.959	146.843	154.442	138.019	135.546	138.118	138.769	155.976	151.705	160.305	165.068	224.021	229.677	221.373	232.208	107.318	108.476	112.508	115.434	45.6934	46.9002	48.374	53.6268	43.5928	167.916	171.508	173.595	178.281	176.48	178.013	178.117	177.16	157.829	157.371	154.512	161.048	191.471	191.133	190.333	190.718	35.01	436.963	439.977	421.253	323.566	45.7167	131.422	137.977
43.6323	152.091	148.589	146.457	153.938	137.609	134.929	137.533	138.636	155.502	151.291	160.008	164.474	224.184	229.45	221.514	231.868	107.166	108.106	112.515	115.588	45.6384	46.6512	48.3628	53.593	43.6323	167.727	171.102	173.123	176.993	175.885	177.612	177.755	176.874	157.307	157.462	154.362	160.568	191.108	190.955	190.002	190.376	35.0351	436.201	437.307	419.258	322.662	45.7597	131.486	138.14
43.6718	151.625	148.68	146.746	153.861	137.518	134.989	137.323	137.962	155.193	150.878	159.665	164.413	224.145	229.002	221.444	231.499	107.141	108.108	112.414	115.279	45.626	46.6124	48.28	53.5484	43.6718	167.456	170.358	173.216	177.389	175.964	177.593	177.885	176.858	157.249	157.227	154.027	160.463	190.961	190.789	189.968	189.995	35.0602	434.521	438.094	418.668	321.88	45.8028	131.459	137.795
43.7112	151.647	148.186	146.088	153.297	137.153	134.578	136.971	137.736	155.008	150.521	159.502	164.243	223.763	228.757	221.227	231.018	107.091	108.07	112.222	114.894	45.2879	46.4796	48.2021	53.3263	43.7112	167.344	170.258	172.591	176.684	175.818	176.961	177.5	176.592	156.807	156.728	153.777	160.14	190.868	190.988	189.624	189.629	35.0853	434.452	435.614	417.532	320.833	45.8458	130.908	137.701
43.7507	151.157	148.355	146.094	154.004	136.908	134.587	137.15	137.897	154.824	150.532	159.277	164.05	223.37	228.481	220.474	230.68	106.688	107.794	111.89	114.551	45.3345	46.352	48.1193	53.2608	43.7507	166.661	170.334	172.479	176.455	175.727	177.083	177.265	176.52	156.446	156.368	153.602	159.972	190.666	190.731	189.453	189.598	35.1104	431.655	435.669	415.944	320.114	45.8888	130.937	137.171
43.7901	151.059	147.877	145.724	153.349	136.514	134.33	136.656	137.71	154.759	150.036	159.082	163.973	222.832	228.057	220.321	230.532	106.403	107.81	111.927	114.368	45.4301	46.5355	47.9281	53.3617	43.7901	166.88	169.87	171.99	175.816	175.127	176.601	176.788	176.075	156.422	156.151	153.057	159.937	190.159	190.073	188.98	189.28	35.1355	431.263	433.433	415.434	319.05	45.9318	130.534	137.39
43.8296	150.703	147.886	145.516	152.664	136.82	134.065	136.378	137.152	154.454	149.71	158.864	163.594	222.493	227.754	220.215	230.116	106.304	107.566	111.915	114.39	45.4028	46.4715	47.869	53.3094	43.8296	166.447	169.862	172.423	176.357	175.14	176.529	177.162	176.183	156.083	155.875	152.687	159.373	189.899	189.581	188.44	189.01	35.1606	429.092	433.751	414.857	318.294	45.9748	130.465	137.096
43.869	150.44	147.29	145.162	152.408	136.172	133.66	135.978	136.915	154.019	149.714	158.604	163.174	222.649	227.862	219.979	229.894	106.139	107.141	111.635	114.089	45.2793	46.5105	47.9225	53.2873	43.869	166.324	169.438	172.008	175.743	174.73	176.271	176.759	175.76	155.779	155.783	152.595	159.072	189.664	189.638	188.488	188.779	35.1857	429.006	431.656	412.697	317.678	46.0178	130.336	137.262
43.9085	150.605	147.497	145.595	153.048	136.571	134.165	136.051	136.975	154.085	149.608	158.532	163.173	222.354	227.562	219.44	229.771	106.091	107.051	111.425	113.929	45.136	46.2986	47.9417	53.125	43.9085	165.657	169.624	172.093	176.008	175.124	176.142	176.785	175.827	156.067	155.42	152.225	158.836	189.609	189.607	188.772	188.45	35.2108	427.195	431.356	411.84	316.242	46.0608	130.339	136.692
43.9479	150.51	146.994	145.054	152.626	136.07	133.588	135.541	136.556	154.045	149.446	158.606	162.875	221.937	227.278	219.216	229.413	106.202	106.887	111.42	113.825	45.1239	46.2459	47.8045	52.9328	43.9479	165.826	168.983	171.475	175.337	174.4	176.067	176.394	175.506	155.598	155.359	152.11	158.623	189.216	189.374	188.445	188.18	35.2359	427.659	428.785	410.806	315.109	46.1038	129.823	136.556
43.9874	150.092	146.876	144.729	152.457	135.769	133.162	135.277	136.309	153.902	149.263	158.318	162.612	221.676	227.33	218.78	229.143	106.059	106.515	111.233	113.626	45.0993	46.0767	47.6551	52.8507	43.9874	165.311	169.117	171.31	175.294	174.761	176.117	175.99	175.24	155.077	155.396	151.863	158.547	188.854	189.07	187.948	187.548	35.261	424.613	429.386	410.287	314.894	46.1468	129.899	135.801
44.0268	149.883	146.561	144.521	152.157	135.443	132.804	135.168	136.393	153.594	148.889	157.993	162.417	221.066	227.213	218.338	228.811	105.533	106.252	110.935	113.413	45.0922	45.8592	47.6228	52.8337	44.0268	165.425	168.686	171.002	174.618	174.351	175.545	175.775	174.679	154.808	155.098	151.424	158.505	188.602	188.999	187.843	187.363	35.2861	425.034	427.008	408.562	313.817	46.1898	129.475	136.413
44.0663	149.768	146.357	144.151	151.916	135.294	132.599	134.818	136.306	153.107	148.701	157.898	161.99	220.828	226.912	218.263	228.499	105.082	106.278	110.757	113.299	45.0791	45.9519	47.5654	52.8753	44.0663	165.198	168.634	171.081	174.61	174.4	175.323	175.699	174.669	154.645	154.621	151.478	158.177	188.427	188.803	187.51	187.325	35.3112	423.81	426.586	407.838	313.029	46.2328	129.54	135.795
44.1057	149.56	146.279	143.837	151.561	135.229	132.507	134.497	135.893	152.834	148.667	157.478	161.883	221.079	226.79	218.114	228.321	105.008	106.179	110.73	113.266	44.8716	45.9848	47.3721	52.7621	44.1057	165.094	168.322	170.784	174.729	174	174.974	175.506	174.939	154.326	154.155	151.523	157.856	188.184	188.276	187.152	187.144	35.3363	423.14	424.13	406.906	311.857	46.2758	129.324	136.134
44.1452	149.469	145.91	143.782	151.094	134.793	132.285	134.449	135.594	152.767	148.379	157.19	161.492	220.657	226.397	217.898	227.828	104.815	105.912	110.574	112.963	44.7348	45.9384	47.2741	52.6155	44.1452	164.761	168.104	170.455	174.58	173.678	174.795	175.308	174.504	154.082	153.978	151.117	157.585	187.87	187.957	187.205	187.282	35.3614	420.279	425.316	405.837	310.732	46.3188	129.047	135.458
44.1846	149.471	145.585	143.709	150.881	134.567	132.018	134.41	135.395	152.661	147.997	156.923	161.241	220.313	225.798	217.586	227.535	104.443	105.744	110.313	112.663	44.6433	45.8262	47.2529	52.5799	44.1846	164.468	167.909	170.006	174.166	173.43	174.709	174.999	173.979	154.043	153.764	150.866	157.13	187.287	187.825	187.162	186.915	35.3865	420.81	422.807	404.634	310.173	46.3618	128.885	135.558
44.2241	149.46	145.546	143.579	150.8	134.541	131.895	134.134	135.299	152.565	148.007	156.755	161.256	219.963	225.71	217.514	227.467	104.344	105.572	110.243	112.377	44.5717	45.7857	47.2688	52.3369	44.2241	164.18	167.899	170.025	173.876	173.135	174.578	174.72	173.853	153.729	153.51	150.702	156.923	186.844	187.506	186.799	186.279	35.4116	418.52	422.611	402.744	309.173	46.4048	128.674	135.454
44.2635	149.087	145.669	143.244	150.55	134.351	131.821	133.812	135.036	152.269	147.997	156.676	160.799	219.552	225.473	217.339	227.395	104.437	105.544	109.983	112.134	44.673	45.6264	47.2273	52.1676	44.2635	163.931	167.72	170.159	173.462	173.283	174.512	174.44	173.952	153.359	153.318	150.242	156.981	187.016	187.174	186.499	186.218	35.4367	418.72	420.332	401.418	308.485	46.4478	128.572	134.986
44.303	148.598	145.106	142.978	150.154	133.93	131.284	133.611	134.585	151.967	147.526	156.28	160.443	219.324	224.891	216.847	227.191	104.087	105.311	109.681	112.03	44.5986	45.4721	47.1162	52.147	44.303	163.866	167.126	169.57	173.032	172.925	174.29	174.161	173.683	153.295	152.936	149.766	156.652	186.81	186.984	186.291	186.055	35.4618	416.268	420.469	401.039	307.716	46.4908	128.506	134.649
44.3425	148.284	144.951	143.116	150.389	133.924	131.189	133.32	134.673	151.835	147.543	156.044	160.195	219.016	224.656	216.414	226.638	103.899	105.028	109.522	111.844	44.4887	45.5039	47.0948	52.0289	44.3425	163.825	166.922	169.305	173.265	172.492	174.116	174.192	173.539	153.106	152.773	149.693	156.052	186.32	186.863	185.999	186.04	35.4869	415.967	417.745	399.362	306.368	46.5338	128.03	135.047
44.3819	148.257	144.713	142.835	150.083	133.572	130.926	132.808	134.51	151.406	147.478	155.587	160.006	218.931	224.428	216.324	226.086	104.141	104.937	109.263	111.721	44.487	45.4904	47.0404	51.9354	44.3819	163.723	166.487	168.875	172.774	172.219	173.399	174.121	173.66	152.67	152.563	149.495	155.698	186.173	186.63	185.897	185.984	35.512	413.98	418.082	399.14	305.718	46.5768	128.014	134.676
44.4214	148.068	144.808	143.01	149.861	133.35	130.769	132.959	133.906	150.92	147.149	155.313	159.565	218.442	224.068	215.886	225.742	103.656	104.647	108.923	111.539	44.3392	45.3347	46.9746	51.8524	44.4214	163.122	166.729	168.894	172.753	172.457	173.463	174.163	173.24	152.253	152.055	149.023	155.46	186.084	186.186	185.273	185.102	35.5371	413.977	415.728	397.603	304.738	46.6198	127.792	134.708
44.4608	147.838	144.445	142.739	149.543	132.896	130.198	132.483	133.454	150.809	146.948	155.428	159.455	218.391	223.89	215.681	225.664	103.395	104.538	109.019	111.493	44.3799	45.4065	46.8491	51.8768	44.4608	162.959	166.182	168.67	171.927	172.155	173.427	173.688	172.919	151.924	151.942	148.664	155.617	185.868	185.841	184.971	184.894	35.5622	412.204	415.558	396.892	304.414	46.6628	127.564	134.017
44.5003	147.59	144.434	142.098	149.669	133.265	130.315	132.39	133.815	150.997	146.575	155.029	159.472	218.305	223.624	215.672	225.324	103.543	104.519	108.759	111.423	44.501	45.2612	46.854	51.7491	44.5003	162.58	166.24	168.411	171.941	172.367	173.038	173.377	172.888	151.916	151.952	148.396	155.344	185.373	185.301	184.861	184.678	35.5873	411.768	413.865	395.404	303.021	46.7058	127.56	134.316
44.5397	147.521	144.239	142.036	149.163	132.859	129.66	132.245	133.545	150.647	146.305	154.96	159.433	218.154	223.487	215.465	225.444	103.294	104.344	108.642	111.289	44.1966	45.1365	46.7351	51.731	44.5397	162.555	165.723	167.966	171.346	171.827	172.662	173.221	172.566	151.376	151.536	148.244	155.012	185.096	185.354	184.213	184.341	35.6124	409.591	413.857	394.483	302.166	46.7489	127.494	133.911
44.5792	147.146	143.896	142.061	149.007	132.794	129.909	132.011	133.341	150.45	146.099	154.843	159.255	217.93	223.178	214.918	224.945	103.303	104.222	108.31	111.114	44.1887	45.1661	46.7166	51.596	44.5792	162.37	165.844	168.012	171.617	171.346	172.845	173.294	172.367	151.169	151.373	148.278	154.769	184.759	185.336	184.11	184.092	35.6376	409.592	411.287	392.952	301.131	46.7919	127.105	133.831
44.6186	147.194	143.347	141.843	148.482	132.016	129.315	131.506	133.113	150.033	145.366	154.397	158.692	217.505	222.615	214.967	224.881	103.072	103.945	108.377	110.896	44.0356	45.1334	46.6293	51.6418	44.6186	162.202	165.383	167.528	170.935	170.953	172.562	172.893	172.067	151.09	151.064	148.067	154.53	184.955	185.017	184.01	184.089	35.6627	407.329	411.33	391.932	300.348	46.8349	126.919	133.362
44.6581	146.843	143.188	141.437	148.393	132.235	129.385	131.787	132.724	149.909	145.713	154.192	158.454	216.822	222.517	214.9	224.63	102.856	103.916	108.242	110.575	43.9935	44.9411	46.6795	51.4592	44.6581	161.983	165.478	167.816	171.571	171.156	172.668	172.26	172.03	151.053	150.732	147.824	154.137	184.809	184.645	183.638	183.772	35.6878	407.53	409.701	390.895	299.361	46.8779	126.647	133.825
44.6975	146.701	142.744	141.49	147.851	131.463	128.544	131.168	132.355	149.818	145.657	153.871	158.446	216.768	222.094	214.211	224.206	102.695	103.837	107.9	110.368	44.005	44.8955	46.5842	51.4779	44.6975	161.713	164.899	167.226	170.877	170.775	172.223	172.202	171.849	150.929	150.329	147.478	154.021	184.461	184.347	183.468	183.447	35.7129	405.082	408.514	390.064	298.62	46.9209	126.506	133.229
44.737	145.938	143.219	141.055	147.838	131.624	128.87	131.268	132.655	149.821	145.226	153.816	157.868	216.467	221.96	213.751	223.509	102.688	103.334	107.654	110.115	44.0341	44.8216	46.4573	51.5049	44.737	161.43	165.325	167.469	170.942	170.834	172.019	172.266	171.925	150.334	150.331	147.374	153.863	184.327	184.323	183.711	183.33	35.738	404.638	407.265	388.837	297.548	46.9639	126.535	133.316
44.7764	145.657	142.902	140.91	147.236	131.155	128.454	131.121	132.282	149.443	144.943	153.679	157.834	216.304	221.775	213.679	223.603	102.447	103.415	107.58	109.999	43.8591	44.6604	46.1669	51.4325	44.7764	161.351	164.581	166.953	170.378	170.071	171.669	171.728	171.404	150.223	150.089	147.259	153.739	183.942	184.238	183.352	183.083	35.7631	402.757	406.229	387.549	296.33	47.0069	126.345	132.864
44.8159	145.632	143.075	140.782	148.204	131.505	128.872	131.216	132.207	149.461	144.928	153.557	157.626	215.753	221.148	213.782	223.224	102.093	103.364	107.339	109.916	43.8218	44.7284	46.1906	51.1676	44.8159	160.994	164.69	167.284	170.874	170.702	171.639	172.129	171.593	150.314	150.237	146.959	153.454	184.114	184.142	183.206	183.142	35.7882	402.688	404.426	386.144	295.54	47.0499	125.951	132.848
44.8553	145.682	142.477	140.27	147.82	130.682	127.95	130.431	131.869	149.21	144.708	152.94	157.705	215.551	221.372	213.904	223.052	101.906	102.905	107.427	109.786	43.8002	44.6388	46.1958	51.1653	44.8553	161.162	164.078	166.777	170.232	169.893	171.253	171.585	171.404	150.05	149.366	146.612	152.711	184.044	183.519	182.648	182.971	35.8133	402.701	402.791	384.856	294.835	47.0929	126.192	132.569
44.8948	145.868	142.426	140.559	147.787	131.176	127.987	130.187	131.512	148.956	144.602	153.551	157.184	215.596	220.767	213.477	222.221	102.072	102.948	107.262	109.343	43.7624	44.5732	46.2292	51.2205	44.8948	160.97	164.56	166.236	170.59	170.365	171.709	171.462	171.369	149.468	149.345	146.665	152.715	183.498	183.485	182.281	182.651	35.8384	401.134	401.746	384.238	293.971	47.1359	125.843	132.696
44.9342	145.75	142.041	140.06	147.148	130.576	127.504	129.964	131.278	148.584	143.685	152.857	157.152	215.074	220.727	213.089	222.402	101.82	102.895	107.29	109.171	43.3105	44.5581	46.3053	51.0397	44.9342	160.814	164.177	165.825	170.008	169.8	171.114	170.942	170.709	149.152	149.27	146.078	152.603	183.319	183.26	182.551	182.52	35.8635	399.487	401.005	383.548	292.822	47.1789	125.782	132.477
44.9737	145.142	142.651	140.138	147.431	130.834	128.091	130.389	131.531	148.425	144.06	152.417	156.933	215.093	220.098	212.69	221.98	101.713	102.578	107.124	109.158	43.3605	44.4364	46.1288	50.7791	44.9737	160.339	164.519	166.044	170.028	169.721	171.107	171.321	171.03	149.211	149.219	145.792	152.304	182.982	182.785	181.828	181.898	35.8886	397.815	400.476	382.73	291.906	47.2219	125.674	132.266
45.0132	145.129	141.885	139.528	146.87	130.404	127.482	129.911	131.061	148.208	143.732	152.087	156.438	214.678	220.316	212.554	221.731	101.222	102.475	106.778	109.083	43.3637	44.5098	45.8734	50.9353	45.0132	160.453	163.826	165.483	169.147	169.32	170.581	171.124	170.193	148.82	148.63	145.622	152.155	183.018	182.501	181.821	182.362	35.9137	397.243	399.334	381.224	291.063	47.2649	125.603	131.855
45.0526	144.316	141.428	139.918	147.14	130.375	127.555	129.555	131.208	148.084	143.901	152.099	156.267	214.664	219.68	212.403	221.598	101.07	102.162	106.584	108.78	43.2705	44.2626	45.872	50.7378	45.0526	160.037	163.701	165.84	169.367	169.523	170.903	170.864	170.304	148.61	148.618	145.646	151.823	182.546	182.424	181.119	181.698	35.9388	396.202	398.275	379.717	290.191	47.3079	125.217	131.992
45.0921	144.306	141.344	139.683	146.539	129.771	127.01	129.28	130.695	147.492	143.521	151.686	156.494	214.013	219.617	211.932	221.44	101.134	102.153	106.647	108.532	43.4787	44.2973	45.8676	50.816	45.0921	159.951	162.821	165.169	168.403	168.89	170.412	170.528	169.641	148.328	148.316	145.304	151.771	182.53	182.149	181.279	181.829	35.9639	395.834	396.518	378.657	289.547	47.3509	125.169	131.615
45.1315	144.253	141.161	139.643	146.646	130.004	127.388	129.675	130.77	147.209	143.368	151.486	156.434	213.934	219.454	211.325	220.871	100.663	101.821	106.035	108.572	43.2169	44.1899	45.7377	50.6882	45.1315	159.965	163.174	165.264	169.174	169.151	170.449	170.663	169.998	147.982	148.305	145.145	151.288	182.05	182.23	181.369	181.366	35.989	393.79	395.776	377.491	288.71	47.3939	125.254	131.646
45.171	144.329	140.904	139.284	146.011	129.497	126.813	128.886	130.22	146.869	143.237	151.374	155.939	214.324	218.977	211.685	220.877	100.869	102.021	106.173	108.501	43.2582	44.0368	45.8899	50.8554	45.171	159.756	162.452	164.948	168.607	168.801	170.204	170.326	169.868	147.631	148.017	144.881	150.839	182.134	182.347	180.903	181.099	36.0141	393.679	393.905	376.674	287.676	47.4369	125.148	131.197
45.2104	144.187	140.794	139.213	146.215	129.661	126.806	128.911	130.554	147.453	142.96	151.673	155.708	213.503	219.489	211.54	220.759	100.725	101.761	105.991	108.29	43.2105	43.934	45.8521	50.6895	45.2104	159.741	162.855	164.927	168.332	169.085	170.16	170.588	169.61	147.707	147.748	144.922	150.644	181.237	181.546	180.239	180.981	36.0392	391.674	393.314	375.785	286.952	47.4799	124.765	131.325
45.2499	143.962	140.218	138.965	145.584	129.05	126.31	128.486	129.806	146.855	142.433	151.317	155.315	213.442	218.579	211.136	220.203	100.383	101.418	105.812	108.234	43.0473	44.0957	45.7658	50.6768	45.2499	159.451	162.242	164.386	168	168.496	169.365	170.28	169.027	147.19	147.492	144.371	150.157	180.802	181.11	180.233	180.508	36.0643	391.644	390.48	374.84	286.14	47.5229	124.811	130.858
45.2893	143.823	140.369	138.687	145.766	129.134	126.574	128.527	129.765	146.833	142.359	151.435	155.38	213.207	217.905	210.546	219.845	99.964	101.419	105.422	108.023	42.9656	44.0882	45.5714	50.2964	45.2893	158.789	162.604	164.791	168.218	168.404	169.693	170.09	169.315	147.241	147.279	144.078	150.27	180.859	180.953	180.112	180.32	36.0894	389.13	391.515	373.502	285.089	47.5659	124.572	130.899
45.3288	143.634	139.864	138.371	145.304	128.9	125.915	128.166	129.417	146.486	142.014	150.621	154.938	212.814	218.529	210.964	219.597	100.182	101.124	105.479	107.932	43.0748	44.0064	45.5314	50.3379	45.3288	158.802	162.085	163.828	167.739	168.233	169.217	169.974	168.643	147.009	147.041	143.871	150.127	181.136	180.916	179.787	180.168	36.1145	389.389	389.146	372.263	283.838	47.6089	124.431	130.359
45.3682	143.256	140.541	138.287	145.315	129.032	126.254	128.284	129.674	146.289	142.285	150.241	154.834	212.457	218.324	210.249	219.218	100.104	101.101	105.358	107.471	42.9593	43.7953	45.3767	50.2766	45.3682	158.066	162.171	164.398	168.126	168.136	169.428	169.907	168.957	146.879	146.893	144.167	149.647	180.265	180.517	179.956	179.58	36.1396	386.959	389.006	371.892	283.531	47.6519	124.091	130.823
45.4077	143.216	140.062	137.677	144.819	128.343	125.593	127.71	129.194	145.973	141.937	150.258	154.374	212.679	217.724	210.504	219.744	99.7515	101.071	104.858	107.569	42.7129	43.9231	45.3941	50.2787	45.4077	158.262	161.523	163.717	167.337	167.641	168.931	169.494	168.446	146.564	146.526	143.604	149.682	180.642	180.445	179.642	180.086	36.1647	387.259	386.453	370.209	282.465	47.695	124.002	130.47
45.4471	143.001	140.068	137.98	145.04	128.318	125.619	127.937	129.26	145.887	141.665	150.393	154.296	212.074	217.342	209.415	218.853	99.5421	100.67	104.565	107.452	42.6962	43.8663	45.4233	50.1655	45.4471	158.267	161.848	164.035	168.18	167.849	168.862	169.179	168.587	146.365	146.505	143.416	149.397	180.445	180.329	179.235	179.406	36.1898	384.747	387.215	368.714	281.783	47.738	123.75	130.121
45.4866	142.998	139.691	137.599	144.305	127.934	124.947	127.609	128.689	145.813	141.336	149.928	154.051	211.747	217.008	209.413	218.874	99.535	100.226	104.531	106.934	42.6578	43.8519	45.1606	50.0989	45.4866	158.15	161.366	163.583	167.021	167.497	168.344	168.763	168.152	145.808	146.142	143.214	149.06	179.932	180.431	179.074	178.957	36.2149	384.693	385.114	367.767	281.03	47.781	123.817	129.92
45.526	142.631	139.795	137.525	144.635	128.281	125.187	127.692	128.825	145.948	141.41	149.873	153.412	211.586	217.321	209.411	218.765	99.4342	100.222	104.414	106.598	42.6484	43.6595	45.2151	49.8653	45.526	157.731	161.404	163.61	167.384	167.133	168.487	169.015	168.177	145.619	145.948	142.93	149.002	179.408	179.792	178.767	178.835	36.24	382.543	385.121	367.235	280	47.824	123.877	130.215
45.5655	142.546	139.157	137.104	144.103	127.644	124.563	126.984	128.339	145.504	140.673	149.095	153.662	211.291	217.013	209.19	218.172	99.2384	100.131	104.06	106.424	42.4166	43.6489	45.0912	49.8996	45.5655	157.835	160.863	163.152	166.831	166.978	168.119	168.837	167.988	145.496	145.776	142.543	148.593	179.636	179.67	178.589	178.898	36.2651	382.631	382.842	365.902	278.606	47.867	123.54	129.855
45.6049	142.288	139.34	137.066	144.187	127.784	124.832	126.964	127.797	145.509	141.34	149.343	153.29	211.36	216.403	208.905	217.953	98.8424	99.7112	104.081	106.507	42.4586	43.454	45.0744	49.9299	45.6049	157.911	160.992	163.123	167.002	167.583	168.689	168.331	167.914	145.509	145.381	142.395	148.495	179.367	179.245	177.986	178.135	36.2902	379.877	382.568	364.754	278.683	47.91	123.553	129.936
45.6444	142.17	138.818	136.854	143.764	127.056	124.071	126.338	127.507	145.051	140.447	148.81	152.92	210.829	215.916	208.792	217.954	98.9215	99.9428	104.316	106.271	42.322	43.5441	44.9534	49.8988	45.6444	157.644	160.544	162.527	166.543	166.716	168.025	168.525	167.334	145.112	145.332	141.903	148.07	179.595	179.003	178.232	178.504	36.3153	379.597	380.202	363.797	277.476	47.953	123.381	129.562
45.6839	141.697	138.902	137.166	143.927	127.082	124.382	126.481	127.92	145.174	140.356	149.542	152.657	210.465	215.535	208.654	217.822	98.7135	99.7743	103.827	106.134	42.4077	43.3771	44.8095	49.7172	45.6839	157.356	160.738	162.682	166.485	167.06	167.969	168.104	167.427	145.013	145.084	142.149	147.8	178.808	179.126	177.639	178.199	36.3404	378.316	380.237	362.797	276.351	47.996	123.115	129.391
45.7233	141.768	138.401	136.63	143.559	126.675	123.684	126.07	127.385	144.629	140.013	148.912	152.862	210.646	215.57	208.459	217.575	98.5109	99.628	103.865	106.248	42.2455	43.3986	44.7272	49.7596	45.7233	157.282	160.017	162.226	165.841	166.5	167.533	168.179	167.251	144.769	144.708	141.827	147.743	178.618	179.074	177.888	178.063	36.3655	378.201	377.734	362	275.428	48.039	122.913	129.079
45.7628	141.368	138.752	136.464	143.631	126.799	124.21	126.117	126.985	144.895	139.813	148.228	152.515	210.213	215.087	207.765	217.014	98.3393	99.476	103.471	105.645	42.2771	43.3193	44.7429	49.6736	45.7628	157.35	160.434	162.677	166.554	166.608	167.884	167.946	167.397	144.872	144.284	141.464	147.344	178.061	178.451	177.355	177.832	36.3906	375.36	378.204	360.634	274.246	48.082	122.866	129.123
45.8022	141.384	138.232	136.311	143.032	126.29	123.478	125.42	126.96	144.312	139.842	148.315	152.191	210.013	215.18	207.954	216.84	98.131	99.1763	103.501	105.601	42.3712	43.0827	44.6562	49.6276	45.8022	157.066	159.778	162.169	165.97	165.984	167.607	167.681	166.88	144.57	144.158	141.593	147.314	178.12	178.217	177.623	178.029	36.4157	375.797	375.9	359.282	273.792	48.125	122.637	128.868
45.8417	140.743	137.942	136.022	142.835	126.523	123.347	125.63	126.932	144.405	139.685	148.303	152.053	209.801	215.31	207.729	216.301	98.3182	99.1188	103.267	105.128	42.4155	43.1643	44.6401	49.4146	45.8417	156.433	160.231	162.478	166.282	166.21	167.657	167.78	167.079	143.969	144.18	141.439	147.114	178.079	178.048	177.253	177.116	36.4408	373.517	376.41	358.653	273.51	48.168	122.555	128.876
45.8811	140.784	137.491	135.978	142.66	125.959	122.893	125.205	126.765	143.722	139.316	148.059	151.8	209.817	214.969	207.292	216.277	98.1162	98.8483	102.815	105.232	42.3017	42.9429	44.6577	49.4273	45.8811	156.226	159.466	161.737	165.486	165.753	166.822	167.354	166.855	143.679	143.539	141.259	146.724	178.257	178.178	176.842	177.224	36.4659	373.288	373.997	357.353	271.648	48.211	122.525	128.742
45.9206	140.89	137.67	135.617	142.806	126	123.049	125.496	126.779	143.498	139.379	147.776	151.426	209.075	214.428	206.983	215.857	97.9137	98.8778	102.777	105.057	42.1195	43.0277	44.5286	49.2512	45.9206	156.1	159.362	161.763	165.848	165.851	167.434	167.294	166.459	143.782	143.736	140.696	146.466	177.864	177.546	176.675	176.929	36.491	371.085	373.913	356.081	271.633	48.254	122.275	128.376
45.96	140.709	137.29	135.453	142.68	125.538	122.421	124.891	126.176	143.419	139.012	147.43	151.306	209.221	214.204	207.015	215.845	97.8001	98.7064	102.784	105.098	42.0906	43.0009	44.3582	49.4262	45.96	156.103	158.988	161.355	164.975	165.191	166.658	166.81	166.176	143.371	143.182	140.651	146.298	177.403	177.772	176.642	176.459	36.5161	370.983	371.317	354.805	270.55	48.297	122.122	128.081
45.9995	140.29	138.118	135.611	142.606	126.272	122.924	125.062	125.921	143.508	139.184	147.439	151.21	208.719	213.7	206.577	215.488	97.6086	98.5361	102.461	104.98	42.016	42.9501	44.2483	49.1997	45.9995	155.786	159.452	161.505	165.231	165.752	166.729	166.878	166.201	143.38	143.349	140.365	145.966	177.265	177.044	176.576	176.317	36.5412	368.667	371.897	354.874	270.018	48.34	122.068	127.77
46.0389	140.146	137.304	135.014	142.169	125.489	122.505	124.604	125.562	143.217	138.868	147.248	151.028	208.453	213.81	206.821	215.124	97.2961	98.2772	102.502	104.573	41.9863	42.9823	44.253	49.1602	46.0389	155.602	158.929	160.891	164.65	165.171	166.279	166.957	165.956	142.853	143.12	139.785	145.833	176.919	176.82	176.364	176.136	36.5663	369.103	369.921	353.473	268.471	48.383	121.965	128.042
46.0784	140.02	137.335	135.406	142.238	125.251	122.519	124.921	125.627	142.914	138.73	146.963	151.053	208.518	213.66	206.718	215.009	97.2923	98.1707	102.366	104.183	41.9987	42.9605	44.34	49.0952	46.0784	155.245	159.093	160.954	164.796	165.365	166.738	166.978	166.475	142.626	142.582	139.987	145.579	176.928	176.708	176.085	176.162	36.5914	366.74	370.016	351.916	267.595	48.426	122.088	127.799
46.1178	140.021	136.638	134.927	141.799	124.8	121.917	124.38	125.482	142.672	138.243	146.877	150.607	208.47	213.225	206.334	214.787	97.2003	97.9662	101.972	103.974	41.7824	42.8148	44.2493	49.1334	46.1178	155.25	158.882	160.339	164.128	164.967	166.045	166.532	165.984	142.58	142.497	139.95	145.515	177.02	176.604	175.734	175.982	36.6165	366.668	367.075	350.912	266.527	48.469	121.737	127.903
46.1573	140.086	136.61	134.899	141.763	125.009	122.094	124.284	125.162	142.335	137.941	146.335	150.675	208.201	213.195	206.215	214.698	97.0641	97.909	101.927	103.798	41.6866	42.6479	44.2207	49.0646	46.1573	155.086	158.944	160.819	164.605	164.918	166.014	166.566	166.126	142.448	142.34	139.387	145.264	176.523	176.339	175.529	175.609	36.6416	364.507	367.706	350.268	266.589	48.512	121.589	127.703
46.1967	139.815	136.567	134.575	141.329	124.603	121.635	123.87	125.015	142.254	137.537	146.149	150.257	207.82	212.983	205.861	214.423	97.1507	97.9734	101.941	103.641	41.6795	42.7502	44.2157	48.9178	46.1967	155.214	158.295	160.225	163.921	164.407	165.778	166.034	165.467	142.081	142.157	139.228	144.872	175.889	176.237	175.572	175.444	36.6667	364.272	365.277	348.598	265.285	48.555	121.544	127.7
46.2362	139.582	136.523	134.709	141.239	124.462	121.68	124.058	125.113	142.129	137.686	146.289	149.999	207.507	212.39	205.384	213.922	96.653	97.7391	101.624	103.458	41.6808	42.6156	44.1783	48.7399	46.2362	154.769	158.373	160.429	164.449	165.103	165.778	166.172	165.55	141.925	141.975	139.016	144.685	175.893	175.988	175.081	175.227	36.6918	362.514	365.057	348.056	264.538	48.5981	121.361	127.456
46.2756	139.408	135.981	134.293	141.117	124.084	121.293	123.73	124.909	141.852	137.532	146.177	149.908	207	212.286	204.92	213.965	96.439	97.5182	101.469	103.421	41.651	42.5816	44.2446	48.7057	46.2756	154.551	157.899	159.884	163.663	164.632	165.746	165.842	165.327	141.704	141.698	138.859	144.755	176.035	175.507	174.689	175.135	36.7169	362.346	362.758	346.915	263.139	48.6411	121.365	127.38
46.3151	138.783	136.188	133.963	140.864	124.318	121.092	123.509	124.516	141.56	137.262	145.846	149.702	206.638	212.194	204.475	213.945	96.4352	97.4157	101.466	103.29	41.575	42.5167	44.0746	48.6431	46.3151	154.521	157.701	160.252	163.493	164.329	165.769	165.643	164.798	141.375	141.508	138.435	144.641	175.576	175.084	174.652	174.76	36.742	360.174	363.413	346.116	262.684	48.6841	121.399	127.084
46.3546	138.584	135.669	133.795	140.578	123.967	120.86	123.326	124.207	141.326	137.312	145.622	149.426	206.676	212.067	204.364	213.592	96.1331	97.1975	101.391	103.083	41.3847	42.3966	43.8357	48.5398	46.3546	154.531	157.275	159.331	163.005	163.926	165.144	165.48	164.546	141.188	141.042	138.3	144.257	175.435	175.021	174.5	174.521	36.7671	360.009	361.046	344.58	261.347	48.7271	120.997	127.159
46.394	139.08	135.412	133.78	140.478	123.737	120.903	123.218	124.227	141.074	137.201	145.268	149.143	206.436	211.94	204.398	213.341	96.0481	96.9864	101.225	102.954	41.3585	42.371	43.7752	48.4432	46.394	154.181	157.86	159.152	163.234	164.379	165.235	165.352	164.666	140.959	141.055	138.373	143.815	175.288	174.851	174.296	174.363	36.7922	357.764	360.488	343.84	260.994	48.7701	121.103	127.057
46.4335	138.715	135.179	133.489	140.302	123.174	120.552	122.831	124.027	140.699	136.604	145	149.112	206.027	211.62	203.994	213.203	95.8015	96.9026	101.023	102.935	41.468	42.3446	43.7852	48.396	46.4335	154.23	157.203	159.039	162.728	163.901	164.919	165.304	164.462	140.739	141.065	137.859	143.662	175.045	174.67	174.193	174.243	36.8173	357.278	359.256	342.144	259.78	48.8131	120.65	127.022
46.4729	138.132	135.402	133.54	140.261	123.04	120.25	122.697	123.72	140.745	136.499	144.84	148.993	205.995	211.323	203.551	213.004	95.5772	96.8005	100.787	102.684	41.4615	42.1665	43.8465	48.4162	46.4729	154.032	157.44	158.937	163.117	164.216	165.282	165.327	164.185	140.581	140.834	137.682	143.507	174.84	174.695	174.024	173.797	36.8424	355.785	358.432	341.759	259.295	48.8561	120.533	126.756
46.5124	138.269	135.203	133.185	139.885	122.975	119.942	122.612	123.838	140.762	136.586	144.73	148.745	205.697	211.052	203.2	212.722	95.6621	96.7676	100.583	102.358	41.462	42.1041	43.702	48.352	46.5124	153.922	157.077	158.663	162.694	163.789	164.884	165.162	163.943	140.144	140.41	137.524	143.266	174.617	174.573	173.768	173.523	36.8675	355.611	356.604	340.165	258.377	48.8991	120.491	126.788
46.5518	138.271	135.087	132.921	139.864	122.819	119.981	122.431	123.646	140.533	136.259	144.723	148.45	205.444	210.685	202.736	212.484	95.4216	96.693	100.593	102.354	41.3701	42.1106	43.668	48.2824	46.5518	153.528	156.953	158.513	162.369	163.321	164.438	165.183	164.043	139.927	140.189	137.125	142.923	174.328	174.15	173.475	173.31	36.8926	353.376	356.95	339.896	257.869	48.9421	120.302	126.427
46.5913	138.076	134.663	132.857	139.759	122.432	119.751	122.095	123.15	140.16	136.05	144.553	148.063	205.433	210.37	202.736	212.208	95.2183	96.4799	100.586	102.352	41.2155	42.0223	43.6719	48.1669	46.5913	153.233	156.653	158.543	161.912	163.178	164.292	165.023	163.822	139.794	140.035	136.949	142.664	173.987	173.873	173.288	173.214	36.9177	353.601	354.649	338.344	257.332	48.9851	119.924	126.684
46.6307	137.998	134.232	132.67	139.309	122.224	119.304	121.715	123.019	140.042	135.97	144.235	147.863	205.35	210.045	202.95	212.001	95.2588	96.2273	100.31	102.129	41.1683	42.0397	43.442	47.9845	46.6307	153.179	156.486	158.39	161.897	162.947	164.267	164.545	163.517	139.593	139.78	137.001	142.489	173.939	173.707	173.227	173.336	36.9428	351.635	355.013	337.727	256.621	49.0281	120.048	126.549
46.6702	137.554	134.528	132.557	139.455	122.332	119.456	121.654	122.825	140.079	135.635	144.072	147.909	205.075	209.797	202.783	211.832	95.0169	95.9589	99.9728	102.027	41.1576	41.9621	43.4776	47.9779	46.6702	153.16	156.179	157.863	161.972	162.733	164.376	164.363	163.485	139.395	139.571	136.782	142.292	173.786	173.534	173.073	173.256	36.9679	351.694	352.919	336.404	255.429	49.0711	119.634	126.325
46.7096	137.454	134.125	132.284	139.4	121.805	119.105	121.452	122.55	139.701	135.533	143.994	147.703	204.825	209.882	202.427	211.784	94.9218	95.8135	99.6717	101.981	41.0599	41.8786	43.6042	48.0149	46.7096	153.122	155.852	157.599	161.613	162.504	164.175	164.357	163.51	139.092	139.398	136.411	142.134	173.637	173.182	172.728	172.887	36.993	349.309	352.581	335.937	254.869	49.1141	119.709	126.158
46.7491	137.114	134.239	132.28	138.933	122.002	118.998	121.292	122.421	139.509	135.664	143.803	147.394	204.979	209.641	201.941	211.644	94.8589	95.7937	99.5463	101.67	41.0609	41.882	43.5019	47.9551	46.7491	152.997	156.244	157.731	161.364	162.403	163.88	164.352	163.619	139.157	139.219	136.217	142.047	173.795	172.824	172.404	172.595	37.0181	349.23	350.294	334.735	253.633	49.1571	119.679	126.32
46.7885	137.129	133.872	132.269	138.525	121.58	118.725	121.117	122.147	139.194	135.355	143.423	147.347	204.71	209.31	201.771	211.058	94.6236	95.5576	99.5995	101.69	41.098	41.7869	43.4769	47.7941	46.7885	152.809	155.929	157.455	160.881	162.348	163.668	164.229	163.16	139.048	138.9	136.09	141.883	173.587	172.91	172.394	172.731	37.0432	347.269	350.209	333.969	252.935	49.2001	119.533	125.917
46.828	136.964	133.935	131.674	138.635	121.602	118.446	121.075	122.113	139.182	135.176	142.889	147.166	204.322	209.214	201.407	210.963	94.6508	95.3156	99.3563	101.436	41.0231	41.7573	43.3582	47.6446	46.828	152.382	155.463	157.402	161.035	162.205	163.588	163.772	162.878	138.74	138.776	135.935	141.474	173.385	172.573	172.261	172.618	37.0683	347.074	348.688	332.357	252.081	49.2431	119.386	125.899
46.8674	137.009	133.723	131.157	138.317	121.241	117.977	120.731	121.809	139.27	134.881	143.138	147.003	204.095	209.297	201.376	210.907	94.5679	95.449	99.4979	101.27	40.8512	41.7727	43.263	47.6222	46.8674	152.448	154.873	157.027	160.676	161.708	163.473	163.456	162.583	138.721	138.369	135.51	141.303	172.908	172.293	171.857	172.368	37.0934	345.382	348.108	331.315	251.441	49.2861	119.264	125.361
46.9069	136.737	133.463	131.627	138.529	121.286	118.376	120.954	121.765	138.859	134.984	143.555	146.611	203.946	208.822	201.179	210.321	94.32	95.3108	99.01	101.354	40.7372	41.7108	43.3244	47.4934	46.9069	151.984	154.973	157.083	160.934	161.624	163.537	163.475	162.595	138.442	138.06	135.368	141.181	172.468	172.269	171.677	171.56	37.1185	344.929	346.376	330.3	250.226	49.3291	119.356	125.792
46.9463	136.703	133	131.071	138.1	120.52	117.762	120.692	121.704	138.754	134.567	143.084	146.483	203.669	208.277	200.963	209.909	94.0592	94.9101	98.9487	100.93	40.7804	41.7541	43.0115	47.4815	46.9463	151.895	154.445	156.915	160.658	161.742	163.084	163.157	162.564	137.938	138.133	135.251	141.188	172.643	172.173	171.534	171.43	37.1436	342.508	345.854	329.369	249.591	49.3721	119.216	125.435
46.9858	136.232	133.218	131.368	138.465	120.949	117.726	120.335	121.181	138.587	134.389	142.707	146.379	203.634	207.919	200.813	209.965	93.9201	94.8868	98.8129	100.806	40.7839	41.63	42.8918	47.3239	46.9858	152.158	154.634	156.877	160.853	161.678	163.043	163.453	162.346	137.89	138.056	135.174	141.104	172.474	171.984	171.363	171.634	37.1687	342.665	344.126	327.922	248.864	49.4151	118.891	125.137
47.0252	136.214	132.664	130.927	137.8	120.301	116.971	120.196	120.913	138.348	134.261	142.578	146.28	203.716	208.113	200.604	209.969	93.9875	94.7203	98.5032	100.592	40.5599	41.5267	42.9056	47.4259	47.0252	151.827	154.044	156.429	159.986	161.612	162.607	163.056	162.056	137.581	137.572	134.968	140.89	172.316	171.728	171.077	171.303	37.1938	340.432	343.727	326.904	248.453	49.4581	119.051	125.052
47.0647	135.998	132.861	131.26	137.787	120.865	117.614	120.343	120.811	138.229	134.19	142.284	146.088	203.332	207.803	200.31	209.68	93.9065	94.544	98.3341	100.462	40.6367	41.4187	42.8003	47.4501	47.0647	151.398	154.553	156.579	160.402	161.546	162.761	163.033	162.403	137.699	137.589	134.65	140.573	172.21	171.668	171.041	171.064	37.2189	340.327	342.242	326.072	247.53	49.5011	118.883	124.867
47.1042	135.968	132.538	131.075	137.482	120.192	117.215	119.372	120.566	138.036	133.945	142.132	145.969	203.561	207.832	200.257	209.619	93.6213	94.5548	98.4737	100.523	40.4102	41.4666	42.9786	47.3332	47.1042	151.272	154.033	156.039	159.849	161.187	162.349	162.774	161.8	137.415	137.218	134.186	140.079	172.233	171.427	170.809	171.003	37.244	339.269	341.858	325.207	246.542	49.5442	118.643	124.613
47.1436	135.498	132.357	130.645	137.554	120.145	117.264	119.926	120.929	137.976	134.064	141.975	145.656	203.119	207.926	199.905	209.35	93.5895	94.3444	98.1494	100.466	40.305	41.4956	42.8769	47.3297	47.1436	151.067	154.192	156.339	159.653	161.26	162.34	162.792	161.909	137.222	137.219	133.996	139.791	171.755	171.138	170.801	170.532	37.2691	339.015	340.036	324.263	245.583	49.5872	118.602	124.856
47.1831	135.597	131.951	130.2	137.154	119.742	116.524	119.388	120.481	137.352	133.463	141.442	145.573	202.347	207.439	199.942	209.32	93.3659	94.4481	98.0096	100.003	40.4364	41.2644	42.7079	47.2666	47.1831	150.743	153.737	156.236	158.928	160.892	162.198	162.305	161.484	136.798	137.045	133.985	139.772	171.366	171.061	170.57	170.25	37.2942	337.668	338.801	323.637	244.859	49.6302	118.391	124.661
47.2225	135.565	132.382	130.629	137.187	119.829	117.007	119.34	120.332	137.527	133.519	141.468	145.37	202.625	207.243	199.598	209.136	93.266	94.2562	97.7276	99.6883	40.4039	41.2906	42.5979	47.1029	47.2225	150.885	154.034	155.991	159.63	161.171	162.057	162.683	162.003	136.659	136.619	133.558	139.238	171.506	170.658	170.415	170.225	37.3193	336.213	337.998	322.182	244.344	49.6732	118.28	124.671
47.262	135.414	131.907	130.298	136.921	119.57	116.443	118.916	120.193	137.472	133.35	141.261	145.302	202.328	207.341	199.403	209.03	93.2501	93.7427	97.8224	99.6817	40.2929	41.2445	42.5529	47.2398	47.262	150.869	153.465	155.407	158.812	160.975	161.636	162.249	161.66	136.42	136.565	133.236	138.893	171.283	171.023	170.348	170.656	37.3444	334.91	337.336	320.703	243.866	49.7162	118.235	124.221
47.3014	135.173	131.882	129.856	136.798	119.639	116.452	118.66	120.024	136.959	133.144	141.215	145.084	202.205	207.065	199.188	208.733	92.9449	93.9934	97.3674	99.353	40.1751	41.1893	42.5742	47.1054	47.3014	150.76	153.448	155.829	159.213	160.623	162.082	162.154	161.294	136.329	136.313	133.202	139.088	170.759	170.51	169.896	169.678	37.3695	334.082	335.987	320.035	242.855	49.7592	117.963	124.2
47.3409	135	131.492	129.486	136.19	119.306	115.859	118.065	119.801	137.053	132.698	141.069	144.841	201.899	207.055	199.159	208.191	92.8425	93.6319	97.5617	99.6642	40.1611	41.308	42.7091	47.0461	47.3409	150.559	153.249	155.285	158.748	160.316	161.54	161.936	160.925	135.798	136.142	133.145	139.001	170.48	170.776	169.592	169.569	37.3946	332.656	335.086	319.419	241.813	49.8022	118.098	124.138
47.3803	134.981	131.661	130.265	136.676	119.479	116.111	118.845	120.048	137.081	132.608	140.638	144.898	201.621	206.763	198.353	207.903	92.585	93.3561	97.4597	99.2929	40.2306	41.1015	42.3881	46.7407	47.3803	150.32	153.168	155.426	158.981	160.675	161.441	162.055	161.184	135.999	135.977	132.615	138.498	170.11	169.881	169.546	169.462	37.4197	332.58	333.906	318.365	240.989	49.8452	118.008	124.129
47.4198	134.795	131.287	129.854	135.95	119.205	115.821	118.36	119.937	136.929	132.475	140.332	144.312	201.54	206.167	198.898	207.649	92.6207	93.5683	97.3617	99.2325	40.106	41.1502	42.3752	46.7768	47.4198	150.02	152.829	154.882	158.468	159.905	161.449	162.037	160.967	135.507	135.81	132.553	138.193	170.069	169.79	169.316	169.182	37.4448	331.572	332.674	317.754	240.51	49.8882	118.154	123.767
47.4592	134.586	131.322	129.539	136.673	119.013	115.793	118.361	119.582	136.62	132.45	140.387	143.964	201.279	205.988	198.155	207.799	92.193	93.4169	96.9584	98.9132	40.0194	41.0736	42.3642	46.6569	47.4592	150.371	152.953	155.42	158.937	160.381	161.66	161.787	161.051	135.687	135.608	132.795	138.231	170.192	169.793	168.861	169.071	37.4699	330.278	331.709	316.814	239.894	49.9312	117.536	123.905
47.4987	134.593	130.712	129.356	136.231	118.746	115.331	117.857	119.2	136.551	132.343	140.109	143.963	201.231	206.102	198.314	207.139	92.418	93.2141	96.9214	99.197	40.1358	40.9003	42.2236	46.8059	47.4987	150.211	152.45	155.096	158.252	159.727	161.247	161.539	160.51	135.192	135.3	132.77	138.279	169.901	169.674	169.355	169.141	37.495	329.846	330.587	315.224	239.006	49.9742	117.627	123.514
47.5381	134.325	131.206	129.101	136.412	118.455	115.454	118.131	118.951	136.326	131.95	140.181	143.446	200.842	205.084	198.124	207.242	92.0429	92.8645	96.7528	98.9962	40.0371	40.7714	42.1828	46.7154	47.5381	149.795	153.004	154.919	158.098	160.351	161.143	161.682	160.492	135.222	135.564	132.27	138.015	169.905	169.699	169.206	168.79	37.5201	328.314	329.615	314.252	238.39	50.0172	117.548	123.851
47.5776	134.169	130.742	128.644	136.074	118.001	115.1	117.878	118.81	136.058	131.562	139.887	143.541	200.612	205.445	197.996	207.277	91.9493	93.0292	96.8919	98.8309	39.9424	40.8205	42.3863	46.6806	47.5776	149.747	152.734	154.419	157.675	159.72	160.639	161.369	160.676	134.843	135.038	131.804	137.681	169.871	169.623	168.613	168.516	37.5452	328.12	327.706	313.29	237.345	50.0602	117.512	123.37
47.617	134.116	130.734	128.992	135.589	118.366	115.145	117.71	118.524	135.558	131.886	139.486	143.392	200.207	204.933	198.1	206.942	92.1489	92.8027	96.5635	98.4378	39.978	40.8724	42.2997	46.5493	47.617	149.726	152.48	154.622	158.28	159.413	161.266	161.141	160.642	134.695	134.648	131.939	137.33	169.307	169.173	167.993	168.108	37.5703	326.331	327.54	312.435	236.907	50.1032	117.471	123.38
47.6565	134.091	130.193	128.761	135.059	118.025	114.578	117.426	118.186	135.067	131.481	139.466	143.331	200.515	205.012	197.469	206.773	91.9038	92.3957	96.3302	98.3228	39.8614	40.6982	42.1591	46.5518	47.6565	149.444	151.946	153.992	157.397	159.155	160.924	160.97	160.447	134.411	134.724	131.837	137.228	169.229	168.924	168.344	167.928	37.5954	326.299	326.028	311.526	236.177	50.1462	117.528	123.254
47.6959	133.569	130.4	128.777	135.142	117.877	114.801	117.457	118.294	135.479	131.67	139.472	143.33	199.9	205.486	197.12	206.466	91.7201	92.3916	96.1326	98.1881	39.8786	40.5789	42.1016	46.3741	47.6959	149.484	152.184	154.21	157.724	159.406	160.893	161.062	160.182	134.662	134.455	131.738	137.115	168.652	168.377	168.073	168.115	37.6205	323.969	326.314	310.294	235.516	50.1892	117.054	123.106
47.7354	133.508	129.894	128.629	134.944	117.514	114.233	117.118	118.144	135.06	131.061	139.254	142.871	199.916	204.449	197.386	206.532	91.3448	92.2645	96.4285	98.2235	39.7633	40.6291	42.0493	46.6552	47.7354	149.205	151.789	154.086	157.124	158.914	160.602	160.94	159.862	134.3	133.908	131.444	137.023	168.738	168.667	167.75	167.365	37.6456	324.024	324.6	308.853	234.503	50.2322	117.016	122.985
47.7749	133.181	129.969	128.488	135.157	117.835	114.52	116.797	118.194	135.079	131.022	139.189	143.237	199.315	204.621	196.846	206.249	91.2285	92.0814	95.9114	98.0329	39.6895	40.5316	41.9593	46.5671	47.7749	148.572	151.845	153.993	157.35	159.104	160.459	160.517	160.265	133.992	133.974	131.052	136.794	168.166	168.247	167.789	167.413	37.6707	321.972	323.862	308.719	234.042	50.2752	116.945	123.334
47.8143	133.185	129.584	128.489	134.775	117.343	114.043	116.496	117.951	134.959	130.889	138.923	143.157	199.234	204.357	196.608	205.621	91.3482	92.0078	95.565	97.6368	39.5035	40.3695	41.9763	46.2523	47.8143	148.931	151.343	153.589	156.957	159.065	160.183	160.154	159.835	133.536	133.358	131.28	136.676	168.791	168.181	167.468	167.517	37.6958	322.686	322.312	308.002	233.273	50.3182	116.923	122.984
47.8538	132.951	129.665	127.706	134.22	117.423	113.914	116.733	117.741	134.891	130.768	139.071	142.621	199.139	204.136	196.576	205.586	91.1179	92.0007	95.6117	97.4867	39.5574	40.3338	41.7981	46.2673	47.8538	148.937	151.691	153.696	157.383	158.957	160.344	160.483	159.773	133.332	133.317	130.698	136.29	168.378	167.75	167.212	166.95	37.7209	319.965	322.219	306.933	232.866	50.3612	116.771	123.035
47.8932	133.05	129.471	127.691	134.141	117.051	113.385	116.194	117.387	134.555	130.504	138.705	142.099	199.236	203.846	196.416	205.397	91.1037	91.9337	95.8792	97.4013	39.5682	40.3975	41.9236	46.1449	47.8932	148.86	151.189	153.177	157.173	158.844	159.868	160.302	159.539	133.332	133.256	130.415	136.331	168.101	167.843	167.303	167.076	37.746	319.824	320.342	306.394	231.832	50.4042	116.787	122.719
47.9327	132.833	129.833	127.82	134.481	116.993	113.939	116.422	117.431	134.497	130.474	138.577	142.217	198.968	203.948	196.31	205.045	91.0587	91.6111	95.6446	97.1747	39.4672	40.2832	41.7105	46.0419	47.9327	148.66	151.073	153.201	157.43	158.223	160.191	160.02	159.874	133.445	133.158	130.807	135.979	168.072	167.725	167.492	167.253	37.7711	317.806	320.272	305.404	231.569	50.4472	116.75	123.09
47.9721	132.468	129.406	127.36	133.969	116.473	113.369	115.802	117.181	134.304	130.095	138.219	142.206	198.544	203.697	196.422	205.414	90.7925	91.6345	95.1862	97.3962	39.3468	40.3231	41.6625	46.005	47.9721	148.462	151.021	153.288	156.729	158.436	159.814	159.987	159.601	133.215	132.751	130.443	135.536	168.232	167.39	166.697	167.018	37.7962	317.735	318.192	304.103	230.117	50.4903	116.621	122.759
48.0116	132.629	129.347	127.674	134.112	116.439	113.1	116.034	117.296	134.388	129.952	137.886	141.837	198.541	203.394	195.915	205.15	90.4442	91.3389	95.2121	96.9349	39.3754	40.0959	41.5977	45.9247	48.0116	148.008	151.031	153.187	156.737	158.845	159.847	159.43	159.521	133.011	132.76	130.325	135.358	167.361	167.577	166.613	166.342	37.8213	316.271	318.09	303.375	230.089	50.5333	116.353	122.953
48.051	132.546	129.008	127.062	133.635	116.257	112.767	115.573	116.843	134.025	129.692	137.487	141.713	198.264	203.446	195.627	204.987	90.5977	91.3799	94.8341	97.0572	39.3478	40.2665	41.5375	46.076	48.051	147.968	150.521	152.95	156.279	158.409	159.632	159.512	159.146	132.704	132.726	130.032	135.565	167.323	167.448	166.148	166.564	37.8464	315.58	316.269	302.337	228.847	50.5763	116.403	122.604
48.0905	132.091	129.112	126.659	133.853	116.54	113.357	115.853	116.768	133.896	129.975	137.748	141.54	198.235	202.792	195.32	204.641	90.2916	91.189	94.7286	96.81	39.1696	40.0556	41.497	45.8793	48.0905	147.877	150.492	152.894	156.309	158.361	159.589	159.594	159.009	132.559	132.416	129.674	134.865	166.954	166.631	166.414	166.547	37.8715	313.758	316.326	301.577	228.239	50.6193	115.919	122.511
48.1299	132.317	128.846	126.686	133.624	115.952	112.86	115.372	116.466	133.746	129.606	137.659	141.412	198.237	202.674	195.484	204.539	90.3111	91.1287	94.9015	96.8954	39.1054	40.149	41.5989	45.9187	48.1299	147.878	150.226	152.348	155.878	157.964	159.298	159.587	158.856	132.345	132.348	129.463	134.826	166.639	167.017	166.26	165.677	37.8966	314.016	314.648	300.14	227.254	50.6623	116.046	122.215
48.1694	131.887	128.572	127.169	133.405	116.192	112.632	115.807	116.453	133.746	129.695	137.487	141.155	197.651	202.769	195.163	204.429	89.977	91.1938	94.8838	96.6881	39.0497	40.0008	41.5127	45.8671	48.1694	147.92	150.55	152.324	156.275	158.031	159.454	159.218	159.273	132.275	132.004	129.051	134.72	166.758	166.714	165.827	165.912	37.9217	311.526	314.348	299.545	227.166	50.7053	115.884	122.197
48.2088	132.025	128.373	126.828	133.282	115.712	112.212	115.275	116.163	133.192	129.449	137.321	141.163	197.559	202.694	194.897	203.496	90.3149	90.606	94.7655	96.5994	39.1719	39.9137	41.4764	45.8663	48.2088	147.531	150.346	151.859	155.814	157.71	159.004	159.175	158.976	132.193	131.589	129.218	134.299	166.831	166.415	165.886	165.967	37.9468	311.957	312.749	298.657	225.874	50.7483	115.923	122.069
48.2483	131.736	128.747	126.876	133.5	115.886	112.525	115.156	115.934	133.488	129.517	137.031	140.714	197.505	202.029	194.854	203.331	89.9684	90.5683	94.3192	96.2416	39.0006	39.964	41.3357	45.6093	48.2483	147.251	150.075	152.133	155.854	158.218	158.945	159.073	158.589	131.6	131.452	128.833	134.169	166.115	166.014	165.453	165.588	37.9719	310.339	313.515	298.251	225.799	50.7913	115.579	121.994
48.2877	131.473	128.354	126.604	133.16	115.381	111.998	114.795	115.805	133.073	129.216	136.943	140.585	197.358	202.2	194.929	203.745	89.663	90.4881	94.4871	96.1018	39.0601	39.9985	41.2319	45.5145	48.2877	147.132	149.99	151.971	155.407	157.867	158.845	158.981	158.433	131.505	131.295	128.701	134.106	166.33	165.957	165.434	165.258	37.997	310.122	311.195	297.195	225	50.8343	115.682	121.77
48.3272	131.193	128.32	126.482	133.179	115.34	112.072	114.768	115.469	132.552	128.77	136.915	140.537	196.975	202.235	194.596	203.413	89.6178	90.3253	94.1009	96.0214	39.0984	39.9603	41.2118	45.3618	48.3272	146.811	150.438	151.993	155.766	157.395	159.081	159.15	158.681	131.142	131.468	128.768	133.806	165.811	165.992	165.235	165.198	38.0221	308.577	311.452	296.128	224.574	50.8773	115.582	121.833
48.3666	131.237	128.159	126.51	132.749	114.727	111.572	114.306	115.537	132.545	128.394	136.624	140.5	196.891	201.809	194.565	203.134	89.4782	90.403	93.8614	95.6851	38.852	39.7993	41.4167	45.525	48.3666	146.903	149.856	151.725	155.4	157.115	158.754	159.076	158.305	131.254	130.899	128.355	133.819	165.785	165.97	165.208	165.006	38.0472	308.862	309.277	295.164	223.588	50.9203	115.797	121.53
48.4061	130.932	128.291	126.646	132.75	114.972	111.864	114.631	115.398	132.649	128.577	136.373	140.512	196.797	201.491	194.395	202.964	89.477	90.1852	93.9119	95.703	38.7789	39.7732	41.1977	45.4585	48.4061	146.53	149.664	151.74	155.586	157.476	158.778	158.437	158.004	131.154	130.916	128.124	133.727	165.506	165.722	165.172	165.079	38.0723	307.175	309.137	294.275	223.25	50.9633	115.713	121.712
48.4456	130.891	127.827	126.209	132.151	114.65	111.151	114.243	115.27	132.398	128.333	136.338	139.996	196.479	201.531	194.1	203.21	89.4179	90.1212	94.1697	95.7137	38.6888	39.7911	41.0663	45.3061	48.4456	146.495	149.187	151.597	155.078	157.38	158.504	158.592	158.02	130.743	130.562	127.956	133.811	165.641	165.571	165.34	165.197	38.0974	307.037	307.084	293.223	222.173	51.0063	115.636	121.483
48.485	130.676	127.551	126.08	132.625	114.575	111.725	113.867	114.926	132.375	128.192	135.966	139.755	195.995	201.539	193.95	202.827	89.156	89.9094	93.7586	95.4337	38.7108	39.6739	41.0172	45.2576	48.485	145.813	149.627	151.542	155.335	157.4	158.601	158.793	158.437	130.662	130.771	127.862	133.14	165.171	165.548	164.871	164.7	38.1225	305.122	307.503	293.198	221.96	51.0493	115.077	121.332
48.5245	130.644	127.635	125.988	132.167	114.2	111.182	113.649	114.65	132.323	128.216	135.819	139.834	196.312	201.099	193.677	202.521	88.9676	89.5997	93.5398	95.2917	38.6915	39.669	40.982	45.3847	48.5245	145.943	148.936	151.084	154.846	157.116	158.258	158.435	158.097	130.377	130.543	127.808	133.064	165.163	165.228	164.489	164.362	38.1476	305.021	305.662	292.055	221.112	51.0923	115.176	121.228
48.5639	130.429	127.614	125.799	132.116	114.524	111.12	113.607	114.881	132.241	128.14	135.793	139.53	196.143	200.887	193.675	202.108	88.8735	89.4774	93.4839	95.2614	38.4999	39.5388	40.9631	45.2731	48.5639	145.917	149.545	151.639	154.899	157.48	158.333	158.014	157.689	130.262	130.282	127.572	133.042	165.014	165.141	164.348	164.089	38.1727	303.073	306.307	291.493	220.645	51.1353	115.445	121.282
48.6034	130.502	127.33	125.676	131.903	114.159	110.75	113.563	114.679	131.837	127.843	135.643	139.374	195.527	200.783	193.717	201.851	88.9104	89.5495	93.1082	95.125	38.3746	39.4893	40.8645	45.122	48.6034	145.968	148.957	151.202	154.463	157.295	158.015	157.863	157.697	130.008	130.012	127.383	132.724	164.914	165.134	164.304	164.017	38.1978	302.93	304.156	290.088	220.112	51.1783	115.137	121.19
48.6428	130.177	126.814	125.391	132.044	113.936	110.845	113.68	114.286	131.649	127.724	135.781	139.037	195.669	200.553	193.187	201.699	88.6961	89.3738	93.0053	94.9616	38.5429	39.4341	40.7865	45.1346	48.6428	145.896	148.976	151.315	154.568	157.356	157.665	157.746	158.056	130.228	130.012	127.128	132.667	164.445	164.6	163.99	163.902	38.2229	301.381	304.087	289.805	219.653	51.2213	114.879	121.174
48.6823	130.268	126.839	125.332	131.537	113.635	110.477	113.367	114.171	131.349	127.532	135.524	138.912	195.661	200.414	193.099	201.813	88.4479	89.1565	93.2341	94.912	38.5607	39.4668	40.8263	45.1312	48.6823	145.957	148.51	150.706	153.982	156.83	157.53	157.636	157.577	129.979	129.709	126.912	132.071	164.41	164.302	163.881	163.913	38.248	301.312	302.304	288.997	218.819	51.2643	115.08	121.271
48.7217	129.994	126.659	125.521	131.531	113.801	110.561	113.303	114.209	131.247	127.183	135.026	139.072	195.467	200.153	192.971	201.829	88.4785	89.0314	92.9128	94.6938	38.4657	39.3979	40.801	45.0284	48.7217	145.582	148.635	151.039	154.407	157.099	157.704	157.491	157.006	129.635	129.545	127.105	131.785	164.57	164.225	164.03	163.906	38.2731	299.666	302.917	288.01	218.629	51.3073	115.124	121.124
48.7612	129.812	126.588	125.218	131.285	113.117	110.231	112.894	114.035	131.049	126.977	134.988	138.914	195.186	200.053	193.024	201.668	88.4904	88.9913	92.8937	94.7314	38.4865	39.2137	40.7912	45.097	48.7612	145.511	148.148	150.49	153.927	156.615	157.534	157.538	156.968	129.052	129.308	126.64	131.985	164.72	164.112	163.932	163.536	38.2982	299.596	301.104	287.201	217.572	51.3503	114.804	120.801
48.8006	129.596	126.457	125.103	131.659	113.181	110.162	112.885	113.765	130.669	127.019	135.041	138.666	194.805	199.939	192.849	201.256	88.2536	89.0121	92.7584	94.7275	38.3878	39.2076	40.724	44.9413	48.8006	145.198	148.178	150.471	154.191	156.211	157.547	157.567	157.154	129.158	129.071	126.44	131.796	164.227	163.896	163.265	163.199	38.3233	297.769	300.752	286.575	217.26	51.3933	114.69	120.484
48.8401	129.714	126.436	125.001	131.357	113.065	109.717	112.788	113.559	130.345	127.022	134.74	138.45	194.76	199.723	192.561	201.103	88.0433	88.8915	92.6479	94.4094	38.2671	39.381	40.5727	44.8621	48.8401	145.209	148.09	150.021	153.475	156.287	157.398	157.553	157.231	129.123	129.044	126.339	131.526	163.934	163.864	163.04	163.025	38.3484	297.608	298.914	285.301	216.438	51.4364	114.616	120.619
48.8795	129.611	126.357	125.035	131.065	112.933	109.666	112.585	113.662	130.191	126.826	134.528	138.204	194.903	199.672	192.236	201.082	87.8976	88.5425	92.6109	94.2079	38.3352	39.2606	40.468	44.8014	48.8795	144.982	148.46	150.086	153.495	156.34	157.552	157.476	157.09	128.91	128.83	126.279	131.332	164.037	163.652	163.057	162.872	38.3735	296.34	299.519	285.002	216.168	51.4794	114.782	120.582
48.919	129.455	126.065	124.832	130.911	112.703	109.299	112.327	113.446	130.208	126.552	134.234	138.037	195.054	199.613	191.981	200.795	87.6679	88.3473	92.3898	94.2305	38.4175	39.0737	40.4175	44.6819	48.919	145.015	148.084	149.733	153.486	155.984	157.338	157.326	156.917	128.715	128.596	126.123	131.096	163.965	163.493	162.902	162.862	38.3986	296.233	297.811	283.358	214.853	51.5224	114.5	120.45
48.9584	129.158	126.087	124.507	130.866	112.58	109.165	112.257	113.191	130.292	126.378	134.147	137.876	194.664	199.296	191.76	200.455	87.5541	88.2862	92.1971	94.1182	38.2761	39.0088	40.362	44.5214	48.9584	144.729	148.134	149.862	153.481	155.854	157.067	157.228	156.828	128.391	128.401	126.169	130.894	163.603	163.327	162.587	162.708	38.4237	294.437	298.112	283.045	214.797	51.5654	114.423	120.373
48.9979	129.232	125.873	124.353	130.717	112.522	109.148	112.01	112.815	130.144	126.058	134.134	137.733	194.268	199.276	191.413	200.476	87.5213	88.1278	92.0114	93.8658	38.0588	39.0223	40.346	44.3866	48.9979	144.56	147.796	149.678	153.199	155.799	156.996	157.055	156.696	128.316	128.293	125.99	130.806	163.473	163.318	162.471	162.476	38.4488	294.485	296.196	282.523	213.962	51.6084	114.284	120.373
49.0373	128.763	125.772	124.427	130.83	112.498	108.941	112.026	112.646	129.938	125.967	133.643	137.616	194.225	198.884	191.441	200.341	87.5878	88.0179	92.0673	93.7491	38.0335	39.0582	40.3304	44.4918	49.0373	144.211	147.49	149.661	153.206	155.742	156.943	156.977	156.763	128.191	128.111	125.452	130.694	163.432	163.224	162.436	162.34	38.4739	292.346	296.085	281.844	213.684	51.6514	114.265	120.127
49.0768	128.808	125.479	124.281	130.45	112.314	108.647	111.869	112.652	129.777	125.811	133.447	137.573	193.982	198.441	191.57	200.11	87.5237	87.9737	92.0169	93.6104	37.9845	38.9384	40.2701	44.5273	49.0768	144.408	147.305	149.586	153.044	155.645	156.717	157.081	156.5	127.864	127.852	125.257	130.406	163.072	162.964	162.292	162.159	38.499	292.361	294.33	280.746	212.538	51.6944	114.079	120.103
49.1163	128.854	125.266	124.05	130.111	112.041	108.451	111.574	112.37	129.661	125.537	133.397	137.498	193.841	198.514	191.391	200.043	87.1331	87.9199	91.7339	93.4194	37.8362	38.7971	40.1949	44.4036	49.1163	144.24	147.306	149.273	152.899	155.597	156.664	156.907	156.252	127.739	127.771	125.08	130.009	162.941	162.895	162.042	162.002	38.5241	291.234	293.814	279.299	212.632	51.7374	114.148	120.116
49.1557	128.716	125.225	123.838	130.046	111.897	108.485	111.547	112.196	129.503	125.615	133.209	137.253	193.796	198.386	191.139	199.781	86.9455	87.8222	91.5221	93.3526	37.8258	38.6651	40.1393	44.2105	49.1557	144.038	147.315	149.041	152.831	155.386	156.737	156.707	156.34	127.678	127.577	124.906	129.971	162.924	162.691	161.728	162.025	38.5492	291.341	292.59	278.784	211.954	51.7804	114.003	119.589
49.1952	128.548	124.794	123.674	129.498	111.767	108.106	111.264	112.227	129.125	125.679	133.143	137.048	193.626	198.346	191.12	199.812	87.1212	87.7116	91.4348	93.3359	37.8472	38.7264	40.06	44.257	49.1952	144.42	147.023	148.872	152.445	155.16	156.619	156.885	156.352	127.561	127.331	125.024	130.2	162.653	162.388	161.521	161.872	38.5743	289.481	292.532	278.546	211.607	51.8234	113.959	119.228
49.2346	128.466	125.26	123.631	130.08	111.944	108.058	111.139	112.25	128.94	125.629	133.112	136.863	193.565	198.339	190.798	199.739	87.1118	87.4793	91.5158	93.3368	37.7988	38.5743	39.853	44.1704	49.2346	144.175	147.054	148.908	152.557	155.492	156.506	156.833	156.34	127.41	127.067	124.933	130.136	162.644	162.14	161.358	161.582	38.5994	289.466	290.683	277.656	210.594	51.8664	113.797	119.842
49.2741	128.538	124.952	123.517	129.297	111.166	107.413	110.77	111.785	128.884	125.367	132.852	136.705	193.416	198.107	190.418	199.41	86.8852	87.2236	91.3628	93.0668	37.869	38.5484	40.1544	44.1734	49.2741	144.266	146.723	148.472	152.239	155.413	156.167	156.316	155.984	127.145	126.852	124.468	130.012	162.639	162.28	161.488	161.588	38.6245	288.519	291.373	276.982	210.092	51.9094	114.19	119.682
49.3135	128.397	124.813	123.551	129.537	111.449	108.037	110.803	111.709	128.929	125.159	132.813	136.682	192.904	197.778	190.166	199.199	86.5473	87.1944	91.0406	92.971	37.9697	38.5068	40.0388	44.0072	49.3135	143.8	146.626	148.516	152.014	155.385	156.235	156.112	155.939	126.852	126.875	124.173	129.611	162.207	162.428	161.378	161.184	38.6496	288.319	289.9	276.129	209.748	51.9524	113.68	119.618
49.353	128.517	124.701	123.191	129.443	111.34	107.781	110.545	111.44	128.843	125.101	132.712	136.479	193.338	197.705	190.195	199.319	86.3865	87.1105	91.0297	92.8321	37.8987	38.5484	39.9016	43.9157	49.353	143.631	145.965	148.318	151.833	155.26	155.964	156.267	155.764	126.564	126.695	124.013	128.994	161.877	162.234	161.203	161.222	38.6747	286.857	289.157	275.97	209.653	51.9954	113.66	119.688
49.3924	127.894	124.903	123.247	129.201	111.169	107.576	110.547	111.511	128.69	124.992	132.16	136.207	192.994	197.54	190.05	199.31	86.2664	87.0396	90.9491	92.5423	37.8799	38.6347	39.7796	43.8727	49.3924	143.737	146.507	148.439	152.026	155.02	156.25	156.2	155.697	126.818	126.855	124.057	128.878	161.794	161.79	160.954	161.246	38.6998	286.832	288.201	275.062	208.948	52.0384	113.512	119.351
49.4319	128.012	124.61	122.768	128.812	110.669	107.113	110.438	111.307	128.48	124.786	132.38	136.087	192.635	197.353	190.086	198.887	86.519	87.0385	90.9297	92.9124	37.8567	38.5581	39.9231	43.901	49.4319	143.705	145.993	147.977	151.794	154.558	156.157	156.028	155.698	126.658	126.666	123.933	128.893	162.069	161.519	160.853	160.834	38.7249	285.267	287.751	274.11	208.668	52.0814	113.527	119.231
49.4713	127.689	124.381	122.903	128.957	110.613	107.115	110.16	111.404	128.102	124.667	132.432	136.073	192.684	197.12	189.875	198.621	86.4199	86.8628	90.5606	92.592	37.7324	38.6673	39.7021	43.7683	49.4713	143.572	146.086	147.96	151.692	154.866	156.043	155.767	155.599	126.309	126.153	123.761	128.566	161.805	161.626	160.789	160.524	38.75	284.962	286.555	273.384	207.932	52.1244	113.425	119.384
49.5108	127.599	124.042	122.525	128.734	110.189	106.755	109.909	111.024	128.254	124.29	132.262	135.799	192.77	196.926	189.66	198.616	86.1998	86.7619	90.628	92.6104	37.591	38.3431	39.7314	43.8579	49.5108	143.437	145.871	147.619	151.413	154.802	155.948	155.778	155.547	126.242	126.03	123.633	128.188	161.633	161.106	160.658	160.591	38.7751	284.087	285.89	272.366	207.285	52.1674	113.553	119.155
49.5502	127.434	124.202	122.834	128.9	110.392	107.289	110.094	110.569	128.318	124.244	132.186	135.494	192.108	196.849	189.095	198.345	86.0945	86.7311	90.5008	92.2896	37.57	38.3068	39.7225	43.8209	49.5502	143.255	146.249	148.013	151.574	154.711	155.779	155.611	155.512	126.021	125.937	123.712	128.233	161.418	161.087	160.493	160.4	38.8002	283.529	284.858	271.623	206.739	52.2104	113.154	119.188
49.5897	127.352	123.791	122.427	128.512	110.062	107.023	110.032	110.623	128.264	124.059	131.816	135.557	192.121	196.826	189.297	198.29	86.0014	86.5919	90.3089	92.1704	37.3908	38.3149	39.8397	43.7514	49.5897	143.443	145.707	147.316	151.041	154.526	155.822	155.612	155.159	125.657	125.734	123.443	128.27	161.358	160.941	160.419	160.283	38.8253	282.566	284.461	271.325	206.2	52.2534	113.232	118.919
49.6291	127.34	124.031	122.573	128.704	110.2	106.825	109.63	110.494	127.836	124.273	131.518	134.853	191.653	196.622	189.307	198.156	85.9472	86.5972	89.938	92.0904	37.3937	38.0567	39.7446	43.6807	49.6291	143.33	145.844	147.512	151.494	154.446	155.524	155.586	154.893	125.571	125.605	123.157	127.729	160.635	160.477	160.345	160.381	38.8504	282.169	283.716	270.769	205.622	52.2964	113.055	119.082
49.6686	127.203	123.662	122.481	128.376	109.658	106.355	109.443	110.335	127.87	124.055	131.269	135.04	191.572	196.551	189.057	198.046	85.7535	86.3607	90.3999	92.0173	37.3809	38.2127	39.6303	43.8996	49.6686	143.405	145.676	147.278	151.328	154.479	155.579	155.87	154.865	125.374	125.339	122.925	127.826	160.708	160.569	160.234	159.819	38.8755	281.148	282.917	270.163	205.38	52.3394	113.14	118.888
49.708	127.019	123.556	122.517	128.438	109.72	106.448	109.439	110.217	127.453	123.848	131.206	134.933	191.385	196.211	188.768	197.604	85.5899	86.3495	90.2453	91.8159	37.2756	38.0739	39.6151	43.6511	49.708	142.764	145.638	147.394	151.226	154.251	155.396	155.561	154.901	125.244	125.314	122.803	127.935	160.561	160.386	159.804	159.645	38.9006	280.424	282.368	269.499	205.138	52.3825	112.704	118.554
49.7475	126.724	123.458	122.243	128.01	109.399	106.158	109.187	109.983	127.179	123.441	131.046	134.889	191.765	196.49	189.033	197.484	85.5363	86.0503	89.9957	91.5998	37.2962	38.1441	39.5084	43.5614	49.7475	142.842	145.303	147.347	150.798	153.909	155.159	155.589	155.291	125.079	125.025	122.452	127.579	160.392	160.116	159.592	159.777	38.9257	279.581	281.984	269.026	204.581	52.4255	112.6	118.585
49.787	126.558	123.323	122.245	128.348	109.43	106.073	109.226	110.345	127.157	123.401	131.085	134.826	191.789	196.208	188.826	197.207	85.2371	85.8374	89.5509	91.3561	37.2135	37.9732	39.4975	43.595	49.787	142.703	145.639	146.958	150.89	153.813	155.288	155.127	155.213	125.247	124.942	122.634	127.399	160.656	160.362	159.832	159.567	38.9508	279.115	280.999	268.256	203.796	52.4685	112.522	118.796
49.8264	126.493	123.207	122.159	128.085	109.159	106.076	108.693	109.973	127.087	123.149	130.812	134.484	191.432	196.071	188.459	197.377	85.37	85.9495	89.446	91.3376	37.1485	38.2221	39.5022	43.5079	49.8264	142.749	145.131	146.614	150.67	153.766	155.26	155.077	154.929	125.032	124.595	122.51	127.275	160.435	160.094	159.721	159.434	38.9759	278.33	280.248	267.386	203.253	52.5115	112.659	118.529
49.8659	126.741	123.026	122.045	128.157	109.331	105.953	108.935	109.734	126.799	123.269	131.002	134.251	191.258	195.895	188.771	196.854	85.4408	86.0795	89.4583	91.3578	37.0429	37.9641	39.2926	43.3724	49.8659	142.61	145.204	146.737	150.665	153.84	155.328	155.182	155.112	124.799	124.784	122.25	127.204	159.966	159.643	159.376	159.269	39.001	277.739	279.38	266.81	202.924	52.5545	112.766	118.61
49.9053	126.741	122.817	121.712	127.853	108.98	105.437	108.39	109.168	126.858	123.204	130.64	134.334	191.342	195.227	187.991	196.54	84.9678	85.8046	89.4302	91.073	37.1048	38.04	39.3419	43.3366	49.9053	142.461	144.839	146.412	150.465	153.967	155.426	155.244	154.781	124.883	124.54	122.155	127.44	160.133	159.496	158.962	159.357	39.0261	277.308	278.383	266.177	202.24	52.5975	112.971	118.416
49.9448	126.253	122.831	121.738	127.666	108.833	105.75	108.501	109.483	126.577	122.937	130.185	133.925	190.764	194.867	188.228	196.614	84.8196	85.7143	89.2018	90.9312	37.1783	37.9961	39.2437	43.2023	49.9448	142.21	144.631	146.727	150.996	154.083	155.002	154.849	154.554	124.225	124.403	121.734	126.971	159.712	159.231	159.015	158.972	39.0512	276.481	278.338	265.882	201.785	52.6405	112.115	118.524
49.9842	126.1	122.56	121.404	127.339	108.806	105.152	108.283	109.387	126.554	122.861	130.445	134.049	191.481	195.503	188.327	197.266	84.6136	85.2963	89.3557	90.9504	36.955	38.0018	39.4163	43.407	49.9842	142.532	144.63	146.024	150.602	154.011	154.741	154.958	154.413	124.063	124.02	121.584	127.063	160.109	158.973	158.931	158.97	39.0763	276.56	277.187	265.416	201.378	52.6835	112.391	118.427
50.0237	126.307	122.932	121.685	127.901	108.788	105.627	108.843	109.188	126.314	122.736	130.195	133.745	190.426	195.154	187.433	196.49	84.816	85.3219	88.9395	90.5917	36.9541	37.9237	39.3351	43.2735	50.0237	141.843	144.51	146.498	150.255	153.918	154.747	154.786	154.519	124.136	124.252	121.706	126.443	159.725	159.333	158.987	158.267	39.1014	275.329	277.084	264.453	201.226	52.7265	112.441	118.211
50.0631	125.805	122.615	121.559	127.275	108.463	104.851	108.359	109.155	126.227	122.525	130.119	133.585	190.527	194.846	188.055	196.271	84.4626	85.3935	89.1013	90.7092	37.0765	37.84	39.1015	43.1343	50.0631	141.817	144.346	146.153	150.076	153.596	154.587	154.714	154.029	124.016	123.751	121.694	126.152	158.961	159.337	158.71	158.777	39.1265	274.996	275.673	263.837	200.678	52.7695	112.604	118.241
50.1026	125.783	122.416	121.127	127.091	108.658	105.035	108.28	109.214	126.198	122.559	129.905	133.562	190.415	194.914	187.662	196.199	84.1852	85.158	88.7221	90.5006	37.0635	37.6816	39.0162	43.1539	50.1026	141.595	144.521	146.175	150.239	153.692	154.561	154.383	154.389	123.396	123.752	121.426	126.252	159.072	158.655	158.339	158.114	39.1516	274.044	275.637	263.151	200.083	52.8125	112.442	118.733
50.142	125.755	122.226	121.132	126.891	108.155	104.594	107.967	108.963	126.254	122.375	129.611	133.336	190.581	195.033	187.328	196.055	84.3824	84.8237	88.7792	90.3451	37.0057	37.9536	39.115	43.0255	50.142	141.469	144.438	146.179	149.949	153.56	154.573	154.663	154.305	123.652	123.772	121.016	126.049	159.712	159.171	158.182	157.933	39.1767	274.105	274.411	262.59	199.785	52.8555	112.399	118.286
50.1815	125.622	122.488	121.034	126.859	108.299	104.909	108.071	108.743	125.742	122.125	129.654	133.155	190.034	194.61	187.073	195.873	84.1598	84.7272	88.666	90.2157	36.9702	37.8319	39.1282	43.0045	50.1815	141.783	144.26	145.921	150.008	153.821	154.515	154.658	154.088	123.731	123.545	121.015	125.74	159.056	158.726	158.312	157.887	39.2018	272.885	274.451	261.986	199.513	52.8985	112.236	118.174
50.2209	125.7	122.392	121.046	126.864	107.962	104.402	107.721	108.722	126.087	122.216	129.61	133.03	190.247	194.789	186.811	195.95	84.1848	84.6195	88.5304	90.5267	36.8522	37.6521	38.9088	42.9759	50.2209	141.709	144.014	145.772	149.675	153.463	154.748	154.454	153.917	123.451	123.362	121.167	125.909	159.064	158.236	158.23	157.969	39.2269	273.086	272.907	261.28	199.146	52.9415	112.115	118.005
50.2604	125.607	122.024	120.619	126.688	108.151	104.487	107.906	108.741	126.094	121.694	129.68	133.208	190.365	194.597	186.971	195.65	84.0316	84.5458	88.1972	89.8667	36.8069	37.5248	38.8755	42.8341	50.2604	141.506	143.864	145.692	149.945	152.96	154.54	154.417	153.651	123.094	123.113	120.715	125.741	158.694	158.363	157.77	157.88	39.252	271.033	273.041	260.484	198.493	52.9845	111.961	118.143
50.2998	125.529	121.815	120.391	126.695	107.725	104.097	107.433	108.059	125.795	121.518	129.428	132.987	189.594	194.58	186.74	195.883	84.1779	84.2554	88.563	89.9528	36.5936	37.7289	38.9156	42.8763	50.2998	141.585	143.828	145.627	149.69	153.082	154.308	154.469	154.004	122.802	122.989	120.758	125.518	158.825	158.303	157.746	157.589	39.2771	270.795	271.842	260.08	197.703	53.0275	111.759	117.979
50.3393	125.436	121.709	120.595	126.731	107.912	104.358	107.512	108.421	125.626	121.718	129.018	132.737	190.072	194.389	186.724	195.493	84.1222	84.388	88.1996	89.7272	36.8006	37.556	38.9366	42.7587	50.3393	141.168	143.959	145.793	149.447	153.012	154.235	154.271	154.017	122.843	122.657	119.974	125.335	158.054	157.907	158.003	157.421	39.3022	270.086	271.73	259.36	198.152	53.0705	111.944	117.803
50.3787	125.249	121.64	120.414	126.382	107.57	103.996	107.033	108.157	125.202	121.535	128.792	132.497	189.417	194.166	186.522	195.563	83.6874	84.4937	88.198	89.6034	36.7643	37.5699	38.8076	42.9086	50.3787	141.262	143.67	145.6	149.35	152.955	154.073	153.943	153.813	122.666	122.566	120.177	124.906	158.072	158.017	157.426	157.02	39.3273	270.12	269.986	259.009	197.709	53.1135	111.913	117.509
50.4182	125.171	121.793	120.445	126.51	107.601	104.047	107.12	107.999	125.132	121.133	128.89	132.221	189.01	193.927	186.334	195.199	83.5836	84.1736	87.8681	89.4493	36.6472	37.3662	38.7867	42.861	50.4182	141.275	143.715	145.636	149.23	153.214	154.331	153.993	153.623	122.337	122.35	120.286	125.178	157.944	157.55	157.242	156.831	39.3524	268.363	271.003	258.25	197.229	53.1565	111.688	117.551
50.4577	124.995	121.417	120.309	126.1	107.174	103.708	106.743	107.709	124.985	121.17	128.876	132.443	189.272	193.933	186.255	194.803	83.6687	84.4463	87.8151	89.4713	36.5534	37.379	38.7539	42.8211	50.4577	141.365	143.591	145.293	148.931	153.051	153.999	154.119	153.52	122.345	121.928	120.183	125.208	158.226	157.748	157.542	157.027	39.3775	268.172	269.152	257.399	196.436	53.1995	111.73	117.386
50.4971	125.068	121.352	120.35	126.26	107.34	103.789	107.021	107.608	125.113	121.223	128.962	131.912	189.097	193.569	186.108	194.807	83.4696	84.3645	87.7734	89.2643	36.5309	37.3288	38.7063	42.7108	50.4971	140.833	143.68	145.447	149.318	153.001	154.164	153.998	153.505	122.574	122.275	119.947	124.789	157.474	157.498	157.228	156.827	39.4026	267.448	269.446	257.708	196.53	53.2425	111.378	117.532
50.5366	125.03	121.18	119.986	125.836	107.209	103.589	106.742	107.655	124.776	121.042	128.534	131.925	189.047	193.582	186.322	195.022	83.5338	83.8664	87.9131	89.5312	36.5076	37.4803	38.6598	42.6191	50.5366	140.648	143.331	145.197	149.042	153.057	154.079	153.89	153.805	122.126	122.001	119.898	124.447	157.815	157.419	156.868	156.888	39.4277	267.108	268.171	257.075	196.101	53.2856	111.506	117.392
50.576	124.843	121.573	120.006	126.004	107.275	103.509	106.913	107.571	124.603	121.193	128.463	131.767	188.877	193.646	185.953	194.693	83.2984	84.1329	87.738	89.2229	36.3636	37.2842	38.6038	42.542	50.576	140.433	143.552	144.968	149.26	152.649	153.702	154.093	153.297	122.212	122.088	119.28	124.331	157.313	157.507	156.858	156.508	39.4528	266.26	268.238	256.447	195.716	53.3286	111.443	117.412
50.6155	124.715	121.218	119.597	125.608	106.751	102.991	106.352	107.248	124.477	120.898	127.935	131.765	188.701	193.287	185.968	194.91	83.22	84.1187	87.5706	89.1159	36.2239	37.389	38.6294	42.6007	50.6155	140.717	143.069	144.896	148.919	152.571	153.639	153.474	153.321	121.853	121.888	119.335	124.273	157.403	157.262	156.869	156.844	39.4779	266.296	267.004	255.812	195.16	53.3716	111.403	117.208
50.6549	124.879	121.009	120.001	125.547	106.985	103.007	106.304	107.234	124.565	120.547	128.039	131.493	188.893	192.944	185.896	194.674	82.9585	83.8677	87.533	88.7348	36.2419	37.155	38.5503	42.3985	50.6549	140.953	143.408	145.171	148.661	152.565	153.995	153.812	153.333	121.733	121.831	119.083	124.261	157.785	157.243	156.723	156.37	39.503	265.623	267.826	254.994	194.992	53.4146	111.091	117.024
50.6944	124.683	120.665	119.677	125.312	106.687	102.859	106.291	107.117	124.421	120.413	128.104	131.38	188.505	193.043	185.683	194.48	82.9495	83.8158	87.2288	88.5724	36.2715	37.1391	38.5353	42.3452	50.6944	140.85	143.105	144.953	148.066	152.31	153.916	153.543	153.237	121.476	121.392	118.96	124.074	157.076	156.913	156.624	156.667	39.5281	265.129	266.662	254.215	194.003	53.4576	111.306	116.803
50.7338	124.23	121.139	119.709	125.555	106.903	103.125	106.281	107.016	124.357	120.42	127.768	131.041	188.509	193.161	185.76	194.439	82.611	83.6748	87.1433	88.537	36.1906	37.085	38.4569	42.2306	50.7338	140.082	143.082	144.578	148.632	152.665	154.183	153.545	152.912	121.236	121.231	119.209	124.084	157.014	156.424	156.385	156.339	39.5532	264.165	266.274	254.726	194.328	53.5006	111.304	117.476
50.7733	124.256	120.839	119.69	125.242	106.454	102.438	106.211	106.666	124.009	120.166	127.855	130.698	188.446	193.301	185.511	194.181	82.6623	83.4141	87.209	88.4395	36.365	37.0002	38.4153	42.3483	50.7733	140.283	142.643	144.397	148.556	152.239	153.676	153.535	152.88	121.099	121.03	118.709	123.908	157.225	156.519	156.072	156.096	39.5783	263.805	265.009	253.504	193.184	53.5436	111.301	117.235
50.8127	124.027	120.861	119.416	125.208	106.547	102.747	106.048	107.129	123.84	120.018	127.71	130.955	188.405	192.907	185.1	193.988	82.6757	83.4885	87.0516	88.3158	36.249	37.0679	38.2934	42.2811	50.8127	140.386	142.716	144.703	148.67	152.197	153.431	153.472	153.025	121.074	120.85	118.822	123.176	156.974	156.144	156.029	155.739	39.6034	263.22	264.974	253.217	193.54	53.5866	111.057	117.056
50.8522	124.202	120.512	119.295	125.104	106.248	102.31	105.493	106.758	123.868	120.22	127.598	131.079	188.482	192.92	185.078	194.194	82.6533	83.2712	86.7273	88.4681	36.1561	37.032	38.365	42.0645	50.8522	140.341	142.637	144.536	148.257	151.977	153.621	153.516	152.732	120.945	120.858	118.696	123.381	157.014	156.072	155.864	156.084	39.6285	263.47	263.318	252.403	192.481	53.6296	111.052	116.831
50.8916	124.187	120.933	119.317	125.051	106.182	102.583	105.739	106.5	123.732	120.092	127.269	130.922	188.331	192.542	184.762	193.848	82.3356	83.1848	86.5415	88.1601	36.1503	36.971	38.3498	41.957	50.8916	139.742	142.385	144.5	148.554	152.122	153.605	153.347	152.785	121.082	120.367	118.584	123.254	156.666	156.203	155.697	155.721	39.6536	261.549	263.864	252.4	193.047	53.6726	110.982	116.669
50.9311	124.01	120.54	118.95	124.7	105.985	102.088	105.482	106.27	123.397	119.845	127.315	130.815	188.119	192.56	185.054	193.746	82.4711	83.0949	86.6448	87.9101	36.0365	36.9524	38.3788	42.0216	50.9311	140.01	142.187	144.339	147.931	151.871	153.546	153.339	152.618	120.657	120.3	118.456	123.274	156.683	156.006	155.904	155.577	39.6787	261.556	262.798	251.657	192.226	53.7156	110.991	116.852
50.9705	123.572	120.473	118.952	124.662	106.062	102.147	105.072	106.341	123.367	119.65	126.82	130.628	187.825	192.549	185.179	193.422	82.2016	82.7977	86.6502	87.8124	35.9454	36.8618	38.2593	41.901	50.9705	139.934	142.806	144.418	148.477	152.032	153.224	153.322	152.927	120.731	120.701	118.334	123.036	156.273	155.392	155.797	155.143	39.7038	260.851	262.533	251.572	192.425	53.7586	111.264	116.887
51.01	123.603	120.014	118.778	124.485	105.821	102.018	104.872	105.839	123.343	119.324	126.892	130.437	187.82	192.638	184.709	193.614	82.0771	82.7157	86.6222	88.0203	36.1197	36.8897	38.0527	41.7644	51.01	139.966	142.509	144.115	147.895	152.007	153.221	153.499	152.686	120.439	120.215	117.996	123.029	156.257	155.829	155.692	155.146	39.7289	260.575	261.831	251.039	191.364	53.8016	111.075	116.577
51.0494	123.47	120.359	118.823	124.554	106.001	101.918	105.055	105.938	123.075	119.634	126.828	130.067	187.511	191.902	184.396	193.478	82.1829	82.6815	86.3475	87.9923	35.9079	36.7033	38.0678	41.6836	51.0494	139.485	142.355	144.44	148.24	151.969	153.114	153.157	152.773	120.109	119.992	117.89	122.911	156.195	155.673	155.525	154.931	39.754	259.758	262.221	250.803	191.655	53.8446	110.875	116.336
51.0889	123.469	120.132	118.73	124.181	105.523	101.567	104.892	105.889	123.057	119.464	126.601	130.213	187.255	191.493	184.466	192.963	82.1019	82.7107	86.2724	87.576	35.7817	36.7524	38.0737	41.7469	51.0889	139.484	142.103	144.041	147.748	151.88	152.918	153.142	152.698	120.203	120.072	117.62	122.982	156.024	155.712	155.441	155.031	39.7791	260.218	260.62	249.905	191.107	53.8876	111.212	116.553
51.1284	123.14	120.009	118.42	124.205	105.644	101.696	104.571	105.704	122.929	119.076	126.676	130.331	187.377	191.273	184.282	193.107	81.949	82.6456	86.0917	87.4039	35.8415	36.7506	38.0325	41.8208	51.1284	139.503	142.056	143.735	147.9	151.9	153.101	153.055	152.615	120.356	120.036	117.657	122.703	155.966	155.44	155.262	154.933	39.8042	258.406	261.497	249.115	190.836	53.9306	111.252	116.288
51.1678	123.274	119.857	118.324	124.244	105.263	101.395	104.585	105.552	122.869	119.036	126.749	129.908	187.489	191.409	184.057	193.198	81.9111	82.5888	85.9117	87.4067	35.8647	36.6742	37.9878	41.7358	51.1678	139.255	141.776	143.733	147.407	151.537	153.035	153.138	152.666	119.828	119.863	117.629	122.301	155.885	155.301	154.977	154.878	39.8293	258.769	260.194	248.567	189.868	53.9736	110.788	116.612
51.2073	122.737	120.089	118.403	124.168	105.102	101.303	104.592	105.542	122.807	118.854	126.394	129.693	187.189	191.278	183.976	193.034	81.7551	82.4121	85.912	87.3851	35.8509	36.7237	37.9211	41.5752	51.2073	139.358	141.875	143.83	147.582	151.328	153.158	153.096	152.238	119.604	119.595	117.44	121.915	155.363	155.049	154.608	154.398	39.8544	257.952	260.092	248.262	190.132	54.0166	110.98	116.352
51.2467	122.679	119.903	118.239	123.99	105.147	101.155	104.192	105.457	122.665	118.704	126.093	129.859	186.84	191.096	184.326	193.004	81.395	82.2578	85.8445	87.2886	35.7728	36.8127	37.8992	41.5389	51.2467	139.207	141.623	143.434	147.4	151.517	153.092	152.927	152.106	119.585	119.522	117.061	121.972	155.176	155.052	154.711	154.411	39.8795	257.827	259.089	247.712	189.279	54.0596	110.665	116.213
51.2862	122.964	119.793	118.211	124.07	105.014	101.286	104.346	105.146	122.697	118.903	126.21	129.836	186.727	190.996	184.243	192.848	81.2075	82.1844	85.5549	87.1988	35.7542	36.6916	37.8291	41.5295	51.2862	139.557	141.989	143.643	147.622	151.375	153.362	152.602	152.529	119.725	119.623	116.823	122.101	155.372	154.846	154.483	154.385	39.9046	256.401	259.521	247.47	189.576	54.1026	110.682	115.957
51.3256	122.778	119.623	118.242	123.79	104.788	101.227	104.271	104.983	122.507	118.573	126.132	129.538	186.793	190.649	183.949	192.488	81.1717	81.9935	85.4727	87.0872	35.7485	36.5673	37.7659	41.5908	51.3256	139.373	141.669	143.502	147.25	151.264	153.071	152.675	152.286	119.592	119.318	116.809	121.784	155.464	154.65	154.48	154.386	39.9297	256.927	257.976	246.9	188.829	54.1456	110.486	116.023
51.3651	122.832	119.526	118.348	123.82	104.703	100.944	104.03	105.047	122.314	118.258	125.991	129.191	186.454	190.505	184.02	192.309	81.1795	81.8659	85.5136	86.8863	35.6181	36.5158	37.6347	41.661	51.3651	138.868	141.402	143.694	147.126	151.598	152.915	152.982	152.128	119.181	119.22	116.669	121.62	155.221	154.607	154.639	154.179	39.9548	255.644	258.066	246.789	189.137	54.1886	110.738	115.809
51.4045	122.867	119.388	118.228	123.635	104.577	100.636	103.976	104.938	122.198	118.188	126.008	129.077	186.217	190.564	183.992	192.503	81.1359	81.8346	85.3294	86.7409	35.554	36.4249	37.4923	41.5098	51.4045	138.867	141.319	143.349	147.124	151.391	152.878	152.911	152.197	119.13	119.253	116.702	121.469	155.017	154.614	154.254	153.892	39.9799	255.904	257.132	245.719	188.254	54.2317	110.353	115.804
51.444	122.524	119.371	118.21	123.472	104.519	100.549	104.004	104.959	122.063	118.066	125.88	128.879	186.406	190.371	183.815	192.335	81.0135	81.9039	85.255	86.524	35.6244	36.4112	37.526	41.4004	51.444	138.352	141.499	142.988	147.105	151.45	152.699	152.606	151.999	119.338	118.916	116.868	121.118	154.92	154.667	153.963	154.029	40.005	255.224	257.883	245.529	188.34	54.2747	110.469	115.767
51.4834	122.407	119.167	118.059	123.61	104.425	100.468	103.741	104.888	121.948	118.101	125.524	128.681	186.273	190.242	183.611	191.985	81.0135	81.7381	85.2222	86.4739	35.6492	36.3922	37.4891	41.4361	51.4834	138.606	141.269	142.924	146.629	151.442	152.74	152.619	151.961	118.986	118.807	116.65	121.1	154.963	154.486	154.031	154.004	40.0301	254.914	256.558	245.201	187.556	54.3177	110.31	115.914
51.5229	122.475	118.896	117.762	123.422	104.361	100.237	103.519	104.583	121.767	118.018	125.242	128.75	186.148	190.518	183.454	191.818	80.9291	81.5548	85.1959	86.564	35.536	36.3029	37.5029	41.391	51.5229	138.729	141.171	142.853	146.49	151.053	152.581	152.645	152.128	118.833	118.747	116.425	120.966	154.796	154.279	153.907	153.618	40.0552	254.093	256.694	245.184	188.058	54.3607	110.27	115.99
51.5623	122.35	119.065	117.765	123.208	104.295	100.155	103.758	104.383	121.634	117.937	125.366	128.64	186.048	190.532	183.243	191.706	80.6826	81.7064	85.074	86.382	35.434	36.1626	37.5226	41.3318	51.5623	138.544	141.166	142.931	146.612	150.958	152.541	152.598	152.163	118.824	118.518	116.377	120.802	154.466	154.268	153.853	153.567	40.0803	254.138	255.43	244.304	187.321	54.4037	110.107	115.885
51.6018	122.422	118.716	117.634	123.089	103.823	99.844	103.302	104.22	121.59	117.793	125.379	128.379	185.899	190.242	183.132	191.84	80.6611	81.5633	84.7844	86.2381	35.4748	36.228	37.4353	41.3527	51.6018	138.513	141.013	142.979	146.547	151.209	152.806	152.473	151.754	118.623	118.322	116.356	120.906	154.205	154.283	153.754	153.605	40.1054	253.388	255.725	244.592	187.383	54.4467	110.228	115.721
51.6412	122.132	118.861	117.509	123.058	103.829	99.8596	103.088	104.323	121.612	117.756	125.114	128.504	185.716	189.967	182.839	191.648	80.6124	81.3069	84.7469	86.1377	35.4744	36.2089	37.5059	41.3071	51.6412	138.361	140.824	142.69	146.515	150.972	152.787	152.418	151.526	118.595	118.04	116.12	120.686	154.128	154.236	153.629	153.183	40.1305	253.371	254.352	243.799	186.961	54.4897	110.008	115.763
51.6807	122.043	118.581	117.16	122.915	103.645	99.7013	103.077	104.179	121.321	117.848	125.22	128.609	185.571	190.172	182.787	191.448	80.4646	81.1122	84.7735	85.9982	35.4129	36.1459	37.4383	41.1607	51.6807	138.178	140.486	142.466	146.222	150.754	152.37	152.41	151.793	118.312	117.733	115.788	120.308	154.163	154.033	153.63	153.02	40.1556	252.228	254.903	243.403	187.244	54.5327	110.01	115.762
51.7201	121.911	118.746	117.613	122.707	103.704	99.7464	103.068	103.949	121.278	117.441	125.283	128.479	185.631	189.996	182.567	191.455	80.4401	81.0546	84.4699	85.7998	35.4061	36.1416	37.3342	41.0771	51.7201	138.144	140.489	142.362	146.205	150.764	152.105	152.199	151.593	118.025	117.75	115.79	120.265	153.903	153.732	153.047	152.955	40.1807	252.523	253.544	243.322	186.316	54.5757	109.779	115.555
51.7596	122.006	118.568	117.395	122.283	103.403	99.4624	102.677	103.81	121.229	117.21	124.812	128.435	185.691	189.853	182.542	191.482	80.1154	80.901	84.5998	85.6983	35.3847	36.2273	37.2353	41.0487	51.7596	138.453	140.665	142.344	146.004	150.66	152.309	152.191	151.451	117.988	117.753	115.749	120.305	153.89	153.705	152.746	152.905	40.2058	251.901	253.963	242.937	186.156	54.6187	109.987	115.42
51.7991	121.792	118.44	117.154	122.554	103.803	99.7725	102.865	103.803	121.034	117.232	124.58	127.888	185.742	189.413	182.642	191.281	79.9822	80.808	84.5695	85.387	35.3024	36.1377	37.1299	41.0477	51.7991	138.182	140.454	142.47	146.207	150.854	152.234	152.049	151.784	117.954	117.448	115.66	120.135	153.916	153.68	152.696	152.697	40.2309	251.664	253.107	242.357	185.452	54.6617	109.91	115.458
51.8385	121.853	118.26	117.186	122.296	103.359	99.458	102.632	103.77	120.899	116.913	124.55	127.937	185.585	189.58	182.754	191.282	80.1587	80.8739	84.4596	85.6456	35.1925	35.95	37.2824	40.9388	51.8385	137.972	140.428	142.162	146.026	151.012	152.111	152.167	151.778	117.564	117.345	115.575	119.897	153.953	153.379	153.017	152.521	40.256	251.199	252.973	242.141	185.175	54.7047	109.884	115.037
51.878	121.516	118.115	117.141	122.274	103.303	99.4946	102.552	103.627	120.873	117.094	124.526	127.65	185.199	189.136	182.098	191.061	80.0083	80.8761	84.3275	85.3414	35.0335	35.7252	37.3184	40.9918	51.878	137.986	140.397	142.244	145.995	151	151.955	152.35	151.702	117.779	117.354	115.385	119.913	153.726	153.275	153.032	152.652	40.2811	251.047	252.342	241.32	185.208	54.7477	109.672	115.153
51.9174	121.452	118.116	117.054	122.085	102.728	99.2993	102.157	103.303	120.471	116.938	124.216	127.467	185.406	189.151	182.2	190.91	79.7859	80.752	84.0776	85.4202	35.3273	36.036	37.1007	40.8083	51.9174	137.827	140.069	142.034	145.664	151.033	151.664	152.2	151.421	117.699	117.348	115.218	119.739	153.349	153.439	152.599	152.497	40.3062	250.617	252.407	241.232	185.095	54.7907	109.756	115.074
51.9569	121.218	118.151	116.668	122.385	103.036	98.97	102.384	103.283	120.469	116.699	124.108	127.092	185.193	189.261	182.542	190.938	79.8336	80.7031	84.004	85.3994	35.2396	35.9027	37.1713	40.877	51.9569	137.996	140.149	142.026	145.808	150.399	152.389	152.147	151.538	117.531	116.967	114.986	119.54	153.079	153.22	152.535	151.99	40.3313	250.534	251.264	241.206	184.321	54.8337	109.644	115.33
51.9963	121.259	118.041	116.686	121.718	102.843	98.7333	102.124	103.18	120.203	116.567	124.079	126.903	184.888	189.121	182.239	190.848	79.7226	80.5106	84.1131	85.359	35.1024	35.9433	37.1915	40.777	51.9963	138.019	139.545	141.741	145.378	150.438	152.209	151.876	151.411	117.418	116.929	114.685	119.539	153.12	153.004	152.691	152.18	40.3564	249.57	251.593	240.629	184.389	54.8767	109.503	115.034
52.0358	121.044	117.787	116.72	122.085	102.915	98.9953	102.473	103.245	120.669	116.708	123.822	126.796	184.994	189.231	181.851	190.525	79.6408	80.2613	83.774	84.9888	35.1985	35.9232	37.1364	40.6771	52.0358	137.408	139.954	141.68	145.584	150.525	152.18	151.967	151.78	117.385	116.805	114.643	119.4	153.167	152.864	152.222	151.997	40.3815	249.44	251.116	239.92	184.477	54.9197	109.174	115.165
52.0752	120.981	117.767	116.692	121.951	102.6	98.6207	102.212	102.807	120.353	116.403	123.93	126.828	184.781	188.879	181.964	190.469	79.5539	80.3812	83.8667	85.2179	35.0006	35.8574	37.0687	40.7751	52.0752	137.435	139.828	141.578	145.059	150.455	151.929	151.93	151.584	116.85	116.528	114.606	119.174	152.954	152.549	151.983	151.994	40.4066	248.596	250.755	239.75	184.296	54.9627	109.297	114.96
52.1147	120.608	117.949	116.338	121.908	102.829	98.5919	102.364	102.874	120.215	116.241	123.919	126.425	184.883	188.192	181.613	190.146	79.2954	80.1802	83.5484	84.8902	34.9628	35.7781	36.9994	40.6102	52.1147	137.374	139.887	141.881	145.411	150.884	151.958	152.047	151.535	117.134	116.495	114.358	118.978	152.77	152.766	152.059	151.832	40.4317	248.123	250.228	239.35	183.774	55.0057	109.256	115.014
52.1541	120.951	117.436	116.323	121.758	102.417	98.0289	102.139	102.583	119.732	116.356	123.672	126.41	184.909	188.722	181.912	190.119	79.4377	80.2751	83.9279	84.8435	34.8981	35.7955	36.8124	40.6504	52.1541	137.583	139.655	141.555	145.005	150.61	152.148	151.996	151.477	116.864	116.302	114.364	118.918	152.937	152.675	152.279	151.897	40.4568	248.28	249.316	239.104	183.329	55.0487	109.378	114.83
52.1936	120.706	117.573	116.153	121.834	102.559	98.3935	101.833	102.456	119.942	115.989	123.462	126.243	184.416	188.8	181.386	190.204	79.3803	80.375	83.946	85.0553	34.7563	35.5682	36.8441	40.5407	52.1936	137.401	139.65	141.702	145.246	150.726	151.572	151.762	151.604	116.734	116.343	114.185	118.695	152.192	152.237	152.193	151.547	40.4819	247.931	249.102	239.052	183.109	55.0917	109.172	114.851
52.233	120.858	117.401	116.073	121.556	102.082	97.9523	101.368	102.359	119.665	115.538	122.9	125.978	184.339	188.585	181.722	189.935	79.2434	80.1494	83.6319	84.9891	34.8338	35.7412	36.8513	40.5545	52.233	137.413	139.434	141.196	145.045	150.785	151.661	151.849	151.154	116.786	116.274	114.069	118.794	152.056	152.399	151.776	151.781	40.507	247.701	249.103	238.59	182.868	55.1347	109.312	114.63
52.2725	120.489	117.506	116.348	121.293	102.515	98.1582	101.754	102.472	119.292	115.767	123.479	126.289	184.282	187.909	181.513	189.868	79.1213	79.9604	83.4317	84.6948	34.8996	35.6839	36.5694	40.4192	52.2725	137.316	139.772	141.732	145.135	150.603	151.739	151.541	151.439	116.485	116.243	114.375	118.513	152.086	152.289	151.48	151.315	40.5321	247.48	248.54	238.217	182.864	55.1778	109.022	114.867
52.3119	120.566	117.385	116.059	121.113	101.763	97.81	101.503	102.304	119.576	115.923	123.371	125.843	184.374	188.044	181.39	189.927	79.262	79.8051	83.2942	84.4526	34.7849	35.4983	36.9141	40.5567	52.3119	137.019	139.742	141.459	144.599	150.42	151.713	151.432	151.579	116.091	116.012	114.273	118.296	152.229	152.171	151.774	151.241	40.5572	246.942	247.924	237.852	182.501	55.2208	109.049	114.633
52.3514	120.375	117.354	115.996	121.326	102.336	97.8922	101.782	102.238	119.454	115.965	123.07	126.201	184.441	188.005	181.049	189.749	79.1399	79.8294	83.489	84.3183	34.774	35.6048	36.8471	40.4972	52.3514	137.162	139.394	141.168	145.155	150.084	151.94	151.531	151.1	116.162	116.027	113.924	118.403	152.279	152.095	151.635	151.303	40.5823	246.38	247.914	237.279	182.002	55.2638	108.891	114.612
52.3908	120.382	117.292	116.248	121.254	101.953	97.3352	101.549	101.998	119.397	115.622	123.202	125.664	184.349	187.899	181.129	189.583	79.0326	79.4077	83.07	84.5125	34.6331	35.5518	36.7246	40.3918	52.3908	137.253	139.105	141.198	145.11	150.399	151.794	151.511	150.963	116.025	115.937	113.727	118.313	152.199	152.04	151.597	151.588	40.6074	246.405	246.876	236.646	181.798	55.3068	108.787	114.296
52.4303	120.024	116.912	115.724	120.984	101.836	97.7605	101.472	101.986	119.24	115.84	122.967	125.384	184.119	187.518	180.87	189.263	78.9081	79.3614	82.7907	84.2129	34.5964	35.6263	36.6915	40.2776	52.4303	136.781	139.376	141.044	145.063	150.538	151.437	151.345	151.314	116.208	115.804	113.915	117.925	152.058	151.609	151.321	150.862	40.6325	245.405	247.514	236.627	181.729	55.3498	108.795	114.093
52.4698	120.153	116.625	115.537	120.916	101.506	97.3232	101.268	102.204	119.199	115.837	122.767	125.567	183.904	187.952	181.128	189.297	78.8603	79.4235	83.1729	84.3981	34.6904	35.4727	36.7611	40.14	52.4698	136.893	138.856	141.094	144.744	150.507	151.272	151.473	151.228	115.93	115.363	113.605	117.876	152.347	151.859	151.42	151.117	40.6576	245.743	246.533	236.271	181.511	55.3928	108.856	114.024
52.5092	120.171	116.987	115.579	121.39	101.875	97.5683	101.178	101.744	118.855	115.414	122.811	125.417	183.919	187.78	180.574	189.283	78.7627	79.495	82.8252	84.0663	34.7201	35.36	36.626	40.1389	52.5092	136.586	139.292	141.256	144.629	150.301	151.463	151.484	150.784	115.791	115.851	113.478	118.036	151.819	151.689	150.759	150.886	40.6827	245.187	246.58	236.442	181.607	55.4358	108.377	114.366
52.5487	120.182	116.779	115.454	121.163	101.468	97.3874	100.646	101.527	118.769	115.418	122.481	125.437	183.78	188.445	180.503	189.116	78.8912	79.4422	82.6066	84.1102	34.5022	35.3722	36.5732	40.2699	52.5487	136.819	139.275	140.775	144.126	149.975	151.295	151.277	150.678	115.801	115.231	113.335	117.83	152.065	151.507	150.969	151.013	40.7078	245.259	245.941	236.13	181.127	55.4788	108.6	114.209
52.5881	119.791	116.947	115.342	120.861	101.383	97.3154	101.163	101.463	119.173	115.182	122.649	124.955	183.721	187.475	180.663	188.624	78.6627	79.2831	82.5714	83.9129	34.4481	35.3869	36.5428	40.1531	52.5881	136.65	139.145	141.038	144.794	149.995	151.408	151.515	150.73	115.641	114.958	113.416	117.34	151.336	151.343	150.992	150.355	40.7329	243.698	245.727	235.446	180.789	55.5218	108.207	114.43
52.6276	120.036	116.67	115.433	120.674	101.463	97.3636	100.852	101.167	118.854	115.068	122.412	124.926	183.576	187.432	180.235	188.863	78.5533	79.2474	82.5839	84.0372	34.6837	35.3318	36.4618	40.0866	52.6276	136.691	138.925	141.173	144.457	149.676	151.461	151.111	150.7	115.028	115.022	113.353	117.472	151.287	151.397	150.992	150.291	40.758	244.166	244.245	235.015	180.553	55.5648	108.486	114.03
52.667	119.898	116.72	115.467	120.545	101.363	97.277	100.699	101.293	118.28	114.924	122.518	124.693	183.214	187.124	180.23	188.686	78.4761	79.0905	82.4731	83.7152	34.5444	35.4445	36.4487	39.8621	52.667	136.184	138.736	140.833	144.658	150.243	151.143	151.269	150.934	115.451	115.356	113.162	117.546	151.487	150.818	150.449	150.558	40.7831	243.648	245.558	234.817	180.462	55.6078	108.114	113.563
52.7065	120.171	116.624	115.212	120.37	101.201	96.9161	100.616	101.142	118.507	115.139	122.15	124.726	183.107	187.418	180.788	189.026	78.4128	78.8474	82.2492	83.989	34.3653	35.2323	36.5104	40.1694	52.7065	136.344	138.363	140.602	144.295	150.162	151.092	151.351	150.811	115.404	115.19	113.206	117.382	151.556	151.2	150.948	150.212	40.8082	243.503	244.983	233.556	180.272	55.6508	108.333	113.584
52.7459	119.728	116.473	115.456	120.509	101.432	97.2947	100.556	101.105	118.494	114.742	122.126	124.459	182.918	186.982	180.339	188.652	78.5906	78.6318	82.2355	83.7763	34.3349	35.1774	36.3208	40.103	52.7459	136.412	138.765	140.482	144.115	150.018	151.446	151.141	150.61	114.911	114.992	112.969	117.214	151.336	151.343	150.733	150.478	40.8333	242.767	244.973	234.537	180.53	55.6938	107.991	113.856
52.7854	119.859	116.207	115.323	120.329	100.923	96.8501	100.268	100.947	118.371	114.552	122.356	124.762	182.969	187.343	180.26	188.622	78.5088	78.6515	82.1655	83.279	34.2739	35.2028	36.3776	39.9809	52.7854	136.41	138.595	140.268	144.077	149.881	151.674	151.296	150.985	114.697	115.075	112.654	117.21	150.925	150.824	150.338	150.349	40.8584	243.022	243.545	233.908	179.821	55.7368	108.221	113.705
52.8248	119.636	116.511	114.981	119.938	101.068	96.6642	100.456	100.976	118.05	114.406	122.009	124.07	182.893	186.723	179.815	188.665	78.2927	78.9178	81.9031	83.2385	34.389	35.1536	36.3262	39.8616	52.8248	135.945	138.699	140.229	143.899	149.751	151.229	150.992	150.786	114.869	114.542	112.289	116.673	150.617	150.504	150.329	150.321	40.8835	242.172	244.409	234.014	179.835	55.7798	108.077	113.749
52.8643	119.58	116.178	114.725	120.115	101.002	96.492	100.085	100.982	117.909	114.495	121.988	124.193	182.437	187.05	180.24	188.418	78.343	78.4354	82.3483	83.5158	34.3163	35.1024	36.3398	39.8845	52.8643	135.84	138.364	139.947	143.838	149.673	151.148	151.274	150.373	114.935	114.686	112.653	116.888	150.868	150.77	150.113	150.084	40.9086	242.48	242.915	233.391	179.411	55.8228	108.109	113.561
52.9037	119.272	116.138	114.725	120.108	101.073	96.5051	100.225	101.017	118.114	114.079	121.617	124.388	182.8	186.285	179.662	187.776	77.9887	78.3104	82.1109	83.3084	34.3819	34.993	36.2001	39.8464	52.9037	135.802	138.351	140.284	144.292	149.887	151.149	151.116	150.693	114.812	114.659	112.424	116.838	150.682	150.565	150.349	150.069	40.9337	242	243.894	233.149	178.971	55.8658	107.649	113.601
52.9432	119.432	115.946	114.621	120.055	100.77	96.2004	100.187	100.695	117.886	114.014	121.27	124.147	182.585	186.836	179.832	188.069	77.9823	78.5547	81.9487	83.1815	34.2919	35.0754	36.279	39.7926	52.9432	135.874	138.099	140.006	143.852	149.881	150.901	151.248	150.659	114.729	114.406	112.635	116.708	150.432	150.619	150.078	149.578	40.9588	241.764	242.813	232.722	178.52	55.9088	107.887	113.499
52.9826	119.204	116.101	114.837	120.123	100.743	96.1675	100.01	100.823	117.889	114.225	120.834	123.655	182.275	186.49	179.788	187.517	77.9169	78.745	81.8422	83.0354	34.1822	34.967	36.0498	39.785	52.9826	135.751	138.705	140.095	143.936	149.754	150.678	151.048	150.685	114.812	114.273	112.237	116.837	150.193	150.374	149.853	149.672	40.9839	241.132	243.458	232.684	179.024	55.9518	107.882	113.53
53.0221	119.135	115.912	114.589	119.717	100.584	96.1394	99.931	100.542	118.073	113.868	120.986	123.858	182.476	186.51	179.753	188.176	77.8273	78.525	81.7621	82.9213	33.941	34.8965	36.2993	39.5884	53.0221	135.771	138.182	140.012	143.426	149.709	150.767	150.922	150.662	114.377	114.182	111.817	116.539	150.418	150.593	149.497	149.49	41.009	240.954	242.135	232.362	178.144	55.9948	107.934	113.191
53.0615	119.043	115.84	114.551	119.505	100.58	96.1469	100.107	100.307	117.751	113.933	121.14	123.656	182.423	186.585	179.315	187.695	77.6216	78.3894	81.7092	82.7674	34.0568	34.7458	36.1282	39.5397	53.0615	135.425	138.194	140.217	144.079	149.443	150.539	150.906	150.473	114.177	114.152	112.178	116.342	150.752	150.298	149.274	149.275	41.0341	240.27	243.238	232.102	178.642	56.0378	107.526	113.674
53.101	119.017	115.836	114.356	119.655	100.25	95.8905	99.756	100.488	117.36	113.877	121.152	123.647	182.058	186.383	179.393	187.448	77.7502	78.1556	81.7277	82.5491	34.0354	35.0088	36.183	39.6092	53.101	135.824	138.179	139.908	143.57	149.456	150.541	150.909	150.578	114.011	114.108	112.046	115.979	150.324	150.279	149.29	149.554	41.0592	240.453	241.921	231.673	178.312	56.0808	107.568	113.36
53.1405	118.9	115.587	114.358	119.821	100.518	95.8782	99.7913	100.282	117.597	113.929	120.495	123.381	181.782	186.079	179.055	187.738	77.6134	78.162	81.2913	82.5323	34.0656	34.811	36.0714	39.5487	53.1405	135.588	137.906	140.297	143.709	149.715	150.74	150.523	150.619	113.983	113.92	111.583	116.329	150.015	149.771	149.27	149.217	41.0843	240.193	242.332	231.792	177.964	56.1239	107.244	112.976
53.1799	118.812	115.271	114.126	119.609	100.383	95.6218	99.5401	100.209	117.471	113.721	120.488	123.748	181.986	186.078	178.796	187.568	77.5118	78.1992	81.6507	82.4017	33.8777	34.7859	36.0276	39.6094	53.1799	135.298	137.868	139.738	143.675	149.274	150.717	150.787	150.65	113.927	113.763	111.637	115.98	150.27	149.669	149.457	149.117	41.1094	240.007	241.3	231	177.589	56.1669	107.317	112.866
53.2194	118.563	115.561	114.054	119.266	100.452	95.9898	99.5028	100.262	117.176	113.769	120.408	123.24	181.762	185.962	178.803	186.999	77.3659	78.0839	81.7362	82.574	33.8573	34.6356	36.0155	39.5165	53.2194	135.334	137.769	139.941	143.505	149.68	150.936	150.804	150.367	114.217	113.73	111.941	115.908	150.27	149.882	149.415	149.128	41.1345	239.091	241.514	231.366	177.88	56.2099	107.237	112.914
53.2588	118.567	115.259	113.968	119.275	100.107	95.5792	99.3831	99.9185	117.272	113.66	120.326	123.418	182.002	185.869	179.146	186.743	77.4407	78.1484	81.6535	82.619	34.0004	34.7545	36.1621	39.6656	53.2588	135.691	137.641	139.731	143.456	149.537	150.825	150.792	150.122	113.903	113.683	111.765	115.733	149.927	149.97	149.221	149.199	41.1596	239.252	240.574	230.687	177.205	56.2529	107.347	112.659
53.2983	118.946	115.516	114.572	119.229	99.8909	95.6113	99.3822	100.12	117.142	113.374	120.268	123.061	181.746	185.76	179.054	187.005	77.3026	77.9759	81.3179	82.4802	33.9643	34.7817	35.9937	39.5772	53.2983	135.184	137.626	139.287	143.13	149.512	150.183	150.641	150.611	113.761	113.202	111.716	115.696	149.75	149.618	149.114	149.013	41.1847	239.021	240.953	230.309	177.61	56.2959	107.434	112.506
53.3377	118.875	115.2	114.218	119.092	99.6289	95.2849	99.2196	99.8859	117.096	113.224	120.01	123.067	181.489	185.78	178.723	186.924	77.2259	77.9192	81.4843	82.4887	33.9072	34.7826	35.8174	39.3663	53.3377	135.348	137.59	139.22	143.191	149.653	150.509	150.679	150.381	113.848	113.051	111.44	115.397	150.197	149.5	148.936	148.754	41.2098	239.177	239.806	230.059	176.656	56.3389	107.426	112.389
53.3772	118.559	115.535	114.027	119.218	100.11	95.5462	99.0554	99.544	116.958	113.244	120.024	122.974	181.262	185.64	178.681	186.726	77.342	77.737	81.1469	82.1932	33.8856	34.6192	35.8249	39.2821	53.3772	135.218	137.743	139.222	143.485	149.054	150.611	150.467	150.363	113.748	113.308	111.337	115.207	149.713	149.57	148.727	148.615	41.2349	238.522	240.386	230.431	177.243	56.3819	107.456	112.228
53.4166	118.713	115.301	113.8	118.981	99.7294	95.0876	98.9862	99.712	116.955	113.196	119.986	122.905	181.569	185.606	178.713	186.664	77.2048	77.7642	80.8858	82.2105	33.9263	34.6411	35.9029	39.3539	53.4166	135.228	137.582	139.269	143.107	148.958	150.669	150.544	150.146	113.34	113.078	111.029	115.153	149.488	149.596	148.602	148.63	41.26	238.702	239.684	229.717	176.533	56.4249	107.206	112.503
53.4561	118.07	115.351	113.622	119.382	99.8115	95.4538	99.1057	99.6179	116.805	113.108	120.044	122.714	181.335	185.528	178.602	186.523	77.1839	77.6919	80.9522	82.1707	33.8132	34.6368	35.8182	39.2454	53.4561	135.043	137.596	139.04	143.093	149.23	150.458	150.73	150.261	113.827	113.442	111.355	114.922	149.114	149.363	148.591	148.519	41.2851	237.857	240.282	229.869	176.574	56.4679	107.356	112.077
53.4955	118.356	114.869	113.487	119.061	99.5855	95.1116	98.8128	99.6133	116.624	112.894	119.82	122.726	181.058	185.342	178.83	186.422	77.2074	77.5191	81.0732	82.0496	33.7517	34.6111	35.7807	39.1763	53.4955	135.047	137.479	139.224	142.838	149.151	150.524	150.787	150.301	113.366	113.209	111.168	115.153	149.717	149.442	148.832	148.539	41.3102	238.048	238.75	229.235	176.356	56.5109	106.847	112.125
53.535	118.306	114.999	113.706	118.674	99.7145	95.0121	98.8782	99.615	116.491	112.962	119.833	122.691	180.92	185.191	178.654	186.263	77.1902	77.4866	80.9458	82.0748	33.7736	34.5586	35.718	39.2514	53.535	135.204	137.262	138.72	142.949	149.013	150.751	150.655	150.113	113.215	113.079	110.858	115.138	149.696	149.14	148.646	148.171	41.3353	237.283	239.712	229.344	176.598	56.5539	107.114	112.132
53.5744	118.451	114.725	113.659	118.592	99.4286	94.8548	98.5941	99.6427	116.433	112.792	119.799	122.51	181.002	185.167	178.318	186.317	77.0587	77.5171	80.8793	81.9365	33.7069	34.5704	35.7573	39.2324	53.5744	135.057	137.124	138.617	142.722	149.031	150.63	150.508	150.056	113.294	113.12	110.973	114.974	149.417	148.977	148.3	148.141	41.3604	237.433	238.688	228.908	175.625	56.5969	106.635	112.208
53.6139	118.064	114.978	113.395	118.575	99.5727	94.8117	98.4883	99.4528	116.311	112.471	119.526	122.516	180.587	184.983	177.898	185.992	76.8841	77.5156	80.7006	81.7442	33.687	34.4907	35.7151	39.1015	53.6139	135.088	137.611	139.179	142.918	149.529	150.22	150.332	150.105	113.266	113.008	110.928	114.811	149.455	148.851	148.261	148.254	41.3855	236.389	239.32	228.642	176.078	56.6399	106.636	111.951
53.6533	118.087	114.732	113.247	118.594	99.3417	94.7025	98.4891	99.3076	116.095	112.335	119.18	122.562	180.719	184.647	177.903	185.791	76.7653	77.1056	80.8407	81.8659	33.6156	34.4441	35.66	39.0781	53.6533	134.951	137.236	138.981	142.613	149.491	150.129	150.404	150.005	113.256	112.681	110.829	114.888	149.469	148.802	148.343	148.241	41.4106	236.769	238.072	228.338	175.665	56.6829	106.465	111.765
53.6928	117.551	114.415	113.126	118.341	99.2805	94.8008	98.6092	99.1588	115.885	112.516	119.104	122.466	180.617	184.641	178.018	185.878	76.665	77.0303	80.846	82.0164	33.607	34.4958	35.666	39.0685	53.6928	134.976	136.909	138.877	142.817	149.009	150.454	150.156	149.993	112.981	112.601	110.751	114.925	149.131	148.841	148.509	148.039	41.4357	236.442	238.304	228.618	175.739	56.7259	106.75	111.602
53.7322	117.683	114.384	113.117	118.343	99.1634	94.7723	98.3128	99.1333	116.002	112.491	119.294	122.073	180.443	184.582	177.942	185.919	76.6916	77.032	80.622	81.7558	33.5265	34.4567	35.5764	39.0514	53.7322	134.819	136.77	138.688	142.613	149.023	150.437	150.132	149.924	112.788	112.412	110.684	114.722	149.113	148.712	148.416	147.875	41.4608	236.306	237.773	228.047	175.18	56.7689	106.325	111.538
53.7717	117.498	114.824	113.322	118.097	99.0798	94.8027	98.2038	99.2177	116.094	112.364	119.38	121.689	180.515	184.598	177.878	185.914	76.7515	77.0018	80.5172	81.5226	33.4647	34.3577	35.5477	39.0425	53.7717	134.63	136.832	138.308	142.72	148.82	150.336	150.281	149.896	112.799	112.449	110.565	114.578	149.118	148.509	148.146	147.576	41.4859	235.87	238.32	227.768	175.562	56.8119	106.574	111.429
53.8112	117.346	114.691	113.278	117.962	99.0454	94.6013	98.3559	99.1617	115.824	112.143	119.2	121.676	180.346	184.771	177.8	185.743	76.6075	77.1631	80.5497	81.4209	33.5475	34.3895	35.6021	38.982	53.8112	134.675	136.719	138.493	142.301	148.959	150.2	150.237	149.901	112.653	112.529	110.435	114.518	148.95	148.642	148.193	147.457	41.511	236.183	237.341	227.361	174.582	56.8549	106.141	111.588
53.8506	117.215	114.421	113.202	118.105	99.0081	94.392	98.4398	98.9404	115.666	111.957	119.063	121.73	180.076	184.545	177.65	185.484	76.4587	77.0932	80.607	81.1995	33.5755	34.3684	35.5169	38.9046	53.8506	134.029	136.887	138.547	142.417	148.979	149.881	150.21	149.758	112.637	112.471	110.43	114.367	148.482	148.31	148.026	147.633	41.5361	235.289	237.833	227.426	174.619	56.8979	106.034	111.279
53.8901	117.442	114.267	113.029	117.967	98.8603	94.3752	98.3591	98.6798	115.68	112.025	118.98	121.713	180.055	184.227	177.548	185.209	76.4209	76.9841	80.4822	81.3985	33.5799	34.2347	35.4912	38.8373	53.8901	134.356	136.84	138.195	142.534	148.781	150.013	150.413	149.84	112.504	112.366	110.235	114.386	148.485	148.18	147.66	147.687	41.5612	235.179	236.692	226.425	174.32	56.9409	105.937	111.327
53.9295	117.329	114.12	112.667	117.889	98.6192	94.2397	98.082	98.646	115.622	111.976	118.723	121.749	180.274	184.147	177.368	185.25	76.2934	76.8846	80.2082	81.4925	33.4489	34.1998	35.3985	38.7752	53.9295	134.715	136.943	138.179	142.26	148.86	150.06	150.285	150.198	112.276	112.19	110.171	114.285	148.584	148.273	147.668	147.499	41.5863	234.61	237.235	226.948	174.33	56.9839	106.099	110.941
53.969	117.547	114.14	112.795	118.069	98.6727	94.1491	98.0573	98.6589	115.582	111.699	118.625	121.707	180.117	184.073	177.237	185.246	76.2294	76.8697	80.085	81.2261	33.4112	34.2337	35.3705	38.8126	53.969	134.316	136.775	138.098	141.936	149.035	150.062	149.999	149.915	112.345	112.135	110.205	114.28	148.22	148.085	147.584	147.3	41.6114	234.837	236.003	226.233	173.619	57.0269	105.606	111.068
54.0084	117.766	114.106	112.93	117.836	98.7101	94.1828	97.9833	98.4992	115.539	111.535	118.563	121.369	179.84	183.891	177.31	185.224	76.2562	76.8304	80.1629	80.9875	33.3503	34.1837	35.4478	38.7491	54.0084	134.028	136.951	138.098	141.933	148.835	150.089	149.886	149.613	112.234	112.163	110.085	114.185	148.106	148.078	147.492	147.333	41.6365	234.179	236.761	226.193	173.98	57.07	105.528	111.061
54.0479	117.187	113.733	112.937	117.776	98.5081	94.3406	97.8625	98.3131	115.519	111.598	118.445	121.003	179.5	183.782	177.062	185.413	76.129	76.7226	80.0808	81.0361	33.3244	34.1334	35.3275	38.6513	54.0479	134.146	136.857	137.966	142.076	148.584	149.854	150.026	149.7	112.033	112.168	109.836	113.919	148.164	148.021	147.643	147.279	41.6616	234.289	235.662	225.956	173.695	57.113	105.547	110.95
54.0873	116.96	113.47	112.765	117.742	98.3654	94.0016	97.7324	98.4238	115.235	111.351	118.634	121.07	179.635	183.974	176.884	185.183	76.0878	76.6165	80.1597	81.3307	33.2827	34.2756	35.2269	38.7685	54.0873	134.134	136.296	137.722	141.941	148.744	149.744	150.274	149.578	112.06	112.204	109.748	113.978	148.158	147.874	147.559	147.118	41.6867	233.175	236.151	226.126	174.242	57.156	105.702	110.472
54.1268	117.186	113.555	112.54	117.788	98.4728	93.7236	97.6312	98.4389	115.041	111.393	118.676	121.091	179.382	183.919	176.824	185.197	76.1606	76.51	80.2451	80.9174	33.241	34.1434	35.1404	38.7135	54.1268	134.196	136.306	138.015	141.831	148.904	149.705	150.365	149.566	112.104	112.092	109.78	114.064	148.184	147.766	147.243	147.075	41.7118	233.54	235.401	225.645	173.774	57.199	105.543	110.73
54.1662	117.112	113.305	112.411	117.755	98.3319	93.5249	97.543	98.3394	114.907	111.461	118.228	120.931	179.195	183.508	176.856	184.949	76.0144	76.5915	80.2172	80.9272	33.2214	34.1592	35.2255	38.5452	54.1662	134.387	136.259	138.038	141.707	149.104	149.598	150.296	149.793	112.107	111.801	109.716	113.905	148.059	147.678	147.121	146.93	41.7369	232.902	235.775	225.273	173.528	57.242	105.441	110.585
54.2057	117.121	113.556	112.743	117.438	98.1133	93.7222	97.5945	98.4512	114.699	111.308	118.171	120.863	179.095	183.284	176.38	184.9	76.0554	76.3455	79.9165	80.8837	33.3512	34.0003	35.0798	38.551	54.2057	133.945	136.273	137.739	141.825	149.028	149.743	150.04	149.904	112.05	111.815	109.863	113.696	147.964	147.643	147.095	146.846	41.762	233.554	234.76	224.997	172.925	57.285	105.003	110.478
54.2451	116.91	113.547	112.298	117.357	97.7945	93.6138	97.6314	98.4004	114.674	111.094	118.27	120.883	179.309	183.287	176.349	184.654	76.13	76.416	79.9019	80.6597	33.313	33.988	35.2103	38.4931	54.2451	133.864	135.651	137.558	141.506	148.548	149.723	149.687	149.754	112.069	111.832	109.538	113.862	147.693	147.53	147.153	146.715	41.7871	232.94	235.419	225.205	173.083	57.328	105.049	110.281
54.2846	116.645	113.266	112.365	117.197	98.1052	93.5346	97.5288	97.8409	114.715	111.178	117.879	120.678	179.434	183.049	176.136	184.02	76.0969	76.5556	79.6036	80.5333	33.3387	33.9473	35.1222	38.5637	54.2846	133.761	135.744	137.611	141.314	148.667	149.758	149.625	149.6	111.869	111.604	109.414	113.634	147.388	147.549	147.507	146.835	41.8122	233.213	234.353	224.484	172.44	57.371	104.653	109.918
54.324	116.685	113.083	112.445	116.89	97.8453	93.4054	97.5031	97.9618	114.76	111.097	117.742	120.606	179.376	183.267	176.21	184.253	75.8276	76.2955	79.7843	80.8117	33.1217	34.0382	35.1738	38.4198	54.324	134.043	135.653	137.634	141.116	148.84	149.837	149.749	149.401	112.035	111.525	109.374	113.547	147.614	147.503	147.33	146.744	41.8373	232.117	234.232	224.182	172.563	57.414	104.611	109.721
54.3635	116.293	113	112.302	116.979	97.9024	93.5767	97.3295	97.9197	114.47	110.949	117.883	120.528	178.938	182.947	176.095	184.022	75.7328	76.3132	79.7824	80.8947	33.0887	34.0598	35.2657	38.4034	54.3635	133.429	135.574	137.705	141.575	148.572	149.836	149.434	149.317	112.067	111.678	109.108	113.344	147.556	147.405	146.875	146.332	41.8624	232.115	233.423	223.758	172.103	57.457	104.518	110.047
54.4029	116.334	113.185	112.121	116.619	97.7359	92.9994	97.1302	97.6662	114.534	110.409	117.373	120.469	178.919	182.934	175.969	184.168	75.7127	76.3475	79.7052	80.8039	33.0375	33.9129	34.9356	38.55	54.4029	133.614	135.427	137.334	141.161	148.739	149.68	149.66	149.055	111.69	111.745	108.992	113.318	147.563	147.517	146.649	146.332	41.8876	231.864	233.504	223.881	172.031	57.5	104.607	109.701
54.4424	116.373	113.093	112.091	117.223	97.8226	93.22	97.3981	97.879	114.389	110.753	117.423	120.322	178.398	182.92	175.846	184.145	75.7449	76.1866	79.6324	80.5543	32.969	33.8226	35.0324	38.3837	54.4424	133.578	135.838	137.275	141.642	148.461	149.56	149.774	149.181	111.471	111.744	109.44	113.389	147.127	147.516	147.034	146.347	41.9127	232.086	232.94	223.916	171.747	57.543	104.449	109.544
54.4819	116.208	112.964	112.121	117.074	97.6573	93.0953	97.2534	97.7916	114.493	110.583	117.8	120.258	178.551	182.839	175.684	184.156	75.9158	76.1296	79.6215	80.5226	33.0154	33.8465	35.0345	38.3686	54.4819	133.54	135.796	137.242	141.256	148.335	149.727	149.745	149.26	111.488	111.259	109.045	113.255	147.665	147.025	146.773	146.376	41.9378	231.984	233.037	223.622	171.871	57.586	104.29	109.39
54.5213	116.131	112.939	112.058	116.945	97.7882	93.106	97.2624	97.8507	114.013	110.631	117.378	120.193	178.294	182.891	175.525	183.592	75.5478	76.0315	79.2474	80.488	33.2348	33.7577	34.936	38.3219	54.5213	133.364	135.803	137.164	141.245	148.366	149.563	149.872	149.211	111.477	111.057	108.975	113.18	147.273	146.934	146.737	146.072	41.9629	231.688	233.099	223.318	171.93	57.629	104.274	109.218
54.5608	116.172	112.614	111.964	116.766	97.4092	92.8455	97.1341	97.7041	113.996	110.456	117.386	120.11	178.358	182.546	175.611	183.928	75.4007	76.0478	79.5871	80.5099	32.9259	33.8005	34.9982	38.1922	54.5608	133.454	135.687	136.907	141.146	148.047	150.092	149.86	149.047	111.306	110.921	108.948	113.037	147.043	147.008	146.26	146.156	41.988	231.446	232.721	223.18	171.562	57.672	104.189	109.08
54.6002	116.035	112.992	111.649	116.897	97.5888	93.3211	96.9213	98.1122	113.98	110.53	117.298	120.043	178.352	182.117	175.479	183.521	75.3119	75.8959	79.3504	80.5427	32.914	33.7367	34.9331	38.0817	54.6002	133.234	135.493	137.194	141.09	148.32	149.399	149.613	149.171	111.79	111.215	109.164	112.778	147.141	146.676	146.122	145.832	42.0131	231.047	232.237	222.781	171.26	57.715	104.095	109.159
54.6397	115.89	112.814	111.55	116.488	97.5761	93.0056	96.848	98.0511	113.659	110.648	117.256	119.971	178.589	182.42	175.329	183.36	75.3183	75.8327	79.7121	80.2968	32.896	33.7454	34.8109	38.1938	54.6397	133.541	135.018	136.785	141.004	148.015	149.644	149.544	149.201	111.663	111.205	108.864	112.999	146.92	146.722	146.219	145.734	42.0382	231.069	232.053	222.534	171.14	57.758	104.195	108.9
54.6791	115.789	112.812	111.831	116.701	97.4914	92.8328	97.2321	97.7051	113.612	110.231	117.03	119.407	178.325	182.167	175.188	183.347	75.4326	75.8602	79.3975	80.1265	32.9223	33.641	34.8659	38.0729	54.6791	133.334	135.314	137.236	140.958	148.082	149.532	149.551	148.65	111.244	111.041	108.884	112.951	146.755	146.378	146.118	145.625	42.0633	230.668	232.406	222.529	171.184	57.801	103.804	108.792
54.7186	115.969	112.59	111.748	116.659	97.1591	92.6429	96.9234	97.762	113.711	110.18	116.682	119.511	178.474	182.218	175.323	183.108	75.554	75.6875	79.2343	80.2696	32.9117	33.6372	34.6876	38.0797	54.7186	133.217	135.167	136.728	140.62	148.165	149.565	149.493	148.74	111.113	110.994	108.81	113.061	146.855	146.717	146.113	145.861	42.0884	230.363	231.908	222.249	171.088	57.844	103.955	108.484
54.758	115.774	112.506	111.635	116.692	97.2929	92.7455	96.7722	97.7661	113.802	110.019	116.51	119.544	177.781	181.661	174.997	182.849	75.4357	75.9268	79.1129	80.3215	32.7173	33.6812	34.6906	38.2103	54.758	132.903	135.061	136.778	140.828	148.205	149.621	149.35	148.944	111.19	111.121	108.856	112.81	146.703	146.618	146.076	145.779	42.1135	230.175	231.74	221.946	170.812	57.887	103.644	108.618
54.7975	115.59	112.336	111.49	116.455	97.4532	92.5556	96.6681	97.4391	113.454	109.65	116.691	119.543	178.097	181.955	175.219	183.327	75.3428	75.6127	79.4532	80.1702	32.8033	33.5902	34.8589	38.1418	54.7975	132.895	134.699	136.372	140.781	148.068	149.292	149.182	149.168	111.317	111.117	108.831	112.944	146.808	146.703	146.009	145.746	42.1386	230.188	231.337	221.649	170.306	57.93	103.701	108.169
54.8369	115.729	111.997	111.312	116.634	97.2217	92.58	96.6393	97.8023	113.369	110.007	116.601	119.226	177.788	181.747	174.697	182.93	75.195	75.7282	79.1187	80.1673	33.0393	33.5436	34.7273	38.0288	54.8369	132.962	135.028	136.561	140.773	148.356	149.47	149.362	148.91	111.144	110.753	108.661	112.734	146.739	146.277	145.735	145.139	42.1637	230.049	231.252	221.492	170.349	57.9731	103.543	108.734
54.8764	115.741	111.915	111.206	116.26	97.0586	92.2724	96.4061	97.5014	113.286	109.746	116.486	119.113	177.425	181.576	174.69	182.916	75.2503	75.7502	79.4366	80.2468	32.8645	33.7162	34.7853	37.9888	54.8764	132.884	134.831	136.528	140.413	148.683	149.504	149.372	148.661	111.023	110.747	108.87	112.68	146.948	146.332	145.779	145.441	42.1888	230.233	230.697	221.127	170.253	58.0161	103.211	108.264
54.9158	115.63	111.976	111.161	116.276	97.0742	92.6639	96.586	97.3238	113.089	109.422	116.579	119.238	177.177	181.688	174.694	182.731	75.5105	75.8161	79.2547	80.2637	32.8443	33.6993	34.7336	38.0138	54.9158	132.864	134.883	136.5	140.455	148.281	149.189	149.496	148.823	110.658	110.785	108.629	112.737	146.854	145.786	145.791	145.299	42.2139	229.067	230.733	220.992	170.192	58.0591	102.919	108.207
54.9553	115.544	112.013	111.218	116.142	96.8352	92.4784	96.4135	97.4782	113.115	109.71	116.518	118.978	177.869	181.269	174.769	182.394	75.173	75.6835	79.144	79.9228	32.66	33.5591	34.5724	38.0442	54.9553	133.055	134.936	136.476	140.179	147.921	149.238	149.57	148.715	110.735	110.773	108.414	112.498	147.173	146.025	145.891	145.574	42.239	229.35	230.214	220.588	169.726	58.1021	102.791	107.7
54.9947	115.076	112.061	111.001	115.974	96.7293	92.4926	96.4452	97.263	113.115	109.944	116.375	119.305	177.261	181.392	174.121	182.734	75.2418	75.7719	79.0852	79.9139	32.7435	33.5772	34.6603	38.065	54.9947	132.76	134.868	136.215	140.168	147.656	149.309	149.57	148.615	110.865	110.842	108.443	112.381	146.646	146.018	145.744	145.11	42.2641	228.907	230.312	220.812	169.804	58.1451	102.418	107.981
55.0342	115.2	111.936	110.765	115.763	96.6245	92.1314	96.5137	97.2358	113.158	109.363	116.142	118.849	177.158	180.88	174.491	182.701	75.0668	75.5109	79.1183	79.9301	32.5646	33.5366	34.6054	38.0937	55.0342	132.741	134.608	136.053	139.768	147.698	148.986	149.422	148.415	110.604	110.709	108.556	112.135	146.647	146.319	145.803	145.004	42.2892	228.816	228.822	220.485	169.317	58.1881	102.541	107.615
55.0736	115.061	111.647	111.005	115.64	97.1291	92.568	96.5151	97.2412	113.045	109.458	116.315	119.155	177.307	181.321	174.27	182.28	75.2095	75.4664	79.0721	79.7611	32.7488	33.3647	34.6758	38.0626	55.0736	132.514	134.495	135.954	140.437	148.057	149.396	148.929	148.684	110.707	110.678	108.17	112.335	145.821	145.505	144.915	144.599	42.3143	228.239	229.643	220.259	169.358	58.2311	102.39	107.6
55.1131	114.982	111.528	110.853	115.755	96.9734	92.3797	96.3989	97.2223	112.551	109.308	116.392	118.647	176.838	181.023	174.171	182.094	75.066	75.197	78.8056	79.8818	32.5714	33.413	34.7151	37.8304	55.1131	132.583	134.364	135.815	139.96	147.849	149.059	149.045	148.38	110.666	110.58	108.073	112.181	146.41	146.025	145.347	144.776	42.3394	228.464	229.235	219.711	168.558	58.2741	102.274	107.142
55.1526	114.812	111.681	110.461	115.464	97.0965	92.2472	96.2166	97.1896	112.812	109.155	116.025	118.324	176.807	180.754	173.94	181.833	75.0233	75.2869	78.6833	79.8943	32.5487	33.3793	34.4642	37.8677	55.1526	132.218	134.479	135.919	140.065	148.103	149.334	148.802	148.436	110.603	110.672	107.977	112.405	146.177	145.738	145.039	144.944	42.3645	227.996	229.303	219.897	169.466	58.3171	102.322	107.041
55.192	114.942	111.425	110.614	115.425	96.9098	92.1389	96.1516	97.214	112.62	108.945	115.809	118.306	176.821	180.576	173.824	181.854	75.342	75.339	78.9586	79.849	32.4171	33.1779	34.4303	37.8741	55.192	132.187	134.308	135.879	139.95	147.808	149.133	148.799	148.356	110.617	110.569	108.071	112.381	145.722	146.063	145.356	144.872	42.3896	228.018	228.078	219.341	168.763	58.3601	102.144	106.83
55.2315	115.019	111.541	110.781	115.614	96.7348	92.2477	96.3922	96.9653	112.422	108.952	115.525	117.894	176.576	180.377	173.712	181.71	75.0829	75.2621	78.6607	79.7855	32.4678	33.3533	34.4967	37.7801	55.2315	132.517	134.089	135.641	139.584	147.766	149.186	149.085	148.403	110.712	110.234	108.234	112.363	145.861	145.717	144.867	144.752	42.4147	227.027	229.191	219.203	168.673	58.4031	101.73	106.808
55.2709	114.996	111.399	110.768	115.493	96.519	92.091	95.8894	97.1268	112.322	108.848	115.349	118.118	176.329	180.426	173.491	181.755	75.0909	75.4494	78.8932	79.7322	32.424	33.3001	34.2971	37.5467	55.2709	132.37	133.942	135.706	139.734	147.865	148.825	149.206	148.388	110.643	110.019	108.299	112.173	145.632	145.716	145.164	144.467	42.4398	227.109	228.492	218.808	168.2	58.4461	101.559	106.321
55.3104	114.578	111.689	110.588	115.539	96.8423	92.0805	96.0739	97.1206	112.326	108.787	115.873	117.96	176.085	180.258	173.506	181.176	74.9527	75.5105	78.6831	79.6748	32.5124	33.2889	34.3952	37.5693	55.3104	131.936	134.325	135.505	139.651	147.496	149.082	148.803	147.739	110.497	110.297	108.293	111.935	145.603	145.478	144.763	144.54	42.4649	227.082	229.027	219.212	168.4	58.4891	101.562	106.71
55.3498	114.577	111.125	110.222	115.304	96.7843	92.0313	95.9698	97.0265	112.398	108.771	115.579	117.941	176.63	179.635	173.655	181.56	75.0079	75.2606	78.7421	79.7472	32.2899	33.3134	34.3593	37.7017	55.3498	132.195	133.952	135.274	139.408	147.359	149.032	149.008	148.027	110.465	110.306	108.129	112.059	145.579	145.367	144.89	144.232	42.49	227.539	227.808	218.616	167.96	58.5321	101.323	106.345
55.3893	114.649	111.186	110.165	115.176	96.7989	91.8766	96.104	96.9932	112.149	108.598	115.59	117.997	176.412	179.636	173.206	181.013	74.7897	75.2703	78.5508	79.4648	32.5043	33.2615	34.1444	37.6613	55.3893	132.263	133.978	135.831	139.525	147.569	148.575	148.602	148.275	110.543	109.76	107.825	111.771	145.518	145.17	144.698	144.28	42.5151	226.465	228.329	218.538	168.105	58.5751	101.419	106.544
55.4287	114.515	111.092	109.82	114.913	96.7032	91.846	96.1243	96.9007	112.061	108.442	115.471	117.792	176.024	179.929	173.175	181.021	74.695	75.2807	78.5876	79.5259	32.5022	33.2444	34.4019	37.5936	55.4287	132.153	133.657	135.549	139.165	147.461	148.633	148.508	148.076	110.298	109.951	107.607	112.004	145.719	145.42	144.628	144.104	42.5402	226.833	227.507	218.332	167.646	58.6181	101.251	105.938
55.4682	114.187	110.806	109.983	115.105	96.4058	92.0277	95.9723	96.5572	111.983	108.366	115.274	117.68	175.799	179.636	172.917	180.944	74.6761	75.1445	78.4552	79.367	32.4807	33.2696	34.2598	37.5167	55.4682	131.803	133.693	135.484	139.189	147.139	148.773	148.918	148.194	110.405	110.191	107.638	112.002	144.97	145.143	144.245	143.92	42.5653	226.272	228.225	218.352	167.899	58.6611	100.758	106.122
55.5076	114.36	110.757	109.93	115.089	96.5002	91.6808	95.9232	96.751	111.674	108.248	115.17	117.559	175.554	179.626	172.959	180.648	74.6603	75.2115	78.654	79.5098	32.5587	33.3464	34.2916	37.382	55.5076	131.94	133.147	135.128	139.227	147.166	148.69	148.382	148.249	110.293	110.027	107.672	111.861	145.208	145.163	144.153	144.031	42.5904	226.107	227.236	217.516	167.482	58.7041	100.87	105.85
55.5471	114.205	110.923	109.876	114.853	96.6217	91.931	95.9393	96.8971	111.93	108.422	115.045	117.313	175.745	179.34	172.162	180.306	74.4637	75.1287	78.2944	79.329	32.4692	33.1135	34.1461	37.4646	55.5471	131.561	133.346	135.015	139.393	147.307	148.562	148.34	147.991	110.147	110.118	107.888	112.017	145.339	145.053	143.923	143.754	42.6155	225.471	227.479	217.753	167.772	58.7471	100.723	105.515
55.5865	113.973	110.553	109.806	114.691	96.5376	91.5738	95.7004	96.843	111.772	108.127	114.505	117.418	175.372	179.278	172.404	180.393	74.8186	75.0366	78.4912	79.7429	32.4212	33.1712	34.1802	37.5251	55.5865	131.624	133.206	134.737	138.983	147.117	148.383	148.084	147.729	110.12	110.11	107.802	112.148	145.064	144.766	144.071	143.725	42.6406	225.45	226.236	217.152	166.779	58.7901	100.651	105.318
55.626	113.929	110.517	109.61	114.791	96.378	91.947	95.7415	96.6081	111.76	107.761	114.855	117.254	175.565	179.12	172.65	180.182	74.7875	74.8773	78.5621	79.5768	32.3824	33.1084	34.12	37.3856	55.626	131.141	133.345	135.165	138.995	147.001	148.641	148.054	148.422	110.171	110.058	107.667	111.513	145.352	144.705	143.821	143.929	42.6657	224.947	226.744	217.485	166.863	58.8331	100.65	105.247
55.6654	113.838	110.114	109.714	114.467	96.2532	91.5688	95.7951	96.4753	111.478	107.52	114.669	116.988	175.005	178.971	172.345	180.096	74.8563	74.83	78.6196	79.3579	32.2598	33.147	34.1062	37.3849	55.6654	131.611	133.097	134.668	138.877	147.371	148.235	148.21	148.013	110.037	109.879	107.918	111.731	145.302	144.469	143.797	143.598	42.6908	224.965	225.786	216.916	166.365	58.8761	100.359	105.238
55.7049	113.717	110.239	109.538	114.48	96.5074	91.7084	95.6461	96.6667	111.45	107.652	114.792	116.867	174.815	178.656	172.057	180.437	74.7488	75.0032	78.4005	79.3827	32.2626	33.0995	34.0711	37.3763	55.7049	131.093	133.047	134.768	139.169	147.031	148.375	148.161	147.679	109.977	109.954	107.747	111.819	144.933	144.763	143.861	143.167	42.7159	224.893	226.871	217.011	167.093	58.9192	100.146	104.934
55.7443	113.619	110.201	109.516	114.448	96.0969	91.4436	95.7263	96.7354	111.422	107.676	114.428	116.992	174.797	178.455	171.989	180.12	74.4872	75.0103	78.2733	79.1589	32.2453	33.1853	34.0484	37.332	55.7443	131.25	132.82	134.631	138.811	146.724	147.968	147.759	147.777	110.136	109.897	107.584	111.777	144.816	144.708	143.362	143.234	42.741	225.119	225.765	216.574	166.563	58.9622	100.045	104.644
55.7838	113.709	110.583	109.844	114.324	96.2508	91.4776	95.6835	96.6236	111.375	107.74	114.498	116.9	174.472	178.56	171.746	179.619	74.5168	75.0271	78.1687	79.2792	32.2547	33.089	34.0665	37.3506	55.7838	130.954	133.072	134.692	138.926	147.018	148.068	147.798	147.979	109.756	109.61	107.634	111.281	144.871	144.55	143.429	143.434	42.7661	224.235	226.083	216.55	166.167	59.0052	99.6985	104.442
55.8233	113.518	110.123	109.711	114.079	95.9232	91.1754	95.603	96.5375	111.283	107.579	114.536	116.505	174.408	178.384	171.53	179.307	74.6668	74.7898	78.151	79.4132	32.2707	32.9797	34.0773	37.2146	55.8233	131.127	132.902	134.572	138.335	147.048	148.094	147.976	147.879	109.845	109.369	107.361	111.71	144.791	144.21	143.593	143.278	42.7912	224.551	225.452	216.508	165.65	59.0482	99.5158	104.406
55.8627	113.423	110.132	109.651	114.268	96.2417	90.9978	95.1682	96.5501	110.918	107.303	114.267	116.278	174.299	178.001	171.521	179.15	74.5097	74.8663	78.1595	79.2203	32.2679	32.8815	33.9241	37.1515	55.8627	130.85	133.095	134.528	138.07	146.417	147.812	147.653	147.88	109.853	109.572	107.642	111.595	144.762	144.252	143.587	143.109	42.8163	224.112	225.952	216.06	166.313	59.0912	99.4226	104.039
55.9022	113.525	109.948	109.293	113.937	96.2298	91.0003	95.2562	96.4438	110.879	107.267	114.102	116.362	174.116	178.073	171.66	179.125	74.494	74.8116	78.1871	79.212	32.0591	32.8537	34.0467	37.1864	55.9022	130.995	132.746	134.475	138.03	146.513	147.955	147.861	147.516	109.835	109.561	107.439	111.31	144.713	144.305	143.317	142.81	42.8414	224.399	225.02	215.82	165.598	59.1342	99.2687	104.169
55.9416	113.412	110.059	109.163	113.993	96.2846	91.0847	95.3331	96.4206	110.929	107.156	114.029	116.454	174.186	178.139	171.531	179.245	74.5835	74.8192	78.1168	79.2872	32.0356	32.7823	33.9288	37.2171	55.9416	130.917	132.744	134.395	138.445	146.848	147.825	147.678	147.395	109.724	109.522	107.392	111.619	144.266	144.114	143.255	142.684	42.8665	223.31	225.265	215.585	165.768	59.1772	99.0319	103.67
55.9811	113.403	109.733	109.087	113.89	96.2981	90.9574	95.5093	96.4443	110.993	107.166	114.074	116.459	174.17	177.943	171.345	179.438	74.7125	74.9422	78.0792	79.2247	32.054	32.8212	33.7995	37.2458	55.9811	130.985	132.581	134.186	137.97	146.388	147.63	147.664	147.438	109.864	109.45	107.511	111.737	144.328	143.887	143.364	142.82	42.8916	223.326	224.298	215.114	165.114	59.2202	98.7672	103.922
56.0205	112.843	110	108.86	113.82	96.0475	91.2407	95.5268	96.3818	110.716	107.141	113.968	116.4	173.971	177.7	171.116	179.08	74.6348	74.9016	78.158	79.1653	31.9613	32.8122	33.8461	37.1314	56.0205	130.481	132.609	134.409	138.178	146.322	147.71	147.657	147.398	109.852	109.2	107.422	111.716	144.376	143.791	143.211	142.735	42.9167	223.127	225.33	215.649	165.878	59.2632	98.513	103.524
56.06	113.063	109.888	108.81	113.665	96.0292	90.9457	95.3016	96.4803	110.565	106.925	113.743	116.16	173.55	177.578	170.988	178.843	74.3792	74.7258	78.1213	79.0844	31.9944	32.7919	33.7214	37.023	56.06	130.499	132.15	134.087	138.027	146.519	147.63	147.331	147.059	109.826	109.114	107.387	111.64	144.034	143.786	143.073	142.698	42.9418	223.806	224.015	214.787	164.973	59.3062	98.5053	103.253
56.0994	112.831	109.606	108.686	113.539	96.2218	90.7822	95.3432	96.4879	110.573	107.062	113.559	115.871	173.194	177.401	170.743	178.834	74.387	74.5706	78.1559	79.0242	32.0206	32.8483	33.6915	37.0073	56.0994	130.313	132.56	134.181	138.082	146.553	147.78	147.256	147.129	109.912	109.366	107.058	111.488	143.777	143.561	143.035	142.795	42.9669	222.878	224.443	215.43	165.538	59.3492	98.5152	102.862
56.1389	112.852	109.585	108.582	113.41	96.147	90.86	95.3606	96.3818	110.307	107.008	113.552	115.921	173.293	177.065	170.517	178.565	74.3714	74.7307	78.2434	79.0523	32.0391	32.7102	33.7307	36.9654	56.1389	130.313	132.149	133.86	137.676	146.311	147.807	147.367	147.005	109.904	109.224	107.047	111.446	144.032	143.314	142.833	142.539	42.992	223.049	223.785	214.396	164.652	59.3922	98.1255	102.857
56.1783	112.859	109.468	108.533	113.142	96.018	90.763	95.2543	96.3653	110.128	106.739	113.684	116.004	173.267	176.836	170.394	178.113	74.1982	74.8177	78.0684	78.874	32.021	32.6537	33.773	36.9778	56.1783	129.977	132.254	133.814	137.589	146.267	147.726	147.411	146.667	109.761	109.059	107.307	111.413	143.971	143.38	142.592	142.139	43.0171	222.399	224.275	214.874	165.185	59.4352	97.6693	102.441
56.2178	112.753	109.133	108.697	113.111	96.0522	90.7072	95.1878	96.3859	110.086	106.592	113.486	115.889	173.1	176.868	170.125	177.716	74.2146	74.6623	77.9399	78.7846	31.9371	32.728	33.778	36.9885	56.2178	130.081	132.21	133.726	137.372	146.073	147.377	147.283	146.512	109.647	109.217	107.321	111.433	143.982	143.436	142.482	142.095	43.0422	222.674	223.367	214.652	164.22	59.4782	97.5589	102.554
56.2572	112.654	108.867	108.869	113.133	96.0336	90.5897	95.1174	96.3706	110.008	106.45	113.172	115.828	173.007	176.833	170.119	177.707	74.3297	74.6436	78.0712	78.9263	31.9312	32.5862	33.8175	36.9584	56.2572	130.116	132.017	133.641	137.321	146.082	147.003	147.098	146.749	109.537	109.225	107.242	111.507	144.055	143.393	142.453	142.108	43.0673	222.153	224.428	214.599	164.596	59.5212	97.5083	102.251
56.2967	112.345	109.309	108.563	112.912	95.812	90.5895	95.1766	96.2377	110.078	106.37	113.168	115.705	172.845	176.531	170.102	177.609	74.2317	74.6134	78.0032	78.7827	31.8365	32.5064	33.793	36.8463	56.2967	130.149	132.029	133.609	137.461	145.972	147.106	146.994	146.808	109.579	109.254	107.038	111.496	143.877	143.412	142.403	142.032	43.0924	222.139	223.574	213.947	164.258	59.5642	97.5326	102.158
56.3361	112.355	109.099	108.431	112.985	95.8465	90.4091	95.253	96.1792	110.082	106.239	113.159	115.716	172.632	176.304	170.092	177.521	74.1497	74.6939	77.8193	78.6993	31.7059	32.6301	33.7202	36.7882	56.3361	129.918	131.677	133.433	137.327	145.611	147.305	147.03	146.532	109.737	109.294	107.103	111.326	143.966	143.459	142.093	142.036	43.1175	221.502	223.805	213.918	164.326	59.6072	97.1095	101.679
56.3756	112.261	108.991	108.306	112.955	95.8653	90.3963	94.9551	96.2982	109.769	106.226	113.067	115.753	172.508	176.296	169.865	177.692	74.2134	74.5955	77.7888	78.6143	31.8676	32.6166	33.6235	36.647	56.3756	129.593	131.388	133.467	137.097	145.82	147.275	146.861	146.633	109.721	109.068	107.171	111.311	143.764	143.326	142.183	141.903	43.1426	221.431	222.535	213.531	163.807	59.6502	96.8394	101.894
56.415	112.091	108.932	107.964	112.93	95.8476	90.5078	94.8589	96.331	109.543	106.221	112.93	115.589	172.653	176.312	169.605	177.742	74.166	74.7442	77.8577	78.8315	31.747	32.5953	33.7335	36.7754	56.415	129.659	131.405	133.498	136.771	145.97	147.184	146.773	146.657	109.642	108.851	106.894	111.43	143.587	142.83	142.379	141.816	43.1677	220.837	222.91	213.549	164.155	59.6932	96.6915	101.277
56.4545	111.922	108.917	108.146	112.73	95.7633	90.4524	95.2757	96.0491	109.547	106.173	112.873	115.549	172.322	175.958	169.486	177.362	74.1154	74.7836	77.9045	78.7643	31.6558	32.4177	33.649	36.7987	56.4545	129.323	131.325	133.327	136.872	145.774	147.018	146.826	146.58	109.576	108.886	107.041	111.292	143.577	142.766	142.012	141.877	43.1928	221.012	221.973	212.684	163.437	59.7362	96.8094	101.298
56.494	112.032	108.721	107.817	112.542	95.5685	90.3929	95.0545	95.9394	109.372	105.867	112.816	115.357	172.272	175.712	169.589	176.846	74.2121	74.6085	77.745	78.6856	31.566	32.4958	33.5216	36.6947	56.494	129.226	131.094	132.846	136.528	145.351	146.827	146.423	146.342	109.616	109.022	107.315	111.196	143.491	143.076	142.115	141.737	43.2179	220.074	222.667	212.767	163.384	59.7792	96.6846	100.797
56.5334	111.521	108.53	107.986	112.188	95.8924	90.3947	95.1232	96.066	109.48	105.994	112.561	114.768	171.851	175.661	169.174	176.712	74.1133	74.5852	77.9946	78.522	31.5686	32.4025	33.3668	36.6251	56.5334	129.35	130.965	132.678	136.53	145.692	147.28	146.512	146.254	109.564	109.222	106.979	111.031	143.212	142.794	142	141.452	43.243	220.162	222.056	212.522	163.248	59.8222	96.4449	101.196
56.5729	111.475	108.412	107.702	111.813	95.6754	90.0022	95.3472	96.1816	109.368	105.831	112.594	114.986	171.951	175.398	168.919	176.668	74.0803	74.3729	77.8891	78.7587	31.7068	32.5482	33.5406	36.7528	56.5729	129.526	130.607	132.425	136.249	145.736	146.856	146.523	146.028	109.393	109.245	106.991	111.011	143.223	142.629	141.75	141.436	43.2681	220.391	221.882	212.587	163.241	59.8653	96.2768	100.672
56.6123	111.644	108.661	107.766	112.176	95.6484	90.5868	95.1524	95.9852	109.173	105.713	112.634	114.866	171.894	175.188	169.203	176.451	74.1137	74.4882	77.9727	78.809	31.7767	32.485	33.4968	36.6553	56.6123	129.158	130.889	132.748	136.52	145.627	146.568	146.371	145.849	109.147	109.264	106.933	111.227	142.909	142.42	141.662	141.33	43.2932	220.327	221.307	211.957	163.001	59.9083	95.8835	100.521
56.6518	111.512	108.399	107.6	112.06	95.5553	90.2421	94.9203	96.0187	108.987	105.386	112.492	114.558	171.278	175.273	168.674	176.175	73.9761	74.58	78.1762	78.539	31.5971	32.2102	33.4614	36.4808	56.6518	129.355	130.776	132.613	136.281	145.322	146.456	146.154	145.8	109.091	109.315	106.747	111.392	143.009	142.472	141.346	141.443	43.3183	220.571	222.272	212.543	163.246	59.9513	95.8325	100.201
56.6912	110.927	108.337	107.533	112.099	95.8573	90.3295	94.8254	95.9662	109.105	105.56	112.28	114.458	171.26	174.872	168.679	175.887	73.8234	74.2754	77.9668	78.5474	31.6001	32.1125	33.3418	36.4955	56.6912	129.032	130.783	132.431	136.017	145.159	146.737	146.269	145.772	109.375	108.99	106.938	111.255	143.065	142.579	141.355	141.318	43.3434	219.941	221.269	212.132	162.259	59.9943	95.6267	100.052
56.7307	110.826	107.998	107.154	111.553	95.8528	90.213	94.796	96.0289	108.996	105.639	112.507	114.121	171.031	174.763	168.513	175.878	74.0518	74.4689	77.8405	78.4294	31.382	32.29	33.2971	36.4281	56.7307	129.037	130.572	132.22	135.645	144.849	146.529	146.18	146.012	109.385	109.061	106.798	111.131	143.032	142.386	141.105	141.085	43.3685	219.796	220.728	211.449	162.507	60.0373	95.2476	99.4157
56.7701	111.28	108.089	107.553	111.9	95.8264	90.0581	94.9278	95.9518	108.817	105.324	111.895	114.309	170.733	174.497	168.437	175.721	74.0688	74.5156	77.7976	78.3326	31.4186	32.3531	33.2158	36.3267	56.7701	128.386	130.35	132.14	135.746	144.916	146.147	145.782	145.673	109.314	109.139	106.903	111.145	142.701	142.353	141.056	140.895	43.3936	219.553	220.336	211.138	162.188	60.0803	94.7679	99.8395
56.8096	111.111	107.851	107.17	111.46	95.5259	90.147	94.8001	95.937	108.422	105.379	112.061	114.169	170.878	174.419	168.035	175.866	73.9382	74.4486	77.9388	78.4508	31.5294	32.3033	33.3483	36.5914	56.8096	128.603	130.12	131.853	135.521	144.423	145.762	145.829	145.5	109.372	108.838	106.819	111.068	142.667	142.503	141.16	141.206	43.4187	218.923	220.957	211.142	161.933	60.1233	94.6825	99.2044
56.849	111.139	107.551	107.106	111.624	95.5172	90.4261	94.923	95.8426	108.751	105.168	111.739	114.056	170.905	174.3	168.745	175.9	73.9495	74.1917	77.8145	78.5967	31.6235	32.139	33.2904	36.4119	56.849	128.282	129.858	131.926	135.697	145.045	145.943	145.843	145.614	109.234	108.796	106.758	110.827	142.135	141.901	141.062	140.553	43.4438	219.04	220.529	210.675	161.922	60.1663	94.6018	99.3988
56.8885	110.769	107.287	106.963	111.585	95.3085	90.1858	94.7265	95.7533	108.693	104.868	111.421	114.049	169.895	174.01	168.004	175.502	73.8712	74.3163	77.5868	78.5574	31.5396	32.3111	33.2915	36.3575	56.8885	128.536	129.784	131.761	135.088	144.784	146.049	145.682	145.216	109.378	108.934	106.66	111.157	142.292	141.614	140.934	140.629	43.4689	218.959	220.17	210.436	161.658	60.2093	94.2418	98.979
56.9279	110.573	107.522	106.906	111.262	95.4018	90.1836	94.7563	95.7231	108.208	104.89	111.626	113.875	170.321	173.525	167.431	175.029	73.8594	74.3228	77.5351	78.5248	31.4588	32.225	33.1861	36.3639	56.9279	127.882	129.841	131.754	135.504	144.51	145.585	145.453	145.174	109.258	108.823	106.757	111.046	142.187	141.79	140.83	140.424	43.494	218.621	219.839	210.082	161.402	60.2523	94.2226	99.2601
56.9674	110.326	107.241	106.776	111.104	95.4276	90.2118	94.9037	95.8453	108.353	104.713	111.664	113.682	169.982	173.867	167.299	175.02	74.1153	74.3567	77.7185	78.4401	31.3143	32.1552	33.2347	36.3063	56.9674	128.148	129.449	131.366	135.119	144.252	145.67	145.146	144.933	109.439	108.872	106.954	111.129	142.131	141.468	140.447	140.364	43.5191	218.522	219.889	209.991	161.593	60.2953	93.8819	98.5883
57.0068	110.124	107.263	106.898	111.105	95.5267	90.0655	94.8143	95.8366	108.111	104.73	111.301	113.785	169.58	173.285	167.143	174.773	73.8066	74.5531	77.8145	78.6185	31.3616	32.0486	33.1307	36.2589	57.0068	128.145	129.714	131.535	135.449	144.512	145.447	145.522	145.118	109.237	108.807	106.635	110.732	141.785	141.489	140.598	140.009	43.5442	218.517	219.486	209.98	161.338	60.3383	93.8704	98.9888
57.0463	110.086	107.202	106.577	110.857	95.1721	89.7911	94.9139	95.6882	108.197	104.66	111.49	113.194	169.379	173.117	167.251	174.752	73.7281	74.3167	77.6626	78.6391	31.2156	32.1788	33.0307	36.372	57.0463	128.192	129.525	131.209	134.934	144.339	145.612	145.699	144.806	108.997	108.782	106.775	111.22	141.951	141.777	141.011	140.407	43.5693	218.249	219.138	209.923	161.047	60.3813	93.4528	98.2535
57.0857	109.826	107.345	106.67	110.702	95.2514	89.6579	94.7883	95.8977	107.987	104.705	111.381	113.459	169.211	172.719	166.502	174.186	74.148	74.1015	77.5267	78.7798	31.2341	32.0875	33.1001	36.1646	57.0857	127.88	129.635	131.165	135.089	144.067	145.351	145.441	145.027	109.138	108.889	106.96	110.875	142.157	141.62	140.307	139.916	43.5944	217.883	218.999	210.01	161.112	60.4243	93.5802	98.3659
57.1252	109.797	107.015	106.437	110.505	95.5908	89.4614	94.7342	95.8401	107.881	104.382	111.198	113.481	169.307	172.599	166.478	174.462	74.0669	74.2652	77.5852	78.4312	31.2547	32.0773	32.9698	36.2301	57.1252	127.685	129.285	130.785	134.41	143.596	145.363	145.399	144.697	109.192	108.961	106.674	110.784	141.952	141.227	140.215	140.182	43.6195	218.102	218.311	209.747	161.043	60.4673	93.1749	97.6534
57.1647	109.767	107.017	106.314	110.71	95.2332	89.8519	94.9833	95.7873	107.815	104.593	110.857	113.173	169.146	172.669	166.495	173.799	73.8806	74.3165	77.6806	78.2604	31.2899	31.9835	32.9857	36.1057	57.1647	127.359	129.363	130.822	134.876	144.039	145.255	145.099	144.7	109.055	108.85	106.821	110.638	141.599	141.533	140.482	139.98	43.6446	217.475	218.689	209.465	160.885	60.5103	93.1121	97.5985
57.2041	109.582	106.754	105.83	110.158	95.115	89.7273	94.7462	95.6668	107.622	104.049	110.745	113.107	168.698	172.565	166.584	173.383	73.6946	74.4372	77.4532	78.6868	31.1623	32.003	33.0505	36.0396	57.2041	127.12	128.823	130.608	134.306	144.001	145.229	144.841	144.395	109.021	109.045	106.606	110.977	141.463	141.239	140.12	140.137	43.6697	217.09	217.724	208.979	160.16	60.5533	92.5148	97.0859
57.2436	109.462	106.761	106.207	110.574	95.4617	89.548	94.6565	95.6796	107.716	104.359	110.656	113.15	169.511	172.394	166.128	173.536	73.9175	74.4428	77.7615	78.5979	31.0332	32.0362	33.0424	36.0064	57.2436	127.416	128.693	130.466	134.357	143.76	145.181	144.929	144.456	108.906	108.398	107.084	110.383	141.611	140.875	140.005	139.472	43.6948	217.448	217.977	209.198	160.575	60.5963	92.4288	97.5024
57.283	109.461	106.507	105.868	110.213	95.4645	89.4041	94.7005	95.817	107.516	104.311	110.393	113.024	168.19	171.79	166.137	173.392	73.8602	74.2766	77.3653	78.5617	31.1644	31.8416	32.9352	36.21	57.283	127.365	128.386	130.37	134.108	143.495	144.88	144.629	144.249	109.154	108.92	106.868	110.755	141.583	140.84	140.204	139.678	43.7199	216.777	217.665	208.546	160.161	60.6393	91.9879	96.7198
57.3225	109.072	106.264	105.805	109.797	95.5464	89.7079	94.4657	95.9016	107.344	103.785	110.438	113.058	168.42	171.791	165.672	172.982	73.9398	74.4938	77.4128	78.71	31.2317	32.0027	33.0366	36.1106	57.3225	127.067	128.684	130.379	134.279	143.797	144.665	144.561	144.005	108.803	108.915	107.119	110.818	141.161	140.766	140.286	139.768	43.745	216.658	217.945	208.379	159.805	60.6823	91.9661	96.8975
57.3619	109.128	106.188	105.736	109.691	95.2228	89.3838	94.4225	95.834	107.375	103.749	110.252	112.871	168.163	171.697	165.686	173.168	74.0392	74.1899	77.3664	78.2539	31.1272	31.9545	32.8678	35.8618	57.3619	126.946	128.107	129.79	133.843	143.411	144.293	144.076	143.732	108.966	108.644	106.659	110.837	140.903	140.503	139.561	139.621	43.7701	216.703	217.35	207.77	159.597	60.7253	91.6528	96.2584
57.4014	109.212	106.599	105.663	110.005	94.984	89.2602	94.5537	95.3771	107.061	103.804	110.073	112.383	168.26	171.237	165.241	172.763	73.8065	74.3714	77.3158	78.2591	30.9362	31.9128	32.7616	35.9422	57.4014	126.803	128.215	130.13	134.158	143.815	144.315	144.018	143.657	109.24	108.625	106.639	111.106	141.165	140.511	140.13	139.246	43.7952	215.896	217.817	207.983	159.949	60.7683	91.5975	96.3607
57.4408	109.176	106.069	105.249	109.615	95.063	89.2164	94.5169	95.5836	107.034	103.728	110.01	112.363	167.475	171.578	165.2	172.387	74.0824	74.0816	77.5361	78.5487	31.0039	31.8331	32.8003	35.9184	57.4408	126.719	127.9	129.421	133.43	143.555	144.123	143.74	143.602	109.189	108.79	106.596	110.928	140.998	140.632	139.69	139.214	43.8203	215.727	216.864	207.818	159.304	60.8114	91.1575	95.7733
57.4803	109.125	106.243	105.408	109.491	95.0869	89.4935	94.3954	95.4665	106.877	103.326	110.04	112.381	167.685	171.316	165.103	172.121	73.8837	74.3266	77.2776	78.3821	31.0688	31.7447	32.7396	35.9936	57.4803	126.861	128.009	129.846	134.119	143.446	144.005	143.802	143.589	108.92	108.61	106.659	110.636	140.655	140.517	139.324	138.902	43.8454	215.36	217.204	207.947	159.163	60.8544	91.0127	96.2801
57.5197	108.885	105.68	105.085	109.166	94.906	89.3465	94.5507	95.394	106.569	103.376	109.976	112.208	167.403	170.848	164.87	172.208	73.9493	74.0739	77.4335	78.3359	30.923	31.6651	32.6581	35.8791	57.5197	126.634	127.696	129.338	133.449	143.281	144.05	143.969	143.303	109.231	108.847	106.701	110.951	140.742	140.034	139.692	139.064	43.8705	215.546	216.191	207.609	158.959	60.8974	90.8559	95.5334
57.5592	108.511	105.503	105.326	109.373	95.2331	89.3071	94.6773	95.8294	106.66	103.262	109.994	112.342	166.882	170.765	164.374	171.991	73.853	74.0862	77.4511	78.3861	30.913	31.6497	32.6582	35.8475	57.5592	126.447	127.472	129.199	133.627	143.399	144.044	143.949	143.563	109.037	108.575	106.769	110.734	140.598	139.908	139.604	138.477	43.8956	215.317	216.698	207.762	159.131	60.9404	90.7408	95.4434
57.5986	108.47	105.423	104.809	108.977	95.1304	89.4806	94.5194	95.5399	106.386	103.17	109.885	112.023	166.905	170.675	164.206	171.52	73.7016	74.032	77.2544	78.2964	31.0369	31.7773	32.5882	35.6365	57.5986	126.204	127.283	129.044	133.151	143.037	143.607	143.644	143.175	109.023	108.668	106.54	110.847	140.098	140.205	138.997	138.736	43.9207	215.197	215.68	207.309	158.635	60.9834	90.3772	94.7337
57.6381	108.433	105.606	104.658	109.099	95.1525	89.2999	94.4719	95.5284	106.391	103.204	109.354	111.809	166.548	170.203	164.169	171.234	73.7612	73.9939	77.4268	78.4397	30.8962	31.6528	32.6082	35.7148	57.6381	126.19	127.802	129.357	133.766	143.3	143.867	143.818	143.454	108.88	108.451	106.572	110.611	140.383	140.025	139.17	138.658	43.9458	214.769	216.281	207.281	159.145	61.0264	90.1799	95.058
57.6775	108.316	105.434	104.393	108.896	94.8697	89.2782	94.3849	95.5893	106.275	102.921	109.568	111.861	166.734	170.002	164.039	171.309	73.6981	73.9492	77.5407	78.3738	31.0351	31.4901	32.5232	35.7189	57.6775	126.07	127.531	128.868	133.249	142.536	143.751	143.261	142.914	108.989	108.482	106.333	110.872	140.709	139.737	139.009	138.904	43.9709	215.066	215.412	206.933	158.276	61.0694	90.0591	94.3863
57.717	107.919	105.383	104.237	109.091	95.1486	89.2103	94.5354	95.5798	106.354	102.476	109.358	111.486	166.363	169.707	163.582	170.815	73.7202	74.0856	77.3473	78.1181	30.9612	31.4876	32.4594	35.6594	57.717	125.783	127.104	128.91	132.946	142.503	143.584	143.422	143	108.979	108.893	106.78	110.639	140.081	139.997	138.698	138.597	43.996	214.287	216.208	206.926	158.779	61.1124	89.8233	94.5241
57.7564	107.998	104.93	104.319	108.698	95.2298	89.123	94.6071	95.4612	106.224	102.765	109.123	111.583	165.779	169.661	163.469	170.916	73.82	74.1896	77.5495	78.1686	30.7681	31.3074	32.5611	35.5743	57.7564	125.74	126.909	128.57	132.075	142.167	143.048	142.953	142.534	109.109	108.657	106.413	110.512	140.051	139.49	138.335	138.369	44.0211	214.232	215.287	206.358	157.985	61.1554	89.4071	94.0359
57.7959	107.801	104.903	103.917	108.592	94.9091	89.2196	94.3929	95.3542	106.036	102.436	109.279	111.351	165.684	169.375	163.052	170.479	73.6465	74.3279	77.4913	78.2562	30.7824	31.4421	32.5374	35.6882	57.7959	125.549	127.042	128.601	132.838	142.047	143.441	142.951	142.512	109.168	108.242	106.336	110.61	139.869	139.567	138.348	137.982	44.0462	213.888	215.888	206.337	158.119	61.1984	89.0483	93.5304
57.8353	107.785	104.784	103.897	108.161	94.9364	89.1131	94.5171	95.2141	105.821	102.456	109.11	111.212	165.856	169.327	162.883	170.477	73.7018	74.2007	77.3285	78.196	30.6522	31.4716	32.5922	35.3701	57.8353	125.217	126.491	128.257	132.208	141.489	143.135	142.742	142.59	109.094	108.291	106.261	110.863	139.885	139.367	138.681	138.088	44.0713	213.98	215.404	205.661	157.563	61.2414	88.8758	93.3335
57.8748	107.572	104.951	104.127	108.283	95.0899	89.0617	94.5983	95.4075	105.595	102.202	109.356	111.138	165.659	169.023	162.753	170.1	73.5681	74.0488	77.2724	78.2755	30.7386	31.4146	32.5569	35.2972	57.8748	124.908	126.686	128.495	132.34	141.84	143.071	142.792	142.656	108.954	108.941	106.55	110.262	139.464	139.35	138.391	138.003	44.0964	214.311	215.802	205.968	157.94	61.2844	88.5022	92.6915
57.9143	107.52	104.52	103.815	108.038	94.9573	89.181	94.4532	95.6123	105.562	102.186	109.009	111.011	165.271	168.617	162.487	169.625	73.5862	74.0514	77.109	78.1497	30.6559	31.3493	32.4785	35.6877	57.9143	124.851	126.046	128.18	131.909	141.365	142.734	142.556	142.071	108.956	108.503	106.371	110.645	139.498	139.195	138.181	138.22	44.1215	214.096	215.158	205.45	157.171	61.3274	88.5845	92.8719
57.9537	107.338	105.149	103.744	108.431	94.7696	89.0453	93.9424	95.5033	105.614	101.915	108.845	110.826	164.858	168.426	162.147	169.492	73.6744	74.0042	77.2773	78.2078	30.6624	31.3252	32.4054	35.5049	57.9537	124.902	126.401	128.106	131.968	141.247	142.862	142.449	142.05	109.022	108.671	106.643	110.804	139.107	138.578	138.335	137.589	44.1466	213.025	214.797	205.408	157.618	61.3704	88.1364	91.9955
57.9932	107.38	104.383	103.631	107.774	94.7977	89.1201	94.1561	95.3514	105.33	101.875	108.515	110.548	164.647	168.033	162.221	169.098	73.5857	74.0252	77.2908	78.2586	30.5954	31.259	32.4683	35.4513	57.9932	124.689	125.901	127.629	131.392	140.765	142.407	142.278	141.769	109.116	108.387	106.504	110.63	139.32	138.499	138.118	137.654	44.1717	213.662	213.728	204.984	156.837	61.4134	88.1215	92.6342
58.0326	106.929	104.284	103.345	107.905	95.1048	88.9394	94.2814	95.2988	105.103	102.019	108.325	110.45	164.328	167.97	161.786	169.131	73.5658	73.999	77.1403	78.1615	30.6199	31.213	32.3456	35.3292	58.0326	124.827	126.251	127.846	131.733	141.817	142.624	142.388	141.759	109.198	108.421	106.5	110.602	139.355	138.484	137.654	137.417	44.1968	212.662	214.615	205.093	157.601	61.4564	87.6505	91.7511
58.0721	106.804	103.815	103.069	107.472	95.0008	88.7556	94.3885	95.4462	105.083	101.707	108.12	110.59	164.067	167.935	161.653	169.146	73.3485	74.0002	77.2845	78.4208	30.5781	31.192	32.3283	35.4869	58.0721	124.701	125.73	127.381	131.224	140.908	142.361	142.049	141.459	109.029	108.457	106.552	110.71	139.283	138.433	137.575	137.327	44.2219	212.91	213.52	204.19	157.024	61.4994	87.3481	91.7861
58.1115	106.764	104.298	103.069	107.444	94.892	88.9369	94.1143	95.4222	105.075	101.631	108.063	110.46	163.97	167.32	161.38	168.567	73.6294	74.1465	77.2754	78.2166	30.4509	31.2309	32.2848	35.3239	58.1115	124.351	125.375	127.44	131.206	141.447	142.151	142.171	141.624	108.857	108.494	106.395	110.634	139.084	138.296	137.553	137.012	44.247	212.69	214.573	204.787	157.009	61.5424	86.9717	91.1146
58.151	106.372	103.937	102.9	107.196	94.8335	88.7795	94.2628	95.3973	105.002	101.538	107.957	110.208	163.856	166.975	161.174	167.999	73.6159	74.1414	77.2869	78.271	30.2953	31.2578	32.2825	35.3665	58.151	124.196	124.964	126.801	130.928	140.947	142.036	141.599	141.06	109.263	108.478	106.376	110.6	138.764	138.164	137.578	137.073	44.2721	212.789	213.29	204.118	156.583	61.5854	87.2161	91.5854
58.1904	106.575	103.825	103.41	107.259	94.713	88.6548	94.3096	95.2644	104.766	101.447	107.708	110.076	163.558	166.97	161.432	167.818	73.4408	74.0703	77.2286	78.2684	30.3773	31.3377	32.172	35.3804	58.1904	123.821	125.263	127.103	130.845	140.941	142.127	141.348	141.004	108.794	108.368	106.315	110.635	138.699	138.045	137.332	136.929	44.2972	212.095	213.633	204.591	157.285	61.6284	86.6963	90.7893
58.2299	106.265	103.416	102.958	106.825	94.8474	88.5824	94.1375	95.1963	104.592	101.233	107.571	110.139	163.445	166.579	161.181	167.804	73.4009	74.094	77.1141	78.1151	30.4798	31.3784	32.2397	35.2067	58.2299	123.842	124.786	126.776	130.505	140.215	141.546	141.064	140.906	108.763	108.412	106.376	110.593	138.5	138.054	137.146	136.878	44.3223	212.501	212.668	203.487	156.199	61.6714	86.6482	90.7969
58.2693	105.945	103.307	102.593	106.734	94.9516	88.4963	94.0957	95.4489	104.564	101.229	107.359	109.835	163.21	166.369	160.812	167.8	73.4837	74.1174	76.9703	78.0198	30.4389	31.3033	32.1833	35.1841	58.2693	123.732	124.866	126.96	131.014	140.706	141.496	141.144	140.831	108.77	108.61	106.161	110.705	138.357	137.966	137.049	136.699	44.3474	211.699	213.297	203.785	156.364	61.7144	86.3185	90.2253
58.3088	105.886	103.015	102.383	106.632	94.7699	88.4273	93.9895	95.4783	104.495	101.099	107.195	109.462	162.66	166.309	160.505	167.596	73.431	74.0751	76.992	77.8893	30.3697	31.2007	32.0427	35.2113	58.3088	123.565	124.488	126.522	130.415	140.27	141.226	140.928	140.424	108.727	108.588	106.215	110.843	138.189	137.715	136.887	136.689	44.3725	211.613	212.261	203.113	155.589	61.7575	85.8942	90.4671
58.3482	105.809	103.208	102.086	106.836	94.7862	88.6013	94.1602	95.0696	104.504	100.861	107.148	109.672	162.357	165.976	160.099	167.121	73.3189	73.9447	77.1142	77.8311	30.3221	31.0678	32.1281	35.0583	58.3482	123.321	124.755	126.329	130.38	140.018	141.363	140.816	140.393	108.733	108.438	106.359	110.51	138.086	137.589	137.047	136.414	44.3976	211.46	213.177	203.576	156.28	61.8005	85.6363	89.8676
58.3877	105.639	102.913	101.937	106.518	94.7292	88.5939	94.1704	94.7946	104.33	100.936	106.957	109.687	162.297	165.831	159.8	166.73	73.4032	73.8214	77.0306	78.062	30.2816	30.9454	32.1235	35.0111	58.3877	123.167	124.194	126.023	129.973	139.616	141.005	140.597	140.179	108.677	108.444	106.253	110.283	137.988	137.499	136.819	136.395	44.4227	211.961	212.342	203.117	155.937	61.8435	85.6509	89.853
58.4271	105.506	102.575	101.985	106.192	94.6297	88.4857	94.0395	94.8107	104.064	100.911	106.801	109.355	161.918	165.696	159.528	166.616	73.2718	73.8634	76.9781	78.0837	30.2379	30.9798	31.9692	34.9777	58.4271	122.798	124.37	126.057	129.985	139.539	140.924	140.353	139.88	108.749	108.183	106.251	110.306	137.656	137.391	136.46	136.305	44.4478	210.861	212.379	203.202	156.192	61.8865	85.3768	89.2597
58.4666	105.343	102.453	101.789	106.025	94.4128	88.3593	94.062	94.854	104.077	100.598	106.682	109.337	161.525	165.471	159.496	166.433	73.2593	73.9469	76.9309	77.9417	30.2231	31.056	31.9157	34.8559	58.4666	122.649	124.056	125.65	129.604	139.188	140.629	140.288	139.673	108.914	108.095	106.314	110.463	137.589	137.243	136.318	135.934	44.4729	211.068	211.565	202.414	155.393	61.9295	85.1438	89.5932
58.506	105.153	102.423	101.571	105.835	94.2822	88.328	94.1122	94.8961	103.955	100.34	106.556	109.316	161.529	165.221	159.359	165.995	73.3983	73.7861	76.8432	77.9323	30.1978	30.9723	31.9116	34.8677	58.506	122.5	123.58	125.137	129.195	138.802	140.207	140.248	139.494	108.945	108.28	106.307	110.538	137.437	137.038	136.059	135.784	44.498	210.732	212.326	202.803	155.467	61.9725	84.7726	88.8144
58.5455	105.055	102.421	101.681	105.946	94.499	88.4549	94.044	95.0689	103.664	100.332	106.511	108.865	161.307	164.812	159.074	165.675	73.205	73.7301	76.9111	77.899	30.1448	30.9439	31.7769	34.8007	58.5455	122.431	123.315	124.995	129.409	138.974	140.485	139.966	139.335	108.879	108.42	106.337	110.355	136.981	136.769	136.051	135.64	44.5231	210.33	211.508	202.429	154.951	62.0155	84.598	89.1459
58.585	104.944	102.15	101.216	105.746	94.444	88.3621	93.7705	94.9886	103.653	100.233	106.473	108.625	160.829	164.562	158.795	165.252	73.2062	73.9015	76.9564	78.0485	30.1251	30.8206	31.8139	34.7735	58.585	122.389	123.106	125.06	129.027	138.812	140.188	139.667	138.961	108.745	108.502	106.359	110.258	137.081	136.648	135.872	135.524	44.5482	210.173	211.955	202.539	155.102	62.0585	84.2217	88.3727
58.6244	104.624	101.993	101.182	105.355	94.4015	88.3065	93.6875	94.8972	103.335	99.9795	106.402	108.567	160.528	164.315	158.296	165.051	73.2924	73.7549	76.8018	77.8214	30.0742	30.693	31.7686	34.8715	58.6244	122.065	123.042	124.987	128.792	138.599	139.712	139.718	139.05	108.673	108.312	106.322	110.375	137.06	136.648	135.706	135.432	44.5733	210.371	210.797	202.178	154.701	62.1015	84.0227	88.4537
58.6639	104.27	101.771	101.023	105.052	94.3214	88.2092	93.6933	94.7921	103.127	99.8518	106.126	108.586	160.151	164.04	158.31	165.085	73.2852	73.6767	76.8792	77.8056	29.9375	30.7706	31.7805	34.8114	58.6639	121.751	122.668	124.645	128.492	138.145	139.672	139.602	139.129	108.659	108.176	106.277	110.543	136.635	136.546	135.767	135.263	44.5984	209.726	211.3	202.383	155.188	62.1445	83.7684	87.7922
58.7033	104.286	101.545	100.86	104.746	94.3957	88.2311	93.6319	94.8781	103.227	99.7783	105.959	108.507	159.949	163.966	158.056	164.929	73.1078	73.6808	76.7392	77.7698	29.8469	30.831	31.7406	34.6724	58.7033	121.743	122.51	124.733	128.726	138.18	139.549	139.29	138.72	108.332	108.093	106.142	110.39	136.244	136.619	135.479	134.941	44.6235	209.994	210.38	201.143	154.727	62.1875	83.6	88.0034
58.7428	104.143	101.399	100.702	104.362	94.1406	88.1775	93.6507	94.8493	102.927	99.4821	105.749	108.259	159.75	163.54	157.707	164.872	73.0554	73.6894	76.7881	77.8037	29.8512	30.8384	31.7055	34.6885	58.7428	121.402	121.863	124.023	128.139	137.956	138.898	138.933	138.325	108.184	108.063	106.084	110.207	136.081	136.433	135.307	134.854	44.6486	209.756	210.618	201.796	154.631	62.2305	83.1114	87.2569
58.7822	103.909	101.234	100.692	104.423	94.1134	88.102	93.7107	94.8711	102.929	99.2838	105.453	107.923	159.428	162.801	156.933	164.217	73.1139	73.7111	76.5769	77.717	29.8344	30.7421	31.4815	34.6075	58.7822	121.54	121.834	124.235	128.255	137.677	139.171	138.899	138.485	108.249	108.041	106.267	110.024	135.93	136.087	135.281	134.67	44.6737	209.744	210.16	201.401	154.422	62.2735	83.1934	87.1148
58.8217	103.677	100.859	100.248	104.272	94.2524	87.9047	93.6029	94.6423	102.664	99.2042	105.459	107.846	158.957	162.738	157.057	163.883	73.212	73.7216	76.8996	77.731	29.9463	30.6738	31.5777	34.5732	58.8217	121.583	121.44	123.967	127.616	136.914	138.721	138.5	138.17	108.357	108.004	106.279	110.318	135.742	136.078	135.167	134.783	44.6988	209.286	210.791	201.554	154.41	62.3165	82.723	86.6297
58.8611	103.825	101.038	100.329	104.315	94.0092	88.1921	93.5764	94.5159	102.748	98.8903	105.309	107.545	158.786	162.438	156.956	163.692	73.1337	73.5064	76.8128	77.5395	29.8739	30.6853	31.4997	34.2748	58.8611	121.282	122.053	123.97	128.189	137.555	138.714	138.429	138.061	108.441	108.099	106.049	110.519	135.964	135.738	134.725	134.682	44.7239	209.35	209.924	200.819	153.894	62.3595	82.4255	86.7315
58.9006	103.562	100.662	99.945	104.064	94.0051	87.9762	93.5675	94.5568	102.72	98.9611	105.324	107.669	158.779	162.388	156.622	163.272	73.1503	73.5288	76.937	77.6067	29.8136	30.5677	31.4454	34.5358	58.9006	121.091	121.391	123.492	127.411	137.015	138.085	138.409	137.735	108.467	107.908	106.025	110.56	135.977	135.847	134.752	134.547	44.749	208.715	210.649	201.201	154.234	62.4025	81.8968	85.9087
58.94	103.239	100.795	99.9815	104.104	94.3201	88.0734	93.7617	94.8414	102.383	99.0159	105.448	107.61	158.769	162.063	156.094	163.05	73.182	73.5426	76.9808	77.367	29.9131	30.6999	31.4596	34.1932	58.94	121.043	121.54	123.54	127.974	137.364	138.538	138.204	137.91	108.459	107.929	105.994	110.126	135.655	135.528	134.801	134.178	44.7741	208.757	209.517	200.568	153.516	62.4455	81.5391	85.9243
58.9795	103.137	100.259	99.5918	103.707	94.0759	87.9864	93.4955	94.5969	102.12	98.5215	104.806	107.352	158.477	161.913	155.908	162.957	73.1482	73.3716	76.8258	77.6774	29.7342	30.4279	31.4708	34.2878	58.9795	120.655	120.822	122.484	126.725	136.53	137.834	137.432	137.548	108.614	107.648	106.063	110.336	135.26	135.35	134.487	133.817	44.7992	208.732	209.815	200.77	153.559	62.4885	81.4872	85.3688
59.0189	103.197	100.444	99.6788	103.989	93.94	87.7186	93.5628	94.7431	101.967	98.5457	104.825	107.126	158.04	161.642	155.403	162.528	72.7036	73.3661	76.6956	77.6005	29.8665	30.3387	31.4807	34.1659	59.0189	120.324	121.113	123.077	127.127	136.796	138.108	137.451	137.298	108.131	107.849	105.984	110.211	135.307	135.256	134.298	133.489	44.8243	208.648	209.149	199.911	153.23	62.5315	81.1893	85.5558
59.0584	102.821	99.8976	99.0915	103.308	93.5812	87.4257	93.4702	94.4398	101.968	98.1011	104.481	107.081	158.005	161.534	155.499	162.249	73.1551	73.6216	76.7187	77.7412	29.6711	30.2114	31.4551	34.2394	59.0584	120.39	120.656	122.497	126.275	135.908	137.562	137.333	137.051	108.29	107.886	105.853	109.938	134.923	135.128	134.152	133.422	44.8494	207.602	209.12	199.882	153.141	62.5745	80.9108	84.639
59.0978	102.491	99.9438	99.4217	103.519	93.9159	87.8604	93.4896	94.4865	101.877	98.5194	104.271	107.025	157.409	160.644	155.022	161.782	73.1074	73.579	76.4368	77.7983	29.7827	30.2384	31.4308	34.1165	59.0978	119.977	120.692	122.604	126.8	136.497	137.532	137.184	136.847	107.95	107.846	105.608	110.006	134.589	134.652	133.688	133.198	44.8745	207.764	208.441	199.734	152.735	62.6175	81.1444	85.2993
59.1373	102.446	99.5165	98.8376	102.844	93.8497	87.7945	93.3596	94.4319	101.69	98.2698	104.211	106.827	157.298	160.513	155.025	161.864	72.9373	73.2597	76.7514	77.4884	29.5921	30.1831	31.3789	34.1407	59.1373	119.59	120.1	122.082	125.972	135.812	136.868	136.966	136.434	108.102	108.054	105.9	110.374	134.386	134.46	133.884	133.324	44.8996	207.633	208.712	199.776	152.679	62.6606	80.7226	84.4159
59.1767	102.095	99.4352	98.9532	102.899	93.6945	87.5958	93.4439	94.201	101.573	98.2332	104.31	106.579	156.614	160.063	153.913	161.34	72.8454	73.2586	76.6885	77.4246	29.5827	30.1935	31.2825	34.2143	59.1767	119.612	120.607	122.391	126.22	135.853	137.179	136.794	136.706	108.089	107.498	105.773	110.027	134.252	134.201	133.492	132.868	44.9247	207.543	208.202	199.499	152.726	62.7036	80.3269	84.8623
59.2162	101.99	99.0596	98.8123	102.525	93.7491	87.4839	93.2953	93.8688	101.328	98.143	104.17	106.338	156.514	160.39	154.091	161.231	73.1957	73.1919	76.5749	77.4937	29.4312	30.2932	31.1661	34.0384	59.2162	119.09	120.167	121.922	125.323	135.254	137.015	136.662	136.069	108.141	107.712	105.563	109.973	134.454	134.24	133.301	133.019	44.9498	207.56	208.158	199.381	152.74	62.7466	79.8442	83.712
59.2557	101.951	99.1634	98.5572	102.692	93.4754	87.6037	93.2788	94.2996	101.321	97.9338	103.437	106.193	155.932	159.637	154.104	160.728	72.8568	73.2118	76.3784	77.3452	29.3393	30.1624	31.0007	33.8813	59.2557	119.515	120.116	122.093	125.575	135.631	136.922	136.49	136.169	107.791	107.6	105.55	110.26	134.22	134.266	133.058	132.717	44.9749	207.604	207.694	198.952	152.617	62.7896	79.6842	83.4458
59.2951	101.613	98.8588	97.9651	101.815	93.5882	87.5885	93.4176	94.2439	101.255	97.9208	103.544	106.197	156.214	159.52	153.865	161.05	72.8227	73.1899	76.4968	77.4772	29.3439	30.0577	31.1774	33.9601	59.2951	119.165	119.624	121.73	125.039	134.963	136.121	135.933	135.619	107.903	107.789	105.382	110.006	133.767	133.958	132.964	132.64	45	207.104	207.929	198.856	152.572	62.8326	79.3077	82.9362
[truncated: 1,992 more rows]
[truncated: 53 more columns]
