# Supplementary material for: Determining the effects of pseudouridine incorporation on human tRNAs
Source: EMBO J. 2025 Apr 29;44(13):3553–85. doi: 10.1038/s44318-025-00443-y (PMC12217144; doi:10.1038/s44318-025-00443-y)
Supplement: Supplementary file 8 — Source data Fig. 2 [file 44318_2025_443_MOESM8_ESM.zip › EMBOJ-2025-120166-T_SourceDataForFigure2E.xlsx]

## Sheet: Fig-2E_tGly_deltaTms
	ΔTm	ΔTm	ΔTm	ΔTm	ΔTm	ΔTm	ΔTm	ΔTm	ΔTm
Units	[°C]	[°C]	[°C]	[°C]	[°C]	[°C]	[°C]	[°C]	[°C]
Reaction ID	ctrl - no Pus	Pus - 3*/4*/7*	Pus - 3	Pus - 4	Pus - 7	Pus - 4/7/3*	Pus - 3/7/4*	Pus - 3/4/7*	Pus - 3/4/7
Batch Repliacte ID
Batch Replicate 1	0	0.23825	0.60813	2.57436	2.37228	4.5582	2.88726	3.01312	5.28226
Batch Replicate 1	0	0.1839	0.69474	2.52954	2.33538	4.68028	2.86342	2.9781	5.27612
Batch Replicate 1	0	0.17058	0.64395	2.5001	2.44652	4.78773	2.81763	2.90986	5.25651
Batch Replicate 1	0	-0.00412	0.44498	2.30428	2.13845	4.36871	2.59292	2.68228	5.02024
Batch Replicate 2	0	-0.16715	0.13324	2.12318	1.86884	4.35395	2.57946	2.82783	4.87039
Batch Replicate 2	0	-0.01707	0.24246	2.3404	2.05824	4.53564	2.64735	2.97245	4.97156
Batch Replicate 2	0	0.00622	0.13872	2.30661	2.19133	4.64901	2.67183	2.97563	5.00357
Batch Replicate 2	0	-0.11225	0.24318	2.3367	2.16618	4.41226	2.74293	2.97537	4.97841
Batch Replicate 3	0	0.20009	0.8549	2.64932	2.35463	4.96999	2.91621	3.18228	5.36649
Batch Replicate 3	0	0.27648	0.96609	2.69503	2.49053	4.87923	2.87723	3.22284	5.48369
Batch Replicate 3	0	0.36918	1.0982	2.87073	2.71047	5.11115	3.09842	3.39908	5.62458
Batch Replicate 3	0	0.32523	0.8482	2.8009	2.41964	4.89521	2.8139	3.24512	5.48308

## Sheet: Fig-2E_tGly_unfold_rawsignal
Capillary	1	2	3	4	5	6	7	8	9	10	11	12	13	14	15	16	17	18	19	20	21	22	23	24	25	26	27	28	29	30	31	32	33	34	35	36	Capillary	1	2	3	4	5	6	7	8	9	10	11	12
Sample ID	Gly - no Pus	Gly - no Pus	Gly - no Pus	Gly - no Pus	Gly - Pus-3*/4*/7*	Gly - Pus-3*/4*/7*	Gly - Pus-3*/4*/7*	Gly - Pus-3*/4*/7*	Gly - Pus-3	Gly - Pus-3	Gly - Pus-3	Gly - Pus-3	Gly - Pus-4	Gly - Pus-4	Gly - Pus-4	Gly - Pus-4	Gly - Pus-7	Gly - Pus-7	Gly - Pus-7	Gly - Pus-7	Gly - Pus-4/7/3*	Gly - Pus-4/7/3*	Gly - Pus-4/7/3*	Gly - Pus-4/7/3*	Gly - Pus-3/7/4*	Gly - Pus-3/7/4*	Gly - Pus-3/7/4*	Gly - Pus-3/7/4*	Gly - Pus-3/4/7*	Gly - Pus-3/4/7*	Gly - Pus-3/4/7*	Gly - Pus-3/4/7*	Gly - Pus-1/3/4/7	Gly - Pus-1/3/4/7	Gly - Pus-1/3/4/7	Gly - Pus-1/3/4/7	Sample ID	Gly - no-Pus	Gly - no-Pus	Gly - no-Pus	Gly - no-Pus	Gly - Pus-3*/4*/7*	Gly - Pus-3*/4*/7*	Gly - Pus-3*/4*/7*	Gly - Pus-3*/4*/7*	Gly - Pus-3	Gly - Pus-3	Gly - Pus-3	Gly - Pus-3
Temperature [°C]	Fluorescence [counts]	Fluorescence [counts]	Fluorescence [counts]	Fluorescence [counts]	Fluorescence [counts]	Fluorescence [counts]	Fluorescence [counts]	Fluorescence [counts]	Fluorescence [counts]	Fluorescence [counts]	Fluorescence [counts]	Fluorescence [counts]	Fluorescence [counts]	Fluorescence [counts]	Fluorescence [counts]	Fluorescence [counts]	Fluorescence [counts]	Fluorescence [counts]	Fluorescence [counts]	Fluorescence [counts]	Fluorescence [counts]	Fluorescence [counts]	Fluorescence [counts]	Fluorescence [counts]	Fluorescence [counts]	Fluorescence [counts]	Fluorescence [counts]	Fluorescence [counts]	Fluorescence [counts]	Fluorescence [counts]	Fluorescence [counts]	Fluorescence [counts]	Fluorescence [counts]	Fluorescence [counts]	Fluorescence [counts]	Fluorescence [counts]	Temperature [°C]	Fluorescence [counts]	Fluorescence [counts]	Fluorescence [counts]	Fluorescence [counts]	Fluorescence [counts]	Fluorescence [counts]	Fluorescence [counts]	Fluorescence [counts]	Fluorescence [counts]	Fluorescence [counts]	Fluorescence [counts]	Fluorescence [counts]
set	1	1	1	1	1	1	1	1	1	1	1	1	1	1	1	1	1	1	1	1	1	1	1	1	1	1	1	1	1	1	1	1	1	1	1	1	2	2	2	2	2	2	2	2	2	2	2	2	2
20	531.009	600.304	592.563	655.256	358.574	360.951	360.986	361.069	264.423	267.069	272.431	270.859	554.322	569.45	573.102	563.49	632.751	626.476	621.271	620.951	569.377	556.225	562.106	565.778	504.932	506.475	506.345	506.932	576.884	579.628	582.031	560.373	375.006	372.726	370.432	369.485	20	936.687	841.916	847.864	846.643	655.026	639.138	666.323	648.95	805.924	806.948	804.211	819.215
20.0466	605.324	609.482	602.263	636.992	349.648	358.168	361.772	363.976	262.518	268.202	272.564	275.325	556.654	568.237	569.992	564.59	628.999	630.74	617.057	620.849	570.349	556.977	562.112	566.209	508.31	502.451	505.127	508.005	576.927	576.516	580.826	559.369	375.323	373.071	371.601	370.392	20.0465	937.472	840.879	848.922	846.952	653.972	638.798	665.76	649.409	806.267	805.722	803.973	818.052
20.0932	605.105	609.547	601.806	636.811	349.378	358.41	361.12	363.367	261.828	268.071	272.633	275.572	556.009	567.806	569.488	564.531	627.987	630.029	616.433	620.372	570.09	556.683	561.092	565.803	507.205	502.081	504.484	507.948	575.586	576.03	580.752	559.372	374.866	373.068	371.172	369.692	20.0931	939.038	840.565	848.62	847.171	652.933	638.453	665.168	648.277	806.343	805.475	803.362	818.18
20.1398	603.648	609.489	600.681	636.987	348.672	357.346	360.845	363.464	261.634	267.732	271.659	274.829	555.608	567.278	569.076	564.778	628.259	629.071	616.639	620.428	569.488	555.861	561.535	565.173	507.799	501.582	504.085	507.382	576.397	575.266	580.796	559.451	374.6	372.716	370.723	369.663	20.1396	933.91	840.206	848.221	846.601	652.597	637.015	664.819	647.857	803.822	805.756	801.321	817.595
20.1863	603.696	608.758	601.201	635.536	348.679	357.366	361.322	362.625	261.773	267.602	271.577	274.439	555.491	566.811	568.154	564.671	628.725	628.975	616.29	619.443	569.517	555.89	560.63	565.135	507.106	501.466	503.836	507.463	575.399	575.236	580.263	558.841	374.638	372.644	370.081	369.325	20.1861	933.023	839.873	847.889	846.058	652.21	637.321	665.08	646.963	803.637	804.942	801.607	817.837
20.2329	603.081	607.492	600.232	635.647	348.778	357.519	360.548	362.559	261.34	267.363	271.655	274.7	555.402	566.669	568.1	563.73	627.519	628.652	615.902	619.544	569.152	555.416	559.923	564.853	506.843	501.519	503.44	506.649	575.457	575.367	579.739	558.391	374.399	372.026	370.337	369.596	20.2326	931.429	838.782	847.248	845.086	652.182	636.673	664.463	646.628	803.563	804.299	801.725	815.846
20.2795	604.005	608.239	600.288	635.329	348.735	357.558	360.327	362.64	261.746	267.362	271.394	274.75	555.497	567.294	567.57	563.639	627.093	628.859	615.393	619.415	568.786	555.299	560.028	564.675	506.256	500.6	503.183	506.601	574.561	574.816	579.353	559.1	373.99	371.648	369.732	369.238	20.2792	935.497	838.046	847.069	845.246	650.622	636.925	663.134	647.084	803.374	803.667	801.234	815.375
20.3261	603.24	607.624	600.001	634.576	348.285	357.283	360.418	362.373	261.09	267.39	271.188	274.281	554.036	566.517	566.898	563.111	626.056	628.487	615.305	618.117	568.323	554.823	559.635	564.245	506.03	501.063	503.167	506.401	574.528	574.895	579.672	558.648	373.672	371.858	369.847	369.125	20.3257	933.394	836.558	846.27	843.661	650.666	636.74	662.747	646.587	803.263	803.191	800.769	814.939
20.3727	602.306	607.599	600.157	634.881	347.898	357.299	360.041	362.077	261.084	266.897	271.275	273.889	554.442	565.61	567.436	563.063	626.736	628.214	615.309	618.466	567.983	554.173	559.915	564.102	505.962	501.448	502.92	505.52	573.623	574.144	579.087	557.34	373.894	371.842	369.37	368.746	20.3722	930.928	836.315	845.368	843.859	650.428	634.974	662.501	645.187	802.15	801.578	800.337	815.365
20.4193	601.736	607.392	599.435	633.609	347.461	356.471	359.758	362.07	261.154	266.382	270.694	273.987	553.661	565.441	567.22	562.813	625.76	627.756	614.86	618.545	567.832	553.757	559.125	564.301	505.887	500.853	502.662	505.58	573.381	574.728	578.254	557.418	373.852	371.179	369.341	368.537	20.4187	929.394	836.017	844.879	842.938	650.096	634.902	662.29	644.653	801.878	801.516	798.898	814.537
20.4658	602.086	607.177	599.461	633.853	347.745	356.208	359.173	362.031	260.973	266.549	270.958	273.682	553.692	565.296	566.543	562.349	625.837	627.505	614.355	617.94	567.333	553.61	559.158	563.448	505.238	500.726	502.044	505.468	573.025	573.808	578.732	557.719	372.714	371.566	369.295	368.671	20.4653	932.147	835.101	845.159	842.44	649.392	635.476	662.088	644.548	801.716	800.334	798.437	813.581
20.5124	601.637	605.58	598.546	634.015	347.631	356.138	359.255	361.692	260.853	266.427	270.638	273.338	553.715	564.375	566.445	561.886	625.406	626.907	614.685	617.417	566.214	553.499	559.11	562.954	506.072	500.153	501.916	504.795	573.427	573.954	577.605	556.798	373.04	370.789	369.01	367.875	20.5118	930.559	833.445	843.803	841.654	649.147	634.925	661.61	645.022	800.928	800.583	798.326	812.894
20.559	601.964	605.841	598.821	633.848	346.711	355.921	359.463	361.377	260.276	266.22	270.451	273.548	553.01	564.099	566.449	561.878	624.726	626.695	613.663	616.552	566.486	553.001	558.864	563.025	504.647	499.689	501.372	504.587	572.307	573.745	577.593	557.019	372.675	370.627	368.811	368.445	20.5583	931.891	833.367	844.617	841.53	647.529	634.946	660.725	644.564	800.225	800.657	797.836	811.873
20.6056	601.385	605.753	598.603	632.815	346.579	355.469	358.825	361.569	259.974	266.027	270.371	273.112	553.09	564.214	566.309	561.391	624.588	626.337	612.949	616.501	566.854	552.88	558.303	562.963	504.696	499.669	500.896	504.258	572.203	573.38	577.385	556.626	372.634	370.572	368.644	367.773	20.6048	929.285	832.686	842.881	840.567	648.348	633.916	660.558	643.752	799.797	799.522	796.583	811.524
20.6522	600.079	605.135	598.346	633.027	346.954	355.68	358.646	360.937	260.409	265.921	270.194	272.582	552.789	564.453	565.89	561.194	623.218	625.728	612.848	615.944	566.459	552.416	557.866	562.469	504.63	499.78	501.133	504.392	571.881	573.329	577.428	555.912	372.102	370.237	368.72	367.481	20.6514	925.959	833.157	841.58	839.377	648.063	633.503	660.068	643.184	798.426	799.419	796.487	810.89
20.6988	600.878	605.47	597.888	632.621	346.74	354.875	358.896	360.866	260.084	265.899	270.094	272.673	552.622	564.089	565.479	561.31	623.613	625.978	613.3	615.772	565.462	551.916	557.199	562.316	504.66	498.745	501.272	503.76	571.218	573.294	576.313	555.882	372.412	370.769	368.693	367.463	20.6979	928.759	831.46	841.264	839.135	647.033	632.975	659.455	642.618	797.801	798.851	795.418	810.151
20.7453	599.685	604.809	598.106	632.123	346.272	355.016	357.77	360.629	259.748	265.516	269.836	272.974	551.856	564.093	565.149	559.506	623.58	625.106	612.938	616.69	565.569	551.399	557.101	561.685	503.837	498.631	500.5	503.888	571.194	573.097	576.991	555.632	372.165	370.538	368.345	366.96	20.7444	925.146	832.009	841.185	839.337	647.307	632.003	659.273	642.344	797.795	798.619	794.909	811.406
20.7919	599.936	604.871	597.95	631.351	346.041	354.656	357.937	360.757	259.726	265.245	269.744	272.742	552.065	563.285	564.547	560.579	623.876	624.926	611.921	615.612	564.967	551.825	556.904	561.534	503.934	498.534	500.489	503.217	572.065	572.96	576.308	555.345	371.765	370.005	368.21	366.911	20.7909	927.243	830.847	840.645	838.31	647.162	632.267	658.93	641.974	797.638	797.887	795.968	810.235
20.8385	598.567	604.213	596.795	631.095	345.924	354.287	357.525	360.3	259.386	265.549	269.497	272.16	551.904	562.33	564.266	560.682	622.829	624.133	611.793	615.187	564.706	552.456	557.071	561.263	503.868	498.039	500.411	503.165	570.985	572.622	575.597	555.449	371.989	369.745	367.585	366.509	20.8375	924.912	830.93	839.565	837.644	646.019	631.849	658.476	640.928	796.995	798.377	794.147	809.319
20.8851	598.966	603.663	597.07	630.215	345.69	354.368	357.984	360.084	259.217	265.286	269.376	272.401	552.413	562.703	564.622	560.027	622.301	624.713	611.48	614.914	564.134	551.37	557.35	560.991	503.541	498.027	498.95	503.228	570.64	572.338	575.336	554.629	370.963	369.572	368.035	366.41	20.884	926.776	829.47	839.513	836.913	645.562	631.937	657.444	640.466	797.449	797.695	794.222	808.927
20.9317	598.031	603.582	596.637	630.478	345.316	354.14	357.607	359.915	259.629	265.165	269.574	271.852	551.878	562.427	564.084	560.203	621.721	623.949	611.919	614.997	565.052	550.845	556.217	561.088	502.984	497.9	498.935	502.297	570.936	571.695	575.65	554.322	371.235	369.69	367.662	366.522	20.9305	925.039	829.936	838.985	837.13	645.892	630.835	657.055	640.878	795.916	797.362	792.757	808.287
20.9783	598.822	603.554	596.611	630.245	345.253	354.01	356.854	359.737	259.105	265.343	269.547	271.922	551.075	561.98	564.343	559.44	621.788	623.524	611.413	614.491	563.939	550.158	556.183	560.379	503.179	496.67	498.938	502.147	569.749	570.629	574.704	554.129	371.337	369.606	366.941	366.335	20.977	928.061	828.781	838.448	836.065	644.43	631.181	656.497	640.282	795.781	796.478	792.968	807.39
21.0248	597.966	602.389	595.838	629.656	345.331	353.252	356.717	359.137	258.655	264.718	268.998	271.223	550.738	561.777	563.544	558.805	621.351	622.951	610.031	613.505	564.211	550.233	555.935	560.113	503.101	496.974	498.399	501.499	569.722	569.997	574.512	553.764	371.03	369.249	366.843	366.326	21.0236	922.715	829.284	837.475	835.213	644.947	630.049	656.171	639.449	794.68	796.232	792.266	807.596
21.0714	598.662	602.274	596.314	629.174	344.546	353.14	357.066	359.608	258.673	264.665	268.827	271.71	550.758	562.456	563.442	558.856	621.458	622.485	610.312	612.201	563.857	549.826	555.272	560.145	502.123	496.474	498.819	502.19	569.772	570.578	574.809	553.989	371.06	368.865	366.308	366.149	21.0701	925.123	828.465	837.505	834.758	643.595	629.693	655.509	639.106	794.663	795.776	792.545	807.066
21.118	596.991	602.02	594.346	629.054	344.675	353.357	356.647	358.88	258.502	264.52	269.184	271.372	550.22	561.511	563.878	558.825	620.952	623.134	610.043	612.758	563.055	550.055	555.502	560.041	502.363	496.538	498.704	501.811	569.135	569.909	574.42	553.817	371.181	368.301	366.269	365.715	21.1166	921.534	827.274	836.574	834.671	644.215	629.16	654.729	638.271	793.411	795.937	791.048	805.95
21.1646	597.913	601.851	595.136	628.291	344.14	352.922	356.544	358.764	257.951	264.281	268.498	271.277	551.064	561.033	562.983	557.692	619.965	623.479	609.741	611.935	563.409	549.378	554.778	559.012	501.426	495.918	498.369	501.957	570.142	570.807	574.138	553.159	370.538	368.826	366.681	365.219	21.1632	923.297	826.369	836.544	833.531	643.169	628.843	654.228	638.116	793.295	794.79	791.353	805.355
21.2112	596.605	601.528	593.828	628.577	344.773	352.703	355.61	357.893	258.52	264.233	268.334	270.962	549.42	560.87	562.769	557.858	619.867	622.35	609.346	612.94	562.835	549.29	554.484	558.479	501.554	495.568	497.319	501.978	569.72	569.947	574.387	553.597	370.589	368.469	366.439	365.152	21.2097	920.576	826.969	835.397	834.16	643.406	628.474	654.934	637.63	792.883	794.725	790.552	805.243
21.2578	597.394	601.387	594.035	627.892	344.257	352.544	355.835	357.544	258.264	264.127	268.483	270.918	549.561	561.013	563.238	558.142	620.299	622.42	608.896	611.948	563.09	549.297	554.244	557.747	501.336	496.111	498.022	500.971	569.271	570.286	573.39	552.905	370.278	367.784	366.131	364.981	21.2562	922.417	826.136	834.335	833.681	642.748	628.368	654.071	636.927	793.224	793.488	790.933	804.191
21.3043	595.409	600.623	593.426	627.93	343.214	352.733	355.557	357.786	258.366	264.092	267.956	270.74	548.601	560.501	561.959	557.801	619.081	621.203	607.868	611.79	562.515	548.678	552.756	558.36	501.143	495.871	497.888	500.24	569.115	569.494	574.378	552.375	370.339	368.01	365.69	364.748	21.3027	917.66	826.096	834.237	832.552	642.602	627.273	653.624	635.726	791.427	793.169	789.755	804.503
21.3509	596.252	600.359	593.361	627.537	342.905	352.65	355.055	357.741	258.246	263.727	267.729	270.496	548.604	559.2	561.383	556.629	619.184	621.148	608.228	610.028	562.105	547.957	553.399	558.456	500.252	494.945	497.448	500.136	568.558	569.552	572.912	551.906	369.823	367.546	365.668	365.018	21.3493	920.626	824.35	834.351	832.065	641.251	627.026	652.864	636.182	791.271	792.095	789.272	803.364
21.3975	595.61	599.695	592.185	627.053	343.255	352.005	354.84	357.339	258.169	263.615	268.271	269.468	548.003	559.825	561.224	556.742	619.275	620.14	608.002	611.068	561.404	547.514	552.955	558.283	500.971	494.217	496.933	500.006	567.734	568.346	573.396	551.895	369.719	367.629	365.555	364.587	21.3958	917.387	824.148	832.913	831.69	641.212	626.614	653.014	635.289	789.985	792.117	789.288	803.544
21.4441	596.318	600.161	592.635	626.559	343.086	351.454	354.68	357.315	257.761	263.41	267.836	270.129	547.868	558.772	561.001	556.411	619.298	619.849	607.141	610.344	561.553	548.019	552.851	557.052	500.526	494.594	496.456	499.968	567.502	568.865	572.663	551.147	369.244	367.18	364.914	364.621	21.4423	919.894	823.251	832.253	830.84	640.526	626.264	652.327	635.597	790.194	791.594	788.637	802.258
21.4907	594.707	599.383	592.506	626.391	343.101	351.337	354.422	357.48	257.315	263.463	267.462	269.06	547.413	558.618	560.381	556.057	617.734	619.453	606.719	610.706	561.267	547.199	552.356	556.851	499.919	494.203	497.233	499.428	566.832	568.222	572.373	551.508	369.313	367.213	364.583	364.217	21.4888	915.635	823.236	830.927	830.412	640.404	626.128	652.695	635.169	789.021	791.418	788.136	802.071
21.5373	595.332	599.665	592.197	625.415	342.741	351.045	354.016	357.02	257.188	262.805	267.701	269.525	547.882	558.442	560.462	555.574	618.392	619.266	607.114	609.715	560.421	547.142	552.669	556.618	499.4	494.353	496.145	499.364	566.738	568.736	571.836	550.956	368.679	366.452	364.892	364.058	21.5354	918.078	823.117	830.588	829.726	639.345	626.263	651.817	634.767	789.054	790.533	788.154	800.631
21.5839	593.89	598.247	591.454	625.829	342.577	350.85	354.243	355.994	257.57	263.039	267.442	269.437	546.885	557.505	560.324	555.402	618.331	618.797	606.02	610.16	560.364	546.557	551.704	556.839	499.313	494.754	495.902	498.699	566.126	567.787	571.682	550.849	368.754	366.874	364.711	363.899	21.5819	914.022	823.094	830.939	829.448	639.846	625.485	652.088	634.276	788.134	789.853	786.214	801.724
21.6304	594.594	598.067	591.778	625.148	342.405	351.083	353.742	355.784	256.859	263.225	266.919	269.565	547.442	557.91	559.531	554.643	617.155	618.077	605.845	609.009	560.034	546.666	551.715	556.058	499.577	492.894	496.056	498.854	566.086	567.391	571.758	550.425	368.44	366.517	364.358	363.266	21.6284	917.361	822.079	830.346	828.05	638.66	625.194	650.672	633.919	788.164	788.529	786.888	800.397
21.677	593.797	597.932	590.932	624.952	342.329	350.61	353.133	355.876	256.546	262.66	266.724	268.716	546.049	558.077	559.759	555.071	616.298	617.783	605.901	609.108	559.076	546.309	550.758	556.107	498.588	492.929	495.648	498.733	566.262	567.735	571.981	549.978	368.523	366.402	364.057	362.973	21.6749	913.707	820.556	830.31	827.497	638.794	623.118	650.498	633.336	787.188	789.363	785.958	799.84
21.7236	594.077	597.969	590.722	624.784	342.006	350.186	353.223	355.633	256.46	262.171	266.634	269.133	545.94	557.446	559.221	554.54	615.898	618.377	605.708	608.37	559.722	546.303	550.998	555.291	498.301	492.673	495.75	497.958	565.351	567.471	570.584	550.102	368.411	365.919	363.993	363.039	21.7215	915.977	820.431	829.585	827.431	637.452	623.936	649.95	633.066	787.582	787.838	785.99	799.325
21.7702	592.592	597.995	590.753	624.055	341.362	350.342	353.002	355.724	256.415	262.937	266.512	268.842	546.151	557.866	558.753	554.509	615.392	617.245	605.014	609.163	558.697	545.344	550.511	555.437	498.56	492.919	495.371	497.863	565.539	567.253	571.958	549.964	368.255	365.817	363.316	362.939	21.768	912.594	820.961	829.108	827.03	638.429	622.6	650.346	633.378	786.465	786.434	784.939	800.112
21.8168	592.993	597.587	590.4	623.046	341.316	349.838	352.927	355.509	256.254	262.413	266.118	268.456	546.344	557.457	558.569	554.537	615.707	617.543	603.945	607.587	559.09	544.841	550.633	555.01	498.253	492.543	494.887	497.517	565.301	566.639	571.212	548.569	367.381	365.748	363.265	363.332	21.8145	914.681	819.367	828.209	826.334	637.021	623.061	649.135	632.627	786.469	786.027	784.999	799.146
21.8634	591.53	596.93	589.471	623.354	341.444	350.037	353.382	355.322	255.986	262.4	265.926	268.124	544.986	557.785	558.756	554.245	615.942	617.477	604.213	607.666	558.441	544.56	550.588	554.015	498.034	492.403	495.263	497.572	564.801	566.906	569.922	548.965	367.261	365.068	363.478	362.744	21.861	910.62	819.755	826.927	825.305	637.356	622.264	649.79	633.296	785.143	786.24	783.815	797.777
21.9099	592.736	596.817	589.588	622.65	341.237	349.906	353.024	355.328	256.181	261.747	265.759	268.508	545.265	557.173	558.262	553.707	614.611	616.731	603.579	606.747	558.672	544.535	549.666	554.281	497.764	491.871	493.984	496.351	564.507	565.695	569.723	549.673	367.772	364.964	363.429	362.064	21.9076	912.901	817.216	827.596	824.982	636.168	622.505	648.166	632.505	785.471	786.292	783.163	797.003
21.9565	591.392	595.915	588.969	622.688	340.71	349.688	353.035	354.692	256.036	262.052	265.634	267.941	545.274	556.615	558.113	553.456	614.69	615.734	603.278	607.448	557.723	544.382	549.214	554.504	497.961	492.061	493.693	496.248	564.368	565.955	570.425	549.208	367.88	364.805	362.925	361.995	21.9541	909.209	818.155	826.594	823.899	635.911	621.194	648.369	631.982	783.776	786.451	782.743	796.839
22.0031	591.965	595.834	589.018	621.904	340.407	349.36	352.821	354.311	255.406	261.73	265.544	267.835	545.233	555.907	557.633	553.221	613.996	615.859	602.541	606.748	556.97	544.086	548.925	554.5	497.29	491.519	493.86	496.631	563.687	565.248	569.801	548.423	366.97	364.814	362.357	362.217	22.0006	911.346	817.426	826.489	823.859	635.833	621.365	647.425	631.233	783.604	784.723	781.907	796.264
22.0497	590.727	595.612	588.631	621.663	340.663	349.286	352.823	354.257	255.892	261.622	265.011	267.829	544.083	555.894	556.44	553.888	613.689	615.751	602.596	607.019	556.583	543.176	548.776	554.135	496.952	491.4	493.885	496.046	563.412	565.314	568.993	548.201	366.728	364.565	362.379	362.207	22.0471	908.274	817.513	825.776	824.269	636.561	621.978	646.842	630.858	783.659	784.568	781.644	796.451
22.0963	590.698	595.332	588.66	621.124	340.141	349.086	352.372	354.594	255.281	261.489	265.256	268.007	544.416	555.199	556.092	552.997	613.27	615.514	601.574	605.862	555.834	543.476	547.997	553.983	496.331	490.986	493.009	495.798	562.898	566.112	569.151	547.347	366.811	364.592	362.757	361.781	22.0937	910.073	815.711	825.082	823.292	635.685	621.526	645.989	630.141	783.539	784.005	781.284	795.078
22.1429	590.011	595.491	587.706	621.29	340.042	348.924	352.003	353.744	254.994	261.455	265.516	267.924	544.242	554.337	555.914	552.032	612.915	614.799	601.944	605.206	555.669	542.546	548.066	553.526	496.362	490.331	493.288	495.662	562.977	564.408	569.079	547.913	366.754	364.733	362.461	361.509	22.1402	909.102	814.796	824.443	823.56	635.639	620.511	646.24	629.943	782.814	783.055	781.215	794.977
22.1894	590.69	595.396	587.66	620.787	339.704	348.411	351.692	353.497	254.704	261.13	265.126	267.509	543.679	554.313	555.907	551.932	612.803	614.328	601.769	605.074	556.067	542.542	547.864	552.93	495.378	489.953	493.481	495.326	563.497	563.475	569.315	547.403	365.848	364.056	362.046	361.897	22.1867	910.127	814.974	824.128	822.677	635.009	620.13	645.249	629.26	782.87	783.242	780.888	794.118
22.236	589.206	594.431	587.711	620.185	339.883	349.328	351.669	353.674	254.77	261.099	265.004	267.393	543.272	554.453	555.553	551.554	612.332	613.784	601.54	605.525	555.768	542.264	547.858	553.158	495.746	490.244	493.104	495.418	562.58	563.843	568.573	547.41	365.779	363.967	361.709	361.31	22.2333	905.418	815.439	822.886	821.126	634.843	619.468	645.537	628.874	782.175	782.169	780.184	794.381
22.2826	589.601	594.438	587.564	619.467	339.614	348.444	351.763	353.204	254.783	260.698	264.762	267.155	543.731	554.202	555.48	551.628	611.529	614.351	600.937	604.712	555.603	542.222	547.493	552.722	495.285	490.185	493.006	494.517	561.895	563.337	567.39	546.163	365.823	364.026	361.639	360.231	22.2798	908.157	814.269	822.357	820.471	633.853	619.41	645.043	628.751	781.261	781.473	779.56	793.887
22.3292	589.034	593.938	587.071	619.314	339.438	348.25	351.17	352.623	254.229	260.456	264.801	266.816	543.122	553.924	555.282	551.439	611.448	613.403	601.388	604.639	555.07	542.062	546.925	552.468	495.335	489.764	492.91	494.529	561.655	563.329	567.711	546.554	365.307	363.583	361.819	360.364	22.3263	904.8	813.522	821.856	819.858	633.777	618.705	644.372	628.578	780.141	781.449	779.67	793.458
22.3758	588.862	593.801	586.671	618.496	339.267	347.659	350.954	352.555	253.896	260.024	264.753	266.681	542.877	553.412	554.638	550.866	611.254	612.75	601.364	604.165	554.144	541.495	546.435	552.628	495.404	489.035	492.171	493.751	561.089	562.978	567.505	547.115	365.451	363.552	360.961	361.097	22.3728	907.45	812.758	821.851	819.341	632.49	618.211	643.36	627.933	780.321	780.775	779.194	792.726
22.4224	588.188	593.329	586.091	619.156	338.901	347.383	350.856	352.169	254.046	260.244	265.033	266.755	542.569	553.114	554.453	550.984	610.539	612.647	600.461	604.13	553.864	540.85	545.373	552.066	494.751	488.976	491.658	493.793	560.65	562.506	567.131	546.531	365.446	363.578	361.035	360.616	22.4194	903.781	812.77	821.252	818.34	632.388	617.587	643.117	628.037	779.674	780.239	778.132	792.287
22.4689	588.795	593.049	586.368	617.98	338.705	346.982	350.461	352.151	253.635	260.315	264.503	266.654	542.875	552.973	554.14	550.914	610.834	612.23	599.913	603.444	553.596	540.98	545.636	551.688	494.069	488.91	491.553	494.335	560.618	561.722	566.541	545.654	365.427	363.821	360.931	359.558	22.4659	905.929	812.309	821.146	818.175	632.293	617.422	642.901	627.51	778.927	779.902	777.991	791.516
22.5155	587.654	592.471	585.752	618.246	338.231	347.444	349.953	352.302	253.736	259.863	263.791	266.533	542.546	552.979	553.672	550.426	611.417	612.602	599.606	603.142	553.295	541.147	545.96	551.102	494.203	488.5	491.53	494.409	560.969	561.801	566.452	545.432	365.061	363.473	360.819	359.694	22.5124	905.204	811.704	820.496	817.833	632.248	616.945	641.805	626.789	778.504	780.18	777.734	791.22
22.5621	587.574	592.206	585.487	617.671	338.001	347.03	350.277	352.045	253.723	259.693	263.157	266.297	541.729	552.509	553.493	549.822	610.381	612.11	598.793	602.766	553.58	540.822	545.33	551.393	493.74	488.363	491.227	493.785	560.558	561.889	566.205	545.647	364.686	363.392	361.113	359.858	22.5589	903.802	810.904	819.215	816.894	631.717	616.383	641.037	626.426	778.182	779.355	776.837	790.958
22.6087	587.445	592.314	584.878	617.952	338.368	346.662	350.136	351.644	253.277	259.839	263.406	265.666	541.181	551.708	553.111	549.481	609.6	611.525	598.388	602.509	553.423	539.875	545.532	551.142	493.249	488.457	490.639	493.358	560.395	561.578	565.912	545.56	364.67	362.855	360.939	359.904	22.6055	903.853	810.612	818.8	816.143	631.354	616.483	641.327	625.568	777.804	778.33	776.189	789.282
22.6553	587.245	591.779	584.729	617.098	337.978	346.522	350.049	351.51	253.127	259.529	263.53	265.801	541.263	551.44	552.708	548.942	609.384	611.435	598.043	601.791	552.971	539.797	545.142	550.257	493.136	487.951	490.341	493.337	560.543	560.932	565.461	544.853	364.826	362.624	360.348	359.83	22.652	901.626	810.535	819.022	815.562	630.923	615.955	641.444	624.755	777.483	778.068	775.852	788.122
22.7019	586.496	591.316	584.301	617.066	337.533	346.524	349.604	351.247	252.831	259.227	263.475	265.71	540.761	551.076	552.745	548.857	609.361	610.254	597.782	601.66	553.248	539.881	544.302	550.048	493.259	487.858	490.246	493.365	559.942	560.629	565.245	544.386	364.873	362.664	359.969	359.496	22.6985	903.479	809.705	818.634	815.078	629.742	614.981	640.787	624.63	776.911	777.438	775.413	788.328
22.7484	586.606	590.67	584.631	616.567	337.484	346.028	349.388	350.879	252.535	258.997	263.429	265.243	540.547	551.545	552.781	548.705	608.805	609.328	597.799	601.633	552.955	539.144	544.268	549.784	492.898	487.495	490.081	493.159	559.076	560.407	565.423	544.41	364.507	362.663	359.79	359.453	22.745	900.681	808.685	817.062	814.302	629.633	614.502	639.757	624.665	775.932	777.042	774.854	788.515
22.795	585.871	590.167	584.226	616.108	337.044	345.482	349.146	350.236	252.64	258.966	262.951	265.016	540.44	551.419	552.377	548.512	608.263	610.022	597.694	601.113	552.465	538.642	543.801	549.397	492.605	486.831	489.908	492.438	558.63	560.435	564.983	544.407	364.326	362.504	359.581	359.3	22.7916	903.078	808.06	816.789	813.695	629.008	614.164	639.371	624.064	775.651	776.251	773.997	787.826
22.8416	584.945	590.397	583.414	616.01	336.704	345.358	348.832	350.404	252.484	258.774	262.469	265.236	540.569	550.512	551.361	548.502	608.231	609.835	596.936	600.509	552.43	538.845	543.198	548.939	492.286	486.716	489.528	492.104	558.836	560.39	564.416	543.907	363.864	362.069	358.997	358.654	22.8381	899.631	807.887	816.595	813.505	628.726	613.921	639.698	623.966	775.113	775.967	772.752	786.844
22.8882	584.588	590.094	583.261	615.341	336.58	345.284	348.57	350.506	252.235	258.5	262.485	265.183	539.906	550.645	550.706	548.053	608.143	608.55	596.267	600.509	552.59	538.607	543.361	548.599	491.743	486.261	489.404	492.064	559.174	560.205	564.269	543.294	363.493	361.855	358.847	358.37	22.8846	901.446	807.749	816.231	812.96	627.442	614.38	639.21	624.028	775.071	775.067	772.735	786.103
22.9348	584.597	589.238	582.827	615.129	336.25	345.182	348.595	350.053	252.253	258.442	262.562	264.924	539.29	550.705	551.074	547.779	607.898	608.187	595.923	600.491	552.478	538.155	543.24	548.428	491.578	485.588	489.09	491.306	558.722	559.832	564.097	543.102	363.625	361.889	359.196	358.29	22.9311	896.755	806.875	815.276	812.912	628.411	612.587	639.12	622.76	773.718	774.971	772.608	786.702
22.9814	584.93	588.975	582.358	615.364	335.999	344.957	348.612	349.964	251.968	258.088	262.25	264.817	539.279	550.241	551.007	547.627	607.159	608.232	595.953	599.97	552.022	537.781	543.099	548.241	491.455	485.433	488.91	490.884	557.838	559.199	564.033	543.113	363.467	361.504	359.18	358.114	22.9777	899.194	805.39	814.723	812.515	627.353	612.585	638.324	622.591	773.968	773.579	771.891	785.717
23.028	583.573	589.201	582.305	614.699	335.911	344.528	347.806	349.434	251.36	257.775	261.917	264.634	538.473	550.025	550.652	547.222	606.674	608.225	595.881	599.372	551.552	537.53	542.464	548.113	491.035	485.371	489.149	490.912	557.553	559.143	563.71	543.135	363.474	361.164	359.022	358.213	23.0242	895.873	805.487	814.02	811.435	627.241	612.255	637.159	621.634	772.838	773.357	771.178	785.259
23.0745	583.789	588.661	582.672	614.508	336.176	344.358	347.378	349.242	251.244	257.907	262.04	264.566	538.323	549.825	550.476	546.758	606.423	607.461	595.192	598.694	550.886	537.546	541.28	547.739	490.7	485.349	488.607	490.516	557.405	559.192	562.876	542.967	363.069	361.032	358.474	357.743	23.0707	897.866	804.752	813.233	811.054	625.649	612.199	636.958	621.417	772.165	772.354	771.062	784.163
23.1211	582.929	588.288	581.712	613.854	335.295	344.334	347.287	349.187	251.928	257.953	262.188	264.196	537.846	549.058	549.666	546.105	605.708	606.948	595.454	598.265	550.806	536.634	541.176	547.644	490.937	485.251	487.953	490.121	556.778	558.856	562.547	542.583	362.544	360.827	358.252	357.699	23.1172	894.526	804.767	813.614	810.858	626.525	611.009	636.749	621.294	772.109	773.024	770.207	785.053
23.1677	583.75	588.168	582.163	612.973	335.193	344.167	347.228	348.852	251.521	257.634	262.115	264.129	537.758	548.695	549.409	545.992	605.765	606.88	595.039	597.671	550.769	536.563	540.779	547.697	490.595	484.745	487.625	489.803	557.274	558.696	563.136	541.756	362.513	361.154	357.83	357.553	23.1638	895.72	803.861	812.6	810.212	625.399	610.854	635.753	620.682	772.032	771.522	769.895	783.62
23.2143	582.593	587.629	580.877	613.381	335.59	343.674	346.82	348.828	251.281	257.818	261.57	263.941	537.609	548.781	549.204	545.761	605.635	605.9	594.607	598.048	550.236	536.896	540.798	547.256	490.273	484.502	487.812	489.021	557.06	558.648	563.124	541.562	362.157	360.849	357.63	357.651	23.2103	893.338	803.804	811.804	809.019	625.951	610.387	635.349	620.048	770.481	771.088	769.164	783.831
23.2609	582.958	587.803	581.032	612.757	334.976	343.023	347.05	348.665	250.9	257.526	261.516	263.96	538.022	548.423	549.318	545.123	605.494	605.833	594.472	597.128	549.717	536.256	540.936	546.617	489.965	484.464	486.957	488.377	556.877	557.941	562.451	541.153	361.568	360.413	357.646	356.771	23.2568	895.313	802.649	811.945	808.909	623.952	610.679	634.85	619.533	770.087	769.725	768.965	782.586
23.3075	581.951	587.247	579.719	612.973	334.801	343.096	346.286	348.324	250.947	257.42	261.303	263.425	536.82	548.088	549.065	544.811	604.921	605.111	593.531	596.762	549.435	535.656	540.574	546.546	489.884	484.178	486.591	488.606	556.393	557.97	562.538	540.495	361.444	360.518	357.536	356.565	23.3033	891.631	802.902	811.218	808.123	625.311	609.88	634.589	619.439	769.871	770.02	768.015	781.933
23.354	582.405	586.883	580.141	612.69	334.571	343.138	346.058	347.989	250.589	257.036	260.984	262.956	536.057	547.907	548.925	544.028	604.128	604.916	593.14	596.551	548.85	535.386	540.149	546.293	489.476	484.067	486.42	488.54	555.628	557.419	561.975	540.61	361.602	359.404	357.338	356.541	23.3499	893.054	802.22	810.695	807.922	624.152	610.069	634.012	618.787	770.177	768.68	767.764	781.605
23.4006	580.352	586.307	579.647	611.949	334.19	342.351	346.566	348.128	250.691	256.853	260.671	262.957	536.39	548.079	548.228	544.237	604.239	604.74	593.138	596.292	548.316	535.122	540.152	545.862	489.489	483.861	486.152	488.489	554.926	557.011	561.811	540.198	361.803	359.265	357.441	356.276	23.3964	890.439	801.498	809.957	806.737	624.242	608.612	633.688	618.198	768.765	768.759	766.903	781.491
23.4472	580.705	586.094	579.483	611.539	333.932	342.204	346.418	347.966	250.438	257.076	260.428	263.431	535.914	547.556	547.751	544.009	603.669	604.511	593.056	595.929	547.941	535	539.248	545.886	488.853	483.123	485.99	488.24	554.5	556.86	561.665	539.424	360.767	359.767	357.127	356.171	23.4429	892.575	800.053	809.217	806.581	622.71	608.702	632.622	618.179	768.831	767.628	766.837	781.159
23.4938	579.872	585.278	578.385	611.44	333.483	341.872	346.237	347.225	250.503	256.507	260.341	262.763	535.615	547.347	546.956	544.499	603.147	603.78	592.369	596.034	547.405	534.721	538.489	545.662	488.438	483.278	485.549	487.954	554.596	556.116	561.619	539.507	360.879	359.012	356.877	355.83	23.4895	889.813	800.707	808.015	805.946	623.049	607.591	632.199	617.555	767.529	768.587	766.443	780.4
23.5404	581.003	585.386	578.004	610.801	333.264	341.358	346.33	347.307	249.924	256.493	260.1	262.346	536.076	546.692	546.512	543.789	602.991	603.048	591.125	595.09	547.724	534.506	538.492	545.379	487.954	482.823	485.705	487.524	554.549	556.885	560.362	538.996	360.364	358.479	356.667	356.5	23.536	891.769	800.385	807.352	805.305	621.716	607.608	630.847	617.521	768.424	767.968	766.572	779.393
23.587	579.463	584.995	577.978	610.626	333.172	341.391	345.417	347.178	249.703	256.406	259.597	262.441	534.89	546.738	546.792	543.549	601.89	602.795	591.301	594.969	547.566	533.68	538.125	544.579	487.958	482.02	485.598	487.178	553.881	556.196	560.097	538.189	360.121	358.609	356.307	356.095	23.5825	888.14	800.167	807.412	804.138	622.167	606.787	631.984	616.593	767.801	767.535	765.172	778.766
23.6335	579.978	584.822	577.944	610.395	333.06	341.552	345.225	346.638	249.63	256.291	259.714	262.501	534.878	546.617	546.292	543.189	601.428	603.202	591.228	594.102	547.058	533.747	537.654	544.297	487.786	481.808	484.878	487.079	553.717	556.047	559.563	538.939	360.492	358.627	356.574	355.678	23.629	889.832	799.275	807.218	803.72	620.871	607.386	630.809	615.969	768.081	766.52	764.427	778.199
23.6801	579.138	583.189	577.404	610.778	333.018	341.289	344.92	346.64	249.288	255.786	259.77	261.823	534.99	546.333	546.078	542.331	601.201	602.551	590.616	594.372	546.658	532.6	537.417	543.923	487.584	481.751	484.671	487.172	554.203	555.485	560.251	538.339	359.977	358.733	356.389	355.585	23.6756	887.228	797.892	806.233	802.713	621.583	606.851	630.748	616.073	765.978	767.006	764.267	778.138
23.7267	579.465	583.825	576.889	610.022	333.147	341.03	344.862	346.191	249.261	255.553	259.516	261.668	534.859	545.244	545.633	542.558	600.752	602.454	590.257	593.33	546.801	532.426	537.041	544.307	487.059	481.555	483.754	486.523	553.72	554.849	558.837	537.652	360.143	357.937	356.18	355.178	23.7221	888.521	797.488	805.81	802.594	620.09	606.757	630.006	615.314	764.788	765.606	764.02	777.06
23.7733	578.966	583.352	576.543	609.543	332.703	340.871	344.575	345.989	249.257	255.511	259.162	261.648	534.177	544.878	545.651	542.09	600.879	602.925	591.055	594.062	546.741	532.537	536.753	544.148	487.16	481.62	484.1	486.53	553.118	554.884	558.317	537.369	360.119	357.959	355.752	354.598	23.7686	884.354	797.488	805.199	802.714	621.09	605.12	630.793	614.964	764.158	765.622	764.053	776.093
23.8199	579.42	583.268	576.604	608.523	332.552	340.425	344.25	345.404	248.751	255.376	258.852	261.822	534.679	545.958	545.355	541.811	600.152	602.055	591.186	593.236	545.623	532.875	536.5	543.14	486.609	481.581	483.447	486.61	552.435	555.087	558.942	536.945	359.57	357.361	355.871	355.008	23.8151	885.066	796.849	804.656	801.447	620.361	605.248	630.05	614.137	765.024	765.133	763.352	775.866
23.8665	577.317	582.64	575.645	608.462	332.517	340.434	344.31	345.746	248.852	255.244	258.889	261.126	533.342	544.505	544.888	540.61	600.488	601.409	590.233	592.859	545.737	532.159	535.799	542.319	486.266	481.604	483.824	485.816	552.198	554.592	558.419	536.279	359.477	357.402	355.459	354.325	23.8617	884.969	795.928	803.317	800.463	620.052	605.135	629.083	614.409	763.43	764.8	762.855	775.411
23.913	578.566	581.844	576.062	607.9	332.128	339.857	343.869	345.158	248.199	255.102	259.11	261.297	533.373	544.549	544.869	540.392	599.327	602.256	589.607	592.236	545.494	531.566	536.454	543.407	485.522	480.259	483.189	486.218	551.698	553.424	557.884	537.183	358.912	357.368	355.22	353.954	23.9082	886.43	794.908	803.184	800.261	618.67	605.24	628.386	614.496	763.142	764.243	761.423	774.956
23.9596	577.214	582.497	575.638	607.834	331.914	339.913	342.855	345.353	248.45	255.222	258.689	261.035	533.207	545.006	544.856	541.315	599.059	600.896	589.132	592.397	544.74	531.453	535.33	542.149	486.142	480.067	483.084	485.297	551.782	553.219	558.077	536.437	358.688	356.98	355.262	353.831	23.9547	882.931	795.627	802.275	800.055	619.483	604.229	628.486	613.526	761.978	764.554	761.53	773.908
24.0062	577.924	581.968	575.428	607.615	331.66	339.972	342.545	345.196	247.986	254.838	258.068	260.665	533.477	544.396	544.443	540.883	599.72	600.262	589.007	592.452	545.452	531.185	534.701	541.506	486.269	480.013	482.258	484.956	551.459	553.314	557.852	536.179	358.894	357.453	354.712	353.818	24.0012	884.429	794.956	802.53	800	618.171	604.191	628.566	612.935	762.417	763.407	761.596	772.776
24.0528	576.714	581.733	574.481	607.238	331.251	339.751	342.94	344.696	248.798	254.673	258.514	260.364	532.289	543.518	544.33	540.7	598.771	600.122	588.175	591.734	544.78	531.097	534.768	541.433	486.177	479.967	482.582	485.158	551.098	552.788	556.977	536.037	358.627	357.457	354.548	353.384	24.0478	881.011	793.692	802.296	798.826	618.514	602.777	628.482	612.764	761.229	763.625	759.767	772.347
24.0994	577.409	581.968	574.117	606.851	331.088	339.441	342.99	344.165	248.026	254.577	258.644	260.291	532.391	543.397	543.516	540.133	597.547	600.48	587.99	590.609	544.542	531.202	535.211	541.326	484.805	479.402	481.829	485.626	550.144	552.329	555.94	536.051	358.573	356.338	354.533	353.568	24.0943	883.017	793.412	801.909	798.642	617.205	602.453	627.086	611.765	761.744	762.092	759.867	772.299
24.146	576.005	581.344	573.73	606.341	330.887	338.808	342.347	344.123	247.551	254.19	257.909	260.501	531.688	542.954	543.878	539.165	597.085	599.766	587.41	591.618	543.637	530.536	534.853	540.887	484.207	479.421	481.917	484.76	550.322	551.595	555.452	535.922	358.228	356.395	354.015	353.28	24.1408	879.044	792.607	801.235	798.129	617.222	602.171	627.95	611.328	760.298	761.825	758.486	771.486
24.1925	576.04	581.053	572.879	605.923	330.338	338.756	342.322	343.844	247.498	253.87	258.227	260.068	531.514	542.57	542.957	539.231	597.6	599.877	586.581	590.086	543.851	530.15	533.43	540.825	484.182	479.348	481.645	483.574	549.257	551.288	555.805	536.593	358.243	356.071	353.831	353.459	24.1873	881.036	792.094	800.673	797.358	616.632	602.033	626.559	611.62	760.273	760.787	759.061	770.472
24.2391	575.642	580.151	573.155	606.103	330.593	338.588	341.711	342.985	247.282	254.046	257.769	260.175	531.326	542.416	542.774	538.789	596.808	599.256	587.206	591.044	543.871	529.197	533.073	540.654	483.851	479.036	481.659	483.564	550.002	551.37	555.86	536.007	357.812	355.529	353.816	353.208	24.2339	877.581	792.474	799.161	797.028	617.514	601.1	626.714	610.79	759.311	761.184	757.363	770.961
24.2857	576.168	579.837	573.066	605.62	330.216	338.227	341.769	343.32	247.163	253.722	257.626	259.748	531.015	542.203	542.901	538.591	596.79	598.236	585.951	589.884	542.849	530.099	533.452	539.756	483.931	478.265	480.981	483.688	548.395	551.206	555.554	535.198	357.185	355.654	353.421	352.772	24.2804	879.766	791.58	798.68	796.066	615.479	601.051	625.46	610.666	758.666	759.789	757.875	770.045
24.3323	574.884	579.425	573.348	605.026	330	338.567	341.91	342.557	246.833	253.445	257.625	259.548	530.911	542.184	542.098	538.934	596.459	597.977	586.029	589.058	542.888	528.83	532.791	539.543	483.625	478.193	480.824	483.99	549.241	551.052	554.747	534.427	357.331	355.765	353.615	352.681	24.3269	877.161	790.642	798.645	795.884	615.996	600.261	626.309	610.296	758.734	759.764	756.494	769.965
24.3789	574.934	579.476	572.557	604.64	330.123	338.372	342.005	342.597	246.766	253.509	257.022	259.279	530.702	541.357	542.391	538.612	596.362	597.299	584.829	588.738	543.329	528.495	531.742	539.613	483.174	477.855	479.961	483.22	549.207	550.973	554.832	534.224	357.229	355.392	353.069	352.324	24.3734	878.593	790.144	797.808	795.449	614.401	599.669	625.57	609.745	757.992	758.778	756.444	769.136
24.4255	573.953	578.971	571.566	603.847	329.62	337.458	341.476	342.862	246.651	253.514	257.548	259.011	530.194	541.872	541.463	537.875	595.753	597.114	585.03	588.187	542.763	528.145	531.76	538.68	483.29	477.487	480.6	482.807	549.005	550.644	554.945	534.196	356.981	355.259	353.004	352.384	24.42	875.359	788.869	797.492	794.737	615.27	600.318	625.257	609.28	756.88	759.298	755.381	768.713
24.472	574.047	578.693	571.549	603.513	329.333	337.379	341.143	342.468	246.465	253.297	257.522	259.143	529.656	540.422	541.52	537.346	595.001	596.505	585.01	587.902	542.234	528.443	531.743	538.01	483.694	477.405	480.398	482.585	548.587	550.773	554.727	533.435	356.849	354.457	352.449	351.448	24.4665	877.548	788.483	797.31	794.097	613.909	599.55	623.517	608.526	756.761	757.803	755.055	768.12
24.5186	573.794	578.184	571.073	602.788	329.257	337.558	340.668	342.54	246.297	253.194	257.105	259.315	529.445	540.02	541.473	537.659	595.038	597.201	584.407	587.764	542.356	527.956	531.293	538.555	482.99	477.237	480.206	482.323	547.833	550.72	554.449	533.643	356.272	354.376	352.893	351.25	24.513	873.533	789.952	796.928	793.125	614.161	598.055	624.108	608.395	756.156	757.91	754.557	768.049
24.5652	573.878	578.117	570.419	603.19	328.673	337.335	340.675	342.041	245.898	252.858	256.838	258.684	529.242	540.256	540.951	537.297	594.79	596.761	584.61	588.414	541.949	527.614	531.027	538.261	482.573	477.239	479.374	481.815	547.902	549.989	553.322	533.811	356.345	354.161	352.29	351.293	24.5596	874.898	788.382	796.633	792.954	613.421	597.984	622.714	608.051	755.179	757.224	753.803	767.931
24.6118	572.298	577.447	570.563	603.536	328.797	336.847	340.14	341.716	246.124	253.009	256.343	257.89	527.792	538.994	540.302	537.046	593.74	595.877	583.486	587.206	541.892	527.382	530.703	537.898	482.087	476.519	479.096	481.134	547.516	549.238	553.262	533.345	356.199	353.958	352.152	351.291	24.6061	872.547	787.067	795.959	791.5	613.135	596.738	622.875	607.149	754.707	757.9	753.518	767.062
24.6584	572.81	576.921	570.357	602.871	328.81	336.719	340.21	341.72	246.047	252.506	255.959	258.451	528.59	539.414	539.864	536.829	593.374	595.297	583.533	586.726	540.909	527.297	530.011	537.959	481.799	476.517	478.612	481.448	547.27	549.486	553.288	532.975	356.025	354.254	352.012	350.746	24.6526	874.593	786.727	795.463	791.615	612.309	597.052	621.813	606.947	754.759	756.063	753.102	766.488
24.705	571.927	576.552	570.482	601.893	328.061	336.601	340.014	341.914	245.324	252.507	256.575	257.839	528.051	539.113	539.903	536.822	593.101	595.563	583.888	586.455	540.918	526.975	530.177	537.193	481.896	475.418	478.874	481.086	547.226	549.068	552.946	532.62	355.848	353.792	351.798	351.315	24.6991	870.587	787.494	793.71	791.293	612.851	596.646	621.963	606.313	753.125	755.845	753.058	767.008
24.7516	571.891	576.247	570.111	601.79	328.203	336.273	339.442	341.363	245.136	252.247	256.041	258.139	527.838	538.816	539.921	536.068	593.479	595.427	582.691	586.334	540.664	526.945	529.795	537.47	482.104	475.641	478.501	480.505	547.162	548.888	552.442	531.681	355.266	354.028	351.436	350.276	24.7457	872.8	785.992	793.16	790.798	611.254	596.545	621.559	606.443	752.868	755.465	751.704	766.474
24.7981	570.57	576.756	569.342	602.06	328.455	336.13	340.122	341.707	245.607	252.154	256.36	257.85	528.288	538.069	539.91	535.389	593.117	594.835	582.784	586.872	539.839	526.006	529.273	536.402	482.152	475.463	477.691	479.949	547.083	548.409	552.324	531.699	355.296	353.616	351.296	350.291	24.7922	869.638	785.943	792.116	791.158	611.599	596.123	621.362	606.257	752.93	754.848	751.023	765.743
24.8447	571.355	575.735	569.01	601.639	327.931	335.686	339.614	341.059	245.664	252.024	255.846	257.829	528.137	538.638	539.511	535.078	592.576	594.111	582.23	585.383	539.478	525.673	528.935	536.638	481.126	474.932	478.013	480.039	546.841	547.639	551.809	532.253	355.181	353.072	350.98	350.608	24.8387	871.238	785.106	791.5	789.976	610.398	595.577	620.74	605.449	753.379	754.067	751.539	764.861
24.8913	570.719	576.034	568.247	600.882	327.652	335.417	338.789	340.848	245.491	251.737	254.979	257.381	527.698	538.245	539.075	535.127	592.443	593.78	581.913	585.361	539.783	525.501	528.885	536.65	480.666	474.956	478.085	480.176	545.975	547.279	551.867	531.714	355.076	353.343	351.083	350.251	24.8852	867.705	784.871	791.844	789.55	609.955	595.319	620.622	604.877	751.954	753.711	750.779	763.977
24.9379	570.972	575.442	568.384	599.761	327.71	335.12	338.646	340.734	245.007	251.396	255.114	257.651	527.045	537.724	538.473	534.627	592.087	593.34	581.764	584.582	539.137	525.185	528.133	536.01	480.153	475.122	477.519	479.551	546.405	547.419	550.958	530.927	355.202	352.988	350.512	350.287	24.9318	870.297	783.942	790.998	788.155	609.677	595.251	619.567	604.646	751.403	752.869	750.108	763.364
24.9845	569.088	575.212	568.158	600.306	327.113	335.339	339.259	340.9	244.703	251.654	254.819	257.555	526.772	536.66	537.466	534.792	591.008	593.054	581.587	584.091	539.447	525.063	527.568	535.216	480.207	474.947	477.5	479.383	545.6	547.289	550.842	531.126	355.133	352.746	350.231	350.114	24.9783	868.811	783.17	790.003	787.171	609.426	594.388	618.968	604.028	751.118	752.496	749.447	763.144
25.0311	569.711	574.655	568.093	599.652	326.676	334.856	338.715	340.632	244.749	251.572	254.726	257.061	526.574	535.951	537.422	534.356	590.746	592.494	580.378	584.014	537.991	525.249	527.58	535.104	479.636	474.272	477.372	478.89	545.522	547.119	550.508	531.085	353.723	352.321	349.446	349.649	25.0248	869.681	782.121	789.407	787.119	608.554	593.739	618.71	603.506	750.265	752.317	748.616	762.545
25.0776	569.295	574.297	567.416	599.752	326.763	334.72	337.851	339.984	244.312	251.207	254.69	256.683	526.311	535.878	537.097	534.236	590.753	592.403	580.253	583.825	537.911	524.895	527.895	535.115	479.409	473.698	476.838	479.009	544.826	546.607	550.2	531.02	354.178	352.327	349.891	349.553	25.0713	869.307	781.595	788.733	786.961	608.32	593.647	618.493	603.347	749.563	751.827	747.755	762.3
25.1242	569.365	573.898	567.347	598.916	326.537	334.521	337.924	339.65	244.133	250.947	254.506	256.956	526.104	536.681	536.836	533.806	590.34	591.829	580.241	583.055	537.987	524.989	527.657	534.889	479.077	473.647	476.718	479.085	544.798	546.072	549.943	530.611	354.51	352.471	349.356	349.602	25.1179	868.937	781.264	788.076	786.337	607.965	593.454	618.089	603.109	749.181	751.457	747.408	761.547
25.1708	568.391	573.748	566.561	598.704	326.64	333.787	338.093	339.575	244.037	250.572	254.345	256.562	525.216	535.959	536.463	533.427	590.134	591.829	580.237	582.834	537.357	524.227	526.905	534.038	478.453	473.808	476.576	479.026	544.567	546.274	549.857	530.17	353.881	352.442	349.273	349.319	25.1644	869.937	781.052	787.522	785.514	607.177	592.869	617.546	602.725	749.074	750.691	747.09	760.877
25.2174	568.999	573.024	566.508	598.373	326.148	333.894	337.563	339.29	244.04	250.57	254.102	256.755	525.424	535.019	536.208	533.651	589.799	590.942	579.628	582.579	537.299	523.522	526.627	533.72	478.197	473.278	475.952	478.351	544.12	545.501	549.77	529.544	353.331	352.091	349.427	349.093	25.2109	868.079	781.105	787.053	785.155	607.225	592.637	616.924	602.141	748.68	749.434	746.549	760.775
25.264	568.141	573.3	565.394	597.853	326.121	333.104	337.238	339.096	244.138	250.671	253.966	256.602	524.851	534.912	536.284	533.702	589.621	590.412	578.95	582.228	536.744	523.78	526.509	533.389	478.158	472.796	475.643	477.896	543.982	545.055	549.391	528.982	353.395	351.69	349.422	348.953	25.2574	869.662	779.611	786.283	784.911	606.945	592.392	616.187	601.568	748.042	749.191	746.325	759.643
25.3106	568.236	572.808	565.153	597.475	325.904	333.283	337.136	338.739	244.02	250.167	253.962	256.338	524.404	535.224	535.77	533.098	588.786	589.861	579.073	580.702	536.233	523.151	526.09	533.467	478.226	472.46	475.121	477.357	543.143	545.328	549.404	528.718	352.788	351.223	348.689	347.976	25.304	866.776	779.027	785.344	784.123	606.603	591.467	616.126	601.318	747.202	748.94	745.588	759.083
25.3571	567.266	573.156	564.742	596.769	325.781	333.293	337.051	338.71	243.627	250.139	254.017	255.937	524.078	534.909	534.82	532.425	587.763	589.425	578.723	581.129	536.343	522.87	525.76	533.109	478.237	472.307	475.151	477.174	542.564	545.31	548.949	528.336	353.007	351.063	348.686	347.98	25.3505	868.689	777.658	785.608	783.375	605.817	591.562	615.487	601.02	746.382	747.879	745.26	758.669
25.4037	567.798	572.36	564.643	596.396	325.239	332.892	336.73	338.319	243.224	250.234	253.288	255.667	523.66	534.147	534.941	532.387	587.532	589.351	578.055	580.655	535.86	522.722	525.354	533.646	478.37	471.889	474.674	477.043	542.98	545.023	548.879	528.374	352.667	351.035	348.495	348.028	25.397	864.994	778.039	784.849	783.041	605.295	590.8	615.454	600.249	746.089	748.087	745	758.446
25.4503	565.715	571.495	564.579	595.88	324.842	332.772	336.025	337.755	242.981	250.11	253.096	255.73	523.886	533.505	534.834	531.815	587.148	589.329	577.776	580.314	535.254	522.031	525.195	533.406	477.433	471.364	474.594	476.58	543.078	544.172	548.247	528.229	352.713	350.812	348.367	348.252	25.4435	866.684	777.204	783.871	782.28	604.016	590.583	614.435	600.106	746.8	746.701	744.752	757.447
25.4969	565.962	571.311	563.823	595.422	324.61	332.589	335.921	337.35	242.677	249.688	253.052	255.484	523.757	533.645	534.507	531.462	587.368	589.23	577.28	580.139	535.052	521.485	525.058	532.403	476.196	471.251	474.419	476.247	542.118	543.407	547.652	528.011	352.733	350.192	348.338	348.305	25.4901	863.557	777.187	784.158	781.9	604.616	590.244	614.383	599.256	745.204	747.286	743.749	757.123
25.5435	565.427	570.629	563.836	595.555	324.889	332.604	336.014	336.92	242.846	249.314	252.731	255.039	523.194	533.588	533.92	531.094	587.59	588.606	576.887	579.3	534.856	520.951	524.414	532.312	476.186	471.608	474.067	476.017	541.539	543.226	547.57	527.657	352.575	350.225	347.941	348.074	25.5366	865.072	776.415	783.03	780.828	602.925	589.507	613.035	598.221	744.304	745.51	744.054	755.914
25.5901	565.782	570.262	563.613	595.5	324.433	332.385	335.896	336.696	242.54	249.381	252.688	254.812	523.319	533.496	533.811	530.689	586.571	588.012	576.831	578.905	534.465	520.965	524.257	532.355	475.762	471.465	473.407	475.57	541.662	542.951	547.379	527.055	352.254	350.209	347.893	347.681	25.5831	861.936	776.202	782.172	780.416	603.69	588.881	613.815	598.041	744.115	745.852	743.438	755.816
25.6366	565.599	569.696	562.904	594.892	323.828	332.096	335.764	336.611	242.078	249.155	252.771	254.921	523.147	533.017	533.928	530.123	585.72	587.463	576.763	578.993	534.43	520.803	523.948	531.475	475.451	470.987	473.181	475.391	541.363	542.791	546.83	526.834	351.903	349.833	347.673	347.526	25.6297	863.924	774.801	782.047	780.629	603.043	589.092	612.944	596.891	743.917	745.465	743.073	755.65
25.6832	565.402	569.856	562.887	594.228	323.653	331.929	335.428	336.614	242.235	248.837	252.69	255.098	522.792	532.466	533.43	529.546	585.76	587.139	576.378	578.672	534.318	520.411	523.535	530.849	475.222	470.522	473.341	475.336	541.276	542.764	546.261	526.643	351.846	349.368	347.108	347.485	25.6762	860.894	775.071	781.508	779.514	602.606	587.553	612.646	596.935	742.722	744.723	742.5	755.131
25.7298	564.505	569.849	562.668	593.936	323.633	331.721	335.224	336.302	242.051	248.963	252.298	254.879	522.528	532.314	533.213	529.529	585.406	586.904	576.09	578.443	533.531	520.176	523.144	530.765	474.925	470.528	472.937	474.949	541.247	542.596	546.094	526.488	352.051	349.239	347.014	346.681	25.7227	862.193	774.016	781.442	779.525	601.304	587.388	611.305	596.812	742.899	744.204	741.693	754.315
25.7764	563.839	569.252	561.788	593.485	323.802	331.49	334.895	335.777	241.771	248.853	252.404	254.459	521.624	532.178	533.063	529.226	584.555	586.753	575.79	578.063	533.059	519.316	523.026	530.872	475.129	470.113	472.844	474.438	541.067	542.167	545.715	526.297	351.985	349.267	347.054	346.155	25.7692	859.306	774.328	779.997	778.446	602.059	586.708	611.451	596.38	741.816	743.967	741.638	753.493
25.823	564.058	569.074	561.476	593.321	323.763	331.133	334.5	335.752	241.67	248.675	252.576	254.146	520.847	531.99	532.546	529.004	584.213	586.52	575.552	577.446	533.076	518.933	523.027	530.504	475.177	469.379	472.58	473.948	540.778	541.711	545.358	525.96	351.802	349.116	346.983	346.371	25.8158	860.944	772.909	779.89	778.19	600.698	586.384	610.533	596.325	741.754	742.574	740.836	753.525
25.8696	563.342	568.984	561.881	592.822	323.321	330.786	334.437	335.869	241.624	248.46	251.942	254.097	521.014	531.76	532.071	528.993	584.485	586.499	575.245	577.115	532.857	519.032	522.433	529.843	474.75	469.545	472.063	473.803	540.093	541.704	545.423	525.438	351.513	349.129	346.86	346.228	25.8623	857.993	773.239	780.491	777.416	600.574	586.794	609.994	596.594	740.86	743.147	739.658	753.502
25.9161	563.798	568.903	562.027	591.634	322.83	330.587	334.077	335.47	241.708	248.02	251.577	254.049	521.179	531.708	531.919	528.623	584.248	586.306	574.81	577.029	532.524	518.599	522.13	529.763	474.377	469.575	472.004	473.794	540.087	541.603	545.084	524.878	350.753	348.921	346.763	346.126	25.9088	860.881	771.959	779.667	776.526	599.729	586.305	609.647	595.631	740.09	741.817	739.346	753.235
25.9627	562.751	567.761	560.781	592.069	322.666	330.458	333.601	335.013	241.535	247.797	251.52	253.983	520.519	531.442	531.822	528.638	583.592	585.464	574.355	577.007	531.731	518.007	521.679	529.582	474.312	469.242	471.526	473.511	540.299	541.244	544.564	524.997	350.628	348.501	346.773	345.904	25.9553	856.852	771.634	777.948	776.955	600.464	585.118	609.879	595.564	739.66	742.133	738.445	752.945
26.0093	563.479	567.302	561.046	590.819	322.27	330.353	333.639	334.959	241.213	247.892	251.278	253.973	520.094	531.082	531.253	528.59	583.266	585.503	573.358	576.75	530.845	517.583	521.176	529.639	473.603	468.76	470.961	473.42	539.493	540.825	544.321	524.402	350.916	348.256	345.929	345.352	26.0019	858.221	771.111	777.385	775.776	599.785	585.083	609.353	594.823	740.207	740.807	737.684	752.279
26.0559	562.306	567.679	560.787	591.796	322.354	330.14	333.481	334.515	240.843	248.242	250.986	253.137	519.5	530.227	530.741	528.247	582.064	584.636	573.018	577.031	531.025	517.196	520.883	529.396	473.528	468.456	470.872	473.046	538.904	540.217	544.302	524.132	350.562	348.115	345.777	345.011	26.0484	855.495	771.171	777.61	775.558	599.721	583.067	609.484	595.085	739.126	739.984	737.452	751.084
26.1025	562.699	567.358	560.759	591.329	322.332	330.28	332.909	334.856	240.536	247.805	250.712	252.918	519.491	529.46	530.381	528.292	581.596	583.978	572.423	576.028	530.82	516.52	520.301	528.872	473.301	468.075	470.703	472.905	538.355	540.311	544.375	524.175	350.157	347.159	345.568	345.13	26.0949	857.445	769.538	777.348	774.785	598.292	583.455	608.447	594.307	739.199	738.469	736.972	750.459
26.1491	561.452	566.989	559.85	591.745	321.427	329.865	333.325	334.678	240.562	247.689	250.463	252.822	519	529.179	530.505	527.683	581.639	583.299	572.69	575.746	530.51	516.831	520.218	528.713	473.524	467.73	470.359	472.955	537.977	539.873	543.543	523.842	350.13	347.438	345.345	344.514	26.1414	853.367	769.934	776.106	773.742	598.82	583.293	609.228	594.033	737.961	739.155	736.881	750.036
26.1957	562.054	566.82	560.168	591.037	321.548	330.1	333.26	334.616	240.436	247.312	250.506	252.506	518.75	529.293	530.539	527.262	581.282	583.597	572.001	575.837	530.171	517.088	520.414	527.948	472.616	467.287	469.949	472.411	537.976	540.051	543.231	523.496	349.658	347.228	345.041	344.355	26.188	855.448	768.173	775.74	772.947	597.66	582.692	608.101	593.346	738.277	738.74	736.255	750.465
26.2422	561.11	566.032	559.012	589.791	321.216	329.116	332.489	334.312	240.568	246.939	250.323	252.56	518.307	529.211	530.176	526.707	581.021	583.555	572.176	575.451	530.368	516.513	519.125	527.261	472.396	467.417	469.417	472.217	537.263	539.46	543.277	523.448	349.536	347.466	345.23	344.284	26.2345	853.303	768.61	775.177	773.428	598.134	582.664	607.612	592.654	737.213	738.315	735.189	750.035
26.2888	561.166	565.173	559.379	589.163	320.883	328.956	332.176	334.035	240.261	247.287	250.248	252.001	517.468	528.955	529.496	526.468	580.391	582.921	571.459	574.36	530.359	515.933	518.937	527.413	471.889	467.031	468.792	471.447	537.408	539.317	542.438	522.923	348.989	346.648	345.054	344.209	26.281	854.806	767.407	774.671	772.396	597.34	582.6	606.728	592.757	736.983	737.031	735.124	749.684
26.3354	559.892	565.393	558.527	589.221	321.289	328.542	331.655	333.194	239.795	246.649	250.394	251.917	517.919	528.186	529.191	526.085	579.875	582.037	570.613	574.322	529.54	515.464	518.375	526.814	471.737	466.663	468.747	471.623	536.704	538.911	542.13	522.891	348.825	346.398	344.363	343.691	26.3275	851.149	767.288	773.62	770.983	597.153	581.633	606.569	591.731	735.568	737.449	733.965	748.605
26.382	560.44	565.256	558.27	588.696	320.725	328.77	331.554	333.393	239.438	246.37	250.056	251.872	517.837	528.467	528.71	525.815	580.04	582.035	570.408	573.452	529.005	514.964	518.579	527.138	471.347	466.515	468.121	470.99	536.464	538.833	541.581	522.145	348.501	346.364	344.512	343.624	26.3741	852.984	766.308	773.171	771.348	596.414	582.064	606.113	591.136	736.039	736.604	734.128	748.267
26.4286	559.228	564.151	558.014	588.805	320.425	327.87	331.464	333.274	239.828	246.664	249.569	251.782	517.525	527.751	528.656	525.753	579.496	581.961	570.5	573.617	528.563	515.026	518.718	526.919	471.532	466.18	467.98	470.914	535.715	538.473	541.178	521.395	348.444	346.343	344.482	343.721	26.4206	849.875	766.683	771.799	770.078	596.796	580.744	606.874	591.138	735.378	736.856	732.116	747.981
26.4752	559.788	564.037	557.853	588.673	320.263	327.794	331.747	332.696	239.571	246.503	249.194	251.77	517.564	527.094	528.464	525.119	578.855	582.154	568.842	572.851	528.061	514.672	518.04	526.211	471.51	465.198	467.806	470.179	536.137	538.127	541.538	522.184	348.456	346.339	343.868	343.546	26.4671	850.856	765.028	771.561	769.916	595.614	580.917	605.722	590.942	735.164	735.789	732.928	747.677
26.5217	559.346	563.555	557.654	588.564	319.51	327.911	330.824	332.336	239.53	245.979	249.475	251.532	516.743	526.926	527.27	525.251	579.012	581.088	569.506	572.377	527.551	514.856	517.382	525.422	470.972	465.248	467.646	470.166	535.787	537.493	540.641	521.364	348.108	346.557	343.159	343.146	26.5136	849.129	765.655	771.49	769.478	595.743	580.108	605.559	590.153	734.143	735.869	732.571	746.823
26.5683	559.272	563.574	557.106	588.094	319.156	327.432	331.08	331.846	239.183	245.929	249.358	251.445	516.389	526.686	527.24	524.739	578.341	580.807	568.84	572.231	527.799	513.797	517.216	525.195	470.733	465.246	467.965	470.035	535.509	537.192	540.374	521.051	347.695	345.62	343.871	342.99	26.5602	850.715	764.637	770.614	769.125	595.004	580.464	604.676	589.591	733.622	734.703	732.32	746.126
26.6149	557.74	562.85	556.534	587.417	319.439	327.36	330.803	331.668	238.835	245.734	249.067	250.991	516.181	525.936	527.199	523.955	578.341	580.279	568.062	572.495	528.54	514.317	517.047	525.008	470.945	465.484	467.957	469.956	535.215	537.444	540.278	521.095	347.656	344.898	343.692	342.32	26.6067	847.205	765.208	769.782	768.147	594.829	579.367	604.169	588.461	733.492	734.668	730.859	745.299
26.6615	558.013	562.719	556.182	587.169	319.57	327.076	330.636	331.569	238.54	245.738	249.07	251.001	515.889	526.735	526.845	523.687	578.302	580.031	568.166	571.949	527.372	513.831	516.837	525.122	470.373	465.16	467.198	469.451	535.215	536.965	539.743	520.168	347.345	345.277	343.003	342.545	26.6532	848.38	763.482	769.741	767.375	593.797	579.765	602.834	588.221	732.972	733.712	731.311	744.703
26.7081	557.369	562.493	555.823	586.826	319.201	326.885	330.437	331.686	238.759	245.475	248.802	250.949	516.224	525.15	526.779	523.842	577.941	579.52	568.035	571.164	527.29	512.601	516.486	524.616	469.674	464.536	466.709	469.357	534.966	536.945	540.041	519.875	347.169	345.388	342.62	342.295	26.6998	845.359	764.045	769.164	768.183	594.124	578.796	602.794	587.502	732.693	733.148	730.391	743.856
26.7547	557.872	561.893	555.918	585.815	318.931	326.752	329.834	331.499	238.193	245.705	248.402	250.619	516.474	525.605	526.886	523.953	577.554	579.52	567.881	571.22	527.076	512.757	516.305	524.533	469.437	464.271	466.89	469.11	534.35	536.72	540.024	520.274	346.978	344.85	342.728	342.753	26.7463	847.872	762.759	768.211	767.023	592.945	578.971	602.115	587.279	732.076	731.746	729.885	742.933
26.8012	556.744	561.948	555.166	586.087	319.182	327.044	329.951	330.469	238.352	245.175	248.479	250.328	515.244	525.158	526.401	523.363	576.495	578.447	567.466	570.968	526.474	512.368	515.638	523.548	469.617	464.775	467.092	468.55	534.006	536.172	539.672	520.336	346.803	344.675	342.138	342.247	26.7928	844.174	762.692	767.987	766.482	593.21	578.619	602.411	585.9	731.827	732.478	728.358	743.117
26.8478	556.855	561.158	554.852	585.147	318.876	326.923	329.577	330.414	238.452	245.041	248.056	250.226	515.498	525.147	525.859	522.424	576.466	577.904	566.393	570.227	526.524	512.178	515.323	523.501	469.339	463.581	466.006	468.721	533.425	536.569	538.967	519.999	346.528	345.03	342.476	341.804	26.8393	846.318	762.029	767.545	765.836	591.514	577.895	601.279	586.297	731.158	731.839	728.558	741.908
26.8944	555.9	560.835	554.575	585.478	318.847	326.519	329.498	330.533	238.103	245.026	247.981	250.107	514.551	524.149	525.109	522.749	575.702	578.404	566.67	570.02	525.706	511.865	514.956	523.384	468.99	463.902	465.785	467.593	533.788	535.233	539.036	519.306	346.687	344.825	342.667	341.986	26.8859	843.02	761.49	766.474	765.31	591.635	577.686	601.648	586.365	730.467	731.978	728.778	741.271
26.941	556.398	560.551	554.485	584.405	318.341	326.052	329.223	330.268	237.988	244.845	248.058	250.237	514.251	523.862	525.076	522.53	575.689	577.772	566.459	569.5	525.904	511.459	513.92	523.448	468.844	463.178	466.082	467.754	533.987	535.227	538.53	519.245	345.89	344.8	342.138	341.603	26.9324	844.38	760.187	766.086	764.822	591.127	577.356	600.329	585.61	730.333	730.681	727.985	741.049
26.9876	555.36	559.814	553.557	584.172	317.946	325.631	328.923	329.843	237.664	244.304	247.949	249.637	513.673	524.018	524.82	521.546	576.258	577.001	565.742	569.863	525.72	510.806	513.84	522.09	468.411	462.439	465.303	467.315	533.282	534.845	537.962	519.036	345.827	344.208	341.748	341.88	26.9789	840.839	760.584	766.247	764.605	591.032	576.882	600.936	585.672	730.089	730.493	727.567	741.187
27.0342	555.683	559.765	553.67	583.313	317.895	325.751	328.879	329.726	237.61	244.32	247.698	249.563	513.959	524.074	524.816	521.012	574.973	577.142	565.744	569.56	525.405	511.022	513.813	522.524	467.717	463.001	464.703	467.092	532.557	534.068	536.9	517.334	345.666	343.763	341.996	340.415	27.0254	842.903	759.459	765.536	763.882	589.844	576.985	600.052	585.215	729.327	729.776	727.362	739.821
27.0807	554.471	559.568	553.231	583.423	317.507	325.588	328.471	329.546	237.347	244.535	247.213	249.584	513.587	523.381	524.963	521.141	575.475	576.369	564.995	569.186	524.291	510.213	514.05	521.682	467.833	463.078	464.673	466.448	531.949	534.355	537.534	517.922	345.81	343.783	341.87	340.368	27.072	839.428	759.743	764.808	762.549	590.43	575.138	600.167	584.235	728.127	729.596	725.874	739.213
27.1273	554.74	559.429	553.537	583.825	317.344	325.299	328.346	329.389	236.848	243.771	246.84	249.609	513.947	523.134	523.575	520.388	575.203	576.299	564.891	567.588	524.766	510.177	513.379	522.337	467.01	462.468	465.024	465.843	531.984	533.912	536.955	517.961	345.187	343.897	340.829	340.583	27.1185	841.512	758.562	764.074	762.446	589.159	575.189	599.43	584.556	728.405	728.536	725.345	738.314
27.1739	553.554	558.826	552.05	583.076	317.284	324.958	327.785	329.352	236.999	244.042	246.972	248.662	513.079	522.502	524.188	520.653	574.178	575.067	564.529	567.904	523.783	509.847	513.103	521.481	467.333	462.384	464.976	465.974	531.895	533.479	536.45	517.731	344.694	343.545	341.138	340.095	27.165	838.039	758.201	764.389	762.379	589.165	574.625	599.099	583.77	728.012	728.49	724.468	737.945
27.2205	553.834	558.692	551.903	582.152	316.691	324.64	327.456	328.983	236.505	243.489	246.658	249.168	513.248	522.469	523.501	519.386	573.392	574.994	563.379	566.995	523.597	509.764	513.105	521.616	466.287	461.866	463.93	465.28	531.49	533.333	536.943	517.261	344.145	343.074	340.505	340.631	27.2115	840.196	756.79	763.612	761.382	588.469	574.874	598.555	583.315	727.444	727.656	724.682	737.644
27.2671	552.575	557.741	551.861	582.385	316.962	323.991	327.254	328.79	236.741	243.457	246.942	248.462	512.335	521.642	522.872	520.093	572.872	574.931	564.004	567.221	523.293	509.73	512.568	520.943	466.517	461.865	464.115	465.427	531.355	533.063	536.436	517.239	344.136	343.28	340.503	340.35	27.2581	836.7	757.939	763.23	760.135	588.225	573.829	598.716	583.11	726.064	727.906	724.755	737.378
27.3137	553.196	557.794	551.448	581.687	316.493	323.839	327.306	328.772	236.765	243.31	246.619	249.021	512.521	521.618	521.942	519.609	572.939	574.692	563.556	567.013	522.519	509.217	511.863	520.322	466.384	461.133	463.444	465.533	530.943	532.86	535.61	516.963	344.583	342.673	340.018	340.299	27.3046	838.635	756.543	762.221	759.58	587.572	573.6	597.279	582.557	725.407	727.15	724.439	736.659
27.3602	552.097	557.679	550.988	581.478	315.998	323.78	327.462	328.658	236.283	243.189	245.797	248.747	512.203	520.622	522.559	519.226	573.04	574.3	563.014	566.049	522.429	508.773	511.689	520.477	466.299	460.638	462.698	465.011	530.346	532.55	535.291	516.317	344.261	342.636	339.885	340.244	27.3511	836.271	756.173	761.113	760.009	586.984	573.475	597.144	582.447	725.003	725.691	723.202	736.45
27.4068	552.427	557.033	550.964	581.288	315.888	323.736	327.502	328.498	235.862	242.865	246.178	248.562	511.618	520.74	521.895	518.713	572.177	574.46	562.17	565.544	522.72	508.558	511.93	520	465.344	460.655	464.045	464.358	529.268	531.012	535.857	515.805	344.378	342.116	339.954	339.509	27.3976	837.784	754.586	760.762	759.421	585.995	573.3	596.554	581.759	724.729	725.241	722.183	735.292
27.4534	550.773	556.382	549.873	580.96	315.578	323.47	326.44	328.238	236.067	242.839	245.774	248.319	511.411	520.569	522.226	518.496	572.35	573.435	562.84	566.325	522.691	508.213	511.488	519.38	466.333	460.404	463.419	464.752	529.301	531.507	534.997	516.224	344.026	341.836	339.791	339.074	27.4442	834.052	755.151	761.574	758.842	586.25	572.802	595.992	580.612	724.603	724.822	722.078	734.403
27.5	551.79	556.101	550.004	580.202	315.413	323.033	326.558	327.781	235.569	242.49	245.905	248.344	510.91	520.477	522.048	518.243	571.63	573.682	561.365	565.451	521.611	508.145	511.348	518.675	465.291	460.134	462.847	464.005	529.528	531.444	534.891	515.693	343.748	342.831	339.593	338.996	27.4907	835.498	753.742	760.841	758.152	585.631	571.89	595.132	580.419	724.345	724.396	721.941	734.16
27.5466	550.35	555.627	549.834	579.827	315.538	323.099	326.407	327.682	235.363	243.005	245.725	247.677	509.88	520.183	521.528	517.96	571.311	572.936	561.188	565.361	521.322	507.737	511.292	519.284	464.87	459.833	462.677	464.033	529.443	531.045	534.201	514.712	343.652	341.939	339.416	338.741	27.5372	835.737	752.428	759.873	757.243	584.886	571.563	594.695	580.156	724.258	724.427	721.272	733.745
27.5932	550.668	555.708	549.268	578.993	314.774	322.883	325.844	327.168	235.132	242.49	245.216	247.752	510.594	520.055	520.938	517.962	570.747	572.903	560.71	564.398	521.051	507.41	510.311	519.237	464.075	459.48	462.688	463.773	529.171	529.757	533.951	514.83	343.219	341.987	339.22	338.076	27.5837	834.281	751.842	759.193	756.688	584.272	571.235	594.771	579.42	723.909	723.902	720.535	733.266
27.6398	549.405	555.754	549.489	578.98	314.85	322.976	325.607	327.482	235.069	242.486	245.281	247.523	509.966	520.362	520.174	517.22	570.759	572.528	560.736	564.137	521.419	506.701	509.592	518.604	463.868	459.263	461.805	463.289	529.17	529.957	533.767	515.11	343.57	341.102	339.387	338.189	27.6303	836.123	750.687	758.423	756.328	583.601	570.45	594.023	579.308	722.803	722.986	720.049	733.124
27.6863	550.169	555.353	549.694	578.618	314.704	322.549	325.544	327.165	235.016	242.284	244.799	247.354	510.159	519.913	519.865	516.673	570.233	572.29	560.258	563.946	520.971	505.744	509.249	518.01	462.67	458.826	461.727	462.991	529.148	530.034	533.167	514.097	343.168	340.823	338.875	338.31	27.6768	832.774	751.269	758.158	755.818	583.969	570.571	593.279	579.48	721.667	722.454	719.455	732.919
27.7329	549.24	554.843	548.939	578.289	314.835	321.88	325.524	326.467	234.879	241.407	245.071	246.765	509.162	519.055	520.29	516.818	569.253	570.826	560.319	563.564	520.252	506.304	508.878	517.507	462.583	458.207	461.672	462.972	528.415	529.689	533.099	514.387	342.76	340.556	338.726	338.072	27.7233	833.942	750.367	757.735	755.07	582.735	570.262	592.986	578.959	721.167	721.792	719.074	732.174
27.7795	549.883	554.496	548.434	577.72	314.17	321.782	325.15	326.525	234.565	241.583	244.595	247.356	509.002	519.276	519.913	515.762	569.578	570.542	560.01	563.119	519.429	505.902	508.981	517.402	463.198	458.052	461.757	462.253	528.542	529.339	533.274	513.72	342.515	340.39	338.111	337.44	27.7699	832.041	750.064	757.477	754.2	582.757	569.959	592.702	578.432	720.677	721.221	718.787	731.738
27.8261	548.094	553.504	547.98	578.034	314.164	322.442	324.765	325.886	234.649	241.666	244.494	246.471	508.335	517.671	519.022	515.677	568.763	570.657	559.446	563.079	519.232	505.67	508.54	517.11	463.54	458.186	460.669	462.293	527.769	528.771	533.119	513.078	342.438	340.753	338.258	337.32	27.8164	833.487	748.631	756.768	754.256	582.031	569.777	591.417	577.869	720.168	720.652	718.208	730.493
27.8727	548.54	553.163	547.565	577.567	313.732	321.599	324.805	326.247	234.361	241.469	244.176	246.663	508.494	517.96	518.765	516.325	568.948	570.514	558.628	561.906	519.227	505.749	508.456	516.423	462.355	457.76	459.973	462.079	528.904	528.342	532.8	513.253	342.752	340.298	337.721	337.551	27.8629	830.343	749.362	755.784	753.124	582.028	568.939	591.8	577.02	719.437	720.202	717.37	729.826
27.9193	547.432	553.433	547.594	577.535	314.062	321.415	323.97	325.557	234.706	241.373	244.196	246.454	508.324	517.871	519.01	515.568	567.72	569.654	558.075	561.859	519.091	505.198	508.173	516.624	462.65	457.343	459.904	461.354	527.586	528.524	532.816	512.69	342.233	340.347	337.672	337.181	27.9094	832.118	747.946	755.03	752.512	581.242	569.021	591.706	576.573	719.637	719.568	717.088	729.818
27.9658	548.056	553.01	547.331	576.568	313.577	320.818	324.069	325.185	234.021	241.111	243.724	246.589	507.872	517.254	518.941	515.106	567.458	569.689	557.92	561.273	518.592	504.569	507.824	516.812	462.204	457.101	460.284	461.136	527.277	527.918	531.367	512.622	341.45	340.122	338.136	336.641	27.956	829.127	748.122	754.157	752.071	582.108	568.288	591.429	576.15	719.001	719.311	717.05	729.804
28.0124	546.565	552.958	545.848	575.926	313.343	320.771	323.746	324.844	234.076	241.363	243.853	246.282	507.372	516.501	518.189	514.396	566.919	569.427	557.634	561.059	517.835	504.511	507.237	515.647	462.102	457.362	459.946	460.961	526.685	527.247	531.779	512.391	341.58	339.912	337.685	336.703	28.0025	831.138	746.826	753.439	751.271	581.225	568.019	589.973	575.816	718.625	717.796	715.772	728.94
28.059	547.164	552.171	546.206	575.563	312.473	320.553	323.762	325.367	234.053	241.034	243.578	246.151	507.203	516.597	517.717	513.938	566.972	568.676	557.321	560.647	517.746	504.106	507.134	515.77	461.389	457.113	459.592	460.761	526.33	526.781	531.591	511.872	341.857	339.116	337.027	336.575	28.049	828.19	747.029	753.379	750.149	580.179	566.812	590.305	575.662	717.578	717.881	715.138	728.761
28.1056	545.869	551.825	545.858	575.029	312.739	320.432	323.177	324.824	233.853	240.91	243.736	245.73	506.198	516.528	517.473	514.116	566.757	567.958	557.037	560.946	518.055	503.94	506.623	515.899	461.397	456.919	459.798	460.531	526.044	527.157	531.221	511.642	341.645	339.069	337.052	336.48	28.0955	829.836	745.86	752.721	749.828	579.381	566.736	588.804	575.104	716.85	716.329	714.984	727.524
28.1522	546.831	551.696	545.265	574.153	312.104	320.383	323.109	324.525	233.298	240.495	243.663	245.74	506.441	516.21	517.048	513.949	566.569	568.047	556.565	560.249	517.694	503.846	506.297	515.885	460.94	456.2	459.208	459.913	525.529	526.819	530.858	511.69	341.554	338.603	336.874	336.528	28.1421	826.559	745.61	752	750.101	579.655	566.201	589.213	574.741	716.304	717.429	713.684	727.267
28.1988	546.045	551.321	545.074	575.445	311.733	320.164	322.957	324.311	233.262	240.673	243.352	245.086	505.133	516.821	516.522	513.546	566.185	567.482	556.739	559.76	517.375	503.203	505.664	515.046	460.629	456.237	459.239	459.914	524.895	526.176	530.654	511.392	340.93	338.521	336.711	336.235	28.1886	828.759	744.441	751.213	749.35	578.486	565.786	587.706	573.634	716.188	716.216	713.121	726.753
28.2453	546.049	551.092	544.931	574.637	311.837	319.774	322.817	324.211	233.208	240.545	242.959	244.706	504.871	516.616	516.226	513.27	565.585	567.545	556.242	559.024	516.796	502.636	505.215	514.514	460.54	455.655	458.154	459.513	524.543	525.949	530.023	510.901	339.952	338.855	336.502	335.352	28.2351	825.144	743.418	751.371	748.9	578.58	565.641	588.186	573.738	715.055	716.428	713.219	726.616
28.2919	544.123	550.342	544.11	574.06	312.261	319.159	322.372	323.897	233.277	239.887	242.944	244.742	505.309	515.742	516.36	513.049	564.915	566.941	555.442	559.056	516.36	502.251	504.956	514.079	460.322	455.306	457.934	459.3	524.279	525.946	530.3	510.134	339.997	338.343	336.01	335.356	28.2816	826.446	742.777	750.33	748.154	577.226	565.689	586.978	572.833	715.251	715.153	712.472	725.257
28.3385	544.825	550.177	544.126	573.522	311.634	319.046	322.137	323.443	232.875	239.794	242.552	244.717	504.684	515.422	515.97	512.762	565.023	566.718	555.01	558.727	516.186	501.864	504.674	514.241	460.004	455.43	457.662	458.472	524.097	525.732	529.822	509.486	339.907	338.129	335.651	334.815	28.3282	823.699	743.899	749.641	747.759	577.828	565.004	587.629	573.178	713.761	715.177	711.739	724.902
28.3851	544.165	549.623	542.965	573.48	311.118	318.81	322.063	323.118	232.563	239.649	242.159	244.557	504.311	514.429	515.602	512.301	564.691	566.227	555.084	558.383	515.93	501.584	504.439	513.686	459.874	455.19	457.219	458.035	524.219	525.511	529.167	509.236	339.918	337.679	335.223	334.648	28.3747	824.688	742.72	749.15	746.778	576.685	564.874	586.838	572.373	714.089	714.086	710.876	723.875
28.4317	544.172	549.356	542.721	573.066	311.412	318.85	321.98	323.22	232.39	239.619	242.207	244.237	504.301	514.046	514.961	511.837	563.974	565.556	554.604	558.06	515.56	501.588	503.827	513.211	459.439	454.751	457.028	458.034	523.88	525.025	529.027	509.032	340.032	337.606	335.136	334.684	28.4212	822.021	741.913	748.467	746.348	576.836	563.661	587.525	571.871	712.781	714.136	710.815	723.91
28.4783	543.266	549.006	542.371	572.568	311.362	318.451	321.839	322.779	232.318	239.862	242.046	243.869	504.018	513.709	514.356	511.839	563.711	565.151	553.894	557.597	515.172	501.515	503.376	512.827	458.724	454.357	456.85	458.062	523.242	524.638	528.937	509.098	339.681	337.486	335.202	334.683	28.4677	823.781	740.701	747.832	745.638	575.365	563.682	586.613	571.086	712.797	712.713	710.396	722.85
28.5248	543.096	548.484	542.549	572.011	310.98	318.092	321.385	322.125	231.955	239.685	241.83	243.719	504.022	513.484	514.199	511.471	563.599	565.005	553.607	557.015	515.083	500.778	503.091	512.846	458.241	453.965	456.258	457.721	522.93	524.614	528.916	508.671	339.094	337.098	335.382	334.717	28.5143	820.918	740.893	747.148	745.341	576.279	563.555	585.656	570.722	711.91	713.405	709.71	723.662
28.5714	542.718	548.149	542.743	571.733	311.032	318.124	321.256	321.86	231.676	239.093	241.608	243.656	503.774	513.407	514.286	510.786	563.213	564.691	553.418	556.419	515.25	500.612	502.762	512.728	458.212	453.559	455.737	457.063	522.476	524.166	528.695	508.228	339.015	337.301	335.227	334.207	28.5608	822.675	739.731	745.844	744.827	574.848	563.143	584.971	570.406	710.997	712.323	709.552	723.037
28.618	542.755	547.757	542.169	571.223	310.797	317.71	320.921	321.717	231.814	238.818	241.357	243.413	503.023	513.271	513.872	510.599	562.692	564.479	553.008	556.277	514.636	500.259	502.838	511.998	457.727	453.447	455.475	457.055	522.043	523.596	527.864	508.107	338.769	337.402	334.612	333.737	28.6073	819.547	739.367	746.046	744.163	575.224	562.015	584.583	570.271	710.442	712.732	708.691	722.214
28.6646	543.219	547.274	541.601	570.776	310.336	317.586	320.533	321.65	231.704	238.936	241.426	243.19	502.536	513.138	513.353	510.302	562.138	564.034	552.486	555.825	513.981	499.314	502.4	512.149	457.222	453.577	455.03	457.1	522.039	523.255	527.452	507.529	338.145	336.96	334.494	333.914	28.6538	821.478	738.477	745.326	743.23	574.163	561.757	584.38	569.524	710.558	711.768	708.758	722.155
28.7112	541.877	546.799	540.971	570.711	309.81	317.429	320.74	321.399	231.317	238.576	241.73	243.081	502.317	512.662	513.268	509.83	561.381	563.252	552.543	555.437	513.845	499.562	501.623	512.059	457.398	453.301	455.101	457.041	521.654	523.246	527.626	507.333	338.114	336.511	334.147	333.904	28.7004	819.487	738.421	745.051	743.506	574.277	561.719	583.244	569.253	710.603	710.958	708.043	721.065
28.7578	542.231	546.2	540.651	569.741	309.501	316.937	320.37	321.271	231.017	238.081	241.541	242.931	501.881	512.255	512.591	509.227	560.96	562.799	552.008	555.521	513.238	499.374	501.4	511.896	457.031	452.762	455.054	457.134	521.271	523.372	527.395	507.127	338.081	336.04	333.763	333.975	28.7469	819.805	737.676	744.276	742.683	573.382	561.298	582.742	568.526	709.585	710.553	707.979	720.451
28.8043	541.673	546.217	540.532	569.742	309.707	316.773	319.842	321.206	231.076	238.044	240.959	242.876	501.396	511.607	512.212	509.043	560.876	562.312	551.04	554.943	512.834	498.548	501.167	511.616	456.514	452.352	454.466	456.959	521.33	522.997	527.014	506.827	337.985	335.616	333.735	333.727	28.7934	817.134	737.629	744.203	742.144	574.301	559.49	582.871	568.789	708.366	710.341	706.915	720.465
28.8509	541.945	545.904	540.549	569.522	309.476	316.061	319.336	320.845	230.999	237.807	240.929	242.799	501.417	511.629	512.134	509.16	560.54	562.567	551.272	554.369	512.694	498.402	500.78	511.128	456.299	452.165	454.062	456.715	521.115	522.56	526.328	506.632	337.471	335.973	333.789	333.233	28.84	818.633	736.7	743.746	741.19	572.463	559.197	582.031	568.271	708.29	709.222	706.821	718.919
28.8975	540.546	545.745	539.832	568.655	308.473	316.673	319.308	320.429	230.429	237.862	240.843	242.529	501.012	511.385	512.092	508.722	560.137	562.23	551.244	554.159	512.343	497.974	500.55	510.864	456.258	451.908	453.919	456.184	520.949	522.167	525.814	506.256	337.136	335.669	333.378	333.259	28.8865	815.626	736.048	743.378	740.962	573.186	559.6	582.653	567.25	708.218	710.098	705.71	719.343
28.9441	541.347	545.924	540.207	567.72	308.342	316.885	319.645	320.208	230.112	237.66	240.526	242.402	500.872	510.962	511.99	508.59	559.863	561.896	550.56	553.393	511.965	497.365	500.189	510.221	455.777	451.096	453.323	455.532	520.525	521.863	525.618	506.089	337.72	335.385	333.229	332.579	28.933	816.907	734.567	742.794	740.906	571.852	559.168	581.363	566.866	707.734	708.4	704.457	718.202
28.9907	539.969	544.965	539.299	568.472	308.537	315.618	319.221	320.213	230.134	237.451	240.543	242.164	500.717	510.809	510.942	508.158	559.438	561.402	550.752	553.565	512.114	497.456	499.418	510.242	455.685	451.152	453.211	455.24	520.391	521.611	525.249	506.3	337.402	335.24	332.581	331.883	28.9795	813.813	734.991	741.949	739.195	572.157	558.813	581.401	566.534	707.174	708.843	705.403	718.755
29.0373	540.263	544.542	539.122	567.283	308.153	315.666	319.119	320.144	229.807	237.343	240.384	242.082	500.186	510.886	510.261	507.875	559.334	561.157	549.942	553.213	511.734	496.799	500.097	509.515	455.61	451.117	453.072	455.204	519.293	521.138	524.973	504.962	336.687	335.365	332.919	332.362	29.0261	815.842	734.176	741.37	738.386	570.578	558.581	580.757	566.382	706.769	707.316	704.15	717.756
29.0839	539.684	544.814	538.499	567.127	308.177	315.759	318.959	320.145	230.069	237.155	240.164	242.087	500.102	510.701	510.021	507.656	559.454	560.399	549.24	552.836	511.254	497.019	499.723	509.459	455.277	451.22	453.194	455.186	519.223	520.265	525.133	505.077	336.935	335.167	332.975	332.227	29.0726	813.291	733.883	740.911	738.415	571.392	557.647	580.833	565.31	706.164	707.178	703.943	716.603
29.1304	540.036	544.494	538.533	566.576	307.865	315.328	318.82	320.29	229.583	237.401	240.191	241.819	500.036	510.566	510.269	507.311	558.138	559.549	549.313	552.025	510.714	496.439	499.239	509.189	454.902	450.411	451.779	455.022	519.787	520.508	524.236	505.763	336.415	334.705	332.187	331.815	29.1191	814.633	733.036	739.512	737.748	569.875	557.131	580.147	565.234	705.445	705.905	703.591	715.775
29.177	538.406	544.007	537.527	566.833	307.907	315.13	318.73	319.01	229.687	236.462	239.978	241.356	499.207	509.247	509.906	506.842	557.83	559.806	549.048	552.282	510.639	495.785	498.573	508.776	455.18	450.056	452.284	454.692	519.488	520.83	524.714	504.884	336.82	334.755	332.465	331.449	29.1656	812.921	732.593	739.492	737.996	570.7	557.469	579.954	564.643	704.559	706.361	703.421	716.128
29.2236	538.27	543.161	537.433	566.09	307.46	314.88	318.278	318.893	229.409	236.076	239.242	241.677	498.763	509.292	510.061	506.086	557.862	558.657	548.02	551.775	510.934	496.255	498.396	508.634	454.332	449.652	452.331	454.614	518.818	520.142	524.492	504.226	336.531	334.674	331.949	331.463	29.2122	814.048	731.92	738.598	736.669	569.546	556.553	578.742	564.193	704.99	704.751	702.769	715.113
29.2702	537.57	542.681	536.769	566.378	307.585	314.685	318.154	318.718	229.366	236.215	239.208	241.292	498.828	509.366	509.865	506.048	557.276	558.659	547.627	551.804	510.558	495.806	497.879	508.04	454.356	449.482	451.363	454.489	518.335	519.758	523.791	504.306	336.861	334.479	332.042	330.991	29.2587	809.306	732.161	737.749	736.229	569.167	555.833	579.519	564.155	704.174	705.072	702.13	714.288
29.3168	538.217	542.313	536.465	565.137	306.792	314.456	317.66	318.398	229.05	235.698	238.949	241.119	498.9	508.411	508.541	506.054	557.724	558.31	547.618	551.019	510.224	494.891	497.833	507.443	454.359	449.698	452.078	453.766	518.615	518.856	523.69	503.853	336.276	333.907	331.82	330.764	29.3052	811.538	731.377	737.25	735.158	568.139	555.545	578.47	563.67	702.948	703.567	701.344	713.86
29.3634	536.951	542.237	536.382	565.531	306.913	314.246	317.963	318.339	229.12	235.786	238.785	241.053	498.024	507.989	508.897	505.411	557.106	557.497	547.252	551.137	509.775	494.722	497.292	507.374	453.849	448.819	451.745	454.032	518.417	518.416	523.725	503.685	336.308	333.884	331.567	330.652	29.3517	809.774	730.977	736.019	734.383	568.209	554.437	577.372	564.102	702.806	703.642	700.875	713.552
29.4099	536.886	542.341	536.199	565.047	306.579	314.183	317.507	318.597	228.51	235.479	238.744	241.371	498.086	507.991	508.482	504.867	556.251	557.799	546.2	550.041	509.207	495.266	496.833	507.135	453.313	448.855	451.108	453.31	518.018	518.552	522.96	503.203	335.426	333.095	331.204	330.363	29.3983	810.805	729.553	735.582	733.582	567.049	554.451	576.798	563.55	702.589	702.071	700.366	713.146
29.4565	536.212	541.203	535.5	565.202	306.229	314.576	317.339	318.422	228.567	235.652	238.674	240.714	497.497	507.83	508.493	505.575	555.872	557.67	546.552	550.328	509.252	494.017	496.605	506.107	453.457	448.9	451.36	453.142	517.044	518.32	522.097	502.573	335.157	333.038	331.211	330.726	29.4448	808.358	729.004	735.915	733.071	567.223	554.99	577.525	562.709	700.772	702.719	699.611	712.512
29.5031	536.117	541.138	536.01	564.25	306.047	313.566	316.862	317.63	228.481	235.283	238.524	240.488	497.172	507.479	508.594	504.563	555.405	557.027	545.672	549.312	508.515	494.742	496.681	505.76	453.066	447.997	450.458	452.528	517.259	518.291	521.623	502.679	334.94	333.35	331.242	329.895	29.4913	809.503	728.255	735.448	732.696	565.987	554.606	576.458	561.879	701.298	700.993	699.634	712.31
29.5497	535.957	540.916	535.139	563.726	306.443	313.619	316.14	317.932	228.363	235.399	238.344	240.078	496.315	507.078	507.826	503.953	555.461	556.458	544.843	549.036	508.295	493.967	496.014	505.347	452.969	448.537	450.56	452.523	516.941	517.418	521.899	502.598	334.653	333.334	331.1	329.808	29.5378	806.259	729.32	735.106	732.617	566.118	553.194	575.952	561.231	700.895	701.744	698.398	712.043
29.5963	536.335	540.219	534.654	563.189	305.922	313.344	315.932	317.684	228.154	235.133	238.358	240.147	496.908	506.902	507.311	504.315	555.457	556.67	544.471	548.394	507.178	494.125	495.413	505.976	451.989	447.756	449.961	452.087	516.719	517.416	521.069	503.149	334.22	332.88	330.601	329.07	29.5844	808.325	727.382	734.026	731.284	564.864	552.976	575.539	561.75	700.295	700.846	698.138	711.031
29.6429	535.175	539.975	534.133	562.718	306.199	312.737	316.144	316.85	227.957	235.358	238.232	239.682	495.918	506.519	506.901	504.065	554.834	555.644	544.121	549.406	507.553	493.22	494.993	505.483	452.411	447.478	449.46	451.484	515.927	517.537	520.899	502.403	334.195	332.339	330.587	328.332	29.6309	804.878	727.821	733.409	731.424	565.308	552.297	576.161	561.812	698.759	700.99	697.055	710.754
29.6894	535.44	539.623	534.001	561.994	305.838	312.532	315.218	316.937	227.865	235.316	238.012	240.075	496.668	506.287	506.63	503.859	554.245	555.619	543.884	547.898	506.773	493.42	494.789	504.994	452.114	446.28	449.587	451.472	516.325	516.486	521.057	502.502	334.13	332.242	329.901	328.967	29.6774	806.128	726.195	733.031	731.235	564.076	551.978	574.652	560.778	698.644	699.958	697.476	709.005
29.736	534.929	539.026	533.7	563.074	305.751	312.952	315.661	316.415	228.079	234.398	237.76	239.259	495.27	506.241	506.553	503.696	553.907	554.938	543.938	548.396	506.657	492.344	494.371	504.385	451.815	446.8	448.618	451.33	515.438	516.758	520.16	501.751	333.966	332.186	329.433	328.858	29.7239	804.257	725.484	732.624	730.03	564.62	550.763	575.701	560.536	697.594	698.625	696.428	710.114
29.7826	535.328	538.45	533.655	561.86	305.264	312.095	315.328	316.782	227.116	234.84	237.462	239.192	494.392	506.235	506.155	503.201	553.572	555.254	543.281	547.18	506.118	492.666	494.551	504.396	451.398	446.792	448.327	450.906	515.309	515.902	520.123	501.753	333.397	331.886	329.239	328.759	29.7705	805.296	724.233	731.99	729.581	563.588	550.54	574.433	559.887	697.55	697.954	695.927	708.358
29.8292	533.543	538.351	532.519	561.7	305.216	312.11	314.887	316.554	227.485	234.473	236.966	239.176	494.69	505.153	505.509	502.926	553.209	555.17	542.934	546.62	505.882	492.728	494.026	503.416	451.496	446.652	447.756	450.433	514.846	515.673	519.649	501.383	333.75	331.513	329.25	328.309	29.817	802.039	724.386	730.522	728.768	563.727	550.114	573.265	559.413	697.894	697.048	694.835	707.921
29.8758	534.136	537.73	533.067	560.607	304.578	311.835	314.806	315.902	226.535	234.282	236.811	239.019	495.157	504.922	505.628	501.98	552.684	553.826	542.145	546.426	506.041	492.69	494.125	503.53	450.114	445.499	448.02	450.449	514.402	516.515	519.629	500.97	333.038	331.914	329.477	328.268	29.8635	803.222	723.583	730.488	728.759	562.435	550.365	572.264	559.318	697.419	695.865	694.563	707.755
29.9224	533.625	537.246	531.743	560.277	305.264	311.788	314.893	315.513	226.846	233.69	236.923	238.552	493.816	504.465	505.099	501.741	552.9	554.215	542.328	546.3	505.243	491.177	492.916	503.008	450.505	446.185	447.848	450.368	514.142	515.132	519.551	500.527	333.006	331.45	329.131	327.873	29.91	799.498	722.939	730.75	727.24	563.828	550.535	572.459	558.8	696.747	696.266	694.745	706.535
29.9689	533.898	537.115	531.968	559.533	304.807	311.476	314.245	315.686	226.739	233.324	236.495	238.773	493.749	504.227	504.492	500.721	552.256	553.575	541.772	545.362	504.485	490.708	493.114	502.175	450.046	445.116	447.825	449.728	513.991	514.738	519.14	500.209	332.585	331.153	328.754	328.051	29.9566	801.367	722.121	730.082	727.49	562.572	549.625	571.514	558.283	696.168	695.988	694.416	705.381
30.0155	531.913	537.245	531.544	559.987	304.085	311.81	313.861	315.772	226.825	233.342	236.666	238.528	492.981	503.557	504.673	501.839	551.102	553.505	541.42	545.691	504.703	490.851	491.922	502.438	450.452	445.082	447.038	448.847	513.381	514.317	519.193	499.712	332.427	330.732	328.847	327.725	30.0031	799.329	720.956	729.188	726.412	563.062	549.025	570.859	557.532	695.467	695.66	694.006	705.929
30.0621	532.176	536.708	531.041	559.017	303.609	311.279	313.77	315.312	226.483	233.313	236.552	238.548	492.916	504.068	504.164	501.102	549.932	552.14	541.26	544.839	503.733	491.006	491.861	501.365	449.386	444.246	446.908	448.551	513.517	514.51	518.619	499.854	332.193	330.085	327.978	327.766	30.0496	800.956	720.091	728.191	726.012	561.633	548.164	570.735	556.977	695.174	694.879	693.282	705.479
30.1087	532.006	536.126	530.816	559.31	303.956	310.017	313.672	315.103	226.252	233.106	236.23	237.58	493.08	503.091	503.978	499.892	550.468	552.784	541.123	544.562	503.074	490.243	492.211	501.516	449.9	444.856	446.738	449.303	513.162	514.98	518.202	499.682	331.881	330.2	328.239	327.392	30.0962	797.582	720.258	727.673	725.979	561.285	548.075	570.722	556.801	694.643	694.689	692.323	705.244
30.1553	532.128	535.826	530.392	557.972	303.633	310.158	313.609	314.748	226.006	232.498	235.866	237.221	493.509	502.421	503.933	499.892	550.074	552.451	540.805	544.119	503.038	489.99	491.653	501.97	449.432	444.511	446.158	448.585	513.232	513.421	517.997	499.354	331.416	329.975	327.791	327.566	30.1427	799.035	719.999	727.287	725.04	561.024	548.093	569.819	556.311	694.48	694.134	691.857	704.288
30.2019	531.055	536.173	529.995	558.4	303.458	310.174	312.944	314.851	225.771	232.585	235.642	237.662	491.896	503.028	503.459	500.407	550.093	551.582	539.7	544.789	502.528	489.436	490.244	501.774	449.134	444.448	446.465	448.509	512.875	513.649	517.56	498.665	331.191	329.566	327.957	327.013	30.1892	796.484	718.702	726.094	724.541	560.908	547.556	569.486	556.056	693.612	693.331	691.306	703.439
30.2484	531.285	535.503	529.859	557.677	303.007	309.956	312.645	314.454	225.532	232.527	235.446	237.424	492.526	503.336	503.08	499.813	549.79	550.938	539.896	543.413	503.041	489.702	491.072	500.298	448.415	443.216	445.98	448.307	512.282	513.078	516.724	498.087	330.381	330.086	327.432	326.627	30.2357	797.713	718.901	725.978	723.879	559.908	546.888	568.939	555.792	692.515	693.275	690.798	703.192
30.295	530.374	535.909	528.774	557.375	303.142	309.784	312.347	314.572	225.774	232.171	235.482	237.427	491.868	502.497	503.116	499.34	549.356	550.607	539.537	543.086	501.871	488.786	489.87	500.78	448.347	443.661	445.943	448.147	512.2	512.423	516.765	497.702	331.059	330.086	327.291	326.18	30.2823	796.656	718.839	725.871	723.713	559.019	546.291	568.517	555.849	691.722	692.924	689.706	702.589
30.3416	530.585	535.206	528.543	556.466	302.437	309.259	312.321	314.002	225.246	232.025	235.187	237.625	491.641	501.523	502.916	498.946	548.639	550.104	539.625	542.461	501.793	489.236	490.442	500.052	447.347	443.654	445.274	447.336	511.174	512.476	516.67	497.588	330.953	329.279	327.404	326.155	30.3288	797.128	718.018	725.307	722.96	558.814	545.927	567.904	555.573	691.124	691.809	689.138	701.742
30.3882	529.338	534.675	529.225	556.35	302.592	309.185	311.785	313.875	225.283	232.121	235.102	236.756	490.654	500.597	501.888	498.556	548.617	550.13	539.725	542.733	501.805	488.492	490.835	499.78	447.941	443.19	445.178	447.564	511.51	512.427	516.462	497.453	330.585	329.27	326.907	325.737	30.3753	797.781	717.572	724.6	721.651	558.618	545.904	567.321	554.649	691.37	690.721	689.432	701.187
30.4348	530.039	534.518	528.988	555.686	302.317	308.927	312.099	313.276	225.244	231.909	234.674	236.894	490.701	500.211	501.843	498.432	548.018	550.074	539.045	541.803	501.403	487.88	490.473	499.882	447.068	442.801	443.955	446.097	511.186	511.578	515.37	496.661	330.27	329.105	326.004	326.264	30.4218	794.966	716.656	723.738	721.403	558.31	545.969	567.19	553.962	691.498	690.21	689.085	700.763
30.4814	528.562	533.946	527.933	555.468	302.339	308.978	312.177	313.368	224.768	231.964	235.027	236.862	490.039	500.897	501.04	498.15	547.934	547.923	538.624	541.481	500.884	487.566	488.857	499.121	447.118	441.985	444.257	446.199	510.966	511.302	515.218	496.592	329.975	328.809	326.124	325.861	30.4684	796.721	715.344	723.515	720.955	557.537	545.227	566.554	553.502	690.445	690.28	688.103	699.904
30.528	528.552	533.862	528.126	554.639	301.991	308.639	311.927	312.947	224.641	231.896	234.216	236.89	489.921	500.873	500.763	497.792	547.227	548.476	537.705	540.692	501.133	487.789	489.418	498.829	446.417	441.526	443.907	445.946	510.472	510.815	515.378	495.712	329.917	328.764	326.266	325.992	30.5149	793.425	715.824	722.494	719.674	557.401	543.949	566.491	552.966	689.106	689.998	687.051	699.484
30.5745	528.284	533.303	527.649	555.235	301.645	308.188	311.769	313.108	224.586	231.396	234.811	236.495	490.136	499.519	501.197	497.137	547.515	548.304	537.252	541.367	500.262	487.302	488.953	499.122	446.198	441.551	443.781	446.111	509.944	511.225	515.069	496.187	329.686	328.565	326.042	325.934	30.5614	793.536	715.467	721.734	719.087	555.897	543.388	565.353	552.254	688.768	688.495	686.861	698.651
30.6211	528.332	532.7	527.11	554.757	300.775	307.767	311.534	312.783	224.38	231.054	234.498	236.145	490.431	500.192	500.394	497.41	546.359	547.675	537.6	540.964	499.679	486.955	488.746	498.694	446.713	441.17	443.461	445.978	509.367	510.812	514.793	495.872	329.598	327.523	325.577	325.203	30.6079	792.087	714.503	721.019	719.034	556.309	543.524	565.387	552.28	689.079	687.742	686.283	698.77
30.6677	528.022	532.099	526.441	554.514	301.416	308.017	311.177	312.897	223.944	231.057	234.239	235.416	489.135	499.084	499.97	496.975	546.97	547.465	536.903	540.475	499.811	486.448	487.633	498.019	446.384	440.521	443.157	445.24	509.879	510.448	514.335	495.531	329.403	327.96	325.575	325.169	30.6545	792.503	713.257	720.208	718.272	555.774	542.786	564.556	551.4	688.389	687.202	686.383	697.912
30.7143	528.068	531.901	526.08	553.804	301.13	307.454	311.217	311.922	223.695	230.612	234.156	235.718	488.975	499.061	499.908	496.957	546.798	546.466	536.808	539.209	499.363	486.278	488.593	497.975	445.327	441.327	443.164	445.022	510.588	509.615	514.296	495.352	329.665	327.066	324.965	324.653	30.701	791.033	713.505	720.26	717.425	555.591	542.772	564.79	551.528	687.388	687.709	685.329	697.612
30.7609	526.146	532.117	525.499	553.961	300.842	307.329	310.504	311.357	223.922	231.389	234.147	235.027	488.762	498.053	499.281	496.052	545.415	546.955	536.355	539.308	498.743	485.917	487.593	497.447	445.267	440.132	443.08	445.15	509.602	509.683	514.534	495.56	328.951	326.986	325.185	324.591	30.7475	792.088	712.755	718.944	716.752	553.878	542.552	563.062	551.68	687.173	686.909	685.056	697.157
30.8075	526.801	531.715	525.3	552.868	300.581	306.922	310.118	311.519	223.529	230.912	233.525	235.252	488.767	498.914	499.341	495.978	545.146	546.643	535.746	539.013	498.123	485.626	488.145	496.769	445.175	439.958	442.691	444.259	509.799	509.086	513.445	495.236	328.473	327.712	324.549	324.434	30.794	789.032	712.894	719.059	716.85	555.732	542.038	564.11	550.936	687.141	685.923	684.532	696.809
30.854	525.65	531.342	524.763	552.977	300.759	306.998	310.231	310.825	223.624	230.699	233.74	234.889	488.364	498.367	499.461	495.79	544.599	546.241	535.403	538.749	498.521	484.877	487.334	496.494	445.247	440.009	442.373	444.733	509.047	508.587	512.797	494.859	328.626	327.33	324.002	323.946	30.8406	789.837	711.681	718.384	716.104	553.996	541.489	562.984	550.301	686.296	685.435	683.726	696.094
30.9006	525.879	531.022	524.608	552.265	300.217	306.623	310.039	310.631	223.188	229.962	233.242	234.928	487.538	497.996	499.089	495.459	545.04	545.573	534.595	537.818	498.847	485.011	486.937	496.161	444.573	440.026	441.946	443.992	508.218	508.218	512.931	493.834	328.527	327.101	324.126	324.289	30.8871	788.524	710.661	717.263	715.601	553.339	541.387	562.807	549.057	685.056	685.259	684.375	696.094
30.9472	524.364	530.534	524.919	552.128	299.653	306.844	309.811	311.151	223.389	230.016	232.725	234.727	486.58	497.984	499.175	494.635	544.513	544.99	535.024	538.318	497.792	484.177	486.166	496.227	444.35	439.781	441.92	443.429	508.023	508.12	512.772	493.582	328.481	326.903	324.235	323.997	30.9336	789.54	710.095	716.692	714.759	552.475	540.999	562.407	549.332	685.572	684.767	683.774	695.282
30.9938	525.174	530.156	524.106	551.187	299.213	306.575	309.276	310.786	223.04	229.713	232.788	234.573	486.224	497.357	498.322	494.235	543.545	545.337	534.471	537.988	497.542	484.164	485.428	495.56	443.641	439.055	441.464	443.457	507.961	507.688	511.763	493.478	328.289	326.84	324.218	323.952	30.9801	786.467	710.011	717.13	713.55	553.257	540.645	562.118	548.985	684.797	684.763	682.777	695.175
31.0404	523.608	529.371	524.112	550.897	299.653	306.05	309.543	310.364	222.885	229.769	232.681	234.374	485.641	497.085	498.267	494.289	543.528	544.279	534.207	537.686	498.074	483.966	484.991	495.534	443.435	439.267	440.68	443.072	507.884	507.533	512.023	493.469	328.021	326.441	324.324	323.718	31.0267	788.039	709.079	716.403	712.459	551.876	540.469	560.968	548.078	684.118	683.579	682.351	694.152
31.087	524.095	529.083	523.372	550.49	299.119	305.942	309.186	310.191	222.788	229.684	232.902	234.086	486.005	497.128	497.998	494.271	543.15	543.665	533.757	537.195	497.839	484.148	485.333	494.897	443.324	439.077	440.905	443.399	507.796	507.344	512.637	493.28	327.681	326.326	323.986	322.965	31.0732	784.574	708.645	715.65	713.137	552.322	539.749	560.968	547.717	683.378	683.309	681.368	693.876
31.1335	523.299	529.609	523.533	551.016	299.619	306.094	308.547	309.306	222.414	229.571	232.659	234.05	485.812	495.621	497.553	493.658	542.676	543.669	533.65	537.196	497.386	484.072	484.77	494.795	442.863	438.809	440.767	442.764	507.511	506.707	511.412	492.705	327.735	326.118	323.528	322.772	31.1197	786.015	707.698	714.802	712.482	551.344	539.167	560.385	547.165	683.367	682.026	680.794	692.749
31.1801	523.606	529.017	522.846	550.323	299.472	305.161	308.642	309.711	222.218	229.085	232.386	234.022	485.464	495.542	496.957	493.232	542.2	543.733	533.284	536.187	496.719	483.048	485.048	494.963	442.982	438.09	440.438	442.125	506.924	506.562	511.22	492.129	327.466	325.319	322.786	323.17	31.1663	783.908	707.781	713.555	712.148	551.189	538.706	560.051	546.869	682.321	682.315	680.514	693.083
31.2267	522.399	528.674	522.297	550.284	299.039	305.153	308.117	309.757	222.208	229.278	232.265	233.694	485.123	495.755	497.3	493.188	541.674	543.062	532.491	536.145	496.023	482.833	484.417	494.735	442.826	438.147	440.124	442.033	506.741	506.418	511.305	491.856	327.414	325.223	323.082	322.604	31.2128	784.705	706.852	713.488	711.479	549.901	537.645	558.794	546.185	682.148	681.648	680.44	691.442
31.2733	522.942	527.836	522.466	549.582	298.608	304.734	307.589	309.099	221.998	228.97	232.249	233.76	485.055	495.662	496.837	493.152	541.063	542.689	532.184	535.762	495.61	483.208	484.148	494.096	442.17	438.13	440.131	441.393	505.819	506.365	510.297	490.938	326.6	325.525	322.944	322.469	31.2593	782.673	706.136	713.148	710.777	551.463	537.527	559.144	546.133	681.374	681.361	678.879	691.727
31.3199	521.488	527.184	520.914	549.202	298.491	304.594	307.532	308.963	221.812	228.722	231.931	233.365	484.331	494.856	496.122	493.115	541.086	542.368	532.12	535.795	495.898	482.767	483.539	493.81	441.719	437.642	439.644	441.245	505.956	505.9	510.014	491	326.625	325.459	322.567	322.57	31.3058	783.829	704.931	713.12	710.084	549.832	536.815	558.127	545.403	681.256	680.501	679.459	690.004
31.3665	522.056	526.689	521.316	548.516	298.124	304.626	307.355	308.861	221.742	228.691	231.651	233.097	483.9	494.456	495.409	492.987	540.847	542.087	531.879	535.438	495.398	482.106	483.379	493.28	441.503	437.365	439.171	441.308	505.957	505.111	509.794	491.377	326.784	325.318	322.634	322.215	31.3524	780.895	705.107	712.183	709.096	549.763	536.837	558.471	545.274	680.801	680.69	678.12	690.895
31.413	520.786	527.248	521.045	548.57	297.979	304.498	306.919	308.556	221.846	228.403	231.326	232.909	483.78	494.079	495.274	492.456	540.125	541.92	531.343	534.963	495.045	481.742	483.032	493.025	441.355	437.285	438.915	440.83	505.412	504.955	509.706	490.561	326.689	324.666	322.639	321.586	31.3989	781.863	704.538	710.743	708.936	548.359	536.756	557.03	544.792	680.646	679.809	678.519	689.637
31.4596	520.967	526.916	520.689	547.794	297.743	304.2	306.682	308.255	221.438	228.142	231.164	232.701	483.339	493.841	495.209	491.656	539.471	541.069	530.937	534.234	495.135	481.262	482.956	493.124	441.148	437.044	438.472	440.987	504.969	504.788	509.449	489.944	326.343	324.17	322.877	321.741	31.4454	778.634	704.876	710.164	708.458	548.603	536.167	556.991	545.231	679.323	679.2	677.856	688.16
31.5062	520.213	526.252	520.211	548.01	297.419	303.787	306.704	307.998	221.17	228.258	231.146	232.768	482.879	493.7	494.742	491.491	539.076	540.406	530.499	533.931	494.207	481.194	482.551	492.922	441.051	436.31	438.256	440.815	504.482	504.631	508.681	489.52	325.724	324.33	322.491	321.507	31.4919	778.955	703.91	709.178	708.111	547.624	535.843	556.661	544.451	678.513	678.259	676.671	688.03
31.5528	520.443	525.819	520.383	547.239	297.129	303.324	306.324	307.854	221.165	228.139	231.102	232.453	482.823	493.594	494.282	491.277	538.551	540.041	529.681	533.463	493.475	481.12	482.275	491.857	440.648	435.383	437.944	439.983	504.415	504.183	508.041	488.618	325.379	324.109	321.608	321.273	31.5385	777.676	703.521	710.16	707.316	547.663	535.081	556.482	543.957	678.025	678.72	676.039	688.357
31.5994	520.087	525.605	520.153	546.416	296.879	303.363	306.263	307.942	220.976	227.965	231.059	232.235	482.158	492.972	493.88	490.885	538.07	539.928	529.226	532.983	493.304	480.634	481.59	491.454	440.591	435.049	437.452	439.979	504.399	503.876	508.006	488.642	325.367	323.823	321.369	320.932	31.585	779.306	702.597	709.596	706.472	547.02	534.866	555.655	543.766	677.449	677.75	675.768	687.665
31.646	519.57	524.928	519.099	545.696	296.491	303.363	306.079	307.805	220.611	227.458	230.607	232.316	481.484	492.507	493.529	490.936	537.947	539.688	529.296	532.727	493.236	480.22	481.242	491.541	440.619	435.172	437.212	439.968	503.862	503.507	507.991	488.915	325.234	323.905	321.179	320.587	31.6315	776.148	702.375	709.312	706.192	547.158	534.203	554.919	542.944	677.687	677.288	674.955	687.441
31.6925	519.394	524.294	518.882	545.356	296.318	302.993	305.781	307.102	220.599	227.14	230.23	231.942	481.518	492.637	493.28	490.602	537.577	538.965	528.89	532.048	492.705	480.024	481.258	491.3	440.486	434.947	437.093	439.679	503.409	503.484	507.861	488.813	325.015	323.498	321.092	320.473	31.678	777.071	701.143	708.605	705.252	545.845	534.005	554.391	542.186	676.997	676.286	673.887	686.009
31.7391	519.004	524.407	518.719	545.14	296.059	302.834	305.559	307.01	220.559	227.247	230.136	231.68	481.705	492.255	493.063	489.657	537.641	538.683	528.714	531.047	492.15	479.68	480.695	490.949	440.02	434.654	436.446	439.42	503.459	503.211	507.646	488.514	324.74	322.876	321.151	320.114	31.7246	775.096	700.939	707.292	705.129	547.223	533.358	555.108	541.859	675.812	676.849	673.194	687.2
31.7857	518.906	524.276	518.129	544.687	295.646	302.566	305.107	307.244	220.205	227.112	229.878	231.853	481.415	491.633	492.908	489.285	537.538	538.433	528.85	530.892	492.298	479.05	480.291	490.546	439.453	434.78	436.068	438.977	502.819	502.219	507.185	488.022	324.465	322.717	320.689	319.878	31.7711	776.256	699.96	706.573	703.848	545.528	533.158	554.002	541.58	675.795	675.509	673.165	685.591
31.8323	518.718	523.204	517.548	544.694	295.655	302.18	304.938	306.77	219.96	226.759	229.561	231.87	480.657	491.224	492.148	489.262	536.565	537.971	528.074	531.077	491.892	478.805	479.795	490.599	439.608	434.78	436.17	438.687	502.158	502.34	506.741	487.863	324.399	322.676	320.386	319.569	31.8176	774.058	699.704	706.873	704.407	545.596	533.406	553.777	540.75	674.24	675.664	672.992	685.627
31.8789	519.2	522.86	517.293	544.13	295.419	301.872	304.707	306.271	219.732	226.316	229.343	231.434	480.703	491.056	491.482	488.936	536.352	537.618	527.574	530.317	491.4	478.819	479.681	490.26	439.223	434.39	435.825	437.974	502.478	502.015	506.123	487.258	324.317	322.758	320.108	319.187	31.8641	774.191	698.893	705.996	703.269	544.536	532.898	553.183	539.891	673.829	674.533	672.685	684.429
31.9255	517.241	523.425	517.636	544.644	295.274	302.084	304.708	305.86	219.713	226.271	229.371	231.078	480.6	490.683	491.682	488.901	536.077	537.096	527.302	529.992	491.258	478.205	478.791	489.732	438.739	433.953	435.706	437.742	502.171	501.544	506.317	487.072	324.265	322.472	320.151	319.236	31.9107	771.934	698.624	706.345	702.198	544.538	531.442	553.764	539.844	673.827	674.238	671.365	683.807
31.972	517.515	523.407	517.3	543.511	294.767	301.953	304.313	305.64	219.777	226.014	229.363	231.088	480.377	490.504	491.016	488.711	535.887	536.914	526.77	529.493	490.511	478.014	478.286	489.336	438.298	433.802	435.121	437.842	502.061	501.204	506.408	487.121	323.805	322.069	319.88	319.422	31.9572	773.834	697.472	705.133	701.917	543.553	531.006	552.914	539.656	673.121	672.896	671.557	683.132
32.0186	517.023	522.917	516.329	542.99	294.52	300.907	304.436	305.961	219.324	225.788	229.425	231.038	479.975	490.396	490.533	488.634	535.873	536.858	526.566	529.885	490.442	478.316	478.343	489.287	437.999	433.577	434.908	437.784	500.834	500.721	505.689	487.317	323.803	321.922	319.476	318.887	32.0037	772.287	696.954	704.008	701.333	543.673	531.285	552.06	539.206	672.767	673.874	670.444	683.037
32.0652	516.909	522.601	516.282	542.189	294.304	300.824	304.082	305.521	219.097	225.776	228.941	230.981	479.484	489.895	489.93	488.427	535.092	536.351	525.563	529.284	490.735	477.736	477.994	488.861	437.391	433.261	434.807	437.287	500.192	500.622	505.089	486.766	323.279	321.645	319.388	318.771	32.0502	771.483	697.155	702.875	700.215	542.875	530.835	551.666	539.061	672.094	672.771	670.331	682.9
32.1118	515.853	521.68	514.947	542.016	294.621	301.182	303.726	305.272	218.709	225.698	228.946	230.532	478.678	489.48	489.817	487.591	534.501	535.663	525.531	529.343	490.417	477.214	477.389	488.203	437.669	432.871	434.743	436.952	500.389	500.725	504.893	486.476	322.742	321.483	319.532	318.36	32.0968	769.526	697.253	702.973	700.858	543.214	530.227	551.903	538.486	670.563	672.1	670.495	682.048
32.1584	515.921	520.756	515.488	541.362	293.846	300.781	303.529	305.008	218.666	225.261	228.847	230.223	479.053	488.881	489.582	486.838	534.211	535.428	524.828	528.088	490.047	476.859	477.188	487.869	437.29	432.668	434.504	436.801	499.707	500.349	504.475	485.716	323.404	321.081	318.752	318.332	32.1433	770.312	696.099	702.203	699.616	542.304	530.144	550.737	537.874	670.41	671.357	669.87	681.31
32.205	515.295	521.357	514.884	541.222	294.038	300.558	303.337	304.961	218.673	225.641	228.822	229.839	478.46	488.848	489.256	486.73	534.386	534.416	524.576	528.493	489.648	475.746	477.084	487.396	436.848	432.567	434.191	435.875	499.391	499.738	504.466	485.87	323.055	321.034	319.197	317.633	32.1898	768.401	696.434	701.678	699.023	542.292	528.681	551.103	538.129	669.528	671.701	667.98	681.416
32.2516	515.481	521.158	514.501	540.382	293.542	299.937	303.376	304.433	218.032	225.794	228.586	229.751	478.495	488.203	488.876	485.918	533.984	534.944	524.153	528.036	489.456	475.879	477.718	487.263	436.352	432.201	433.027	436.013	499.386	499.875	504.176	485.864	322.692	320.72	318.132	318.172	32.2364	769.862	695.161	700.674	698.335	541.05	529.001	549.994	537.266	669.599	670.895	667.528	680.159
32.2981	514.93	520.334	513.971	540.269	293.756	299.912	302.844	304.36	218.274	225.007	228.087	229.943	477.646	487.669	488.382	486.135	533.621	534.195	524.062	527.44	488.935	475.706	476.857	487.173	436.72	431.823	432.787	435.461	499.129	499.406	504.126	485.348	322.866	320.454	317.781	317.7	32.2829	765.951	695.054	701.111	698.338	540.59	528.281	550.299	536.93	669.722	670.063	667.906	680.389
32.3447	514.943	520.018	513.703	540.245	293.215	299.805	302.693	304.149	218.181	224.868	228.006	229.768	477.477	487.045	487.832	485.804	532.903	533.864	523.696	526.988	488.705	475.44	476.387	486.233	436.607	431.203	432.853	434.899	498.469	498.568	503.297	484.571	322.128	320.357	317.478	317.694	32.3294	767.714	694.219	700.061	697.269	539.202	528.103	549.349	535.919	669.01	669.2	667.58	679.315
32.3913	513.562	519.685	512.99	540.23	293.018	299.542	302.646	303.487	218.055	224.495	227.641	229.343	477.326	487.124	487.574	485.565	532.279	532.895	523.113	526.634	488.15	475.36	475.208	486.21	435.443	431.004	432.629	434.621	498.021	498.578	502.999	484.355	321.748	320.255	317.171	316.819	32.3759	765.717	694.168	699.374	696.987	540.443	527.518	548.586	535.769	668.458	669.105	667.235	678.808
32.4379	514.138	519.217	512.497	538.845	293.069	299.193	302.238	303.154	217.722	224.237	227.147	229.498	477.695	487.297	487.527	485.886	532.104	532.967	522.64	525.918	487.97	475.076	475.75	485.82	435.285	431.481	432.355	434.273	497.222	498.904	503.183	483.723	321.905	319.993	317.321	317.158	32.4225	766.674	692.955	698.327	696.214	539.366	527.262	548.071	535.283	668.085	668.655	666.736	678.377
32.4845	513.009	518.439	512.357	539.203	292.433	299.016	302.098	303.221	217.756	224.218	227.567	228.816	476.031	487.077	487.632	484.807	531.126	532.383	522.485	525.968	487.399	474.852	474.99	485.645	435.267	430.868	431.656	434.031	497.403	497.945	502.547	483.969	321.119	319.733	317.719	316.982	32.469	765.293	692.781	698.939	696.427	538.728	526.985	548.571	534.559	667.431	667.85	666.392	677.825
32.5311	513.624	517.759	511.821	538.239	291.854	298.719	301.899	302.908	217.078	224.044	227.589	228.661	475.883	486.323	486.642	484.902	531.352	532.268	522.309	524.155	487.32	474.557	475.376	485.142	434.39	430.509	431.731	433.723	497.203	498.216	501.924	483.818	321.078	319.468	316.742	316.743	32.5155	766.058	691.216	697.805	695.712	538.244	526.521	547.717	534.193	667.171	666.873	665.766	676.94
32.5776	512.987	517.73	512.211	538.413	292.051	298.966	301.378	302.628	217.55	223.644	227.376	228.572	475.757	485.717	486.622	484.337	530.801	531.429	522.18	524.29	487.134	474.329	475.324	484.922	434.884	430.35	431.642	433.347	496.84	497.637	501.259	483.586	320.752	319.503	316.756	316.518	32.562	762.937	691.267	697.239	695.901	538.516	526.395	547.227	534.177	666.045	667.216	664.714	676.168
32.6242	513.394	517.248	511.896	537.663	291.771	298.063	301.207	302.477	216.993	223.629	227.17	228.481	476.806	486.029	486.808	484.195	530.751	531.323	521.132	524.016	486.563	473.771	474.656	484.621	433.725	429.813	431.179	432.998	496.675	497.342	501.567	481.892	320.594	319.43	316.761	316.332	32.6086	763.905	690.161	696.47	694.942	537.457	525.774	546.218	534.238	665.369	666.885	664.151	675.276
32.6708	511.777	517.382	511.846	537.174	292.308	298.209	300.792	302.567	216.94	223.618	226.234	227.966	474.96	484.901	486.093	484.207	529.821	530.454	521.167	523.992	485.464	472.856	473.17	484.541	433.949	429.609	430.694	432.78	496.305	497.615	501.748	481.968	320.651	319.084	317.047	315.978	32.6551	762.3	689.392	695.453	693.779	537.602	525.115	545.969	533.869	664.861	666.194	663.634	675.105
32.7174	511.997	516.973	511.464	536.445	292.2	297.391	300.623	302.033	216.492	223.255	226.426	227.941	475.715	484.868	486.236	482.867	529.465	530.518	520.387	523.702	485.621	473.103	473.575	484.584	433.605	429.06	430.267	433.114	496.096	497.299	500.604	482.279	320.017	318.74	316.821	315.904	32.7016	763.501	688.506	694.77	693.335	536.806	524.83	545.514	533.063	664.429	665.63	662.557	674.614
32.764	510.969	516.187	510.599	536.879	291.651	297.363	300.669	301.86	216.811	223.19	226.5	227.629	474.918	485.364	485.434	483.814	528.742	530.264	520.41	523.884	486.15	473.373	473.1	483.973	433.641	429.854	430.119	433.051	495.014	496.592	500.702	482.037	320.273	318.695	316.448	315.329	32.7481	764.089	688.112	694.224	692.921	536.425	524.554	544.979	532.787	664.04	665.23	661.883	674.161
32.8106	510.856	515.657	510.3	536.374	291.486	297.172	300.248	301.208	216.357	223.356	226.407	227.529	474.578	485.069	485.148	482.818	528.188	530.459	520.274	522.272	484.877	472.589	473.43	483.279	432.874	428.913	429.737	432.513	495.278	496.197	500.21	481.102	319.759	318.281	316.139	315.463	32.7947	762.101	688.271	693.71	692.146	536.467	523.886	544.863	532.534	663.508	664.727	661.819	673.541
32.8571	510.063	515.264	510.197	536.39	290.922	296.92	300.103	301.472	216.157	222.883	225.896	227.461	473.727	484.057	485.171	482.396	528.139	529.5	519.168	523.218	484.795	472.294	472.537	483.002	432.507	428.835	429.546	431.648	494.868	496.117	499.836	481.399	319.545	317.743	315.943	315.257	32.8412	762.958	687.08	693.083	691.569	535.015	523.067	544.328	531.869	662.837	663.878	661.815	672.69
32.9037	510.802	514.826	510.118	535.255	290.734	296.458	299.264	301.019	216.03	222.726	225.711	227.857	474.058	484.344	484.294	482.472	528.451	529.205	519.328	522.279	483.895	472.337	472.751	482.39	432.504	427.779	428.859	431.975	494.853	495.721	498.888	481.295	319.028	318.176	315.411	315.351	32.8877	760.524	686.165	692.399	691.167	534.492	522.581	543.963	531.026	662.3	662.498	661.419	672.449
32.9503	508.758	515.229	509.481	535.14	290.532	296.521	299.959	301.292	216.301	222.894	225.692	227.177	473.525	483.321	484.727	481.675	527.233	528.242	518.784	521.881	483.57	471.638	471.681	482.766	432.758	427.839	429.14	431.821	494.346	495.444	499.372	480.694	319.227	318.118	314.894	314.775	32.9342	761.066	685.354	691.767	690.207	533.568	522.296	543.274	530.222	662.199	661.579	660.765	671.684
32.9969	509.401	514.975	509.23	534.356	289.848	296.091	298.761	301.096	215.608	222.521	225.584	227.237	473.886	483.147	483.513	481.598	526.996	528.551	518.711	520.878	483.366	471.415	472.431	481.682	432.028	427.386	428.816	431.331	494.853	494.542	498.847	480.132	319.746	317.579	315.163	314.832	32.9808	758.755	684.935	692.262	690.23	533.736	522.162	543	530.114	661.323	662.094	660.727	671.794
33.0435	508.781	514.615	508.673	534.951	290.395	296.087	299.37	300.298	215.923	222.162	225.148	226.945	472.509	482.822	483.882	481.056	527.386	527.623	518.308	520.882	483.149	471.079	472.041	481.885	432.133	427.078	428.721	432.011	494.326	494.746	498.459	479.838	319.24	317.376	315.389	314.16	33.0273	759.937	683.478	691.641	689.73	533.025	521.901	542.757	529.409	660.857	660.992	659.785	670.903
33.0901	509.13	514.033	508.485	533.679	290.111	295.898	299.161	300.467	215.8	222.209	225.184	227.098	472.814	482.634	483.122	481.01	527.003	527.271	517.737	520.743	482.931	470.513	472.553	481.541	431.464	426.536	428.944	430.944	494.067	494.385	497.975	479.158	318.958	317.159	314.477	313.638	33.0738	757.222	684.075	690.37	688.902	533.257	521.283	543.163	529.44	660.544	660.881	659.381	669.888
33.1366	507.48	513.562	508.104	534.278	290.165	296.05	298.689	300.361	215.159	221.756	225.037	225.961	472.378	482.609	482.02	479.881	526.132	526.194	516.869	521.175	482.519	470.2	471.43	481.031	431.062	426.239	428.171	430.745	493.064	493.774	497.558	479.261	318.457	317.176	314.494	313.333	33.1203	758.628	683.075	689.796	687.776	532.294	520.402	541.417	528.429	660.019	660.567	659.033	669.885
33.1832	507.844	512.903	507.604	532.929	289.94	295.52	298.175	299.912	214.559	221.794	224.612	226.387	471.856	482.12	481.9	479.575	525.625	526.413	516.805	520.251	482.242	469.994	470.814	480.493	430.104	426.513	428.08	430.048	493.013	494.077	497.019	478.969	317.887	316.269	314.442	313.494	33.1669	756.306	683.332	689.514	687.358	532.52	520.347	541.805	528.333	659.517	660.199	657.906	669.622
33.2298	507.051	512.399	506.669	532.483	289.384	295.5	298.355	299.44	215.183	221.707	224.423	226.149	471.505	481.62	482.438	480.169	525.849	526.54	516.566	520.415	481.623	469.352	470.053	480.151	430.165	426.168	428.021	430.289	492.816	493.537	497.141	478.721	318.059	316.481	314.503	313.858	33.2134	756.889	681.881	688.807	686.938	530.976	519.524	541.354	527.757	658.431	658.901	657.857	668.965
33.2764	507.647	511.624	506.908	531.327	288.927	295.173	297.679	298.739	214.621	221.329	224.249	226.331	471.148	481.543	482.488	479.326	525.414	526.129	515.73	519.363	482.37	469.347	470.604	479.374	429.772	424.991	426.99	429.249	491.689	492.906	496.8	478.642	318.067	316.027	313.867	313.371	33.2599	754.908	682.509	687.851	686.187	532.258	519.331	540.607	527.792	658.265	658.775	657.315	668.37
33.323	506.97	511.876	506.382	532.492	289.214	294.762	297.764	299.187	214.992	221.291	224.012	225.78	471.059	481.368	481.943	478.714	525.105	525.535	516.373	519.16	481.719	469.15	469.535	479.616	429.758	425.392	426.585	429.239	491.915	492.306	496.612	478.263	317.923	315.832	313.842	313.302	33.3065	756.501	680.406	686.795	685.56	530.939	519.386	539.006	527.911	657.876	657.839	656.417	667.737
33.3696	507.107	511.456	506.265	531.484	288.519	294.698	297.559	298.869	214.388	221.401	223.929	225.567	470.644	480.97	481.782	478.507	525.096	525.689	515.224	517.895	481.043	468.788	469.074	479.18	429.415	424.546	427.354	429.548	492.33	492.077	496.391	477.591	317.315	315.936	313.317	312.744	33.353	754.001	680.692	687.469	685.506	530.972	518.927	539.566	527.43	657.007	658.52	656.153	667.376
33.4161	505.916	511.293	505.479	531.683	288.208	294.774	297.172	298.596	213.996	221.515	223.919	224.99	470.803	481.03	480.606	478.59	523.801	525.028	515.178	518.698	480.013	467.997	468.852	479.239	429.365	424.211	426.945	429.222	491.607	491.891	496.073	477.991	317.289	315.46	313.396	312.63	33.3995	755.208	679.469	686.328	684.988	529.291	518.695	538.108	526.873	656.016	657.08	655.647	667.516
33.4627	506.098	510.855	505.419	530.498	287.775	294.304	297.095	298.405	213.797	220.958	223.477	224.954	469.987	480.316	480.365	478.396	524.219	524.167	514.201	517.293	479.864	468.078	469.384	478.643	429.25	423.822	426.5	428.452	491.511	491.657	495.946	476.798	317.486	315.278	312.818	312.449	33.446	752.65	679.66	685.864	683.895	529.566	518.091	538.869	526.278	655.618	657.315	655.852	667.153
33.5093	504.952	510.624	504.572	531.098	287.803	294.241	297.573	298.192	214.006	220.571	223.943	224.937	469.869	479.84	480.606	477.627	523.493	524.237	515.076	518.137	479.624	467.307	468.228	478.337	428.954	424.137	426.604	428.327	490.51	491.637	495.791	476.797	317.413	314.912	312.724	312.112	33.4926	753.609	678.412	684.644	683.123	528.685	517.858	538.525	526.633	655.706	655.36	655.68	665.673
33.5559	505.348	510.357	504.514	530.096	287.394	294.208	297.207	298.066	213.436	220.399	223.226	224.883	469.654	479.103	479.889	477.325	523.369	523.929	514.444	516.885	478.914	467.85	468.293	477.64	427.92	423.471	424.953	427.937	491.14	491.56	495.385	477.122	316.533	314.629	312.403	312.316	33.5391	750.691	679.59	685.45	682.858	528.817	516.669	538.124	525.558	654.556	656.368	654.698	665.867
33.6025	503.676	509.813	503.793	529.818	287.735	293.98	296.645	297.364	213.452	220.802	223.13	224.361	468.802	478.488	480.05	477.239	521.923	523.992	513.654	516.762	479.041	466.707	467.265	477.733	428.523	423.582	425.474	427.125	490.725	491.068	495.096	476.527	316.687	314.311	311.98	311.585	33.5856	751.996	678.451	684.61	682.133	527.369	515.846	537.313	524.899	654.436	655.126	653.49	666.16
33.6491	503.814	509.291	503.42	528.695	287.234	293.8	296.467	297.384	213.183	220.465	223.082	224.41	468.276	478.269	479.373	477.236	521.726	523.041	513.208	516.517	478.643	466.685	467.705	477.454	427.732	422.929	425.207	426.775	491.162	490.569	494.171	475.972	316.464	314.637	312.58	311.891	33.6321	749.702	677.569	682.624	682.468	528.774	515.958	537.331	524.483	654.149	655.969	652.558	665.125
33.6957	503.099	509.43	503.563	528.977	287.418	293.577	295.762	297.179	213.005	219.952	222.845	224.248	467.662	478.554	479.432	476.821	521.385	522.969	512.879	516.26	478.669	466.773	467.311	476.826	427.874	422.627	424.873	426.639	489.662	489.88	493.796	475.193	315.982	314.053	312.296	311.426	33.6787	750.944	676.327	682.009	681.143	527.339	515.663	535.971	524.065	653.539	654.621	651.453	664.956
33.7422	503.991	509.165	503.284	528.149	286.899	293.478	295.677	297.089	212.911	219.713	222.64	223.868	468.049	478.244	478.707	475.974	521.082	522.208	513.14	515.814	477.936	465.786	466.576	476.706	426.961	422.841	425.323	426.144	489.109	489.863	494.174	475.735	315.434	314.295	311.308	311.531	33.7252	748.59	676.359	682.226	680.508	526.803	514.665	536.548	524.12	653.812	653.915	651.933	663.885
33.7888	501.954	508.488	502.723	528.569	286.639	293.315	295.587	296.939	212.871	219.899	222.653	223.733	467.477	477.648	479.189	476.085	521.129	522.096	511.848	515.693	477.507	465.473	466.275	476.263	427.238	422.503	424.493	425.875	488.857	489.466	493.582	475.166	315.469	313.603	311.468	311.157	33.7717	748.597	675.832	681.187	679.118	525.964	514.519	535.433	523.403	653.191	652.513	650.917	662.344
33.8354	502.46	507.882	502.245	527.431	286.365	292.6	295.509	296.429	212.748	219.69	222.079	223.537	467.601	477.551	478.334	475.293	520.501	521.481	511.319	514.615	477.124	465.346	466.222	475.585	426.628	421.911	424.043	425.818	488.39	488.516	493.009	473.731	315.403	313.346	311.748	310.943	33.8182	746.615	676.496	681.329	679.427	527.098	514.682	535.232	523.166	653.029	653.461	650.16	662.869
33.882	501.33	508.091	501.767	527.169	286.429	292.715	295.153	296.704	212.506	219.676	222.406	223.039	466.907	477.623	478.396	475.607	519.847	520.811	511.903	515.041	476.284	464.636	465.401	476	426.688	421.746	423.448	425.436	487.863	488.731	492.906	473.573	315.495	313.568	311.957	310.985	33.8648	748.032	675.068	680.465	678.74	525.436	514.738	534.576	521.886	652.156	652.726	650.589	661.338
33.9286	502.03	507.826	501.493	526.292	285.949	292.349	294.633	296.179	212.253	219.217	222.256	223.263	467	476.932	477.339	474.973	519.334	519.89	511.372	514.649	476.706	464.583	465.79	475.699	426.277	421.536	423.17	425.093	488.321	488.517	491.751	473.049	315.201	313.678	310.459	310.691	33.9113	745.152	674.317	680.179	678.559	526.503	513.213	534.458	522.111	650.613	652.333	649.463	661.888
33.9752	500.934	507.289	501.325	527.049	285.316	291.728	294.379	295.425	212.029	219.955	222.048	222.743	465.994	476.848	477.016	474.582	518.53	520.556	510.506	514.181	475.974	464.286	465.228	475.468	425.807	421.43	422.912	424.833	487.287	488.669	491.419	473.097	314.867	312.797	310.267	310.542	33.9578	746.804	673.245	679.417	678.418	525.141	513.531	533.745	521.763	650.75	650.975	648.39	661.183
34.0217	501.637	506.472	501.048	525.814	285.523	291.336	294.433	295.626	212.181	218.863	221.634	222.958	465.74	476.02	476.769	473.929	518.781	519.911	509.827	513.209	475.501	464.582	464.966	475.611	425.309	420.779	422.777	425.041	487.386	488.628	491.453	473.412	314.418	312.694	310.03	309.035	34.0043	743.708	673.222	679.403	677.447	525.699	512.662	534.106	521.551	650.661	650.274	648.765	660.638
34.0683	500.494	505.679	501.287	525.432	285.796	291.226	294.397	295.811	211.832	219.207	221.204	222.764	465.504	475.108	476.527	473.921	518.871	520.026	509.544	513.422	475.248	463.645	464.334	475.368	425.095	420.597	422.822	424.789	486.968	488.505	491.336	473.509	314.552	312.281	310.194	309.067	34.0509	745.154	671.595	678.186	676.399	524.463	512.471	533.039	520.246	650.097	649.722	648.236	659.562
34.1149	500.186	505.667	500.924	524.744	285.202	291.333	294.041	295.391	211.147	219.019	220.875	222.627	465.79	474.742	475.974	473.643	518.585	519.368	509.32	513.041	475.179	462.984	463.941	474.794	424.903	420.201	422.797	423.77	486.538	487.619	490.716	472.894	314.351	312.821	309.711	309.569	34.0974	742.373	671.727	677.919	676.336	524.58	511.524	532.84	520.383	649.453	649.901	647.977	659.894
34.1615	499.433	505.553	500.172	523.742	284.632	291.339	294.287	295.23	211.036	218.841	220.967	222.515	465.2	474.768	475.862	473.437	517.976	519.4	508.873	513.087	474.861	462.939	463.311	474.206	425.03	420.159	422.272	423.645	486.174	487.073	490.984	472.247	314.083	312.277	309.87	309.516	34.1439	743.924	670.571	677.415	675.239	523.272	511.428	532.165	519.637	648.767	649.349	647.058	658.636
34.2081	499.428	505.247	500.02	523.415	284.6	290.649	293.709	294.794	210.891	218.281	220.824	222.209	465.225	474.77	475.704	472.737	517.241	518.762	508.89	512.296	474.59	462.808	463.015	473.951	424.363	419.73	421.523	423.365	486.061	486.439	490.22	471.998	314.068	312.35	309.901	308.896	34.1904	741.174	670.393	676.098	675.264	524.213	510.777	532.349	518.962	648.29	649.192	646.453	659.146
34.2547	498.387	505.077	498.833	523.213	284.582	290.484	293.237	294.78	211.636	218.194	220.462	221.595	464.146	474.419	475.551	472.778	517.384	518.254	508.815	512.256	474.27	462.569	462.397	473.374	424.016	419.336	421.449	423.33	485.428	486.308	490.243	471.904	313.753	311.809	309.426	308.601	34.237	742.356	669.124	674.836	674.029	522.646	510.289	531.248	518.993	648.711	647.737	646.352	657.988
34.3012	498.489	504.327	498.96	522.693	284.605	290.008	293.097	294.164	211.176	217.825	220.233	221.834	464.271	474.018	475.188	472.446	517.444	517.896	508.392	511.424	473.939	462.496	462.428	472.786	423.656	419.258	421.158	423.273	485.043	486.092	489.834	471.631	313.779	311.647	308.87	308.821	34.2835	740.556	669.166	674.851	673.459	522.283	509.741	530.971	518.773	647.634	647.733	645.151	657.067
34.3478	497.167	504.27	499.112	522.974	284.615	289.914	292.993	293.905	210.972	217.801	220.203	221.776	463.763	473.923	474.726	472.154	517.006	517.562	507.073	510.967	473.644	461.796	461.757	473.128	423.583	419.043	420.653	423.059	485.184	485.999	489.799	471.124	313.668	311.418	309.132	308.55	34.33	741.602	668.256	674.118	672.966	521.112	509.804	529.68	517.422	647.504	647.056	644.477	656.411
34.3944	497.419	503.888	498.25	522.182	283.976	289.876	292.766	294.011	210.544	218.067	220.264	221.503	463.656	473.77	474.468	472.28	516.743	516.819	506.785	510.368	473.421	461.547	461.544	473.056	423.05	418.585	420.475	422.624	484.635	485.67	489.259	471.087	313.245	311.42	308.865	308.502	34.3766	739.086	668.439	673.663	673.503	521.965	509.485	530.309	517.725	646.123	647.07	643.734	655.952
34.441	496.972	503.41	498.342	522.488	284.043	289.998	292.616	293.879	210.207	218.019	219.788	221.095	462.97	473.76	474.207	472.221	516.003	516.682	506.826	510.33	473.156	461.255	461.45	472.533	422.746	418.444	420.603	422.211	484.423	485.113	488.726	470.822	313.061	311.277	308.668	308.195	34.4231	739.884	667.219	672.631	672.494	520.97	508.608	528.923	516.906	645.852	645.916	643.312	655.834
34.4876	496.914	502.938	497.633	521.786	283.597	289.495	292.413	293.42	210.04	217.508	219.726	221.094	462.828	473.298	473.846	471.622	515.771	516.129	506.499	509.98	473.039	460.98	461.459	472.04	422.66	418.346	420.662	422.008	484.251	484.779	488.81	470.416	312.945	311.148	308.394	307.619	34.4696	737.814	667.573	672.519	671.371	520.618	508.531	529.538	516.443	645.571	646.422	643.058	655.116
34.5342	496.54	502.524	497.224	521.332	283.494	289.298	292.63	293.012	210.085	217.284	219.923	220.845	463.055	472.328	473.31	470.759	515.724	515.603	506.24	509.404	472.927	460.722	461.146	471.487	422.763	418.065	420.337	421.791	484.119	484.237	488.488	470.363	312.517	310.812	308.155	307.267	34.5161	738.757	666	671.651	671.003	519.71	508.029	528.459	516.065	645.17	645.133	642.469	654.222
34.5807	496.848	502.052	497.225	520.993	283.451	288.832	292.248	292.767	210.066	217.136	219.552	220.526	462.478	472.025	472.894	470.293	515.289	515.685	505.874	508.998	472.794	460.216	461.08	471.083	422.422	417.817	419.79	421.158	483.695	483.655	488.137	469.918	311.817	310.1	308.127	307.304	34.5627	736.575	666.14	672.303	670.962	520.398	507.39	527.959	515.863	644.304	645.51	642.75	654.302
34.6273	496.104	501.947	497.388	521.032	283.217	288.596	291.445	292.468	209.973	216.92	219.467	220.537	462.042	471.9	472.181	470.09	515.133	514.968	505.326	509.197	472.41	460.243	460.517	471.034	421.922	417.566	419.612	420.829	483.235	483.164	488.072	469.407	311.594	309.796	307.676	307.284	34.6092	737.262	665.003	670.937	669.79	519.113	507.569	527.019	514.941	643.744	643.533	641.886	653.299
34.6739	496.388	501.772	496.474	520.179	282.782	288.37	291.138	292.348	209.543	217.048	219.441	220.41	461.837	471.827	471.907	469.715	514.749	514.497	504.714	508.918	471.935	460.071	459.984	470.936	421.544	417.076	419.193	420.787	483.261	483.074	487.796	469.323	311.823	309.527	307.268	307.08	34.6557	734.37	664.566	670.275	669.268	519.542	507.145	527.84	515.141	643.384	644.132	641.387	653.573
34.7205	495.882	501.28	495.442	519.978	282.299	288.081	290.84	292.164	209.164	216.89	219.134	220.166	461.109	471.742	471.775	469.572	514.175	514.502	504.65	507.903	471.614	459.564	459.837	470.308	421.128	416.697	419	420.734	482.935	483.098	487.15	469.324	311.702	309.551	307.069	306.652	34.7022	736.179	663.913	669.256	668.457	517.841	506.462	526.606	514.41	643.152	643.298	640.671	652.346
34.7671	495.331	500.83	495.216	519.895	282.099	288.119	290.843	291.775	209.056	216.201	219.09	219.84	460.935	470.743	471.518	469.424	514.016	513.695	504.794	507.682	471.389	459.144	459.07	469.81	420.855	416.464	419.393	420.746	482.225	482.53	487.127	469.139	311.208	309.652	306.755	306.632	34.7488	733.484	663.602	669.131	667.512	519.308	506.814	526.702	514.236	642.64	642.862	640.472	652.16
34.8137	495.721	500.565	494.678	518.984	281.86	287.927	290.787	291.505	209.128	215.814	218.828	219.454	461.112	470.044	471.389	468.795	513.715	512.642	504.243	507.336	471.082	458.142	458.478	469.177	420.743	416.319	418.685	420.186	481.371	482.468	487.533	468.548	311.077	309.092	306.43	306.6	34.7953	734.588	662.847	668.647	667.027	517.961	506.163	525.97	514.11	641.973	641.848	640.088	651.09
34.8602	494.217	499.96	494.206	518.784	281.499	287.469	290.585	291.167	209.206	215.785	218.213	219.341	460.547	470.564	471.054	468.352	512.979	512.229	503.684	506.28	470.495	457.978	458.404	468.587	420.81	416.101	417.892	419.51	480.989	482.568	487.18	467.863	310.961	308.902	306.134	306.006	34.8418	731.782	663.287	668.811	667.313	517.907	504.88	525.736	513.098	641.157	641.468	638.848	650.53
34.9068	494.558	499.305	494.398	518.175	281.463	287.159	290.578	290.953	208.759	215.732	218.088	219.518	459.816	470.525	470.987	468.233	512.681	512.331	503.245	505.83	470.28	458.328	458.863	468.839	420.547	415.718	417.713	419.199	481.078	482.613	486.658	467.755	310.906	308.439	306.452	306.166	34.8883	733.002	662.012	667.71	666.371	516.867	505.197	525.048	513.018	640.441	640.634	637.986	650.436
34.9534	494.057	499.061	493.885	518.397	281.621	287.489	290.194	290.783	208.43	215.597	218.367	219.434	459.273	469.591	470.199	468.067	512.454	512.41	502.368	505.939	470.125	457.746	458.391	468.658	420.355	415.417	417.353	419.067	480.792	482.358	486.069	467.589	310.678	308.26	306.358	305.705	34.9349	731.49	661.578	666.939	665.928	518.233	505.101	525.523	512.432	639.843	640.897	637.841	650.492
35	494.175	498.275	493.24	517.619	280.994	286.988	290.153	290.299	208.17	215.348	218.164	219.169	459.381	469.446	469.602	467.755	511.472	512.118	501.871	504.921	469.634	457.734	458.007	468.149	419.661	414.632	417.033	419.016	480.628	481.816	485.585	466.877	310.018	308.141	305.995	305.372	34.9814	732.079	660.684	666.015	664.651	516.291	504.69	524.576	511.569	639.631	640.214	637.639	649.732
35.0466	493.621	498.954	492.944	517.865	280.882	286.347	289.834	290.241	208.166	215.205	217.724	219.07	458.852	469.387	469.33	467.226	510.979	511.552	501.838	504.945	469.272	457.465	457.369	467.838	418.994	414.906	416.845	418.679	480.391	481.499	484.961	466.434	309.863	307.514	305.921	305.053	35.0279	730.039	660.266	666.009	663.694	516.195	503.911	524.137	511.643	638.476	639.556	636.84	649.25
35.0932	493.306	498.14	492.47	516.952	280.249	286.148	289.349	290.231	207.446	214.926	217.214	219.001	458.277	469.361	468.794	466.911	510.613	511.787	501.422	504.88	468.89	456.661	456.794	467.649	418.701	414.642	416.423	418.73	480.512	480.498	485.387	466.411	309.827	307.651	305.278	305.43	35.0744	730.633	659.327	665.297	662.929	515.161	503.386	523.156	511.296	638.02	639.007	636.506	648.464
35.1398	492.782	497.59	491.996	516.987	280.129	285.716	288.914	290.284	207.82	214.949	217.285	218.594	458.101	468.623	468.931	466.824	510.042	511.114	501.578	504.883	468.882	456.431	456.754	467.947	418.828	414.242	416.353	418.359	480.042	480.001	484.61	465.995	309.583	307.598	304.816	305.064	35.121	727.807	659.531	665.082	662.695	514.905	502.985	522.512	510.66	637.719	638.565	635.829	648.107
35.1863	492.835	497.09	491.695	516.213	279.914	285.383	288.943	290.117	207.81	214.868	217.213	218.261	458.182	468.158	468.522	466.113	510.054	510.35	501.336	504.021	468.367	456.245	456.054	467.497	418.419	414.04	416.328	417.712	479.513	479.88	484.19	465.841	309.878	306.987	305.414	304.57	35.1675	728.708	659.02	664.575	662.047	513.742	502.482	522.259	510.105	637.473	637.326	635.142	648.585
35.2329	491.714	497.16	491.883	515.747	280.249	285.877	288.617	289.71	207.947	214.61	217.27	217.849	457.533	468.251	468.212	466.016	509.784	509.803	500.639	503.925	467.941	455.751	455.911	466.849	418.542	414.531	415.842	417.723	478.974	479.53	483.83	465.265	309.599	306.493	305.07	303.853	35.214	727.566	658.364	663.782	662.074	512.927	502.172	522.288	510.025	637.378	637.197	635.03	647.473
35.2795	491.499	496.342	491.192	515.265	280.344	285.388	288.554	289.261	207.794	214.465	216.834	217.458	457.488	467.763	467.892	466.022	509.127	509.574	500.165	503.572	467.424	455.783	456.08	466.313	417.769	413.751	415.162	417.558	478.786	479.375	483.41	464.504	308.733	306.339	305.048	304.133	35.2605	728.005	657.434	663.22	661.529	512.427	501.964	521.703	509.505	636.913	636.894	634.729	646.26
35.3261	490.873	496.477	490.785	516.139	279.767	284.838	288.311	289.401	207.3	214.288	216.998	217.975	457.659	467.113	467.751	465.206	508.891	510.07	499.407	503.362	467.459	455.788	455.512	466.677	417.956	413.581	415.761	417.262	478.494	478.844	483.486	464.058	308.804	306.287	305.25	303.796	35.3071	728.282	656.747	663.2	660.791	512.015	501.701	521.042	508.743	636.377	635.792	634.123	645.839
35.3727	491.402	495.964	491.445	515.069	279.412	284.754	288.061	289.31	206.785	214.009	216.319	217.958	457.398	466.938	467.464	464.948	508.796	509.481	499.417	502.176	467.04	455.008	455.423	466.474	417.454	412.638	415.357	416.863	477.797	478.826	483.075	464.835	308.584	306.307	304.055	303.864	35.3536	726.807	656.555	662.998	660.556	512.036	501.329	520.668	508.254	635.454	635.47	633.262	645.113
35.4193	490.294	495.977	490.672	515.008	279.044	285.159	287.603	288.344	207.401	214.064	216.718	217.763	457.168	466.5	466.996	465.53	508.518	508.66	499.029	501.676	466.262	455.049	454.666	466.038	417.18	412.657	414.781	416.797	477.752	478.577	482.517	464.578	308.415	305.91	303.964	304.334	35.4001	727.607	655.534	661.739	659.634	511.165	500.739	519.946	507.797	634.69	634.884	632.735	644.972
35.4658	490.638	495.368	489.754	513.59	278.522	284.466	287.626	288.234	206.901	213.583	216.508	217.352	456.671	467.213	466.832	464.374	507.715	508.457	498.512	501.722	466.163	454.604	455.004	464.892	416.943	412.39	414.599	416.49	477.028	477.907	482.048	464.762	308.348	306.11	304.429	303.493	35.4467	726.279	655.202	661.478	658.659	511.126	500.12	519.711	507.707	634.129	634.215	632.278	644.415
35.5124	489.733	494.631	489.451	513.939	278.714	284.569	287.325	288.576	206.721	213.761	216.452	217.013	456.427	466.186	466.178	463.702	507.385	508.567	498.636	501.649	466.123	454.554	454.04	465.178	416.543	412.148	414.227	416.467	476.347	477.48	481.577	464.324	307.85	305.62	304.101	303.013	35.4932	727.246	653.947	660.918	657.758	510.336	499.766	518.927	507.024	633.346	633.795	631.665	643.556
35.559	489.691	494.177	488.383	513.014	278.205	283.909	287.303	287.925	206.052	213.523	216.125	217.014	456.414	465.299	466.099	463.703	507.214	508.204	497.748	501.192	465.989	454.105	454.545	464.498	416.412	411.739	413.598	416.198	476.825	477.409	481.475	463.879	307.374	305.827	303.892	303.389	35.5397	724.677	653.939	660.861	658.077	510.257	499.447	518.727	506.553	633.219	633.667	631.337	643.66
35.6056	489.454	495.205	488.914	512.978	278.167	284.059	287.32	288.127	206.507	213.465	215.838	216.603	456.065	465.173	465.98	464.386	507.507	507.684	497.644	500.718	465.862	453.434	453.702	464.636	416.539	411.571	413.775	415.823	476.321	477.357	481.535	463.769	307.736	305.706	303.785	303.009	35.5862	725.414	652.723	659.75	657.197	508.707	498.964	518.122	506.104	633.065	632.628	630.82	642.835
35.6522	489.355	494.458	488.372	512.398	278.113	283.676	287.129	287.969	205.878	213.022	215.596	216.691	455.364	464.675	465.536	462.927	506.956	506.386	497.565	500.024	465.812	453.636	453.533	463.717	416.198	411.197	413.522	414.764	476.354	476.379	480.717	463.53	307.564	304.937	303.17	302.775	35.6328	722.252	652.629	659.364	656.844	509.314	499.248	517.692	505.555	632.512	633.173	630.364	642.095
35.6988	488.578	494.311	488.367	512.25	278.42	283.835	286.823	287.395	205.843	213.091	215.776	216.456	454.624	464.429	465.796	462.748	505.996	506.663	496.29	499.476	464.65	453.595	453.221	463.169	415.945	410.953	412.723	414.714	476.131	476.693	480.439	462.613	307.35	304.841	303.377	302.41	35.6793	723.201	651.391	657.815	656.296	508.051	499.527	516.429	505.218	632.226	631.481	629.701	641.865
35.7453	488.368	493.442	488.024	511.586	277.739	283.236	286.398	287.114	205.85	213.065	215.485	216.509	454.873	464.543	465.267	462.626	505.716	506.445	496.22	499.201	464.734	453.368	453.253	463.33	415.158	410.255	412.77	414.747	475.696	476.285	480.917	463.216	306.724	304.619	302.216	302.194	35.7258	721.517	651.317	657.804	656.102	509.439	498.237	517.706	504.702	632.026	631.379	629.152	641.362
35.7919	487.851	493.242	487.057	511.683	277.456	283.269	285.765	287.011	205.819	212.636	215.391	216.069	454.627	464.091	464.51	462.911	505.504	506.118	496.112	499.597	463.955	452.291	452.265	463.486	415.69	410.166	412.396	414.669	475.026	475.375	479.82	462.895	306.298	304.604	302.055	301.832	35.7723	722.389	649.622	657.378	655.45	507.927	497.38	516.827	503.841	631.271	629.944	628.768	640.717
35.8385	488.162	492.569	487.073	510.413	277.14	282.757	285.381	286.893	205.488	212.54	215.449	216.419	454.147	463.418	464.76	461.854	505.386	505.622	495.819	499.003	463.584	452.586	451.935	462.968	414.4	409.725	412.209	414.055	474.565	475.95	479.252	461.581	306.194	304.366	302.167	301.816	35.8189	720.372	649.773	657.632	654.896	508.153	497.379	516.65	504.052	630.63	630.614	629.01	639.862
35.8851	486.736	492.524	486.626	510.393	277.16	282.836	285.181	286.215	205.427	212.177	214.781	215.819	453.601	462.995	464.725	461.766	504.211	504.982	496.064	498.614	463.631	451.747	451.302	461.819	414.483	409.412	411.686	414.178	474.884	475.593	478.962	460.956	306.095	304.2	302.31	301.189	35.8654	721.05	648.727	656.751	654.124	506.535	497.6	515.963	503.39	630.449	629.721	628.433	639.478
35.9317	486.925	491.815	486.171	509.186	276.605	282.501	285.044	286.182	204.855	211.623	214.613	215.602	453.308	462.222	464.029	461.415	503.395	504.792	495.357	498.151	462.922	451.803	451.849	461.745	414.067	408.636	411.516	413.495	474.914	474.606	478.911	461.285	305.989	304.189	301.764	301.504	35.9119	719.404	649.364	656.423	653.383	506.732	496	515.592	503.618	629.407	629.148	627.52	638.645
35.9783	486.527	491.42	485.603	509.52	276.683	282.045	285.041	286.1	205.008	212.238	214.626	215.378	452.874	461.861	463.624	461.444	503.207	505.025	495.174	497.654	463.001	451.165	450.692	461.886	414.304	409.257	410.892	412.994	473.927	474.49	478.964	460.744	306.033	303.606	301.646	301.047	35.9584	719.957	647.949	655.014	652.871	505.725	495.503	514.992	502.746	628.628	628.42	626.528	637.999
36.0248	486.264	490.858	485.674	509.075	276.416	281.852	284.928	285.974	204.256	211.9	214.419	215.594	453.392	462.177	462.99	460.749	502.201	503.765	494.49	497.108	462.613	450.211	450.014	461.483	413.792	408.37	410.995	412.222	474.3	474.083	478.588	460.166	305.622	303.814	301.601	300.684	36.005	718.218	648.103	655.399	651.863	505.704	494.97	515.261	502.345	628.498	628.51	625.924	638.249
36.0714	485	490.707	485.409	509.44	276.346	281.824	284.783	286.12	204.94	211.651	214.374	215.2	452.524	462.139	462.904	460.585	502.216	503.948	494.781	497.728	462.753	450.399	449.718	460.887	413.924	408.217	410.887	411.964	474.074	473.722	478.456	460.152	305.851	303.485	301.272	300.151	36.0515	718.963	647.143	654.643	651.642	505.119	494.856	514.3	502.178	628.067	627.822	625.879	637.477
36.118	485.57	490.603	485.049	508.507	275.707	281.427	284.918	285.672	204.667	211.372	213.929	215.282	452.206	461.31	462.962	459.178	502.443	503.551	493.694	496.943	461.218	449.841	450.168	460.979	412.861	408.462	410.008	411.476	473.814	473.848	478.023	459.449	305.453	303.574	301.062	300.565	36.098	716.859	645.948	653.836	651.057	504.811	494.918	514.233	502.055	627.692	627.109	625.412	636.44
36.1646	484.177	490.508	484.752	507.54	275.573	280.896	283.938	285.375	204.339	210.931	213.953	215.064	451.537	461.625	462.041	459.553	502.016	503.148	493.304	496.673	460.583	450.166	449.283	460.592	412.671	408.015	409.962	411.59	473.043	473.613	477.253	459.547	305.13	303.328	300.686	300.123	36.1445	717.07	645.136	653.203	650.847	504.331	494.227	514.086	501.411	627.112	626.433	625.396	636.351
36.2112	484.528	489.532	484.155	507.199	275.147	280.703	283.85	285.183	203.984	211.091	213.408	214.646	451.459	460.785	461.846	459.303	501.19	502.738	492.639	496.048	460.631	449.698	449.58	460.36	411.951	407.654	410.23	410.796	473.422	473.008	476.606	459.069	304.787	302.592	300.836	300.57	36.1911	714.856	645.629	652.656	650.59	504.599	493.253	513.487	500.975	626.168	626.591	624.686	636.397
36.2578	483.354	489.19	483.735	507.693	275.63	281.199	284.063	285.212	203.961	210.795	213.402	214.327	451.184	460.529	461.561	459.383	500.946	501.884	492.143	496.194	460.67	448.816	448.689	460.362	412.526	407.549	410.28	410.123	472.387	473.173	476.553	459.129	304.815	302.8	300.513	300.354	36.2376	715.742	644.534	651.33	649.841	503.839	492.743	512.471	500.617	625.326	625.599	623.314	635.639
36.3043	483.757	488.717	483.338	507.399	275.224	280.569	283.779	284.63	203.442	210.576	213.404	214.369	450.828	460.304	461.048	458.737	500.329	501.131	491.898	495.247	460.478	449.466	448.554	459.231	411.51	407.324	409.174	410.41	472.435	472.894	476.579	459.042	304.505	302.211	300.392	299.525	36.2841	713.84	643.955	651.51	648.944	503.295	493.258	511.981	500.293	625.064	624.958	622.864	635.276
36.3509	482.397	488.689	482.591	507.261	275.328	280.528	283.633	284.866	204.17	210.769	212.84	214.833	450.477	460.155	461.071	458.124	499.892	501.467	492.351	494.699	460.096	448.944	447.805	459.236	411.746	406.981	408.865	410.705	471.973	472.219	475.776	458.554	304.33	302.177	300.125	299.478	36.3306	715.445	642.949	650.762	648.331	502.226	492.932	510.91	500.13	624.822	624.177	622.512	634.808
36.3975	482.764	487.933	482.17	506.225	274.841	279.874	283.205	284.14	203.753	210.671	212.862	214.127	450.77	459.493	460.384	457.969	499.955	500.639	490.772	493.978	459.381	449.022	448.117	458.776	410.35	406.439	408.796	410.502	471.761	472.516	476.135	458.095	303.859	301.546	300.185	299.365	36.3772	712.727	643.097	650.003	647.781	502.793	491.908	511.832	499.716	624.729	623.842	621.675	634.319
36.4441	481.891	487.481	481.966	506.432	274.854	279.848	282.452	284.064	203.832	210.213	212.642	213.434	450.055	459.052	460.06	457.446	499.232	499.754	490.599	493.901	459.137	447.863	447.182	458.044	410.963	405.862	408.377	410.29	471.642	471.72	475.644	457.541	304.096	301.417	299.972	299.08	36.4237	713.628	642.299	649.184	646.829	501.234	492.032	510.73	498.869	624.04	623.129	621.03	633.587
36.4907	481.992	486.53	481.304	505.433	274.242	278.988	282.595	283.855	203.506	209.866	212.132	213.288	449.712	458.752	459.833	457.031	498.955	499.721	490.237	493.265	459.128	447.555	447.489	457.231	410.202	406.133	408.378	409.461	470.856	471.157	475.282	457.472	303.362	301.568	299.772	298.992	36.4702	711.194	641.596	649.414	647.125	501.891	491.061	511.199	498.951	623.495	623.752	620.413	633.092
36.5373	481.715	486.499	481.334	505.996	274.545	279.629	282.46	283.382	203.288	209.666	212.59	213.421	448.868	458.497	459.559	457.187	498.884	499.392	489.753	493.444	458.622	447.623	446.685	458.015	410.051	406.009	407.717	409.692	470.313	471.163	474.487	456.81	303.306	301.232	299.617	298.428	36.5167	712.069	640.108	648.173	646.269	500.219	490.605	510.483	498.305	623.096	622.798	620.496	632.581
36.5839	481.362	486.496	480.639	504.683	273.831	279.187	282.164	282.948	202.631	209.708	212.22	213.248	449.067	458.472	459.21	456.627	498.239	498.806	490.002	492.412	458.239	447.551	447.05	457.8	410.079	405.703	407.193	409.216	470.098	469.935	474.936	456.883	302.808	301.314	298.931	298.803	36.5633	710.375	640.547	648.764	645.672	501.402	490.589	510.117	497.588	622.558	622.429	620.784	632.131
36.6304	480.654	486.485	481.363	504.73	273.903	278.984	281.339	282.382	202.739	209.141	211.654	212.694	448.086	457.979	458.596	455.922	497.445	498.394	489.15	492.546	457.588	446.786	446.61	457.111	409.482	405.671	407.123	408.833	469.83	470.351	474.473	456.543	303.023	301.075	298.705	298.592	36.6098	710.927	639.526	647.769	644.429	500.304	490.372	508.61	497.069	622.202	621.283	619.37	631.321
36.677	481.092	485.75	480.216	503.428	273.999	278.628	281.432	282.482	202.423	209.077	211.695	212.457	448.081	457.625	458.531	455.921	497.474	498.427	488.909	491.922	457.26	446.313	446.458	457.014	409.359	404.739	407.293	408.603	469.943	469.761	474.145	456.348	302.443	300.612	298.573	298.023	36.6563	709.379	640.111	647.421	644.59	500.356	489.66	508.595	496.895	621.131	621.726	618.852	630.787
36.7236	479.983	484.75	480.103	504.382	273.76	278.109	281.461	281.943	202.396	209.415	211.373	212.603	447.782	456.477	457.935	456.207	497.786	497.555	487.778	491.263	456.65	445.855	445.74	457.024	408.968	404.412	406.926	408.46	469.483	469.012	473.544	456.143	302.319	300.369	298.731	297.788	36.7029	710.164	639.585	646.197	644.332	498.815	489.364	507.517	495.941	620.753	620.468	619.803	630.101
36.7702	479.612	484.757	479.774	503.35	273.083	277.648	281.518	281.803	201.999	209.258	211.017	212.343	447.896	456.84	458.145	455.453	496.178	497.112	487.341	490.523	456.701	445.75	445.745	456.153	408.289	404.057	405.786	407.561	469.518	469.409	473.672	455.685	302.256	300.601	298.162	298.008	36.7494	708.279	638.599	645.679	643.096	499.902	488.7	508.316	496.148	620.578	620.845	618.504	630.43
36.8168	479.487	484.843	478.882	502.801	272.655	277.763	280.893	281.579	202.013	209.156	210.977	212.05	447.265	456.23	457.8	454.854	495.868	496.974	488.029	490.535	456.267	445.585	445.049	455.751	408.576	404.238	405.86	407.442	469.045	469.399	473.105	455.089	301.782	300.066	297.605	297.496	36.7959	709.099	637.06	644.891	642.73	498.725	488.504	507.028	495.355	619.868	619.201	618.882	629.483
36.8634	479.522	484.339	478.044	502.124	272.487	277.751	280.237	281.857	201.526	208.723	210.867	212.09	447.578	456.359	457.733	454.426	495.592	496.908	487.737	490.14	455.701	445.636	444.956	456.036	408.249	403.524	405.643	406.99	468.52	469.095	472.544	454.696	301.628	300.07	297.851	297.793	36.8424	705.963	637.755	644.882	642.433	499.327	488.619	507.514	495.356	619.521	620.084	617.03	628.573
36.9099	478.961	483.807	477.787	502.179	272.7	277.694	280.336	281.066	202.199	208.425	210.797	211.667	446.508	455.611	457.047	454.918	495.338	496.247	487.123	489.719	455.91	445.196	444.315	455.508	407.93	403.708	405.439	407.319	467.924	468.608	472.25	455.069	301.405	299.822	297.367	297.723	36.889	707.136	636.788	644.084	642.254	497.88	487.956	506.323	494.91	618.931	618.919	616.593	627.879
36.9565	479.002	483.36	477.463	500.967	271.956	277.416	280.372	280.917	201.977	208.473	210.569	211.452	446.441	455.455	456.459	454.201	494.768	495.572	486.4	489.319	455.527	444.394	444.157	454.924	407.221	403.718	404.716	407.352	467.683	468.049	471.903	454.401	301.662	299.359	297.296	297.263	36.9355	704.811	636.501	644.195	641.926	497.898	487.869	506.493	494.126	618.036	619.682	616.897	628.157
37.0031	478.335	483.49	476.857	501.54	272.023	277.977	279.836	280.619	201.566	208.718	210.488	211.646	445.917	455.202	456.035	453.928	494.551	495.488	486.36	488.794	455.37	443.99	443.692	454.655	406.977	403.183	404.532	406.759	467.578	467.745	471.65	453.936	301.445	299.532	297.006	296.454	36.982	705.629	635.568	643.016	640.675	496.584	487.091	505.473	493.658	617.733	618.135	615.865	627.081
37.0497	478.383	482.567	476.668	500.802	271.261	277.541	279.579	280.595	201.241	208.553	210.662	211.41	445.611	454.532	455.741	453.699	494.308	495.054	486.38	487.992	455.194	443.847	443.78	454.488	407.102	402.581	404.884	406.097	467.2	467.125	471.459	453.967	301.535	299.132	296.662	296.427	37.0285	703.602	635.654	642.814	640.427	497.873	486.304	505.506	493.05	616.907	618.148	615.55	627.449
37.0963	477.122	482.938	476.316	500.842	271.597	276.873	279.521	280.382	201.019	208.219	210.325	211.156	445.422	454.122	454.948	452.962	493.863	494.56	485.992	487.808	454.93	443.659	442.987	454.221	406.951	402.596	404.64	405.38	466.575	466.779	470.797	453.369	301.048	298.669	296.272	296.468	37.0751	704.35	634.273	641.612	639.475	496.248	485.667	504.875	492.198	617.069	617.03	614.716	626.501
37.1429	476.842	482.713	476.136	499.656	271.263	276.427	279.332	279.905	200.659	207.457	210.263	210.863	445.241	453.92	454.296	452.622	493.596	494.219	485.669	487.491	454.635	443.624	442.553	453.42	406.721	402.402	404.084	405.605	466.497	466.539	470.647	452.581	300.513	298.386	296.063	296.443	37.1216	702.121	633.826	641.686	638.946	496.684	486.093	504.882	492.722	616.413	617.213	614.494	625.271
37.1894	475.209	481.916	475.77	499.281	271.453	276.259	279.118	279.44	200.456	207.432	210.019	210.503	444.61	453.909	454.4	452.463	492.93	493.502	485.544	487.334	454.143	443.112	442.626	453.366	406.546	401.926	404.054	405.367	466.192	466.231	470.295	452.639	300.353	297.928	295.973	296.146	37.1681	703.054	633.526	640.66	638.501	495.498	485.019	503.573	492.075	615.769	615.864	614.139	624.471
37.236	475.856	481.569	475.614	498.332	271.066	275.952	278.911	279.377	200.295	207.444	209.695	210.625	444.412	453.294	453.955	451.95	492.597	493.068	484.643	487.058	453.608	442.417	442.283	453.1	406.109	401.878	403.535	404.546	465.852	465.872	469.846	452.635	300.277	297.778	295.949	295.951	37.2146	701.26	633.21	640.217	637.841	495.499	484.288	503.962	491.782	615.562	616.101	613.261	625.306
37.2826	475.812	481.001	475.05	498.55	270.795	276.174	278.728	279.357	200.397	207.6	209.653	210.598	443.999	452.796	453.486	451.63	492.074	492.7	483.739	486.75	453.194	442.006	441.523	452.734	405.358	401.369	402.909	404.339	465.642	465.305	469.592	452.265	300.184	297.647	295.759	295.608	37.2612	702.024	632.242	639.627	637.255	494.054	484.718	503.204	490.761	614.289	614.732	612.467	623.994
37.3292	476.102	480.902	474.446	498.272	270.439	275.969	278.434	278.904	200.391	207.437	209.435	210.343	443.495	452.757	453.172	451.662	491.507	492.732	483.528	486.375	453.202	441.871	441.493	452.428	404.668	400.672	402.731	404.218	465.091	465.122	469.129	452.329	299.823	297.523	295.436	295.295	37.3077	700.233	631.654	639.547	636.495	494.796	484.523	503.026	491.016	614.387	614.885	612.741	624.243
37.3758	475.294	480.467	474.228	497.711	270.019	275.698	278.237	278.936	200.355	206.98	209.194	210.327	443.202	452.32	452.972	451.248	491.386	492.573	483.351	486.327	453.161	441.664	441.485	452.077	404.54	400.794	402.357	403.877	464.818	465.023	468.871	452.061	299.631	297.489	295.302	295.207	37.3542	700.903	630.895	638.756	636.039	493.183	483.494	502.424	490.777	613.809	614	612.221	622.411
37.4224	475.525	479.767	474.115	497.506	269.236	275.535	277.897	278.876	200.01	206.716	209.037	210.125	442.941	451.851	452.632	451.237	490.964	492.131	482.906	485.928	452.983	441.404	441.31	451.786	404.544	400.782	401.868	403.884	464.709	464.612	468.533	451.362	299.595	297.017	295.124	294.712	37.4007	698.784	630.603	638.311	635.602	493.37	483.791	502.364	490.508	613.525	613.427	610.833	623.316
37.4689	476.447	479.408	473.827	497.128	268.65	275.124	277.438	278.516	199.65	206.579	208.825	209.743	442.916	451.62	452.444	451.227	490.349	491.825	482.582	485.394	452.865	441.223	440.998	451.42	404.488	400.378	401.667	403.973	464.578	464.425	468.169	450.912	299.279	296.762	294.657	294.359	37.4473	699.963	629.586	637.612	634.908	492.261	482.947	502.136	489.549	613.842	612.457	611.342	622.214
37.5155	474.338	479.302	473.859	496.641	268.978	274.935	277.18	278.487	199.817	206.484	208.653	209.639	442.658	451.317	452.597	450.484	489.744	491.397	482.267	485.581	452.109	440.773	439.987	451.179	404.371	400.03	401.453	403.577	464.39	464.266	468.002	450.253	299.17	296.616	294.284	294.104	37.4938	698.095	629.757	637.448	635.111	493.295	482.699	502.185	490.132	612.63	612.602	610.024	621.363
37.5621	474.551	478.565	474.113	495.682	268.807	274.567	277.071	277.906	199.653	206.095	208.512	209.484	442.299	450.913	452.006	450.023	489.238	491.358	481.917	485.18	451.573	440.131	439.91	450.939	403.691	399.47	401.071	403.051	463.276	463.791	467.427	449.95	298.901	296.139	294.124	294.227	37.5403	699.179	628.596	636.325	633.621	491.458	482.36	500.867	489.737	611.866	611.883	610.508	620.869
37.6087	473.799	478.694	472.873	495.686	268.804	274.339	277.055	277.532	199.146	206.053	208.594	209.367	441.951	450.557	451.599	449.666	488.717	490.612	482.022	484.383	451.609	439.589	439.898	451.069	403.204	398.916	401.136	402.825	462.807	463.113	467.055	449.756	298.651	295.807	294.167	294.009	37.5868	695.714	628.384	635.926	632.78	492.496	482.018	500.853	488.832	611.133	611.044	609.06	621.676
37.6553	474.346	478.26	472.446	494.457	268.222	274.034	276.526	277.531	198.477	205.969	208.334	209.486	441.528	450.302	451.326	449.608	488.534	490.066	481.428	483.383	450.976	439.898	439.783	450.473	403.019	398.67	401.184	402.73	462.805	463.235	466.308	450.013	298.776	296.203	294.385	293.682	37.6334	696.956	627.377	635.179	632.56	490.952	481.516	499.765	488.356	610.372	610.33	609.148	620.089
37.7019	473.255	477.657	472.253	495.818	268.506	273.771	276.405	277.669	198.696	205.705	207.876	208.963	440.965	450.123	451.129	449.054	488.553	489.976	480.261	483.811	450.547	440.197	438.949	450.442	402.651	398.758	400.639	402.485	461.923	462.663	465.406	449.616	298.576	295.972	294.323	293.863	37.6799	694.764	628.42	634.511	632.784	491.492	481.103	499.899	487.836	610.105	610.862	608.798	619.761
37.7484	473.684	477.131	471.764	494.974	268.048	273.161	276.051	277.544	198.524	205.432	207.6	208.871	440.877	449.947	450.774	448.654	487.98	489.485	479.667	483.507	450.374	439.252	439.236	449.894	402.386	398.421	399.815	402.358	461.796	462.712	465.981	449.329	297.821	295.203	294.033	293.566	37.7264	695.279	626.364	634.152	632.102	490.329	480.651	498.689	486.916	609.49	610.022	608.226	619.495
37.795	471.839	477.213	471.739	494.597	268.094	273.217	276.13	276.958	198.758	205.289	207.413	208.957	440.733	448.799	450.244	448.239	487.558	489.266	479.567	482.688	450.029	438.413	438.413	448.95	402.447	398.232	399.673	401.817	461.957	462.022	465.986	448.645	297.511	295.616	293.711	293.606	37.773	694.764	625.727	633.195	630.89	490.41	480.529	498.574	486.959	609.514	609.227	607.445	618.898
37.8416	472.096	476.786	471.083	493.17	267.479	272.858	275.534	276.949	198.325	204.929	207.162	208.739	440.321	448.649	449.374	448.02	487.327	488.758	479.238	482.611	449.222	438.762	438.386	448.851	401.886	397.913	399.433	401.343	461.172	462.045	465.822	448.916	297.397	295.096	293.327	292.681	37.8195	693.927	624.918	632.522	630.12	489.899	479.831	497.691	486.66	609.04	607.902	607.674	618.264
37.8882	471.46	476.296	470.781	494.241	267.039	272.971	275.835	276.66	198.3	204.992	207.152	208.103	440.273	448.661	449.393	448.394	487.575	488.192	478.88	482.593	449.109	437.993	437.717	448.88	401.968	397.115	398.998	400.998	461.014	461.195	465.173	448.689	297.654	294.356	292.909	292.217	37.866	693.038	624.543	633.061	630.401	490.35	479.757	498.654	486.522	608.031	609.349	607.313	618.121
37.9348	471.678	476.184	470.355	493.216	266.97	272.52	275.688	276.725	197.929	205.073	206.676	208.521	440.297	447.994	448.889	447.789	487.179	487.776	477.979	481.633	448.981	437.604	437.603	448.66	401.035	396.512	398.292	401.21	461.604	460.949	464.358	448.101	297.201	294.646	292.705	292.204	37.9125	693.303	622.972	631.81	629.288	488.796	479.449	497.08	485.507	607.809	607.469	606.518	616.997
37.9814	470.284	475.728	469.799	492.772	266.982	272.413	274.984	276.105	197.774	204.863	206.899	208.113	439.498	447.119	448.857	447.368	487.163	487.719	478.437	481.389	448.556	438.017	436.877	448.03	400.73	396.784	398.535	401.244	461.132	461.019	464.472	447.831	297.284	294.231	292.508	291.826	37.9591	692.166	622.815	631.827	629.85	490.001	479.002	496.789	484.99	606.933	607.63	605.165	617.094
38.028	470.704	474.939	469.877	491.536	266.501	272.232	274.935	275.471	197.493	204.053	206.8	207.926	439.373	447.044	448.995	446.481	486.362	486.643	478.005	480.697	448.203	437.212	436.847	447.422	401.396	396.445	398.518	400.374	460.531	460.558	463.84	446.988	296.531	294.368	292.532	291.763	38.0056	692.383	622.374	630.874	628.566	488.562	478.366	496.152	484.905	606.976	606.866	604.971	615.839
38.0745	469.973	475.077	469.697	492	266.445	272.583	274.986	275.531	197.637	204.523	206.867	207.624	438.634	446.848	448.542	445.934	485.308	486.49	477.369	480.546	447.714	436.681	436.794	447.357	401.148	396.608	398.053	400.192	460.062	460.562	463.551	447.318	296.233	294.038	292.39	291.336	38.0521	689.503	621.974	631.17	628.133	488.343	478.504	496.459	484.683	606.776	606.53	604.467	615.258
38.1211	470.338	473.953	469.464	490.737	266.254	271.917	274.578	275.099	197.319	204.131	206.39	207.235	438.676	446.789	448.434	445.561	484.794	486.694	476.888	480.321	447.679	436.86	436.323	447.217	400.168	396.25	397.917	399.627	459.933	460.424	463.189	447.453	296.318	293.575	291.704	291.377	38.0986	690.838	621.737	630.042	627.106	487.432	477.78	495.451	484.464	606.064	605.813	603.733	614.761
38.1677	468.889	473.932	468.874	490.963	266.278	271.803	274.496	275.2	197.2	204.016	206.152	206.972	437.706	446.754	447.256	445.828	484.89	486.549	476.603	480.25	447.395	436.362	436.215	447.554	399.853	396.02	397.902	399.669	459.398	460.276	463.488	446.775	296.227	293.326	291.825	290.99	38.1452	688.962	621.21	630.104	627.251	489.115	477.012	494.755	484.315	605.259	605.015	603.343	614.726
38.2143	468.743	473.237	468.36	490.447	265.928	270.853	274.316	275.157	197.044	203.527	206.253	207.242	438.435	446.387	447.373	444.712	484.287	486.283	475.928	478.901	447.456	436.412	435.559	446.686	399.31	395.593	397.043	398.855	459.868	459.337	462.613	445.629	295.666	293.574	291.281	290.979	38.1917	689.821	620.273	629.118	626.077	487.693	476.779	494.861	483.485	605.082	604.604	603.539	614.283
38.2609	468.659	473.187	468.024	491.205	265.565	271.328	273.84	274.604	196.888	203.666	206.199	206.825	437.305	446.007	446.997	445.097	483.519	485.124	475.349	478.777	446.559	435.307	434.925	445.623	399.584	395	396.748	398.302	458.898	459.329	462.416	446.14	295.428	293.08	290.886	290.991	38.2382	687.007	620.131	628.161	625.869	487.657	476.502	494.983	483.387	604.665	604.28	602.926	613.766
38.3075	468.244	472.422	467.722	490.18	264.957	270.656	273.765	274.198	197.065	203.377	205.685	206.8	437.725	445.174	446.668	444.448	484.251	484.694	475.628	478.353	445.793	434.889	435.19	446.058	398.526	395.172	396.512	398.153	458.912	458.781	462.35	445.485	295.389	293.157	291.042	290.338	38.2847	687.76	619.405	627.321	624.555	486.442	475.751	493.723	482.813	604.017	603.862	602.371	612.838
38.354	466.801	472.444	467.287	489.368	265.534	270.554	273.597	274.435	196.793	203.216	205.462	206.451	436.084	445.367	446.674	444.199	483.781	484.398	475.499	478.746	445.993	434.56	434.315	445.158	398.895	395.075	396.138	397.883	458.466	458.586	461.921	445.048	294.972	292.8	290.92	290.087	38.3313	686.998	618.796	627.44	624.375	486.116	475.234	493.384	482.292	603.57	603.336	602.12	612.536
38.4006	467.142	471.452	466.921	488.753	265.034	270.143	273.282	273.994	196.541	202.819	205.011	206.557	436.695	445.065	446.899	444.394	484.315	483.969	474.732	477.252	445.242	434.725	434.396	444.79	398.494	394.503	395.887	396.785	457.709	458.024	461.009	444.309	294.927	292.215	290.421	290.39	38.3778	687.266	618.394	626.625	623.985	485.24	474.926	492.745	481.695	603.584	602.82	601.716	612.051
38.4472	466.161	471.597	466.978	488.569	265.047	270.033	273.789	273.803	196.316	203.101	205.495	206.312	436.011	444.582	446.051	443.14	482.794	482.88	474.916	477.294	445.106	434.452	434.173	444.414	398.175	394.426	395.785	396.757	457.286	457.796	459.99	444.143	295.017	292.326	290.874	289.904	38.4243	686.989	618.516	625.885	623.027	485.01	474.614	492.007	481.504	602.928	602.408	601.134	611.525
38.4938	466.19	471.186	466.411	488.156	264.376	269.648	273.812	274.01	195.803	202.676	205.146	206.42	436.002	444.58	445.199	442.798	481.804	483.096	473.728	476.608	444.851	434.005	434.646	444.016	397.627	394.432	395.893	396.817	457.241	457.011	460.741	444.04	294.4	292.14	290.326	289.595	38.4708	686.577	618.091	625.119	621.949	484.761	473.911	491.389	481.162	602.2	601.453	600.374	611.206
38.5404	466.106	470.729	465.873	488.19	264.112	270.179	272.517	273.446	196.052	202.763	204.782	205.954	435.256	443.742	445.217	443.26	482.003	482.757	474.125	477.5	444.329	433.265	432.392	444.36	398.222	393.629	395.437	396.34	456.977	457.207	460.747	443.597	294.134	292.083	290.272	289.108	38.5174	686.167	616.785	624.629	621.492	484.403	473.396	491.288	480.364	601.619	600.947	599.711	610.889
38.587	466.39	469.701	465.059	486.986	264.006	269.634	272.445	273.343	195.404	202.706	204.342	205.823	435.465	443.169	444.586	443.108	482.084	482.937	473.505	476.334	443.945	433.433	432.907	443.427	397.458	393.506	396.043	396.21	456.747	456.719	459.52	443.84	293.243	292.087	289.876	289.381	38.5639	684.685	615.832	624.32	620.86	484.149	473.318	491.406	480.118	600.785	600.636	599.284	610.277
38.6335	465.06	470.255	465.4	487.188	263.639	269.333	272.35	272.552	195.91	202.441	204.43	205.796	435.215	442.541	444.791	442.205	481.057	481.645	473.408	475.961	442.853	433.261	432.53	443.459	397.396	393.203	394.895	396.479	456.307	456.56	459.892	443.35	293.306	291.734	289.504	288.727	38.6104	685.698	614.881	623.299	620.124	482.802	472.901	490.849	479.84	600.707	599.667	599.002	609.542
38.6801	465.074	469.507	464.916	486.235	263.474	268.737	271.913	272.523	195.324	202.176	204.271	205.505	434.993	442.869	443.923	441.859	480.749	481.536	472.615	475.91	443.522	431.977	432.838	442.575	396.453	392.586	395.039	396.038	456.214	456.091	459.37	443.034	293.552	291.378	289.098	288.887	38.6569	683.261	615.689	623.222	620.334	483.07	472.691	491.151	479.759	600.324	599.373	598.734	609.535
38.7267	464.755	469.2	465.022	486.74	263.584	268.993	271.986	272.644	195.418	202.232	204.156	204.874	434.162	442.323	443.702	441.858	481.039	481.73	472.335	475.419	443.143	431.822	431.551	442.048	396.669	392.451	394.521	395.543	455.373	455.448	459.08	442.907	293.251	291.316	288.937	288.619	38.7035	684.03	614.477	622.802	619.958	482.325	472.292	490.474	479.312	599.675	598.921	598.132	608.976
38.7733	464.328	468.508	464.118	485.709	263.028	268.584	271.107	272.513	194.974	201.748	203.888	204.882	433.787	442.684	442.926	441.097	479.596	481.221	471.554	473.925	442.184	432.582	432.102	442.159	396.796	392.304	394.036	395.558	455.305	455.418	458.917	442.533	292.929	291.505	289.061	288.045	38.75	681.078	614.023	622.211	618.881	482.545	471.592	490.045	478.936	599.024	598.333	596.992	608.8
38.8199	463.628	468.754	463.783	485.321	263.843	268.091	271.203	271.849	195.497	201.947	203.945	205.055	433.335	441.947	442.758	440.619	479.603	480.264	471.225	475.189	442.324	431.319	430.961	442.293	396.427	392.225	394.161	395.12	454.786	455.858	458.328	441.647	292.97	291.032	289.079	288.154	38.7965	682.071	612.768	620.957	618.141	480.566	471.046	489.179	478.678	598.944	597.633	596.303	608.308
38.8665	463.553	467.978	463.257	483.989	262.863	267.843	271.143	271.965	194.563	201.525	203.785	204.479	433.284	441.9	442.858	440.558	479.223	480.557	470.711	473.836	442.159	431.356	431.658	441.442	394.971	391.652	393.355	395.058	454.655	454.855	458.32	441.94	292.796	290.153	288.679	288.049	38.8431	679.841	613.393	620.814	618.633	481.282	471.106	488.98	478.294	597.623	597.154	596.034	608.026
38.913	462.905	468.073	463.333	485.525	263.245	268.154	270.868	271.979	195.318	201.441	203.274	204.791	432.732	441.909	442.275	440.821	479.79	480.421	471.013	474.245	441.598	431.263	430.524	441.685	395.236	391.364	392.91	394.403	454.486	454.27	458.307	440.912	292.613	290.048	288.904	287.913	38.8896	680.874	612.649	619.967	617.97	479.722	470.752	488.012	477.563	597.124	595.869	595.589	606.862
38.9596	463.258	467.5	462.336	484.596	262.257	267.945	270.53	271.478	194.44	201.008	203.236	204.567	432.299	441.249	441.701	439.914	478.772	479.835	470.561	473.644	441.767	430.562	431.419	441.329	394.563	390.148	393.789	394.242	453.87	453.712	457.668	441.081	292.005	290.232	288.507	287.434	38.9361	678.247	612.375	620.417	616.699	480.757	470.783	488.392	477.196	596.988	596.089	595.753	606.196
39.0062	461.968	467.086	462.672	484.24	262.213	268.003	270.19	271.41	194.289	201.648	203.224	204.419	431.938	440.659	441.497	439.228	478.237	479.274	469.858	473.486	441.268	429.772	429.841	440.708	394.722	390.712	392.711	393.646	453.311	453.58	457.266	440.277	292.103	289.816	288.195	286.948	38.9826	679.179	611.503	619.356	615.59	478.643	470.218	487.382	476.49	596.471	594.712	595.84	605.261
39.0528	462.292	466.363	461.713	483.51	261.558	267.521	269.923	270.977	193.882	201.197	202.71	204.208	432.016	440.322	441.496	438.739	477.892	478.944	469.967	473.189	440.755	430.56	430.156	440.007	394.606	390.438	393.041	392.947	453.245	453.284	457.175	439.983	291.454	289.961	288.006	287.077	39.0292	677.875	611.604	619.051	615.967	479.292	469.802	487.281	476.686	596.215	595.15	594.62	605.485
39.0994	461.155	466.559	461.636	483.777	262.359	267.215	269.854	270.943	194.296	200.833	202.883	203.868	431.119	440.532	440.841	438.935	477.136	478.726	469.385	472.662	440.211	429.479	430.185	439.954	394.497	389.874	392.481	393.104	453.271	452.943	456.792	439.637	291.142	289.512	287.991	286.805	39.0757	677.719	610.306	617.627	615.432	477.944	469.585	486.144	476.156	595.424	595.043	593.33	605.052
39.146	461.249	465.548	460.988	482.594	261.436	266.599	269.203	270.366	193.844	200.583	202.427	203.951	430.989	440.323	440.719	437.993	477.277	478.185	468.784	471.843	439.914	429.254	429.404	439.575	393.442	389.895	391.751	392.81	452.503	452.407	456.184	439.916	291.606	289.161	287.12	286.698	39.1222	676.85	609.989	618.187	614.684	479.108	469.176	486.421	475.363	595.239	594.201	593.461	604.364
39.1925	460.214	464.969	460.524	482.803	261.086	266.781	269.498	270.316	193.918	200.505	202.782	203.587	430.208	439.935	440.958	438.404	477.044	477.456	468.953	471.474	439.842	428.751	428.927	439.228	393.436	389.731	392.159	392.397	452.816	452.439	456.171	439.311	291.338	288.898	287.341	286.553	39.1687	678.041	608.521	617.122	613.944	477.735	468.338	485.482	475.054	595.313	592.987	593.419	602.544
39.2391	460.598	465.039	460.576	481.75	261.12	266.557	268.973	270.159	193.227	200.07	202.059	203.63	430.726	439.772	440.02	437.887	476.732	477.098	468.761	470.881	439.434	428.677	428.261	438.448	392.862	389.572	391.286	392.026	453.331	451.845	456.733	438.971	290.659	288.74	287.244	286.008	39.2153	675.333	609.178	616.862	613.423	477.982	468.342	485.871	474.744	594.326	593.197	592.779	603.254
39.2857	459.953	465.456	459.697	482.214	260.919	266.666	268.718	269.529	193.503	199.776	201.965	203.669	430.062	438.989	440.316	437.898	476.248	477.172	467.224	471.025	439.246	428.587	428.144	438.784	392.744	389.409	391.485	391.953	452.341	452.18	456.066	438.715	291.031	288.532	287.142	285.594	39.2618	675.935	607.832	616.225	612.97	476.916	467.836	485.033	474.638	594.024	592.114	592.056	602.024
39.3323	459.905	464.831	459.241	481.183	260.666	266.189	268.255	269.464	193.273	199.768	201.931	203.443	429.468	438.443	439.503	437.548	475.723	476.956	467.36	470.521	438.904	428.774	427.803	438.985	392.463	389.052	391.018	391.634	452.092	451.249	455.666	438.125	289.876	288.922	286.333	285.922	39.3083	674.023	607.446	615.941	613.068	477.599	467.446	485.639	474.25	593.532	592.765	591.762	602.848
39.3789	459.145	464.096	459.196	481.583	261.109	265.849	268.248	269.017	192.873	200.28	202.386	203.114	429.158	438.866	439.181	437.195	475.274	476.273	466.836	470.131	439.058	428.201	427.436	437.918	392.13	388.371	390.555	391.339	451.535	451.048	454.97	437.894	289.999	288.644	286.196	285.889	39.3548	674.963	606.786	614.817	612.154	476.427	466.627	484.783	473.942	593.625	592.411	591.103	601.824
39.4255	459.323	463.488	458.839	480.278	260.717	265.591	268.307	268.533	192.701	200.234	201.649	202.736	429.408	438.598	438.869	436.34	474.81	475.732	466.363	470.062	438.408	427.635	426.98	437.419	392.239	388.152	389.502	390.822	451.135	450.708	454.86	437.836	290.528	288.271	285.777	285.44	39.4014	672.666	606.314	615.096	611.289	477.221	466.285	483.932	472.662	592.438	591.563	590.716	601.636
39.472	457.762	463.711	457.948	480.398	260.19	266.009	268.194	268.36	192.881	200.105	201.576	202.611	428.373	437.806	438.635	436.544	475.128	475.686	466.334	469.901	437.644	427.385	426.871	437.238	392.185	388.209	389.824	390.894	451.14	450.483	454.699	437.694	289.936	288.017	285.816	285.233	39.4479	673.076	605.152	613.433	610.72	475.441	465.57	482.661	472.308	591.846	591.441	590.059	600.057
39.5186	458.629	463.255	457.863	479.721	260.199	265.203	267.934	268.422	192.373	199.819	201.51	202.169	428.136	437.151	438.334	436.409	474.39	475.467	465.416	469.716	437.482	426.95	426.388	437.513	390.969	388.106	389.535	391.039	450.381	450.254	454.321	437.347	289.737	287.538	285.561	285.275	39.4944	670.977	605.586	613.786	610.537	476.231	465.95	483.468	472.416	591.891	590.777	589.471	600.205
39.5652	457.434	462.603	457.918	480.172	260.358	265.679	267.836	268.272	192.564	200.068	201.233	202.122	427.883	437.179	438.146	435.828	473.891	474.986	465.254	469.198	437.271	426.574	425.747	437.441	391.173	387.668	389.695	391.241	450.222	449.881	454.172	436.956	289.53	287.431	285.409	284.794	39.5409	672.406	604.5	613.135	609.68	475.04	465.234	482.078	471.496	591.4	589.822	589.168	598.835
39.6118	457.788	462.014	457.371	479.249	259.494	264.772	267.807	267.965	192.077	199.608	201.148	202.133	427.618	437.054	438.184	435.852	473.499	474.71	465.413	468.294	437.499	426.672	426.31	437.026	390.849	387.246	388.866	390.405	450.234	449.6	453.812	436.889	288.931	287.327	284.802	285.143	39.5875	669.669	604.112	612.651	609.068	475.497	465.166	482.544	472.014	590.362	589.6	588.004	599.484
39.6584	457.337	462.025	456.865	479.452	259.794	265.322	267.474	267.569	192.025	199.439	201.278	201.606	427.308	436.153	437.563	435.204	473.456	474.071	464.817	467.548	437.129	426.355	425.787	436.766	390.765	387.209	388.625	389.971	449.038	449.204	453.469	436.74	288.866	287.01	284.937	284.762	39.634	670.454	603.036	611.068	608.576	473.921	464.822	481.758	471.709	589.992	588.381	587.776	599.006
39.705	457.254	461.365	456.825	478.401	259.149	264.65	267.355	267.433	191.87	199.008	200.973	201.517	427.294	435.927	437.323	434.344	473.129	473.309	464.42	467.213	436.827	425.562	425.601	436.121	390.102	387.022	388.599	389.724	448.738	449.183	452.657	435.992	288.78	286.624	284.701	284.316	39.6805	668.332	603.653	612	607.92	474.677	464.279	481.492	471.171	589.644	588.882	587.47	598.173
39.7516	456.085	461.462	455.958	477.858	258.939	263.984	266.895	267.194	191.996	198.913	200.607	201.516	426.44	435.739	436.685	434.023	473.059	473.446	464.271	467.367	436.487	425.829	425.072	435.996	389.612	386.588	388.383	389.444	448.407	449.113	452.27	435.689	288.23	286.771	284.5	284.307	39.727	669.038	602.582	610.982	607.317	473.176	463.9	480.629	470.647	589.188	587.764	586.731	596.733
39.7981	456.269	460.717	455.727	476.627	258.765	263.685	266.833	267.138	191.527	198.562	200.31	201.247	426	435.455	436.203	434.056	472.987	473.101	463.863	466.781	435.898	425.503	424.805	435.058	389.463	385.983	387.652	388.695	447.906	448.415	452.278	435.77	288.34	286.358	284.142	283.763	39.7736	667.452	602.343	611.12	607.321	474.147	463.959	481.66	470.246	587.727	588.475	586.541	596.562
39.8447	455.128	461.372	455.904	477.856	258.994	263.873	266.612	266.947	191.766	198.443	200.536	200.849	425.405	434.936	435.993	433.985	471.877	472.357	462.823	466.247	435.315	424.821	424.222	435.033	389.148	386.005	387.342	388.711	447.471	447.937	452.034	434.95	287.971	286.278	284.141	283.577	39.8201	668.123	601.027	609.907	606.507	472.893	463.868	480.442	469.988	587.942	587.023	585.977	595.536
39.8913	455.612	460.283	455.55	476.69	258.135	263.593	266.202	266.581	191.564	198.062	200.317	200.828	425.784	434.495	435.826	433.059	471.653	472.149	462.525	465.903	435.104	424.409	423.663	434.422	388.496	385.418	387.18	389.004	447.52	447.224	451.852	434.901	287.952	285.965	283.927	283.657	39.8666	665.919	601.632	609.863	606.057	473.249	462.82	480.039	469.583	588.11	587.288	586.26	595.695
39.9379	454.398	459.915	455.221	475.995	257.918	263.187	265.876	266.472	191.169	198.075	200.288	200.794	425.583	433.98	435.813	432.621	471.445	471.634	462.817	466.119	434.842	423.845	423.538	434.108	388.575	384.977	386.93	388.682	447.524	446.915	451.469	435.219	287.847	285.602	283.365	283.399	39.9132	666.846	600.352	608.509	605.327	472.173	462.195	478.853	468.259	587.378	586.442	585.438	594.981
39.9845	454.632	459.091	454.907	475.131	257.482	263.19	265.645	266.385	190.809	198.01	200.098	200.554	425.051	433.616	435.231	432.419	470.913	471.19	462.301	465.564	434.4	423.374	423.379	434.073	388.689	385.021	386.363	387.904	447.241	447.236	451.191	434.631	287.545	285.626	283.407	283.172	39.9597	664.787	600.434	608.786	605.272	472.523	462.626	479.701	468.486	585.86	586.403	585.279	595.098
40.0311	454.455	458.424	454.703	475.117	257.174	263.258	265.515	266.197	190.684	197.882	199.686	200.503	424.698	433.871	434.713	432.099	470.523	471.092	461.937	464.802	434.346	423.423	422.973	433.829	388.265	384.553	385.83	387.794	447.195	446.743	450.622	433.827	287.5	285.265	283.682	283.023	40.0062	665.158	599.185	607.612	604.453	471.517	461.254	478.935	468.194	585.714	585.287	584.155	593.91
40.0776	453.865	458.321	453.795	474.921	257.308	262.945	265.527	265.99	190.757	197.73	199.604	200.675	424.315	433.938	434.549	431.976	469.881	470.841	461.934	464.748	434.01	423.407	423.025	433.604	387.899	384.411	385.922	387.792	447.033	446.046	450.068	433.6	287.324	285.264	283.648	282.931	40.0527	664.13	599.396	607.689	603.673	471.908	461.648	478.29	467.442	585.613	585.802	584.351	594.343
40.1242	453.519	458.574	453.171	474.126	257.19	262.731	265.382	265.905	190.539	197.35	199.613	200.526	424.052	433.442	434.28	431.723	469.778	470.852	461.542	464.383	433.393	422.754	422.692	432.935	387.683	384.832	385.804	387.25	446.358	445.944	450.114	433.198	286.92	285.455	283.364	282.607	40.0993	664.462	597.711	606.364	603.089	470.086	461.285	477.475	466.901	585.486	584.367	583.579	593.42
40.1708	453.008	458.135	453.225	473.941	256.806	262.136	265.414	265.551	190.046	196.986	199.463	199.907	423.908	432.974	433.713	431.273	469.781	470.391	461.174	464.004	433.165	422.471	421.888	432.373	387.496	384.443	385.116	386.992	446.04	445.5	449.788	432.637	286.594	284.874	282.742	282.136	40.1458	662.188	597.882	605.911	602.801	471.086	460.428	477.781	466.609	584.176	583.722	583.114	593.551
40.2174	452.805	457.394	452.891	473.167	256.345	261.598	265.272	265.219	189.775	196.841	199.114	199.711	423.703	432.768	433.066	430.681	469.131	469.376	460.809	463.488	433.257	422.382	421.94	432.031	387.228	383.374	384.918	386.98	445.806	445.184	449.373	432.522	286.535	284.414	282.21	282.051	40.1923	662.604	596.893	605.066	603.002	469.621	460.077	476.756	466.704	583.204	582.628	582.585	592.574
40.264	452.347	457.208	452.63	472.972	256.152	261.736	264.689	265.354	189.594	196.752	198.762	199.925	423.177	432.547	433.003	430.215	468.345	468.93	460.303	462.913	433.079	421.719	422.089	432.052	386.999	382.965	384.911	386.898	445.135	445.006	449.134	432.044	286.341	283.931	282.015	281.598	40.2388	660.806	597.318	605.291	601.889	469.754	460.056	477.963	467.041	583.485	583.641	581.118	592.356
40.3106	452.581	456.31	452.211	472.734	255.958	261.496	264.389	265.06	189.322	196.451	198.307	199.785	423.009	431.997	432.769	429.905	467.741	468.693	459.69	462.878	432.327	421.121	421.519	431.527	386.705	382.799	384.692	386.213	444.87	444.306	449.233	431.898	286.243	283.761	281.868	281.3	40.2854	661.384	596.446	604.129	601.179	468.74	459.528	476.712	465.984	582.765	582.291	581.112	591.177
40.3571	452.013	456.523	452.054	471.923	255.803	261.367	264.009	264.615	189.43	196.522	198.029	199.606	422.689	431.552	431.888	429.687	467.44	468.244	459.19	462.495	432.12	420.775	420.564	430.633	386.507	382.247	384.486	386.011	444.674	443.945	448.959	431.575	285.915	283.282	281.797	281.437	40.3319	659.046	596.15	604.421	601.127	468.983	459.111	476.235	465.752	581.636	582.392	580.584	592.017
40.4037	452.094	455.717	451.44	470.861	255.282	261.251	263.67	264.679	189.192	196.262	198.236	199.451	422.134	430.834	431.44	429.405	467.285	468.035	458.79	461.578	431.856	420.611	420.735	430.15	386.14	382.266	383.644	385.73	444.257	443.683	448.241	431.518	285.392	283.585	281.994	281.516	40.3784	660.375	595.145	603.445	600.507	467.713	458.505	475.227	465.091	581.973	581.36	580.706	590.511
40.4503	450.632	455.479	450.677	470.957	255.313	260.727	263.75	264.782	189.191	195.938	198.248	199.089	421.831	430.272	431.532	429.242	466.986	467.779	458.411	461.649	431.361	420.374	420.379	430.54	385.634	382.092	383.439	385.329	444.07	443.636	447.706	430.96	285.273	283.185	281.524	280.604	40.4249	658.986	594.538	603.919	599.406	468.364	458.798	475.791	464.642	581.503	581.392	579.54	590.369
40.4969	450.85	454.628	450.19	470.521	255.067	260.138	263.838	264.704	188.731	195.842	198.217	198.765	422.076	430.152	430.934	429.125	466.842	466.982	457.956	461.248	430.888	419.545	420.123	430.227	385.527	381.377	383.123	385.375	443.664	443.348	447.13	430.364	285.263	283.405	281.145	280.729	40.4715	659.496	593.28	602.831	598.502	467.137	457.997	474.448	464.211	581.046	581.101	579.519	589.678
40.5435	450.364	454.909	449.833	470.995	254.955	260.445	263.571	263.51	188.971	195.934	197.831	198.776	420.949	429.497	431.349	429.163	466.738	467.118	457.253	460.636	430.981	419.424	419.476	429.63	385.505	381.12	382.812	385.145	443.262	442.95	446.923	430.392	285.315	283.191	280.517	280.741	40.518	657.384	594.649	602.328	598.726	468.169	457.488	475.039	464.015	579.598	581.3	579.089	589.874
40.5901	450.052	454.672	449.036	470.44	254.685	260.079	263.358	263.423	188.728	195.699	197.568	198.944	420.858	429.692	431.382	428.023	466.308	466.932	456.895	459.963	430.734	419.518	419.472	429.298	385.279	381.537	383.328	384.374	443.373	442.136	446.544	430.167	284.487	282.773	281.405	280.66	40.5645	658.491	592.976	600.869	598.675	466.65	456.833	473.927	463.457	579.762	579.771	578.64	589.02
40.6366	449.791	454.357	449.239	470.17	254.809	260.275	262.814	263.441	188.715	195.474	197.638	198.582	420.385	429.178	430.439	427.637	465.881	466.499	456.929	460.094	430.778	419.026	418.876	428.94	385.096	381.117	383.138	384.291	442.966	442.033	446.014	430.868	284.324	282.34	281.07	280.515	40.611	655.582	592.238	599.967	597.718	466.67	457.17	474.613	463.052	578.957	580.04	577.264	588.44
40.6832	450.629	453.575	449.098	469.511	254.422	260.052	262.658	262.908	188.441	195.282	197.736	198.327	420.027	428.884	430.436	427.76	465.336	465.83	457.032	459.974	430.869	419.192	419.074	427.611	384.214	380.441	382.356	383.647	442.527	441.74	446.392	429.237	284.268	282.272	280.677	280.023	40.6576	656.774	591.477	599.977	597	465.702	456.413	473.847	462.387	579.035	578.767	577.664	587.24
40.7298	449.417	453.447	448.932	469.195	254.591	259.702	262.77	262.888	187.991	195.073	197.504	197.939	420.107	429.128	429.825	427.727	464.856	465.891	455.86	459.918	430.397	418.378	418.648	427.55	384.129	380.512	382.342	383.552	441.573	441.439	445.771	429.027	284.38	282.457	280.673	279.663	40.7041	654.166	591.089	600.447	597.084	465.731	455.899	473.996	461.433	579.104	578.953	577.121	586.647
40.7764	449.11	452.587	448.511	468.308	254.221	259.248	261.75	262.204	187.846	195.025	197.034	198.005	419.906	428.982	429.36	427.666	464.627	465.701	455.487	459.217	429.563	418.188	417.977	427.661	383.821	380.218	381.425	383.71	441.693	440.881	445.821	428.949	283.946	282.093	280.133	279.526	40.7506	655.599	590.605	599.229	596.206	465.326	455.651	473.09	461.371	578.437	577.94	576.619	586.003
40.823	448.209	452.109	447.892	468.658	253.905	259.361	262.15	262.505	187.943	195.015	196.785	197.774	419.565	428.101	429.277	427.549	464.635	465.686	455.262	459.329	429.269	418.07	417.595	428.024	383.757	380.001	380.785	383.333	440.928	440.708	445.044	428.76	283.972	282.298	280.212	278.804	40.7971	654.652	590.225	599.408	595.584	465.686	455.216	473.157	461.842	577.98	577.609	576.361	585.919
40.8696	448.649	451.73	447.867	467.973	253.058	259.21	261.925	262.106	187.858	194.627	196.861	197.619	419.558	427.745	428.936	426.617	464.292	465.006	455.075	458.7	428.586	418.22	417.713	427.136	383.56	379.672	381.259	383.09	441.542	440.847	444.952	428.271	283.208	281.605	280.076	278.786	40.8437	655.068	589.468	598.145	594.854	464.067	454.358	472.043	461.13	577.479	577.126	576.362	586.201
40.9161	447.349	451.515	447.128	467.91	253.328	259.203	261.553	262.27	187.822	194.372	196.775	197.233	417.552	427.781	428.115	426.212	463.496	464.552	455.372	458.42	428.92	417.78	417.159	427.314	383.159	379.425	380.514	382.408	441.171	440.314	444.014	427.94	282.873	281.277	279.841	278.797	40.8902	654.56	589.217	598.37	594.869	465.472	454.527	471.96	460.287	576.68	576.624	575.733	585.871
40.9627	447.277	450.518	446.606	467.14	252.78	258.852	261.428	261.575	187.61	194.27	196.696	196.975	417.777	427.545	428.02	426.061	462.996	464.233	454.609	458.095	427.624	417.577	417.229	427.618	383.312	379.358	380.841	382.151	440.873	440.362	443.966	427.993	283.245	281.33	279.847	278.596	40.9367	654.385	588.433	596.835	594.078	464.179	454.263	471.338	460.429	576.366	576.07	574.808	585.147
41.0093	446.83	450.507	446.27	467.386	253.068	258.473	260.647	261.603	187.389	194.422	196.12	197.263	418.465	426.518	427.844	425.406	462.685	463.78	453.81	458.106	427.418	417.042	416.457	426.706	383.284	379.037	380.945	382.401	440.068	440.105	443.781	427.614	283.238	281.125	279.791	277.908	40.9833	652.78	587.689	595.644	594.127	463.683	453.875	471.325	460.208	575.647	575.577	574.645	584.572
41.0559	446.87	449.55	445.257	466.123	252.967	257.462	260.381	260.921	187.224	193.796	195.731	196.917	418.089	425.939	427.027	424.853	462.532	463.932	453.285	457.664	427.306	416.335	416.557	425.809	382.6	379.008	379.932	381.79	439.888	439.865	443.278	427.766	282.755	280.716	279.29	278.061	41.0298	653.133	586.611	595.128	593.046	462.758	453.444	470.279	459.352	575.392	575.022	574.068	583.788
41.1025	445.983	450.118	445.847	466.112	252.861	257.91	260.765	261.254	187.039	194.151	195.977	196.747	416.653	425.954	426.922	424.772	462.038	463.293	453.29	457.712	426.808	415.88	416.006	425.711	382.51	378.844	380.002	381.743	438.983	439.82	442.954	426.931	282.813	280.322	279.26	277.739	41.0763	652.045	586.72	595.542	592.492	462.463	453.377	469.487	458.946	575.674	574.582	573.996	583.442
41.1491	446.239	449.683	445.436	465.413	252.531	257.319	260.278	260.973	186.579	193.937	196.009	196.333	417.208	426.161	426.663	424.55	461.734	463.008	453.154	456.405	425.902	415.805	416.225	425.594	382.139	378.248	378.733	380.693	439.931	439.126	442.661	426.878	282.08	280.056	278.726	277.509	41.1228	652.563	585.925	594.798	591.95	461.873	452.865	469.186	458.839	574.589	573.631	573.686	582.851
41.1957	445.346	449.297	445.133	465.947	252.217	257.473	259.905	261.052	187.05	193.764	195.622	196.492	416.687	425.077	426.544	424.321	460.515	461.899	452.459	456.571	426.163	415.29	414.93	425.426	382.064	378.171	379.017	380.639	439.13	437.86	442.578	426.11	282.101	280.201	278.601	277.248	41.1694	651.079	585.645	593.966	591.548	461.753	452.437	469.037	458.667	573.821	573.145	572.521	582.103
41.2422	445.192	448.331	444.573	464.708	251.927	257.047	259.705	260.784	186.536	193.411	195.249	196.947	416.856	424.467	426.289	423.522	460.607	462.251	452.219	455.291	425.547	415.447	414.958	424.808	380.493	377.461	378.715	380.151	438.429	439.004	442.095	426.475	281.693	280.096	278.274	277.619	41.2159	651.133	584.671	593.304	591.275	461.23	452.398	468.821	458.715	573.751	573	571.756	581.902
41.2888	444.301	448.398	444.534	464.789	252.242	256.954	259.28	260.536	186.901	193.04	195.375	196.527	416.801	425.439	425.671	423.312	460.772	462.308	451.947	456.262	425.84	415.282	414.201	424.973	380.336	377.199	378.304	380.307	437.972	437.978	441.775	425.735	281.447	279.423	278.409	277.061	41.2624	651.013	583.977	592.6	590.745	460.719	451.721	468.092	458.254	572.855	572.966	571.198	581.691
41.3354	444.857	447.963	443.915	464.011	252.049	256.449	259.151	260.038	186.371	193.129	195.035	196.471	416.854	425.188	425.245	422.754	460.69	461.898	452.274	454.88	424.788	414.428	414.649	424.136	380.495	376.373	378.151	380.292	438.47	437.532	441.675	425.662	280.984	279.461	277.63	276.416	41.3089	650.015	584.217	592.21	590.209	460.606	450.911	467.713	457.495	572.25	572.351	570.778	580.939
41.382	443.407	447.638	443.71	464.396	251.802	256.149	259.334	259.572	186.413	192.904	195.538	196.063	415.256	423.748	425.467	422.535	459.901	461.357	450.954	455.589	425.447	415.086	413.889	423.643	380.502	376.248	378.292	380.036	437.697	437.293	441.471	425.078	281.215	279.682	277.823	276.472	41.3555	650.017	583.585	591.653	589.569	459.545	450.618	467.721	457.232	571.912	571.149	570.311	580.113
41.4286	443.71	447.274	442.768	463.091	251.305	255.615	259.115	259.412	186.236	192.416	195.145	196.01	415.281	423.311	425.231	422.355	459.368	460.408	451.421	454.14	424.108	414.482	414.415	423.379	380.326	376.619	378.036	380.256	437.546	436.97	441.207	424.582	281.137	279.145	277.529	276.164	41.402	648.593	582.42	591.284	589.122	459.477	450.237	467.832	456.557	571.323	571.57	569.761	579.965
41.4752	442.811	447.354	442.525	463.624	251.51	255.866	258.942	259.532	185.984	192.64	194.522	195.669	414.944	423.637	424.927	421.909	458.747	460.26	451.216	454.067	425.104	413.998	413.199	423.19	379.963	376.413	377.878	379.036	436.888	436.183	440.345	424.238	280.826	278.516	277.003	276.537	41.4485	648.71	581.201	590.154	588.394	458.617	449.651	467.039	455.987	571.183	570.279	569.221	579.287
41.5217	443.029	446.471	442.508	462.596	250.841	255.565	258.447	259.129	185.555	192.479	194.257	195.674	414.717	422.89	424.068	421.909	458.26	459.553	450.152	453.373	423.786	414.102	413.357	422.556	379.479	375.73	377.15	379.225	436.295	436.459	439.758	424.867	280.323	278.813	276.921	276.223	41.495	647.79	582.13	590.4	587.47	459.593	449.782	467.251	455.865	570.827	569.774	569.039	579.065
41.5683	442.117	446.756	442.572	462.661	251.371	256.022	257.901	259.659	185.552	192.314	194.248	195.3	414.313	422.822	423.881	421.574	458.233	459.533	449.539	453.741	423.406	413.701	412.153	422.496	379.597	375.553	376.17	378.869	436.156	435.457	439.58	424.423	280.112	278.78	276.448	276.014	41.5416	647.817	580.657	589.443	586.768	457.705	449.599	465.957	455.542	570.483	569.733	568.894	578.082
41.6149	442.276	446.04	441.855	461.521	250.734	255.766	257.421	259.246	185.313	192.405	193.72	194.844	413.042	422.329	423.312	421.274	457.591	459.441	449.528	452.677	423.922	413.71	412.971	421.687	378.844	375.297	376.209	378.575	436.559	436.012	439.155	424.319	280.194	278.594	276.404	275.976	41.5881	646.314	580.857	589.732	586.624	459.001	448.86	465.921	455.718	569.657	569.739	568.071	577.74
41.6615	441.212	445.844	441.452	461.193	250.252	255.505	257.699	258.363	185.416	191.854	193.828	194.672	413.365	422.044	423.015	420.379	457.404	458.838	448.968	452.444	423.607	413.462	412.123	421.844	378.583	374.953	375.983	377.591	436.166	435.299	439.497	423.844	279.778	278.384	276.149	275.544	41.6346	647.023	579.87	588.409	585.461	457.219	447.894	464.414	454.964	568.964	569.275	568.363	576.622
41.7081	441.767	445.495	441.39	460.011	250.034	255.171	257.482	258.165	184.919	191.671	193.65	194.552	413.19	422.138	422.741	420.436	456.479	457.811	448.392	452.41	422.569	413.286	412.298	421.651	378.189	373.988	376.273	377.976	435.592	434.972	438.981	423.44	279.586	278.269	275.627	275.598	41.6811	645.111	579.755	588.285	585.754	457.607	448.302	465.622	454.687	568.22	569.002	567.619	576.594
41.7547	440.907	444.507	440.435	460.382	250.543	254.619	257.298	258.093	185.093	191.533	193.353	194.536	412.586	421.434	422.521	420.148	456.597	458.296	447.869	452.222	422.586	412.246	411.702	420.604	378.223	374.349	375.674	377.664	434.687	434.498	438.886	423.42	279.449	278.449	275.797	275.541	41.7277	646.098	578.506	587.539	584.99	456.331	447.994	465.1	454.616	567.836	567.493	567.602	576.176
41.8012	440.932	444.338	439.872	459.399	249.813	254.21	257.042	257.42	184.631	191.575	193.852	194.512	412.688	420.503	422.405	419.87	456.71	457.278	447.696	451.622	422.043	411.727	411.705	420.794	377.317	374.185	374.853	376.543	435.64	434.51	438.762	422.787	279.126	277.493	275.342	275.282	41.7742	644.121	578.547	587.546	585.227	457.498	447.445	464.633	453.658	567.938	567.845	566.724	575.973
41.8478	440.31	444.55	439.945	459.175	249.833	254.742	256.626	257.423	184.682	191.697	193.301	194.043	412.431	420.057	422.143	419.227	455.799	456.643	448.073	450.982	421.304	411.441	409.992	420.261	376.849	373.597	374.511	376.787	435.043	434.403	438.035	422.832	278.655	277.393	274.944	274.715	41.8207	644.809	577.826	586.253	583.946	455.844	446.677	463.536	452.692	567.281	566.758	566.531	574.249
41.8944	440.304	444.15	439.187	458.318	249.298	254.283	256.361	257.002	184.452	191.069	193.029	193.78	412.248	420.047	421.363	418.585	455.286	456.288	447.772	450.259	421.017	411.102	410.566	419.488	377.291	373.606	374.762	376.37	434.279	433.641	437.49	422.07	278.575	277.452	275.096	274.542	41.8672	642.495	577.321	586.017	583.445	456.892	446.714	463.922	453.224	567.568	567.015	566.685	575.329
41.941	439.349	443.774	438.628	459.719	249.149	254.259	256.309	257.253	184.396	191.532	193.172	193.515	411.402	419.832	421.441	419.208	454.694	456.357	446.896	450.396	420.842	410.987	409.543	419.239	377.13	373.62	374.266	375.931	433.853	433.128	437.437	421.976	278.329	277.103	274.766	274.422	41.9138	643.004	576.153	585.199	582.11	455.34	446.836	462.685	452.448	566.503	565.988	565.461	574.7
41.9876	439.44	442.985	438.49	458.207	248.779	253.834	256.248	256.837	184.126	190.858	192.593	193.469	410.601	419.654	420.546	418.61	454.529	455.623	446.797	450.288	421.569	410.852	410.126	418.858	376.475	373.207	374.24	376.039	433.641	432.94	436.811	421.482	278.294	276.853	274.951	274.398	41.9603	641.437	576.017	585.224	582.719	455.83	445.958	463.259	452.385	565.517	566.094	565.191	574.855
42.0342	438.298	443.033	438.255	458.708	249	253.476	255.748	257.131	183.71	190.851	192.575	193.101	410.193	419.238	420.955	418.034	453.925	455.895	445.718	449.15	420.254	410.217	409.351	418.786	376.158	372.589	373.432	375.925	433.218	432.597	436.578	421.285	278.3	276.588	274.479	273.972	42.0068	641.863	575.535	584.787	582.05	454.582	445.707	461.991	451.995	564.697	565.276	564.429	573.653
42.0807	438.902	442.551	437.974	457.415	248.543	253.066	255.498	256.573	183.605	190.624	192.678	192.99	410.245	419.684	420.399	417.695	453.387	455.261	445.909	448.963	420.095	409.55	409.732	418.229	376.3	371.906	373.009	374.845	433.092	432.379	435.378	420.477	277.687	276.989	274.119	274.193	42.0533	639.974	575.529	584.51	581.812	455.154	445.291	461.673	451.786	564.202	565.136	563.205	573.34
42.1273	437.926	442.669	437.989	457.274	248.28	253.602	255.331	256.057	183.73	190.548	191.919	192.773	409.497	419.099	420.679	417.678	453.058	454.632	445.308	449.035	420.236	409.388	409.022	418.112	376.35	372.302	373.038	374.898	432.373	431.588	435.782	420.225	277.587	276.233	273.782	273.86	42.0999	640.722	574.806	583.474	581.114	453.427	444.786	460.971	451.238	565.004	564.608	563.538	572.89
42.1739	437.632	441.56	437.106	455.984	247.946	252.616	254.943	255.736	183.48	190.249	191.925	192.884	409.492	418.741	419.716	417.523	452.323	453.987	444.973	448.091	419.614	409.358	409.354	417.712	375.845	372.001	372.402	374.214	432.539	431.084	435.658	419.17	277.289	276.121	274.204	274.223	42.1464	639.358	574.699	583.18	581.06	454.442	444.555	461.713	451.906	563.732	564.268	562.677	572.775
42.2205	437.689	441.828	436.662	456.44	248.318	252.871	255.041	256.017	183.618	190.297	192.212	192.687	410.02	417.912	419.925	416.803	452.831	453.904	445.249	447.877	419.667	409.217	408.602	417.69	375.512	371.89	372.154	374.186	431.591	430.627	435.458	419.494	277.547	275.489	273.841	273.623	42.1929	639.211	574.328	582.643	579.675	452.819	444.118	460.545	451.083	564.083	562.724	561.878	571.336
42.2671	437.461	441.123	436.428	455.917	247.802	252.272	254.631	255.859	183.372	189.856	192.011	192.518	409.18	417.729	419.867	416.429	452.328	453.469	444.908	447.476	419.098	408.887	408.26	417.418	375.306	371.359	372.061	374.091	431.879	430.693	435.043	419.727	276.975	275.639	273.677	272.626	42.2395	637.873	573.926	582.187	580.162	453.879	443.04	460.911	450.921	563.622	563.184	561.747	572.754
42.3137	436.774	441.065	435.881	455.965	247.555	252.546	254.238	256.256	183.142	190.005	191.742	192.357	408.55	417.424	419.17	416.93	452.01	452.956	444.51	447.03	418.884	408.311	407.526	417.451	375.362	371.232	371.647	373.733	431.694	430.371	434.853	418.79	276.721	275.276	273.394	272.289	42.286	637.882	573.007	581.181	578.923	452.542	443.236	459.99	450.072	562.825	561.849	561.082	571.467
42.3602	436.796	440.174	435.388	454.908	247.384	251.891	253.94	255.571	182.825	189.946	191.217	191.958	408.203	417.106	418.571	416.599	451.351	452.499	443.45	446.695	418.809	408.04	408.126	417.181	374.779	370.902	371.324	373.567	431.112	429.942	434.638	418.605	276.622	274.681	273.299	272.745	42.3325	636.018	572.771	581.334	578.524	453.178	442.566	460.274	449.914	562.384	562.498	560.267	570.338
42.4068	435.934	439.626	436.139	455.479	247.616	251.946	253.996	254.984	182.898	189.558	191.397	191.704	408.025	416.629	418.44	416.05	450.882	452.218	442.864	446.374	418.847	407.424	407.344	416.926	374.974	370.353	371.385	373.337	430.687	429.48	434.126	418.04	276.217	274.667	272.982	272.181	42.379	636.646	571.782	580.61	577.409	451.381	442.141	459.014	449.665	562.15	562.041	559.742	570.168
42.4534	435.382	439.508	435.656	453.767	247.117	251.451	253.648	254.909	182.443	189.23	191.241	192.089	407.711	416.106	417.348	415.743	450.84	451.675	442.752	445.504	417.777	407.093	407.212	416.11	374.265	369.95	370.944	372.966	430.588	429.134	433.287	418.028	276.147	274.611	272.633	272.027	42.4256	635.068	571.136	580.523	577.58	452.188	442.028	459.275	449.345	561.597	561.226	559.391	570.128
42.5	434.549	439.477	435.1	454.734	246.631	251.75	253.312	254.533	182.451	189.087	190.962	191.692	406.816	415.749	417.153	415.539	450.239	451.064	442.402	445.494	417.787	407.114	406.94	415.807	373.58	369.547	370.643	372.44	429.882	428.691	433.319	417.312	276.007	274.348	272.243	271.734	42.4721	635.857	570.599	579.008	576.098	450.723	441.763	458.098	448.906	561.653	560.448	558.949	569.112
42.5466	434.392	438.533	434.519	453.436	246.231	251.311	253.212	254.277	182.203	188.771	190.755	191.398	406.859	415.973	417.142	414.494	449.828	450.79	441.693	445.344	417.551	407.166	406.77	415.641	373.557	369.244	370.501	372.416	429.793	428.279	433.122	417.615	275.917	273.459	271.858	271.756	42.5186	634.158	570.54	579.479	576.407	452.176	442.307	458.58	449.527	561.246	560.459	558.868	569.229
42.5932	433.41	438.245	434.291	454.164	246.598	251.272	253.123	253.769	181.982	188.65	190.584	191.217	406.768	415.578	416.629	414.332	449.552	450.922	441.141	445.144	416.954	406.712	405.942	415.554	373.606	369.211	370.226	372.594	429.719	427.618	432.577	417.303	275.804	273.721	272.012	271.447	42.5651	635.3	569.635	578.343	575.75	451.048	441.565	457.573	448.761	560.43	559.762	558.659	568.542
42.6398	433.825	437.969	433.795	453.04	246.268	250.577	252.669	253.51	181.682	188.406	190.414	191.144	406.629	415.033	416.227	414.075	449.097	450.544	440.97	444.624	416.776	406.205	405.61	414.582	373.081	368.898	369.719	371.98	429.75	427.602	432.477	416.438	275.669	273.513	271.665	271.356	42.6117	633.127	569.431	578.018	575.833	450.901	440.992	458.287	447.563	558.43	558.72	557.853	568.008
42.6863	433.183	438.214	434.05	453.44	245.83	250.894	252.517	253.612	181.71	188.178	190.371	191.016	406.304	414.905	416.066	413.892	448.472	449.953	440.935	444.654	416.304	406.068	405.394	414.67	372.904	368.737	369.92	371.598	428.999	427.307	432.586	416.074	275.339	273.018	271.408	271.058	42.6582	633.957	569.008	577.137	574.491	449.553	440.701	457.003	447.35	558.264	558.107	557.357	567.171
42.7329	432.912	437.206	433.313	452.147	245.758	250.468	252.121	253.314	181.508	187.999	190.209	191.058	406.293	414.706	415.622	413.676	448.52	449.697	440.735	443.904	416.132	405.605	405.263	414.887	372.59	368.429	369.581	371.646	428.434	427.135	432.063	416.03	275.12	272.635	271.636	270.756	42.7047	631.86	568.198	576.978	574.53	450.367	440.139	457.4	447.264	559.042	558.872	556.969	567.693
42.7795	431.948	437.771	433.049	452.069	245.519	249.92	252.089	252.948	181.352	188.436	189.962	191.027	405.767	414.318	415.166	413.416	448.345	449.307	440.463	443.309	415.95	405.171	404.801	414.573	372.388	368.086	368.684	371.269	428.439	426.823	431.278	415.727	275.132	272.59	271.139	270.428	42.7512	632.685	567.587	576.101	573.383	449.461	439.41	456.188	446.909	558.796	557.895	557.016	566.634
42.8261	432.257	437.149	432.311	451.128	244.788	249.813	251.707	252.983	181.204	188.036	189.854	190.651	405.408	413.788	414.828	412.814	447.891	448.767	439.565	443.332	414.856	405.135	404.49	413.864	372.021	367.873	368.264	370.69	427.764	426.273	430.869	415.657	275.047	272.482	270.713	270.302	42.7978	632.01	566.852	576.294	573.421	449.726	440.044	456.412	446.647	558.536	557.615	556.593	565.846
42.8727	431.155	436.654	432.361	451.275	244.996	249.999	251.55	253.055	181.163	187.58	189.799	190.349	405.126	413.074	414.196	412.441	447.571	448.079	439.238	442.944	414.709	404.637	403.987	413.579	371.58	367.581	368.37	370.375	427.277	425.698	430.492	415.294	274.43	272.581	270.845	270.202	42.8443	631.917	565.804	575.051	572.449	448.581	439.65	455.33	446.273	557.488	556.903	555.844	565.333
42.9193	431.725	435.78	431.764	450.341	244.822	249.609	251.5	252.853	181.031	187.449	189.787	190.355	404.841	412.455	413.734	412.201	447.188	448.135	439.043	442.234	414.752	404.264	403.957	413.433	371.108	367.487	367.992	370.054	426.945	425.703	430.273	414.953	273.624	272.813	270.708	270.082	42.8908	630.365	566.224	574.738	572.114	448.792	439.217	455.385	446.299	557.451	557.214	554.712	566.128
42.9658	431.069	435.432	431.018	450.052	244.528	249.67	251.077	252.774	180.824	187.4	189.356	190.149	404.665	412.268	413.733	411.707	446.8	447.902	438.662	441.561	414.161	404.203	403.851	413.251	370.94	366.935	367.479	369.91	426.372	425.291	430.243	414.569	273.761	272.768	270.405	270.01	42.9373	630.259	565.213	573.288	571.299	447.756	438.24	454.232	445.686	556.631	556.155	554.082	564.991
43.0124	430.515	435.116	430.506	449.659	244.261	249.327	250.989	252.481	180.526	187.42	188.805	189.78	404.272	412.189	413.788	411.665	446.492	447.142	438.101	441.183	413.686	403.799	403.28	412.943	370.969	366.675	367.384	369.729	426.103	424.88	430.212	414.11	274.188	272.404	270.161	269.737	42.9839	629.42	565.72	574.465	571.279	448.944	438.925	455.586	445.403	556.648	557.016	554.396	564.779
43.059	430.308	434.525	430.243	448.983	244.049	248.753	251.054	252.121	180.556	187.189	189.006	189.624	403.749	411.892	413.439	411.705	446.256	447.227	437.858	441.119	413.18	403.286	402.911	412.599	370.331	367.151	367.212	369.314	425.707	424.93	429.903	413.705	274.134	271.707	269.836	268.823	43.0304	629.278	564.702	573.528	570.263	447.822	438.341	454.597	444.031	555.923	555.636	553.997	563.548
43.1056	429.576	434.171	430.24	448.823	243.924	248.523	250.563	251.571	180.481	186.932	188.984	189.317	403.615	411.746	413.177	410.94	446.053	446.946	437.926	440.695	413.018	402.931	402.431	412.034	369.592	366.889	366.97	369.228	425.182	424.083	429.266	413.104	273.897	271.422	269.38	268.657	43.0769	627.992	564.582	572.608	570.176	448.453	437.15	454.292	444.471	555.58	555.453	552.778	562.954
43.1522	429.213	433.901	429.706	448.443	243.731	248.222	250.428	251.192	180.106	186.925	188.468	188.989	403.388	411.222	413.027	410.426	445.314	445.968	437.675	440.244	413.156	402.571	402.305	411.26	369.449	366.762	366.504	369.155	424.812	423.735	428.678	413.272	273.483	271.295	268.969	269.092	43.1234	628.056	563.436	571.372	569.346	446.778	436.897	453.184	443.36	554.862	554.534	552.711	562.216
43.1988	428.945	433.605	429.124	447.918	243.705	248.354	250.34	251.407	180.099	186.747	188.35	188.918	403.143	410.664	412.713	410.429	444.178	445.557	437.774	440.007	412.914	402.364	402.291	411.15	369.572	366.72	366.138	368.657	424.471	423.622	428.25	413.07	273.061	271.522	268.697	268.536	43.17	626.014	562.845	571.406	569.3	447.623	436.713	453.658	443.567	554.839	553.953	552.711	561.697
43.2453	428.586	432.938	429.05	446.712	243.309	248.065	249.787	251.144	179.975	186.33	188.391	188.84	403.058	410.504	412.533	410.172	443.927	445.515	437.017	439.541	412.021	402.315	401.964	410.714	369.348	366.178	366.077	368.204	424.369	423.714	428.459	412.735	272.557	271.168	268.993	268.264	43.2165	626.435	562.068	570.228	568.327	446.028	436.485	452.693	442.779	554.23	553.575	551.638	561.418
43.2919	428.165	432.372	428.228	446.989	242.861	247.775	249.576	250.706	180.016	186.306	188.482	188.61	402.193	410.398	411.961	409.825	443.97	445.152	436.284	439.379	411.561	401.799	401.189	410.526	369.11	365.862	365.671	368.314	423.918	423.316	427.867	412.834	272.369	270.815	268.669	268.003	43.263	625.705	562.631	570.031	568.067	446.324	436.118	452.639	442.674	553.463	553.006	550.939	561.668
43.3385	428.09	432.082	427.841	446.367	242.462	247.379	249.182	250.462	179.884	186.174	188.528	188.432	402.064	410.671	411.448	409.272	443.486	444.971	436.111	438.65	411.675	401.313	401.067	409.759	368.819	365.483	365.388	367.715	423.729	423.212	427.306	411.912	271.953	270.739	268.42	267.973	43.3096	625.415	561.539	569.135	567.709	445.565	435.954	451.892	442.02	553.011	552.927	550.7	560.996
43.3851	427.879	432.044	427.953	446.834	242.844	247.752	249.192	250.586	179.484	186.129	188.322	188.622	401.616	409.837	411.391	408.846	443.101	444.368	435.752	438.46	411.265	401.238	400.508	409.752	368.731	364.78	365.348	367.59	423.377	422.433	427.598	411.482	271.952	270.288	268.271	267.886	43.3561	623.684	561.205	569.507	567.683	445.779	435.596	452.105	442.099	552.141	552.721	549.966	560.333
43.4317	428.04	431.217	427.037	446.17	241.934	246.907	248.928	250.244	179.179	185.626	187.862	188.654	401.321	409.291	411.143	408.31	442.581	443.676	435.14	438.715	410.567	401.1	400.788	409.402	368.116	364.347	364.946	366.637	423.447	422.517	426.843	410.865	272.034	270.068	268.169	267.722	43.4026	624.188	560.273	568.138	566.304	444.827	435.416	451.207	441.538	551.947	551.598	549.673	559.931
43.4783	426.497	430.692	427.048	445.903	242.186	246.813	248.708	249.799	179.158	185.721	187.493	188.086	400.335	408.753	410.99	408.273	442.58	443.573	435.005	438.107	410.581	400.969	400.67	409.756	367.675	364.445	364.299	366.149	422.99	421.693	426.623	410.674	271.755	269.625	268.128	267.756	43.4491	623.1	559.785	568.443	566.615	445.177	435.479	450.947	441.879	552.477	551.32	549.651	560.572
43.5248	426.43	429.773	426.454	445.455	242.101	246.278	248.52	249.674	178.975	185.856	187.391	187.904	400.296	408.645	410.329	408.048	442.663	443.808	434.973	437.264	410.612	400.81	400.263	409.437	367.298	364.015	364.386	366.289	422.514	421.566	425.817	410.441	271.301	270.076	267.549	267.146	43.4957	622.871	559.11	567.345	565.304	443.946	434.357	450.191	441.206	551.905	550.845	549.002	560.308
43.5714	426.344	430.252	425.856	445.419	241.799	246.681	248.294	249.484	179.053	185.668	187.468	187.466	399.995	408.611	409.788	407.971	442.249	443.103	434.784	437.239	409.766	400.469	399.767	408.801	367.279	363.565	363.707	365.824	422.184	421.024	425.485	410.071	271.132	269.55	267.216	266.784	43.5422	621.174	559.377	567.284	565.003	444.202	433.557	450.169	440.313	550.633	550.508	548.796	559.761
43.618	426.406	429.789	425.235	444.752	241.381	246.184	247.984	248.747	178.803	185.11	187.429	187.223	400.155	408.25	409.679	406.768	441.339	443.11	434.248	435.973	409.272	399.887	399.666	408.048	366.859	362.87	363.833	365.688	422.128	421.03	425.53	409.821	271.489	269.4	266.896	267.236	43.5887	621.665	558.146	566.694	563.784	443.506	433.457	449.706	439.64	550.422	550.162	548.15	558.572
43.6646	425.012	429.726	425.542	444.601	241.631	246.217	247.954	248.911	178.897	185.054	186.698	187.18	399.427	407.716	408.93	406.808	440.786	441.894	433.515	436.209	409.219	399.411	398.892	407.908	367.143	362.306	363.5	365.802	421.272	420.983	424.897	409.501	271.106	269.376	266.659	266.768	43.6352	621.875	557.169	566.046	562.636	442.608	433.245	448.826	439.358	550.367	549.801	547.263	557.79
43.7112	425.146	429.19	424.927	443.972	241.371	245.867	247.554	248.802	178.47	184.732	186.273	187.056	399.573	407.849	408.069	406.184	440.718	442.326	432.69	435.878	408.716	399.716	399.077	407.663	366.225	362.696	363.157	365.592	421.665	420.075	424.692	409.554	270.989	269.338	266.774	266.043	43.6818	621.349	557.505	565.199	562.992	442.165	433.094	448.36	439.237	549.579	549.265	546.845	557.664
43.7578	424.808	429.345	424.776	443.407	241.239	246.083	247.909	249.134	178.154	184.689	186.625	186.493	398.916	406.814	407.908	406.325	440.46	441.951	432.677	435.77	408.364	398.713	398.099	407.046	366.231	362.7	363.117	365.747	421.217	419.576	424.367	408.841	270.641	268.727	266.621	265.903	43.7283	620.926	557.406	564.555	562.85	441.513	433.012	448.351	438.623	548.801	548.67	546.474	557.367
43.8043	424.699	428.54	424.211	441.92	240.591	245.37	247.157	248.853	177.883	184.515	186.608	186.603	398.673	406.874	407.825	405.733	440.598	441.349	432.488	435.228	407.43	398.728	398.391	406.661	366.284	361.965	362.616	364.66	421.391	419.952	423.748	408.791	270.521	268.511	266.423	265.139	43.7748	619.748	556.283	564.506	562.191	441.344	432.739	448.366	438.497	548.352	548.176	546.388	556.841
43.8509	423.983	428.27	424.035	442.525	240.616	245.704	247.257	248.571	177.826	184.473	186.249	186.403	398.315	406.127	408.001	405.124	439.901	440.729	432.201	434.978	407.568	397.857	397.422	406.682	365.897	361.816	362.495	364.317	420.764	419.455	423.809	408.552	269.961	268.424	266.333	265.444	43.8213	620.081	555.023	563.782	561.686	440.851	432.179	447.725	438.155	547.733	547.279	545.946	555.636
43.8975	423.683	427.258	423.451	441.521	239.914	245.183	246.808	247.937	177.533	184.015	186.342	186.627	397.961	406.327	408.035	404.471	438.967	440.366	431.066	434.489	406.801	397.963	397.454	406.272	365.024	361.497	362.137	364.367	419.954	419.42	423.979	408.246	269.591	268.196	265.957	265.857	43.8679	619.145	555.839	563.246	561.778	441.259	431.256	447.287	437.811	546.855	547.157	545.365	555.741
43.9441	423.144	427.732	423.324	441.981	239.85	245.028	246.924	247.904	177.676	183.913	185.89	186.451	398.018	406.046	407.185	404.532	438.709	440.144	431.197	434.545	406.795	397.792	397.102	406.074	364.489	360.982	361.925	363.531	419.604	419.018	423.351	408.109	270	268.232	265.747	265.629	43.9144	618.903	554.724	562.053	560.749	440.59	430.849	446.836	437.53	546.973	547.08	545.03	555.393
43.9907	423.017	426.835	422.635	441.244	239.32	244.708	246.715	247.236	177.186	183.967	185.729	186.403	397.954	405.635	406.379	404.367	438.867	439.671	430.853	433.685	406.806	396.928	397.277	406.002	364.541	360.769	362.068	363.749	419.48	418.664	422.814	407.826	269.297	268.104	265.269	265.278	43.9609	617.742	554.568	562.795	560.073	441.206	431.125	447.116	437.115	546.585	546.667	545.273	555.215
44.0373	422.582	426.731	422.408	440.784	239.686	244.252	246.356	247.561	177.379	183.429	186.113	186.105	396.997	404.991	406.076	404.02	437.784	439.003	430.087	434.069	406.219	397.188	395.75	405.875	364.535	360.552	361.794	363.023	419.092	418.559	422.619	407.32	269.007	267.958	264.83	265.206	44.0074	618.174	553.246	561.588	558.601	439.709	430.51	446.098	436.718	546.531	545.416	544.738	554.148
44.0839	422.423	426.455	422.186	439.89	239.183	244.166	245.889	247.094	176.826	183.126	185.561	185.838	396.654	404.795	405.799	403.607	437.394	438.557	430.408	433.319	405.747	396.638	396.345	405.207	364.17	360.527	361.517	363.513	418.958	417.98	421.89	406.855	269.178	268.01	265.027	264.777	44.054	616.08	553.472	561.595	558.648	439.478	430.157	446.228	436.034	545.656	545.517	543.538	554.297
44.1304	421.42	426.424	421.681	440.409	239.365	244.531	246.225	247.305	177.189	183.513	185.481	185.425	396.606	405.052	405.575	403.914	437.45	437.944	429.56	433.254	406.106	396.155	394.77	405.417	364.111	360.869	360.953	362.912	418.587	416.909	421.703	406.78	268.766	267.946	264.908	264.792	44.1005	616.693	553.131	560.524	557.372	437.644	429.405	445.645	435.358	545.295	544.347	542.908	553.674
44.177	421.553	426.085	421.165	439.297	239.041	243.764	245.453	246.544	176.839	183.519	185.08	185.422	395.988	404.447	405.183	403.823	436.931	438.069	428.771	432.51	405.38	395.791	395.77	404.727	363.068	359.923	360.38	362.442	418.658	416.921	421.243	406.54	268.67	267.299	264.655	264.464	44.147	614.654	552.697	560.599	558.044	438.414	429.889	445.382	435.537	544.431	544.404	542.652	553.809
44.2236	420.711	425.056	420.95	439.254	239.094	244.176	245.921	246.51	176.532	183.12	185.022	185.147	395.988	403.808	405.327	402.671	436.329	437.512	429.177	432.309	404.911	395.656	393.818	404.729	362.92	359.374	360.178	362.012	417.218	415.938	420.622	405.821	268.375	267.004	264.488	264.107	44.1935	614.939	551.353	559.661	556.838	437.287	429.831	444.689	434.506	544.281	543.783	542.139	552.674
44.2702	420.926	424.793	420.133	438.564	238.793	243.886	245.409	246.025	176.26	183.145	184.994	185.113	395.529	403.715	404.581	402.392	436.499	437.225	428.345	431.783	405.146	396.02	394.575	404.062	362.981	358.78	359.951	361.901	418.304	416.779	420.596	406.109	267.862	267.192	263.701	264.101	44.2401	614.531	551.466	559.907	557.042	437.269	429.448	444.422	434.625	544.738	542.839	542.088	552.128
44.3168	419.631	424.594	420.239	438.424	238.71	243.271	245.156	245.762	176.155	182.986	184.463	184.933	395.63	403.081	404.108	402.375	435.7	436.247	428.506	431.804	404.577	395.082	393.807	403.888	362.893	358.851	359.654	361.341	416.801	415.971	420.434	405.263	268.222	266.679	263.585	263.521	44.2866	614.156	550.993	558.872	556.26	436.32	429.126	443.407	433.904	543.79	542.616	541.352	551.352
44.3634	419.519	423.791	419.422	437.749	237.795	242.648	245.145	245.565	175.707	183.002	184.643	184.771	394.841	403.067	403.767	402.056	436.211	436.705	428.109	430.579	404.683	395.265	394.212	403.703	361.878	359.14	359.41	361.359	417.004	415.666	420.245	405.389	268.157	266.146	263.947	263.88	44.3331	613.011	551.042	558.764	556.423	436.962	428.721	444.041	434.403	543.163	542.433	540.748	550.917
44.4099	419.229	423.555	419.427	438.722	238.348	243.133	244.742	245.525	175.988	182.641	184.367	184.25	394.763	402.328	403.854	402.686	435.502	436.453	427.997	431.066	404.444	395.098	393.083	403.707	362.133	358.625	359.521	361.199	416.959	415.293	420.106	405.154	267.648	266.139	263.826	263.446	44.3797	613.538	549.151	557.444	555.298	435.405	428.216	442.742	434.254	543.352	541.632	540.497	550.002
44.4565	418.815	422.852	418.82	436.915	237.916	242.641	244.103	244.985	175.646	182.379	184.375	184.101	394.074	402.485	403.415	401.244	434.757	435.778	427.8	429.957	403.959	393.987	393.954	403.183	361.35	358.753	358.66	360.433	416.207	414.484	420.586	404.712	267.623	265.992	263.296	262.963	44.4262	611.376	549.723	558.06	554.99	436.071	427.172	443.261	433.833	541.787	542.335	540.114	550.327
44.5031	417.474	422.837	419.207	437.641	237.686	242.63	244.187	244.737	175.396	182.77	184.193	184.122	393.683	401.076	402.905	400.86	434.089	435.543	426.764	429.777	404.144	393.749	392.58	402.137	361.685	357.872	358.654	359.996	415.552	414.485	419.864	404.283	267.396	265.478	263.131	263.188	44.4727	611.873	548.307	556.636	553.782	434.679	427.145	442.177	433.492	541.021	541.123	539.843	549.117
44.5497	417.464	421.717	418.346	436.579	237.321	241.779	244.072	244.751	175.33	182.267	184.199	183.852	393.706	400.978	402.725	400.638	434.537	434.887	425.903	429.303	403.67	393.376	392.858	402.148	360.825	357.616	358.138	359.895	415.424	414.686	419.677	403.422	266.846	265.379	262.78	262.505	44.5192	610.877	548.647	557.411	554.066	435.478	427.533	442.595	432.783	541.323	541.526	539.175	549.701
44.5963	417.2	422.216	418.255	437.348	237.402	241.864	243.971	244.667	175.549	182.149	183.656	183.763	393.019	400.495	401.246	400.173	433.712	434.676	426.932	428.907	403.076	393.18	392.12	401.755	360.988	357.21	357.789	360.159	415.193	414.273	419.241	403.586	266.617	264.9	262.623	262.284	44.5658	611.066	547.43	556.209	553.384	433.73	426.74	441.488	432.401	540.554	540.266	538.529	548.654
44.6429	417.204	421.08	417.187	435.819	236.911	241.326	243.387	244.295	175.207	181.986	183.639	183.384	392.609	400.459	401.014	399.928	433.431	434.349	425.533	428.223	402.642	393.301	392.245	401.093	360.94	357.145	357.568	359.118	415.023	414.028	418.679	403.224	266.727	264.612	262.663	262.031	44.6123	609.345	547.153	556.139	554.088	434.978	426.336	442.003	432.003	540.006	539.988	538.115	548.893
44.6894	417.068	421.497	417.011	436.538	236.702	241.493	243.418	243.974	174.837	181.893	183.836	183.375	392.257	400.852	401.688	399.28	432.835	433.911	426.013	428.213	402.067	392.412	391.918	401.272	360.886	356.385	357.463	359.006	414.417	413.036	418.012	402.433	266.519	264.262	262.501	262.024	44.6588	609.251	546.128	555.288	552.889	433.771	425.718	441.242	431.883	540.475	538.648	537.5	547.311
44.736	416.752	420.57	416.585	435.056	236.221	241.244	242.995	243.952	174.541	181.649	183.394	183.585	392.342	399.544	400.789	399.239	432.078	433.912	425.117	427.409	401.564	392.412	391.724	401.229	360.363	356.63	356.918	358.699	414.731	413.465	418.012	402.593	265.696	264.011	262.216	262.222	44.7053	609.138	546.842	554.775	552.287	434.317	425.881	441.082	431.369	539.405	539.202	537.18	546.799
44.7826	415.973	420.749	416.364	435.839	236.712	241.219	242.945	244.038	174.73	181.271	183.303	183.116	391.577	399.335	401.017	398.795	431.974	433.287	424.564	427.683	402.001	392.139	390.999	400.406	359.98	355.901	356.733	358.827	414.09	413.122	418.182	402.044	265.677	264.019	262.075	261.829	44.7519	608.689	545.654	553.95	551.236	432.847	425.186	439.79	430.449	538.852	537.736	536.637	546.102
44.8292	416.13	419.806	416.08	434.383	236.144	240.792	242.604	243.811	174.495	181.298	182.807	183.356	392.126	399.887	400.545	398.599	431.505	432.698	424.383	427.221	400.864	391.684	391.613	400.028	359.344	355.956	356.248	358.481	413.761	412.848	417.283	401.707	265.506	264.733	261.58	261.833	44.7984	606.951	545.489	553.739	551.118	433.676	425.157	440.846	430.84	538.252	537.575	536.895	546.882
44.8758	415.423	419.791	415.715	434.171	236.228	241.017	242.652	244.079	174.347	181.2	183.153	182.821	390.944	398.986	400.503	398.36	431.836	432.302	424.497	426.688	401.014	391.481	390.581	400.377	359.014	355.586	356.028	358.132	412.904	412.344	416.96	401.223	265.606	263.994	261.398	261.236	44.8449	607.239	544.426	553.609	550.506	431.946	424.259	439.345	430.426	537.92	536.909	535.541	546.271
44.9224	415.169	418.986	415.495	433.389	235.505	240.326	242.412	243.233	174.132	181.105	182.621	182.598	390.98	398.768	399.709	397.889	430.68	431.621	423.324	426.434	400.836	391.227	390.169	400.011	358.98	355.372	355.635	358.137	412.76	411.99	416.704	402.061	265.255	263.274	261.441	261.18	44.8914	605.54	543.417	553.738	549.632	432.594	423.956	439.419	429.752	537.684	537.192	535.261	545.783
44.9689	414.058	419.038	414.603	433.577	235.578	240.329	242.758	243.4	174.063	180.494	182.591	182.305	390.774	398.913	399.547	398.057	430.617	431.894	423.355	426.41	399.931	390.816	389.977	399.835	358.972	354.763	355.658	357.916	412.574	411.309	416.215	401.287	265.321	263.235	261.202	260.78	44.938	605.985	543.3	552.553	548.93	431.428	423.16	438.133	429.598	536.87	536.209	534.828	544.865
45.0155	414.321	418.412	413.856	432.232	235.106	239.865	241.967	243.086	173.834	180.369	181.998	182.291	390.686	398.66	399.18	397.411	430.029	431.53	422.819	425.46	399.982	390.45	390.045	399.193	358.21	354.581	355.238	357.336	412.219	411.343	416.263	401.156	265.226	263.023	260.953	260.752	44.9845	604.589	543.439	552.148	549.277	432.367	423.341	439.04	429.781	536.744	536.055	534.597	544.414
45.0621	413.744	418.382	413.993	433.139	235.394	239.76	241.999	242.189	173.693	180.576	182.361	182.271	390.51	398.044	399.177	397.134	430.114	431.392	422.815	425.36	399.913	390.272	388.719	398.515	358.07	354.43	354.968	357.631	411.895	410.801	415.364	400.43	264.757	262.939	260.867	260.625	45.031	605.277	542.115	551.319	548.369	430.465	422.628	438.195	429.366	536.484	535.28	534.131	544.2
45.1087	413.758	417.675	413.336	431.459	234.565	239.152	241.169	242.294	173.476	180.202	182.041	182.218	389.804	397.77	398.66	397.106	429.794	431.551	422.161	424.541	399.361	389.745	388.975	398.486	357.487	353.995	355.046	356.988	411.148	409.944	414.639	399.976	264.402	262.538	260.437	260.567	45.0775	603.606	542.748	551.839	547.875	431.555	423.411	438.922	429.015	535.761	535.794	533.614	544.733
45.1553	412.978	417.195	412.793	432.118	234.704	239.732	241.713	241.907	173.503	179.828	182.022	181.961	388.978	397.692	398.625	396.37	428.646	430.453	421.678	424.242	399.286	389.745	388.858	398.133	357.31	353.541	354.62	356.88	410.873	409.864	414.752	399.76	264.251	262.654	260.204	259.978	45.1241	603.404	541.554	551.235	546.554	429.923	422.407	437.496	428.584	535.485	534.456	533.338	543.34
45.2019	413.141	416.82	412.504	430.772	234.284	239.025	240.796	241.721	173.091	179.871	181.516	181.923	389.079	397.199	398.06	396.183	428.881	430.9	421.062	423.909	398.752	389.866	388.975	397.396	357.464	353.151	353.869	357.204	410.293	410.654	414.631	399.896	264.349	262.766	260.133	259.794	45.1706	601.626	541.295	549.399	546.982	430.832	422.33	437.72	427.788	534.761	534.418	532.414	543.032
45.2484	412.632	417.115	412.263	431.027	234.608	239.271	241.247	241.979	172.998	179.598	181.286	181.436	388.715	396.961	397.556	395.52	428.655	429.684	420.613	423.893	398.283	389.406	387.954	396.855	357.026	353.134	353.627	356.189	409.952	409.743	414.385	399.431	264.086	262.359	259.638	259.339	45.2171	602.75	540.077	548.214	546.005	429.75	421.493	436.367	427.147	533.91	533.651	532.051	541.588
45.295	412.507	416.157	412.132	430.181	234.129	238.614	240.577	241.635	172.779	179.508	181.162	181.303	388.368	396.092	397.365	394.912	427.581	428.995	420.502	423.079	397.796	388.469	387.595	395.706	356.248	352.659	353.655	355.342	410.531	409.404	413.892	399.017	263.822	261.988	259.608	259.388	45.2636	600.58	540.387	548.845	545.769	430.062	421.404	437.336	426.819	534.055	533.361	531.369	542.043
45.3416	411.138	416.485	411.572	430.112	234.172	238.735	240.75	241.66	173.003	179.334	181.293	181.253	388.074	395.676	397.158	394.464	426.969	428.742	420.673	422.211	397.647	388.179	387.46	395.869	356.248	352.417	353.346	355.509	409.958	408.893	413.053	398.904	263.275	261.64	259.65	258.911	45.3102	601.599	539.054	548.262	544.924	428.569	421.164	436.449	426.932	533.488	532.989	531.416	540.622
45.3882	411.329	414.871	410.993	428.612	233.428	238.004	239.872	241.218	172.703	179.317	180.949	181.08	387.767	395.074	396.934	394.583	426.875	428.668	420.344	422.021	397.523	387.782	387.502	396.067	355.728	352.306	353.158	355.321	409.6	408.316	412.598	398.495	262.691	261.161	259.417	258.757	45.3567	599.832	538.993	547.975	545.13	429.378	421.042	436.309	425.703	533.304	533.365	530.584	541.068
45.4348	410.334	415.317	411.057	428.305	233.448	238.322	239.268	241.046	172.312	179.22	180.942	180.687	387.249	394.826	396.697	394.381	426.749	428.306	419.789	421.98	397.101	387.173	386.756	395.715	355.143	352.194	352.93	354.914	409.133	408.2	412.565	398.079	262.639	261.168	259.24	258.503	45.4032	599.859	537.87	546.782	544.18	427.79	420.754	435.539	425.637	532.887	531.664	530.172	540.548
45.4814	410.567	414.168	410.084	428.37	232.959	237.785	239.342	240.883	172.023	178.899	180.56	180.637	386.869	394.829	396.026	393.572	426.675	428.17	419.694	421.477	396.94	386.851	386.47	395.294	355.201	351.513	352.838	354.694	408.73	408.01	412.169	397.493	262.755	261.142	259.138	258.533	45.4498	599.055	537.613	547.981	543.553	428.593	420.561	435.654	426.197	532.501	532.757	530.659	541.317
45.528	410.185	414.841	410.174	428.949	232.988	238.196	239.524	240.552	171.956	178.729	180.549	180.254	386.755	394.69	395.317	393.148	426.252	427.077	418.942	420.859	396.331	386.733	385.907	395.327	355.438	351.404	352.311	354.239	408.468	407.586	411.754	397.102	262.27	260.973	258.871	258.496	45.4963	598.987	536.975	546.31	542.76	426.799	419.588	434.245	425.285	531.652	531.49	529.575	539.463
45.5745	409.882	413.786	409.292	427.839	232.714	237.419	239.178	240.05	171.769	178.464	180.66	180.127	386.378	394.059	395.407	392.965	425.976	426.564	418.142	420.379	395.906	386.112	385.487	395.033	355.018	351.263	351.629	353.905	408.253	407.571	411.549	396.755	262.028	260.661	258.629	258.381	45.5428	597.562	537.771	546.046	543.312	427.639	419.559	434.612	424.641	531.159	531.635	528.41	538.271
45.6211	409.002	413.521	408.704	427.428	232.506	236.811	239.006	239.854	171.528	178.381	180.354	180.174	386.16	393.586	395.499	392.782	425.292	426.592	417.912	420.325	396.112	386.116	385.342	394.583	354.527	350.751	351.329	353.785	408.086	407.227	411.316	396.168	262.252	260.216	258.325	258.261	45.5893	598.026	536.656	544.989	542.255	426.1	418.735	433.526	424.352	530.538	530.781	528.986	537.823
45.6677	408.344	412.766	408.173	426.856	232.215	236.324	238.613	239.858	171.454	178.147	180.091	180.127	386.348	393.741	394.837	392.72	424.124	426.39	417.939	420.151	395.436	386.231	384.974	394.224	354.361	350.376	351.329	353.298	407.37	406.385	411.044	395.908	261.95	259.879	258.127	257.782	45.6359	595.629	536.344	545.206	542.866	427.15	418.766	433.864	424.165	529.839	530.575	527.525	537.828
45.7143	407.897	412.137	407.964	426.651	231.847	236.354	238.471	239.641	171.466	177.907	179.815	179.769	385.016	393.286	394.625	392.508	423.902	426.175	417.609	419.651	394.73	385.198	384.521	393.554	354.034	349.725	350.621	352.981	406.748	406.099	411.039	395.743	261.7	259.509	258.154	257.375	45.6824	596.503	535.288	544.289	541.33	426.16	418.352	432.745	423.44	529.48	529.556	526.996	536.724
45.7609	408.115	411.366	407.592	426.262	231.604	236.579	238.454	239.015	171.109	177.806	179.584	179.438	384.596	392.691	394.217	392.087	423.886	425.494	416.841	419.527	394.793	384.719	383.976	393.309	353.83	349.508	349.942	352.694	406.999	405.89	410.762	395.501	261.51	259.313	257.838	257.372	45.7289	594.314	534.806	544.691	541.762	427.045	418.247	433.471	423.238	529.577	530.664	527.307	537.765
45.8075	407.794	411.115	407.415	425.907	231.771	236.236	238.202	238.7	170.92	177.66	179.683	179.49	384.878	392.528	393.697	391.745	423.624	424.886	416.451	419.014	394.679	384.596	383.43	393.208	353.566	349.358	350.065	352.13	406.775	405.667	409.764	395.217	260.945	259.022	257.486	256.85	45.7754	595.158	534.181	543.765	540.247	425.237	417.611	432.346	422.908	529.044	529.256	527.176	536.43
45.854	406.542	411.015	407.329	425.719	231.709	235.794	238.013	238.935	171.116	177.671	179.547	179.229	384.456	392.314	393.727	391.09	423.345	424.283	416.358	418.57	394.458	384.505	382.892	392.894	353.129	348.78	349.806	351.749	406.127	405.41	409.334	394.665	260.703	258.852	257.373	256.338	45.822	593.723	534.174	543.254	540.558	425.723	417.31	431.947	422.75	529.206	529.46	526.663	535.789
45.9006	406.101	410.199	406.614	425.077	231.216	235.527	237.696	238.736	170.932	177.539	179.247	178.924	384.265	392.058	393.265	390.661	422.995	423.987	415.895	418.479	393.845	384.335	383.031	392.349	352.893	348.359	349.694	351.101	406.432	405.134	409.183	394.535	260.613	258.908	256.927	256.713	45.8685	594.795	533.028	541.626	539.123	424.185	416.882	431.079	422.508	527.795	527.325	525.597	534.771
45.9472	406.073	410.273	405.934	424.51	231.001	235.5	237.302	238.61	170.624	177.287	178.979	178.652	383.372	391.761	393.165	390.771	422.52	423.76	415.432	417.8	393.547	383.563	383.126	391.989	352.821	348.141	349.166	350.939	406.109	404.904	408.68	394.047	260.659	258.579	256.671	256.256	45.915	592.887	533.48	541.426	539.756	425.151	417.177	432.554	422.188	527.402	528.629	525.581	535.401
45.9938	406.082	409.57	405.478	423.525	230.374	235.251	237.018	238.528	170.434	177.08	178.578	178.346	383.09	391.279	393.076	390.118	421.676	423.271	415.395	417.187	393.558	383.172	383.112	391.897	352.147	348.013	348.868	350.986	405.852	404.567	408.336	393.916	260.391	258.454	256.813	256.355	45.9615	593.849	532.51	540.699	538.143	423.616	416.398	431.098	421.519	527.145	526.809	524.734	533.913
46.0404	405.566	409.745	405.631	423.989	230.579	234.864	237.342	238.106	170.342	176.875	178.589	178.651	382.85	390.521	392.22	389.414	421.438	422.886	415.043	416.754	392.585	383.226	382.412	391.314	351.675	347.607	349.105	350.544	405.236	403.791	407.935	393.731	260.265	257.861	256.443	256.137	46.0081	591.523	532.094	541.695	538.844	424.281	416.139	430.682	421.07	526.537	526.279	524.959	534.121
46.087	405.541	408.813	404.655	422.677	230.038	234.419	237.139	238.029	170.078	176.372	178.254	178.545	383.219	390.206	391.84	389.496	421.892	422.63	414.418	416.743	392.178	383.248	382.654	391.31	351.794	347.095	348.442	350.054	404.8	403.569	408.189	393.164	260.218	258.233	256.063	255.882	46.0546	591.927	531.184	539.608	537.104	422.946	415.663	429.678	420.837	526.209	525.343	524.204	533.359
46.1335	405.112	409.081	404.875	422.71	229.681	234.754	236.824	238.097	170.164	176.338	177.998	178.321	382.538	390.101	391.308	389.885	421.182	422.91	413.643	416.532	391.998	382.875	382.356	390.913	351.609	346.887	347.841	349.714	404.369	403.793	408.127	393.291	259.916	258.141	255.825	255.539	46.1011	590.631	531.666	539.898	537.324	423.385	415.544	430.79	421.268	526.132	526.47	523.668	534.396
46.1801	404.714	408.207	403.487	421.136	229.311	234.108	236.565	237.586	169.926	176.441	178.048	178.381	382.171	389.905	391.026	389.225	420.711	422.158	413.339	416.051	392.044	382.54	381.582	390.206	351.67	346.809	347.971	349.592	404.075	402.793	407.315	392.917	259.701	258.138	255.787	255.381	46.1476	590.921	530.475	538.909	536.305	421.885	415.006	429.557	420.9	525.688	524.493	523.453	532.84
46.2267	404.053	408.009	403.573	422.796	229.871	234.276	235.909	237.498	169.71	176.455	178.423	178.376	381.547	389.182	390.737	388.838	420.66	421.671	413.42	415.467	391.883	382.759	381.242	389.99	350.729	346.809	348.042	349.483	403.642	401.821	406.683	392.192	259.62	257.42	255.492	254.898	46.1942	589.267	530.378	538.609	536.012	422.772	414.51	430.066	420.144	524.952	524.599	522.548	532.574
46.2733	404.299	407.548	402.644	421.239	229.291	233.892	235.373	237.199	169.52	176.077	177.798	177.868	381.463	389.077	390.012	388.054	420.326	421.26	412.485	415.366	391.38	382.76	380.562	389.56	350.376	346.165	347.36	349.518	403.232	402.194	406.725	392.46	259.095	257.125	255.302	255.276	46.2407	589.663	528.943	537.291	534.676	421.272	413.774	428.884	419.29	524.462	523.344	522.257	531.541
46.3199	403.618	407.519	402.997	421.68	229.268	233.363	235.659	236.824	169.438	176.125	177.476	178.013	381.342	389.308	390.028	388.038	419.775	420.858	412.241	415.612	391.476	382.432	379.914	389.409	349.867	345.732	347.183	348.886	403.378	401.9	405.932	391.96	258.852	256.423	255.239	254.651	46.2872	588.818	530.116	537.982	535.576	422.289	414.093	429.577	419.237	523.929	522.712	521.792	532.37
46.3665	403.334	406.966	402.156	419.607	228.381	232.787	234.751	236.301	169.331	175.948	177.176	177.944	381.094	388.376	389.892	387.216	418.843	420.189	411.891	414.855	390.963	381.586	380.277	388.692	349.776	346.211	346.903	348.59	402.514	402.209	405.989	391.603	258.485	256.984	255.201	254.843	46.3337	589.074	528.111	536.785	534.045	420.867	413.293	428.117	418.729	522.984	522.348	521.16	531.195
46.413	402.592	406.319	402.451	420.646	229.087	233.262	234.851	236.217	168.899	175.646	177.127	177.11	380.189	387.794	389.244	386.736	418.909	419.878	411.452	414.647	390.7	380.918	379.778	388.12	349.349	346.27	347.095	348.286	402.065	401.044	405.213	390.981	258.438	256.869	254.902	254.382	46.3803	587.434	527.532	537.177	533.615	421.557	413.402	428.02	419.205	522.562	522.13	520.442	530.152
46.4596	402.273	405.549	401.773	419.326	228.703	232.684	234.755	235.759	168.607	175.262	176.964	176.822	379.844	387.646	389.263	386.729	418.499	419.543	411.012	413.295	389.776	380.201	379.589	388.062	349.055	345.133	346.017	348.027	402.37	401.071	405.09	390.945	258.294	256.245	254.461	254.211	46.4268	587.505	526.731	535.225	532.774	419.541	412.994	426.18	418.18	522.571	520.85	520.041	529.172
46.5062	401.644	405.576	401.665	419.729	228.617	232.693	234.449	235.87	169.013	175.44	177.145	176.715	379.523	387.64	388.537	387.309	418.677	419.066	410.545	414.149	389.754	379.957	378.867	388.634	348.33	345.548	345.888	347.833	401.488	400.766	404.932	390.834	258.417	256.393	254.265	253.829	46.4733	585.634	526.332	535.478	533.593	420.496	412.879	426.313	417.583	521.348	521.515	519.679	529.348
46.5528	401.479	404.582	401.02	418.581	228.177	231.99	234.274	235.852	168.616	175.266	176.659	176.386	379.241	387.624	388.189	386.894	417.751	419.084	410.453	413.338	389.153	380.359	378.67	387.738	348.309	344.979	345.913	347.567	401.107	399.926	404.743	390.054	257.858	255.81	253.909	254.175	46.5199	585.943	525.276	534.259	531.641	419.001	412.02	425.731	417.421	520.985	520.602	519.255	528.523
46.5994	401.039	405.097	399.923	418.904	228.283	231.967	234.332	235.53	168.524	174.994	176.6	176.73	378.684	386.472	388.325	386.391	417.57	419.099	410.392	413.274	389.06	379.932	378.327	387.809	348.325	344.632	345.395	347.172	400.911	399.578	404.523	389.626	258.046	255.661	253.951	253.53	46.5664	584.373	524.865	533.967	531.359	419.929	411.945	425.577	416.487	521.329	520.076	518.754	528.613
46.646	400.457	403.97	398.899	418.16	227.924	231.849	234.018	235.131	167.884	174.901	176.537	176.806	379.086	386.214	388.179	385.624	416.738	418.011	409.73	411.997	388.179	379.812	378.578	387.517	347.873	345.001	345.659	346.456	400.821	399.839	404.167	389.491	257.306	255.872	253.619	253.888	46.6129	584.796	524.287	532.574	530.489	418.188	410.967	424.496	415.878	520.685	519.44	518.742	527.856
46.6925	399.68	404.031	399.422	418.847	227.812	232.058	233.756	234.748	168.252	175.055	176.069	176.182	378.146	386.018	387.295	385.371	416.663	417.662	409.882	412.262	388.133	379.069	376.947	387.105	347.726	344.523	345.038	345.738	400.228	399.149	403.799	388.793	257.117	255.62	253.253	253.549	46.6594	584.075	524.985	533.587	530.504	419.607	411.444	425.013	415.826	519.588	519.489	518.461	527.439
46.7391	399.571	402.994	399.234	417.941	227.124	231.435	232.982	234.414	167.83	174.601	175.806	175.97	378.563	385.654	387.312	384.739	416.064	417.617	409.772	411.365	388.44	379.046	377.816	386.89	347.309	343.92	343.817	346.123	400.193	399.304	403.333	388.939	256.968	255.499	253.337	253.325	46.706	584.165	523.343	532.173	529.496	418.372	411.002	424.26	415.298	519.065	518.752	517.686	526.86
46.7857	399.164	402.838	398.524	417.567	227.025	231.262	233.313	233.995	168.06	174.437	176	175.825	377.921	385.133	386.903	384.889	415.281	416.764	409.277	411.604	387.807	379.36	376.884	386.421	347.135	343.413	343.79	346.058	399.47	398.737	402.842	388.941	256.992	255.415	253.615	253.137	46.7525	582.648	523.646	532.111	529.29	418.416	409.975	424.429	415.136	519.011	518.621	516.993	526.607
46.8323	399.268	402.159	397.744	416.321	226.318	231.035	232.824	234.249	167.363	174.044	175.599	175.571	377.774	384.909	386.165	383.653	415.209	416.698	409.05	410.161	387.154	378.254	377.02	386.276	346.389	343.529	344.068	345.554	399.385	398.548	402.608	388.704	257.08	254.722	252.656	252.994	46.799	582.992	522.304	531.181	528.039	417.435	409.306	423.743	414.87	518.532	518.24	516.505	525.92
46.8789	398.679	402.925	398.436	416.479	226.65	231.141	232.799	233.837	167.38	174.166	175.636	175.443	377.292	385.285	385.621	383.767	415.723	416.227	408.138	410.225	386.272	377.72	376.505	385.286	346.122	342.517	343.816	345.88	398.441	397.931	402.041	387.68	256.679	254.56	252.629	252.738	46.8455	581.833	522.235	530.964	527.401	417.171	409.332	423.444	414.474	518.118	517.687	515.713	525.374
46.9255	398.324	401.868	397.974	415.226	226.538	230.64	232.73	233.403	166.784	173.369	175.258	175.265	377.007	384.562	385.797	383.398	414.697	415.912	408.07	409.087	386.691	377.301	376.903	385.17	346.248	342.501	343.887	345.009	398.788	397.621	402.683	387.671	256.579	254.816	252.37	252.272	46.8921	581.657	521.809	529.943	526.913	416.836	408.955	422.948	413.737	517.74	516.811	515.163	524.853
46.972	397.338	401.453	396.96	415.836	226.487	230.675	232.4	233.683	167.07	173.436	175.153	175.319	376.974	384.079	385.382	383.274	414.436	415.55	407.016	409.73	386.245	377.288	376.785	384.845	346.113	342.108	343.706	344.497	398.381	397.034	402.228	387.715	256.644	253.976	252.012	252.278	46.9386	581.416	521.306	529.004	526.377	416.158	408.556	422.398	413.546	517.348	516.209	515.304	524.164
47.0186	397.444	400.845	396.449	414.685	225.809	230.101	232.247	233.145	166.791	173.462	174.983	175.112	376.724	383.572	385.087	382.694	413.608	415.404	407.183	408.7	386.202	375.984	376.141	384.689	345.943	342.197	343.076	344.235	398.243	397.201	401.05	387.218	256.775	253.968	252.355	251.867	46.9851	580.832	520.776	528.805	526.031	415.36	408.089	422.258	413.808	516.552	515.954	514.682	523.74
47.0652	396.594	400.444	396.337	415.463	226.24	229.968	232.281	233.36	167.12	173.463	174.953	174.752	375.949	383.584	384.278	382.598	414.002	415.005	406.542	407.771	385.797	377.08	375.134	384.634	345.492	342.375	342.994	344.243	397.76	396.34	400.642	386.501	256.286	253.824	252.124	251.707	47.0316	580.607	520.116	527.886	525.532	414.638	407.304	421.428	412.955	515.459	514.931	514.052	523.013
47.1118	396.612	400.006	395.523	414.326	225.503	229.521	232.008	232.582	166.381	173.091	174.488	174.477	375.484	382.366	384.309	382.163	413.226	414.112	406.385	407.982	385.572	375.762	375.762	384.266	344.991	341.508	342.385	344.165	397.381	396.606	400.006	386.067	255.373	253.39	251.81	251.549	47.0782	579.359	519.857	527.743	525.211	414.972	406.95	421.085	412.367	515.162	514.267	513.91	522.891
47.1584	395.59	400.065	395.834	413.959	225.659	229.262	231.452	232.718	166.564	173.203	174.6	174.312	374.713	382.928	383.784	381.88	412.778	413.858	405.601	407.945	385.049	375.675	374.876	383.858	344.763	340.597	342.148	343.929	396.918	395.846	400.392	385.526	255.159	253.217	251.369	251.321	47.1247	579.003	518.401	527.224	524.08	414.215	406.357	420.441	412.189	514.801	513.841	513.045	522.68
47.205	395.529	399.355	395.023	413.172	224.719	228.998	230.987	232.259	166.064	172.917	174.377	174.25	375.082	382.397	383.381	381.436	412.116	413.601	405.22	407.886	384.253	375.279	375.164	383.237	344.823	340.415	341.475	343.452	396.947	395.425	399.674	385.694	255.39	253.425	250.975	250.901	47.1712	577.387	518.643	526.649	524.211	414.423	406.19	420.538	411.958	514.179	513.691	513.127	521.912
47.2516	395.332	399.837	394.751	413.256	225.032	229.185	231.036	232.257	166.166	172.76	174.15	174.555	374.63	382.153	383.104	381.962	412.611	414.172	404.703	407.513	384.532	375.501	374.186	383.461	344.622	340.347	341.196	343.259	396.552	395.438	399.519	385.246	255.139	253.079	250.983	250.682	47.2177	578.183	517.702	525.531	523.282	413.564	405.562	419.936	411.66	513.59	512.803	512.612	521.407
47.2981	395.063	398.839	394.186	411.952	224.574	228.409	230.628	231.573	165.775	172.439	173.903	174.087	374.382	382.239	383.023	380.929	411.674	413.263	404.602	407.027	384.159	375.137	373.655	382.303	343.408	340.664	341.184	342.81	396.627	395.076	399.584	385.026	254.653	253.021	250.969	250.851	47.2643	576.462	517.494	526.047	523.194	413.306	405.862	419.734	411.623	513.539	512.967	511.554	521.949
47.3447	394.249	398.474	394.577	412.905	224.636	228.888	230.344	231.626	165.535	172.304	173.974	173.549	373.314	381.303	382.243	380.589	411.121	412.82	404.985	406.69	383.92	375.192	373.286	382.101	343.591	340.314	341.027	342.876	395.757	394.304	398.998	384.465	254.41	252.238	249.953	250.193	47.3108	575.931	516.189	524.545	521.752	412.078	404.498	418.745	410.445	512.653	511.651	511.034	520.844
47.3913	394.459	397.714	393.573	411.406	224.144	228.109	230.092	231.239	165.565	172.14	173.65	173.724	373.642	380.944	382.329	380.609	410.833	412.494	404.298	405.803	382.755	374.693	374.135	381.843	342.875	339.819	340.81	342.036	395.448	395.1	398.817	384.897	254.363	253.023	250.403	250.319	47.3573	574.893	517.019	524.857	522.064	412.596	404.719	418.59	410.477	512.316	511.472	510.315	519.867
47.4379	393.071	397.128	393.829	411.025	223.863	228.243	230.394	230.979	165.726	172.513	173.827	173.666	372.96	380.573	382.138	380.526	410.866	411.887	403.687	406.116	383.324	374.194	373.047	381.866	342.385	339.262	340.3	342.059	395.293	393.707	398.797	384.277	254.279	252.029	250.316	249.876	47.4038	575.03	516.044	522.95	520.412	411.016	404.239	417.175	410.135	512.391	510.802	509.969	519.413
47.4845	393.353	396.203	393.001	410.181	223.492	227.614	230.025	230.625	165.181	172.021	173.788	173.319	372.694	380.102	382.001	380.458	410.457	411.313	402.833	405.594	383.609	373.942	372.542	381.212	341.948	339.332	340.168	341.859	395.059	394.167	397.535	384.518	253.787	251.739	250.374	250.099	47.4504	573.382	515.668	523.296	521.48	411.997	404.039	418.25	409.918	511.658	510.482	509.596	519.474
47.5311	392.652	396.805	392.883	410.895	223.407	228.139	229.738	230.866	165.152	172.165	173.683	172.888	372.444	380.114	381.162	380.194	409.837	411.258	402.417	405.508	382.916	373.021	372.698	381.096	341.794	338.546	339.813	341.486	394.778	393.629	397.575	383.923	253.524	251.392	249.833	249.823	47.4969	573.621	514.901	522.022	519.773	411.09	403.569	416.551	409.528	511.302	509.964	508.344	517.89
47.5776	392.172	395.559	391.983	409.557	222.849	227.223	229.256	229.994	164.636	171.614	172.772	172.661	372.487	379.698	381.191	379.15	409.249	410.759	402.755	404.953	382.771	372.029	372.798	380.637	341.382	338.228	339.038	340.659	394.717	393.815	396.912	383.288	253.692	251.994	249.51	249.424	47.5434	572.242	514.76	522.305	520.183	411.071	403.099	417.252	408.597	509.903	509.177	508.252	517.346
47.6242	391.758	395.663	392.45	409.643	222.889	227.098	229.365	229.815	164.725	171.27	173.348	172.637	372.03	379.64	380.853	379.315	409.369	410.754	401.475	404.41	382.395	372.145	371.534	380.569	341.302	337.943	338.223	340.374	394.103	392.875	396.883	382.64	253.071	251.658	249.378	249.074	47.59	572.402	513.979	521.74	518.579	410.067	402.396	416.897	408.355	509.506	509.23	508.381	517.047
47.6708	390.983	394.503	391.452	408.292	222.07	226.31	228.375	229.773	164.215	171.078	172.854	172.487	371.603	378.948	380.252	378.454	408.371	410.48	401.211	404.673	381.605	372.239	371.78	380.386	340.582	337.437	338.127	340.318	393.613	392.857	396.495	382.382	252.609	250.966	249.249	249.252	47.6365	571.45	513.181	521.379	518.72	410.82	402.115	416.338	408.196	509.676	509.226	507.509	517.197
47.7174	391.208	394.325	391.227	408.839	222.998	226.823	228.554	228.987	164.924	171.009	172.346	172.216	370.669	377.694	380.13	378.16	407.904	409.643	401.013	403.897	381.378	371.918	371.232	379.838	340.629	337.31	338.245	339.692	393.755	392.38	396.401	382.06	252.727	250.848	249.065	248.924	47.683	571.268	512.794	519.99	517.588	409.29	401.678	415.373	407.453	509.516	508.192	507.027	516.657
47.764	390.657	393.92	390.523	407.633	222.028	226.485	228.486	228.854	164.062	170.713	171.877	171.956	370.731	378.052	379.904	377.721	407.683	409.021	400.988	403.248	381.339	371.377	371.224	379.513	340.356	337.786	338.1	339.84	392.894	392.111	396.419	382.065	252.251	250.717	248.978	248.542	47.7295	570.675	513.27	521.086	517.828	409.773	402.142	415.857	407.887	509.011	507.792	506.541	516.403
47.8106	390.067	393.878	390.3	408.452	222.405	226.851	228.254	229.002	164.235	170.763	172.181	171.658	370.246	377.421	379.333	377.471	407.418	408.709	400.702	403.597	380.669	371.061	370.152	379.326	340.278	337.17	337.65	339.318	392.614	391.718	395.041	381.809	252.112	250.222	248.514	248.146	47.7761	570.47	511.438	519.325	516.332	408.403	401.354	414.626	407.01	507.957	506.689	506.919	515.273
47.8571	389.871	392.757	389.515	407.242	221.756	225.775	227.896	228.965	163.979	170.195	171.622	171.485	370.494	377.318	378.872	376.538	406.896	407.851	399.824	402.725	380.096	371.149	370.455	378.515	339.951	336.697	337.474	338.995	392.712	390.684	395.509	381.646	251.549	250.4	248.128	247.784	47.8226	568.742	511.653	518.906	515.991	409.034	400.906	415.313	406.514	507.125	506.816	505.706	514.53
47.9037	388.853	392.378	389.794	407.451	221.787	226.477	227.665	228.96	164.017	170.629	171.88	171.5	370.098	377.44	378.666	376.287	406.34	408.101	400.078	402.578	380.423	370.64	369.93	378.47	339.933	336.852	337.317	338.46	391.999	390.507	394.493	381.374	251.595	250.415	248.371	247.597	47.8691	568.965	510.57	517.243	514.797	407.18	400.095	414.259	405.796	506.432	506.321	505.86	513.496
47.9503	388.361	392.008	388.886	406.1	221.331	225.833	227.514	228.454	163.297	170.371	171.199	171.356	370.017	376.779	378.524	375.858	406.269	408.078	399.505	401.56	379.592	369.835	369.779	377.722	339.687	336.234	337.309	338.299	391.767	390.255	394.604	380.333	251.903	250.33	247.578	247.414	47.9156	567.571	509.72	518.757	514.709	407.663	400.303	414.334	405.473	506.313	505.566	504.346	513.465
47.9969	387.395	391.22	388.322	405.831	221.247	225.489	227.072	228.206	163.618	170.169	170.971	170.998	369.738	376.507	378.176	375.888	406.103	407.499	399.056	401.156	379.258	369.887	369.014	377.921	339.269	335.436	336.651	337.517	391.244	390.01	393.973	379.807	251.491	249.932	247.439	247.196	47.9622	567.419	509.199	517.313	514.067	406.581	399.748	413.473	404.716	506.029	504.891	504.064	512.767
48.0435	387.639	390.447	387.749	404.996	220.544	224.54	226.548	227.666	162.997	169.8	170.959	171.079	369.317	376.335	377.674	375.243	405.908	407.299	398.715	400.491	379.266	369.194	368.941	377.045	338.766	335.413	336.548	337.483	391.147	389.582	393.893	379.947	251.259	249.333	247.634	246.851	48.0087	566.084	509.685	517.351	514.025	407.339	399.576	413.085	404.927	505.829	505.374	503.849	513.095
48.0901	386.622	390.684	387.635	405.667	220.739	224.793	226.988	227.854	162.919	169.585	170.946	170.784	368.787	376.362	377.205	375.445	405.429	406.287	398.536	401.06	379.007	368.633	367.991	376.763	338.699	334.977	336.03	337.202	390.299	389.088	393.494	378.811	250.868	249.143	247.459	246.77	48.0552	565.784	507.863	516.174	513.058	406.213	398.685	412.058	404.057	504.858	504.046	503.014	511.874
48.1366	386.779	389.987	386.57	404.266	220.109	224.478	226.372	227.501	162.484	169.226	170.658	170.734	368.361	376.209	376.6	374.896	404.602	405.93	397.98	400.825	378.721	368.301	368.157	376.614	338.422	334.321	335.267	336.887	390.002	389.203	392.718	378.777	250.843	249.023	247.167	246.624	48.1017	564.824	508.376	516.108	513.447	406.814	398.565	412.954	403.846	504.174	504.542	502.729	511.689
48.1832	386.339	390.768	387.006	404.836	220.465	225.167	226.331	227.08	162.66	169.162	170.393	170.623	367.988	375.462	376.138	373.992	404.044	405.502	397.216	400.188	378.407	368.112	368.236	376.537	337.903	334.609	335.027	336.41	389.602	388.642	392.547	378.714	250.745	248.891	246.835	246.5	48.1483	564.48	507.36	515.147	512.21	405.634	397.894	412.391	403.169	503.53	503.71	501.763	510.727
48.2298	386.156	389.709	386.165	403.399	219.759	224.225	225.769	226.611	162.635	169.051	169.943	170.466	367.38	374.657	376.059	373.806	403.986	404.986	396.905	399.539	377.805	367.96	368.104	376.111	337.456	334.442	335.199	336.007	389.371	388.031	392.399	378.472	250.279	249.003	246.893	246.067	48.1948	563.675	506.765	515.415	512.322	405.637	397.442	411.974	403.033	503.437	503.608	501.037	510.621
48.2764	385.045	389.214	386.477	403.661	219.569	223.995	225.692	226.462	162.556	169.017	170.108	170.036	366.837	374.208	375.819	373.751	403.878	404.901	396.777	399.515	377.217	367.659	367.456	375.547	336.751	333.797	334.688	335.634	389.026	387.705	392.07	378.057	250.121	248.567	246.735	246.119	48.2413	563.773	505.408	514.032	511.721	404.355	397.011	411.129	401.942	503.158	502.243	500.876	509.466
48.323	385.039	388.439	385.355	402.582	219.076	223.605	225.201	226.235	162.143	168.712	169.875	169.94	366.455	374.005	375.323	373.276	403.596	404.893	396.195	398.987	377.391	367.254	366.928	375.141	336.558	333.54	334.387	335.395	388.605	387.544	391.564	377.693	249.974	248.282	246.378	246.195	48.2878	561.557	505.153	513.557	512.013	404.077	396.818	411.169	402.147	501.34	501.505	500.209	509.36
48.3696	384.462	387.962	384.213	402.543	219.173	223.57	224.822	226.068	161.936	168.7	169.678	169.938	366.192	374.046	374.798	373	403.073	404.264	395.843	398.309	377.425	366.627	366.528	374.661	336.43	333.147	334.339	335.377	388.197	387.13	391.351	377.625	249.561	247.896	246.149	245.666	48.3344	562.411	504.659	512.141	510.875	402.977	396.272	410.301	401.653	501.403	500.54	499.927	508.427
48.4161	384.324	387.569	383.62	402.086	219.025	223.191	224.367	225.824	161.619	168.51	169.539	169.696	365.998	373.768	374.45	372.755	402.668	403.379	395.72	397.834	376.929	366.431	366.726	374.36	336.163	332.819	333.756	334.884	388.215	386.92	391.261	377.046	249.431	247.598	245.743	245.535	48.3809	561.958	505.228	512.968	510.971	404.391	396.256	410.891	401.063	500.91	500.942	499.377	507.939
48.4627	383.646	388.085	383.918	401.949	219.078	223.111	224.204	225.838	161.507	168.421	169.447	169.04	365.403	373.139	373.9	372.342	402.184	403.05	394.977	397.63	376.437	366.323	366.353	374.236	336.07	332.405	333.499	334.447	388.125	386.536	390.787	376.481	249.378	247.728	245.832	245.063	48.4274	561.752	504.02	511.308	509.495	402.645	395.5	409.366	400.672	500.498	500.11	498.968	507.199
48.5093	383.443	386.835	383.401	401.17	218.609	222.963	224.21	225.426	161.415	168.373	169.251	168.669	365.097	373.054	373.685	371.9	401.934	403.093	394.318	397.201	376.201	365.863	365.617	373.896	335.741	332.056	333.392	334.178	387.742	385.732	390.576	376.536	249.344	247.612	245.851	244.608	48.4739	560.454	503.454	512.041	509.62	403.318	395.864	409.798	400.393	499.373	500.1	497.31	507.867
48.5559	383.212	386.379	383.135	400.576	218.092	222.476	224.001	225.048	161.186	168.051	169.056	168.746	364.584	372.923	373.754	371.584	401.864	402.593	393.817	396.615	376.022	365.449	365.065	373.397	335.155	331.882	332.806	333.838	386.986	385.402	390.291	376.483	249.128	247.058	245.147	244.808	48.5205	560.221	502.652	510.261	508.177	401.523	394.538	408.312	400.248	498.964	499.298	497.373	506.855
48.6025	383.211	386.245	382.711	399.918	217.863	222.105	223.753	224.686	160.976	167.624	168.847	168.577	364.199	372.33	373.378	371.284	401.01	402.013	393.217	396.351	375.476	365.295	364.551	373.025	334.676	331.159	332.298	333.731	386.524	385.652	389.487	375.738	248.761	246.779	244.932	244.445	48.567	559.332	503.027	510.86	508.927	402.719	394.707	409.406	400.366	499.701	499.087	497.421	506.381
48.6491	382.71	385.471	382.031	399.272	217.579	222.003	223.819	224.219	160.9	167.522	168.637	168.319	364.164	371.864	372.82	370.838	400.304	401.696	392.959	395.798	375.137	365.056	364.357	372.978	334.491	330.893	331.808	333.453	386.477	385.297	388.872	375.127	248.497	246.761	244.838	244.511	48.6135	559.111	502.014	509.538	507.339	400.93	393.875	407.901	399.462	498.519	498.323	496.507	505.752
48.6957	381.472	384.897	381.894	398.868	217.301	221.662	223.619	224.102	160.582	167.452	168.443	168.018	363.728	371.434	372.263	370.507	400.293	401.431	392.768	395.691	374.965	364.409	364.252	372.911	334.202	331.209	331.807	333.085	386.151	384.557	388.682	374.964	248.112	246.527	244.665	244.487	48.66	559.047	502.118	509.504	507.591	402.196	394.007	407.645	399.259	498.134	497.718	495.595	505.493
48.7422	381.159	384.292	381.434	398.374	217.123	221.321	223.077	223.939	160.26	167.231	168.151	167.817	363.379	371.025	372.004	370.392	400.097	401.012	392.465	395.361	374.629	363.967	364.186	372.773	333.783	330.998	331.936	332.551	385.979	384.345	388.659	374.908	248.219	246.089	244.392	243.989	48.7066	558.898	500.731	508.171	505.564	400.039	393.186	407.026	398.762	497.083	496.986	495.335	504.032
48.7888	380.902	384.066	380.5	398.254	216.966	221.267	223.031	223.748	160.318	167.079	168.141	167.74	362.956	370.731	371.683	369.791	399.795	400.383	391.898	394.678	374.282	363.872	363.514	372.345	333.58	330.366	331.141	332.192	385.486	383.691	388.004	374.707	248.073	245.852	244.174	243.68	48.7531	556.702	500.49	508.799	506.688	401.035	393.008	407.504	398.461	496.591	496.525	495.397	505.113
48.8354	379.992	383.231	379.702	397.31	216.552	220.91	222.749	223.432	159.99	166.552	168.153	167.606	362.721	370.243	371.249	369.263	399.399	400.256	391.459	394.784	374.063	363.489	363.165	371.465	333.53	330.089	330.859	332.241	385.121	382.856	387.655	374.279	247.54	246.062	243.742	243.657	48.7996	556.42	499.039	506.877	505.226	399.185	391.909	405.965	397.765	496.253	495.911	494.929	503.438
48.882	379.896	383.101	379.785	397.097	216.342	220.749	222.392	222.989	159.989	166.32	168.039	167.633	362.599	369.851	371.177	369.192	398.615	399.667	391.652	394.518	373.645	362.896	362.872	371.414	333.551	329.825	330.78	331.986	384.513	382.711	387.402	373.693	247.476	245.745	243.73	242.967	48.8462	555.729	499.467	506.723	505.3	400.234	392.165	406.875	397.274	495.911	495.295	494.263	502.527
48.9286	379.667	382.046	378.885	396.109	215.408	220.142	222.263	222.376	159.846	166.271	167.668	167.414	362.386	370.061	371.088	368.466	398.303	399.025	391.514	393.84	372.611	362.7	362.656	371.437	333.159	329.525	330.596	331.785	384.075	382.635	387.69	373.488	247.267	245.253	243.523	243.109	48.8927	555.978	498.133	505.605	503.704	398.669	391.569	405.174	396.427	495.307	494.19	492.931	501.683
48.9752	379.065	382.282	378.962	396.076	215.787	220.112	222.004	222.382	159.487	166.315	167.758	167.182	362.028	369.851	370.726	368.527	397.978	398.822	390.418	393.28	372.412	362.451	361.768	370.672	332.42	329.619	330.546	331.505	383.344	382.535	387.643	373.017	247.223	245.599	243.542	242.891	48.9392	554.415	498.887	506.307	503.983	399.318	391.626	405.802	396.93	494.916	494.662	493.536	501.249
49.0217	378.675	381.559	378.025	394.736	215.108	219.36	221.671	221.773	158.944	165.81	167.46	167.036	361.688	369.185	369.897	368.08	397.689	398.671	389.95	392.673	372.593	362.193	361.855	370.232	331.804	328.977	329.542	330.649	383.156	382.199	386.615	373.136	246.878	245.084	242.97	242.585	48.9857	553.543	497.395	504.938	502.856	397.817	390.627	404.419	395.576	493.808	493.652	492.787	500.747
49.0683	377.951	381.235	377.942	395.741	215.419	219.829	221.486	222.029	159.222	165.804	167.041	166.725	361.105	368.626	369.236	367.922	397.223	397.979	390.15	392.488	372.524	362.093	361.366	370.396	331.582	328.624	329.275	330.482	383.191	381.019	386.158	372.174	246.698	244.748	242.539	242.47	49.0323	553.497	497.414	504.239	502.611	398.022	390.86	404.009	395.48	492.108	492.714	492.022	500.348
49.1149	377.7	379.64	377.065	394.401	214.677	219.228	220.972	221.631	158.749	165.596	167.035	166.613	361.01	368.352	369.095	367.428	396.584	398.115	389.418	391.95	371.36	361.467	361.421	369.573	331.178	328.114	329.35	330.32	382.742	381.038	385.75	372.532	246.022	244.418	242.56	242.468	49.0788	553.369	495.768	503.397	501.367	396.636	389.495	402.822	395.116	492.05	492.117	491.322	499.649
49.1615	376.897	380.3	377.667	394.506	215.16	219.078	221.079	221.909	158.834	165.369	166.406	166.184	360.192	368.085	368.882	366.979	395.672	397.32	388.915	391.687	371.181	360.999	360.757	369.918	330.996	327.932	328.812	330.162	382.268	380.767	385.146	371.782	245.553	244.282	242.299	241.897	49.1253	552.019	496.023	502.422	501.267	397.817	389.435	403.319	394.338	492.153	492.417	490.741	499.571
49.2081	376.423	379.102	376.514	393.271	214.314	218.605	220.567	222.171	158.593	165.338	166.096	165.89	360.011	367.587	368.907	366.423	395.716	397.272	388.691	391.768	371.043	360.803	361.039	369.49	330.894	327.71	327.817	330.022	381.838	380.373	385.165	371.554	245.766	244.658	242.071	242.317	49.1718	551.871	494.44	501.594	500.257	396.383	388.685	402.33	394.287	492.026	491.442	489.69	498.603
49.2547	376.01	379.358	376.36	394.038	214.154	218.592	220.276	221.434	158.374	165.265	166.208	166.28	359.702	367.308	368.097	366.041	395.696	396.334	387.795	391.34	371.589	360.142	360.118	369.139	330.448	327.302	327.65	329.182	381.336	379.658	384.404	370.656	245.626	243.908	241.598	241.572	49.2184	550.047	494.964	502.08	500.782	396.747	389.171	402.397	394.182	490.764	491.41	489.213	498.718
49.3012	375.715	378.39	375.679	392.996	213.874	217.887	219.919	220.578	157.849	164.538	166.297	166.064	359.627	366.941	368.825	365.843	395.435	396.073	388.147	390.676	370.378	360.523	360.348	368.36	330.036	326.904	327.691	328.926	381.206	380.012	383.997	371.02	245.24	243.544	242.056	241.467	49.2649	550.131	493.96	500.373	499.193	395.169	388.563	401.376	393.397	490.702	490.327	488.289	498.142
49.3478	374.545	378.741	374.921	392.69	213.979	218.104	219.899	220.516	158.006	164.619	166.075	165.584	359.046	366.606	367.551	365.501	394.977	395.926	388.018	389.932	370.187	359.431	359.651	367.996	329.496	326.591	326.981	328.761	381.353	379.033	383.522	369.956	244.746	243.018	241.992	240.921	49.3114	549.552	493.311	500.251	498.866	395.267	387.815	401.352	392.998	490.274	489.456	488.148	497.538
49.3944	374.489	377.939	374.328	391.575	213.056	217.615	219.692	219.995	157.535	164.295	165.554	165.113	358.79	366.273	367.374	364.828	394.417	395.75	387.444	389.259	370.041	359.291	360.05	368	329.831	326.339	327.279	328.909	380.949	379.192	384.138	370.234	245.008	243.192	242.008	241.108	49.3579	549.182	492.341	499.054	497.928	394.164	387.295	400.896	392.353	489.718	488.959	487.659	496.849
49.441	373.711	377.439	374.27	392.162	213.345	217.621	219.608	220.15	157.965	164.151	165.652	165.121	358.751	365.337	366.939	364.135	393.711	394.647	387.008	389.67	369.943	359.434	359.671	367.811	329.566	325.67	327.932	328.454	380.056	378.678	383.594	369.989	245.016	243.16	241.448	240.5	49.4045	548.38	492.037	499.105	497.656	394.38	387.189	400.788	391.927	489.304	488.536	486.946	496.618
49.4876	373.243	376.354	373.401	391.186	212.811	216.942	218.743	219.609	157.63	163.844	165.05	164.84	358.47	365.201	366.489	364.29	393.27	394.398	387.115	389.008	369.135	358.521	358.709	367.299	329.648	325.533	326.481	328.043	380.328	378.394	383.131	369.752	244.11	242.835	241.081	240.446	49.451	547.937	491.494	498.51	496.698	393.916	386.589	400.08	391.251	488.937	488.074	486.474	496.034
49.5342	373.361	376.208	373.236	390.776	213	217.268	219.289	219.732	157.407	163.412	165.406	164.787	357.52	365.435	366.389	363.57	393.126	394.069	385.845	388.721	368.901	358.084	357.981	366.597	328.939	325.136	326.422	327.823	379.432	377.595	382.8	368.857	244.055	242.751	240.717	240.135	49.4975	546.844	491.08	497.808	496.394	393.463	385.293	399.507	390.41	488.188	487.601	486.073	495.056
49.5807	372.222	374.778	371.984	389.62	212.389	216.75	218.561	219.079	156.749	163.118	165.307	164.412	357.957	364.748	365.973	363.384	392.689	393.461	385.432	388.05	368.424	358.44	358.615	366.195	328.782	324.785	325.532	327.316	379.672	377.523	381.911	368.777	243.793	242.565	241.015	239.923	49.544	546.539	489.894	496.757	495.865	392.702	384.916	398.858	390.07	487.513	486.715	485.42	494.316
49.6273	372.24	375.659	372.024	390.335	212.272	216.561	218.485	219.438	157.075	163.287	164.638	164.389	357.213	364.786	365.413	363.776	393.057	393.442	385.506	387.353	368.122	357.922	357.829	366.242	328.23	324.942	325.251	327.073	379.125	376.684	381.858	368.138	243.78	242	240.909	239.567	49.5906	545.313	489.829	496.192	495.617	392.433	385.175	398.19	390.099	487.394	486.226	484.419	493.587
49.6739	371.564	374.551	370.707	388.646	211.777	216.163	217.991	218.835	156.523	163.105	164.403	164.189	356.636	364.469	365.294	362.964	392.458	393.076	385.247	387.099	368.019	357.706	358.152	366.32	327.386	324.596	325.633	326.645	379.044	377.003	380.881	368.446	243.663	242.005	240.294	239.4	49.6371	544.932	488.907	495.352	494.527	392.08	384.542	397.615	389.804	486.843	485.968	483.873	493.407
49.7205	371.204	374.422	371.225	389.152	212.055	216.166	217.524	218.54	156.706	162.889	164.374	163.899	356.476	363.102	365.145	362.51	391.723	392.946	384.346	387.481	367.559	357.522	357.335	365.967	327.247	324.443	324.95	326.94	378.481	376.168	380.609	367.361	243.642	241.597	240.093	239.155	49.6836	544.887	487.634	494.331	493.235	391.44	384.175	397.229	389.2	486.258	485.209	483.438	493.166
49.7671	370.059	373.636	369.843	387.992	211.217	215.03	216.919	218.165	156.236	162.384	164.107	163.909	355.824	363.088	364.36	362.12	391.744	393.02	383.621	386.888	367.429	356.95	356.939	365.084	326.938	323.829	324.59	325.984	378.329	376.267	380.223	367.474	243.52	241.629	239.379	239.041	49.7301	543.289	487.79	494.446	493.434	391.527	384.19	397.186	388.826	485.568	484.489	483.005	492.274
49.8137	369.987	373.601	370.133	388.135	211.576	215.586	217.079	218.352	156.567	162.616	164.081	163.368	355.442	363.293	364.056	361.827	390.881	391.801	383.251	386.285	367.126	356.076	356.317	365.06	326.613	323.177	323.482	325.986	377.134	375.154	379.783	366.647	242.38	241.177	239.462	238.632	49.7767	542.167	486.714	493.76	492.924	390.722	383.223	396.425	388.305	484.579	484.096	482.607	491.453
49.8602	369.452	372.182	369.119	386.584	210.868	214.991	216.445	217.598	155.923	162.158	163.633	163.391	354.823	362.103	363.25	361.455	389.925	391.805	382.934	386.116	366.276	356.412	356.392	364.036	326.694	322.869	323.465	325.73	377.115	375.132	380.175	366.905	242.547	241.668	239.561	238.572	49.8232	542.422	486.612	493.026	492.129	390.425	383.335	396.091	387.808	483.992	483.689	481.562	490.642
49.9068	369.029	371.96	369.652	387.295	210.637	215.157	216.746	217.895	155.851	162.206	163.748	163.181	355.311	362.192	363.135	360.487	389.62	390.94	382.8	385.13	366.028	355.963	355.815	364.158	325.945	322.835	323.415	325.284	376.527	374.9	380.046	366.432	242.542	240.957	239.501	238.274	49.8697	541.37	487.155	493.621	492.274	390.587	382.891	396.31	387.44	483.049	483.673	481.324	490.025
49.9534	368.825	370.887	368.603	385.529	209.905	214.3	215.981	217.565	155.35	162.037	163.284	162.813	354.775	361.688	362.553	360.114	389.878	391.389	382.429	385.195	365.496	355.575	355.727	363.831	325.902	322.556	322.695	324.796	376.056	374.286	379.694	366.331	242.394	240.907	238.713	238.022	49.9163	540.852	485.724	491.97	490.554	389.622	382.233	395.395	386.825	482.59	483.067	481.049	489.391
50	368.043	371.198	367.771	386.114	210.359	214.414	215.941	217.088	155.268	161.656	163.063	162.4	354.156	361.505	362.228	360.086	389.378	390.466	381.758	384.845	365.577	355.586	354.423	363.146	325.426	322.243	322.226	324.44	375.858	373.371	378.822	365.47	242.283	240.189	238.619	237.427	49.9628	540.101	484.79	491.044	489.659	389.131	381.824	394.599	386.406	482.19	481.913	480.371	489.669
50.0466	368.184	370.24	366.862	384.731	209.407	213.804	215.485	216.224	154.857	161.19	162.823	162.487	353.962	360.589	361.912	359.555	388.497	390.67	381.71	384.519	365.239	355.288	355.006	363.188	325.193	321.903	322.389	323.979	375.561	373.638	377.693	365.806	241.776	240.396	238.527	237.733	50.0093	539.522	484.147	490.659	489.893	388.754	381.407	394.332	386.118	481.581	481.215	479.726	489.809
50.0932	366.909	370.187	367.097	385.41	210.021	213.948	214.894	216.03	155.061	161.2	162.686	162.016	352.989	360.501	361.588	359.406	387.93	389.726	380.934	383.102	364.952	354.422	354.55	362.657	325.122	321.693	321.942	323.167	375.075	372.505	377.757	364.803	241.527	239.717	238.412	237.318	50.0558	539.352	482.933	489.321	488.908	387.839	380.646	393.528	385.544	481.083	480.781	478.917	488.372
50.1398	366.237	369.023	365.805	383.804	208.765	213.212	214.479	215.517	154.642	160.825	162.497	162.042	352.608	360.397	360.346	358.836	387.369	389.301	381.238	382.583	363.853	353.964	354.463	362.482	324.458	320.977	321.572	323.113	374.768	372.719	377.588	364.474	241.056	239.681	237.83	237.314	50.1024	538.375	482.938	489.119	488.443	387.55	380.082	393.016	384.96	480.585	480.01	478.435	487.585
50.1863	366.156	369.375	366.195	384.304	209.506	213.05	214.787	215.736	154.398	160.982	162.43	161.905	352.694	359.862	361.279	358.786	387.36	388.653	380.713	383.437	364.074	354.159	353.276	361.96	324.032	320.709	321.176	322.789	373.72	372.179	377.362	363.57	241.1	239.43	237.893	237.26	50.1489	537.775	482.024	488.482	487.59	386.107	379.871	392.459	384.51	479.959	479.015	478.202	486.952
50.2329	365.46	368.208	365.301	382.807	208.464	212.523	214.429	215.207	154.091	160.809	162.375	161.809	352.065	359.786	360.977	358.115	387.073	388.04	380.339	382.717	363.05	353.604	354.321	361.966	323.725	320.889	320.773	322.487	373.763	372.464	377.136	363.758	241.01	239.327	237.26	237.132	50.1954	536.272	481.82	489.139	487.772	386.771	379.769	393.027	384.578	479.441	478.869	477.618	486.552
50.2795	365.084	368.627	365.743	383.067	208.879	213.079	214.179	215.307	154.475	160.723	162.007	161.267	352.008	359.546	360.67	358.051	386.779	388.113	380.05	382.925	363.254	353.519	352.809	362.029	323.997	320.295	321.019	322.195	373.683	371.905	376.423	363.278	240.179	239.056	237.375	236.847	50.2419	535.714	480.569	487.568	485.929	385.133	378.466	391.877	383.407	478.828	477.52	476.848	485.738
50.3261	364.83	367.526	364.479	381.515	208.103	212.209	213.563	214.752	153.866	160.28	161.644	160.96	351.273	358.778	359.896	357.585	386.391	387.206	380.248	382.27	362.635	353.029	353.458	361.586	323.414	319.953	320.177	321.661	373.612	372.706	376.776	363.094	240.361	238.949	237.383	236.463	50.2885	535.9	480.916	487.244	486.371	385.416	378.512	391.744	383.604	478.25	477.364	476.156	485.244
50.3727	364.165	367.612	364.619	382.055	208.536	212.438	213.681	214.647	153.548	159.911	161.584	160.694	351.157	358.722	360.11	357.5	385.922	386.746	380.273	382.088	362.425	352.831	352.115	360.809	322.912	320.069	320.295	321.348	373.561	371.511	375.71	362.877	239.785	238.944	236.966	236.131	50.335	535.874	479.234	485.781	484.246	383.972	377.536	390.97	382.659	477.387	476.504	475.028	483.907
50.4193	363.743	366.48	363.349	380.748	207.715	211.274	212.883	214.295	153.902	159.771	161.471	160.67	350.496	358.113	359.602	356.752	385.598	386.873	379.235	380.96	362.042	352.369	352.802	361.457	322.683	319.195	319.671	321.097	373.525	370.195	375.553	362.366	239.981	238.54	236.053	236.469	50.3815	534.193	480.244	485.883	484.35	384.739	377.829	391.137	381.846	476.857	476.269	474.412	484.026
50.4658	363.083	366.426	363.389	381.065	207.687	211.206	212.805	214.145	153.433	159.806	161.287	160.116	350.02	357.612	358.93	356.329	384.834	386.099	378.355	380.994	362.397	352.093	352.147	360.127	322.744	319.429	320.22	321.144	372.46	369.599	375.126	361.546	239.438	238.002	236.318	236.027	50.428	533.831	478.831	483.907	482.877	383.521	376.931	389.859	380.932	476.338	475.617	473.871	483.274
50.5124	362.288	365.246	362.148	379.408	206.849	210.29	212.435	213.569	152.708	159.525	160.921	160.076	349.58	357.089	358.672	355.948	384.405	385.371	377.668	380.678	361.2	351.723	352.041	359.608	321.217	318.537	319.302	320.98	373.159	369.817	374.674	361.816	239.8	238.167	236.624	235.548	50.4746	533.527	478.59	485.084	483.487	383.423	376.675	389.983	381.135	475.912	474.833	473.389	482.742
50.559	361.376	365.942	362.409	380	207.41	210.813	212.223	213.2	152.725	159.023	160.645	159.712	349.3	357.148	358.344	355.698	384.399	385.185	377.543	379.667	361.72	351.044	350.791	359.412	321.141	318.412	318.869	320.419	372.052	368.929	374.363	360.657	239.276	237.892	236.265	235.507	50.5211	533.28	477.188	483.714	481.995	382.468	375.73	388.476	380.331	475.141	473.849	472.71	481.414
50.6056	360.795	364.738	361.212	378.537	206.621	209.978	211.525	213.191	152.15	158.818	160.287	159.7	348.741	356.784	357.757	355.201	383.414	384.607	377.611	379.646	360.586	351.729	351.196	358.209	321.117	317.775	318.326	319.693	371.376	368.926	373.516	360.761	239.299	237.98	235.919	234.92	50.5676	531.86	477.257	483.414	483.033	382.816	376.016	389.194	380.359	474.423	473.958	471.797	481.17
50.6522	360.544	364.717	361.648	378.708	206.581	210.195	211.648	212.596	152.757	159.043	159.674	159.658	347.879	356.249	357.142	354.666	382.971	384.569	376.966	379.067	360.649	350.782	350.665	358.623	320.925	317.556	318.207	319.487	370.867	368.265	373.127	359.844	239.13	237.258	235.746	234.895	50.6141	531.163	475.856	481.993	481.188	380.696	374.797	387.821	379.246	473.141	472.485	471.581	479.859
50.6988	360.005	363.793	360.485	377.023	205.932	209.551	211.199	212.239	151.962	158.459	159.501	159.435	348.464	355.972	356.772	354.529	382.752	384.545	376.103	379.077	359.501	350.718	350.729	358.271	320.6	317.302	317.979	319.711	371.124	367.971	372.815	359.473	238.754	237.383	235.751	234.711	50.6607	529.964	476.603	483.487	481.571	381.647	375.464	388.253	378.983	472.964	473.117	471.372	480.714
50.7453	359.906	363.663	360.03	377.894	205.839	210.009	211.307	212.699	152.164	158.427	159.511	159.201	348.022	356.137	356.197	354.405	382.255	383.38	376.355	378.905	359.488	350.3	350.031	358.224	320.271	316.928	317.881	319.578	370.703	367.028	372.4	358.94	238.598	236.983	235.545	234.501	50.7072	529.508	474.837	481.802	479.994	379.609	374.017	386.57	378.204	472.341	471.457	470.856	479.745
50.7919	359.083	362.233	358.892	376.339	205.33	209.058	210.509	212.006	151.919	158.051	159.516	159.225	347.577	355.333	355.785	353.931	381.96	383.165	375.992	378.493	358.938	349.844	350.245	357.385	319.781	316.416	317.195	318.885	370.443	366.993	372.499	359.62	238.383	236.799	234.817	234.533	50.7537	528.883	474.572	481.648	480.258	380.731	373.842	387.319	378.355	471.547	471.574	469.449	478.094
50.8385	358.059	361.828	358.788	377.449	205.706	208.996	210.678	211.795	151.615	157.89	159.001	158.206	346.94	355.035	355.744	353.936	381.751	382.243	375.394	377.43	359.186	349.308	348.743	357.053	319.45	316.13	316.408	318.585	369.418	366.604	371.902	358.859	238.428	236.501	234.256	234.414	50.8002	527.958	472.752	479.972	478.522	379.111	372.715	385.703	377.418	470.994	470.865	469.451	477.27
50.8851	357.701	360.849	357.704	375.367	204.741	208.442	209.863	210.907	151.17	157.161	158.867	158.293	346.956	354.255	355.508	352.861	381.702	382.356	374.708	376.739	358.623	349.264	349.03	356.983	319.27	316.362	316.149	317.54	369.571	366.754	371.524	358.696	237.879	236.405	234.678	233.731	50.8468	526.822	472.676	480.416	479.142	379.957	372.897	386.036	377.004	470.07	469.982	468.263	477.323
50.9317	357.224	361.04	357.648	375.684	205.084	208.734	209.703	211.133	151.288	157.646	158.756	158.226	346.386	354.121	355.328	352.441	380.889	383.179	374.181	376.448	358.961	348.799	348.165	357.155	318.869	315.483	316.151	317.366	368.673	366.06	371.218	357.872	238.053	235.751	234.286	233.708	50.8933	526.733	471.523	479.149	477.182	378	371.468	384.114	375.678	469.506	468.983	467.174	476.647
50.9783	356.654	359.452	356.719	374.078	204.161	207.953	209.213	210.665	150.568	156.941	158.355	157.914	346.462	353.592	354.266	352.149	380.253	381.887	373.943	376.133	358.677	348.096	348.561	356.527	318.28	315.516	315.456	317.539	368.051	366.457	370.636	358.071	237.541	236.203	233.469	233.692	50.9398	525.977	471.673	479.261	477.98	378.692	372.063	385.188	376.238	469.125	469.468	467.053	476.641
51.0248	356.071	360.161	356.448	374.399	204.204	208.029	209.629	210.216	151.182	156.925	158.312	157.786	345.432	353.212	353.798	351.625	380.141	381.032	373.351	375.685	358.01	348.009	347.909	355.943	317.88	314.644	314.938	316.842	368.195	365.81	370.075	357.469	237.249	235.672	233.22	233.371	50.9864	525.06	470.484	477.963	476.372	376.857	370.856	383.448	375.229	468.341	467.823	466.693	475.125
51.0714	355.738	359.035	355.206	372.818	203.147	207.214	208.704	209.709	150.31	156.429	157.948	157.564	345.355	352.494	353.651	351.607	379.838	380.406	373.451	375.043	357.202	347.608	347.725	354.829	317.579	314.527	314.754	316.5	367.935	365.417	370.001	357.286	236.965	235.279	233.598	233.231	51.0329	523.773	470.332	478.099	476.494	377.551	370.816	384.097	375.223	468.632	468.09	465.868	475.096
51.118	355.135	359.204	355.954	374.176	204.052	207.423	208.847	209.972	150.262	156.277	157.798	157.031	344.918	352.47	353.597	351.991	379.263	379.882	372.92	374.534	356.916	347.501	346.617	355.039	317.87	314.334	314.301	316.027	367.152	364.635	369.803	356.768	236.807	235.352	233.243	233.091	51.0794	523.091	468.879	476.426	475.229	375.622	370.171	382.732	373.975	468.003	466.686	464.68	473.946
51.1646	354.44	358.093	354.646	372.2	203.012	206.637	208.077	209.357	149.765	156.094	157.492	156.88	344.34	351.948	352.922	351.223	378.923	379.914	372.35	374.636	356.814	347.162	346.778	354.459	317.166	314.301	314.371	315.524	366.403	364.868	369.33	356.473	236.229	235.795	233.122	233.11	51.1259	522.858	468.521	476.506	475.306	376.716	369.991	383.073	374.089	466.556	466.002	463.856	472.974
51.2112	353.622	357.715	354.856	372.406	202.738	206.375	207.544	209.086	149.848	155.984	157.473	156.88	344.064	351.411	352.948	350.469	378.502	379.293	372.491	374.478	356.809	346.825	346.161	354.334	316.504	313.814	313.876	315.136	366.027	364.24	369.207	355.41	236.183	234.874	233	232.528	51.1725	522.244	467.454	475.087	473.272	374.786	368.817	381.827	373.591	465.601	464.622	463.147	471.541
51.2578	353.427	356.536	353.501	371.15	202.159	206.01	207.099	208.543	149.452	155.613	157.006	156.715	343.787	351.146	351.892	349.937	378.12	378.923	371.737	374.004	356.22	346.519	346.305	353.964	316.277	313.302	313.458	315.303	365.639	364.016	368.617	354.822	235.913	234.981	232.583	232.161	51.219	520.88	467.202	474.321	472.993	375.508	368.581	381.612	373.037	464.55	464.527	463.004	471.791
51.3043	352.33	356.614	353.008	371.099	202.305	206.436	207.359	208.508	149.227	155.416	156.968	156.154	343.223	351.061	351.54	350.005	377.944	378.836	371.188	373.441	355.836	346.382	346.126	353.819	316.193	313.112	313.455	314.884	365.283	363.3	368.189	354.809	235.929	234.507	232.682	231.99	51.2655	520.645	466.205	472.873	471.567	374.234	367.621	380.496	372.126	464.149	463.276	462.071	470.802
51.3509	351.506	355.575	352.033	369.708	201.663	205.869	207.01	208.201	149.132	155.177	156.732	155.738	343.124	350.758	351.598	349.685	377.247	378.682	371.07	373.121	355.5	346.315	346.137	353.44	315.752	312.45	313.504	314.604	365.352	362.59	368.082	355.103	235.747	233.911	232.563	231.89	51.312	519.293	466.449	474.093	472.347	375.146	368.074	381.244	372.652	465.294	463.925	461.363	471.519
51.3975	351.785	355.731	352.011	369.563	202.069	205.763	206.594	207.981	149.293	155.043	156.333	155.346	342.662	350.289	351.201	348.968	376.425	377.775	370.821	372.745	354.705	345.738	345.668	353.062	315.068	312.161	313	314.218	364.589	362.324	367.533	354.637	235.248	233.649	231.872	231.889	51.3586	519.022	465.269	472.132	470.29	373.16	366.925	379.907	371.724	463.998	462.581	461.217	470.123
51.4441	350.831	354.091	350.953	368.562	201.052	205.197	206.002	207.499	148.786	155.006	156.155	155.349	342.324	349.671	350.766	348.365	376.131	377.491	370.21	372.455	354.363	345.121	345.159	352.889	314.888	311.941	312.214	313.774	363.829	362.132	366.826	353.989	234.797	233.77	231.525	231.785	51.4051	518.403	465.577	472.558	471.318	374.176	366.913	380.239	370.957	462.222	462.944	460.038	470.649
51.4907	349.83	353.995	350.99	368.843	200.598	204.696	205.778	207.326	148.388	154.886	156.036	155.35	342.452	349.117	350.152	347.999	375.966	377.033	369.751	372.15	354.206	344.478	344.83	352.675	314.762	311.364	311.831	313.324	363.714	361.54	366.164	353.367	234.781	233.699	231.306	231.214	51.4516	517.587	463.814	471.102	468.888	372.026	365.089	378.522	370.04	461.26	461.444	459.813	469.199
51.5373	348.777	353.033	349.746	367.502	200.185	204.167	205.345	206.973	147.984	154.375	155.778	154.883	341.583	348.452	349.479	347.678	375.545	376.374	369.396	371.538	353.296	343.9	343.946	352.142	314.315	310.871	311.637	312.75	363.221	361.063	365.669	352.639	234.799	233.531	231.184	230.86	51.4981	516.493	462.902	470.239	469.984	372.464	365.388	378.259	369.551	461.102	460.604	458.237	468.265
51.5839	349.342	352.843	349.269	366.996	200.269	204.15	205.148	206.522	147.699	154.1	155.654	154.481	340.837	347.864	348.839	347.104	374.835	375.709	368.868	370.936	352.878	343.642	343.613	351.515	313.969	310.264	311.436	312.68	362.808	361.027	365.685	352.442	234.281	233.078	231.409	230.962	51.5447	516.709	462.186	469.338	467.939	371.034	364.634	377.271	368.938	460.106	460.036	458.132	467.098
51.6304	348.404	351.836	348.408	366.125	199.769	203.49	204.692	205.946	147.54	153.826	155.249	154.551	340.991	347.554	348.425	347.052	374.191	374.958	368.08	370.744	352.766	343.612	343.825	351.357	313.588	310.207	311.082	312.359	362.593	360.298	365.263	351.966	234.231	232.497	231.027	230.832	51.5912	515.884	462.003	469.776	468.976	371.889	364.706	377.937	368.922	460.158	459.977	457.895	467.316
51.677	347.649	351.04	347.89	365.26	199.236	203.118	204.213	205.61	147.043	153.307	154.78	154.451	340.622	347.205	348.395	346.616	373.914	374.785	367.802	370.558	352.577	343.527	343.166	350.83	313.113	310.02	310.144	311.778	362.363	359.394	364.701	351.31	233.955	232.647	230.379	230.404	51.6377	515.109	460.621	468.21	466.189	369.7	363.568	376.683	367.093	458.549	458.456	456.804	465.405
51.7236	347.029	350.212	347.352	364.844	198.944	202.987	204.006	205.279	146.376	152.99	154.627	153.995	339.914	346.948	347.95	345.632	373.715	374.316	367.894	369.717	352.142	343.074	342.598	350.303	312.619	309.31	309.696	311.339	361.9	359.098	364.257	350.782	233.437	232.608	230.047	229.903	51.6842	514.141	460.936	468.475	467.433	370.717	364.373	376.75	367.968	458.585	459.037	456.092	464.947
51.7702	346.214	348.993	346.119	363.84	198.356	202.338	203.757	204.843	146.1	152.946	154.5	153.696	339.512	346.83	347.616	345.198	373.116	373.886	367.429	369.164	351.623	342.697	342.649	350.603	312.141	308.782	310.076	311.033	361.006	358.932	363.527	350.466	233.57	232.358	230.048	229.632	51.7308	513.494	459.302	466.506	465.758	368.421	363.237	375.583	366.782	457.819	457.319	455.434	464.262
51.8168	345.791	349.513	346.62	363.793	198.681	202.221	203.741	205.045	146.356	152.949	154.029	153.445	339.193	346.516	347.856	344.916	372.442	373.627	366.839	369.135	351.605	342.554	341.891	350.77	311.469	308.589	309.259	310.766	360.315	357.959	363.222	349.817	233.411	231.892	229.507	228.968	51.7773	512.675	459.677	467.032	465.633	369.208	362.964	375.405	366.288	456.87	457.085	454.912	464.622
51.8634	344.981	348.355	345.158	362.665	197.762	201.321	202.842	204.364	145.886	152.574	153.552	153.122	338.764	345.903	346.83	344.49	372.29	372.966	366.279	368.347	350.756	342.209	342.08	350.182	310.984	308.209	308.792	310.378	360.201	358.143	363.082	349.759	233.093	231.904	229.64	229.726	51.8238	512.042	458.125	465.595	463.688	367.344	361.466	374.31	365.324	455.892	455.584	454.629	463.2
51.9099	344.21	348.047	344.745	362.628	197.65	201.278	202.813	204.048	145.941	152.467	153.704	152.876	338.172	345.242	346.169	344.117	372.136	372.765	365.851	367.883	350.47	341.529	341.571	349.617	311.181	308.124	308.297	309.586	359.716	357.643	362.608	349.758	232.949	231.605	229.681	229.446	51.8703	510.388	458.053	465.967	464.034	368.556	361.923	374.299	365.231	455.076	456.139	453.83	462.993
51.9565	343.903	346.706	343.617	361.444	196.851	200.821	202.457	203.43	145.479	152.113	153.518	152.678	337.794	344.624	345.8	343.699	371.982	372.434	365.239	366.891	350.501	340.756	340.689	349.161	310.758	307.645	307.754	309.051	359.241	357.426	362.363	349.174	232.871	231.519	229.277	229.08	51.9169	509.316	456.51	463.505	461.991	366.547	360.639	373.171	364.308	454.425	454.274	452.749	461.547
52.0031	343.557	346.503	343.586	361.764	196.673	200.9	201.968	203.087	145.26	152.051	153.279	152.383	337.572	344.425	345.118	343.266	371.373	371.703	364.533	366.496	350.953	340.64	340.16	348.697	310.643	307.089	307.86	308.848	358.939	356.786	362.212	348.774	232.959	231.027	228.88	228.736	51.9634	508.704	456.029	463.457	461.738	366.149	360.077	373.628	363.987	453.565	453.569	451.658	460.635
52.0497	343.235	344.797	342.086	360.015	195.688	199.788	201.554	202.641	144.786	151.661	152.739	151.888	337.019	344.012	344.675	342.712	370.848	371.284	364.037	366.177	350.473	340.445	340.54	348.037	310.091	307.053	307.486	308.557	358.279	356.437	361.54	348.532	232.258	230.942	228.573	228.578	52.0099	508.009	454.631	461.822	460.343	364.907	359.187	371.868	363.204	452.393	452.815	450.855	459.766
52.0963	342.391	345.508	342.335	360.598	196.167	200.017	201.423	202.325	144.719	151.084	152.869	151.998	336.569	344.078	344.607	342.284	370.499	370.662	363.448	365.377	350.072	340.18	339.71	347.923	310.016	306.801	306.86	308.175	357.276	355.369	360.933	347.731	231.975	230.218	228.417	228.529	52.0565	507.829	454.943	462.275	461.166	366.482	359.552	371.863	363.495	451.922	451.877	450.145	459.056
52.1429	341.902	343.959	340.848	358.534	195.335	198.967	200.536	201.89	144.308	150.599	152.477	151.858	336.523	343.881	343.945	342.289	369.595	370.601	363.404	365.076	349.742	339.636	339.347	347.671	309.609	306.029	306.497	307.951	357.896	355.286	361.082	347.183	231.721	229.935	228.019	227.782	52.103	506.915	453.453	460.61	459.11	364.45	358.351	370.962	362.49	451.488	450.555	449.514	457.955
52.1894	340.86	343.598	340.567	359.095	195.354	199.225	200.732	202.024	144.597	150.73	151.82	151.238	335.249	342.712	343.007	341.841	369.519	369.992	362.879	365.057	349.403	339.536	338.688	347.311	309.083	305.516	306.314	307.62	357.189	354.465	360.165	346.263	231.379	229.473	227.532	227.185	52.1495	506.513	454.182	461.135	459.959	364.782	358.34	370.873	361.881	450.684	450.22	449.302	457.472
52.236	340.108	342.351	338.88	357.364	194.258	198.553	199.579	201.211	143.848	150.492	151.504	150.908	335.076	342.359	342.694	340.642	368.578	369.537	362.439	364.558	348.225	339.288	338.755	346.628	308.4	305.259	305.867	307.604	357.301	354.959	359.452	346.222	231.106	229.749	227.742	227.685	52.196	505.332	452.473	459.308	458.026	363.147	357.531	369.595	361.191	450.136	449.047	448.29	456.386
52.2826	339.217	342.4	339.196	357.736	194.55	198.566	199.683	201.07	143.874	149.923	151.336	150.434	334.285	342.072	342.627	340.773	368.16	369.099	361.867	364.277	348.158	338.814	338.107	346.58	307.907	304.956	305.19	306.273	356.52	354.244	358.399	345.983	231.138	229.602	227.526	227.443	52.2426	504.48	452.189	459.258	458.124	363.384	357.009	369.133	360.596	449.646	448.41	447.344	455.352
52.3292	338.596	341.396	337.786	355.682	193.494	197.322	198.963	200.826	143.375	149.592	151.15	150.154	334.254	341.56	341.713	340.101	367.754	368.748	361.679	363.581	347.631	338.509	337.937	345.704	307.369	304.59	304.907	306.505	356.005	353.205	358.689	345.392	231.055	229.173	227.366	226.942	52.2891	503.974	450.701	457.417	456.54	362.366	355.856	367.868	359.781	448.495	447.934	446.314	454.685
52.3758	338.23	341.354	338.153	356.301	194.133	197.818	198.979	200.076	143.381	149.171	150.749	149.988	333.605	341.21	341.71	339.749	367.513	368.097	360.807	362.996	347.162	337.801	336.789	345.829	307.022	303.867	304.06	305.937	355.456	352.475	357.649	344.727	230.848	228.573	227.421	226.516	52.3356	503.235	450.132	457.747	456.693	362.253	355.48	367.916	359.678	448.185	448.228	446.13	454.775
52.4224	337.418	339.912	336.849	354.193	192.976	196.613	198.217	199.429	143.143	148.571	150.345	149.76	334.038	340.854	341.071	339.53	366.975	367.675	360.716	362.186	346.613	337.71	337.306	344.906	306.713	303.59	304.264	305.789	355.006	352.446	357.677	344.58	230.144	228.634	226.931	227.052	52.3821	502.017	448.921	456.039	455.355	361.107	354.405	366.701	358.825	447.034	447.142	445.487	453.868
52.4689	336.393	339.973	337.215	355.524	193.222	196.788	198.512	199.605	142.813	149.16	150.226	149.562	333.338	340.126	341.048	339.067	366.191	367.548	359.778	361.558	346.67	337.04	336.857	344.424	306.211	303.285	303.07	305.607	354.346	351.769	357.211	344.119	229.628	228.398	226.708	226.589	52.4287	501.131	448.424	455.669	455.518	361.058	354.087	366.351	358.671	446.199	446.012	444.456	453.023
52.5155	335.586	338.5	335.161	353.156	192.395	195.72	197.203	198.544	142.115	148.556	149.928	149.266	332.226	339.763	340.823	338.157	365.41	366.981	359.541	361.591	346.44	336.98	336.887	344.316	305.933	303.049	303.527	304.901	354.034	351.983	356.438	343.76	230.146	228.136	226.256	226.166	52.4752	500.665	447.371	454.292	453.981	360.111	353.305	365.959	358.062	445.654	445.241	443.697	452.066
52.5621	334.916	337.607	335.27	353.485	192.48	195.937	197.412	198.597	142.169	148.308	149.759	148.906	332.521	339.22	340.137	337.577	364.979	366.426	358.699	361.224	346.194	336.199	335.789	343.672	305.61	302.737	302.89	304.506	353.162	351.437	355.663	343.349	229.888	227.728	226.412	225.975	52.5217	499.816	446.963	453.829	452.64	359.559	352.447	365.341	356.922	444.441	444.105	442.645	451.132
52.6087	334.377	336.805	334.141	351.963	191.467	195.103	196.85	197.915	141.467	147.866	149.252	148.905	332.071	338.639	339.618	337.133	364.795	365.811	358.78	360.446	345.491	336.164	335.788	343.927	305.139	301.571	302.597	304.243	352.946	350.937	355.712	343.456	229.735	227.459	225.662	225.744	52.5682	499.164	446.045	453.387	451.739	358.807	352.232	364.528	355.925	443.364	443.149	442.02	450.607
52.6553	333.908	337.531	334.067	352.889	191.688	195.64	196.977	198.326	141.576	148.148	149.18	148.201	330.929	338.073	339.34	336.719	364.166	365.399	358.177	359.656	345.268	335.899	335.058	343.232	305.235	300.952	302.131	303.3	352.709	349.954	355.117	342.634	229.243	227.429	225.43	225.126	52.6148	498.806	444.394	451.444	449.595	356.639	351.444	362.777	354.704	442.499	442.018	441.341	449.288
52.7019	332.858	336.003	332.731	350.563	190.611	194.373	195.927	197.619	141.089	147.573	149.164	148.01	331.145	337.681	339.142	336.96	363.466	364.853	357.901	359.412	345.047	335.616	334.762	342.752	304.499	301.36	302.147	303.444	351.672	350.402	354.369	342.633	228.881	227.653	226.007	225.457	52.6613	496.78	444.932	451.397	450.62	358.193	351.403	363.387	354.925	441.991	441.546	440.063	448.962
52.7484	332.63	336.083	333.441	351.782	191.154	194.821	196.468	197.458	141.293	147.168	148.657	147.622	329.924	337.556	338.745	335.46	363.056	364.318	357.083	359.43	344.578	335.273	334.94	341.894	304.929	300.808	301.376	303.25	351.96	349.545	353.714	341.74	228.89	227.156	225.888	225.013	52.7078	495.221	443.199	449.031	448.196	356.22	350.149	362.452	353.976	440.767	440.528	439.544	447.924
52.795	331.466	334.22	331.531	349.8	189.907	193.472	195.223	196.373	140.726	146.611	148.123	147.525	329.928	337.099	337.713	335.313	362.643	363.62	357.693	358.717	343.856	335.314	334.999	341.896	303.345	300.759	300.777	302.675	351.671	349.178	353.041	341.031	228.196	226.602	225.239	225.077	52.7543	495.062	443.262	449.965	449.234	355.976	349.958	362.256	353.454	440.317	440.011	438.698	447.002
52.8416	330.701	334.278	330.496	350.047	190.524	193.658	195.49	196.721	140.337	147.11	148.176	147.48	329.754	336.822	337.541	335.526	362.654	364.016	356.494	358.777	343.35	334.154	334.163	341.335	303.629	299.732	300.427	302.386	349.914	348.418	352.721	340.194	228.158	225.922	225.144	224.731	52.8009	494.38	441.575	447.552	447.198	354.084	348.745	360.995	352.521	439.583	438.979	437.636	446.321
52.8882	329.537	332.606	329.607	347.929	189.378	192.631	194.451	195.987	139.683	146.49	147.807	146.895	329.2	335.868	336.71	334.902	361.703	363.566	356.468	357.865	343.014	333.627	334.528	341.808	303.024	299.182	299.948	301.446	350.82	348.428	352.994	340.486	227.918	226.576	224.695	224.409	52.8474	493.349	441.663	448.28	446.291	354.474	348.289	360.878	352.381	439.027	438.324	437.048	445.842
52.9348	329.167	331.914	329.205	348.063	189.209	192.335	194.256	195.072	140.131	145.993	147.586	146.672	328.272	335.605	336.393	333.91	361.141	361.97	355.356	356.785	342.78	332.944	332.934	341.22	302.374	298.958	299.375	301.382	349.991	348.083	352.191	339.574	227.677	226.191	224.753	224.06	52.8939	492.333	439.954	445.974	444.512	352.48	346.919	359.12	351.31	438.287	437.622	435.834	444.881
52.9814	328.331	330.912	328.03	346.424	188.462	191.734	193.698	194.428	139.422	145.616	146.791	146.327	327.927	335.02	336.111	333.71	360.802	362.173	354.861	356.623	342.753	333.283	333.272	340.721	301.986	299.123	299.08	301.177	350.224	347.347	351.934	338.945	227.327	226.039	224.595	223.754	52.9404	491.831	440.217	446.679	445.51	354.035	347.786	359.655	350.817	436.782	436.601	434.844	444.333
53.028	328.235	330.756	328.475	347.024	188.845	192.408	193.591	195.111	139.272	145.538	146.89	146.161	327.433	334.528	335.803	333.312	360.555	361.677	354.866	357.217	342.843	333.176	332.321	340.714	301.528	298.494	298.42	300.317	349.115	346.865	351.086	338.61	227.326	225.82	224.05	223.774	52.987	491.112	438.293	444.774	443.017	351.873	345.952	357.841	349.744	435.382	434.458	434.166	442.916
53.0745	327.495	328.976	326.715	344.77	187.406	191.289	192.304	194.269	138.562	145.178	146.194	145.773	326.834	333.894	334.858	332.461	359.667	360.998	354.351	356.132	341.47	332.332	332.045	339.427	300.495	297.652	298.757	299.769	348.634	345.974	350.219	338.292	227.003	225.154	223.646	223.772	53.0335	489.644	439.075	445.67	443.377	352.353	346.606	358.801	349.845	435.248	434.492	433.589	442.729
53.1211	326.006	329.353	326.639	344.766	187.382	191.445	192.756	193.939	139.167	144.967	146.295	145.607	326.198	333.641	334.738	332.233	359.268	360.074	353.341	355.243	341.032	331.426	331.502	339.418	300.301	297.03	298.117	299.538	347.773	345.518	349.786	337.717	226.722	225.144	223.377	223.09	53.08	488.499	437.07	442.934	441.359	350.055	344.998	357.081	348.434	433.623	433.234	432.06	441.426
53.1677	325.336	328.047	325.324	343.013	186.617	190.108	191.83	193.171	138.268	144.324	145.861	145.158	325.924	333.126	333.984	332.082	358.539	359.758	352.688	354.751	341.292	332.379	331.418	339.016	300.325	296.789	297.92	298.876	347.507	345.112	349.844	337.512	226.886	225.004	223.195	223.036	53.1266	488.402	437.073	443.822	442.701	351.808	345.433	357.538	349.222	434.573	433.105	432.302	441.505
53.2143	325.044	328.473	325.384	343.79	186.848	190.644	192.187	193.566	138.235	144.874	145.921	144.868	325.434	332.975	333.588	331.346	358.157	359.741	352.438	354.991	340.916	331.026	330.7	338.542	299.784	295.849	296.927	298.6	346.704	344.662	348.637	336.852	226.394	224.739	222.95	222.859	53.1731	487.639	434.812	441.385	440.087	348.936	343.525	355.418	347.397	432.817	431.133	431.005	439.854
53.2609	324.063	326.769	323.685	341.698	185.629	189.595	190.981	192.557	137.647	144.141	145.12	144.592	325.298	332.138	332.843	330.804	357.372	359.367	352.768	353.659	340.513	331.14	331.114	338.123	299.746	296.145	297.053	298.236	346.688	344.68	348.187	336.939	225.702	224.624	223.069	222.665	53.2196	485.986	435.284	441.779	440.058	350.158	343.606	355.807	347.368	432.414	431.138	429.976	439.427
53.3075	323.3	326.297	323.344	342.517	186.402	189.579	190.744	191.918	137.433	143.577	144.717	144.305	324.099	332.09	332.431	330.79	357.742	358.192	351.875	353.345	340.422	330.894	329.958	337.991	298.773	295.88	295.908	297.891	345.891	344.046	347.516	335.58	225.575	223.985	222.483	222.004	53.2661	484.694	433.597	439.696	438.058	347.485	341.967	353.686	345.995	431.736	429.412	428.962	437.614
53.354	322.575	324.679	322.097	340.094	185.483	188.528	190.343	191.445	136.887	143.178	144.353	143.985	324.006	331.31	332.378	330.025	357.273	358.042	351.343	352.644	340.064	330.178	330.921	337.3	298.037	296.051	295.296	298.459	345.768	343.483	347.574	335.758	225.691	224.052	222.291	222.413	53.3127	484.037	433.279	440.072	438.647	348.446	342.263	354.245	345.408	429.854	429.152	427.619	436.427
53.4006	321.77	325.523	321.972	340.922	185.859	189.055	190.164	191.762	137.446	143.582	144.641	143.721	323.823	330.939	331.594	329.241	356.166	357.964	350.976	352.407	339.44	329.921	329.573	337.278	297.368	295.256	295.042	297.233	344.622	342.834	346.728	334.921	225.113	223.413	221.979	221.984	53.3592	483.127	431.776	437.681	436.119	345.876	340.55	352.219	343.936	428.793	427.442	427.022	435.693
53.4472	321.568	323.918	320.263	338.596	184.243	187.788	189.422	190.93	136.438	142.857	143.83	143.157	322.907	330.257	331.152	328.619	355.85	357.289	349.863	352.003	338.484	329.734	329.682	336.574	297.295	294.425	295.359	296.819	344.734	341.975	346.702	334.608	225.333	223.604	221.626	221.874	53.4057	482.068	431.694	438.443	436.865	347.114	341.209	353.47	345.054	428.809	428.249	427.012	435.265
53.4938	320.332	323.502	320.456	339.781	184.363	187.905	189.544	191.043	136.66	142.44	143.771	143.01	322.542	330.11	330.4	328.097	355.123	356.402	349.566	351.298	338.515	329.246	328.29	336.226	297.111	293.965	294.646	296.197	343.837	341.267	346.258	333.877	224.945	222.961	221.839	221.564	53.4522	481.248	429.782	436.521	434.146	345.034	339.446	351.928	343.544	427.077	426.688	425.963	433.863
53.5404	319.371	321.69	318.837	337.51	183.161	186.533	188.576	189.602	135.996	141.978	143.39	142.682	322.463	329.618	330.283	327.866	354.797	356.051	349.298	350.625	338.078	329.046	328.268	335.953	296.447	293.689	294.835	295.777	343.991	341.349	346.08	333.131	224.384	223.701	221.413	221.627	53.4988	479.554	429.937	436.785	435.856	345.906	339.411	351.654	343.116	427.265	426.813	424.986	433.866
53.587	319.536	321.971	319.278	338.631	183.962	187.958	189.046	189.855	135.659	142.276	143.079	142.573	321.48	328.884	330.427	327.423	354.237	355.654	348.582	350.094	337.527	328.34	327.639	334.992	296.072	292.971	294.154	294.463	343.097	340.746	345.251	332.344	224.072	222.842	220.986	221.067	53.5453	478.717	427.987	434.217	432.833	343.519	337.817	349.715	341.627	425.949	425.13	424.083	431.469
53.6335	318.251	320.386	317.081	335.963	182.554	186.491	187.726	188.726	134.915	141.757	142.546	142.195	320.929	328.348	328.783	326.899	353.55	354.81	348.6	349.658	338.364	327.728	327.904	334.565	296.055	292.823	293.683	294.878	342.823	340.06	344.264	332.537	223.956	222.541	220.761	220.851	53.5918	477.523	427.464	434.694	433.019	344.01	337.615	350.604	341.593	425.001	424.339	422.224	431.578
53.6801	317.733	319.966	317.361	336.704	182.538	186.718	187.765	188.54	134.86	141.263	142.356	141.578	319.779	327.189	328.412	325.836	352.542	353.568	347.586	348.905	336.95	327.662	327.323	334.177	295.543	292.526	293.124	294.12	342.048	339.158	343.99	331.857	223.974	222.271	220.4	220.433	53.6383	476.724	425.771	431.921	430.394	341.743	335.887	348.819	339.996	423.034	422.63	421.302	429.648
53.7267	316.295	318.598	315.559	334.189	181.191	185.204	187.008	187.774	134.387	140.494	141.797	141.003	319.631	326.891	328.162	325.19	352.167	353.484	347.13	348.511	336.411	326.913	327.018	334.258	294.526	291.945	292.894	293.211	341.654	338.915	343.795	331.289	223.895	221.463	220.334	219.915	53.6849	475.976	426.658	433.152	431.501	342.693	336.244	348.757	339.835	422.565	422.647	420.344	429.027
53.7733	315.443	318.629	316.21	335.522	182.171	185.335	186.918	187.83	134.484	140.61	141.338	140.48	319.43	326.387	327.303	325.146	351.438	353.271	346.26	347.855	335.889	326.128	326.192	333.753	294.239	291.724	291.984	293.31	341.184	338.713	342.7	330.975	223.429	221.327	220.138	219.836	53.7314	475.056	425.026	431.195	429.586	340.614	334.805	347.232	338.777	421.377	420.983	419.206	427.587
53.8199	314.337	316.84	314.419	333.001	181.007	184.415	185.72	186.865	133.941	140.046	141	140.505	318.922	325.581	326.526	324.739	350.847	352.682	345.834	347.371	335.642	326.159	325.886	333.329	293.925	291.134	291.773	293.155	340.049	338.076	342.096	330.736	222.896	221.342	219.561	219.597	53.7779	474.28	424.37	431.343	430.06	341.259	335.264	347.577	338.432	420.786	420.879	418.561	427.65
53.8665	313.97	317.671	313.979	333.855	181.009	184.059	185.544	186.392	133.571	139.898	141.016	140.485	318.347	325.324	326.08	324.846	350.457	352.28	345.686	346.944	335.41	326.074	325.462	333.283	293.821	290.415	291.42	292.319	339.367	337.39	341.256	329.66	222.729	220.986	219.339	219.311	53.8244	472.941	422.438	429.378	427.69	338.869	333.74	346.064	337.361	419.122	419.132	417.274	426.253
53.913	312.969	315.284	312.363	331.176	179.618	183.039	184.827	186.138	133.096	139.392	140.481	139.845	317.768	325.076	325.889	324.312	349.967	351.506	345.524	346.484	334.858	325.761	325.627	333.105	293.601	290.071	290.769	291.816	339.295	336.861	341.219	329.077	222.471	220.798	219.157	218.814	53.871	471.253	422.8	430.12	428.151	340.354	333.478	346.761	337.494	418.746	418.439	416.361	425.482
53.9596	312.15	316.02	313.024	331.771	180.278	183.177	185.038	186.114	132.924	139.013	140.182	139.462	317.427	324.572	325.548	322.681	349.853	351.17	344.743	346.262	334.561	325.211	325.036	332.516	293.081	289.651	289.832	291.242	338.481	335.978	340.372	328.485	222.052	220.767	218.924	218.557	53.9175	470.228	420.532	427.604	425.972	337.709	331.283	344.48	335.889	417.679	416.838	415.473	424.149
54.0062	310.853	314.247	311.044	329.413	179.05	182.397	184.134	185.083	132.594	138.558	139.762	139.066	316.992	323.711	324.727	322.098	349.191	350.899	344.23	345.885	333.64	324.548	324.525	332.144	291.871	289.066	289.762	290.806	337.909	335.46	339.794	327.788	221.851	220.701	218.661	218.531	53.964	469.045	420.601	427.855	426.036	338.126	332.154	345.354	336.199	417.163	417.307	415.017	423.845
54.0528	310.469	314.397	310.804	329.538	178.583	182.352	183.413	184.445	132.294	138.131	139.295	138.613	315.859	322.891	323.917	322.075	348.286	350.133	343.749	345.116	332.54	324.333	324.211	331.623	291.11	288.492	289.675	290.777	337.496	335.19	339.512	327.175	221.846	220.191	218.433	218.35	54.0105	468.837	418.788	425.778	423.325	335.733	330.4	342.908	334.629	415.548	415.139	413.598	422.02
54.0994	309.23	312.511	309.611	328.238	177.976	181.933	182.769	184.163	131.734	137.798	138.852	138.393	315.236	322.44	323.853	321.429	347.913	349.4	342.642	344.743	332.355	324.36	323.906	331.061	291.032	287.879	288.928	290.273	337.008	334.769	338.81	327.033	221.799	219.646	218.347	218.041	54.0571	468.002	419.313	426.176	425.257	337.034	330.868	343.984	333.956	415.072	415.813	413.119	421.99
54.146	308.901	312.203	308.998	327.859	177.699	181.18	182.483	183.515	131.299	137.59	138.493	138.078	315.024	322.301	323.475	321.145	347.568	348.976	342.052	344.107	332.69	324.017	323.73	330.994	290.605	287.714	288.405	289.58	336.523	334.375	338.338	327.081	221.441	219.489	218.188	217.786	54.1036	467.048	417.142	423.704	422.647	334.85	329.064	341.674	332.79	414.014	414.278	412.225	420.848
54.1925	307.382	310.466	307.77	326.194	176.688	180.44	182.111	182.899	131.079	137.13	138.143	137.648	314.764	321.577	322.531	320.95	346.657	348.444	341.829	343.373	332.459	323.298	323.143	330.696	290.094	287.383	288.123	289.246	335.817	333.844	337.606	326.183	221.108	219.402	217.892	217.637	54.1501	466.209	417.745	423.39	423.339	336.17	329.704	342.238	332.577	412.867	413.182	410.782	420.122
54.2391	306.985	309.462	307.457	325.664	176.369	180.129	181.632	182.668	130.85	136.784	137.651	137.176	314.241	320.442	321.774	320.057	345.894	347.954	341.291	343.085	331.604	322.687	322.404	329.939	289.325	286.591	287.471	288.438	334.966	333.145	336.659	325.149	221.212	218.9	217.658	217.555	54.1967	464.779	415.63	421.369	420.433	332.925	327.374	340.241	331.135	411.554	411.198	409.885	418.737
54.2857	305.699	308.08	306.083	324.351	175.756	179.496	180.778	182.24	130.378	136.449	137.428	136.766	313.652	320.087	321.36	319.167	345.571	347.543	340.788	342.575	331.004	322.602	322.139	329.701	288.612	286.201	286.657	288.039	334.382	332.792	336.265	324.497	220.937	218.438	217.157	217.302	54.2432	463.821	415.393	421.923	421.162	334.294	327.142	340.804	331.886	411.413	411.481	409.04	418.032
54.3323	304.404	306.758	304.658	322.94	174.922	179.039	180.014	181.75	129.942	136.065	137.368	136.692	312.952	320.001	321.072	318.73	345.211	347.064	340.275	342.135	330.879	322.572	322.216	329.561	288.522	285.856	286.127	287.862	334.51	332.556	335.839	323.841	220.415	218.552	217.041	216.724	54.2897	462.839	413.709	419.784	418.599	332.141	325.545	338.775	330.11	409.679	410.006	407.652	415.666
54.3789	304.017	306.065	304.068	322.465	174.626	178.475	179.862	181.427	129.654	135.806	136.711	136.534	312.475	319.454	320.293	318.171	344.716	346.576	339.598	341.394	330.439	322.115	321.821	328.875	288.152	285.41	285.817	287.256	334.18	331.832	335.053	323.191	219.984	218.208	216.824	216.466	54.3362	462.088	413.442	420.513	419.076	332.914	325.892	338.423	328.899	408.484	408.592	406.861	415.001
54.4255	302.942	304.442	302.554	320.679	173.884	177.436	179.576	180.83	129.228	135.429	136.121	135.954	312.453	318.701	319.626	317.278	344.07	345.716	338.886	340.808	329.816	321.331	321.252	328.29	287.299	284.777	285.733	286.881	333.062	331.07	334.423	322.93	219.458	218.103	216.41	216.279	54.3828	460.755	411.631	417.385	416.43	329.905	324.277	336.719	327.575	407.546	407.027	405.539	414.016
54.472	302.379	305.001	302.625	321.278	174.021	177.461	179.347	180.22	128.951	135.12	136.157	135.421	311.626	318.165	319.124	316.668	343.744	345.161	338.432	340.39	329.296	320.513	320.693	327.785	286.626	284.361	285.047	285.919	331.879	330.185	333.669	322.058	219.324	217.883	216.2	215.602	54.4293	460.496	412.051	417.96	417.695	330.721	324.782	337.203	328.056	407.493	407.658	405.423	413.169
54.5186	301.086	302.448	300.443	318.791	172.543	176.009	178.338	179.512	128.384	134.526	135.521	135.032	311.015	317.744	318.497	316.149	343.298	344.835	337.803	339.479	328.548	319.971	320.343	327.223	286.089	283.806	284.535	285.287	332.012	329.611	332.833	321.619	218.98	217.445	216.004	215.81	54.4758	459.224	409.706	415.344	414.676	327.882	322.429	334.727	326.308	405.641	405.736	403.97	411.877
54.5652	300.001	302.601	300.062	319.056	172.651	176.354	178.268	179.203	128.132	134.431	135.18	134.566	310.38	317.071	318.086	315.703	342.478	343.901	337.178	338.952	328.585	319.47	319.725	326.672	285.5	283.01	283.812	284.701	330.993	328.852	331.752	320.547	218.585	216.937	215.632	215.715	54.5223	458.358	409.935	416.747	415.936	329.683	323.404	335.424	326.648	405.067	405.541	402.729	411.571
54.6118	299.052	300.187	298.438	316.794	171.516	175.484	177.387	178.621	127.701	133.765	134.894	134.081	310.081	316.372	317.202	314.992	341.708	343.36	336.984	338.14	328.392	319.233	319.419	326.876	285.659	282.874	283.602	283.878	330.36	328.697	331.516	320.293	218.606	217.058	215.799	215.075	54.5689	456.885	407.728	413.772	412.982	326.755	321.305	333.261	324.544	403.256	403.337	401.439	409.573
54.6584	298.601	300.74	298.624	317.963	171.79	175.585	176.84	178.346	127.409	133.378	134.59	133.757	309.139	315.84	317	314.178	341.062	342.88	336.025	337.842	328.327	319.106	318.48	326.454	285.137	282.186	283.256	283.552	329.477	328.113	330.892	319.804	218.021	217.011	215.932	214.702	54.6154	456.328	407.849	414.686	414.228	328.095	321.649	334.555	324.798	402.685	403.135	399.751	407.461
54.705	297.395	298.789	296.504	315.52	170.408	173.927	175.727	177.447	126.867	133.016	134.035	133.359	308.878	315.05	316.496	313.617	340.38	342.188	335.398	337.558	327.023	318.986	318.795	325.925	284.125	281.46	282.618	283.645	329.315	327.552	330.831	319.454	218.025	216.617	214.934	214.635	54.6619	454.902	405.703	411.094	410.675	325.15	319.515	331.751	322.939	400.954	401.178	399.164	406.847
54.7516	296.619	298.822	296.844	315.593	170.749	174.593	176.399	177.432	126.58	132.872	134.075	133.044	308.115	314.553	315.437	313.014	339.629	341.472	335.093	336.838	327.073	318.385	317.89	325.712	283.346	281.116	281.912	282.489	328.539	326.498	329.523	319.011	217.715	216.697	214.617	214.113	54.7084	452.991	405.348	412.272	412.075	326.795	320.482	332.592	323.474	401.563	401.352	398.96	407.298
54.7981	295.037	296.707	294.647	313.104	169.403	173.537	175.326	176.837	126.089	132.059	133.337	132.492	307.369	313.461	314.991	312.727	339.589	341.142	334.249	336.254	327.078	318.097	317.948	325.524	283.358	280.822	281.694	282.088	328.034	325.748	329.379	318.141	217.917	216.277	214.347	213.616	54.755	451.483	402.864	409.426	408.101	323.259	317.195	329.873	321.28	399.003	398.313	397.043	404.896
54.8447	294.765	297.181	294.817	313.729	169.877	173.598	174.91	176.221	125.894	131.485	133.137	132.362	306.629	312.657	315.068	312.13	338.839	340.589	333.827	335.989	326.891	317.421	317.619	324.511	283.356	280.286	281.484	281.741	327.284	325.327	328.719	317.361	217.513	215.957	214.395	213.486	54.8015	451.135	403.671	409.764	408.779	324.147	317.862	330.649	321.462	398.212	399.042	396.533	405.086
54.8913	293.306	295.293	292.316	311.262	168.612	172.145	174	175.385	125.11	130.889	132.487	132.026	306.024	312.839	314.64	311.736	338.552	340.033	333.712	334.805	325.655	317.192	317.355	324.141	282.854	279.764	281.092	281.108	326.967	325.355	328.562	317.18	216.961	215.633	213.66	213.578	54.848	449.467	401.389	406.802	405.953	321.494	315.641	328.18	319.411	396.637	396.793	394.707	403.074
54.9379	292.344	295.101	293.135	312.153	169.147	172.4	174.093	175.164	125.117	131.33	132.151	131.736	305.844	312.148	313.959	311.131	338.416	339.665	333.789	334.661	325.889	316.973	316.302	323.788	282.761	279.282	280.485	280.15	325.657	323.678	327.647	315.889	216.603	215.488	213.713	213.266	54.8945	448.629	401.309	407.816	407.257	322.214	315.58	328.919	319.41	396.94	396.636	393.761	402.528
54.9845	291.235	292.982	291.188	309.718	167.751	171.207	172.93	174.491	124.417	130.738	131.795	130.863	305.028	311.64	313.074	309.832	337.177	338.537	332.1	333.905	324.78	316.231	316.384	323.316	281.54	278.861	280.318	279.858	325.759	323.143	326.948	316.106	216.619	214.934	213.536	212.638	54.9411	446.717	398.935	404.454	404.128	319.57	313.761	326.277	317.596	394.513	394.82	392.828	401.135
55.0311	290.9	293.422	291.653	310.684	167.852	170.923	172.746	173.815	124.354	130.556	131.393	130.755	304.326	311.613	312.034	309.308	336.831	338.18	331.749	333.507	324.952	315.955	316.314	323.23	280.731	278.166	279.76	279.114	324.948	321.928	326.242	315.127	216.089	214.285	213.099	211.971	54.9876	446.015	398.993	404.337	404.177	320.485	313.953	326.726	316.895	393.666	394.282	391.477	400.162
55.0776	289.508	291.491	289.218	308.083	166.404	169.849	171.552	172.725	123.839	129.867	130.688	130.236	303.532	310.602	311.211	308.955	336.072	337.593	331.125	332.64	323.802	315.642	315.51	322.399	280.057	277.885	279.01	278.863	324.416	321.846	325.829	314.238	215.934	214.593	212.738	212.175	55.0341	445.015	396.897	401.865	401.816	318.208	312.091	324.714	315.815	392.197	392.428	390.64	398.193
55.1242	289.184	291.712	290.06	309.029	166.97	170.58	171.9	173.165	123.318	129.659	130.65	130.025	302.98	309.762	311.125	307.792	335.368	336.854	329.785	331.647	323.712	314.577	314.494	322.714	279.521	276.921	277.773	278.159	323.622	321.155	324.901	313.271	215.492	214.055	212.413	211.895	55.0806	445.076	397.904	404.712	403.437	319.4	313.045	325.606	315.953	391.492	392.293	389.866	399.065
55.1708	287.756	290.089	287.5	306.015	165.369	169.073	170.636	171.944	122.704	129.128	130.15	129.48	302.059	309.08	310.42	307.084	334.439	335.932	330.026	331.304	322.201	313.816	314.62	321.457	278.914	277.146	277.752	278.246	322.992	320.577	324.845	312.884	215.366	213.735	212.316	211.822	55.1272	443.479	395.188	401.547	400.217	316.384	310.384	322.927	314.511	390.086	390.22	388.02	397.362
55.2174	287.055	289.971	287.611	307.636	166.154	169.428	171.199	171.976	122.783	128.909	129.936	129.252	302.004	308.535	309.965	306.81	334.111	335.409	328.548	330.04	322.67	314.319	313.278	321.428	278.315	275.693	277.002	277.575	321.955	320.102	324.451	312.106	215.349	213.51	212.047	211.41	55.1737	441.634	394.654	400.057	400.186	316.216	309.855	322.76	313.947	388.771	389.326	386.806	395.696
55.264	285.466	287.034	285.567	304.651	164.679	168.074	169.877	171.174	122.2	128.13	128.857	128.585	301.002	308.178	308.604	305.791	333.946	334.191	327.739	330.327	321.897	313.59	313.541	320.961	277.706	275.427	276.16	277.249	321.61	319.992	323.178	311.895	214.932	213.37	211.6	211.53	55.2202	440.067	392.538	397.489	397.078	314.167	308.417	320.686	312.432	387.431	387.41	385.619	394.455
55.3106	285.298	288.046	286.077	305.98	165.217	168.538	170.184	170.876	122.4	128.408	129.07	128.296	299.271	307.367	308.183	304.953	332.45	333.722	327.536	328.547	322.13	313.327	312.451	320.374	276.842	274.416	275.629	276.164	320.814	318.727	322.016	311.265	214.313	212.631	211.228	211.133	55.2667	440.446	393.769	400.149	399.426	315.836	309.541	321.544	312.988	387.491	387.865	384.957	393.575
55.3571	283.986	285.83	283.709	302.894	163.239	166.663	168.604	169.697	121.137	127.72	128.241	127.662	298.95	307.158	307.777	304.445	332.013	333.338	327.589	328.683	320.677	312.868	313.214	320.523	277.202	274.387	274.768	275.854	321.19	318.538	322.177	310.394	214.49	212.719	211.205	210.757	55.3133	438.521	390.613	396.315	395.518	312.777	306.903	319.469	311.183	385.28	385.428	383.006	392.074
55.4037	283.461	285.908	283.993	303.934	163.799	167.307	168.772	169.787	121.32	127.178	128.193	127.727	299.148	306.838	307.325	304.366	331.772	332.9	326.038	328.009	320.418	312.372	312.221	319.98	276.266	273.892	274.819	274.849	319.276	317.573	321.146	309.353	213.522	212.327	210.77	210.416	55.3598	437.772	390.779	397.371	397.238	314.586	306.851	319.783	309.503	384.263	384.074	381.703	391.499
55.4503	281.995	283.312	281.166	301.325	162.28	165.65	167.912	168.922	120.528	126.472	127.644	127.023	298.323	305.185	305.922	303.275	330.736	332.279	326.324	327.651	321.872	312.253	312.65	319.796	275.507	273.275	274.051	274.38	319.641	316.569	320.551	308.905	213.174	212.353	210.6	210.162	55.4063	435.585	388.105	394.296	393.497	311.418	304.906	317.726	308.392	382.947	382.342	380.633	389.683
55.4969	280.748	283.374	281.957	301.332	162.192	165.803	167.714	168.362	120.284	126.23	127.393	126.592	297.258	305.174	305.135	302.436	329.787	330.941	325.295	326.578	319.057	311.016	311.377	319.045	274.48	272.211	273.335	273.585	318.057	315.692	319.797	307.922	213.056	211.962	210.145	209.739	55.4529	435.378	388.586	394.541	394.121	312.822	305.668	317.747	308.338	382.72	382.216	379.5	388.596
55.5435	279.35	281.657	279.518	298.689	160.739	164.514	166.375	167.347	119.591	125.72	126.908	126.09	296.743	304.222	305.059	301.878	328.95	330.953	324.5	325.944	320.294	310.038	311.411	318.827	274.193	272.279	273.331	274.172	317.572	314.665	319.321	308.219	212.837	212.084	210.312	209.877	55.4994	433.536	385.859	391.549	390.885	309.616	303.294	315.568	306.645	381.157	380.629	378.319	387.483
55.5901	279.435	282.097	280.459	300.067	161.483	164.945	166.363	167.613	119.656	125.681	126.85	125.709	296.705	303.926	304.446	301.578	329.522	330.255	324.651	325.923	319	309.894	310.343	318.222	273.824	271.034	272.066	272.926	316.449	313.727	317.754	306.551	212.443	211.445	209.785	209.143	55.5459	433.305	386.521	392.809	392.054	310.628	303.753	316.131	307.155	379.971	379.968	377.482	386.566
55.6366	277.824	280.119	277.815	297.179	159.859	163.506	165.286	166.656	119.069	124.717	125.873	125.355	295.909	303.382	303.563	300.53	328.457	329.072	323.533	324.681	318.505	309.855	310.713	317.582	273.027	270.714	272.203	272.222	315.674	314.494	318.029	306.926	212.687	211.136	209.738	209.133	55.5924	431.144	384.197	389.829	389.056	307.957	302.093	314.147	305.488	378.345	378.44	375.707	385.264
55.6832	277.11	280.199	278.048	297.75	160.413	164.043	165.649	166.366	118.842	124.69	125.774	125.186	294.818	302.319	302.787	299.956	327.992	328.315	323.22	324.435	318.263	309.5	309.513	317.342	272.823	270.213	271.155	271.599	314.913	313.045	317.482	305.806	212.279	210.953	209.327	208.652	55.639	429.841	383.082	388.269	387.838	306.953	300.871	312.607	303.922	377.12	377.11	374.101	383.997
55.7298	275.837	277.731	275.532	294.671	158.609	162.517	164.359	165.271	118.235	123.775	125	124.487	294.612	301.479	301.965	299.286	327.126	327.889	322.252	323.611	317.703	309.381	309.804	316.571	272.229	269.993	271.234	271.468	315.266	312.189	316.018	305.287	211.991	210.733	209.311	208.852	55.6855	428.412	382.042	387.296	386.776	305.963	299.857	311.905	302.867	375.842	376.047	373.348	382.442
55.7764	274.778	277.927	275.23	295.458	158.805	162.551	163.937	164.71	117.918	123.534	124.656	123.613	293.747	301.187	301.545	298.762	326.327	326.995	320.757	322.338	317.258	308.614	308.536	315.791	271.628	268.995	269.602	270.389	313.666	311.044	314.754	303.953	211.485	210.676	208.702	208.11	55.732	427.388	382.286	388.147	387.154	305.935	299.66	311.496	302.032	374.579	374.375	372.325	380.518
55.823	273.379	275.778	273.276	292.479	157.611	161.189	162.701	163.972	117.1	122.92	124.027	123.409	292.706	299.957	300.933	298.276	325.361	326.026	320.608	321.758	317.603	307.971	308.419	315.511	270.875	268.48	269.162	270.419	312.879	310.547	315.371	303.506	211.398	210.26	208.7	207.988	55.7785	425.71	380.035	385.576	384.446	304.363	298.143	310.203	300.689	373.15	372.884	371.075	379.501
55.8696	272.715	275.344	273.433	293.712	157.993	161.456	162.93	163.756	116.945	123.258	123.949	123.527	292.041	299.713	300.689	298.066	325.28	326.016	320.298	321.39	316.739	307.473	308.365	315.516	270.291	267.903	268.063	269.367	311.986	309.721	313.663	302.541	211.032	209.794	208.196	207.61	55.8251	424.499	378.85	383.728	382.565	303.148	296.939	309.268	299.574	372.271	372.056	370.087	379.01
55.9161	271.609	273.526	271.019	291.213	156.787	160.049	161.848	162.924	116.441	122.211	123.386	122.715	291.43	299.036	299.735	296.621	324.441	325.457	319.822	320.595	316.037	307.418	307.914	315.102	269.694	267.313	268.164	268.62	311.481	308.937	312.817	302.588	210.634	209.786	207.748	207.675	55.8716	423.729	377.735	382.582	381.93	302.327	296.082	308.642	298.914	371.751	370.966	368.616	377.466
55.9627	272.061	274.269	272.533	292.186	157.537	160.738	162.082	163.272	116.591	121.931	122.912	122.509	291.243	298.499	298.527	296.26	323.865	324.831	318.66	319.752	315.337	307.015	307.028	314.437	269.133	266.478	267.159	268.058	310.459	308.435	312.364	301.728	210.284	209.196	207.56	206.821	55.9181	422.33	375.48	380.657	380.076	300.404	294.638	307.396	297.925	370.397	369.552	367.125	375.739
56.0093	270.053	271.534	269.544	289.2	155.719	158.908	160.807	161.993	115.504	121.154	122.435	121.817	290.233	297.384	297.845	295.395	322.963	324.307	317.706	318.833	315.137	306.478	306.986	313.754	268.5	266.718	266.547	268.041	310.111	307.741	312.036	300.867	209.847	209.292	207.131	207.084	55.9646	421.356	374.962	380.671	379.851	299.881	294.236	306.885	297.541	368.944	368.509	365.989	374.622
56.0559	269.013	271.426	269.57	290.014	155.834	159.153	160.47	161.54	115.036	121.01	122.127	121.266	289.261	296.313	297.19	294.178	322.185	323.025	316.926	318.45	314.419	305.914	305.898	313.223	268.243	265.965	265.856	266.985	308.812	306.94	310.528	299.933	209.399	208.683	206.617	206.55	56.0112	419.55	372.665	377.976	376.85	297.441	291.927	304.591	295.667	366.483	366.043	363.902	372.532
56.1025	268.018	269.551	267.527	286.907	154.262	157.588	159.45	160.857	114.372	120.273	121.322	120.728	288.345	295.716	296.326	293.366	321.196	322.12	316.369	317.315	313.743	305.671	306.006	312.827	267.401	264.547	265.771	266.282	308.531	306.425	310.093	299.217	209.366	208.576	206.804	206.565	56.0577	418.526	372.745	378.517	376.74	297.884	292.028	303.935	295.014	365.335	365.079	362.856	371.484
56.1491	267.347	270.157	267.973	288.525	155.199	158.197	159.297	160.995	114.845	119.957	121.278	120.511	287.124	294.968	295.283	292.463	319.971	321.385	314.861	316.274	313.062	304.831	304.611	311.946	266.86	264.009	265.141	265.607	307.765	305.622	309.288	298.546	209.293	208.092	206.373	205.857	56.1042	416.973	370.294	375.881	374.27	295.673	290.514	302.254	293.52	364.202	363.9	362.046	370.475
56.1957	265.403	267.579	265.149	285.165	153.254	156.59	158.133	159.651	113.897	119.426	120.396	120.029	286.812	294.055	294.751	291.538	319.523	321.069	314.813	315.888	312.658	304.287	304.544	311.024	266.063	263.383	264.715	264.835	306.693	304.713	308.717	298.048	209.265	208.195	206.152	205.847	56.1507	416.268	371.022	376.152	375.989	296.317	290.606	302.711	293.436	363.484	363.645	361.302	370.219
56.2422	264.96	267.76	266.931	286.577	153.617	157.197	158.788	159.978	113.615	119.519	120.324	119.471	286.838	293.541	294.683	291.153	318.891	320.026	313.877	315.238	312.085	303.648	304.074	310.925	265.08	262.74	263.208	263.678	305.508	303.488	307.052	296.67	208.335	207.586	205.792	205.283	56.1973	413.864	368.409	373.368	372.314	293.083	287.944	300.511	292.121	361.792	361.417	359.55	368.191
56.2888	263.503	265.112	264.144	283.328	151.836	155.242	157.163	158.552	112.832	118.722	119.603	119.112	285.636	292.949	293.083	290.458	318.472	319.095	313.461	314.497	311.038	303.202	303.555	310.685	264.593	262.019	262.745	263.421	305.289	302.839	306.196	296.066	207.865	207.016	205.12	205.007	56.2438	414.098	368.673	374.565	373.674	294.368	288.55	300.905	291.852	360.948	360.707	358.635	367.418
56.3354	262.34	265.498	263.805	283.982	152.423	155.393	156.852	158.2	112.312	118.374	119.62	118.793	284.595	291.93	292.459	289.722	317.624	318.928	312.895	314.355	310.241	302.726	303.24	309.837	263.826	261.402	262.189	263.05	304.499	302.205	305.507	295.063	207.709	206.479	204.747	204.614	56.2903	412.249	366.386	370.92	369.766	291.146	285.199	298.119	289.352	358.829	358.412	357.06	365.306
56.382	260.977	263.36	261.411	280.987	150.781	153.989	155.818	157.217	111.684	117.55	118.83	118.225	283.585	291.15	291.982	288.592	316.468	318.192	312.236	313.481	309.478	302.518	303.01	309.322	263.162	260.848	261.771	262.151	303.938	301.545	305.252	294.352	207.556	206.198	204.796	204.339	56.3368	411.043	366.332	371.6	370.284	292.738	286.756	298.638	289.385	358.755	357.879	355.826	365.038
56.4286	261.021	263.516	262.408	282.674	151.273	154.6	155.816	157.439	111.957	117.467	118.604	118.038	283.246	290.875	291.59	288.089	315.967	317.719	311.546	312.605	309.317	301.918	302.202	308.927	262.816	260.263	260.785	261.247	302.854	300.526	304.297	293.253	207.056	205.993	204.548	203.954	56.3834	408.978	363.692	368.59	367.279	289.344	284.409	296.047	287.536	356.441	355.138	353.445	363.326
56.4752	259.215	261.058	259.029	279.183	149.611	153.178	154.536	156.287	111.058	116.849	118.075	117.303	282.636	290.143	290.77	287.518	315.649	316.72	311.217	311.768	309.357	301.302	301.666	308.473	262.118	259.678	259.993	260.801	302.197	299.629	303.196	292.447	206.549	205.68	204.281	203.845	56.4299	408.82	364.114	369.703	368.572	290.273	285.005	297.078	287.69	355.661	355.444	352.587	362.124
56.5217	259.245	262.188	261.354	281	150.786	153.36	154.641	156.446	110.821	116.537	117.702	116.834	281.574	289.186	290.155	286.553	314.617	315.468	310.107	310.905	308.581	300.77	301.144	308.287	261.304	258.771	259.423	260.271	301.303	298.727	302.463	291.752	206.496	205.198	203.765	203.431	56.4764	406.736	361.303	366.057	364.925	287.043	281.48	294.122	285.331	352.989	352.886	351.187	359.702
56.5683	257.34	259.69	258.262	277.449	149.114	152.049	153.828	155.457	110.508	115.892	117.06	116.474	280.532	288.354	289.129	285.621	313.507	314.754	309.474	310.405	307.796	300.216	300.855	307.691	260.68	258.205	259.093	259.588	300.325	297.753	301.937	290.932	206.33	205.019	203.497	202.992	56.523	405.47	360.61	366.208	365.385	287.987	282.639	294.636	285.736	353.204	353.041	350.825	359.785
56.6149	257.016	259.884	257.901	277.47	148.812	151.815	153.577	154.653	110	115.386	116.47	115.933	279.344	286.896	288.046	284.677	312.35	313.658	308.705	309.484	307.291	299.863	300.433	306.973	259.702	257.682	258.19	258.769	299.337	296.636	300.674	289.858	205.727	204.807	203.205	202.744	56.5695	403.872	358.289	363.693	362.027	284.734	280.346	292.248	284.06	351.223	351.02	348.8	357.369
56.6615	255.057	257.422	255.406	274.959	147.585	150.754	152.543	153.676	109.291	114.848	115.997	115.383	278.669	285.865	286.998	283.811	311.903	312.613	307.618	308.538	306.842	299.208	300.037	306.354	259.111	256.901	257.496	258.079	298.574	295.646	299.643	288.995	205.432	204.381	202.692	202.447	56.616	403.517	358.672	364.697	363.455	286.905	280.916	292.899	283.475	350.598	350.236	348.222	356.734
56.7081	253.767	256.642	254.619	273.875	146.816	150.102	151.705	153.024	108.737	114.438	115.303	114.956	278.046	285.204	286.07	282.979	311.62	312.344	306.943	308	306.281	298.535	299.54	305.649	258.47	255.888	256.895	257.431	298.003	294.866	298.897	288.254	205.4	204.006	202.415	202.16	56.6625	401.232	355.883	361.032	359.729	283.271	278.204	290.549	281.408	348.333	348.036	346.167	354.884
56.7547	252.599	254.887	253.375	272.922	146.007	149.675	150.92	152.749	108.325	113.958	114.697	114.377	277.402	284.657	285.211	282.311	310.555	311.789	306.089	307.504	305.74	298.331	298.69	305.104	257.595	255.084	255.733	256.736	296.89	294.094	297.645	287.157	205.137	203.615	202.05	201.58	56.7091	401.413	356.377	362.804	362.271	284.97	279.478	291.169	281.989	348.823	348.318	345.783	354.532
56.8012	251.244	252.242	250.742	270.166	144.524	148.63	149.825	152.126	107.949	113.333	114.301	113.772	276.874	284.176	283.999	281.6	309.654	310.516	305.096	306.669	305.328	298.066	298.135	304.486	257.038	254.641	255.106	256.177	296.078	293.443	296.852	286.708	204.824	203.41	201.834	201.11	56.7556	399.256	353.278	358.565	358.102	281.139	276.477	288.2	279.347	345.673	345.699	343.635	352.102
56.8478	251.099	253.584	251.688	271.042	145.322	148.805	150.082	151.82	107.813	113.169	113.925	113.543	275.94	283.018	283.176	280.655	308.91	309.808	304.263	305.529	304.902	297.496	297.538	304.056	256.068	253.922	254.279	255.254	295.23	292.288	295.945	285.873	204.366	202.95	201.422	200.77	56.8021	398.275	353.567	359.6	358.806	283.087	276.927	288.502	279.96	345.722	345.459	342.909	352.096
56.8944	249.378	251.554	249.406	268.877	144.275	147.87	149.138	150.426	106.909	112.337	113.328	112.856	274.989	282.48	282.577	280.063	308.051	309.476	303.993	304.829	304.432	296.897	297.251	304.157	255.822	254.088	253.959	254.856	294.546	291.861	295.898	285.675	204.138	202.685	200.88	200.679	56.8486	396.34	350.803	356.347	355.183	279.765	274.407	286.309	277.717	343.151	343.066	341.282	349.722
56.941	248.043	250.344	248.446	267.61	143.712	147.23	148.36	149.644	106.348	111.904	112.9	112.409	274.065	281.792	281.943	279.375	307.251	308.462	303.345	303.912	304.479	296.415	296.733	303.609	255.47	253.16	253.401	254.089	293.507	291.381	294.968	284.566	203.68	202.278	200.866	200.236	56.8952	395.742	351.235	357.863	356.568	280.818	274.964	286.23	277.58	342.847	342.788	339.999	348.518
56.9876	247.169	249.424	247.504	266.868	142.956	146.216	147.694	149.204	105.926	111.576	112.389	112.078	273.404	280.672	281.232	278.367	305.936	307.428	302.616	303.223	304.723	296.036	296.208	302.57	254.567	252.247	252.624	253.285	292.689	290.825	294.019	283.646	203.175	201.931	200.684	200.165	56.9417	394.083	348.448	354.497	353.34	277.632	272.283	283.804	275.401	340.411	340.34	338.063	346.18
57.0342	246.244	248.57	246.696	266.391	142.594	145.63	147.243	148.693	105.643	111.151	111.971	111.564	272.359	279.656	280.24	277.382	305.149	306.757	301.913	302.747	302.859	295.318	295.625	302.02	253.688	251.686	251.586	252.368	291.623	289.629	292.956	282.823	202.776	201.759	200.369	199.678	56.9882	393.019	348.944	355.124	353.782	278.952	273.007	284.537	275.243	339.885	340.116	336.793	345.135
57.0807	244.765	246.505	244.209	263.339	141.15	144.412	145.953	147.763	104.949	110.481	111.529	111.028	271.31	278.624	279.073	276.541	304.761	305.907	301.139	301.871	301.209	294.852	294.972	301.839	252.937	250.445	251.332	251.736	290.519	288.65	291.413	281.446	202.282	201.375	200.012	199.782	57.0347	390.635	345.846	351.233	349.805	275.668	270.055	282.115	273.004	337.573	337.66	335.199	343.492
57.1273	244.064	246.625	245.019	264.487	141.512	144.633	146.126	147.733	104.944	110.171	111.17	110.607	270.799	277.942	278.152	275.402	303.978	304.603	299.831	300.431	301.332	294.011	294.25	301.2	251.764	249.517	249.903	250.204	288.362	287.044	289.915	279.487	201.673	200.88	199.438	198.924	57.0813	390.443	346.275	351.736	351.422	276.524	271.095	282.32	273.302	337.18	337.111	334.696	343.908
57.1739	242.138	244.017	242.212	260.886	139.566	142.892	144.737	146.462	103.997	109.66	110.525	109.879	269.934	276.894	277.151	274.629	302.989	303.589	299.558	299.48	301.608	293.286	294.495	300.487	251.414	248.724	249.339	250.162	288.616	286.456	290.011	279.556	201.999	200.616	199.005	198.59	57.1278	387.886	343.529	348.897	347.64	273.571	268.415	280.307	271.045	335.195	335	333.233	341.617
57.2205	242.159	244.418	242.882	262.178	140.487	143.678	144.915	146.563	103.976	109.37	110.294	109.516	268.808	276.093	276.098	273.626	301.811	302.798	298	298.344	300.906	292.681	293.129	299.776	250.318	247.667	248.378	249.325	287.57	285.356	288.758	278.259	201.195	199.958	198.57	198.009	57.1743	387.686	343.83	350.679	349.73	275.352	269.065	281.027	271.388	334.768	335.33	331.58	340.526
57.2671	240.442	241.774	239.749	258.902	138.721	142.11	143.657	145.446	103.345	108.786	109.746	108.978	268.187	275.595	275.492	272.605	301.199	302.867	297.577	298.164	300.103	292.426	293.063	299.487	249.994	247.4	248.264	248.821	287.163	284.984	287.937	277.394	201.108	200.067	198.259	197.993	57.2208	385.429	341.245	346.942	345.97	271.59	266.67	278.233	268.985	332.457	332.694	330.387	338.169
57.3137	240.672	242.556	240.908	260.554	139.176	142.276	143.943	145.094	103.154	108.407	109.188	108.467	266.985	274.694	275.006	271.737	300.583	301.879	296.948	297.865	299.447	292.059	292.714	298.72	249.405	246.912	247.377	247.463	285.894	283.382	286.505	275.825	200.479	199.829	197.536	197.365	57.2674	385.135	342	348.279	347.355	273.167	267.323	278.83	268.822	332.581	332.577	329.563	337.802
57.3602	238.837	240	237.977	257.104	137.309	140.237	142.624	143.877	102.207	107.775	108.66	107.888	266.613	273.471	274.055	271.492	299.818	300.851	296.181	296.768	299.233	291.808	292.008	298.159	248.576	246.009	246.758	247.224	285.393	283.66	286.415	275.977	200.369	199.209	197.625	197.244	57.3139	382.49	338.744	344.541	343.531	269.474	264.47	276.179	266.924	329.382	329.666	327.854	335.786
57.4068	238.565	240.663	238.899	258.889	138.314	141.468	142.944	144.514	102.096	107.386	108.661	107.74	265.898	273.325	273.679	270.538	299.312	300.511	295.555	296.215	297.885	291.081	291.304	297.869	247.963	245.519	246.177	246.806	284.266	282.903	285.556	275.049	200.189	198.946	197.619	196.837	57.3604	381.872	338.658	345.355	344.547	271.134	265.044	277.149	267.745	330.548	329.969	326.856	335.53
57.4534	236.702	237.85	235.862	255.194	135.954	139.274	141.053	142.815	101.106	106.501	107.542	107.018	264.29	271.897	272.211	269.365	297.558	299.616	294.697	294.905	296.882	290.133	291.514	297.026	246.827	244.427	245.482	245.729	283.138	281.211	284.468	273.724	199.72	198.456	196.952	196.998	57.4069	379.913	336.176	341.651	340.811	267.798	262.42	273.811	265.352	327.545	327.237	325.026	332.831
57.5	235.722	237.942	236.597	255.683	136.439	139.459	141.364	142.194	100.676	106.392	107.239	106.394	263.668	270.423	271.402	268.279	296.873	298.368	293.72	294.366	297.154	289.117	289.833	297.006	245.925	242.47	243.927	244.36	281.285	279.746	282.534	272.246	199.085	198.131	196.498	195.994	57.4535	379.574	337.419	343.622	342.574	269.416	262.976	274.946	265.057	326.707	327.007	323.977	331.5
57.5466	234.305	236.196	234.16	252.95	134.997	138.162	140.193	141.681	99.9022	106.002	106.82	106.07	263.078	269.767	270.712	267.547	296.12	297.326	292.858	293.091	296.951	289.119	289.786	296.379	244.933	242.842	243.292	244.378	281.572	279.35	282.465	271.928	199.068	198.143	196.438	195.791	57.5	377.354	334.408	340.282	338.631	265.703	260.145	271.966	263.03	324.575	324.402	322.1	329.719
57.5932	233.966	236.388	234.896	254.399	135.707	138.924	140.7	141.586	100.492	106.098	106.942	106.178	262.435	269.287	269.671	266.928	294.972	296.895	291.798	292.632	295.129	287.98	288.504	295.297	243.678	241.876	242.713	243.454	280.268	277.915	280.83	270.597	198.479	197.45	196.468	195.457	57.5465	376.27	334.057	341.22	339.758	266.873	261.389	272.799	263.657	324.575	324.452	320.987	328.892
57.6398	232.171	233.935	232.235	251.162	133.783	137.298	139.086	140.278	99.3747	105.019	106.178	105.307	261.038	267.544	268.699	265.666	293.998	295.968	290.985	291.993	294.486	287.895	289.121	295.159	243.912	241.238	241.86	242.572	279.049	277.494	280.24	270.989	198.163	197.504	195.627	195.513	57.5931	374.193	331.476	337.331	335.868	263.476	258.431	270.018	261.369	321.765	321.435	319.386	327.464
57.6863	231.42	234.19	232.973	252.08	134.742	137.731	139.472	140.85	99.1625	105.175	105.845	104.961	260.804	267.626	267.379	264.285	293.509	294.722	289.834	291.071	294.424	287.75	287.551	294.415	243.048	240.23	241.134	241.666	278.332	276.298	278.654	268.946	197.312	196.713	195.103	194.497	57.6396	373.794	331.013	337.055	336.236	264.182	257.886	269.606	260.536	319.933	319.848	317.882	326.157
57.7329	229.738	231.91	230.136	248.781	132.667	136.128	137.9	139.367	98.1134	104.152	104.895	104.519	259.502	267.127	267.135	264.109	292.9	293.953	289.964	290.399	293.873	286.655	287.628	293.698	242.207	239.849	240.819	241.409	277.175	275.222	278.323	268.256	197.722	196.435	194.946	194.11	57.6861	371.717	328.444	333.829	332.621	261.037	255.752	267.533	258.768	318.377	318.026	316.098	324.552
57.7795	229.53	231.936	230.36	249.302	132.91	136.404	137.654	139.656	98.2575	103.593	104.957	103.749	259.227	265.915	266.726	263.996	292.56	293.837	289.061	289.836	293.315	286.628	286.892	293.663	241.562	239.015	239.848	240.499	276.017	273.396	276.939	266.835	196.67	195.721	194.411	193.573	57.7326	371.182	328.955	334.377	334.492	261.961	256.193	267.937	258.711	317.212	317.031	314.7	323.148
57.8261	228.445	229.809	227.734	246.477	131.455	134.762	136.474	138.201	97.4295	102.844	103.8	102.931	258.003	264.826	264.91	261.719	291.268	292.244	288.139	288.341	293.521	285.925	286.937	292.304	240.476	238.329	238.862	239.209	275.188	273.024	275.913	266.03	196.522	195.544	193.956	193.432	57.7792	369.434	326.074	331.708	330.979	258.987	253.914	265.636	256.958	315.803	315.35	313.457	321.614
57.8727	227.774	230.457	228.409	248.19	132.198	135.094	136.765	138.115	97.5821	102.385	103.558	102.886	256.542	263.25	264.138	261.469	290.884	291.449	287.496	287.348	291.591	285.308	285.543	291.468	239.514	237.149	237.359	237.765	273.825	271.446	274.385	264.4	195.906	194.904	193.307	192.872	57.8257	369.218	326.509	333.189	331.436	260.618	254.901	265.637	257.088	315.34	315.028	312.601	320.465
57.9193	226.558	227.91	225.72	245.102	130.59	133.581	135.574	136.925	96.6924	101.916	103.184	102.14	255.907	262.564	263.078	260.526	290.188	290.122	286.145	286.792	291.698	284.191	285.53	290.903	239.286	236.208	237.022	237.725	273.375	271.484	274.381	264.619	195.91	194.899	193.482	192.654	57.8722	366.947	323.887	329.732	328.215	257.337	252.27	263.174	255.242	313.239	313.111	311.151	318.839
57.9658	226.532	228.925	227.081	246.836	131.407	134.386	135.581	136.864	96.6499	101.801	103.055	102.478	255.387	261.747	262.028	259.066	288.701	289.356	285.522	285.342	291.2	283.623	283.931	290.77	237.548	235.486	236.019	236.616	271.91	269.778	273.182	263.326	195.568	194.469	193.01	192.413	57.9187	366.679	325.042	331.211	329.35	257.869	252.109	263.017	254.642	312.313	312.629	310.144	318.303
58.0124	224.58	226.368	223.901	242.951	129.709	132.464	134.131	135.755	95.9518	100.805	101.873	101.397	253.701	260.516	261.071	258.364	287.348	288.781	283.987	284.555	290.591	283.487	284.379	289.426	237.106	235.236	235.425	236.413	271.028	269.363	272.556	262.646	195.155	194.125	192.334	192.159	57.9653	364.207	321.693	327.747	326.632	255.654	250.49	261.588	253.445	311.019	311.251	308.812	316.936
58.059	224.24	226.07	225.125	244.116	129.931	132.75	134.546	135.466	95.219	100.73	101.612	101.062	252.927	259.906	260.507	257.986	287.311	287.814	283.563	283.728	290.159	282.807	282.954	289.743	236.478	234.497	234.981	235.854	270.159	268.38	272.005	261.36	194.778	193.35	192.097	191.624	58.0118	363.147	320.702	326.922	326.281	255.064	249.793	260.467	252.394	309.776	309.447	307.581	315.332
58.1056	222.697	223.556	222.369	241.168	128.348	131.556	132.846	134.686	94.7806	100.048	101.126	100.463	252.07	258.892	259.026	256.408	286.182	287.629	282.677	283.082	289.626	282.491	283.179	288.866	235.781	233.847	234.374	235.026	269.563	267.315	270.556	260.544	194.665	193.187	191.872	191.369	58.0583	360.952	318.97	324.929	324.148	253.846	248.523	259.263	251.119	308.011	307.941	305.9	313.965
58.1522	222.148	224.74	223.18	243.158	129.179	132.51	133.551	134.809	95.0112	99.9575	100.555	100.012	251.288	257.406	257.895	254.698	284.774	286.062	281.444	281.759	288.547	281.366	281.514	287.729	234.524	232.346	232.818	233.576	267.789	265.78	269.191	259.153	194.497	192.911	191.267	190.937	58.1048	359.837	317.995	323.714	322.967	252.927	247.707	258.5	250.209	306.72	307.028	304.688	312.799
58.1988	220.722	222.331	220.229	239.627	127.124	130.662	132.124	133.631	93.8166	99.3428	99.8158	99.3041	250.204	256.805	256.85	253.918	284.031	285.256	280.726	281.216	287.578	280.697	281.684	287.364	233.703	231.841	232.369	232.82	266.735	265.063	268.234	258.292	193.533	192.227	191.454	190.545	58.1514	359.286	316.771	322.818	322.024	252.049	246.796	257.579	249.163	305.407	305.741	303.495	311.376
58.2453	220.417	222.656	220.129	240.037	127.369	130.327	131.661	133.22	93.7662	98.91	100.172	99.3639	249.578	257.243	257.469	254.305	284.159	284.767	280.151	281.441	287.747	280.737	280.786	286.577	232.75	230.889	231.179	231.695	265.51	264.113	266.282	256.977	192.948	191.647	190.628	190.058	58.1979	357.237	314.704	320.768	319.366	250.179	245.021	255.989	247.535	303.591	303.408	301.367	309.481
58.2919	218.82	220.085	217.349	236.973	125.768	128.894	130.641	132.452	92.9137	98.1307	99.2363	98.3396	248.19	255.335	255.364	252.708	282.396	283.509	279.213	279.396	287.651	279.951	280.415	286.445	232.246	230.139	230.911	231.218	264.324	263.184	266.118	256.684	193.016	191.424	190.206	190.037	58.2444	355.846	313.834	319.667	318.245	249.209	244.492	255.335	246.808	302.449	301.81	300.292	308.049
58.3385	217.914	220.514	218.566	238.143	126.215	129.864	131.087	132.067	92.6993	98.1748	99.1262	98.1542	247.02	254.274	254.408	251.171	281.035	282.284	278.073	277.933	286.738	278.948	280.001	285.187	231.607	229.315	230.025	230.147	263.427	261.522	264.137	255.003	192.505	190.918	189.834	189.196	58.2909	354.504	312.656	318.268	316.737	248.219	243.515	254.307	245.843	300.872	300.279	298.584	306.203
58.3851	216.633	218.352	216.251	235.334	124.521	128.064	129.86	130.957	91.9653	97.3725	98.3765	97.6342	246.088	252.952	253.902	250.258	279.882	281.154	277.055	276.99	285.129	278.618	279.396	284.647	230.654	228.42	229.471	230.11	262.938	260.545	263.573	253.715	192.001	191.144	189.376	189.047	58.3375	354.095	312.418	317.904	316.601	248.173	243.08	253.366	245.238	300.166	299.456	296.831	304.948
58.4317	216.648	218.526	217.1	237.323	125.466	128.484	130.176	131.312	92.1431	97.3041	98.4934	97.1316	246.473	252.526	253.361	250.291	279.259	280.739	276.793	276.751	285.262	277.938	278.183	284.112	229.562	227.182	228.125	228.854	261.582	259.369	262.395	252.55	191.518	190.267	188.881	188.623	58.384	351.567	309.436	313.864	312.612	244.664	240.349	250.597	243.342	297.959	297.844	295.732	303.667
58.4783	215.137	216.485	214.993	233.99	123.907	126.83	128.816	130.027	91.1029	96.6141	97.3325	96.7025	244.629	251.15	251.737	248.352	278.599	279.962	275.768	275.728	283.806	277.064	277.46	283.25	228.787	226.322	227.267	228.081	260.897	258.557	261.362	251.834	190.964	190.088	188.594	188.342	58.4305	350.57	309.204	314.868	313.007	245.554	240.028	251.312	242.828	296.933	296.647	294.428	302.808
58.5248	214.775	217.082	216.029	235.109	124.98	128.027	128.885	130.666	91.3081	96.5104	96.9601	96.5431	243.18	249.792	250.589	247.387	277.572	278.545	274.808	274.839	283.234	276.278	276.852	282.244	227.713	225.213	225.99	226.24	258.602	256.378	259.515	249.965	190.105	189.138	187.71	187.422	58.477	348.466	307.051	312.212	309.942	242.599	237.669	249.167	241.691	295.562	295.02	293.261	300.618
58.5714	213.074	214.547	213.212	231.207	122.811	126.305	127.276	129.109	90.4136	95.6072	96.3272	95.7812	242.203	248.442	249.76	246.542	276.479	277.689	273.838	273.88	283.068	275.844	276.747	281.494	227.234	224.963	225.015	225.734	258.263	256.041	259.115	249.155	190.034	188.985	187.31	187.265	58.5236	348.565	307.804	313.399	312.374	244.568	239.329	250.545	241.599	295.077	295.469	292.906	299.753
58.618	212.312	214.457	213.169	231.818	122.923	125.856	127.502	128.746	90.1454	95.2804	96.1446	95.2813	241.006	247.409	248.312	245.238	274.554	276.247	271.582	272.815	283.198	275.202	275.343	281.348	226.393	223.961	224.55	224.569	256.912	254.709	257.858	247.949	189.867	188.421	186.941	186.751	58.5701	345.819	304.198	308.948	307.165	240.972	236.194	248.105	239.819	292.503	292.884	290.905	297.858
58.6646	210.965	212.331	211.13	229.455	121.545	124.392	126.195	127.864	89.4726	94.5	95.5406	94.7469	240.068	246.562	247.366	244.497	274.165	275.77	271.29	271.656	282.231	274.353	274.803	280.604	225.372	223.082	223.699	224.265	256.317	254.529	257.183	247.88	189.278	188.249	187.027	186.39	58.6166	345.651	304.481	310.564	308.918	242.026	236.338	247.389	238.821	291.226	291.6	289.63	296.994
58.7112	211.047	213.167	212.666	231.961	122.637	125.57	126.674	128.485	89.6936	94.3607	95.5704	94.8464	239.391	245.769	246.428	243.471	273.198	274.576	270.607	270.724	279.909	273.596	274.05	280.085	224.409	222.179	222.778	223.591	255.458	253.298	256.224	246.634	188.806	187.854	186.445	185.87	58.6632	343.776	302.315	307.436	305.383	239.046	233.675	245.306	237.349	289.227	289.901	288.261	295.781
58.7578	209.104	210.764	209.33	228.389	120.695	123.75	125.261	126.994	88.6835	93.5818	94.5295	94.0935	238.294	244.911	245.317	242.495	272.342	274.149	269.918	269.863	279.046	273.375	273.911	279.533	223.784	221.584	222.339	222.525	254.221	252.325	255.211	245.92	188.685	187.189	186.5	185.876	58.7097	343.354	303.161	308.876	307.697	241.315	235.739	245.907	237.613	289.804	289.79	286.888	295.256
58.8043	208.914	211.345	210.154	229.377	121.517	124.508	126.071	127.553	89.1923	93.8162	94.3033	94.2674	238.111	245.01	245.095	242.11	271.486	272.83	268.745	268.974	278.351	272.783	272.994	278.67	222.793	220.783	221.529	221.724	253.057	251.113	253.734	244.906	188.094	186.752	185.739	185.083	58.7562	341.178	300.373	305.126	303.861	237.816	233.031	243.224	235.631	287.329	287.376	284.525	293.261
58.8509	207.563	209.177	207.503	225.975	119.857	123.011	124.473	126.066	87.9421	92.8588	93.762	93.3072	236.568	243.231	243.612	240.641	270.772	271.659	267.59	267.96	277.597	271.925	272.378	277.967	221.651	219.475	220.29	221.007	251.829	249.663	252.704	243.845	187.581	186.332	185.233	184.539	58.8027	340.762	300.535	305.944	304.995	238.304	232.816	243.242	234.85	286.154	286.503	284.382	292.201
58.8975	207.144	209.489	207.873	227.565	120.398	123.16	124.29	125.653	87.562	92.3373	93.1985	92.5723	235.363	241.575	242.163	239.79	269.741	270.979	266.781	267.027	276.826	270.797	271.372	277.023	220.407	218.375	219.183	219.693	250.594	248.527	251.908	242.48	187.025	186.082	184.884	184.256	58.8493	338.875	298.191	303.153	301.772	235.716	231.024	241.342	234.112	284.401	285.25	283.346	290.576
58.9441	205.547	207.214	205.364	224.502	118.851	121.868	123.367	124.703	87.0558	91.5825	92.6454	92.3071	234.282	240.69	241.03	238.16	268.777	269.706	266.042	266.093	276.463	270.037	270.802	276.199	219.469	217.472	218.141	218.986	249.813	247.881	250.97	241.42	186.686	185.698	184.62	184.048	58.8958	338.686	299.235	305.32	303.494	237.527	231.925	242.464	234.043	284.466	284.512	282.483	289.475
58.9907	205.158	207.491	206.229	226.069	119.555	122.108	123.49	124.589	86.9401	91.4508	92.2089	91.7785	233.046	239.7	240.047	236.89	267.586	268.742	264.983	265.204	276.046	269.332	269.914	275.227	218.687	216.5	217.034	218.132	248.236	246.531	249.372	240.037	186.353	185.008	183.862	183.525	58.9423	336.513	296.329	301.726	300.174	234.339	229.423	239.975	231.859	282.248	282.257	280.645	288.332
59.0373	203.719	205.328	203.584	222.511	117.916	120.803	122.322	123.792	86.2887	91.1139	91.7789	91.045	231.916	238.73	239.095	236.187	266.276	267.896	264.39	264.148	275.264	268.871	269.303	274.67	217.791	215.996	216.282	216.955	247.036	245.14	247.793	238.409	185.863	184.583	183.164	182.798	58.9888	335.998	296.679	302.429	300.841	235.319	229.538	240.021	231.925	281.458	281.12	279.024	286.325
59.0839	203.412	205.605	203.856	223.492	118.057	120.684	121.963	123.16	85.6512	90.7294	91.4854	91.0145	231.127	238.053	238.37	235.251	265.803	266.899	263.259	263.057	274.676	267.998	268.443	273.687	216.861	214.95	215.479	215.848	246.027	243.806	246.727	237.25	185.263	183.995	182.524	182.347	59.0354	333.686	294.269	299.197	297.386	231.811	226.865	237.586	230.445	279.738	279.847	277.898	285.603
59.1304	202.061	203.637	201.915	220.931	116.855	119.862	121.206	122.467	85.1728	90.2918	90.9831	90.5327	230.38	236.854	237.391	234.149	265.079	266.312	262.538	262.266	274.103	267.609	267.912	272.969	216.273	213.993	214.697	215.278	244.876	242.591	245.778	236.464	184.639	183.468	181.83	182.075	59.0819	333.208	294.342	299.886	299.047	233.542	228.039	238.482	230.732	280.262	279.222	277.375	284.708
59.177	201.606	203.923	201.79	220.823	116.635	119.673	120.989	122.37	85.1701	89.9392	90.7201	90.0801	229.501	235.958	236.566	232.888	263.821	265.364	261.638	261.05	273.065	267.108	267.715	272.753	215.805	213.505	214.057	214.92	244.201	242.1	244.71	235.812	184.315	183.228	181.649	181.59	59.1284	330.681	291.327	296.506	295.373	230.225	225.161	236.013	228.753	277.968	278.005	276.171	283.044
59.2236	200.483	202.29	200.434	219.38	115.844	118.881	120.328	121.91	84.7494	89.4341	90.3497	89.7883	228.288	234.854	235.335	231.799	262.887	264.1	260.227	260.155	272.067	265.845	267.037	271.87	214.849	212.607	213.255	213.864	243.052	241.192	243.823	234.45	184.047	182.82	181.322	180.857	59.1749	330.601	291.784	297.771	296.526	231.946	226.51	237.175	229.535	278.164	277.808	275.079	283.112
59.2702	199.921	202.493	200.426	219.591	115.554	118.687	119.899	121.295	84.2823	89.1444	89.8731	89.1843	226.942	233.25	233.975	230.653	262.073	263.28	259.56	259.445	271.507	265.34	266.074	270.937	213.623	211.336	211.906	212.718	241.418	239.363	242.393	232.871	183.457	182.074	180.963	180.417	59.2215	328.263	289.041	294.178	292.767	228.355	223.379	234.405	226.703	275.057	275.039	273.257	280.756
59.3168	198.555	200.28	198.58	217.6	114.609	117.889	119.233	120.451	83.7507	88.5782	89.2342	88.5723	225.952	232.221	232.805	229.78	261.03	262.743	258.791	258.753	271.124	265.146	265.322	270.282	212.659	210.568	210.812	211.744	240.266	238.023	240.843	231.885	182.627	181.333	180.371	179.684	59.268	327.84	289.528	294.769	293.79	229.197	224.451	234.873	226.654	274.579	274.039	272.337	279.527
59.3634	197.81	199.053	197.701	216.342	114.064	117.22	118.603	119.941	83.3768	88.0388	88.6287	88.1883	225.418	231.657	231.786	229.087	259.97	261.826	257.98	258.385	270.579	264.422	264.858	269.268	211.931	209.779	210.064	210.777	239.309	237.232	240.279	230.925	182.189	180.968	179.968	179.282	59.3145	325.891	286.872	291.789	290.408	226.446	222.009	232.547	224.543	271.887	272.037	270.401	277.222
59.4099	197.231	198.326	197.295	215.656	113.631	116.81	118.232	119.75	83.0467	87.7011	88.3109	87.9564	224.498	230.774	231.077	227.957	258.964	260.57	257.02	257.162	269.369	263.363	263.741	268.483	211.092	208.639	209.069	209.521	237.77	235.801	238.861	229.356	181.709	180.139	179.195	178.498	59.361	325.691	287.268	292.745	292.037	228.08	222.314	232.915	224.08	271.716	271.023	269.337	276.373
59.4565	195.839	196.578	195.72	213.806	112.589	115.947	117.645	119.255	82.4871	87.1886	87.9435	87.5175	223.093	229.471	229.904	226.704	257.912	259.465	255.807	255.767	268.212	262.323	262.907	268.437	210.175	208.093	208.542	208.251	236.656	234.933	237.368	228.137	180.986	179.671	178.729	178.307	59.4076	323.752	285.143	290.221	289.073	224.953	220.23	230.576	222.376	269.738	269.968	268.201	275.19
59.5031	196.063	197.527	196.029	214.511	112.836	116.058	117.354	119.039	82.3669	86.9609	87.592	87.0531	221.985	228.119	228.919	225.512	256.797	258.616	254.682	254.693	267.739	260.964	262.131	267.394	209.181	206.708	207.368	206.818	234.98	233.18	235.571	225.939	180.039	178.952	178.044	177.467	59.4541	323.742	286.181	292.136	290.863	227.133	221.452	231.539	222.842	269.484	269.502	266.863	274.725
59.5497	194.612	195.305	193.389	211.588	111.29	114.817	116.008	117.741	81.5068	86.2473	86.9557	86.4549	220.739	226.526	227.936	224.527	255.823	257.831	253.659	253.991	266.948	260.43	261.88	266.693	208.509	206.387	206.786	206.943	234.637	232.691	234.878	226.335	180.209	179.147	177.688	177.213	59.5006	321.451	283.123	288.232	287.04	223.382	218.427	229.279	221.175	267.572	267.656	265.622	272.62
59.5963	193.893	195.071	193.474	212.362	111.776	114.833	116.203	117.512	81.4479	85.9849	86.7865	85.9802	219.954	226.343	226.795	223.787	255.119	256.283	252.762	253.588	265.867	260.233	261.11	265.73	207.468	205.342	205.589	205.827	233.407	231.589	233.417	224.743	179.419	178.729	177.051	176.058	59.5471	321.252	283.034	289.187	287.775	224.617	219.368	229.633	221.37	267.053	267.155	265.027	272.236
59.6429	192.758	193.451	191.565	209.725	110.215	113.519	115.264	116.679	80.9294	85.4787	86.2661	85.6283	219.007	225.731	225.802	222.565	254.575	255.57	251.739	252.281	265.261	259.421	260.116	265.006	206.298	204.693	204.809	205.373	232.694	231	233.323	224.533	179.165	178.241	177.067	176.401	59.5937	318.854	280.793	285.668	284.217	221.618	216.837	227.414	220.023	265.105	265.033	263.323	270.401
59.6894	192.257	193.662	192.135	210.403	110.621	113.972	115.204	116.678	80.8297	85.1298	86.1827	85.2481	218.243	224.77	225.15	221.84	253.67	254.73	251.263	251.455	264.244	259.041	259.43	263.858	205.365	203.667	203.905	204.012	231.098	229.269	231.071	222.891	177.934	177.257	176.301	175.823	59.6402	319.021	281.519	286.91	285.851	223.264	217.713	227.668	219.74	264.417	264.465	262.456	269.046
59.736	191.321	191.749	190.261	207.96	109.221	112.76	114.068	115.96	80.1225	84.4272	85.6586	84.7057	217.264	223.317	223.852	220.872	252.559	254.104	250.43	250.102	263.31	258.002	258.98	262.857	204.693	202.846	203.197	203.716	230.22	228.117	230.435	221.555	178.246	177.195	176.087	175.716	59.6867	316.387	279.227	283.812	282.511	220.578	215.647	225.656	218.227	262.538	262.974	261.333	268.298
59.7826	190.454	191.903	190.461	208.465	109.879	112.864	114.263	115.957	80.0687	84.5738	85.2775	84.5745	216.715	222.843	223.344	220.065	251.838	253.306	249.263	249.438	262.68	257.107	257.909	261.896	203.364	201.622	202.225	202.422	228.37	226.63	229.095	220.253	177.681	176.584	175.261	175	59.7333	316.165	278.964	284.713	283.394	221.047	215.456	225.897	217.359	261.755	261.575	259.046	266.27
59.8292	189.324	190.332	188.763	206.118	108.466	111.647	113.078	115.04	79.1867	83.6871	84.6049	84.1202	215.124	221.254	222.096	218.422	250.411	252.203	247.997	248.783	262.097	256.647	257.089	261.52	202.676	200.814	201.743	201.51	227.784	225.939	228.205	219.531	177.156	176.096	175.026	174.319	59.7798	314.255	276.574	282.1	280.161	218.333	213.438	224.135	216.092	260.428	260.249	258.152	265.386
59.8758	189.405	190.914	189.802	207.969	109.385	112.467	113.638	115.219	79.4541	83.7884	84.6778	83.9973	214.696	220.972	221.269	218.249	250.52	251.923	247.874	247.96	261.325	255.628	256.255	260.63	201.646	199.366	200.039	200.194	225.521	223.804	226.141	217.186	176.067	175.061	173.791	173.718	59.8263	313.862	277.101	282.804	281.454	219.457	213.674	224.321	216.179	259.877	260.834	258.102	265.969
59.9224	188.204	189.148	187.662	205.261	107.971	111.017	112.363	114.201	78.4348	82.8777	84.0178	83.5962	213.16	219.468	219.61	216.84	248.867	250.568	246.633	246.917	260.474	255.272	255.855	260.371	201.026	199.108	200.04	199.967	225.653	224.118	226.263	217.714	176.237	175.219	174.016	173.631	59.8728	312.064	274.606	279.572	278.491	216.704	211.753	222.48	214.684	258.228	258.774	256.63	264.04
59.9689	187.516	188.761	187.488	205.389	107.873	111.166	112.923	113.924	78.36	82.787	83.547	83.1338	212.767	218.443	219.344	215.777	248.28	250.005	246.22	246.169	259.876	254.537	255.409	259.683	200.602	198.847	199.224	199.201	224.981	222.734	225.59	216.82	175.904	174.887	173.615	173.068	59.9194	312.05	275.417	280.383	280.103	218.075	211.999	222.365	214.784	257.405	257.862	255.069	262.098
60.0155	186.774	187.425	185.938	203.346	106.912	110.378	111.731	113.081	77.585	82.1763	83.1413	82.78	211.403	217.024	217.349	214.56	247.217	248.808	244.81	244.994	258.841	253.568	254.847	259.11	199.322	197.677	198.184	198.027	223.549	221.944	224.321	215.799	175.187	174.385	173.044	172.744	59.9659	310.457	273.021	278.034	277.319	215.215	210.189	220.754	213.316	256.033	256.439	254.301	260.922
60.0621	186.576	188.022	186.902	204.918	107.707	110.825	112.156	113.525	78.0861	82.4863	83.1273	82.3853	210.426	216.357	217.157	213.956	246.621	247.522	243.84	244.209	257.504	252.986	253.517	258.59	198.576	196.85	196.804	196.754	222.192	220.263	222.616	214.24	174.425	173.575	172.328	171.945	60.0124	311.098	274.157	279.892	279.254	217.501	211.987	221.932	213.4	256.03	256.529	254.675	260.517
60.1087	185.699	186.275	184.685	202.377	106.553	109.321	110.8	112.257	77.2909	81.7948	82.7013	81.9823	209.286	215.317	216.114	212.431	245.649	246.683	243.075	243.202	256.962	252.215	253.05	256.905	197.403	195.665	196.052	196.046	221.055	218.582	221.399	212.964	173.741	172.775	171.898	171.072	60.0589	308.881	271.508	276.824	275.614	214.555	209.588	219.766	211.949	254.108	254.716	253.443	259.193
60.1553	184.692	186.069	184.49	202.92	106.305	109.465	110.963	112.431	76.8953	81.2456	82.166	81.6478	208.437	214.683	215.228	212.087	244.601	246.465	242.417	242.226	255.95	251.255	252.097	256.174	196.492	194.512	194.884	194.502	219.04	216.582	219.683	211.317	172.919	171.801	171.086	170.392	60.1055	307.604	271.111	276.221	276.012	214.694	209.167	219.314	212.338	253.781	254.375	252.907	259.346
60.2019	183.332	184.332	182.675	200.697	105.198	108.484	109.842	111.509	76.1871	80.7105	81.6248	81.0058	206.839	212.794	214.215	210.403	243.047	244.387	241.036	241.031	255.718	249.633	250.91	254.835	195.431	193.644	194.261	194.495	218.728	216.485	218.81	210.984	172.517	171.633	170.544	170.027	60.152	306.032	269.332	273.551	272.986	212.569	207.244	217.861	210.846	252.247	252.666	251.485	257.612
60.2484	183.316	184.681	183.416	201.885	105.982	108.789	110.094	111.505	76.3287	80.6799	81.3964	80.8583	206.318	212.067	212.951	209.191	242.437	243.789	239.857	240.449	253.984	249.535	250.518	253.549	194.075	192.031	192.765	193.013	216.973	214.635	217.106	209.154	171.904	170.784	169.756	168.745	60.1985	306.564	270.005	275.505	274.987	214.181	208.605	218.384	210.513	251.601	251.238	250.017	254.998
60.295	182.682	183.399	181.417	199.532	104.674	107.708	109.178	110.618	75.4818	80.1871	80.9467	80.1707	204.908	210.936	211.701	208.199	241.115	242.7	238.52	239.119	253.468	248.426	249.783	253.25	193.661	192.13	192.595	192.685	216.885	214.682	217.071	208.529	171.462	170.73	169.432	169.198	60.245	304.908	267.764	272.718	271.235	211.449	206.011	216.709	208.967	250.009	249.655	248.835	254.273
60.3416	182.622	183.498	182.311	199.837	104.845	107.798	109.472	110.622	75.6442	79.9215	80.9444	80.3053	204.267	211.137	210.905	208.179	240.944	242.182	238.523	238.668	252.414	248.298	248.907	253.206	193.157	191.245	191.662	191.374	215.38	213.288	215.392	206.927	170.742	169.529	168.488	168.442	60.2916	304.965	268.183	273.149	271.58	211.453	206.09	216.218	208.599	249.599	249.524	248.638	254.284
60.3882	181.632	182.138	180.846	197.992	103.754	106.773	108.574	109.539	75.1626	79.518	80.5684	79.547	202.934	209.146	209.75	206.454	239.496	241.466	237.059	237.908	253.075	246.331	248.744	251.74	192.081	190.7	190.751	191.107	214.458	212.455	215.252	206.472	170.972	169.468	168.208	168.049	60.3381	303.061	266.095	270.989	269.664	209.639	205.04	214.999	207.605	247.999	248.153	247.398	252.878
60.4348	181.451	182.819	181.669	199.777	104.421	107.513	108.875	110.016	75.1466	79.271	80.2885	79.2931	202.558	208.463	208.951	205.789	239.191	240.882	236.435	237.193	250.845	246.22	247.16	251.429	191.736	189.77	190.547	190.493	213.008	211.404	213.815	204.815	170.122	168.609	167.664	166.972	60.3846	302.703	266.078	270.544	269.387	209.269	204.282	214.632	206.86	246.693	246.576	245.448	251.57
60.4814	180.067	180.811	179.332	197.131	103.014	105.989	107.786	109.185	74.3711	78.7444	79.5542	78.7783	201.097	207.438	207.388	204.383	237.872	239.631	235.106	235.354	250.376	245.137	246.293	250.525	189.908	188.478	188.955	189.42	212.024	209.808	212.323	204.09	169.005	168.584	167.206	166.49	60.4311	300.791	264.249	268.946	267.799	208.278	203.475	213.576	206.241	245.621	245.663	244.677	250.734
60.528	179.831	181.268	180.099	197.687	103.707	106.639	107.923	108.87	74.4356	78.6669	79.656	78.8571	200.477	207.183	207.492	203.833	237.544	238.502	234.982	234.724	249.057	243.839	244.464	249.197	188.475	187.081	186.959	187.867	209.67	207.69	210.759	202.172	168.177	167.5	166.255	165.582	60.4777	299.474	263.554	268.098	266.717	207.174	202.497	212.276	205.497	244.111	244.778	244.03	249.554
60.5745	178.623	179.856	178.463	195.266	102.392	105.492	107.171	108.31	73.909	77.8841	79.0966	78.0918	199.216	205.27	205.875	202.44	236.274	237.248	234.191	233.922	248.863	243.53	244.599	247.891	188.451	187.027	187.152	187.612	209.326	207.858	210.506	201.929	168.209	167.197	165.651	165.425	60.5242	298.454	262.685	267.288	266.145	206.407	201.369	211.816	204.637	243.299	243.596	243.13	248.642
60.6211	178.407	180.265	178.634	196.511	102.9	105.74	106.946	108.559	74.0936	77.9427	78.9724	77.9833	199.276	204.628	204.867	201.568	235.538	236.657	233.132	232.789	247.567	242.699	243.502	247.514	187.813	185.653	185.94	185.963	207.966	205.998	208.787	200.298	167.467	166.414	165.344	164.575	60.5707	297.025	260.735	265.424	264.397	205.207	200.436	211.304	203.66	242.521	242.595	242.368	248.093
60.6677	177.502	178.518	176.76	194.265	101.581	104.708	106.321	107.696	73.2391	77.1481	78.4425	77.5892	197.118	203.384	203.893	200.374	234.207	235.521	232.036	232.055	246.442	241.238	242.764	246.311	186.411	184.998	185.796	185.761	207.498	205.45	208.134	199.385	167.017	166.301	165.338	164.565	60.6172	296.681	260.449	265.115	263.775	205.346	200.749	211.044	203.519	241.742	242.346	241.292	247.498
60.7143	176.973	178.234	176.857	194.747	101.617	104.924	106.37	107.438	73.3167	77.2683	77.9296	77.3308	196.307	202.495	202.511	199.439	233.208	234.46	230.476	230.523	245.314	239.947	241.037	244.591	185.014	183.168	184.162	183.96	205.082	203.49	206.034	197.754	166.011	164.828	164.11	163.493	60.6638	295.139	258.373	263.174	261.432	203.678	199.141	209.311	202.392	239.974	240.228	239.433	245.805
60.7609	175.858	176.764	175.681	193.08	100.958	104.017	105.601	106.992	72.5572	76.5236	77.4914	76.4727	195.281	201.313	201.18	198.307	232.574	233.801	229.916	230.354	244.089	239.647	241.134	244.804	184.776	183.006	183.645	183.804	205.074	203.094	205.116	197.855	165.782	164.632	164.064	163.239	60.7103	294.74	259.357	263.941	262.582	203.985	198.852	209.139	201.741	238.808	239.227	237.817	244.378
60.8075	175.474	177.188	176.476	193.995	101.544	104.658	105.694	107.221	72.56	76.7351	77.5875	76.7788	195.355	201.234	201.771	198.422	232.339	233.541	229.611	229.659	243.278	238.748	240.242	243.308	183.941	181.836	182.507	182.863	203.507	201.341	203.74	196.156	164.875	163.749	163.412	162.427	60.7568	293.393	257.098	261.592	260.277	202.534	197.823	208.396	201.053	238.336	238.983	237.916	243.898
60.854	174.694	175.738	174.709	192.167	100.254	103.672	104.796	106.436	71.8289	76.1079	77.0352	76.3252	193.606	199.672	200.398	196.774	230.57	231.929	228.303	228.696	242.682	237.915	239.379	242.928	183.284	181.417	182.047	182.241	202.82	201.056	203.261	195.372	164.397	163.719	162.969	161.844	60.8033	293.409	258.094	262.24	261.706	202.804	198.354	208.748	201.017	237.953	238.651	237.379	243.275
60.9006	174.843	176.614	175.766	193.178	101.195	104.271	105.431	106.678	72.1521	76.0337	76.8261	75.8856	192.815	198.792	199.235	195.109	229.669	231.164	227.431	227.49	241.146	236.512	237.718	241.664	182.124	180.039	180.364	180.72	200.65	198.968	201.412	193.638	163.603	163.037	162.005	161.175	60.8499	292.045	256.466	260.201	258.884	200.774	196.505	206.669	199.57	236.206	236.471	235.622	242.19
60.9472	173.825	175.191	173.674	190.781	99.83	102.843	104.253	105.794	71.4064	75.2761	76.3021	75.6706	191.349	197.365	197.949	194.536	228.953	230.046	226.692	226.647	240.339	236.312	237.458	240.559	181.616	179.306	179.842	180.42	200.884	199.211	201.14	193.44	163.51	162.142	161.889	160.914	60.8964	291.867	256.641	261.4	259.888	202.226	197.138	207.431	200.158	236.6	237.021	235.571	241.954
60.9938	173.632	174.605	173.697	191.354	100.161	103.038	104.331	105.894	71.3183	75.453	76.149	75.5764	191.087	197.032	197.432	194.056	228.373	229.694	226.209	226.238	240.456	235.069	236.202	239.418	180.253	178.101	178.413	178.716	198.803	196.921	199.306	191.438	162.606	161.224	161.167	160.2	60.9429	289.895	254.489	259.089	257.573	200.086	195.495	205.567	198.817	235.107	235.167	233.684	240.478
61.0404	172.676	173.524	172.34	189.671	99.136	102.206	103.485	104.97	70.9072	74.6462	75.9667	75.0856	189.848	195.994	196.416	192.94	227.154	228.93	225.027	225.5	239.396	234.128	235.641	239.095	179.586	177.296	177.992	178.428	198.509	196.312	198.654	190.569	161.738	161.025	160.747	159.675	60.9895	290.223	254.99	259.315	258.444	201.093	195.851	205.667	198.629	234.915	234.948	233.608	239.605
61.087	172.731	174.006	173.667	191.077	99.5408	102.757	103.499	105.118	71.0216	74.8542	75.7898	74.5359	188.505	194.619	194.889	191.43	225.783	227.606	223.846	223.844	237.323	233.029	233.885	237.393	178.38	176.495	177.085	177.5	197.046	195.021	197.07	189.596	161.426	160.359	159.821	158.498	61.036	288.898	252.977	256.882	256.302	198.769	194.424	204.118	197.421	233.451	233.048	232.345	238.591
61.1335	172.016	172.739	171.75	188.945	98.3218	101.611	102.867	104.575	70.2843	74.3154	75.4066	74.3501	187.993	193.88	194.02	190.805	225.589	227.507	223.188	223.144	236.812	232.702	233.664	236.885	177.718	176.126	176.74	177.027	196.507	194.213	196.45	189.179	161.277	160.713	158.98	158.557	61.0825	287.564	252.897	257.373	256.006	198.869	194.109	204.033	196.977	232.292	232.751	231.355	237.876
61.1801	171.842	173.18	172.333	189.378	99.1302	101.833	102.913	104.441	70.1303	74.1162	75.3051	74.2382	187.628	193.742	193.776	190.447	225.133	226.592	222.487	222.876	235.65	231.704	232.732	236.253	177.075	174.891	175.509	175.785	195.13	193.109	195.376	187.533	160.283	159.678	158.391	157.562	61.129	286.373	251.213	255.623	253.971	197.602	192.957	202.789	196.024	231.23	231.353	230.384	236.589
61.2267	170.824	171.956	170.917	187.562	97.957	100.824	102.053	103.901	69.6478	73.7234	74.6889	74.0029	186.378	192.382	192.542	189.258	224.262	225.668	221.972	222.078	235.026	231.155	232.072	235.31	176.258	174.538	174.87	175.183	194.135	192.493	194.743	187.246	159.916	158.642	158.092	157.411	61.1756	286.867	251.733	256.72	255.652	198.42	193.746	203.613	196.518	231.449	231.516	229.99	236.247
61.2733	170.449	171.237	170.616	187.581	97.9943	100.698	102.214	104.213	69.5921	73.4984	74.4657	73.7231	185.883	191.36	191.597	188.046	222.867	224.937	220.838	220.967	233.794	230.071	231.04	234.309	175.023	173.178	173.46	173.891	192.157	190.675	192.67	185.307	158.768	157.757	156.969	156.211	61.2221	285.494	249.901	254.408	253.327	196.272	192.417	202.079	195.002	229.474	229.684	228.791	235.183
61.3199	169.883	170.341	169.285	185.884	97.2209	99.9641	101.402	103.423	69.3575	72.9262	74.228	73.3085	184.56	190.514	190.505	187.149	222.131	224.236	219.913	220.359	232.923	229.16	230.439	233.64	174.503	172.442	173.103	173.394	191.431	189.74	191.7	184.515	157.943	157.132	156.37	155.705	61.2686	285.158	250.487	255.187	254.65	197.484	192.769	202.41	194.761	229.328	229.727	228.198	234.122
61.3665	169.67	170.926	169.785	187.404	97.8432	100.851	101.685	103.213	69.2677	72.9783	74.0056	73.1488	184.16	190.205	190.194	186.399	221.735	223.32	219.277	219.687	231.93	228.162	229.212	232.333	173.947	171.675	172.634	172.674	190.556	188.902	190.994	183.729	157.191	156.642	155.982	154.963	61.3151	283.907	248.599	252.982	252.348	195.463	191.441	201.137	193.496	228.156	228.407	227.16	233.273
61.413	169.008	170.004	168.558	185.233	96.887	99.8685	100.916	102.605	68.6959	72.5459	73.5627	73.1264	183.122	188.812	189.224	185.577	221.034	222.663	218.708	218.96	231.249	227.602	228.87	231.957	173.21	171.444	172.226	172.158	190.498	188.181	190.711	182.936	156.971	156.327	155.134	154.631	61.3617	283.829	249.444	253.923	252.918	196.582	191.73	201.432	193.996	228.048	228.04	227.029	233.331
61.4596	168.72	169.796	168.804	185.949	97.1025	99.8918	101.112	102.507	68.5107	72.2032	73.2145	72.783	182.584	188.132	188.314	184.814	220.127	221.835	217.991	218.383	230.482	226.851	227.898	231.106	172.257	170.665	171.058	171.288	189.085	186.82	189.664	182.087	156.458	156.029	154.686	154.123	61.4082	281.981	247.27	252.108	250.201	194.285	190.094	199.72	192.184	226.131	226.129	225.369	231.61
61.5062	167.87	168.764	167.528	184.13	96.3164	99.2125	100.441	101.965	68.0807	71.8607	72.9861	72.2806	181.601	187.258	187.495	183.952	219.545	221.108	217.523	217.439	229.558	226.229	226.906	229.898	171.423	169.637	169.934	170.084	187.947	186.137	188.473	181.514	155.994	155.484	154.221	153.67	61.4547	282.023	247.509	252.171	251.109	194.852	190.318	200.251	192.523	226.137	225.987	224.932	230.63
61.5528	168.02	169.115	167.9	184.731	96.5531	99.0461	100.398	101.827	68.19	71.9277	72.7654	72.0139	180.588	186.548	186.856	183.296	218.472	220.298	216.305	216.391	228.789	225.292	226.151	229.118	170.876	168.687	169.228	169.392	186.898	184.685	187.014	179.994	155.031	154.181	153.18	152.605	61.5012	280.562	245.785	250.374	249.615	193.208	188.681	199.248	191.292	224.855	225.029	223.638	229.982
61.5994	167.421	168.229	166.76	183.183	95.7608	98.5838	99.8838	101.47	67.7891	71.513	72.5506	71.647	179.836	185.687	185.824	182.13	217.85	219.48	215.6	215.527	227.75	224.364	225.382	228.19	169.892	168.47	168.809	168.847	185.555	183.602	186.396	178.565	154.435	153.637	152.344	151.932	61.5478	280.849	246.743	251.256	250.194	194.178	189.682	199.239	192.11	225.071	225.068	223.765	229.721
61.646	166.418	168.168	166.367	183.324	95.8541	98.8994	99.7656	101.475	67.5641	71.341	72.3738	71.362	179.127	185.173	185.393	181.549	217.642	219.056	215.698	215.435	227.1	223.836	224.766	227.422	169.227	168.049	167.966	168.285	184.619	183.031	185.561	177.558	153.84	153.033	151.834	151.371	61.5943	279.622	245.726	249.724	248.089	192.476	188.522	197.982	190.875	223.615	223.692	222.505	228.172
61.6925	165.903	167.291	165.62	182.456	95.158	98.3219	99.4677	101.122	67.3001	71.0486	72.1818	71.1902	178.335	184.388	185	181.149	216.985	218.576	214.876	215.008	226.544	222.998	224.307	226.575	168.833	167.147	166.889	167.564	183.764	181.956	184.158	176.73	152.825	152.082	151.307	150.438	61.6408	279.62	245.401	250.119	248.993	193.229	188.062	197.975	190.681	223.3	223.274	222.202	228.545
61.7391	165.779	167.09	165.649	182.253	95.0162	97.9074	99.2524	100.724	67.1711	70.7527	71.9734	71.0252	177.388	183.358	183.902	180.179	215.809	217.392	213.67	213.903	225.289	221.762	222.965	225.14	167.864	166.188	165.973	166.191	182.642	180.839	183.106	175.884	152.168	151.764	150.748	150.317	61.6873	278.152	243.609	248.075	246.916	191.547	186.913	196.84	189.783	221.99	222.003	221.273	227.025
61.7857	165.388	166.209	165.105	181.407	94.8442	97.6361	98.8766	100.44	67.1984	70.6098	71.578	70.7028	176.538	182.637	182.842	179.112	215.012	216.239	212.76	213.12	224.538	220.625	221.317	224.176	167.05	165.033	165.116	165.338	181.567	179.662	181.892	174.353	151.437	150.853	149.847	149.309	61.7339	277.666	244.295	248.652	247.67	191.564	187.762	197.308	190.284	221.599	221.714	220.005	225.846
61.8323	164.891	165.503	164.409	180.749	94.3902	97.2433	98.692	100.155	66.8031	70.272	71.4516	70.3378	176.115	182.139	182.469	178.556	214.767	215.879	212.287	212.527	223.698	219.764	220.489	223.231	166.203	163.924	164.526	164.81	180.738	178.735	181.164	173.911	150.906	150.492	149.576	148.994	61.7804	276.446	242.57	247.139	245.772	190.034	186.251	196.03	189.188	220.013	220.684	219.286	224.875
61.8789	164.376	165.313	164.088	180.463	94.3207	97.0375	98.6499	99.9093	66.2778	70.1352	71.2431	70.1802	175.408	181.331	181.836	178.097	213.999	215.385	211.844	211.86	222.287	218.734	219.6	222.149	165.318	163.312	163.91	164.056	179.615	177.503	180.249	172.698	150.343	149.668	148.883	148.415	61.8269	276.28	242.636	247.472	246.028	190.777	186.593	196.02	188.98	220.094	220.208	218.854	224.863
61.9255	163.998	165.063	163.633	179.952	94.1468	96.7691	98.2667	99.7161	66.1953	70.0235	70.8661	70.0262	174.256	180.228	180.535	176.877	212.997	214.381	210.657	210.973	221.195	217.568	218.955	221.693	164.7	162.964	163.255	163.436	178.934	176.905	179.195	171.718	149.843	149.05	148.106	147.356	61.8734	275.245	241.509	246.167	243.648	189.263	185.21	194.813	188.248	218.944	219.307	218.679	223.988
61.972	163.913	165.285	163.513	180.075	93.9325	96.6637	98.0852	99.6813	66.1977	69.6833	70.7615	69.8586	173.511	179.646	179.747	176.163	212.333	213.723	210.14	210.388	220.408	216.839	218.081	220.777	163.933	162.06	162.361	162.246	177.908	175.883	177.497	170.436	148.76	147.88	147.132	146.165	61.92	275.295	241.758	246.543	245.271	189.83	185.498	195.358	188.479	218.852	219.15	218.008	223.76
62.0186	163.094	164.23	162.812	178.913	93.285	96.2696	97.6751	99.2797	65.6965	69.3151	70.3034	69.579	172.888	178.731	179.243	175.688	211.896	213.502	209.751	209.848	219.968	216.207	216.951	219.54	163.475	161.638	161.942	161.936	177.141	175.467	177.547	170.019	148.584	148.113	146.932	146.577	61.9665	274.103	240.457	244.61	243.337	188.152	184.351	194.228	187.642	217.654	217.625	217.077	222.62
62.0652	163.243	164.212	163.179	179.319	93.5179	96.2994	97.5139	98.9734	65.5404	69.1609	69.9775	69.2526	172.16	177.885	178.695	174.723	211.047	212.894	208.733	209.197	218.886	215.524	215.957	218.622	162.627	160.42	160.854	161.215	175.805	174.034	176.385	168.74	147.406	146.997	146.614	145.743	62.013	273.948	240.892	245.591	243.548	189.133	184.829	194.538	187.309	217.598	218.02	216.817	222.262
62.1118	162.721	163.278	162.397	177.981	92.7921	95.7083	97.1297	98.5591	65.3796	68.9328	69.769	68.9888	171.606	177.264	177.674	174.148	210.335	212.388	208.121	208.546	218.58	214.912	216.022	218.45	162.203	160.243	160.667	160.688	175.337	173.777	175.949	168.445	147.46	146.243	145.743	145.24	62.0596	273.036	239.622	243.905	241.756	187.58	183.802	192.994	186.015	216.249	216.398	215.289	220.953
62.1584	162.241	163.758	162.12	178.459	93.2221	95.847	97.1598	98.7018	65.4763	68.8935	69.6678	68.8868	170.869	176.563	176.745	173.221	210.066	211.481	207.469	207.691	217.152	213.774	215.141	217.678	161.259	159.623	159.692	159.683	174.255	171.992	174.536	167.101	146.26	145.125	144.447	143.876	62.1061	272.523	239.428	244.695	243.011	188.133	183.8	193.148	186.245	216.219	216.581	215.24	220.305
62.205	161.499	162.885	161.668	177.685	92.6503	95.41	96.6853	98.5216	65.079	68.4876	69.3782	68.7016	170.077	176.129	176.237	172.481	209.327	210.466	206.588	207.195	216.516	212.566	213.83	216.013	160.467	158.812	159.301	159.143	173.794	171.726	173.986	166.813	145.97	145.114	144.484	143.685	62.1526	271.868	237.988	243.132	241.046	186.733	182.959	192.234	185.328	214.885	215.62	214.2	219.628
62.2516	161.347	162.919	161.689	177.924	92.7283	95.4383	96.7234	98.3153	64.8257	68.2562	69.254	68.4982	169.564	175.69	175.445	171.895	208.569	209.698	205.843	206.609	214.941	211.676	212.373	214.881	159.373	157.842	158.203	158.482	172.692	170.288	172.715	165.605	145.181	144.094	143.708	142.986	62.1991	271.717	238.268	243.329	242.153	187.746	183.436	192.602	185.895	215.287	215.481	214.395	219.533
62.2981	160.947	162.217	160.398	176.356	92.1469	94.6937	96.2518	97.6282	64.3874	68.1425	68.8126	68.1763	168.835	174.572	174.449	171.199	207.909	209.406	205.555	205.996	214.265	210.698	211.785	214.482	159.216	157.464	157.65	158.116	171.875	169.878	171.855	164.766	144.875	143.968	143.024	142.442	62.2457	270.857	237.126	241.716	240.591	186.326	182.356	191.926	185.148	214.076	214.386	213.372	218.547
62.3447	160.826	162.097	160.713	176.763	92.08	95.1665	96.2059	98.0229	64.2094	67.9991	68.8702	68.0321	168.011	173.464	174.132	170.577	206.973	208.741	205.015	205.003	213.196	210.028	210.364	213.711	158.313	156.538	156.413	156.94	170.291	168.54	170.384	163.457	143.638	142.613	142.223	141.396	62.2922	270.561	237.548	242.687	241.973	187.111	182.942	192.011	185.455	213.977	214.066	212.479	218.286
62.3913	160.54	161.521	159.962	175.354	91.3643	94.6175	95.9596	97.622	63.9741	67.6477	68.4663	68.0941	167.656	173.127	173.673	170.518	207.1	208.8	204.52	205.041	212.825	209.705	210.78	212.811	157.923	156.308	156.49	156.904	170.024	168.293	170.003	163.543	143.542	142.358	142.025	141.138	62.3387	269.76	236.092	241.022	239.591	185.419	181.393	191.059	184.458	212.909	212.683	211.691	217.502
62.4379	160.104	161.642	160.442	176.443	91.8873	94.928	95.7986	97.4824	64.003	67.4092	68.5542	67.8407	166.972	172.889	172.834	169.809	206.698	208.447	204.086	204.767	212.336	209.5	210.149	212.013	157.189	155.444	155.599	155.976	168.644	167.011	168.874	162.06	142.447	141.51	140.657	140.03	62.3852	269.466	236.555	242.006	240.572	186.05	181.861	191.611	184.437	212.704	212.655	211.808	216.828
62.4845	159.554	160.792	159.262	174.958	90.9422	94.1762	95.3861	96.9917	63.5315	67.0639	68.5196	67.2888	166.312	171.99	171.951	168.675	206.092	207.319	203.652	203.893	211.106	207.946	209.263	211.217	156.611	154.923	155.039	155.332	168.254	166.767	168.26	162.146	142.079	141.131	140.888	139.995	62.4318	268.705	235.213	240.484	238.835	184.592	180.812	190.616	183.831	211.697	211.716	210.771	216.254
62.5311	159.667	160.786	159.787	175.26	91.4889	94.2759	95.5123	97.1738	63.7208	67.1181	68.0281	67.2516	165.896	171.518	171.581	167.949	204.983	206.93	202.867	202.818	209.431	206.243	206.961	209.339	155.703	153.916	153.927	154.277	166.684	165.348	167.324	160.713	141.181	140.066	140.068	139.074	62.4783	268.27	235.812	240.76	239.355	186.105	181.101	190.672	183.834	211.977	211.951	211.019	216.262
62.5776	159.007	160.013	158.959	174.336	90.9704	93.8411	95.0736	96.5619	63.2719	66.6377	67.7075	67.3022	165.207	170.501	171.054	167.319	204.609	206.238	202.14	202.306	209.728	206.136	207.034	209.057	155.264	153.725	153.852	154.378	166.459	164.935	167.129	159.919	141.002	139.675	139.247	138.705	62.5248	267.359	234.424	239.384	237.511	184.247	180.128	189.456	183.146	210.749	210.703	209.586	215.415
62.6242	159.295	160.198	158.863	174.966	91.0656	93.9296	95.2259	96.883	63.3222	66.7508	67.8965	67.1038	164.403	170.142	170.064	167.125	204.179	205.825	202.079	202.234	208.466	206.192	206.339	208.745	154.138	152.798	152.741	153.146	165.228	163.98	165.921	158.627	139.922	138.714	138.28	137.88	62.5713	267.239	234.965	239.761	238.452	184.682	180.065	189.949	183.132	210.709	210.491	209.441	214.891
62.6708	158.675	159.478	158.099	174.179	90.5639	93.2042	94.6608	96.4985	63.0635	66.4421	67.5685	67.2022	163.957	169.406	169.683	166.516	203.405	205.202	201.473	201.34	207.672	203.724	205.369	207.593	154.067	152.646	152.869	152.757	165.019	163.339	165.369	158.707	139.631	138.768	138.319	137.679	62.6179	266.729	233.731	238.466	237.142	183.305	179.253	188.832	182.595	209.579	209.294	208.637	213.9
62.7174	158.131	159.986	158.677	174.16	90.5871	93.677	94.7983	96.4308	62.967	66.3895	67.4247	66.5581	163.401	168.507	168.457	165.43	202.732	204.109	200.078	200.564	205.609	202.359	203.322	205.739	153.045	151.001	152.01	152.025	164.163	162.586	164.336	157.877	138.752	137.704	137.118	136.959	62.6644	266.102	233.657	238.658	237.522	184.036	179.783	188.881	181.87	209.225	209.635	208.498	213.8
62.764	158.046	159.348	157.708	173.352	90.3501	93.2124	94.457	96.0428	62.5644	66.0668	67.1866	66.345	162.885	167.824	167.947	165.204	202.52	204.521	199.996	200.483	206.127	202.261	203.14	205.624	152.568	151.293	151.64	151.833	163.558	161.929	163.91	157.604	138.135	137.305	136.665	136.066	62.7109	265.686	232.624	237.678	235.957	183.065	178.93	188.027	181.459	208.539	208.551	207.26	212.989
62.8106	158.089	159.375	158.172	173.902	90.3648	93.3096	94.5121	96.1148	62.8695	66.1861	67.1399	66.2355	162.269	168.08	168.092	164.832	202.001	203.468	198.914	199.703	203.76	200.933	201.576	204.364	151.139	150.502	150.516	150.938	162.009	160.633	162.88	155.981	137.293	136.141	135.64	135.066	62.7574	265.784	232.525	238.183	236.509	182.864	178.936	188.379	181.692	208.338	208.181	207.27	212.361
62.8571	157.739	158.769	157.436	173.065	90.0707	92.771	93.8466	95.7083	62.4928	65.6294	66.7921	65.9868	161.72	166.86	167.079	163.725	201.778	203.138	198.837	199.374	204.197	200.755	201.134	203.787	151.704	149.96	150.208	151.032	161.726	160.306	162.301	155.519	137.021	135.748	135.652	134.898	62.804	264.972	231.539	236.931	235.143	182.086	178.256	187.632	181.035	207.325	207.43	206.684	211.345
62.9037	157.74	158.981	157.597	173.22	90.1405	92.9827	94.115	95.6308	62.2181	65.5426	66.7753	65.9422	161.027	166.421	166.27	163.275	200.847	202.22	198.04	199.09	202.589	200.07	199.993	202.483	150.707	149.159	149.139	149.518	160.17	158.965	160.844	153.855	135.682	134.817	134.46	133.618	62.8505	264.445	232.248	237.191	236.214	182.346	178.795	188.134	180.937	207.129	207.187	206.34	211.276
62.9503	157.428	158.136	156.78	172.248	89.6689	92.4974	93.8599	95.4632	61.9602	65.3173	66.5733	65.8723	160.78	165.673	165.859	163.04	200.865	202.011	198.498	198.756	202.402	199.455	200.305	202.357	150.571	148.882	149.077	149.563	160.372	158.891	160.273	154.127	135.652	134.748	133.731	133.369	62.897	264.281	230.995	235.821	234.855	181.505	178.008	187.19	180.458	206.174	206.779	205.766	210.493
62.9969	156.955	158.111	156.923	172.754	89.9773	92.7806	93.7535	95.4711	62.0988	65.6506	66.4276	65.6799	160.692	166.056	166.063	162.706	200.445	201.405	197.845	198.414	201.276	198.688	199.086	201.415	149.72	148.387	148.258	148.825	159.602	158.24	159.669	153.086	134.881	133.792	133.276	132.713	62.9435	264.097	231.545	236.484	235.71	182.181	178.251	187.611	180.612	207.083	206.72	205.717	211.182
63.0435	156.383	157.6	156.139	171.989	89.6119	92.2171	93.2967	95.0692	61.6776	65.2556	66.1503	65.4681	159.82	165.251	165.467	161.43	199.76	201.161	197.567	197.883	200.579	197.689	199.107	200.818	149.328	147.784	148.713	148.562	159.282	157.705	159.624	152.837	134.604	133.81	132.889	132.305	62.9901	263.466	230.54	235.33	234.422	181.308	177.455	186.551	180.201	205.845	205.872	204.963	210.393
63.0901	156.565	157.869	156.62	172.238	89.5966	92.7878	93.6134	95.074	61.6557	65.1123	65.9691	65.2569	159.04	164.011	164.461	161.255	199.014	200.4	196.773	197.39	199.221	197.055	197.481	199.64	148.703	147.277	147.781	147.763	158.25	156.513	158.281	151.754	133.695	132.697	131.924	131.13	63.0366	262.874	230.872	235.629	234.347	181.263	177.419	186.377	179.909	204.953	205.434	204.205	209.257
63.1366	155.969	157.435	155.86	171.327	88.9497	92.0416	93.5374	94.8536	61.4247	64.9585	65.7492	65.2911	158.731	164.013	163.856	160.699	198.809	200.602	196.36	196.925	198.693	196.403	197.351	199.13	148.361	146.618	147.708	147.502	157.708	156.271	157.975	151.365	133.213	132.61	131.731	131.276	63.0831	262.361	229.968	234.651	233.315	180.455	176.701	186.074	179.252	204.425	204.882	203.779	208.816
63.1832	155.803	157.26	155.639	171.689	89.365	91.9804	93.3396	94.9452	61.4696	64.8842	65.8834	64.8674	158.009	163.415	163.27	160.113	198.319	199.78	195.493	195.779	197.724	195.098	195.703	197.812	147.62	145.515	146.644	146.424	156.965	155.214	157.048	150.506	132.441	131.652	130.858	130.178	63.1297	262.37	229.782	234.847	233.211	180.641	176.98	186.267	179.067	204.103	204.572	203.105	208.297
63.2298	155.637	156.975	155.074	170.742	89.095	91.6818	93.1584	94.5157	61.3455	64.5698	65.5971	64.8041	157.693	163.036	162.645	159.6	197.806	199.943	195.574	196.034	197.35	194.061	195.26	197.025	147.638	145.6	146.773	146.488	156.634	155.252	156.55	149.98	131.963	130.988	130.424	129.468	63.1762	261.932	228.925	233.945	232.432	179.864	176.492	185.629	178.655	203.426	203.854	202.838	207.844
63.2764	155.529	156.682	155.428	171.278	89.1205	92.0297	93.0475	94.736	61.3768	64.6654	65.3969	64.5585	157.334	162.898	163.057	159.108	197.797	199.74	195.303	195.83	196.809	194.048	194.427	196.454	146.907	145.227	145.422	145.323	155.034	153.795	155.095	148.847	130.924	130.024	129.564	128.502	63.2227	261.612	229.138	234.516	232.91	180.393	176.619	186.026	179.041	203.459	203.907	202.601	207.917
63.323	155.338	156.311	155.325	170.385	88.7307	91.6286	92.8057	94.4417	61.0605	64.4572	65.2568	64.4274	156.986	162.345	161.905	158.924	197.252	198.546	194.859	195.25	196.193	193.175	193.977	195.885	146.401	144.965	145.464	145.388	155.079	153.655	154.967	148.745	131.05	129.733	129.298	129.012	63.2692	261.064	228.258	233.244	231.936	179.536	175.931	185.234	178.594	202.644	203.381	202.081	207.343
63.3696	155.569	156.59	155.429	170.786	88.949	91.6566	92.8816	94.3948	61.1877	64.509	65.4552	64.6526	156.978	162.11	161.948	158.389	196.801	198.198	194.469	194.468	195.013	192.689	192.914	195.618	145.962	144.291	144.949	144.902	154.561	153.119	154.092	148.167	129.904	128.987	128.77	127.828	63.3158	260.778	228.503	233.712	232.501	179.665	176.137	184.787	178.496	202.361	203.143	201.479	206.709
63.4161	155.31	155.968	154.498	169.919	88.6776	91.3225	92.5469	93.8855	60.6499	64.0957	65.0515	64.4025	155.968	161.099	161.024	157.877	196.227	197.992	193.977	194.469	194.379	191.976	192.573	194.562	146.248	144.126	144.538	144.688	153.867	152.647	154.148	147.72	129.847	128.961	128.756	127.821	63.3623	260.352	227.95	232.93	231.704	179.072	175.624	184.227	178.021	202.126	202.463	201.145	205.987
63.4627	154.419	156.009	154.769	170.258	88.7611	91.5077	92.5775	94.2196	60.7316	64.0682	65.0917	64.1614	155.844	161.112	160.888	157.414	195.742	197.658	192.925	194.283	192.744	190.363	190.432	192.849	144.729	142.792	143.465	143.568	152.908	151.48	153.139	146.634	128.75	128.179	127.823	126.651	63.4088	260.009	227.748	232.624	231.333	178.576	175.232	184.195	177.404	201.705	201.71	201.083	205.499
63.5093	154.347	155.661	154.28	169.562	88.2711	90.878	92.134	93.884	60.2642	63.8166	64.9611	63.6976	155.627	159.972	160.344	156.716	195.567	196.948	192.953	193.861	192.886	190.194	190.832	192.944	144.326	143.049	143.609	143.581	152.431	150.805	153.129	146.382	128.196	127.595	127.215	126.228	63.4553	259.624	227.474	232.541	231.166	178.376	175.101	184.345	177.277	201.457	201.39	200.713	205.282
63.5559	154.349	155.496	154.598	170.022	88.3748	91.2158	92.6011	93.9966	60.3152	63.8368	64.7578	64.0024	154.841	160.082	159.961	156.302	195.464	197.115	193.108	193.417	191.831	189.26	188.771	191.452	143.577	141.913	142.607	142.655	151.585	149.737	151.795	145.227	127.279	126.942	126.162	125.526	63.5019	259.356	227.327	232.242	230.758	178.36	174.748	183.749	177.16	201.012	200.852	199.74	204.812
63.6025	154.303	155.159	154.445	169.289	88.2196	90.6983	92.314	93.7573	60.1297	63.5931	64.6007	63.7778	154.219	159.26	159.338	156.282	195.126	196.686	192.424	192.811	191.467	188.472	189.017	191.917	143.798	142.081	142.757	142.836	151.511	149.953	151.723	145.366	127.256	126.382	125.409	124.829	63.5484	259.124	227.246	231.962	230.35	178.541	174.635	183.752	177.078	200.525	200.395	199.256	204.592
63.6491	153.967	155.272	154.002	169.694	88.2979	90.8954	92.2351	93.5794	60.402	63.7341	64.4458	63.6844	154.08	158.919	158.808	155.757	194.572	196.23	191.52	192.316	190.805	188.032	188.143	191.181	143.377	141.882	142.214	142.291	150.579	149.063	150.61	144.245	126.044	125.158	124.273	123.89	63.5949	258.656	226.411	231.249	229.515	178.127	174.378	183.671	177.076	200.278	200.014	199.339	204.34
63.6957	153.996	154.859	153.34	169.192	87.9435	90.7319	91.9738	93.5366	60.1081	63.333	64.376	63.6182	153.502	158.335	158.377	154.915	194.542	195.852	191.87	192.298	190.442	187.025	187.403	189.88	142.653	140.922	141.664	141.619	150.101	148.711	150.496	143.786	125.815	124.945	124.281	123.891	63.6414	258.15	226.13	231.146	229.598	177.564	174.352	183.484	176.822	199.878	199.795	199.36	204.043
63.7422	153.675	155.144	153.901	169.547	88.0685	90.7136	92.153	93.2636	60.2265	63.4057	64.3882	63.3192	153.316	158.639	158.331	155.196	194.461	196.018	191.307	191.781	188.519	185.664	185.58	188.858	141.98	140.16	140.655	141.048	148.871	147.51	149.585	142.801	124.754	124.181	123.368	122.986	63.688	257.949	225.91	230.608	229.149	177.118	174.025	183.014	176.48	199.392	199.618	199.025	203.665
63.7888	153.866	154.737	153.421	168.719	87.7021	90.4801	91.7433	93.1433	59.7542	63.1953	64.1673	63.2644	152.889	157.858	157.941	154.8	193.953	195.362	190.876	191.891	188.84	185.658	186.226	187.983	142.212	140.29	141.006	141.336	149.283	147.552	149.749	143.076	124.685	123.856	123.614	123.034	63.7345	257.935	225.968	230.907	229.398	177.146	174.035	182.993	176.578	199.434	199.414	198.663	203.595
63.8354	153.594	154.805	153.299	169.078	88.044	90.2723	91.7264	93.3548	60.0562	63.4834	64.3537	63.2462	152.195	157.38	157.547	153.536	192.949	195.111	190.6	190.873	188.069	184.958	184.547	187.26	141.425	139.682	140.389	141.009	148.244	146.505	148.582	141.948	123.669	122.728	122.569	121.88	63.781	257.773	225.472	230.166	228.884	176.582	173.545	182.618	176.447	198.902	198.862	198.213	203.146
63.882	153.521	154.216	152.825	168.485	87.5925	90.1635	91.4841	92.9485	59.6298	63.21	64.0013	62.9775	152.043	157.031	157.268	153.403	192.604	194.476	190.506	190.932	187.884	184.427	184.803	186.971	140.874	139.399	140.172	140.174	147.444	146.696	148.519	141.614	123.573	122.638	122.353	121.655	63.8275	257.604	225.738	230.523	228.859	177.298	173.361	183.023	176.397	198.47	198.659	197.643	202.784
63.9286	153.29	154.592	152.768	168.692	87.6319	90.1747	91.4846	92.8705	59.4778	63.0149	63.8768	62.7766	151.501	156.898	156.694	153.269	193.3	194.517	190.346	190.88	187.124	184.319	184.157	186.937	141.079	139.304	139.663	140.181	146.932	145.612	147.475	141.095	122.799	121.649	121.538	120.786	63.8741	257.266	225.167	229.633	228.21	176.637	173.006	182.829	176.367	198.344	198.03	197.805	202.625
63.9752	153.186	154.215	152.4	168.393	87.1606	89.8682	91.531	92.6939	59.2079	62.8957	63.7339	62.7752	151.563	156.153	156.458	152.931	192.872	194.071	189.768	190.236	186.8	183.315	183.482	185.957	140.393	138.718	139.282	139.966	146.896	145.398	147.189	141.44	122.734	121.956	121.172	120.583	63.9206	256.858	224.824	229.804	228.308	176.484	173.516	182.47	176.29	198.317	198.316	197.554	202.606
64.0217	153.196	154.244	152.932	168.315	87.2797	90.3182	91.805	93.02	59.6987	62.9408	63.7838	63.0847	151.826	156.504	156.428	153.227	192.947	193.819	189.519	190.064	185.469	182.874	182.306	184.842	139.753	138.423	138.708	139.071	145.65	144.495	146.457	140.247	121.787	120.673	120.292	119.499	63.9671	256.369	224.336	229.493	227.501	175.84	173.077	181.611	175.996	197.742	197.297	197.354	202.188
64.0683	153.027	153.784	152.534	167.816	87.1536	89.9961	91.5127	92.8964	59.3757	62.6922	63.6522	62.7715	151.191	155.806	156.004	152.48	191.627	193.363	189.381	189.642	185.576	181.826	182.078	184.639	139.796	137.802	138.517	138.811	145.961	144.507	146.009	140.211	121.639	120.391	120.164	119.542	64.0136	256.295	224.418	228.973	228.16	176.547	172.932	182.051	175.807	197.412	197.38	197.091	201.407
64.1149	152.875	154.068	152.304	168.113	87.3909	90.2722	91.38	92.6624	59.4654	62.6129	63.4806	62.3375	150.433	155.237	155.218	151.863	191.935	193.157	188.498	189.614	184.438	181.224	180.974	183.815	139.774	137.748	138.266	138.563	145.055	144.014	145.112	139.462	120.715	119.536	119.311	118.798	64.0602	255.915	223.975	228.638	227.699	176.181	172.372	181.351	175.414	196.95	197.043	196.294	201.46
64.1615	152.753	153.851	152.317	167.547	87.2353	89.7445	91.2538	92.6505	59.262	62.6125	63.3791	62.527	150.21	155.353	155.15	151.883	191.581	193.407	188.904	189.487	183.813	181.145	181.017	183.266	139.596	137.312	138.183	138.314	145.149	143.662	145.705	139.173	120.545	119.576	119.005	118.756	64.1067	255.648	224.364	229.062	227.834	176.39	172.99	181.631	175.304	197.265	197.291	196.333	201.608
64.2081	152.772	153.948	152.515	167.669	87.3727	89.9563	91.427	92.6446	58.9624	62.2498	63.3674	62.3282	149.718	154.865	155.038	151.905	191.293	193.077	188.533	189.492	183.481	180.667	180.153	183.079	138.842	136.942	137.65	137.932	144.14	143.208	144.499	138.335	119.57	118.862	118.331	118.053	64.1532	255.748	223.982	228.642	227.376	175.909	172.396	180.941	175.099	196.4	196.739	196.237	200.895
64.2547	152.657	153.659	152.05	166.805	87.2549	89.7003	91.2931	92.3384	58.8676	62.1856	63.1663	62.1758	149.562	154.4	154.639	151.715	191.156	192.648	188.195	189.015	182.836	179.613	179.765	182.088	138.638	136.867	137.189	137.493	143.898	142.903	143.987	138.096	119.385	118.377	118.022	117.728	64.1998	255.504	223.653	228.704	227.323	176.129	172.805	181.472	175.668	196.717	196.278	196.041	200.657
64.3012	152.709	153.999	152.413	167.243	87.2701	89.8453	90.9863	92.5019	58.7942	62.1091	63.4916	62.3985	149.337	154.873	154.634	151.281	190.604	192.296	187.808	188.485	181.957	178.836	178.255	181.564	137.996	136.398	137.037	136.956	143.409	142.081	143.605	137.532	118.666	117.775	117.499	116.796	64.2463	255.721	223.474	228.292	226.894	175.392	172.575	181.262	175.268	196.147	195.713	195.58	200.378
64.3478	152.333	153.621	152.19	167.017	86.9557	89.5986	90.8795	92.4376	58.6778	62.1214	63.1613	62.4515	149.406	154.321	154.296	150.822	190.566	192.343	187.772	188.486	181.72	178.38	178.125	180.828	137.591	136.449	136.729	137.082	143.267	141.663	143.212	138.092	118.47	117.769	117.529	116.435	64.2928	255.59	223.38	228.337	227.388	175.85	172.387	181.138	174.809	195.974	196.158	195.351	200.131
64.3944	151.989	153.407	152.062	167.026	87.0062	89.5383	91.2657	92.2252	58.8558	62.0233	63.3044	62.0496	148.938	153.611	153.854	150.379	190.156	192.009	187.29	188.186	180.791	178.146	177.496	180.294	137.489	136.022	136.683	136.75	143.158	141.19	142.852	137.388	117.701	116.977	116.832	115.611	64.3393	255.421	223.218	228.039	226.285	175.042	172.318	180.705	174.485	195.457	195.372	194.879	199.253
64.441	152.042	153.311	151.763	166.86	86.7054	89.3864	91.0516	92.3665	58.5898	61.9501	62.9648	62.0745	148.9	153.882	153.527	150.06	189.829	191.741	187.139	188.244	180.516	177.524	176.946	180.41	137.158	135.528	136.274	136.489	142.524	141.016	142.933	136.918	117.514	116.705	116.249	115.782	64.3859	254.911	222.773	227.971	226.741	175.456	172.209	180.75	174.907	195.457	195.32	194.806	199.25
64.4876	151.798	153.199	152.045	167.023	87.0426	89.4407	91.0327	92.4499	58.8075	61.8712	62.8211	61.9485	148.416	153.281	153.334	149.808	190.142	191.454	187.301	187.976	180.061	177.246	176.505	179.711	137.12	135.286	135.939	136.285	141.779	140.287	142.077	135.917	116.658	115.838	115.388	115.029	64.4324	254.913	222.474	227.058	225.842	175.268	171.981	180.25	174.743	195.477	194.778	194.538	199.218
64.5342	151.856	152.939	151.501	166.66	86.5011	89.2518	90.7675	92.2208	58.4558	61.9076	62.6125	62.0626	148.317	152.989	153.236	149.681	190.028	191.056	186.733	187.655	179.481	176.462	176.386	179.156	136.691	135.026	135.785	135.614	141.58	140.342	141.632	135.395	116.404	115.727	115.166	114.371	64.4789	254.543	222.573	227.336	226.223	175.646	171.899	180.854	174.415	195.048	195.213	194.384	199.245
64.5807	151.86	153.258	151.721	167.07	86.83	89.5936	90.6037	92.6603	58.6335	62.0479	62.9399	62.0137	148.408	153.276	152.918	149.511	189.316	191.196	186.806	187.395	178.71	175.342	174.784	177.967	136.176	134.705	135.097	135.35	141.117	139.925	141.321	135.114	115.836	115.158	114.607	113.915	64.5254	253.576	222.183	226.956	225.927	174.951	171.657	180.579	174.262	194.962	194.008	193.984	198.8
64.6273	151.779	152.864	151.409	166.717	86.648	89.2657	90.6852	92.2036	58.42	61.777	62.7489	62.0438	147.959	152.759	152.496	149.068	188.953	191.178	186.804	186.838	178.692	174.757	174.34	177.478	136.289	134.446	135.117	135.44	141.099	139.745	140.793	135.1	115.771	114.684	114.607	113.911	64.572	254.289	222.829	227.408	226.013	175.565	171.786	180.695	174.03	194.672	194.722	193.893	198.897
64.6739	151.613	153.131	151.926	166.722	86.7581	89.217	90.7694	92.3426	58.4215	61.7163	62.5429	61.9055	147.239	152.214	152.509	149.068	188.751	190.848	186.201	186.665	178.186	174.686	174.295	177.632	135.955	134.343	134.789	135.241	140.744	139.027	140.54	135.081	115.121	114.206	113.914	113.2	64.6185	254.004	222.653	227.136	225.6	175.47	171.583	180.392	173.748	194.431	194.469	193.778	198.951
64.7205	151.749	152.843	151.709	166.178	86.3998	89.1629	90.7221	92.0891	58.3798	61.599	62.4672	61.6983	147.518	152.298	152.414	148.8	188.682	190.719	186.39	186.944	178.415	174.041	174.163	177.296	135.736	134.021	134.712	135.144	139.965	138.532	140.487	134.838	114.727	113.898	113.492	112.962	64.665	254.069	222.021	226.971	225.108	174.96	171.175	180.134	174.475	194.351	194.626	193.761	198.804
64.7671	151.562	152.801	151.18	166.405	86.7539	89.5465	90.5859	91.869	58.5007	61.3811	62.6911	61.7107	147.245	151.909	152.31	148.318	188.75	190.696	186.223	186.7	177.805	173.4	173.581	176.638	135.549	133.862	134.507	134.839	139.372	138.309	140.029	134.326	114.474	113.564	113.019	112.266	64.7115	253.813	222.133	226.788	225.294	174.494	171.236	179.952	174.533	194.149	193.81	193.473	198.193
64.8137	151.755	152.705	151.002	166.139	86.417	89.2285	90.5141	91.8539	58.3394	61.2561	62.4796	61.6321	147.071	151.659	152.072	148.383	188.715	190.323	185.804	186.286	177.061	172.961	172.857	176.348	135.202	133.711	134.299	134.377	139.306	138.114	139.489	133.817	114.094	113.25	112.45	111.702	64.7581	253.109	221.903	226.814	225.404	174.746	171.362	180.036	173.995	193.769	193.942	193.518	197.79
64.8602	151.56	152.812	151.45	166.119	86.6633	89.2193	90.5536	91.8493	58.3533	61.3914	62.4949	61.2894	146.884	151.786	151.82	148.312	188.366	190.19	185.609	186.144	176.206	172.516	172.143	175.847	134.863	133.416	133.986	133.882	139.037	137.614	138.683	133.238	113.197	112.529	111.791	111.447	64.8046	253.354	221.799	226.537	225.219	174.284	171.243	179.798	173.839	193.8	193.725	193.253	197.591
64.9068	151.574	152.48	151.316	166.065	86.3979	89.1191	90.6051	91.783	58.2159	61.1318	62.4126	61.3397	146.806	151.555	151.372	148.012	188.042	190.045	185.438	186.359	175.702	172.22	171.654	175.008	134.531	132.913	133.887	133.855	138.823	137.297	138.667	132.871	112.92	112.21	111.622	111.258	64.8511	253.278	221.51	226.394	225.03	174.695	171.353	179.786	174.229	193.729	193.829	192.69	197.416
64.9534	151.198	152.468	150.935	166.443	86.4889	89.0462	90.574	91.761	58.2547	61.3132	62.2529	61.5209	146.559	151.559	151.684	148.194	188.289	190.021	185.143	186.245	175.151	172.066	170.939	174.326	134.292	132.919	133.396	133.655	138.27	136.924	138.257	132.476	112.136	111.41	110.881	110.329	64.8976	253.166	221.519	226.039	224.969	174.453	171.175	179.752	174.021	193.772	193.582	192.771	197.425
65	151.274	152.471	150.97	166.254	86.2384	89.0903	90.522	91.8842	58.0556	61.1446	62.192	61.3855	146.568	151.227	151.466	147.816	188.014	189.769	184.65	185.915	174.421	171.516	170.689	174.132	134.291	132.754	133.29	133.452	137.831	136.658	137.783	132.368	111.732	110.892	110.644	109.928	64.9442	253.203	221.361	226.111	225.112	174.857	171.078	179.632	173.694	193.769	193.23	192.699	197.508
65.0466	151.291	152.521	151.281	165.772	86.3396	89.4971	90.3834	91.5381	58.0366	61.2273	62.0439	61.2947	146.409	150.973	151.083	147.51	187.71	189.53	184.517	185.627	174.126	171.128	170.393	173.813	134.085	132.579	133.161	133.339	137.617	136.221	137.525	132.084	111.325	110.429	110.213	109.396	64.9907	253.341	221.548	225.98	224.922	174.281	170.999	179.334	173.464	193.573	193.056	192.47	197.111
65.0932	151.418	152.407	151.24	165.527	86.1097	89.0164	90.2229	91.4817	57.9231	61.3226	61.943	61.2739	146.173	150.951	150.707	147.276	187.736	189.227	184.491	185.423	174.125	170.444	169.873	173.166	133.749	132.531	133.036	132.987	137.627	135.953	137.408	131.782	111.034	110.256	109.781	108.957	65.0372	252.608	221.367	226.024	225.044	174.519	171.022	179.915	173.947	193.406	192.965	192.44	197.135
65.1398	151.129	152.625	151.248	165.925	86.1371	88.9193	90.094	91.6649	57.8729	61.3654	61.8245	61.2582	145.872	150.921	150.705	147.065	187.607	188.975	184.422	185.548	173.566	170.015	169.572	172.956	133.672	132.177	132.961	132.895	137.274	135.903	137.197	131.562	110.882	109.89	109.455	108.761	65.0837	252.607	221.051	225.55	224.678	173.997	170.892	179.725	173.598	193.046	192.411	192.384	196.994
65.1863	151.279	152.489	151.175	165.903	86.1563	88.9226	90.0899	91.7277	57.9187	61.2261	61.8251	61.1241	145.638	150.797	150.744	146.947	187.634	189.031	184.186	185.465	173.37	169.457	169.297	172.567	133.621	132.049	132.88	132.859	136.895	135.826	136.841	131.411	110.464	109.403	109.202	108.315	65.1303	252.097	221.226	225.966	224.581	174.308	170.839	179.575	173.456	193.301	192.967	192.348	197.061
65.2329	151.392	152.408	151.008	165.954	85.9887	88.8437	90.2365	91.5966	58.0364	61.0183	61.8649	61.2202	145.613	150.497	150.149	146.941	187.466	188.958	184.112	185.233	173.16	168.954	168.568	172.169	133.434	132.005	132.643	132.578	136.737	135.609	136.513	131.243	110.068	109.303	108.942	107.968	65.1768	251.73	221.275	225.739	224.109	173.91	170.79	179.19	173.437	192.967	192.682	192.229	196.938
65.2795	151.272	152.172	150.898	165.957	86.0461	89.0298	90.1564	91.6239	57.8808	60.9033	61.8952	61.2851	145.315	150.307	149.788	146.704	187.324	188.853	184.243	185.218	172.633	168.652	168.012	171.847	133.198	131.78	132.177	132.465	136.358	135.05	136.299	130.894	109.737	108.957	108.447	107.655	65.2233	251.832	221.253	225.64	224.547	174.339	170.902	179.48	174.107	192.721	192.735	192.676	196.994
65.3261	151.102	152.003	150.806	165.862	86.1889	89.2294	90.0414	91.6866	57.7028	60.9521	61.9735	61.1355	145.078	150.271	150.027	146.66	187.172	188.855	183.921	185.073	172.084	168.155	167.671	171.243	132.879	131.452	131.801	132.108	135.995	134.584	136.173	130.633	109.253	108.564	108.381	107.599	65.2699	252.1	220.935	225.372	224.404	174.138	170.731	179.388	173.494	192.812	192.402	192.019	196.651
65.3727	151.048	151.877	150.749	165.687	86.0991	89.1081	90.0865	91.5901	57.7714	61.0363	62.0065	61.0073	145.093	150.218	150.128	146.674	186.698	188.359	183.68	184.955	171.825	167.808	167.187	171.011	132.751	131.223	131.626	131.559	135.752	134.513	135.947	130.321	108.567	107.986	107.641	106.836	65.3164	251.783	220.889	225.763	224.384	174.118	170.444	179.31	173.341	192.179	192.743	192.334	196.814
65.4193	151.209	151.8	150.647	165.686	86.009	88.8075	90.1863	91.4678	57.8566	61.0106	61.8795	60.965	144.928	150.046	149.842	146.234	186.603	188.036	183.652	184.896	171.71	167.491	166.834	170.742	132.807	131.263	131.741	131.642	135.659	134.655	135.976	130.187	108.553	107.774	107.434	106.86	65.3629	251.918	220.679	225.343	224.169	173.738	170.749	178.906	173.436	192.263	192.708	192.102	196.381
65.4658	151.334	152.106	150.606	165.755	86.1176	88.74	90.28	91.3567	57.899	60.9983	61.7773	60.9167	145.064	149.943	149.801	146.086	186.581	188.353	183.23	184.772	171.225	167.01	166.329	170.269	132.729	131.044	131.605	131.727	135.489	134.482	135.746	130.012	108.154	107.345	107.281	106.525	65.4094	252.53	220.841	225.759	224.258	173.952	170.877	179.116	173.676	192.434	192.617	191.926	196.435
65.5124	151.335	152.169	150.505	165.854	86.0773	88.8669	90.2246	91.3042	57.8839	60.9301	61.7566	60.9152	145.214	150.094	149.862	145.893	186.632	188.223	183.296	184.815	171.243	166.506	165.904	169.761	132.662	130.987	131.401	131.557	135.274	133.906	135.375	129.803	107.878	107.496	107.004	106.211	65.456	252.108	220.823	225.311	224.123	173.696	170.621	179.121	173.468	192.469	192.335	192.018	196.424
65.559	151.155	152.049	150.688	165.926	86.0059	88.8718	90.1506	91.3173	57.7658	60.9265	61.6892	61.0156	144.969	150.006	149.737	145.966	186.712	187.971	183.343	184.712	170.854	166.316	165.399	169.415	132.369	130.843	131.256	131.479	134.733	133.498	134.801	129.576	107.365	107.146	106.369	105.817	65.5025	252.05	220.779	225.228	224.12	173.992	170.659	179.52	173.573	192.642	192.482	191.532	196.26
65.6056	151.411	151.899	151.111	165.77	86.0073	88.8443	90.0579	91.3506	57.5406	60.9265	61.6597	60.9452	144.428	149.587	149.457	146.015	186.637	187.883	183.029	184.465	170.57	165.588	165.122	169.499	132.14	130.782	131.335	131.371	134.732	133.461	134.847	129.705	107.38	106.707	106.241	105.545	65.549	252.289	220.893	225.248	224.069	173.697	170.627	178.961	173.41	192.256	192.527	191.349	196.095
65.6522	151.28	152.085	150.903	165.641	85.9094	88.8911	90.0301	91.4669	57.5695	61.0195	61.7791	60.8347	144.113	149.357	149.308	145.66	186.418	187.859	182.991	184.265	169.602	165.42	164.764	168.975	132.131	130.443	131.294	131.176	134.357	133.21	134.847	129.389	107.104	106.299	105.84	104.977	65.5955	251.983	220.788	224.806	223.98	173.907	170.358	178.863	173.255	192.24	192.317	191.379	196.07
65.6988	151.442	152.166	150.786	165.38	85.9366	88.6952	90.068	91.6003	57.519	60.9457	61.8926	60.8633	144.536	149.413	149.318	145.386	186.144	187.827	183.017	184.108	169.794	165.082	164.131	168.434	132.009	130.357	131.219	131.121	134.439	133.017	134.613	129.021	106.687	105.982	105.524	104.823	65.6421	252.022	220.696	225.014	223.857	173.803	170.485	178.879	173.282	192.101	191.982	191.446	196.113
65.7453	151.11	152.154	150.782	165.434	86.0238	88.8619	90.1529	91.8195	57.4596	60.9336	61.7432	60.9399	144.656	149.217	149.377	145.329	186.311	188.058	182.943	184.182	169.447	164.873	163.46	168.071	132.062	130.38	130.871	130.722	134.226	133.057	134.515	128.762	106.389	105.504	105.172	104.536	65.6886	251.637	220.654	225.021	223.915	173.687	170.668	179.049	173.406	191.84	191.928	191.374	196.021
65.7919	151.237	152.248	150.742	165.508	86.0492	88.7366	90.2045	91.6683	57.532	60.7192	61.8995	61.0578	144.342	149.235	149.072	145.46	185.976	188.063	182.683	183.928	169.437	164.498	163.841	167.825	132.14	130.184	130.727	130.87	134.354	132.676	134.385	128.468	106.44	105.525	105.157	104.457	65.7351	251.43	220.611	224.77	223.95	173.558	170.546	179.202	173.219	191.807	191.989	191.283	195.689
65.8385	151.034	152.402	151.08	165.973	85.7608	88.6782	90.1236	91.5922	57.7263	60.8662	61.8143	61.0131	144.209	149.087	149.018	145.292	185.642	187.621	182.6	183.833	168.83	164.267	163.546	167.692	131.823	130.154	130.535	130.661	133.969	132.658	134.104	128.102	105.962	105.322	104.656	103.963	65.7816	250.845	220.571	225.247	224.01	173.747	170.544	179.326	173.221	192.014	192.025	191.2	195.627
65.8851	151.178	152.262	150.71	165.842	85.9457	88.4918	90.2131	91.756	57.5599	60.7584	61.7043	60.9812	144.369	148.953	148.668	145.148	185.683	187.533	182.599	183.579	168.901	164.036	163.315	167.462	131.687	129.988	130.802	130.801	133.856	132.719	134.12	128.574	105.664	105.148	104.54	103.956	65.8282	251.345	220.764	225.248	223.907	173.972	170.73	179.345	173.484	191.985	191.969	190.988	195.577
65.9317	150.889	151.992	150.702	165.607	85.888	88.671	90.0132	91.7292	57.6959	60.6241	61.5629	60.9323	143.947	148.994	149.025	145.429	185.772	187.414	182.558	183.77	167.855	164.134	162.734	166.867	131.797	129.899	130.567	130.448	133.472	132.62	133.548	128.431	105.323	104.559	104.102	103.312	65.8747	251.468	220.563	224.815	223.635	173.97	170.374	179.11	172.986	192.006	191.789	191.072	195.713
65.9783	150.853	152.016	150.779	165.512	85.8646	88.7218	89.8245	91.7055	57.6785	60.6712	61.4805	60.9054	143.906	148.827	149.05	145.314	185.881	187.393	182.366	183.794	168.014	163.348	162.895	166.572	131.486	129.582	130.244	130.672	133.355	131.95	133.626	128.368	105.171	104.389	104.18	103.381	65.9212	251.678	220.406	224.973	223.483	173.733	170.408	179.04	172.981	191.859	191.695	190.97	195.716
66.0248	151.018	151.994	150.626	165.553	86.0608	88.8201	90.0674	91.6267	57.532	60.7331	61.6329	60.9441	144.036	148.891	148.694	145.254	185.596	187.584	182.399	183.599	167.835	163.517	162.595	166.677	131.464	129.71	130.29	130.522	133.327	132.166	133.494	128.01	105.047	103.931	103.761	102.624	65.9677	251.869	220.258	225.01	223.555	173.525	170.653	179.089	173.429	191.633	191.617	190.752	195.477
66.0714	151.213	151.913	150.672	165.728	86.1361	88.6549	90.1184	91.643	57.5432	60.6706	61.558	61.0809	144.123	148.862	148.797	145.207	185.742	187.349	182.48	183.555	167.963	163.163	162.247	166.185	131.412	129.619	130.433	130.584	133.143	131.877	133.638	127.816	104.676	104.147	103.768	102.721	66.0143	251.287	220.332	224.614	223.812	173.577	170.464	179.178	173.414	191.717	191.536	191.121	195.744
66.118	150.98	152.078	150.728	166.057	85.8298	88.6793	90.0347	91.5174	57.5698	60.6215	61.6826	60.859	143.867	148.863	148.821	144.986	185.989	187.044	182.342	183.264	167.445	163.163	161.93	165.904	131.351	129.706	130.58	130.602	132.91	131.647	133.211	127.738	104.195	103.648	102.996	102.247	66.0608	251.183	220.303	224.697	223.576	173.371	170.266	178.972	173.2	191.629	191.553	191.364	195.95
66.1646	151.29	152.057	150.846	165.645	86.0484	88.5749	90.1208	91.3573	57.3296	60.5486	61.6306	60.8047	143.775	148.757	148.744	144.956	185.524	186.909	182.331	183.266	167.277	162.56	161.747	165.539	131.218	129.44	130.418	130.154	133.088	131.472	132.933	127.865	104.216	103.435	102.899	102.401	66.1073	250.86	220.324	224.451	223.92	173.462	170.225	179.002	173.227	191.777	191.826	191.155	196.013
66.2112	151.614	151.923	150.959	165.686	86.227	88.6351	89.9544	91.325	57.4985	60.7982	61.6207	60.7314	143.663	148.657	148.54	145.114	185.217	187.33	182.001	183.354	166.914	162.638	161.345	165.398	131.06	129.562	130.004	129.994	132.907	131.416	132.733	127.613	103.915	103.169	102.562	102.393	66.1538	250.918	220.462	224.69	223.305	173.749	170.33	178.952	173.323	191.637	191.679	191.127	195.945
66.2578	151.895	152.235	151.099	165.512	86.2326	88.7109	90.0191	91.3222	57.5673	60.7212	61.7411	60.732	143.525	148.78	148.359	144.904	185.056	187.488	181.974	183.333	166.55	162.206	161.035	165.257	130.947	129.684	130.222	130.262	132.669	131.214	132.86	127.747	103.819	103.15	102.696	102.23	66.2004	251.141	220.378	224.768	223.87	173.599	170.309	178.997	173.309	191.527	191.87	191.299	195.716
66.3043	151.062	152.302	150.97	165.541	86.0564	88.7581	90.0589	91.3589	57.4742	60.7096	61.5971	60.7849	143.676	148.533	148.365	144.84	185.144	187.155	181.882	183.184	166.073	162.01	160.79	165.054	130.95	129.542	130.204	130.203	132.724	130.923	132.902	127.684	103.575	102.871	102.607	101.818	66.2469	250.68	220.475	224.516	223.47	173.808	170.642	179.068	173.3	191.529	191.731	191.324	195.905
[truncated: 618 more rows]
[truncated: 61 more columns]
