# Supplementary material for: Determining the effects of pseudouridine incorporation on human tRNAs
Source: EMBO J. 2025 Apr 29;44(13):3553–85. doi: 10.1038/s44318-025-00443-y (PMC12217144; doi:10.1038/s44318-025-00443-y)
Supplement: Supplementary file 8 — Source data Fig. 2 [file 44318_2025_443_MOESM8_ESM.zip › EMBOJ-2025-120166-T_SourceDataForFigure2F.xlsx]

## Sheet: Fig-2F_tGly_Pus_mix-titr
Readout	ΔTm	ΔTm	ΔTm	ΔTm	ΔTm	ΔTm	ΔTm	ΔTm	ΔTm	ΔTm	ΔTm	ΔTm		ΔTm
Units	[°C]	[°C]	[°C]	[°C]	[°C]	[°C]	[°C]	[°C]	[°C]	[°C]	[°C]	[°C]	[°C]	[°C]
Experiment ID	Mixing	Mixing	Mixing	Mixing	Titration Pus-4 vs 4/7/3*	Titration Pus-4 vs 4/7/3*	Titration Pus-4 vs 4/7/3*	Titration Pus-4 vs 4/7/3*	Titration Pus-4 vs 4/7/3*	Titration Pus-7 vs Pus-4/7/3*	Titration Pus-7 vs Pus-4/7/3*	Titration Pus-7 vs Pus-4/7/3*	Titration Pus-7 vs Pus-4/7/3*	Titration Pus-7 vs Pus-4/7/3*
Enzyme/Mix ID	Pus-4	Pus-7	Pus-4/7/3*	Pus-4mix7	100%-vs-0%	75%-vs-25%	50%-vs-50%	25%-vs-75%	0%-vs-100%	100%-vs-0%	75%-vs-25%	50%-vs-50%	25%-vs-75%	0%-vs-100%
Series ID
series 1	2.31662	1.95025	4.32595	2.24291	2.42288	2.74177	3.25884	3.73571	4.37646	2.25205	2.72619	3.41355	4.12407	4.68331
series 1	2.3547	2.01428	4.29146	2.29448	2.43706	2.76499	3.16143	3.93057	4.46362	2.18362	2.72008	3.49522	4.07887	4.66623
series 1	2.46244	2.08807	4.41518	2.33565	2.32133	2.68426	3.15697	3.73946	4.34546	2.24058	2.78475	3.60809	4.12078	4.70302
series 1	2.3177	2.0766	4.37928	2.30386	2.39669	2.7719	3.25674	3.88515	4.45069	2.13649	2.72261	3.43597	4.07031	4.58157
series 1	2.34403	2.16142	4.3161	2.30872	2.44709	2.81495	3.2688	4.03962	4.45053	2.31424	2.91566	3.50717	4.17067	4.80594
series 2	2.37921	2.24216	4.4873	2.34241	2.46516	3.00031	3.41865	3.9947	4.67658	2.17311	2.46473	3.1231	3.77722	4.48096
series 2	2.45036	2.26009	4.48085	2.36273	2.30218	2.74499	3.21416	3.79703	4.57031	2.13298	2.52213	3.16307	3.80014	4.4954
series 2	2.41437	2.31026	4.55894	2.42494	2.32696	2.94491	3.27625	3.91847	4.61863	2.13268	2.46226	3.06567	3.77155	4.42466
series 2	2.43084	2.30515	4.52429	2.39076	2.33388	2.83392	3.32893	3.85036	4.55579	2.1545	2.54934	3.06481	3.77054	4.47982
series 2	2.3175	2.04415	4.44995	2.29144	2.4361	2.90662	3.31838	3.90086	4.60985	2.15664	2.55191	3.16285	3.74784	4.44365
series 3	2.21721	1.9653	4.25948	2.17272	2.38886	2.63162	3.26606	3.81373	4.45313	2.10768	2.427	3.18341	3.88051	4.42548
series 3	2.31987	1.99186	4.37358	2.19678	2.32294	2.57124	3.15318	3.67413	4.35245	2.07594	2.3877	3.17742	3.83855	4.42333
series 3	2.35771	2.03626	4.33395	2.35636	2.34313	2.61168	3.16764	3.66956	4.46905	1.99632	2.42689	3.18841	3.84222	4.4953
series 3	2.29136	2.13456	4.41978	2.40139	2.23063	2.70761	3.08814	3.82518	4.42768	1.87174	2.29321	3.14133	3.71314	4.25576
series 3	2.22298	1.92948	4.27122	2.38961	2.10885	2.48558	2.95794	3.49349	4.24898	1.88127	2.23034	2.99668	3.63443	4.2552
