# Supplementary material for: Determining the effects of pseudouridine incorporation on human tRNAs
Source: EMBO J. 2025 Apr 29;44(13):3553–85. doi: 10.1038/s44318-025-00443-y (PMC12217144; doi:10.1038/s44318-025-00443-y)
Supplement: Supplementary file 8 — Source data Fig. 2 [file 44318_2025_443_MOESM8_ESM.zip › EMBOJ-2025-120166-T_SourceDataForFigure2G.xlsx]

## Sheet: Fig-2G_tGly_TimeCourse
Readout	ΔTm	ΔTm	ΔTm	ΔTm	ΔTm	ΔTm	ΔTm	ΔTm	ΔTm	ΔTm	ΔTm	ΔTm	ΔTm	ΔTm	ΔTm
Units	[°C]	[°C]	[°C]	[°C]	[°C]	[°C]	[°C]	[°C]	[°C]	[°C]	[°C]	[°C]	[°C]	[°C]	[°C]
Enzyme ID	Pus-4	Pus-4	Pus-4	Pus-4	Pus-4	Pus-7	Pus-7	Pus-7	Pus-7	Pus-7	Pus-4/7	Pus-4/7	Pus-4/7	Pus-4/7	Pus-4/7
Time ID	ctrl	1min	30min	1h	4h	ctrl	1min	30min	1h	4h	ctrl	1min	30min	1h	4h
Series ID
series 1	0.27764	2.25917	2.60826	2.48987	2.65991	0.11462	0.21205	2.41225	2.5027	1.55985	0.21183	1.77767	4.76538	4.8171	4.07996
series 1	0.2907	2.21008	2.60499	2.42696	2.58883	0.14358	0.21655	2.44506	2.60212	1.76625	0.15313	1.86519	4.77685	4.73424	3.79524
series 1	0.40916	2.27141	2.6812	2.44	2.69342	0.03622	0.28556	2.48093	2.56732	1.74739	0.078	1.77358	4.6843	4.6694	3.99504
series 1	0.31142	2.16165	2.49165	2.28209	2.56929	-0.10271	0.29818	2.48089	2.55817	1.72157	0.24644	1.76734	4.61463	4.6646	4.04814
series 1	0.20307	2.14195	2.68195	2.35672	2.35672	0.06687	0.14535	2.52518	2.7595	1.67911	0.09238	2.03418	4.71821	4.76921	3.61726
series 2	-0.15885	1.65725	2.04072	1.94637	1.71635	0.20343	0.42547	1.69888	1.83293	1.43823	-0.04818	1.73459	4.41075	4.35568	4.1001
series 2	-0.12108	1.66993	2.06532	2.10336	1.69877	0.14554	0.40933	1.70753	1.99167	1.54995	0.16917	2.11277	4.48478	4.62328	4.24157
series 2	-0.15156	1.68465	2.12973	2.27434	1.70482	0.22465	0.41043	1.69238	1.83283	1.64991	1.97347	3.68305	6.36458	6.60653	5.96523
series 2	-0.12544	1.73851	2.17532	2.20189	1.61342	0.27532	0.48489	1.83837	1.86956	1.6069	0.12242	1.94775	4.50774	4.67484	4.20958
series 2	-0.1392	1.68163	1.06475	2.8668	2.8668	0.31332	0.38732	1.95028	2.35168	1.63005	0.33747	2.07228	4.63666	4.83547	2.70718
series 3	-0.23653	2.44948	2.37559	2.4824	1.65766	0.20343	0.42547	1.69888	1.83293	1.43823	0.12008	3.89391	4.14581	4.59233	3.53091
series 3	-0.29482	2.34385	2.26641	2.42457	1.27721	0.14554	0.40933	1.70753	1.99167	1.54995	0.15463	3.84755	4.16068	4.51099	3.92832
series 3	-0.21489	2.4053	2.30639	1.9205	1.72657	0.22465	0.41043	1.69238	1.83283	1.64991	0.16436	4.07475	4.31647	4.73632	4.08241
series 3	-0.3301	2.49342	2.24869	2.48103	1.6559	0.27532	0.48489	1.83837	1.86956	1.6069	0.07079	3.77491	4.08563	4.54764	3.69888
series 3	-0.42184	2.56159	2.34526	2.61025	2.61025	0.31332	0.38732	1.95028	2.35168	1.63005	0.20032	4.05261	4.44194	4.75944	4.31871
