# Supplementary material for: Determining the effects of pseudouridine incorporation on human tRNAs
Source: EMBO J. 2025 Apr 29;44(13):3553–85. doi: 10.1038/s44318-025-00443-y (PMC12217144; doi:10.1038/s44318-025-00443-y)
Supplement: Supplementary file 8 — Source data Fig. 2 [file 44318_2025_443_MOESM8_ESM.zip › EMBOJ-2025-120166-T_SourceDataForFigure2H.xlsx]

## Sheet: Fig-2H_tGly_HeatResistanceCycle
Readout	ΔTm	ΔTm	ΔTm	ΔTm	ΔTm	ΔTm	ΔTm	ΔTm
Units	[°C]	[°C]	[°C]	[°C]	[°C]	[°C]	[°C]	[°C]
Pus ID	3*/4*/7*	3*/4*/7*	3*/4*/7*	3*/4*/7*	4/7/3*	4/7/3*	4/7/3*	4/7/3*
Cycle ID	cycle-1	cycle-2	cycle-3	cycle-4	cycle-1	cycle-2	cycle-3	cycle-4
Series ID
series 1	0.16876	0.02789	0.47281	0.25767	4.55622	4.42757	5.04072	5.22799
series 1	0.27079	0.20871	0.09525	0.05905	4.62756	4.53427	4.83951	5.12634
series 1	0.1285	0.27738	-0.12933	0.31032	4.63017	4.66431	4.81752	5.36231
series 1	0.19116	0.29541	0.61928	-0.39044	4.61596	4.63317	5.27793	5.01137
series 1	0.20784	0.19124	0.16425	0.69954	4.60076	4.61108	5.03332	5.58588
series 2	0.21329	0.17418	0.093	0.52301	5.18068	4.93447	4.87681	5.19758
series 2	-0.06101	0.00613	0.25336	0.39891	5.36826	5.0177	5.47851	5.51943
series 2	0.0613	-0.05065	0.01757	0.05272	4.9261	4.83278	5.12672	4.87363
series 2	-0.08923	-0.01287	-0.15257	0.23314	4.57584	4.7311	4.81382	5.09037
series 2	0.07905	-0.08964	-0.35451	-1.87864	4.3788	4.41237	4.49966	4.87424
series 3	0.38821	0.47462	0.55408	0.76686	5.1015	4.9557	5.36128	6.07878
series 3	0.32494	0.42078	0.50368	0.493	5.04942	5.033	5.21204	5.62616
series 3	0.43699	0.39018	0.31894	0.71154	5.09449	5.06175	4.97078	5.69291
series 3	0.20564	0.36545	0.46072	0.32533	5.06242	5.07398	5.62903	5.50871
series 3	0.1708	-0.48414	-1.11091	-1.8426	4.95997	4.81832	5.22658	5.38842
