# Supplementary material for: Determining the effects of pseudouridine incorporation on human tRNAs
Source: EMBO J. 2025 Apr 29;44(13):3553–85. doi: 10.1038/s44318-025-00443-y (PMC12217144; doi:10.1038/s44318-025-00443-y)
Supplement: Supplementary file 9 — Source data Fig. 4 [file 44318_2025_443_MOESM9_ESM.zip]

Archive with 5 entries (5 files):
- EMBOJ-2025-120166-T_SourceDataForFigure4C.xlsx
- EMBOJ-2025-120166-T_SourceDataForFigure4A-Arg.xlsx
- EMBOJ-2025-120166-T_SourceDataForFigure4A-His.xlsx
- EMBOJ-2025-120166-T_SourceDataForFigure4A-Lys.xlsx
- EMBOJ-2025-120166-T_SourceDataForFigure4A-Ser.xlsx
