# Supplementary material for: Determining the effects of pseudouridine incorporation on human tRNAs
Source: EMBO J. 2025 Apr 29;44(13):3553–85. doi: 10.1038/s44318-025-00443-y (PMC12217144; doi:10.1038/s44318-025-00443-y)
Supplement: Supplementary file 9 — Source data Fig. 4 [file 44318_2025_443_MOESM9_ESM.zip › EMBOJ-2025-120166-T_SourceDataForFigure4C.xlsx]

## Sheet: Fig-4C_Tm_tGln-sitespecific
Series	Tm
	tGln - in-vitro not labelled	tGln-U48-Cy5	tGln-5'-Cy5
	[°C]	[°C]	[°C]
1	62.2708	60.5851	60.3603
1	62.1641	60.6486	60.7976
1	61.1496	60.618	60.7139
1	62.1519	60.7616	60.6547
1	62.0468	60.7621	60.8562
2	62.4442	60.6871	61.075
2	62.4039	60.7285	60.7282
2	62.343	60.6022	60.7648
2	62.3433	60.8175	60.8246
2	62.4985	60.9173	61.221
3	61.6519	60.7948	60.7387
3	61.445	60.6943	60.8891
3	61.6344	60.7003	60.8806
3	62.1984	60.9098	60.966
3	61.8122	60.8767	60.9835

## Sheet: Fig-4C_5'-Cy5
Reaction ID	5' no-Pus	5' Pus-7*	5' Pus-7	5' no-Pus	5' - Pus-7*	5' - Pus-7
Units	[°C]	[°C]	[°C]	[°C]	[°C]	[°C]
Readout ID	Tm	Tm	Tm	ΔTm	ΔTm	ΔTm
Series ID
A	61.4683	61.1288	62.6397	0	-0.33948	1.17143
A	61.0538	61.2675	62.4478	0	0.21376	1.39402
A	61.4082	61.566	62.6769	0	0.15778	1.26866
A	61.3492	61.2724	62.5487	0	-0.07674	1.19953
B	61.5977	61.6902	62.5114	0	0.09248	0.91369
B	61.7968	61.8293	62.4733	0	0.03259	0.67651
B	61.9035	61.5874	62.3513	0	-0.31612	0.4478
B	61.7214	61.7022	62.3278	0	-0.01913	0.60646
C	61.4656	61.639	62.6112	0	0.17336	1.14558
C	61.6948	61.8175	62.6885	0	0.12268	0.99368
C	61.7103	61.8266	62.5699	0	0.11632	0.85961
C	61.4883	61.4296	62.5539	0	-0.05872	1.06564

## Sheet: Fig-4C_U48-Cy5
Reaction ID	U48 - no-Pus	U48 - Pus-7*	U48 - Pus-7	U48 - no-Pus	U48 - Pus-7*	U48 - Pus-7
Units	[°C]	[°C]	[°C]	[°C]	[°C]	[°C]
Readout	Tm	Tm	Tm	ΔTm	ΔTm	ΔTm
Series ID
A	60.3397	61.5502	62.3972	0	1.21051	2.05742
A	60.5153	60.9934	62.7285	0	0.47806	2.21315
A	60.7821	60.8425	62.6292	0	0.06037	1.84707
A	60.7541	61.1162	62.4988	0	0.36215	1.74469
B	63.2005	61.8912	63.5453	0	-1.30923	0.34482
B	61.4833	61.9839	63.4394	0	0.50062	1.95617
B	61.1862	60.6344	62.539	0	-0.55183	1.35272
B	61.8787	61.2534	62.7603	0	-0.6253	0.88154
C	61.0973	61.7379	63.3657	0	0.64067	2.26842
C	62.288	61.7159	63.3121	0	-0.57219	1.02403
C	61.5013	61.8229	63.1289	0	0.32162	1.62757
C	61.5592	61.5279	63.5145	0	-0.03127	1.95535
D	61.6181	61.7122	63.5688	0	0.09416	1.95076
D	61.4192	61.916	63.5573	0	0.49685	2.13815
D	61.8325	61.7718	63.4159	0	-0.06077	1.58339
D	61.2117	61.895	63.5257	0	0.68338	2.31403
