# Supplementary material for: Determining the effects of pseudouridine incorporation on human tRNAs
Source: EMBO J. 2025 Apr 29;44(13):3553–85. doi: 10.1038/s44318-025-00443-y (PMC12217144; doi:10.1038/s44318-025-00443-y)
Supplement: Supplementary file 9 — Source data Fig. 4 [file 44318_2025_443_MOESM9_ESM.zip › EMBOJ-2025-120166-T_SourceDataForFigure4A-Arg.xlsx]

## Sheet: Fig-4A_tArg_detlaTms
	ΔTm	ΔTm	ΔTm	ΔTm	ΔTm	ΔTm	ΔTm
Units	[°C]	[°C]	[°C]	[°C]	[°C]	[°C]	[°C]
Reaction ID	Arg - no Pus	Arg - 1*/3*/4*	Arg - 1	Arg - 3	Arg - 4	Arg - 1/3/4*	Arg - 1/3/4
Batch Replicate ID
Batch Replicate 1	0	0.05762	-0.06865	0.68804	0.40134	0.53172	1.27556
Batch Replicate 1	0	0.1041	-0.05283	0.72064	0.42021	0.59313	1.28837
Batch Replicate 1	0	0.0494	-0.08555	0.69017	0.39191	0.58232	1.23611
Batch Replicate 1	0	0.00956	-0.0503	0.65481	0.45428	0.60032	1.30395
Batch Replicate 2	0	0.14103	-0.04054	0.65937	0.52617	0.72866	1.30763
Batch Replicate 2	0	0.04527	-0.01851	0.6847	0.44756	0.52284	1.2789
Batch Replicate 2	0	0.08547	-0.00673	0.69018	0.43172	0.63612	1.21297
Batch Replicate 2	0	0.0357	-0.41091	0.62221	0.41748	0.6564	1.14136
Batch Replicate 3	0	0.11709	-0.14546	0.53753	0.38155	0.54928	1.18311
Batch Replicate 3	0	0.03372	-0.09105	0.6231	0.44264	0.76808	1.23232
Batch Replicate 3	0	0.03829	-0.01175	0.67581	-0.3932	0.59993	1.24131
Batch Replicate 3	0	0.06236	0.11644	0.70781	0.5589	0.68789	1.29464

## Sheet: Fig-4A_tArg_unfold_rawsignal
Capillary	1	2	3	4	5	6	7	8	9	10	11	12	13	14	15	16	17	18	19	20	21	22	23	24	25	26	27	28	Capillary	1	2	3	4	5	6	7	8	9	10	11	12	13	14	15	16	17	18	19	20
Sample ID	Arg - no Pus	Arg - no Pus	Arg - no Pus	Arg - no Pus	Arg - Pus-1*/3*/4*	Arg - Pus-1*/3*/4*	Arg - Pus-1*/3*/4*	Arg - Pus-1*/3*/4*	Arg - Pus-1	Arg - Pus-1	Arg - Pus-1	Arg - Pus-1	Arg - Pus-3	Arg - Pus-3	Arg - Pus-3	Arg - Pus-3	Arg - Pus-4	Arg - Pus-4	Arg - Pus-4	Arg - Pus-4	Arg - Pus-1/3/4*	Arg - Pus-1/3/4*	Arg - Pus-1/3/4*	Arg - Pus-1/3/4*	Arg - Pus-1/3/4	Arg - Pus-1/3/4	Arg - Pus-1/3/4	Arg - Pus-1/3/4	Sample ID	Arg - no-Pus	Arg - no-Pus	Arg - no-Pus	Arg - no-Pus	Arg - Pus-1*/3*/4*	Arg - Pus-1*/3*/4*	Arg - Pus-1*/3*/4*	Arg - Pus-1*/3*/4*	Arg - Pus-1	Arg - Pus-1	Arg - Pus-1	Arg - Pus-1	Arg - Pus-3	Arg - Pus-3	Arg - Pus-3	Arg - Pus-3	Arg - Pus-4	Arg - Pus-4	Arg - Pus-4	Arg - Pus-4
Temperature [°C]	Fluorescence [counts]	Fluorescence [counts]	Fluorescence [counts]	Fluorescence [counts]	Fluorescence [counts]	Fluorescence [counts]	Fluorescence [counts]	Fluorescence [counts]	Fluorescence [counts]	Fluorescence [counts]	Fluorescence [counts]	Fluorescence [counts]	Fluorescence [counts]	Fluorescence [counts]	Fluorescence [counts]	Fluorescence [counts]	Fluorescence [counts]	Fluorescence [counts]	Fluorescence [counts]	Fluorescence [counts]	Fluorescence [counts]	Fluorescence [counts]	Fluorescence [counts]	Fluorescence [counts]	Fluorescence [counts]	Fluorescence [counts]	Fluorescence [counts]	Fluorescence [counts]	Temperature [°C]	Fluorescence [counts]	Fluorescence [counts]	Fluorescence [counts]	Fluorescence [counts]	Fluorescence [counts]	Fluorescence [counts]	Fluorescence [counts]	Fluorescence [counts]	Fluorescence [counts]	Fluorescence [counts]	Fluorescence [counts]	Fluorescence [counts]	Fluorescence [counts]	Fluorescence [counts]	Fluorescence [counts]	Fluorescence [counts]	Fluorescence [counts]	Fluorescence [counts]	Fluorescence [counts]	Fluorescence [counts]
set	1	1	1	1	1	1	1	1	1	1	1	1	1	1	1	1	1	1	1	1	1	1	1	1	1	1	1	1	2	2	2	2	2	2	2	2	2	2	2	2	2	2	2	2	2	2	2	2	2
20	825.084	821.446	842.808	863.767	577.365	612.527	599.836	637.981	528.666	545.59	525.158	520.703	946.547	926.265	934.454	948.881	820.083	807.492	805.233	816.768	479.654	505.944	506.656	531.434	585.573	587.868	582.173	578.466	20	768.358	816.453	799.652	862.776	800.439	825.195	802.938	884.548	854.044	871.654	884.208	854.008	845.13	823.867	845.578	802.904	912.971	895.236	910.736	892.278
20.0394	825.592	821.89	842.115	864.27	576.823	612.601	598.494	637.34	527.075	546.388	524.093	519.578	944.265	926.133	934.511	948.489	818.252	805.288	805.298	815.667	479.052	505.705	506.111	531.38	584.741	587.095	580.924	578.229	20.0395	826.474	807.196	835.319	861.856	796.126	812.581	799.133	879.452	857.112	871.444	879.269	849.174	845.844	822.279	843.454	801.437	909.757	893.845	908.751	890.911
20.0789	823.074	821.213	840.606	862.928	575.955	611.911	598.095	636.056	527.193	546.074	523.823	518.884	943.459	925.86	933.486	948.066	817.293	805.245	804.896	815.42	478.63	505.32	505.312	531.311	584.476	587.11	580.582	577.237	20.0789	823.562	805.813	832.873	861.188	795.401	813.073	797.932	878.571	855.556	870.889	878.02	847.635	844.779	821.474	843.408	801.545	910.17	892.114	907.395	889.712
20.1183	823.478	820.219	840.162	861.726	575.534	610.526	597.55	635.729	525.979	545.506	523.832	517.616	943.341	925.188	931.513	945.98	816.667	804.37	803.715	815.239	478.262	504.744	504.568	530.232	583.075	586.135	579.199	576.742	20.1184	823.146	805.369	831.991	861.84	793.7	811.459	797.531	877.547	854.364	870.68	878.463	845.727	843.579	820.275	842.816	799.764	906.837	890.917	905.665	887.593
20.1577	822.771	819.087	839.691	862.206	575.279	610.454	597.536	635.224	525.867	544.708	523.181	517.717	941.067	924.678	931.451	946.045	815.358	803.65	802.881	814.406	478.194	503.835	503.817	530.104	582.783	585.113	578.678	576.723	20.1579	823.187	803.94	831.185	860.399	793.883	810.634	797.379	876.451	853.683	869.285	878.355	843.718	842.96	820.045	842.522	799.221	907.143	890.016	906.357	887.49
20.1972	821.642	818.655	837.812	861.085	574.967	610.805	596.753	633.623	524.921	543.493	522.493	517.932	941.47	923.789	931.168	944.259	814.439	802.774	802.28	812.953	476.988	503.848	504.275	530.152	582.878	584.358	578.167	575.506	20.1974	821.247	803.334	830.338	858.447	792.048	809.838	795.964	876.177	853.435	868.718	876.738	842.587	841.82	818.906	840.789	798.731	906.7	888.992	904.263	887.056
20.2366	820.434	817.122	837.744	860.359	574.146	609.223	595.715	633.315	524.999	543.494	521.423	517.388	939.828	922.648	929.867	942.942	813.932	802.119	801.289	812.535	476.752	502.486	503.328	530.456	581.972	583.513	577.217	574.932	20.2368	819.677	802.353	829.159	857.901	791.504	809.718	795.041	875.089	852.604	867.652	875.172	841.445	841.721	818.185	841.206	797.205	905.818	887.99	903.878	885.808
20.276	819.545	817.658	837.007	859.208	573.281	608.763	595.306	633.209	524.309	542.568	521.154	516.578	939.301	921.222	929.233	941.794	812.738	800.815	800.481	811.467	476.257	502.911	502.866	529.219	580.745	583.507	576.238	574.896	20.2763	818.451	801.953	828.143	857.177	790.941	808.643	793.833	873.997	851.837	866.171	874.67	839.197	839.552	817.271	839.751	797.707	904.269	886.401	902.641	884.73
20.3155	818.339	815.404	835.65	857.806	571.994	608.027	595.425	632.27	524.153	541.188	521.042	516.47	937.244	921.493	928.621	941.449	813.312	800.603	800.314	810.39	476.204	502.524	502.973	528.691	580.353	582.569	575.855	573.501	20.3158	816.108	800.918	826.511	856.756	791.023	807.906	792.89	873.044	850.631	865.625	874.42	838.917	838.007	816.363	838.749	795.792	903.496	885.886	901.452	882.703
20.3549	815.824	815.161	835.04	857.488	571.581	607.381	594.155	632.223	523.611	541.665	520.959	515.976	937.467	920.406	927.619	941.279	811.741	798.897	798.83	809.561	475.124	501.442	502.123	528.108	579.408	581.819	575.375	572.643	20.3553	814.432	800.509	825.522	857.232	789.247	807.028	792.456	871.441	850.044	866.01	873.661	836.621	838.338	815.217	838.269	795.83	902.524	884.733	901.018	881.828
20.3943	817.459	815.042	834.321	856.392	571.261	607.469	593.807	631.353	522.619	541.729	520.059	515.191	937.027	918.798	926.152	940.175	810.963	798.455	797.856	808.904	474.735	501.908	501.93	527.724	578.994	581.887	574.789	573.564	20.3947	816.592	799.989	826.502	855.63	789.312	806.553	792.64	872.241	848.901	864.769	872.295	836.95	838.187	814.452	837.624	795.386	900.29	883.642	900.233	880.651
20.4338	815.364	813.008	833.438	855.241	570.272	606.016	593.085	630.591	522.471	540.12	520.075	514.019	934.822	917.718	925.173	939.286	809.712	797.569	796.892	808.011	474.486	500.79	501.769	527.301	578.625	580.359	574.732	571.908	20.4342	814.039	798.922	824.626	854.41	787.807	805.38	791.374	871.142	849.041	863.587	870.861	836.947	836.703	813.946	836.771	794.423	900.763	882.533	899.502	880.562
20.4732	812.826	812.835	831.748	854.053	569.393	605.38	592.368	629.058	520.845	540.32	519.531	514.122	933.86	917.241	924.019	938.469	808.563	796.631	795.879	806.799	474.296	500.874	500.902	526.38	577.787	580.406	573.746	571.563	20.4737	811.813	797.748	822.805	853.461	787.417	804.556	790.509	869.518	847.69	862.247	870.935	834.9	836.526	813.219	835.416	793.503	899.421	881.849	898.29	879.48
20.5126	814.998	812.14	831.402	853.689	569.16	605.162	591.374	628.925	520.754	539.203	518.173	514.403	933.537	916.877	923.455	937.801	807.519	796.011	794.42	806.434	474.179	499.817	500.073	527.06	576.648	579.108	572.652	571.103	20.5132	813.143	796.817	823.923	853.344	786.407	803.946	790.173	868.91	846.532	861.432	869.654	834.231	835.14	812.855	834.145	792.931	898.235	879.915	897.325	878.804
20.5521	812.989	811.601	829.549	852.665	568.242	603.845	591.269	628.143	521.239	537.963	518.462	513.039	932.438	915.532	922.943	937.055	807.09	793.586	794.369	805.347	473.956	498.94	500.066	525.478	576.194	579.119	572.888	569.829	20.5526	811.618	796.57	822.141	851.874	785.389	803.619	788.687	869.192	846.348	860.46	868.799	832.148	833.978	810.827	833.674	792.007	897.512	879.97	896.327	878.377
20.5915	814.204	810.717	830.546	851.949	568.364	604.231	591.048	628.244	520.091	538.137	518.374	512.751	932.516	914.829	921.29	935.334	805.932	794.142	793.707	804.427	473.147	499.169	498.897	524.658	575.736	578.271	571.619	569.595	20.5921	813.125	795.184	824.267	851.866	785.726	802.55	788.629	868.287	844.79	859.868	867.977	831.996	833.574	810.423	832.42	791.392	896.278	879.621	894.991	876.826
20.6309	812.405	809.299	829.237	851.482	567.753	603.215	590.053	627.228	519.504	537.223	517.346	512.009	931.379	914.086	920.987	934.783	805.063	792.558	793.216	803.796	472.844	498.012	498.541	524.196	575.795	577.343	571.092	569.349	20.6316	810.026	794.539	820.742	849.925	783.608	801.771	787.864	866.929	844.237	859.545	867.992	831.155	832.806	810.261	831.875	790.404	895.821	878.512	893.495	875.933
20.6703	809.013	808.872	827.765	850.325	566.862	602.396	590.109	626.17	518.821	537.051	516.983	511.965	930.468	913.389	920.175	934.557	804.487	791.716	792.019	802.913	472.173	497.722	498.128	523.768	574.809	576.917	570.732	568.822	20.6711	808.498	793.03	818.579	849.147	781.976	800.979	786.644	865.323	843.608	858.236	866.429	829.459	831.363	809.289	830.613	789.508	895.297	878.014	893.189	875.163
20.7098	811.027	808.494	827.878	849.699	566.413	602.289	588.984	625.874	517.823	537.137	516.593	511.512	930.193	912.223	918.744	932.364	804.282	791.165	790.494	802.125	471.349	496.846	497.701	523.51	573.437	576.256	570.134	568.171	20.7105	809.921	792.477	819.522	848.606	782.465	799.838	785.868	864.546	842.763	857.285	864.969	828.036	830.702	808.871	829.854	789.08	893.185	875.633	892.259	874.014
20.7492	808.697	806.602	826.933	848.954	564.842	601.437	588.328	625.627	517.804	535.417	516.427	510.125	927.958	910.715	917.665	931.081	803.207	790.096	791.155	801.493	471.107	496.576	497.281	522.793	573.409	575.621	569.66	567.568	20.75	806.909	792.396	816.966	847.646	781.195	798.602	784.407	864.482	841.27	856.043	864.546	827.354	829.564	808.239	829.299	788.941	893.049	875.452	891.751	873.257
20.7886	810.086	806.633	826.329	848.198	565.1	601.147	587.8	625.248	517.408	535.914	515.295	509.992	927.734	909.765	917.259	931.078	802.61	789.763	789.259	800.776	471.046	495.762	497.119	522.088	572.881	575.12	568.591	566.919	20.7895	808.144	791.532	818.228	846.39	781.517	797.333	784.043	862.992	841.763	854.987	863.39	826.455	830.036	806.988	828.77	787.211	891.613	874.226	888.393	872.367
20.8281	807.229	805.353	824.967	847.677	564.895	599.734	587.653	624.53	517.472	534.169	514.693	509.316	926.005	909.498	917.055	929.708	801.585	788.953	789.269	799.291	471.099	495.558	496.88	521.894	572.054	574.916	567.979	566.789	20.8289	806.656	790.719	817.012	845.457	779.763	797.503	783.606	862.444	841.267	854.062	863.053	823.962	828.734	806.014	826.635	787.346	890.127	873.911	888.901	872.286
20.8675	808.2	805.621	824.588	846.795	563.967	600.117	586.475	623.654	516.516	533.384	514.733	509.362	925.564	908.919	914.898	929.019	800.712	787.261	787.244	798.82	470.596	495.232	495.767	521.035	571.679	573.727	567.043	565.753	20.8684	807.247	789.434	817.427	845.174	779.474	796.681	782.202	861.562	840.181	853.75	861.739	823.725	827.903	805.98	826.192	786.081	890.052	872.026	887.953	870.921
20.9069	805.88	803.617	823.224	845.673	562.758	598.544	586.226	622.561	515.433	534.037	513.891	508.768	923.957	907.654	914.533	929.179	799.835	784.753	787.116	798.175	469.992	494.903	495.719	520.566	571.125	572.776	567.038	565.534	20.9079	803.802	789.398	814.631	844.045	778.225	796.129	781.66	860.752	838.559	852.82	861.602	823.364	826.98	805.568	825.831	785.832	888.974	871.961	887.04	869.416
20.9464	806.843	802.828	822.638	845.15	562.735	598.194	584.784	622.204	515.545	533.862	513.233	508.156	925.408	906.57	914.769	928.966	798.668	785.086	785.3	797.99	469.166	494.624	494.663	519.663	570.561	572.114	566.366	564.369	20.9474	805.107	789.199	815.248	843.945	778.528	795.004	781.097	859.948	838.434	852.407	859.851	822.278	827.303	803.598	824.393	785.022	887.872	870.657	886.154	868.517
20.9858	804.618	802.393	821.187	844.173	561.626	597.677	584.417	621.995	514.649	532.439	512.731	508.188	922.589	905.502	913.156	927.091	798.341	785.403	786.187	797.026	469.362	493.884	494.726	519.355	569.968	571.833	565.317	564.005	20.9868	803.259	787.482	812.601	841.751	776.747	794.464	780.303	858.811	837.582	851.386	859.507	821.96	824.227	803.667	824.17	783.536	887.245	869.921	886.113	867.794
21.0252	805.061	801.413	821.453	843.323	561.705	597.331	583.53	621.523	513.833	532.087	512.408	506.763	922.439	904.754	911.627	925.703	797.007	784.905	783.776	795.163	467.478	493.043	493.422	518.282	569.763	571.591	564.594	563.413	21.0263	804.155	786.588	813.213	840.647	776.828	793.439	780.219	857.869	836.849	849.591	857.589	820.443	824.408	801.39	823.725	782.421	885.926	868.407	884.773	866.209
21.0647	802.954	801.623	820.113	842.647	560.126	596.773	582.644	620.339	514.345	531.538	511.61	507.12	920.25	904.951	911.882	924.882	796.22	783.156	783.718	794.554	468.439	492.632	493.349	518.39	568.624	571.124	564.215	562.704	21.0658	800.225	786.169	810.641	840.796	775.424	793.55	779.24	856.956	836.573	849.823	857.587	819.308	823.672	801.898	822.33	782.658	885.058	868.112	882.983	865.927
21.1041	803.272	800.384	819.709	841.332	560.442	596.548	581.718	620.075	513.57	531.661	511.239	506.301	921.578	904.033	909.817	923.917	795.372	783.574	782.031	794.7	467.003	492.1	492.919	517.251	568.698	570.55	563.995	562.516	21.1053	801.765	785.104	811.814	839.802	775.372	792.574	778.903	855.332	835.321	848.105	856.877	817.802	823.916	801.186	821.145	780.571	883.754	866.341	882.268	865.058
21.1435	800.742	799.275	817.747	841.444	559.874	595.239	582.083	619.573	512.644	530.924	510.517	505.852	917.983	902.957	909.335	923.257	794.453	782.383	782.081	793.261	467.461	491.605	492.637	517.29	568.626	569.539	563.412	561.581	21.1447	799.605	784.725	809.958	838.634	773.762	791.263	777.216	855.558	834.698	849.045	857.114	816.058	822.003	801.148	821.397	780.877	883.231	865.967	881.175	863.215
21.183	801.553	799.117	817.112	841.008	559.455	595.587	581.365	618.948	511.699	530.514	510.236	505.352	918.229	902.45	909.074	923.266	794.001	781.809	781.477	792.04	465.764	490.728	491.568	516.544	566.98	568.928	563.396	561.339	21.1842	801.28	783.326	810.093	837.973	773.177	790.502	776.629	854.727	834.082	848.01	855.513	816.166	822.673	800.006	820.245	779.242	882.464	864.581	880.875	863.308
21.2224	798.925	797.412	816.865	839.663	558.056	594.08	580.952	618.23	512.132	530.292	510.131	504.787	916.966	901.676	908.223	921.807	792.734	779.839	780.122	790.879	466.379	490.708	491.82	515.537	566.26	568.312	562.646	560.611	21.2237	798.682	782.477	808.979	836.688	772.553	789.948	775.248	853.66	832.642	846.38	854.428	814.567	820.686	798.108	819.896	778.684	880.945	864.559	878.831	862.094
21.2618	799.665	796.784	816.111	839.383	557.704	593.489	580.01	617.735	511.3	530.211	508.775	504.901	916.687	900.105	907.406	920.228	791.653	779.623	778.645	790.331	464.702	490.296	490.098	515.664	566.163	567.706	560.758	559.359	21.2632	799.476	781.783	809.424	835.951	771.913	789.271	774.391	852.936	830.849	846.405	852.929	814.31	820.101	797.352	818.736	777.772	880.048	861.964	877.918	861.325
21.3013	797.276	795.867	815.347	838.579	556.791	593.044	579.805	617.088	511.621	528.136	508.653	502.993	915.337	898.71	907.713	920.564	790.728	778.147	777.771	788.872	465.273	489.719	490.452	515.284	565.67	567.727	559.877	558.808	21.3026	797.093	780.969	806.124	835.561	770.804	788.883	774.042	852.464	830.507	844.895	853.045	812.536	819.419	797.095	818.036	778.134	878.952	861.249	877.68	860.117
21.3407	797.965	795.43	814.779	837.547	557.559	592.02	578.597	616.717	510.975	528.007	508.347	503.538	915.454	899.01	905.365	918.868	790.205	778.502	776.743	787.762	463.809	488.396	490.041	514.062	565.107	566.599	560.535	558.303	21.3421	797.701	779.777	807.165	834.785	770.438	787.884	773.708	851.005	829.3	844.088	852.134	811.126	818.55	795.65	816.523	776.269	878.056	861.592	876.091	858.289
21.3801	795.586	794.184	813.289	836.828	556.404	591.051	578.624	615.654	510.013	527.78	507.949	502.464	912.585	897.042	905.449	918.479	788.914	776.883	777.656	788.133	464.051	488.338	489.318	514.037	564.646	566.598	559.893	558.177	21.3816	794.822	779.788	803.901	833.509	768.963	786.603	772.145	850.354	830.048	843.054	852.481	809.682	816.726	795.639	815.812	776.69	878.243	860.271	875.718	857.323
21.4196	796.334	792.917	813.392	835.693	556.387	590.917	577.662	615.634	509.48	527.794	507.05	502.266	912.96	896.63	903.993	917.781	788.05	777.848	775.682	786.833	462.126	488.179	488.939	514.454	563.594	565.27	559.006	557.258	21.4211	796.071	778.985	804.583	832.168	768.764	785.571	771.733	849.188	829.785	842.976	851.329	809.581	816.911	793.662	814.905	774.445	875.518	859.567	874.065	857.51
21.459	794.3	792.427	811.097	834.748	555	589.992	577.32	614.307	509.2	526.966	507.49	501.339	911.203	895.477	903.091	917.613	787.624	775.02	774.424	786.669	462.741	488.018	489.504	514.043	563.716	564.597	558.729	557.273	21.4605	793.405	777.511	802.55	832.223	767.378	785.727	770.673	848.033	827.927	842.117	850.971	807.973	815.385	794.266	814.218	774.155	875.605	858.73	872.603	856.656
21.4984	795.081	792.054	811.427	834.122	555.517	590.176	576.788	614.037	509.079	526.249	506.439	501.373	911.131	895.207	903.023	915.543	786.631	775.028	772.652	785.166	461.988	486.899	488.132	512.981	562.346	563.76	558.221	555.522	21.5	794.236	776.712	802.558	831.527	767.329	785.453	770.43	847.387	827.253	841.719	849.364	808.004	815.834	792.432	813.724	773.096	873.492	857.994	872.313	854.714
21.5379	792.489	790.168	810.469	832.815	554.214	588.796	575.073	613.179	507.749	525.828	505.968	500.119	909.809	894.432	901.324	914.49	785.853	773.73	772.955	784.523	461.575	486.649	487.561	512.583	562.417	563.219	557.824	555.081	21.5395	792.422	776.181	800.516	830.946	765.855	784.952	769.173	847.073	825.293	840.38	848.229	807.047	813.476	792.266	812.695	772.432	873.817	856.668	871.132	854.73
21.5773	793.483	789.796	809.916	832.389	554.193	588.591	575.124	612.873	507.244	525.623	504.689	500.956	909.683	892.502	900.53	913.328	785.959	773.12	771.749	783.401	460.843	487.077	487.605	511.552	561.176	563.036	556.366	554.691	21.5789	793.257	775.363	800.905	830.378	765.872	784.655	768.786	846.288	824.77	839.836	846.928	806.326	813.731	791.174	812.335	771.526	871.978	854.121	870.629	853.359
21.6167	791.033	789.218	808.94	831.53	552.868	588.342	573.93	611.821	507.638	523.96	504.445	500.359	908.55	892.559	899.173	913.535	784.762	771.648	771.4	783.387	460.817	486.677	487.334	512.231	561.135	562.613	555.956	553.955	21.6184	789.606	774.376	799.398	828.787	764.95	784.12	767.606	846.173	824.426	840.008	846.873	804.893	812.378	791.03	811.559	772.14	871.155	854.651	869.212	852.754
21.6562	792.388	788.796	808.684	830.705	553.002	587.708	573.463	611.956	506.474	524.026	504.223	499.614	908.472	891.618	898.796	912.56	783.714	771.881	770.202	781.891	459.605	485.433	486.241	510.656	559.655	560.922	555.107	553.532	21.6579	790.965	773.862	799.929	827.831	765.056	782.229	767.575	844.622	823.731	838.026	845.167	803.438	811.659	789.392	810.449	770.189	870.037	853.679	868.304	851.575
21.6956	789.107	787.718	808.306	829.468	552.228	587.73	573.436	611.041	506.056	523.077	503.719	499.21	907.092	889.989	898.312	912.019	783.196	770.82	770.387	781.417	459.801	485.297	486.415	510.062	559.713	560.079	554.908	553.075	21.6974	788.068	773.218	797.15	826.64	763.364	781.661	766.633	843.215	822.639	838.015	844.574	801.931	809.3	789.507	809.611	770.877	870.307	851.74	866.759	850.883
21.735	790.631	787.274	807.594	828.874	551.816	586.77	572.259	610.854	505.948	523.199	503.484	498.665	906.627	889.891	897.259	910.296	782.405	769.644	768.483	780.118	459.175	485.025	486.13	509.807	558.601	560.196	553.957	552.043	21.7368	789.909	772.578	798.186	825.873	762.689	779.928	765.853	842.973	821.644	837.077	844.074	802.022	810.141	788.368	808.299	768.542	869.013	850.934	866.378	850.677
21.7744	788.64	786.355	805.753	827.151	551.439	585.228	572.559	609.955	504.386	521.947	502.762	498.652	905.011	888.841	896.459	908.749	781.226	768.728	768.381	779.929	458.979	484.296	485.296	509.629	558.335	559.421	552.576	551.363	21.7763	786.833	772.558	796.648	825.65	761.147	779.996	764.822	842.453	821.047	836.119	844.123	800.392	808.787	787.489	807.891	767.501	867.129	850.435	865.622	848.646
21.8139	789.187	785.612	805.699	826.52	551.033	584.498	571.541	609.485	504.033	521.851	502.55	498.048	905.055	888.355	895.594	908.977	780.566	767.734	766.621	778.745	457.955	484.339	484.239	508.549	557.681	558.867	553.216	550.899	21.8158	787.944	771.309	797.111	824.428	761.297	778.711	764.305	841.284	820.685	835.395	842.16	799.643	808.423	786.366	807.095	767.107	866.036	848.979	864.822	848.678
21.8533	787.252	783.919	803.403	825.205	549.854	583.679	571.589	608.725	504.072	521.47	501.926	497.123	904.033	886.893	895.099	907.847	779.62	766.581	766.528	778.765	457.941	484.035	484.016	508.379	556.749	558.192	552.25	550.428	21.8553	785.357	770.358	794.742	823.359	760.024	778.552	763.029	840.591	819.691	835.053	841.401	798.26	806.886	785.453	806.86	766.208	865.384	849.081	863.677	846.875
21.8927	788.042	783.703	803.695	824.791	549.846	583.337	570.485	608.23	503.394	521.353	501.193	496.653	902.891	886.74	894.311	906.444	778.421	766.536	765.338	777.452	456.802	482.658	483.531	508.269	556.269	557.411	552.373	550.154	21.8947	786.08	769.133	795.714	822.546	759.59	777.377	762.405	839.768	818.601	833.782	840.048	797.817	806.917	784.572	806.338	765.513	864.204	848.287	862.311	846.301
21.9322	786.384	783.076	802.854	824.01	549.414	582.772	570.119	607.608	502.427	519.794	500.761	496.276	902.059	885.438	892.935	905.511	777.587	766.464	764.897	776.563	456.56	482.486	482.88	507.129	555.714	557.054	551.208	549.649	21.9342	783.295	768.098	793.521	822.259	758.29	776.254	761.922	838.397	817.086	832.035	840.11	796.852	806.284	784.94	805.384	765.508	863.244	847.571	862.179	845.55
21.9716	786.692	782.537	802.244	823.422	548.817	582.476	569.707	607.254	501.946	519.61	500.215	496.102	901.639	884.262	892.389	904.528	777.109	765.117	763.063	775.455	456.072	482.154	482.729	506.383	554.936	556.091	550.18	547.731	21.9737	784.328	767.446	794.369	821.672	758.146	776.021	762.13	837.652	817.286	831.613	839.051	796.058	805.753	783.561	804.223	764.493	862.083	846.613	861.222	845.488
22.011	783.029	781.623	800.675	821.415	547.645	581.969	569.554	606.93	502.209	519.003	500.139	495.536	899.338	883.516	891.243	904.199	776.189	763.787	762.224	774.898	455.381	481.572	482.393	505.83	554.604	555.484	549.504	547.869	22.0132	781.471	767.411	791.985	820.518	757.245	774.728	760.939	836.714	815.824	831.29	838.586	794.975	804.824	782.729	802.972	763.395	861.406	845.359	859.647	844.631
22.0505	783.953	781.135	800.554	821.188	547.263	581.234	568.201	605.519	501.704	519.121	499.449	495.111	898.54	882.62	889.988	902.519	775.224	762.501	761.773	773.719	455.143	481.375	481.324	505.178	553.605	554.697	547.64	547.126	22.0526	782.8	766.175	792.52	820.024	756.993	773.973	760.699	836.277	815.462	830.328	837.268	793.916	804.19	781.799	801.766	762.392	860.364	843.809	859.091	843.135
22.0899	782.506	779.313	799.423	819.43	546.296	581.022	567.978	604.785	500.42	518.209	499.314	494.658	897.769	881.877	889.595	902.184	775.117	762.058	761.635	773.086	454.775	480.661	480.606	504.743	552.753	554.541	548.126	546.257	22.0921	780.643	764.497	789.842	818.485	755.551	773.053	760.606	834.941	814.309	829.247	836.112	793.047	803.388	781.311	801.83	762.351	859.671	843.261	858.071	842.2
22.1293	782.578	779.201	799.112	819.175	545.925	581.257	567.093	604.503	500.03	518.17	498.817	493.97	897.103	880.513	889.533	900.834	774.647	761.431	760.666	772.151	454.238	480.626	480.393	504.452	552.504	553.84	548.065	546.128	22.1316	780.68	764.164	790.688	818.135	754.808	772.189	759.139	834.324	813.477	828.748	835.367	792.101	802.356	780.281	801.327	760.94	858.711	841.93	857.751	841.428
22.1688	781.379	777.78	797.286	818.453	545.311	580.377	566.615	603.42	499.723	517.945	498.106	493.651	896.175	879.725	888.557	899.998	773.58	760.467	759.792	771.304	453.809	479.8	480.001	504.132	551.794	553.328	547.727	545.601	22.1711	778.475	763.075	789.266	817.201	754.562	771.795	758.004	834.299	812.919	827.925	834.759	790.456	801.947	779.316	800.93	760.737	857.576	841.112	855.952	840.481
22.2082	781.274	777.41	797.154	817.888	544.669	579.431	566.057	602.742	498.94	517.037	497.404	493.053	895.232	879.28	888.135	899.374	772.701	759.919	758.378	770.26	453.144	479.227	479.358	503.682	551.016	553.339	547.1	544.526	22.2105	779.912	762.213	789.643	815.962	753.224	770.736	757.045	833.369	811.636	827.243	833.523	789.108	801.591	778.775	800.243	759.713	856.645	840.286	855.047	839.744
22.2476	780.129	777.003	796.636	817.219	544.443	579.029	565.539	602.391	498.506	516.239	496.896	492.427	894.055	878.643	886.817	898.814	771.812	758.87	757.891	769.402	452.979	478.949	478.886	502.773	550.201	552.743	546.147	544.233	22.25	777.426	762.867	786.943	813.771	752.539	770.257	757.417	833.375	811.428	826.053	832.558	788.626	799.904	778.296	798.538	758.476	855.144	839.499	853.907	838.948
22.2871	779.643	776.94	795.798	816.918	544.504	578.297	564.904	601.66	498.273	516.208	496.302	492.004	893.798	877.683	885.869	897.504	770.508	757.78	757.668	768.765	452.466	477.966	478.572	502.364	550.072	551.02	545.902	543.598	22.2895	777.712	761.704	787.743	813.875	752.255	768.918	756.497	832.298	810.472	825.153	831.807	788.447	799.059	777.786	797.077	757.802	855.261	837.484	853.444	837.911
22.3265	777.918	775.995	795.45	815.868	543.807	576.913	564.237	600.92	497.996	515.82	496.057	491.226	893.083	876.997	885.59	896.642	770.016	757.193	757.115	768.052	452.108	477.453	478.167	502	549.937	550.485	545.804	542.992	22.3289	775.444	760.417	785.101	813.126	750.917	768.458	755.628	830.241	809.702	824.756	830.581	786.908	797.882	776.611	796.972	757.558	854.335	836.572	852.5	836.78
22.3659	777.082	774.602	794.251	814.895	542.727	576.328	563.639	600.344	497.619	515.005	495.598	490.548	892.287	876.76	884.796	896.214	769.28	756.558	756.238	766.666	451.274	477.229	477.276	501.327	548.889	550.579	544.102	542.5	22.3684	776.498	759.792	785.9	813.266	750.161	767.181	754.917	829.619	809.145	823.934	829.8	786.322	797.606	775.515	796.488	756.749	853.561	835.66	851.233	835.131
22.4054	776.48	773.968	793.043	814.017	542.045	576.044	562.882	599.849	496.95	514.442	495.114	490.274	891.111	875.432	884.153	894.889	768.332	755.613	754.864	766.083	450.923	476.57	476.681	500.8	548.17	549.917	543.282	541.748	22.4079	774.559	759.267	785.152	811.816	749.099	765.925	754.734	829.026	807.543	823.004	829.075	785.902	797.158	774.965	795.218	756.235	852.633	834.741	849.888	834.76
22.4448	775.843	773.255	792.946	813.004	541.646	575.373	562.27	599.52	496.226	514.007	494.447	490.159	890.313	874.003	882.88	893.573	767.875	754.75	753.61	765.477	450.357	475.922	476.443	500.318	547.681	549.091	542.97	541.328	22.4474	775.361	757.944	784.265	810.875	748.876	765.257	753.408	828.195	806.908	821.75	828.752	784.329	796.415	774.062	793.726	754.968	852.038	833.852	848.753	834.249
22.4842	774.921	772.537	792.036	812.415	540.741	574.681	561.886	598.978	495.606	513.638	493.727	489.525	889.415	872.813	881.876	892.787	767	753.857	753.336	764.125	449.675	475.687	475.91	499.664	547.103	548.552	542.486	540.541	22.4868	772.252	756.944	782.731	810.549	747.777	764.86	752.401	827.568	806.449	820.932	827.822	782.173	795.026	773.397	792.564	753.875	851.164	833.208	848.45	832.734
22.5237	774.259	772.233	790.113	811.284	540.118	574.222	561.425	598.178	495.256	513.308	493.597	488.779	887.933	871.771	881.434	891.951	765.898	753.204	753.015	763.258	449.701	475.244	475.449	499.037	546.076	547.954	542.036	539.67	22.5263	772.485	756.759	782.581	809.602	746.869	764.236	751.901	826.516	805.501	820.436	826.751	781.626	794.384	772.585	792.032	752.92	849.871	832.345	847.747	831.246
22.5631	775.632	771.744	789.32	810.34	539.834	574.025	560.596	597.429	495.099	512.851	493.171	488.214	887.156	871.094	880.557	890.658	765.136	752.445	752.376	762.361	449.222	474.894	475.099	498.594	545.364	547.449	541.494	539.305	22.5658	773.33	756.253	782.077	808.874	746.562	763.351	750.698	825.657	804.866	819.945	826.351	781.41	794.011	771.832	791.478	752.185	848.854	831.245	846.181	830.499
22.6025	772.046	770.673	789.211	809.669	538.866	573.762	559.864	596.694	494.385	511.923	492.443	487.746	886.007	870.18	879.456	890.082	764.523	751.09	751.673	761.824	448.783	474.733	474.541	498.177	545.125	547.056	541.263	538.496	22.6053	771.992	755.125	780.598	808.181	745.638	762.302	749.768	824.909	804.105	819.395	825.611	780.393	793.205	771.194	791.072	752.08	848.11	830.117	844.907	829.495
22.642	772.468	769.34	788.977	808.628	538.873	572.828	559.478	595.894	493.421	511.065	491.845	487.607	885.326	869.548	878.481	889.228	763.657	750.373	750.577	761.468	447.938	473.892	473.923	497.973	543.638	545.806	540.15	538.423	22.6447	770.966	754.456	779.729	807.308	744.651	761.456	748.737	824.054	803.13	818.327	824.665	779.915	791.879	770.252	790.56	751.585	847.413	828.84	844.183	828.051
22.6814	770.3	769.496	787.659	808.387	538.196	571.436	559.418	595.002	493.23	510.468	491.559	487.13	884.062	868.513	877.714	887.875	762.329	749.9	750.415	760.55	447.368	473.583	473.37	497.292	543.212	545.458	539.012	537.812	22.6842	770.043	753.361	778.885	806.81	743.797	760.759	748.049	823.579	802.321	817.429	823.528	778.733	790.729	769.425	789.517	750.207	846.01	828.518	843.304	827.223
22.7208	771.259	768.552	787.321	807.301	537.449	571.377	558.991	594.733	492.545	510.291	491.079	486.613	883.751	867.639	877.28	887.39	760.584	749.269	748.721	759.575	446.672	472.919	473.405	496.686	542.873	544.484	539.016	536.865	22.7237	771.228	752.177	778.702	806.107	743.113	760.265	747.62	822.572	801.58	816.494	822.433	777.264	790.162	768.441	788.768	748.762	844.767	827.644	842.251	826.301
22.7603	768.538	766.714	786.334	806.115	537.155	570.714	558.085	594.185	491.925	509.693	490.822	485.495	882.402	866.529	876.112	886.78	760.09	747.881	748.078	758.983	446.194	472.263	472.972	496.298	542.041	543.475	538.525	536.264	22.7632	768.447	752.078	776.752	805.27	741.983	759.53	746.862	821.589	800.409	815.53	822.26	776.267	788.881	767.606	787.577	748.336	843.892	825.526	841.454	825.385
22.7997	768.665	766.893	786.05	805.385	536.764	570.475	557.445	593.679	491.421	509.496	489.641	485.358	881.606	865.711	874.774	885.915	759.849	747.235	747.164	758.604	445.891	471.751	472.341	495.747	542.144	542.798	537.593	535.699	22.8026	769.413	750.651	777.009	803.708	741.119	758.06	746.905	820.768	799.453	814.444	821.756	774.96	788.596	766.792	786.169	747.832	843.444	824.49	840.564	824.104
22.8391	766.27	765.788	784.698	804.79	536.067	569.414	556.703	593.134	491.509	508.619	488.963	485.021	880.888	865.717	873.993	885.439	758.84	746.305	746.303	757.953	445.912	471.072	471.786	495.303	541.735	542.322	537.573	535.267	22.8421	767.616	750.199	775.185	803.377	740.58	757.476	746.538	819.908	798.79	813.112	819.844	773.884	787.782	766.059	785.517	747.5	842.749	823.935	839.392	822.898
22.8785	767.097	765.19	784.093	804.783	535.62	569.534	555.771	592.866	490.741	508.058	488.715	484.902	879.661	864.838	872.509	883.716	757.62	745.833	745.622	756.361	444.477	471.075	470.848	494.868	540.283	541.802	536.107	534.452	22.8816	767.96	749.357	775.866	802.765	740.21	756.317	745.607	819.723	797.97	812.715	819.081	773.197	787.308	765.014	784.715	746.099	841.67	823.103	838.032	822.283
22.918	765.224	764.044	782.114	803.62	534.516	567.986	555.062	591.638	490.291	506.977	488.854	484.417	878.709	863.746	871.968	883.09	757.105	745.263	745.615	755.887	444.37	470.189	470.621	494.592	539.87	541.003	535.395	534.015	22.9211	764.464	749.006	773.685	801.453	739.475	756.24	744.272	818.352	796.791	812.165	819.177	772.094	786.703	764.304	783.775	745.281	841.056	822.817	837.048	821.527
22.9574	765.618	763.804	781.013	803.011	534.418	567.954	554.496	591.102	489.41	506.705	487.822	484.35	878.523	862.023	871.65	882.214	756.317	744.094	744.027	754.76	444.011	469.19	470.036	493.638	538.95	540.979	535.195	533.031	22.9605	765.728	747.751	773.952	801.129	738.724	755.018	743.119	816.913	796.279	811.217	818.105	770.839	785.594	763.391	782.823	744.628	839.814	821.859	836.164	820.665
22.9968	764.172	762.481	780.823	801.304	533.56	566.519	554.129	590.083	489.524	505.889	486.841	483.551	877.226	862.053	870.648	881.755	755.51	742.764	743.677	754.25	444.222	469.106	469.914	493.169	538.394	540.537	534.879	532.354	23	764.38	747.021	771.737	800.842	738.344	755.402	742.464	816.038	795.617	810.581	817.101	770.526	784.287	762.886	782.945	744.133	838.149	820.775	834.841	819.343
23.0363	765.48	761.981	780.628	800.297	532.806	565.539	554.155	590.08	488.608	505.659	486.662	483.278	876.71	860.789	869.032	880.214	755.055	742.047	741.923	753.21	443.268	468.558	469.476	492.587	537.923	540.083	533.859	531.557	23.0395	765.361	746.258	772.464	798.915	737.438	753.966	741.514	815.694	794.806	809.855	816.087	769.401	783.911	762.612	781.426	743.021	836.472	819.819	834.425	818.067
23.0757	761.728	760.866	779.446	799.142	532.077	565.34	552.453	588.789	487.924	505.253	485.638	481.972	875.38	859.723	867.289	879.484	753.476	741.666	741.112	752.875	443.256	468.416	468.753	491.87	536.745	539.104	533.525	530.706	23.0789	762.736	745.61	770.275	798.376	736.481	754.136	740.507	815.247	794.429	808.748	814.709	767.56	782.738	762.221	780.924	742.597	836.112	818.403	833.258	817.069
23.1151	762.308	760.539	778.843	798.536	531.508	565.02	551.669	588.817	487.287	504.91	485.629	481.439	874.849	859.16	867.412	878.532	752.539	741	739.207	750.741	441.93	467.567	468.005	491.728	536.6	538.182	531.897	530.673	23.1184	763.835	744.672	770.612	797.417	735.754	752.864	739.048	814.687	794.277	808.988	813.331	766.75	782.692	760.687	779.81	741.043	834.424	817.556	832.27	816.233
23.1546	760.069	759.2	777.199	797.638	530.873	564.002	551.48	587.654	486.993	503.995	485.208	481.028	873.656	857.483	866.15	878.231	751.471	739.581	739.634	750.011	441.778	467.117	467.7	490.272	536.402	537.566	531.594	529.379	23.1579	760.967	743.384	767.785	796.821	734.438	752.425	740.33	814.015	791.625	807.828	813.696	766.656	780.923	759.835	778.945	740.598	833.491	816.539	831.596	815.263
23.194	760.879	758.538	776.682	797.524	530.17	563.701	550.326	587.504	486.557	504.047	485.092	480.744	873.592	856.447	866.11	876.705	750.56	738.239	739.039	749.49	441.001	466.778	467.222	490.561	535.497	536.421	530.68	529.283	23.1974	761.892	742.634	768.644	795.548	734.408	751.709	739.404	813.328	791.007	806.976	812.687	765.122	780.428	759.037	777.876	739.617	833.077	815.396	829.533	814.979
23.2334	758.504	757.459	775.944	795.595	529.133	563.128	550.481	586.916	485.947	503.232	484.547	479.782	871.757	857.37	865.108	876.605	749.634	737.216	738.029	748.781	440.787	466.652	466.96	490.437	534.61	535.957	531.03	528.432	23.2368	759.602	742.337	766.401	794.82	733.298	749.738	737.977	811.653	790.679	805.749	812.348	764.277	779.829	758.95	777.599	739.129	831.911	815.209	828.575	813.016
23.2729	759.862	757.22	775.652	795.662	528.961	562.157	549.532	586.53	484.992	502.983	482.911	479.542	871.568	855.804	864.362	874.731	748.989	736.585	736.854	747.823	440.158	466.281	466.004	489.376	533.772	536.002	529.379	528.052	23.2763	760.604	741.224	766.656	793.904	733.347	749.823	737.169	810.99	789.27	804.283	811.119	763.695	779.229	757.807	776.524	737.702	830.436	813.951	828.546	812.04
23.3123	756.892	755.739	773.942	795.124	528.828	561.489	549.447	584.849	485.317	501.506	483.537	479.37	870.184	854.401	861.884	874.773	747.503	735.327	736.554	747.001	440.437	465.801	465.855	488.491	533.432	535.007	528.867	527.424	23.3158	757.661	740.16	764.713	793.187	731.608	748.548	736.382	809.596	789.649	803.549	810.367	762.226	777.559	757.336	775.494	737.374	828.759	813.148	827.524	811.433
23.3517	756.902	755.446	773.612	794.237	528.423	560.798	548.691	584.448	484.04	501.078	483.099	478.331	870.094	854.443	862.607	873.395	746.715	735.107	735.348	746.357	439.616	464.535	465.123	488.532	532.171	534.196	527.474	526.617	23.3553	758.436	739.193	764.697	792.382	731.014	747.644	735.328	808.425	787.901	802.952	809.18	760.705	777.723	756.204	774.548	736.473	828.185	812.119	827.25	810.725
23.3912	755.669	754.006	772.174	792.587	527.351	560.269	548.222	583.846	484.68	499.928	482.063	478.137	868.555	852.137	860.38	873.055	746.294	733.398	734.229	745.688	439.14	464.35	465.071	488.3	531.276	533.912	527.169	526.118	23.3947	755.805	739.044	763.967	791.84	729.584	747.569	734.745	808.315	787.64	802.941	808.804	760.131	776.731	756.293	774.109	736.618	827.03	810.741	825.537	810.206
23.4306	756.147	752.998	772.044	791.453	526.972	560.009	546.747	583.133	483.25	499.417	481.526	476.877	868.138	852.426	859.472	870.759	745.54	733.867	732.111	745.309	438.45	463.515	464.322	486.706	530.95	532.635	526.308	525.64	23.4342	756.947	738.331	764.597	791.191	728.674	745.927	733.686	807.21	787.066	802.07	806.98	759.652	775.711	754.111	774.325	734.627	826.467	810.075	825.016	807.98
23.47	754.262	753.468	771.227	790.459	525.789	559.028	546.379	582.354	483.511	499.738	481.149	477.258	866.261	850.712	858.465	870.57	744.682	731.891	732.474	743.753	438.861	463.776	463.362	485.985	530.437	532.117	525.986	525.336	23.4737	754.324	737.069	761.356	790.003	727.488	745.089	733.147	807.372	785.583	800.546	806.774	757.519	774.115	754.049	773.529	734.963	824.745	809.305	823.522	807.274
23.5095	754.708	752.623	770.013	789.806	525.815	559.016	546.336	582.1	482.874	499.505	481.066	476.792	867.777	850.081	858.149	869.928	743.6	731.92	731.87	742.639	437.532	462.316	462.551	485.82	529.528	531.725	525.618	523.816	23.5132	755.543	736.076	761.642	789.294	727.022	744.328	732.118	806.083	785.982	798.88	806.92	757.396	775.188	753.435	772.406	733.988	824.306	808.187	821.642	807.021
23.5489	753.194	751.367	769.084	788.55	525.085	557.495	545.832	581.318	481.705	498.951	480.573	476.179	865.026	849.915	857.666	869.507	743.047	729.676	732.337	742.872	437.736	462.315	462.873	485.43	529.328	531.688	524.58	523.275	23.5526	752.449	735.99	760.277	788.818	726.461	742.534	731.116	804.911	784.877	799.745	805.486	756.012	772.933	752.387	771.32	733.437	822.653	807.368	821.219	805.184
23.5883	753.408	750.865	768.786	789.065	525.03	557.739	544.892	580.927	481.168	498.899	479.85	475.279	864.93	847.584	857.562	868.06	742.011	729.966	730.096	740.852	436.31	461.448	462.463	485.215	528.964	530.652	523.551	523.262	23.5921	753.972	734.991	760.198	788.455	726.034	741.779	730.497	803.614	783.946	797.737	803.877	755.125	772.52	750.754	770.317	731.924	821.818	806.079	820.812	805.166
23.6278	750.622	749.36	767.638	786.693	523.973	557.129	545.011	579.821	481.372	497.799	479.375	473.961	862.692	847.746	856.058	866.797	741.649	727.908	730.195	740.467	437.197	461.331	461.923	484.573	528.12	529.555	523.364	522.458	23.6316	751.876	734.214	758.507	786.965	724.395	742.431	729.776	802.776	782.302	797.524	804.032	754.289	770.978	750.705	769.759	731.687	820.817	805.932	819.204	805.033
23.6672	751.213	748.956	767.254	786.38	523.704	556.597	543.778	579.596	480.469	497.248	478.579	474.452	862.7	846.916	854.036	866.561	739.58	729.476	728.131	739.554	435.647	460.95	461.248	483.399	527.462	529.681	522.912	520.774	23.6711	752.509	733.896	758.914	785.177	723.774	740.946	728.997	802.139	781.255	796.285	802.698	753.647	770.697	749.485	768.153	729.944	820.178	804.378	818.991	803.331
23.7066	749.445	746.53	765.721	785.623	523.17	555.567	543.154	578.582	479.887	496.153	478.608	473.751	862.495	845.883	854.968	865.522	738.936	727.696	727.939	739.112	435.668	460.493	461.319	483.823	526.887	529.288	521.992	520.727	23.7105	749.908	732.035	757.018	785.163	723.302	740.523	728.422	801.986	780.746	795.846	801.507	751.733	769.586	749.977	768.491	730.876	818.614	804.16	817.526	802.161
23.7461	749.738	745.972	765.493	784.88	522.923	555.197	542.637	577.915	479.722	496.335	478.069	473.185	861.145	844.885	853.248	864.566	738.364	726.834	726.321	737.647	434.732	459.9	459.563	483.143	526.328	528.478	521.119	519.84	23.75	751.205	731.415	757.536	783.952	722.422	739.755	727.661	801.4	779.632	794.335	800.822	750.885	768.677	748.249	766.665	728.126	817.835	802.463	816.695	800.507
23.7855	747.865	745.458	764.083	784.524	521.692	554.029	541.815	577.551	479.277	495.772	477.363	472.232	859.916	844.388	852.764	863.55	737.405	725.269	725.645	736.688	434.013	459.397	459.945	482.356	525.375	527.925	520.318	519.786	23.7895	748.708	730.589	755.244	783.341	721.525	739.71	726.093	800.403	778.652	794.474	800.175	749.846	768.3	748.106	766.272	728.441	817.092	801.902	814.897	800.432
23.8249	748.188	744.863	764.092	783.384	521.759	553.864	540.796	576.805	478.7	495.57	476.146	472.586	859.796	842.51	851.851	862.702	736.559	726.041	723.432	735.442	433.553	458.329	459.112	481.685	524.356	526.017	519.619	519.008	23.8289	749.35	729.573	755.328	782.194	720.736	738.601	726.034	799.133	779.009	793.577	799.683	749.061	767.538	745.712	765.149	727.442	816.278	800.725	814.714	798.128
23.8644	745.138	744.452	763.143	782.358	520.578	553.215	540.741	576.622	478.17	493.988	476.823	471.779	858.225	841.873	851.628	861.855	736.02	724.276	724.512	735.62	433.635	458.597	458.783	481.374	524.121	525.716	519.335	518.779	23.8684	746.805	729.256	753.024	781.912	719.927	737.23	725.574	798.616	777.82	792.429	799.309	748.074	767.003	745.911	764.299	727.069	814.111	800.531	813.83	797.078
23.9038	746.177	743.678	762.176	781.609	520.288	553.023	539.504	575.861	477.528	494.357	476.061	471.419	858.204	841.222	849.941	861.378	734.87	723.209	722.965	733.67	432.977	458.006	458.442	480.587	523.439	525.372	518.831	517.649	23.9079	747.717	728.199	753.798	779.962	719.617	736.582	725.006	797.227	777.169	791.591	798.469	747.821	766.245	744.489	763.809	725.241	813.934	798.898	812.323	796.384
23.9432	745.041	742.659	761.46	780.408	518.775	551.99	538.698	575.015	476.474	493.598	475.742	469.975	856.495	840.361	849.603	859.834	733.175	721.828	722.519	732.559	432.808	457.642	458.02	480.118	522.541	524.533	518.364	517.118	23.9474	744.744	728.391	751.238	780.435	718.745	735.767	723.807	796.611	776.446	790.862	797.295	746.6	764.632	744.753	763.443	724.851	812.768	798.148	811.305	796.067
23.9826	744.71	742.179	760.73	779.836	518.364	551.24	537.564	575.14	475.905	493.504	474.99	470.364	856.518	839.679	848.621	859.107	732.425	720.863	721.579	731.235	431.545	456.511	457.861	479.674	522.474	523.179	516.985	516.214	23.9868	745.857	726.792	751.924	778.95	717.168	735.134	723.549	795.841	775.009	789.688	796.257	744.923	764.973	743.153	761.835	724.505	811.662	796.314	810.686	795.379
24.0221	742.314	740.469	758.944	779.266	518.33	550.89	537.875	573.074	476.133	492.3	474.065	469.464	854.101	839.055	847.238	858.012	732.901	720.309	720.692	730.971	431.59	456.263	457.386	478.943	521.8	522.842	516.347	515.86	24.0263	743.15	726.219	751.156	778.68	716.357	734.627	722.513	795.284	774.394	788.899	795.435	744.175	762.811	743.268	760.629	722.962	810.212	795.838	809.832	794.175
24.0615	742.479	740.367	757.978	778.073	517.464	550.335	537.042	572.522	475.251	492.814	473.281	469.6	854.062	837.819	845.552	856.544	731.103	719.672	718.969	730.49	431.04	455.855	456.819	478.524	520.392	522.022	516.215	515.713	24.0658	743.929	725.642	751.008	777.263	715.696	733.78	720.947	794.209	773.615	788.705	794.743	742.76	762.373	741.763	759.947	723.022	810.717	794.193	807.396	792.825
24.1009	740.947	738.839	757.692	777.006	516.773	549.911	536.641	572.751	475.044	491.444	473.039	468.208	852.694	837.675	845.887	856.23	730.377	719.195	719.773	729.751	430.61	455.386	456.763	477.898	520.001	521.644	515.099	515.153	24.1053	741.619	725.366	748.5	776.538	715.056	732.374	720.438	792.837	772.698	787.771	794.536	742.396	762.34	742.181	759.654	722.287	809.327	793.761	807.378	792.58
24.1404	741.255	738.784	757.027	776.417	516.665	549.358	536.004	571.453	474.443	491.327	472.64	467.991	852.309	836.615	844.609	855.266	728.816	717.228	717.617	729.541	430.527	454.223	456.092	477.381	519.916	519.948	514.86	514.628	24.1447	742.618	724.631	748.343	774.422	714.363	731.463	719.964	792.251	772.234	787.545	793.79	741.014	760.823	739.67	759.438	720.782	808.423	792.543	806.416	791.148
24.1798	738.587	737.961	755.702	775.402	515.914	548.061	536.033	570.06	474.139	490.603	472.802	467.244	851.441	835.275	843.721	854.712	727.448	716.635	716.897	728.418	429.716	454.282	455.706	476.925	518.885	519.992	514.211	513.424	24.1842	739.528	722.193	746.94	775.167	713.622	731.443	718.733	790.909	771.122	786.115	792.151	740.059	760.188	739.996	758.033	720.402	807.153	791.462	805.068	790.938
24.2192	739.308	736.843	755.506	774.923	515.508	547.851	535.33	570.069	473.542	490.843	471.946	466.991	850.792	834.332	843.192	853.347	727.191	715.953	715.444	727.28	428.633	454.011	454.831	476.43	518.001	519.401	514.391	512.475	24.2237	740.9	721.69	746.861	773.94	713.546	730.288	718.022	790.597	770.861	784.906	791.574	738.642	759.86	737.89	757.319	719.316	806.849	790.501	804.321	788.515
24.2587	737.178	736.473	753.847	773.917	513.653	547.306	534.712	569.367	472.762	489.586	471.311	466.46	849.469	833.541	842.277	852.559	726.621	715.112	715.211	726.836	428.778	453.667	454.262	475.727	517.831	519.014	513.286	511.994	24.2632	737.869	722.114	745.369	772.702	711.827	729.715	717.537	789.989	769.996	784.316	791.586	737.858	759.12	738.119	755.692	719.184	805.23	789.547	803.456	787.403
24.2981	738.027	735.535	753.578	773.04	513.577	546.417	533.7	569.104	471.909	488.877	470.68	465.854	849.047	832.592	841.205	852.213	725.825	714.327	713.805	726.492	428.309	452.873	453.551	475.243	516.706	518.443	512.81	511.245	24.3026	739.323	720.398	745.604	771.692	711.892	728.657	716.455	789.569	768.934	783.057	790.548	736.957	758.337	736.898	755.785	718.017	802.799	789.338	802.342	786.192
24.3375	736.248	734.777	752.553	771.739	513.444	545.891	532.83	568.558	471.284	488.246	470.429	465.762	847.727	831.14	840.333	850.808	724.752	713.601	713.176	724.692	427.899	452.571	453.244	475.154	516.332	517.551	511.89	510.51	24.3421	736.796	719.562	743.72	771.413	710.436	728.274	715.699	787.478	768.45	783.483	789.187	736.426	757.026	735.822	754.42	717.858	803.298	787.906	801.641	785.469
24.377	736.675	733.877	752.187	770.804	512.501	545.818	532.012	567.893	470.983	488.36	469.981	465.313	846.654	830.335	839.488	849.714	722.877	712.163	711.855	723.063	426.63	451.987	452.515	474.651	515.666	516.574	510.472	510.312	24.3816	737.833	718.377	743.431	769.949	709.548	727.576	714.733	787.015	767.132	781.503	788.68	734.633	756.587	735.167	754.557	716.444	802.455	786.243	800.492	785.123
24.4164	734.287	731.967	750.465	769.98	511.788	544.92	531.791	567.224	470.21	487.613	469.171	464.853	845.511	830.009	838.221	849.364	722.429	711.262	711.781	722.358	426.284	451.659	452.339	474.005	515.069	516.309	510.119	509.327	24.4211	735.159	718.763	741.793	770.059	707.971	727.997	713.867	785.643	766.466	781.524	788.459	733.445	755.165	734.551	753.831	715.531	800.865	785.379	799.338	783.734
24.4558	734.96	731.558	749.971	769.159	511.559	543.956	531.277	566.296	469.883	486.726	468.353	464.144	845.17	829.313	837.18	848.241	721.914	710.677	710.651	721.977	426.102	450.512	451.881	473.042	514.211	515.645	510.089	508.827	24.4605	735.996	716.801	741.404	768.797	708.351	726.151	713.421	785.292	765.345	780.331	787.141	732.464	754.675	732.927	753.043	714.972	800.412	785.014	798.114	783.546
24.4953	732.31	731.34	749.597	767.641	510.669	543.738	530.942	565.398	469.599	486.046	467.892	463.303	844.731	827.989	836.53	847.35	720.679	709.142	710.079	721.054	426.007	450.025	451.169	472.69	513.492	514.71	509.516	508.283	24.5	733.314	716.244	739.591	768.585	706.836	725.431	713.177	784.816	764.73	779.906	785.29	731.564	753.769	733.016	751.527	714.481	798.607	783.841	797.433	782.377
24.5347	732.908	730.545	748.753	766.674	510.233	543.213	529.867	564.416	468.726	485.613	467.431	462.637	843.279	826.734	835.475	846.765	720.027	708.848	709.263	719.778	424.995	449.963	450.037	472.948	512.551	514.172	508.519	507.479	24.5395	733.825	715.56	740.218	767.129	706.667	723.659	712.267	784.317	764.324	779.127	785.005	730.598	752.988	732.362	750.917	713.644	797.712	781.99	796.397	781.138
24.5741	730.251	729.361	747.548	765.911	509.311	542.1	529.388	564.081	468.334	484.833	466.826	462.002	841.814	825.553	834.616	845.196	719.145	708.623	707.707	719.198	424.06	449.222	449.511	472.001	512.126	513.61	507.99	507.049	24.5789	731.192	715.62	737.583	766.539	705.411	723.922	710.408	783.674	763.177	777.995	784.762	729.463	751.869	731.37	750.727	713.196	797.077	781.128	795.123	779.585
24.6136	731.207	728.612	746.934	764.673	508.493	541.442	528.907	563.75	467.587	484.687	466.328	461.788	841.32	824.765	834.287	843.612	718.228	707.272	706.687	718.338	423.506	448.553	449.347	471.27	511.462	512.875	507.218	506.4	24.6184	732.5	714.213	738.237	765.493	705.23	722.444	709.823	782.178	762.043	777.136	783.622	728.06	751.461	729.915	750.001	712.33	796.007	780.474	794.066	778.809
24.653	729.887	727.43	746.203	764.258	508.186	541.266	528.179	562.949	466.87	484.434	465.676	461.568	840.309	824.634	832.678	843.212	717.7	706.036	705.826	717.141	423.668	448.32	448.821	470.776	510.669	512.275	506.475	505.16	24.6579	730.586	713.376	736.371	764.179	704.87	722.042	709.881	781.494	760.954	776.187	782.755	727.069	750.408	728.979	749.579	711.316	794.346	779.511	792.977	777.92
24.6924	729.659	726.755	745.751	763.967	507.661	541.023	527.657	562.731	466.339	483.967	464.966	461.105	838.933	824.083	831.656	842.703	716.828	705.09	704.95	716.605	423.398	448.112	448.429	470.24	509.938	511.44	505.767	504.57	24.6974	731.193	712.41	737.139	763.447	704.023	721.245	708.83	780.463	760.66	775.59	781.723	726.123	749.937	728.389	748.326	709.952	793.789	777.802	791.902	776.995
24.7319	728.861	725.978	745.037	763.283	506.93	540.219	527.312	562.407	465.951	483.687	465.043	460.504	837.817	822.915	831.199	841.932	715.857	704.154	704.372	715.724	422.518	447.64	447.867	470.108	509.423	510.861	504.892	504.641	24.7368	728.627	712.13	735.479	764.059	703.022	720.318	708.25	779.441	760.238	774.832	780.771	725.198	748.793	728.04	747.355	709.453	792.897	777.238	790.523	776.072
24.7713	727.68	725.406	744.303	762.22	506.385	538.958	526.902	561.146	465.852	483.244	464.536	460.117	837.708	821.36	829.92	840.845	715.092	704.04	703.031	714.704	422.083	446.914	447.235	469.615	509.136	510.253	504.62	503.952	24.7763	729.172	710.938	735.249	762.384	702.069	719.899	707.133	779.183	758.881	774.084	779.733	724.023	747.065	726.794	746.131	708.55	791.789	775.579	790.289	775.14
24.8107	727.717	725.154	743.642	760.95	506.034	538.394	526.127	560.204	465.412	482.668	463.635	459.762	837.205	820.474	829.324	839.727	714.333	703.311	701.935	714.369	421.782	446.263	446.823	468.913	508.041	509.634	504.332	502.608	24.8158	726.337	709.36	734.19	761.338	701.45	719.157	704.983	777.574	758.258	773.241	779.119	723.304	746.978	726.023	745.86	708.006	790.537	774.846	789.425	774.273
24.8502	726.267	724.607	742.035	760.101	505.381	537.981	525.282	559.522	464.644	482.047	463.67	459.066	835.784	819.707	828.404	839.175	713.301	701.464	701.556	713.805	421.394	445.972	446.124	468.277	507.07	509.273	503.554	501.946	24.8553	727.758	708.794	733.987	760.718	700.782	717.654	704.337	776.99	756.973	772.037	778.079	722.374	746.423	725.046	745.12	706.981	789.23	774.175	788.725	773.29
24.8896	726.658	724.178	741.217	759.458	504.707	536.757	524.5	558.486	464.086	481.456	463.18	458.434	834.973	818.429	827.386	838.417	712.171	700.522	700.378	712.518	421.054	445.388	445.715	468.022	506.869	508.974	503.081	501.689	24.8947	724.527	708.25	731.988	759.31	699.574	716.873	704.344	776.898	756.51	771.529	777.622	721.558	745.035	724.876	744.058	706.237	788.023	773.636	787.887	772.392
24.929	724.346	722.424	740.765	758.784	504.207	535.793	523.442	557.67	463.531	480.841	462.435	457.814	833.825	818.24	827.055	837.152	711.289	699.444	699.48	711.083	420.634	444.669	445.341	467.712	506.261	508.505	502.453	500.972	24.9342	725.411	707.313	732.052	758.446	699.088	715.907	703.756	775.088	755.642	770.646	776.828	720.296	744.492	723.785	743.678	704.759	787.108	772.706	786.6	771.25
24.9685	724.951	721.656	740.091	758.006	503.09	535.201	522.753	557.165	462.475	480.177	462.118	457.391	833.04	817.749	826.071	836.213	710.219	698.094	699.058	710.309	419.631	444.364	444.42	466.8	505.426	506.898	501.585	500.182	24.9737	722.743	707.034	730.688	758.113	698.545	714.939	703.032	774.212	755.027	770.067	776.107	718.632	743.588	722.764	742.794	703.993	785.878	771.323	785.47	769.893
25.0079	722.484	720.651	740.46	756.719	502.031	534.551	522.717	556.898	462.124	479.231	461.917	456.898	832.073	816.402	825.314	835.992	709.199	696.947	698.773	709.496	419.249	443.848	444.156	466.491	504.907	506.352	500.855	499.418	25.0132	723.538	705.912	729.814	757.083	697.548	713.872	702.632	773.777	754.299	768.535	775.089	717.778	742.669	721.54	741.514	703.934	784.392	770.507	784.418	768.773
25.0473	722.614	719.674	739.265	755.881	502.136	535.241	520.898	556.271	461.978	479.64	461.094	456.205	831.211	815.526	824.463	834.495	708.597	696.303	696.973	708.389	418.828	443.256	443.682	465.908	504.376	505.953	500.4	498.866	25.0526	724.332	704.733	729.142	755.891	696.44	713.098	702.189	772.943	753.41	767.006	773.895	717.282	741.907	720.763	740.853	703.317	784.222	769.016	782.993	767.701
25.0868	720.563	719.317	737.799	755.764	501.833	533.647	520.939	555.678	461.798	478.688	460.272	455.478	829.553	814.563	823.146	833.907	707.734	695.984	695.953	707.982	418.744	442.701	443.332	465.57	503.533	504.884	499.154	498.093	25.0921	722.111	703.672	728.751	754.929	695.265	712.633	700.718	772.339	752.548	766.688	772.833	716.258	741.397	720.394	740.216	702.21	783.609	767.353	781.865	767.046
25.1262	720.041	718.457	736.618	755.72	500.986	532.722	520.928	555.028	461.034	478.141	459.668	455.073	828.509	812.835	822.474	832.788	706.442	694.636	695.992	706.379	418.345	441.962	442.575	465.444	503.325	504.759	498.501	497.279	25.1316	722.955	702.835	728.329	754.102	694.607	711.638	699.733	771.516	751.68	766.127	772.23	714.996	740.631	719.288	738.712	701.177	781.972	767.213	781.489	766.229
25.1656	718.334	717.661	735.531	754.355	500.208	532.109	520.021	554.574	460.102	478.039	459.266	454.609	827.999	812.812	821.859	832.213	706.095	694.263	695.263	705.468	417.959	441.512	442.471	464.267	503.452	504.073	497.395	496.673	25.1711	720.971	702.577	727.069	753.209	694.217	711.137	699.46	770.803	751.021	765.39	772.077	714.616	739.238	718.851	737.592	700.51	781.056	766.093	780.559	764.63
25.205	718.891	716.444	735.06	753.449	500.094	531.818	519.491	553.796	460.121	477.405	458.523	453.57	827.48	811.646	820.76	831.205	705.533	693.437	694.147	704.624	416.948	440.879	442.028	463.787	501.636	503.404	497.687	496.221	25.2105	722.26	701.026	727.349	752.134	693.504	710.83	698.475	770.205	749.998	764.577	771.083	714.214	738.24	717.903	737.098	699.647	780.049	764.605	779.342	763.505
25.2445	716.666	715.283	734.209	752.561	499.075	530.7	518.663	552.522	459.305	476.169	458.31	453.771	826.071	810.239	819.96	829.651	704.667	692.474	693.191	703.588	416.63	440.527	441.533	463.599	501.77	503.113	497.423	495.278	25.25	719.261	700.685	724.783	752.443	692.93	710.232	698.136	769.313	749.074	763.736	769.787	712.756	737.571	716.724	736.667	699.011	779.143	764.365	778.142	763.049
25.2839	717.56	714.429	733.655	751.587	498.355	529.682	517.876	551.582	458.876	476.153	457.952	453.775	825.905	809.401	818.873	829.256	703.859	690.951	691.75	702.267	415.721	440.136	440.87	463.009	500.332	501.782	495.714	494.542	25.2895	720.27	699.96	724.886	751.035	691.797	708.658	697.239	768.48	748.019	762.39	768.978	711.794	737.268	716.105	736.044	698.656	778.149	763.467	776.598	762.66
25.3233	715.161	713.56	732.548	751.038	498.34	529.646	517.736	551.222	458.315	475.284	457.253	452.787	824.565	808.614	817.52	828.229	702.926	690.192	690.986	701.168	415.533	439.695	440.71	462.255	499.848	501.143	495.451	494.13	25.3289	718.402	699.316	724.273	750.467	690.672	707.867	695.559	767.333	747.565	761.8	768.512	710.756	736.328	715.41	734.702	697.915	777.469	762.6	775.423	761.575
25.3628	716.28	713.026	731.641	750.429	497.433	528.769	517.311	551.166	458.216	475.218	456.403	451.661	824.041	807.851	816.749	827.788	701.594	689.446	690.534	700.863	415.249	439.284	440.001	461.791	499.295	500.345	494.767	493.08	25.3684	718.669	698.376	723.831	749.054	690.496	706.864	694.834	766.404	746.98	761.078	767.403	709.647	735.815	714.616	733.969	696.809	776.252	761.238	774.059	760.212
25.4022	714.597	711.367	730.895	749.381	496.665	528.546	516.138	550.614	456.805	474.433	456.671	451.502	822.835	807.212	816.068	826.797	700.666	688.83	689.952	699.416	414.639	438.998	438.707	461.147	498.444	499.427	494.225	492.776	25.4079	715.985	697.959	722.034	748.176	689.873	706.522	694.409	764.806	745.573	759.425	766.602	708.413	734.479	713.856	733.644	695.812	775.393	760.291	773.467	758.916
25.4416	714.751	711.021	730.03	748.684	495.861	527.453	515.27	550.047	456.615	474.223	455.914	451.353	822.513	807.046	814.021	826.129	699.699	688.099	688.372	698.627	414.191	438.312	439.007	461.011	498.922	498.767	493.444	492.095	25.4474	717.266	696.939	722.149	746.85	689.3	705.403	693.938	763.638	744.607	758.476	765.299	707.627	733.375	712.974	732.367	695.588	773.912	759.278	772.72	757.893
25.4811	713.763	710.261	728.565	748.335	495.313	527.44	515.221	549.015	456.129	474.111	454.594	450.471	820.8	806.165	813.883	825.066	698.727	686.657	687.265	698.087	414.127	437.854	438.921	460.364	498.329	498.363	493.212	490.805	25.4868	714.475	695.864	719.996	746.655	687.8	704.448	692.201	763.379	744.621	758.67	764.639	707.15	732.534	712.185	731.131	694.685	773.036	758.322	770.512	756.687
25.5205	713.864	709.887	727.917	747.538	495.197	526.598	514.472	548.414	455.237	473.372	453.543	450.579	820.006	805.019	812.602	823.851	697.245	685.536	685.957	697.181	413.008	436.955	437.746	459.365	496.436	497.928	491.813	490.948	25.5263	714.908	693.96	719.995	744.734	686.73	702.989	691.345	762.382	742.989	758.111	762.9	705.844	731.611	711.018	730.34	693.747	771.789	757.455	770.257	756.11
25.5599	710.218	708.937	727.14	745.716	494.26	526.069	513.244	547.984	454.538	472.373	454.316	449.604	819.009	803.834	812.424	822.141	698.056	685.186	685.563	696.692	412.777	437.254	437.828	458.533	495.905	497.428	491.296	490.205	25.5658	712.607	694.599	718.746	744.65	686.431	703.651	691.42	762.438	741.633	757.139	762.584	704.782	730.753	710.317	729.777	693.102	771.178	757.023	768.78	755.758
25.5994	710.376	708.324	726.466	745.146	493.856	525.673	512.394	546.741	454.122	471.609	454.138	449.384	818.834	804.08	811.676	821.632	695.942	685.263	684.894	694.704	412.006	436.151	436.833	458.666	495.234	495.873	490.715	490.347	25.6053	713.586	693.739	718.043	743.38	685.45	702.312	690.172	761.933	740.398	755.602	761.707	704.453	730.807	709.439	729.46	691.939	770.449	754.789	767.898	753.828
25.6388	709.394	706.482	725.863	743.937	493.691	524.203	512.752	546.556	454.021	470.645	453.761	448.027	817.259	802.416	809.86	821.706	694.951	683.57	683.938	694.462	412.481	435.831	436.656	457.978	494.302	495.792	490.061	489.712	25.6447	711.537	692.903	716.237	743.608	684.578	702.474	689.258	760.619	740.559	755.693	761.18	702.883	729.35	708.785	728.645	691.717	769.443	753.728	766.844	752.474
25.6782	709.533	705.931	725.184	743.116	493.56	524.049	511.56	546.123	453.726	471.052	452.365	448.428	817.179	801.025	809.526	819.692	693.855	683.151	682.708	693.442	411.602	435.302	435.966	458.303	493.62	494.734	489.622	488.353	25.6842	711.425	692.432	715.324	742.182	684.603	701.4	688.58	759.306	739.453	755.108	759.504	701.633	729.277	707.737	727.674	690.526	768.505	752.153	766.175	751.766
25.7177	707.474	704.987	723.844	742.697	491.554	523.577	511.851	545.46	453.286	469.966	452.626	447.795	815.602	801.133	808.048	819.967	693.301	682.872	683.324	692.514	410.87	434.52	435.335	457.954	493.52	494.264	489.504	487.837	25.7237	709.51	691.242	714.533	741.605	683.225	700.319	688.428	759.24	739.232	754.397	759.14	700.806	727.621	706.951	727.514	689.924	767.415	751.741	765.736	750.942
25.7571	708.353	704.483	723.399	742.278	491.586	523.064	510.444	544.43	452.18	469.617	451.567	447.119	815.085	801.184	807.133	819.152	692.588	681.224	681.15	691.499	410.078	434.129	434.988	457.412	492.432	493.133	488.063	487.686	25.7632	709.39	690.161	714.437	740.254	682.302	698.892	687.604	758.418	738.886	752.777	758.088	700.6	726.313	705.752	726.825	689.781	765.567	750.74	764.791	750.038
25.7965	706.463	703.287	722.059	740.992	490.661	521.814	509.475	544.022	451.73	468.346	450.979	446.349	814.067	799.44	806.073	817.902	691.331	680.357	680.524	690.593	410.131	433.517	434.35	456.887	491.902	492.6	487.438	486.956	25.8026	708.857	689.339	713.853	739.268	681.437	698.07	686.492	756.181	737.645	752.769	757.975	699.295	725.909	705.797	725.781	688.373	764.2	750.319	763.645	748.824
25.836	707.229	702.878	720.82	739.892	490.168	521.266	508.964	542.805	451.715	468.857	450.738	446.37	813.289	798.351	805.215	816.334	689.482	679.766	679.084	689.968	408.979	433.204	433.447	456.118	491.064	492.384	486.861	486.666	25.8421	708.976	688.78	713.507	738.374	681.487	697.051	685.152	755.922	736.243	750.827	756.99	697.94	725.11	704.971	724.425	687.08	763.124	749.215	763.08	748.336
25.8754	704.859	701.812	719.737	739.53	489.129	520.988	508.536	542.52	451.026	468.077	450.084	445.6	811.502	797.223	804.425	816.075	688.993	679.148	678.122	688.763	408.972	432.388	433.436	455.263	490.446	491.563	486.148	486.029	25.8816	706.131	688.133	711.825	738.09	680.642	697.243	684.233	754.501	735.558	750.847	755.854	697.527	723.914	704.562	723.326	686.834	762.893	748.248	761.124	746.497
25.9148	705.46	700.98	719.425	738.824	488.377	520.897	507.476	542.433	450.591	467.611	449.771	445.276	812.207	796.485	804.604	813.775	687.694	678.62	677.522	688.346	407.984	432.097	433.214	455.13	489.257	490.893	485.51	485.514	25.9211	706.647	687.291	711.867	737.057	679.465	696.581	683.12	753.693	734.788	749.242	755.102	696.431	723.813	703.264	723.063	685.941	762.145	746.332	760.632	746.307
25.9543	704.032	700.915	718.082	737.531	487.889	519.126	507.616	541.72	449.583	466.879	449.072	444.482	809.577	796.387	802.663	814.224	687.383	677.39	677.038	688.158	408.107	431.63	432.265	454.811	489.279	489.719	485.34	484.607	25.9605	704.783	686.32	710.496	736.319	678.461	695.781	682.658	753.291	733.704	748.971	754.511	694.702	722.576	701.831	721.303	685.121	759.979	746.215	758.344	745.516
25.9937	704.11	699.952	717.59	737.086	487.547	518.496	506.626	541.038	449.583	466.745	448.368	443.64	810.184	794.367	802.397	813.507	686.808	675.984	674.611	686.091	407.838	431.625	432.236	454.3	488.128	489.232	484.301	483.935	26	705.303	685.48	710.118	735.475	677.558	695.064	681.867	752.912	732.988	747.577	753.33	694.72	722.108	700.994	721.609	684.719	759.053	744.871	757.839	744.021
26.0331	700.746	698.781	717.092	735.848	487.156	518.061	506.194	539.643	449.117	465.42	448.498	443.747	807.843	793.693	801.431	811.854	685.904	675.296	675.001	684.64	407.723	431.054	431.611	453.203	487.546	488.704	483.859	482.94	26.0395	703.878	685.249	708.104	735.019	676.744	693.388	680.976	751.894	732.222	748.101	752.837	693.003	720.696	700.468	720.372	683.6	758.505	744.398	757.329	742.926
26.0726	701.653	698.461	716.382	734.986	486.755	518.619	505.901	539.1	448.296	464.897	448.275	442.937	808.011	792.705	800.542	811.134	684.881	674.619	673.539	684.024	406.226	429.728	431.516	452.535	487.084	488.13	483.369	482.89	26.0789	704.049	683.897	707.772	733.253	676.05	691.973	679.474	751.056	732.032	745.576	751.844	690.917	720.6	699.139	719.561	682.26	757.02	742.051	755.784	741.872
26.112	699.892	696.859	714.757	733.664	485.742	516.341	504.855	538.268	448.02	464.998	447.31	442.994	806.141	791.814	798.797	810.182	683.741	673.814	673.394	683.313	406.468	429.531	430.703	452.369	486.942	487.693	482.594	481.733	26.1184	700.396	682.961	705.944	732.669	675.139	692.025	679.177	749.553	730.131	745.825	750.909	690.945	718.346	698.967	718.958	682.288	756.59	741.295	753.881	740.726
26.1514	700.844	696.395	714.487	732.917	485.619	516.46	504.395	537.404	446.545	464.343	446.832	441.477	806.244	791.196	798.847	809.286	682.693	672.555	671.421	682.867	405.212	429.05	429.355	451.174	485.208	487.456	482.335	481.918	26.1579	700.541	682.282	706.369	731.419	674.41	690.753	678.415	748.576	729.786	744.74	748.591	690.101	719.038	695.735	717.717	681.109	755.865	740.037	753.427	740.004
26.1909	697.3	695.078	713.673	732.129	485.143	515.54	504.314	536.943	446.853	463.353	446.287	441.103	804.347	790.259	798.274	808.502	682.347	671.118	671.628	681.843	405.494	428.947	428.976	450.875	484.923	486.393	481.018	480.748	26.1974	699.365	681.874	704.513	731.031	674.34	690.742	677.956	748.06	728.668	743.717	748.872	688.268	717.965	697.03	716.649	680.659	754.007	739.779	752.547	738.639
26.2303	697.814	694.687	713.037	731.273	484.488	514.273	502.972	536.481	446.231	463.668	445.136	440.314	804.075	788.489	796.978	807.109	681.291	670.954	670.127	681.12	405.089	428.114	428.492	449.918	483.649	485.289	480.633	480.193	26.2368	699.789	680.281	704.419	730.292	673.546	689.705	676.939	747.042	727.962	742.991	748.073	687.559	717.358	695.617	715.026	679.641	752.67	738.517	751.496	737.424
26.2697	696.76	693.746	711.571	730.492	483.454	514.66	502.715	535.394	446.364	462.628	445.572	439.854	803.14	789.084	796.213	806.96	680.099	670.085	669.343	679.673	404.523	428.209	428.152	449.785	483.285	484.624	479.505	479.669	26.2763	697.94	679.694	701.998	729.81	671.86	689.537	675.83	746.234	727.504	742.188	747.784	687.23	715.417	695.687	715.485	678.433	752.268	738.865	749.854	736.151
26.3091	696.735	693.255	710.949	730.036	482.854	514.028	502.038	535.295	445.202	462.232	444.93	438.825	803.002	787.784	795.572	806.435	679.091	669.085	668.093	679.01	403.525	427.475	427.995	449.142	482.555	484.456	478.939	478.939	26.3158	698.502	678.548	702.11	729.268	671.628	688.31	675.326	745.469	726.097	740.866	746.223	686.618	715.246	694.529	714.528	677.165	750.155	736.83	749.26	735.964
26.3486	694.594	691.345	710.311	728.537	481.705	513.468	501.599	534.439	445.004	461.626	444.453	438.855	800.635	786.641	794.32	805.372	678.75	668.025	667.33	678.075	403.221	426.644	427.784	448.871	481.97	483.684	477.951	477.765	26.3553	696.379	677.666	701.221	728.002	670.092	686.788	674.487	743.949	725.464	740.392	746.057	685.957	714.457	693.519	713.447	678.066	750.115	735.26	748.021	734.744
26.388	695.047	691.475	709.93	727.853	481.526	512.848	500.83	533.779	444.235	461.833	443.977	438.734	800.761	785.269	794.058	803.835	676.969	667.228	666.332	677.18	402.483	426.722	426.399	448.121	481.949	483.276	477.732	476.643	26.3947	697	676.483	701.138	727.14	670.266	685.349	673.77	743.335	725.24	739.352	745.286	684.133	714.577	692.148	712.504	676.08	747.851	733.808	747.73	734.043
26.4274	693.292	689.84	708.166	727.864	481.432	512.089	500.485	533.176	444.008	460.078	443.461	437.408	799.277	784.118	793.177	802.863	676.464	666.142	665.547	676.212	402.252	425.899	426.273	447.361	481.417	482.526	477.015	476.517	26.4342	694.059	676.62	699.589	726.35	669.959	685.547	673.944	742.752	723.659	738.708	744.088	683.057	713.455	692	711.399	676.382	748.181	733.529	746.19	732.089
26.4669	693.22	689.386	707.472	727.048	480.787	511.25	499.303	532.274	443.119	459.976	442.799	437.447	798.462	783.327	792.314	802.151	675.87	664.513	664.611	674.418	402.227	424.956	426.066	447.536	480.282	481.311	476.088	475.671	26.4737	694.975	675.272	699.628	725.977	669.232	684.056	673.524	741.909	723.52	737.105	743.254	682.031	712.467	690.424	711.49	675.318	747.164	732.339	745.537	731.458
26.5063	691.377	688.581	705.66	726.003	479.563	510.706	498.527	531.959	442.732	458.76	442.156	437.24	797.291	782.201	791.633	800.971	675.074	663.987	664.242	674.526	401.695	424.792	425.531	447.134	480.044	480.827	475.758	475.389	26.5132	692.989	674.741	697.486	724.757	667.221	683.822	672.876	740.836	722.422	736.828	743.346	682.093	711.211	690.572	709.624	673.651	745.989	730.902	743.978	731.174
26.5457	691.003	687.412	705.749	724.659	479.425	509.688	497.583	530.914	442.163	458.661	441.154	436.787	797.723	782.339	790.696	799.449	673.495	662.693	662.553	673.418	400.707	423.816	424.454	446.369	479.337	480.021	475.684	474.168	26.5526	693.151	673.733	698.254	723.067	666.659	682.338	670.9	740.204	722.034	736.157	741.413	680.965	711.667	690.235	709.617	673.307	745.511	730.389	742.895	729.155
26.5852	688.999	686.518	705.325	724.452	478.736	509.209	497.348	530.162	441.428	458.02	440.702	435.801	796.263	781.021	789.438	799.679	672.57	662.058	662.188	672.676	400.721	423.311	424.2	445.684	478.324	479.226	474.479	473.841	26.5921	690.3	672.662	696.048	723.101	665.964	682.84	669.779	738.896	721.537	734.487	741.05	679.276	709.235	688.13	708.86	673.386	743.828	728.768	742.112	728.19
26.6246	689.759	686.296	704.991	723.625	477.969	508.493	496.423	529.878	440.858	457.438	439.912	435.706	794.356	780.253	789.34	797.721	671.334	661.817	661.103	672.038	399.828	422.822	423.831	445.439	477.628	478.74	473.184	472.089	26.6316	691.572	672.167	696.128	721.528	665.857	680.695	669.007	738.271	720.161	734.138	740.244	678.799	709.376	688.089	707.42	671.816	742.551	728.034	741.252	727.896
26.664	687.711	685.527	703.718	722.438	477.759	507.624	495.969	528.898	440.684	457.268	439.79	435.251	792.687	779.319	787.949	796.893	670.816	660.385	660.828	670.732	399.129	422.602	423.427	445.225	477.456	478.005	472.991	471.375	26.6711	689.401	672.033	694.374	721.155	665.363	681.607	668.367	738.094	719.78	733.434	738.713	678.423	708.128	687.209	706.97	671.161	741.608	727.594	740.275	726.629
26.7035	687.798	684.745	703.261	721.36	476.551	507.152	495.413	528.642	440.26	457.028	439.343	434.838	793.305	778.234	787.211	796.018	669.721	659.508	660.231	669.615	398.484	421.66	422.471	444.857	476.723	477.248	472.266	471.083	26.7105	689.758	671.04	694.587	720.292	664.191	679.409	667.587	736.379	718.506	732.023	738.085	676.173	708.084	685.998	705.119	669.71	740.507	725.394	738.264	725.502
26.7429	686.013	682.802	700.934	720.673	475.898	506.025	495.327	527.8	439.622	455.939	438.61	433.969	792.38	777.366	785.85	795.736	669.131	658.734	658.919	668.77	398.461	420.806	421.999	444.047	476.188	476.346	471.706	470.594	26.75	687.769	670.207	692.495	719.776	663.074	679.666	666.416	735.306	717.118	731.566	737.609	675.828	706.344	686.229	704.967	670.165	740.048	726.192	736.859	724.492
26.7823	685.893	682.77	700.586	720.208	475.311	505.702	494.069	527.589	438.278	455.424	438.039	433.332	791.642	776.763	784.852	793.97	667.824	658.227	657.976	668.218	397.957	421.122	421.545	443.423	475.791	476.076	471.337	470.599	26.7895	688.438	669.208	692.647	718.424	662.389	677.579	665.35	734.204	716.709	730.888	736.707	674.786	705.371	684.376	703.793	668.997	738.818	723.796	736.796	723.227
26.8218	684.133	681.556	699.354	719.551	474.354	505.166	493.141	527.348	438.136	454.794	437.753	432.845	790.323	775.436	783.987	793.388	667.522	657.819	657.613	667.521	397.445	420.723	421.247	443.134	475.305	475.386	470.861	469.711	26.8289	686.698	667.959	691.331	717.118	660.477	677.731	664.932	733.743	715.451	729.669	735.335	673.49	705.273	683.631	703.895	668.709	737.35	722.942	735.51	722.334
26.8612	683.967	681.005	698.801	718.117	473.616	504.846	492.768	526.201	438.491	454.186	437.392	432.607	789.159	774.385	783.476	792.663	666.733	656.61	656.521	665.993	397.021	420.085	421.064	442.684	474.32	474.752	470.011	469.072	26.8684	687.425	666.981	691.082	716.153	660.255	676.211	664.25	732.671	715.049	728.33	734.527	672.653	704.35	682.631	703.72	667.021	735.671	722.084	733.924	720.866
26.9006	682.248	679.715	698.357	716.999	473.167	503.681	492.394	525.879	438.008	453.74	437.031	432.262	788.399	773.26	782.599	791.597	665.344	654.916	655.533	665.498	396.817	419.43	420.52	441.838	473.518	473.758	469.036	468.43	26.9079	684.513	667.803	689.783	715.949	659.374	675.981	663.91	732.989	714.55	728.527	734.627	672.253	703.486	681.692	702.536	667.083	735.555	721.271	733.473	720.906
26.9401	682.332	678.959	697.937	715.926	472.927	502.951	491.517	525.08	436.855	453.368	436.234	431.614	788.16	772.124	781.475	790.911	663.956	654.521	654.884	664.652	395.959	418.714	419.681	441.267	472.89	473.026	468.756	468.23	26.9474	684.987	666.212	689.502	714.716	658.569	674.491	663.096	730.703	713.67	727.479	733.422	671.153	703.335	681.186	701.421	666.276	733.952	720.14	732.306	719.836
26.9795	681.091	678.382	696.964	714.864	472.268	502.342	491.046	523.83	436.361	452.59	435.714	430.869	787.42	771.76	780.195	790.136	662.896	653.972	653.837	663.565	395.285	418.254	419.235	440.771	472.058	472.525	468.531	467.625	26.9868	683.447	664.876	687.173	713.352	658.359	674.07	662.327	730.812	713.886	726.775	732.434	669.874	702.37	681.529	701.226	665.282	733.294	719.532	731.411	718.516
27.0189	680.816	677.667	695.788	714.077	471.446	501.976	490.353	523.408	435.673	451.801	435.156	430.436	786.129	770.912	779.14	788.822	662.383	652.731	652.77	662.601	394.917	418.445	418.766	440.443	471.201	471.648	467.789	466.922	27.0263	683.584	663.917	687.296	712.213	657.751	673.287	661.455	729.995	712.253	726.31	731.371	669.573	701.713	680.683	699.85	664.154	732.082	718.57	731.268	716.729
27.0584	680.779	676.72	695.034	713.449	470.813	501.826	489.619	523.006	434.955	451.325	434.516	430.17	785.115	769.446	778.341	787.682	661.608	651.594	651.849	661.734	394.286	417.993	418.244	440.271	470.766	471.084	467.097	466.309	27.0658	681.896	663.122	685.17	711.748	657.477	673.166	660.589	727.488	711.151	724.608	730.385	668.208	700.469	679.801	698.499	663.306	730.473	717.526	729.797	716.408
27.0978	679.237	675.656	694.02	712.637	470.112	500.94	489.122	522.139	434.412	450.728	433.891	429.649	784.339	768.351	777.852	786.722	660.7	650.835	650.579	661.19	393.677	416.814	417.91	439.339	470.31	470.537	466.501	465.409	27.1053	682.281	661.715	685.753	710.384	656.401	671.675	659.854	726.565	710.078	723.864	729.635	666.68	699.846	678.5	697.353	662.209	729.774	715.432	728.339	715.31
27.1372	678.953	675.007	692.863	711.433	469.865	499.95	488.67	521.553	433.749	450.256	433.168	429.088	783.145	767.778	777.309	785.89	659.741	650.128	649.535	660.194	393.331	416.247	417.414	438.82	469.737	469.529	465.721	464.636	27.1447	680.031	661.614	684.052	710.897	655.836	671.201	659.457	725.975	709.567	722.948	728.898	665.849	698.808	677.714	696.677	662.039	729.331	714.264	727.35	714.146
27.1767	678.054	674.202	692.166	711.108	469.931	499.276	488.347	521.16	433.507	450.071	432.769	428.607	782.295	767.036	776.377	785.131	658.852	648.921	648.43	658.959	393.065	416.115	416.767	438.708	468.429	468.982	464.665	464.326	27.1842	680.711	660.26	684.472	709.665	654.986	669.794	658.203	724.984	708.692	722.309	727.797	665.369	698.341	676.817	696.307	661.373	727.04	713.504	726.283	712.643
27.2161	677.978	673.338	691.616	710.909	469.331	498.895	487.341	520.281	433.116	449.763	432.333	428.125	781.824	765.993	775.628	783.617	657.945	647.526	647.253	657.636	392.582	416.052	416.121	437.947	467.408	468.849	463.832	463.55	27.2237	678.318	659.949	683.117	708.504	654.123	669.132	657.524	724.4	707.338	721.83	727.081	664.33	696.968	676.497	696.08	660.738	726.29	712.86	724.751	711.755
27.2555	675.859	672.85	690.462	709.202	467.816	498.36	486.058	519.409	432.691	449.029	431.979	427.375	780.841	765.018	774.565	782.533	656.819	646.479	647.021	656.49	392.018	415.486	415.52	437.439	467.746	468.115	463.5	462.371	27.2632	678.994	658.851	682.12	707.484	653.51	668.062	656.57	723.824	706.701	720.894	726.327	662.908	695.79	675.746	694.876	659.066	725.662	712.039	724.466	710.454
27.295	676.139	671.853	689.432	708.015	467.075	497.652	485.301	518.804	432.118	448.087	431.155	426.671	780.246	763.751	773.578	782.255	656.148	646.39	646.059	655.434	391.257	414.614	414.88	436.468	466.517	467.078	462.772	462.391	27.3026	676.82	658.345	680.923	707	652.855	667.364	655.99	723.592	706.378	720.38	725.593	661.675	694.695	674.529	694.07	658.7	724.679	711.617	724.144	709.243
27.3344	673.887	671.059	688.259	707.749	466.492	497.171	485.178	518.426	431.975	447.821	430.657	426.377	779.281	763.111	772.355	781.496	655.454	645.364	644.654	654.656	390.937	414.122	414.562	436.101	465.526	466.419	462.186	461.459	27.3421	677.105	657.27	680.74	705.26	651.46	666.192	655.289	722.559	705.627	719.087	724.399	661.052	694.149	673.491	693.171	658.712	723.71	710.392	722.9	707.756
27.3738	673.951	670.401	687.82	706.716	466.398	496.647	484.112	517.749	431.049	447.71	430.161	425.544	778.702	762.629	771.235	779.922	654.472	644.052	643.717	653.282	390.602	414.004	414.142	436.017	464.911	465.702	461.546	460.638	27.3816	674.844	657.053	679.791	705.053	650.846	666.017	654.101	721.507	705.176	718.742	724.044	659.784	693.812	673.071	692.686	657.343	722.647	708.843	722.027	707.301
27.4132	672.638	669.244	687.267	705.457	465.498	495.161	484.184	516.238	430.394	446.529	429.296	424.862	776.966	761.712	770.418	779.186	653.239	643.047	642.597	652.177	390.633	413.425	413.711	435.035	464.162	465.276	461.73	460.522	27.4211	675.323	656.219	679.89	704.318	650.357	664.844	653.032	720.743	704.266	717.622	723.357	658.341	693.263	671.968	692.069	656.258	720.861	707.401	720.731	706.811
27.4527	672.198	667.861	686.471	704.857	464.939	495.071	483.391	515.723	430.072	446.284	428.806	425.119	776.472	760.834	769.711	778.634	652.256	642.6	641.35	651.999	390.184	412.82	413.089	434.352	462.912	464.481	460.776	459.247	27.4605	673.679	655.29	678.837	703.664	649.402	663.889	652.712	719.497	703.128	716.509	722.495	657.918	692.133	670.993	691.059	655.655	719.641	706.35	719.266	705.883
27.4921	671.163	667.679	684.804	703.981	464.267	494.393	482.953	515.336	429.913	445.824	428.285	424.397	775.088	759.674	768.963	778.288	651.462	641.689	641.065	651.252	389.994	412.633	412.824	434.165	463.143	464.025	460.023	458.522	27.5	673.571	653.984	677.474	702.257	648.094	663.412	651.761	718.595	702.317	715.676	721.25	657.122	691.348	670.771	689.84	654.315	718.879	705.384	718.523	704.267
27.5315	671.638	667.209	684.037	702.825	463.621	493.799	481.98	514.6	428.551	445.606	427.898	424.244	774.296	758.304	768.577	777.095	650.762	640.642	640.278	649.485	389.07	411.618	411.675	433.671	462.191	464.094	459.112	458.417	27.5395	671.698	652.99	675.769	701.916	647.634	663.317	650.461	717.989	701.246	714.571	719.84	656.095	690.756	670.285	689.279	653.708	717.275	705.016	717.557	703.704
27.571	668.904	665.612	683.003	702.586	463.655	493.167	481.256	514.18	428.734	444.569	427.844	424.088	772.912	757.458	767.315	776.237	649.028	638.79	638.999	649.199	388.542	411.067	411.304	433.215	462.151	463.157	458.453	457.221	27.5789	672.227	652.014	675.844	701.284	647.177	662.025	650.185	717.17	700.836	713.871	719.639	655.179	690.075	669.366	688.569	653.084	716.632	704.195	716.72	703.17
27.6104	669.457	664.609	681.935	701.841	463.153	492.867	480.259	513.41	428.266	444.006	427.268	423.219	772.846	756.581	766.462	775.92	648.245	639.116	637.75	648.313	387.764	410.886	411.031	432.061	461.464	462.264	457.726	456.593	27.6184	671.464	651.312	675.479	699.97	646.231	660.724	649.274	715.965	699.994	713.042	719.452	653.644	689.038	668.452	687.705	651.946	715.834	702.668	715.805	701.642
27.6498	667.422	664.663	682.001	700.252	462.284	492.365	480.146	512.284	427.919	443.533	426.611	422.135	771.847	756.661	765.055	773.994	648.117	638.285	638.116	647.328	387.505	410.903	410.257	431.97	460.434	461.254	457.714	455.518	27.6579	669.757	650.763	673.892	699.012	644.815	660.128	648.034	714.687	698.897	712.141	718.498	652.648	687.225	667.708	687.306	651.019	714.436	701.392	714.656	700.713
27.6893	667.725	664.178	680.905	699.131	461.975	491.34	478.672	511.351	427.157	443	425.916	421.83	771.192	755.811	765.266	773.342	646.439	637.527	636.456	646.118	387.175	410.033	409.92	431.485	459.469	461.667	456.789	455.393	27.6974	670.462	649.863	673.428	698.204	643.877	658.974	647.952	714.043	698.211	711.464	717.117	652.182	686.452	667.01	686.557	650.372	713.68	700.109	713.552	699.356
27.7287	665.394	662.435	680.082	698.269	460.812	490.586	479.321	510.768	427.08	442.2	425.287	421.048	770.381	753.376	763.617	772.869	645.774	635.825	636.16	645.59	386.513	409.845	409.415	430.709	459.068	460.817	456.199	454.769	27.7368	669.349	649.712	672.444	697.215	643.846	658.234	647.395	713.173	696.965	710.395	715.652	651.449	686.681	666.246	685.485	650.173	712.43	699.299	712.445	697.717
27.7681	665.658	661.722	679.306	697.85	460.571	490.341	478.459	510.215	425.745	442.11	424.884	420.76	769.47	753.659	763.717	771.499	644.031	635.53	635.112	643.924	386.086	408.782	409.287	429.913	458.302	460.335	455.325	454.271	27.7763	670.101	649.017	671.638	696.026	643.143	657.361	646.126	712.305	696.222	709.265	714.766	650.256	686.282	665.426	684.055	649.05	710.952	698.159	711.866	696.523
27.8076	664.551	660.548	678.204	696.644	459.845	489.233	477.914	509.196	425.39	441.284	424.452	420.316	766.672	752.865	761.78	770.659	643.496	634.157	634.847	643.245	385.558	408.939	408.379	429.847	457.078	459.738	454.754	453.333	27.8158	666.768	647.972	670.631	695.76	642.369	656.561	645.911	711.768	695.333	709.075	714.07	648.733	685.376	664.646	683.288	647.887	709.813	697.123	710.928	696.04
27.847	663.904	660.082	677.41	696.735	458.99	488.76	477.207	508.703	425.052	441.48	423.481	419.762	766.01	751.698	760.892	769.659	642.702	633.574	632.64	641.981	385.035	407.881	407.912	429.556	456.835	459.007	454.241	452.904	27.8553	667.563	647.058	670.84	694.25	641.297	655.304	645.409	710.909	694.958	707.852	713.438	648.03	684.266	663.438	682.383	647.621	709.363	696.228	709.724	694.683
27.8864	661.967	659.135	676.553	695.939	458.533	488.095	476.859	508.407	424.173	440.224	423.471	419.015	765.942	750.505	760.506	768.648	641.668	632.713	631.544	640.863	384.753	407.264	407.922	428.93	456.352	457.943	453.598	452.084	27.8947	665.326	646.667	668.143	694.068	640.721	655.379	643.556	710.717	694.439	706.584	713.563	647.011	683.038	662.954	681.517	647.449	708.229	695.178	708.643	694.292
27.9259	662.721	657.91	675.295	694.858	457.628	487.645	475.551	506.999	423.148	440.038	423.022	418.853	765.564	750.161	759.9	768.05	641.149	632.194	630.773	640.195	383.722	406.846	407.068	428.227	455.404	457.994	452.375	452.089	27.9342	665.526	645.46	668.18	692.264	639.735	654.651	642.537	709.234	693.19	705.71	712.251	646.278	682.778	662.222	681.247	646.37	707.019	694.439	707.878	693.375
27.9653	660.601	657.833	674.616	693.729	457.46	486.75	475.068	506.334	423.658	439.39	422.684	418.434	764.743	749.321	759.005	766.885	639.896	631.472	631.011	640.579	383.856	406.951	406.582	428.079	455.128	457.248	451.826	451.233	27.9737	663.305	644.662	666.759	692.252	638.551	654.192	642.403	708.958	692.266	704.719	711.412	645.64	681.602	661.888	680.704	645.477	705.986	693.662	706.05	691.809
28.0047	660.258	656.884	673.968	692.761	457.033	486.696	473.758	505.774	422.881	438.911	421.989	418.386	764.004	748.221	758.593	766.047	638.606	629.74	629.541	639.412	382.841	405.644	405.318	427.224	455.062	456.194	451.552	450.143	28.0132	664.582	643.596	667.079	691.038	637.418	652.631	641.406	707.298	691.218	703.124	711.015	644.327	680.535	660.59	679.577	644.268	704.617	691.933	705.445	690.697
28.0442	658.251	655.814	672.815	692.899	456.36	485.203	473.861	504.858	422.157	437.778	421.596	417.146	762.033	747.266	756.823	764.886	638.31	628.764	629.71	638.59	382.564	404.818	405.335	426.85	453.915	455.55	450.935	449.414	28.0526	661.699	642.978	665.507	690.517	636.004	652.095	640.589	706.852	690.248	703.342	709.745	642.378	679.081	659.688	678.406	643.328	703.8	690.864	704.522	689.391
28.0836	659.056	655.316	672.32	691.882	455.651	484.597	473.096	504.814	421.143	437.287	420.662	416.408	761.806	746.723	756.112	763.34	636.6	628.053	628.35	636.631	381.788	404.43	404.687	426.296	453.866	455.347	450.217	449.093	28.0921	662.237	642.073	666.018	689.441	635.037	651.158	639.489	706.387	689.918	702.144	708.752	641.736	678.658	658.367	677.935	642.314	702.178	689.38	703.077	688.565
28.123	657.439	654.248	670.937	690.09	455.382	483.91	472.472	504.065	421.149	436.598	420.339	416.225	760.471	745.485	755.118	763.201	636.088	627.328	627.011	636.33	381.927	404.117	403.999	425.546	452.754	454.691	449.827	448.677	28.1316	660.679	641.493	663.99	688.85	634.52	650.314	639.242	704.868	688.683	700.959	707.413	640.604	678.766	658.32	676.34	641.863	701.494	688.767	702.096	687.652
28.1625	657.189	653.485	670.226	689.586	454.572	483.469	471.169	503.797	420.138	436.66	419.617	416.188	760.021	744.935	754.645	761.8	634.295	626.147	626.098	634.433	381.22	403.802	403.624	425.354	452.319	453.448	449.222	447.827	28.1711	660.961	641.316	663.716	687.401	633.747	649.13	638.675	704.038	688.462	700.025	706.887	640.083	678.386	657.502	675.112	641.019	700.404	687.817	700.747	686.212
28.2019	655.465	652.377	669.571	688.696	453.794	483.062	471.436	502.312	420.377	435.314	419.636	414.719	758.779	743.509	753.153	761.533	633.849	625.051	625.79	634.056	380.61	402.742	403.476	424.623	451.437	453.244	448.68	446.856	28.2105	658.85	639.44	661.919	687.382	633.729	649.058	637.263	702.278	687.293	699.998	706.363	638.639	677.114	656.768	674.956	640.458	699.338	686.873	699.92	684.885
28.2413	655.522	651.681	668.351	688.358	452.994	482.437	470.215	502.102	419.154	435.461	418.237	413.783	758.018	743.305	751.773	760.087	633.013	625.311	624.287	633.32	380.183	402.424	402.704	424.088	450.918	452.756	447.819	446.669	28.25	659.44	638.6	661.681	685.651	632.644	647.712	636.745	701.668	686.426	698.124	704.884	637.665	676.272	655.474	674.035	639.407	698.837	686.201	698.518	683.655
28.2808	653.167	650.753	668.084	686.613	451.727	481.892	470.652	501.941	419.049	434.879	417.893	414.013	756.361	741.704	750.996	759.529	632.112	622.781	624.422	632.553	380.035	402.341	402.176	423.67	450.169	451.679	446.713	446.126	28.2895	656.524	638.206	659.853	684.413	631.941	648.266	635.989	701.34	686.225	697.775	704.559	636.841	674.965	655.436	673.411	638.586	697.05	684.863	697.377	682.477
28.3202	652.864	649.435	667.793	686.156	451.754	481.665	469.335	501.233	418.055	434.183	417.694	413.638	755.996	741.66	749.947	759.02	631.009	623.123	622.324	630.706	377.962	401.752	401.817	423.483	449.839	451.296	446.073	445.35	28.3289	657.212	636.991	660.227	683.295	630.457	646.587	635.081	699.819	684.886	696.905	703.487	635.093	673.707	654.043	672.423	637.996	696.89	683.948	696.431	682.196
28.3596	651.431	648.871	665.963	685.117	450.743	480.204	468.999	500.091	418.582	433.425	416.262	412.553	754.641	739.274	750.259	756.886	631.324	621.322	621.262	630.331	378.366	401.17	401.676	422.955	449.125	450.256	445.615	444.689	28.3684	654.955	637.007	658.569	683.189	629.118	646.009	633.673	699.472	683.956	697.426	702.663	634.746	672.946	653.371	672.197	636.956	695.387	683.455	695.354	680.705
28.3991	651.545	648.445	665.217	683.856	450.376	480.213	467.747	499.934	417.421	433.065	416.078	412.012	754.71	738.868	749.146	757.165	629.313	620.955	620.988	628.853	378.087	400.317	400.576	422.275	448.388	449.322	445.327	444.228	28.4079	655.98	635.953	658.995	682.304	628.172	645.003	633.09	698.868	683.555	696.158	701.296	633.889	672.718	651.702	671.024	636.646	694.422	681.84	694.22	681.244
28.4385	651.045	647.066	664.08	683.297	449.875	479.517	468.08	499.355	417.233	432.455	416.127	412.446	753.669	737.744	747.564	757.198	629.687	619.341	620.194	628.742	377.717	399.849	400.405	421.742	447.783	448.974	445.096	443.726	28.4474	653.239	634.997	657.293	681.988	628.134	644.881	633.007	697.457	682.343	695.383	700.983	632.999	671.959	651.552	670.122	635.526	693.087	680.774	693.538	679.754
28.4779	650.445	646.591	663.264	682.471	449.086	479.357	466.971	498.812	416.759	431.315	415.592	411.536	752.912	736.664	747.015	754.844	627.588	619.135	618.922	626.807	377.014	398.856	400.369	421.24	447.073	448.66	444.248	443.119	28.4868	653.862	634.208	656.475	680.44	626.908	643.313	632.62	696.08	681.988	694.341	699.694	631.144	670.383	651.127	669.866	635.822	692.226	679.273	691.707	678.277
28.5174	648.165	646.692	662.038	681.357	448.307	477.66	467.183	497.443	416.481	430.91	415.063	410.516	751.985	737.432	745.299	753.859	627.036	617.809	618.116	626.3	378.094	398.551	399.513	420.534	446.488	447.805	443.638	442.199	28.5263	651.603	633.061	656.286	680.396	627.229	642.513	631.725	695.827	680.984	693.46	699.464	631.04	669.88	650.247	669.261	634.613	691.638	678.656	690.628	677.219
28.5568	648.122	645.952	660.694	681.169	447.707	477.403	465.68	496.044	415.439	430.66	414.054	410.265	751.066	734.909	744.498	753.006	625.887	617.763	617.211	625.205	376.103	397.657	399.629	420.605	445.78	446.763	442.77	441.445	28.5658	652.378	631.601	656.097	679.714	625.969	641.14	630.522	695.447	679.856	692.663	698.329	630.103	669.869	649.559	667.626	633.394	690.22	677.941	690.478	677.289
28.5962	647.571	645.328	661.074	679.85	446.849	476.922	465.787	496.107	415.383	430.353	414.175	410.571	750.771	734.401	744.818	752.319	625.033	616.624	616.763	624.972	375.846	398.12	399.238	419.239	445.098	446.752	442.514	441.079	28.6053	649.804	631.851	653.998	678.409	625.708	641.925	629.577	694.082	679.033	690.881	698.446	629.09	668.355	648.438	667.309	633.899	690.074	676.985	689.716	675.458
28.6356	647.237	644.376	660.272	678.717	446.327	476.169	464.392	495.064	414.297	429.969	412.89	409.569	749.63	733.527	743.245	751.92	624.107	615.761	615.417	623.883	375.512	397.546	398.408	418.871	444.151	445.941	441.224	440.065	28.6447	650.242	630.542	653.788	677.866	624.795	640.848	628.775	693.188	677.999	690.382	696.67	627.974	668.202	646.922	667.249	632.959	688.033	676.002	687.682	675.01
28.6751	644.635	642.785	658.889	677.593	446.743	475.304	464.216	494.749	414.829	428.941	413.102	408.723	748.226	732.996	742.345	750.008	623.57	614.66	614.878	622.766	375.268	396.593	397.728	418.317	443.492	445.455	441.209	440.1	28.6842	648.574	630.303	653.069	676.738	623.495	639.99	627.52	692.804	677.748	689.489	696.341	626.55	666.173	647.154	666.058	632.705	686.653	675.152	685.781	674.159
28.7145	645.505	642.288	658.577	676.71	445.671	474.28	463.23	494.074	413.476	428.176	412.49	408.486	747.125	731.74	741.505	749.105	622.663	614.144	612.912	621.989	374.743	396.376	396.676	417.484	443.005	444.804	440.1	439.269	28.7237	648.954	628.64	652.971	675.286	622.305	638.024	626.489	691.663	676.434	688.618	694.816	625.893	665.962	646.255	665.234	631.031	684.667	673.384	685.391	672.632
28.7539	642.965	641.719	657.814	676.107	444.294	474.136	462.32	493.884	413.339	427.608	411.934	407.863	746.289	731.227	740.576	748.09	621.584	612.937	612.389	621.029	374.073	396.095	396.422	417.036	442.591	444.083	439.792	438.453	28.7632	646.565	627.773	651.398	675.254	622.465	638.712	626.087	690.359	675.335	688.805	693.803	625.622	665.023	645.344	663.974	630.904	685.291	672.804	684.093	672.334
28.7934	643.767	640.68	657.336	675.525	443.978	473.594	461.619	492.759	412.386	427.35	411.607	407.519	745.718	729.822	739.552	747.584	620.158	612.468	611.78	619.689	374.034	395.875	396.774	416.491	441.454	443.476	439.723	437.849	28.8026	647.094	626.693	651.164	673.733	621.194	636.35	625.251	689.464	675.075	687.541	693.035	624.361	664.941	643.949	663.036	629.452	682.699	670.976	682.96	671.089
28.8328	642.38	639.561	655.918	674.752	443.054	472.858	461.751	492.74	411.453	426.83	410.683	407.671	744.213	729.385	738.827	747.174	619.408	611.559	610.691	619.077	372.999	394.638	395.98	416.091	441.192	442.543	438.744	437.567	28.8421	645.101	625.945	648.877	673.415	620.437	636.384	624.785	688.943	674.187	686.471	693.36	623.026	663.464	644.25	663.053	628.916	682.501	670.866	682.535	669.879
28.8722	642.834	638.739	654.838	673.409	442.78	472.44	460.708	492.131	411.256	426.342	410.456	406.481	743.515	728.03	737.819	746.126	618.075	610.614	608.783	618.405	371.874	394.175	395.47	415.659	440.842	441.904	438.079	436.881	28.8816	645.415	624.843	648.817	672.271	619.365	634.833	623.641	687.777	673.386	684.846	691.443	621.855	662.773	642.775	661.813	627.919	681.543	669.367	680.847	667.923
28.9117	639.937	638.18	654.277	672.473	442.27	471.636	460.106	491.194	410.739	426.028	409.726	405.726	742.162	728.046	736.871	744.764	617.424	609.224	607.781	616.741	372.088	393.939	395.276	415.197	439.842	441.073	437.317	436.478	28.9211	643.358	624.557	647.267	671.742	619.427	634.827	623.465	687.08	672.518	685.492	691.149	620.64	662.173	642.704	661.38	627.521	680.344	668.267	681.233	667.378
28.9511	640.067	637.266	653.137	671.319	441.44	471.285	459.628	490.002	409.769	425.83	409.156	405.05	741.646	726.512	735.431	744.171	616.365	609.202	607.136	615.94	371.573	393.418	394.386	414.056	439.44	441.122	436.64	435.58	28.9605	644.407	623.228	647.068	670.402	618.393	633.616	622.119	686.014	671.423	683.465	690.335	620.336	662.122	641.402	659.545	625.773	678.912	667.201	679.571	665.749
28.9905	637.94	637.013	651.74	671.433	440.396	471.061	459.067	489.675	409.648	424.655	408.923	404.819	740.907	725.616	734.29	742.944	615.594	607.878	606.968	615.675	370.974	392.948	393.412	414.031	438.822	440.04	436.213	435.2	29	641.591	623.712	645.8	670.482	617.934	632.858	621.545	686.299	670.884	682.615	689.736	619.758	660.69	640.732	659.126	626.039	678.401	666.642	678.573	664.675
29.03	638.547	635.697	651.749	670.035	440.179	470.066	457.976	488.502	409	424.341	408.308	404.246	740.152	724.636	733.969	741.833	614.643	606.187	605.898	614.837	370.602	392.585	393.398	413.498	438.043	439.447	435.423	434.404	29.0395	641.736	621.776	646.139	668.666	616.973	631.956	620.747	684.802	669.7	681.564	687.51	618.265	660.855	639.755	658.123	623.874	676.371	665.362	677.181	665.076
29.0694	636.485	634.71	650.332	669.233	439.566	468.895	457.516	487.352	408.798	423.6	407.485	403.327	739.197	723.372	733.149	741.465	613.627	605.719	605.008	613.903	370.294	391.976	393.082	412.958	437.321	438.822	434.961	433.875	29.0789	640.369	620.642	644.18	668.075	616.776	630.884	619.967	684.101	669.478	681.655	686.896	617.936	658.916	639.397	657.25	623.444	675.644	664.333	676.043	663.835
29.1088	636.666	633.954	649.9	668.111	438.701	468.31	456.817	487.318	408.107	423.077	407.282	402.903	738.615	722.953	732.582	740.785	612.49	605.254	603.386	613.073	369.757	391.306	392.311	412.673	437.375	438.219	434.706	433.51	29.1184	640.435	619.961	643.69	666.596	615.189	630.255	619.252	682.804	668.641	679.754	686.15	616.471	658.275	638.121	656.639	623.093	674.799	663.188	674.535	662.614
29.1483	635.676	632.756	649.904	667.516	437.934	467.957	456.823	486.956	407.769	422.26	407.631	402.458	737.477	721.935	731.546	739.934	611.582	603.961	602.877	612.484	369.242	390.902	391.96	412.267	436.444	437.507	433.862	432.527	29.1579	637.966	619.868	642.028	666.201	614.338	630	618.718	681.772	668.131	679.753	685.933	614.81	656.835	637.802	656.262	622.685	674.358	662.217	673.924	660.968
29.1877	635.438	631.575	649.148	666.224	437.197	467.507	456.098	485.924	407.186	421.942	406.417	402.189	736.842	721.056	730.574	738.96	610.277	603.214	601.962	611.728	369.198	390.635	391.339	411.654	435.958	437.345	433.189	431.829	29.1974	638.88	618.733	641.584	665.1	613.083	628.781	617.48	681.352	666.658	678.111	684.239	614.243	656.701	637.126	655.363	621.13	673.349	661.188	673.089	660.139
29.2271	633.161	630.512	648.08	665.873	436.992	466.827	455.276	485.239	406.743	421.334	405.537	401.505	735.518	720.745	729.908	738.29	609.334	602.371	601.073	610.389	368.555	390.072	390.711	410.928	435.106	436.839	432.442	431.721	29.2368	637.389	618.581	640.564	665.245	612.794	628.057	616.965	680.911	665.128	677.434	684.739	614.154	656.633	636.419	654.045	621.152	672.557	659.677	672.355	659.206
29.2666	633.577	629.569	647.144	664.723	436.515	466.219	454.644	484.368	405.865	420.697	405.14	400.811	734.222	719.173	729.016	737.617	608.653	601.321	599.233	609.408	367.853	389.484	389.867	410.353	433.967	436.254	431.766	430.788	29.2763	637.568	617.008	640.073	663.991	611.852	626.797	616.446	679.884	664.462	676.451	682.902	613.175	655.74	635.604	653.775	619.478	671.426	658.564	670.539	657.672
29.306	632.23	629.094	645.869	663.665	436.123	465.639	454.366	483.943	405.683	420.246	404.907	399.918	733.109	718.232	727.73	736.735	607.47	599.813	598.069	608.766	367.426	389.229	389.374	410.343	433.332	435.709	431.386	430.204	29.3158	635.304	616.328	639.253	663.301	611.015	627.342	615.151	678.9	664.161	674.981	682.023	611.865	654.361	634.827	653.372	618.653	670.342	657.52	669.228	656.504
29.3454	631.792	628.415	645.017	662.595	435.387	465.189	453.442	483.246	405.294	420.068	404.386	399.889	732.528	717.807	726.485	735.214	606.764	598.714	597.346	607.437	366.86	388.445	389.412	409.943	432.965	434.717	430.268	429.459	29.3553	635.917	615.051	638.633	661.663	610.404	625.352	614.483	677.394	663.489	674.964	681.198	611.015	653.853	633.991	652.148	618.209	669.438	656.393	669.45	656.265
29.3849	630.077	627.771	644.395	662.532	434.761	464.243	452.995	482.291	404.458	419.578	403.841	399.698	732.253	716.644	726.212	734.721	606.169	597.549	596.529	606.331	366.514	387.786	388.904	409.006	432.595	434.339	429.929	428.551	29.3947	633.623	614.439	637.859	661.485	608.738	625.042	613.005	677.17	662.414	673.931	679.903	609.944	652.424	632.694	651.202	617.796	669.04	656.104	668.349	654.792
29.4243	629.968	626.555	643.567	661.45	434.296	463.724	451.969	481.788	403.898	418.998	403.062	398.975	731.937	715.264	725.72	733.505	604.937	596.977	595.637	605.393	365.872	387.462	388.046	408.437	432.33	433.976	429.692	428.118	29.4342	633.946	613.556	637.042	660.442	608.871	623.834	612.412	675.609	661.417	673.394	678.676	608.764	651.912	632.226	650.24	617.584	667.637	655.497	666.829	653.848
29.4637	629.859	625.406	642.822	660.111	433.63	463.334	451.126	481.233	403.699	418.368	402.479	398.346	731.117	714.351	724.958	732.494	603.752	596.792	594.929	604.423	365.03	387.176	387.727	408.281	431.844	433.29	429.059	427.47	29.4737	632.017	612.94	635.817	659.397	607.491	623.107	612.06	675.125	660.583	673.339	678.431	607.361	651.351	631.77	649.22	615.883	666.078	654.284	665.391	653.213
29.5032	628.286	625.01	642.252	659.948	432.661	462.329	451.084	480.811	403.466	417.706	402.024	397.761	729.666	713.887	723.855	732.127	602.81	595.93	594.525	603.858	364.696	386.549	387.391	407.782	431.092	432.563	428.49	426.691	29.5132	632.786	612.369	635.338	657.935	606.906	621.974	610.992	674.674	659.568	672.066	677.623	606.659	650.229	630.734	648.946	614.524	665.105	653.18	664.12	652.007
29.5426	627.576	623.963	641.313	659.156	431.979	461.757	449.983	480.367	403.036	417.441	401.472	397.611	728.445	713.207	722.576	730.886	601.859	595.069	593.584	603.23	364.648	385.682	386.39	407.048	430.594	431.113	427.348	426.928	29.5526	630.495	611.25	634.253	657.93	606.4	621.361	609.692	673.133	658.92	670.882	677.112	605.759	649.188	630.655	647.717	614.078	664.066	651.975	662.874	651.028
29.582	626.412	623.012	640.968	658.086	431.645	461.236	449.015	479.51	402.278	416.829	401.341	396.99	727.79	712.06	721.933	730.485	601.015	593.903	592.227	602.208	364.144	385.302	385.761	406.663	429.844	430.29	426.732	426.206	29.5921	630.857	610.398	633.705	656.701	605.834	620.719	608.86	671.347	658.201	670.287	675.404	605.185	648.173	629.609	647.003	613.533	662.841	650.958	662.409	650.303
29.6215	626.222	622.579	640.124	657.233	431.327	460.393	448.444	479.076	401.151	416.057	400.596	396.211	727.239	711.631	720.616	729.325	600.08	592.602	591.182	601.227	363.785	384.989	385.241	406.01	428.829	430.331	426.589	425.143	29.6316	628.693	609.511	632.159	655.771	605.478	620.87	608.679	670.718	656.68	669.906	674.048	604.366	647.08	629.103	646.37	613.342	661.413	649.961	660.466	649.373
29.6609	624.553	620.945	639.05	656.273	430.803	459.755	448.596	478.094	401.145	415.394	400.225	395.971	726.036	711.212	719.971	728.258	599.346	591.762	590.675	600.429	363.357	384.833	384.922	405.785	428.28	430.015	425.807	423.988	29.6711	629.51	608.4	631.746	654.726	604.655	619.319	607.922	669.903	656.146	668.692	673.67	603.247	646.793	627.829	645.913	612.226	660.638	648.939	659.46	647.99
29.7003	624.842	620.329	638.388	655.04	430.011	459.139	447.913	477.274	400.657	414.883	399.606	395.224	725.423	709.2	719.234	726.915	598.3	590.894	589.238	599.616	362.118	383.909	384.883	405.245	427.349	429.252	424.942	424.03	29.7105	628.239	608.718	630.858	654.505	603.838	618.789	606.97	669.329	655.496	668.045	673.351	602.299	645.388	626.799	645.123	612.05	659.45	648.175	658.93	647.005
29.7397	623.518	619.39	636.656	654.627	429.317	458.112	447.121	476.833	399.631	414.203	398.887	394.931	724.595	708.29	718.207	726.044	597.052	589.965	588.041	598.768	361.776	383.366	384.387	404.077	426.932	428.277	424.629	423.233	29.75	628.071	607.433	630.316	653.409	602.574	617.463	606.109	668.679	655.181	667.452	672.706	601.037	645.055	626.364	643.966	610.736	658.482	647.174	658.902	645.705
29.7792	624.148	618.543	636.342	653.669	428.467	457.438	446.167	476.035	399.401	413.76	398.367	394.615	723.617	707.723	717.556	725.123	596.458	589.681	587.191	598.026	361.438	382.759	383.675	404.104	426.72	427.378	424.071	422.757	29.7895	625.654	606.046	628.497	653.462	601.61	617.245	605.284	667.695	654.06	666.458	671.226	600.355	644.429	625.823	643.664	610.032	658.042	646.492	657.479	644.729
29.8186	620.842	618.056	635.177	653.247	427.229	456.868	446.175	475.45	398.997	413.106	397.876	394.142	722.768	707.174	716.599	724.075	596.055	588.624	586.672	596.891	361.233	382.304	383.709	403.517	426.188	426.429	423.637	422.529	29.8289	626.387	605.312	627.89	652.372	600.706	615.909	604.409	666.8	652.799	665.434	670.229	599.19	643.652	625.07	642.797	609.285	657.05	645.313	656.584	643.478
29.858	621.266	616.928	634.266	651.724	426.73	455.99	445.056	474.728	398.05	413.031	397.231	393.862	722.128	705.839	715.275	722.464	595.011	587.99	585.113	596.119	360.755	382.021	383.19	403.203	425.314	426.98	423.149	421.544	29.8684	624.801	604.674	626.655	651.185	600.389	615.722	604.012	666.001	652.749	665.004	670.257	598.157	642.403	624.851	641.732	608.621	656.104	643.837	655.262	642.954
29.8975	619.608	616.937	633.176	651.653	427.139	455.579	445.217	473.97	397.751	411.768	396.738	393.211	720.883	705.042	714.536	722.375	594.018	586.972	584.418	594.854	360.515	381.596	382.656	402.312	424.966	426.486	422.437	421.14	29.9079	624.926	603.345	626.578	649.563	599.22	614.554	603.381	664.928	651.687	664.121	668.837	597.41	641.58	623.675	640.987	607.511	654.595	642.842	653.578	642.01
29.9369	619.365	616.69	632.779	649.977	426.473	455.02	444.069	473.38	397.544	411.596	395.806	392.429	720.093	703.616	713.488	720.994	593.472	586.443	583.321	593.789	359.802	380.342	381.826	401.813	424.058	425.121	421.781	420.597	29.9474	623.113	603.198	626.091	648.887	598.371	613.178	602.504	664.346	650.469	663.111	667.795	595.923	641.145	622.567	640.31	606.586	653.344	642.122	652.497	640.864
29.9763	618.136	614.709	631.422	648.756	425.601	454.77	444.213	473.136	397.208	410.613	395.057	391.852	718.919	703.216	713.175	720.54	592.459	585.528	582.823	592.878	359.068	380.434	381.61	401.566	423.507	424.98	420.956	419.84	29.9868	623.342	602.402	624.93	647.837	598.332	612.582	601.5	663.49	649.756	662.045	667.444	595.08	640.289	622.273	639.684	606.068	652.805	641.002	652.132	640.099
30.0158	617.968	613.832	631.267	647.988	425.13	454.235	443.281	471.749	395.986	410.261	394.693	391.408	718.165	702.552	712.24	719.986	590.981	584.822	581.453	592.322	358.487	379.834	380.846	401.239	422.965	424.137	420.605	418.983	30.0263	620.582	601.825	623.194	646.533	597.487	612.254	600.455	661.984	648.546	661.469	666.521	594.418	638.805	621.11	638.504	605.397	651.739	639.756	651.429	638.931
30.0552	616.334	612.955	630.568	647.184	424.562	453.072	442.579	471.86	396.012	409.659	394.596	390.752	717.573	701.658	711.525	718.795	590.631	583.671	580.909	591.37	358.053	379.386	380.735	400.21	422.078	423.55	419.617	418.603	30.0658	620.553	601.312	622.763	645.694	596.643	611.229	599.681	661.473	647.548	660.799	665.891	593.641	638.095	619.994	637.669	604.679	650.402	638.816	649.727	637.655
30.0946	616.691	611.88	629.309	645.576	423.766	451.743	441.29	471.426	395.009	409.955	394.566	390.953	716.901	700.99	710.372	717.85	589.86	583.024	579.685	589.843	357.788	379.26	379.714	399.916	421.881	422.538	419.567	417.76	30.1053	620.681	600.349	622.349	645.169	595.926	610.062	599.19	661.254	646.894	659.421	665.107	593.093	637.85	619.193	636.988	603.95	649.54	637.956	648.767	636.881
30.1341	615.059	611.484	628.572	645.638	423.189	452.11	440.985	470.146	394.526	409.215	393.594	389.99	715.293	699.998	709.309	716.688	588.779	582.022	578.586	588.428	357.405	378.562	379.524	398.759	421.118	422.837	419.152	417.577	30.1447	619.361	599.129	620.906	644.761	594.278	609.501	598.868	660.181	646.047	658.486	663.591	591.972	636.882	618.301	636.152	603.081	648.437	637.033	648.161	636.13
30.1735	614.881	610.733	627.332	644.897	422.298	451.441	440.538	468.962	393.581	409.013	392.862	389.551	715.455	698.975	708.749	715.145	587.78	580.496	577.174	588.683	357.011	377.593	379.114	398.523	420.326	422.255	418.431	416.842	30.1842	620.34	598.714	620.38	643.727	593.459	608.879	597.823	658.955	644.956	657.639	662.537	590.459	635.633	617.683	635.17	602.156	646.96	635.538	646.955	635.157
30.2129	613.663	609.83	626.786	644.296	422.31	451.341	439.601	468.904	393.849	408.208	392.346	388.569	714.003	698.785	708.042	715.55	587.323	579.842	576.814	587.784	356.804	378.046	378.338	398.359	419.852	421.436	417.993	416.199	30.2237	617.824	597.626	620.165	642.782	593.172	607.821	596.795	657.505	644.359	656.703	662.171	589.551	634.606	616.936	633.739	601.419	646.143	634.236	646.091	633.93
30.2524	613.553	608.792	625.53	643.3	421.663	451.185	438.786	468.331	393.1	408.018	391.758	388.535	712.513	697.433	706.592	715.585	585.868	578.672	576.926	587.107	356.081	376.424	378.284	397.874	419.282	420.565	417.412	415.657	30.2632	616.421	596.752	619.48	641.526	591.867	606.307	596.3	656.843	643.737	656.003	661.281	588.997	634.353	616.593	633.343	600.648	645.429	633.823	645.329	632.061
30.2918	611.606	608.218	625.766	642.024	420.864	449.408	439.214	467.267	392.976	406.812	391.481	387.822	712.04	696.074	706.021	713.335	585.292	578.363	575.401	586.09	355.757	375.937	377.926	397.195	418.5	420.165	417.1	415.651	30.3026	615.739	595.887	618.447	640.654	591.482	605.838	595.428	656.669	642.954	654.88	660.233	587.573	633.506	615.758	632.653	600.179	644.006	632.852	643.964	631.209
30.3312	611.656	606.981	624.258	640.811	420.813	448.699	438.684	466.949	391.72	406.385	390.672	386.794	710.826	696.018	704.989	712.396	584.075	577.218	574.717	584.512	354.744	375.809	377.007	396.967	417.849	419.502	416.339	414.388	30.3421	616.09	594.485	618.084	639.915	590.98	605.024	594.787	655.735	642.363	653.607	659.44	586.479	632.276	614.495	631.398	599.12	642.714	631.614	642.972	630.684
30.3707	610.375	606.871	623.535	639.806	419.53	448.29	437.753	466.337	391.885	405.56	390.641	386.028	709.111	695.298	704.98	712.388	583.317	576.645	572.759	583.425	355.381	375.655	376.867	396.066	417.051	419.127	415.909	414.171	30.3816	614.191	594.189	616.698	639.258	590.089	604.217	593.959	654.696	641.192	652.76	659.192	586.241	631.377	614.358	630.578	598.024	642.503	630.929	642.131	630.045
30.4101	609.748	606.411	622.681	639.174	419.495	448.319	437.099	465.799	390.964	404.749	390.11	385.467	708.681	695.222	703.837	711.215	582.433	575.303	572.359	583.206	354.376	374.879	375.623	395.665	416.601	418.189	414.855	413.051	30.4211	614.258	593.127	617.353	637.873	588.585	602.83	592.799	653.51	639.815	651.904	658.333	585.637	631.251	613.652	629.88	597.649	641.424	630.057	640.839	628.96
30.4495	607.739	604.952	622.629	638.026	418.549	447.194	436.278	464.809	390.818	405.272	389.378	385.431	707.121	693.397	702.291	710.156	581.914	574.573	571.438	582.323	353.973	374.393	375.514	395.256	415.965	418.099	414.261	412.329	30.4605	613.082	592.882	614.878	638.081	588.947	603.242	592.567	652.972	639.463	650.77	657.477	584.286	630.038	612.767	629.314	597.496	640.389	628.914	639.092	627.289
30.489	607.78	603.991	621.614	637.152	418.087	446.588	435.25	464.377	389.992	405.008	388.934	385.115	706.398	692.633	701.179	709.023	580.432	573.712	570.367	582.308	353.519	373.991	374.935	395.023	415.992	417.405	413.08	412.014	30.5	613.289	591.545	614.647	637.004	587.828	601.859	591.453	652.199	638.409	649.953	656.538	583.276	629.267	611.987	628.411	596.338	639.975	627.383	638.701	626.686
30.5284	606.245	603.274	620.241	637.014	416.752	445.898	435.057	463.412	390.072	403.916	388.262	384.491	705.982	692.152	700.955	708.635	579.863	573.767	569.481	580.333	352.769	373.86	374.367	394.168	415.411	416.224	412.741	411.321	30.5395	611.12	591.302	613.218	636.12	586.815	601.785	590.916	651.331	637.831	649.306	656.085	581.956	628.48	610.931	627.523	594.975	639.19	626.393	637.453	625.56
30.5678	606.529	602.342	619.082	636.181	415.883	445.281	433.91	462.657	389.09	403.682	387.407	384.423	704.662	691.201	699.917	707.215	579.044	571.573	569.46	579.659	352.818	373.1	374.296	393.655	414.873	416.36	412.467	411.079	30.5789	611.549	590.196	612.356	634.995	585.688	600.302	589.96	650.486	637.103	648.349	654.868	581.416	628.072	609.828	626.086	593.984	637.428	625.305	636.366	624.012
30.6073	604.963	601.505	618.721	635.95	415.933	444.863	434.227	462.608	388.835	403.204	388.019	383.288	703.684	690.136	699.345	706.582	578.042	571.32	568.152	578.504	352.304	372.182	373.723	392.896	414.21	415.792	412.179	410.121	30.6184	609.843	589.568	610.833	634.871	584.808	600.095	589.42	650.413	635.757	647.7	653.917	580.152	627.399	608.827	626.25	593.615	636.077	623.991	635.116	623.067
30.6467	604.746	600.646	618.104	634.705	415.505	443.885	432.919	462.278	388.172	402.903	386.889	383.048	703.111	688.794	697.943	705.863	577.393	569.778	566.915	577.604	351.724	371.972	372.506	393.099	414.196	415.163	410.629	409.713	30.6579	610.55	588.371	610.356	633.273	583.276	598.249	588.509	649.906	635.131	646.687	652.727	579.531	626.495	608.113	625.346	592.477	635.444	623.082	634.243	622.781
30.6861	602.541	599.737	616.521	633.158	414.822	443.549	433.012	460.605	387.916	401.881	386.473	382.719	701.594	688.614	697.792	705.342	575.62	569.636	566.598	576.473	351.573	371.181	372.637	392.071	412.778	414.658	410.078	408.999	30.6974	608.872	588.116	610.045	632.813	583.147	597.838	587.723	648.595	635.093	645.625	652.654	578.298	625.903	608.055	624.537	592.499	634.79	622.663	633.839	622.452
30.7256	602.181	598.587	615.589	632.472	414.021	443.082	432.085	460.182	387.051	401.195	386.333	381.779	702.583	688.439	696.669	703.942	574.68	567.529	564.741	575.572	350.135	371.117	371.889	391.943	412.068	413.56	410.458	408.1	30.7368	608.597	587.16	610.248	632.052	582.078	596.135	586.151	647.292	634.083	644.441	650.979	577.351	625.282	606.625	623.767	591.498	633.499	621.445	632.379	621.354
30.765	600.884	598.481	615.296	631.782	413.945	441.246	431.619	459.528	386.346	400.132	385.411	381.128	699.853	686.83	696.039	703.163	573.934	567.478	564.326	574.435	349.819	370.503	371.292	391.648	411.409	413.023	409.172	407.971	30.7763	606.628	586.958	608.415	631.015	581.775	597.3	586.107	646.346	632.413	644.077	650.78	576.657	623.286	606.683	623.588	591.411	632.36	620.495	631.255	620.044
30.8044	600.702	597.782	614.311	630.922	413.212	441.188	430.973	459.134	386.046	400.066	384.86	380.943	700.08	685.796	695.424	702.549	573.477	566.626	563.4	573.773	349.019	370.236	371.172	390.65	410.95	412.528	408.832	407.749	30.8158	606.453	585.835	607.944	629.928	580.926	595.684	585.261	645.598	631.736	643.295	650.098	575.793	623.891	604.376	622.796	590.045	630.891	619.351	631.044	618.593
30.8438	599.731	596.345	613.793	630.505	412.582	440.445	430.043	458.195	385.621	400.132	384.042	380.801	698.022	685.506	693.851	701.37	572.072	565.658	562.59	573.584	349.412	369.617	370.943	391.055	410.704	411.727	408.323	406.993	30.8553	604.801	585.349	605.564	630.417	580.821	595.14	584.341	645.02	631.336	642.907	649.162	574.831	622.084	605.419	621.589	590.108	630.791	619.034	629.805	618.05
30.8833	599.81	595.705	612.724	629.766	412.114	439.838	429.547	457.343	384.626	399.378	383.763	380.124	697.548	685.119	693.452	700.256	571.797	564.617	562.337	572.795	348.588	368.878	369.897	389.187	409.756	410.621	407.064	406.549	30.8947	605.372	584.054	605.212	629.451	579.712	594.065	583.263	643.868	630.326	641.85	648.424	573.923	621.997	604.222	620.507	588.713	629.939	617.803	628.631	616.857
30.9227	597.753	595.175	612.466	629.413	411.197	439.85	429.372	457.334	384.919	398.155	383.348	379.285	696.477	683.962	693.049	699.679	570.905	563.776	561.319	571.451	348.603	368.233	369.617	389.04	409.221	410.743	406.577	405.459	30.9342	601.985	583.774	603.913	628.553	578.983	595.261	582.826	643.421	628.874	641.191	646.744	573.364	620.492	603.864	620.392	588.11	628.6	616.823	626.796	616.157
30.9621	597.878	594.08	610.855	627.891	410.8	439.094	428.747	456.722	384.403	397.885	382.995	379.272	696.379	682.904	691.982	698.388	569.883	562.82	559.96	571.05	347.706	368.021	369.08	389.039	408.742	410.118	406.086	404.805	30.9737	601.278	582.625	603.123	628.014	578.133	594.434	582.21	642.263	627.968	640.413	645.902	572.11	619.642	603.294	619.296	587.424	627.508	615.572	625.847	614.969
31.0016	595.778	593.104	609.883	627.505	410.585	438.039	428.641	456.303	384.322	397.377	382.7	378.707	695.006	681.856	691.11	698.024	568.589	561.448	558.946	569.87	347.645	367.721	368.819	388.289	408.055	409.12	405.847	404.388	31.0132	601.021	581.438	602.547	627.173	577.304	593.149	581.569	641.2	627.215	639.611	645.077	570.873	618.83	602.724	618.199	586.737	626.416	614.322	624.898	613.781
31.041	596.329	591.99	609.124	626.302	410.213	437.397	427.228	455.289	383.546	397.071	382.012	377.529	693.968	680.974	689.666	696.422	568.269	561.177	558.36	569.057	346.142	366.909	368.205	388.305	406.259	408.481	405.434	404.181	31.0526	601.52	580.176	602.434	625.578	576.534	590.316	580.823	640.604	627.388	638.616	644.439	569.926	619.411	601.102	617.915	586.072	625.023	613.17	624.165	612.51
31.0804	594.059	591.576	608.229	625.369	408.859	436.53	427.264	454.79	382.57	396.107	381.336	377.452	693.347	680.294	688.983	696.269	567.264	560.642	557.888	567.42	346.028	366.649	367.082	387.419	406.545	408.009	404.929	403.896	31.0921	599.951	579.989	601.659	624.601	576.302	591.572	580.928	639.342	626.421	637.224	644.806	568.169	616.924	600.686	616.737	585.7	624.481	611.704	623.015	611.493
31.1199	594.201	590.905	607.497	624.647	408.52	436.218	426.117	453.807	381.681	395.34	380.565	377.02	692.493	679.044	688.366	694.645	566.467	559.952	556.766	566.145	345.309	365.773	366.646	387.219	406.209	407.383	403.913	403.197	31.1316	600.09	579.167	600.817	623.982	574.473	589.325	579.452	638.479	625.02	636.465	642.907	568.136	616.713	599.288	615.167	583.513	623.195	611.331	622.308	611.448
31.1593	592.681	589.658	607.397	623.909	408.671	436.224	425.725	453.567	381.725	395.355	379.98	375.883	691.061	678.378	687.216	694.901	565.391	558.532	556.318	565.376	345.142	365.459	366.319	386.483	405.384	407.014	403.36	402.211	31.1711	598.688	578.066	599.437	623.346	573.986	589.204	578.702	638.333	624.365	635.979	642.437	567.032	615.457	599.308	615.492	583.735	622.407	610.882	621.817	609.518
31.1987	592.433	588.882	606.204	622.562	407.684	435.079	424.999	452.765	381.109	394.283	379.441	375.668	691.025	678.009	686.327	693.832	564.547	557.602	555.318	564.89	344.527	364.922	366.144	386.102	404.788	406.269	403.138	402.101	31.2105	598.646	577.303	599.065	621.722	573.402	587.565	576.801	636.769	623.068	635.098	641	565.63	615.337	598.088	613.591	582.603	621.102	610.392	620.58	607.999
31.2382	591.952	588.234	605.998	621.962	407.288	434.481	424.509	452.454	380.412	394.027	378.772	374.853	690.446	677.037	685.387	692.461	563.035	557.289	553.42	564.394	344.282	364.482	365.964	385.367	404.62	405.732	402.247	401.35	31.25	596.863	576.235	598.084	621.072	572.896	586.993	576.519	636.702	622.294	634.186	639.313	565.103	613.958	596.514	613.786	582.641	620.968	608.629	619.332	607.771
31.2776	591.782	587.231	604.646	621.07	406.387	433.868	424.107	451.554	379.858	393.764	378.332	374.32	689.113	675.876	684.709	690.748	562.054	556.488	552.749	563.378	344.098	363.74	365.077	384.593	403.917	405.208	401.309	400.704	31.2895	596.77	575.357	598.239	619.976	571.696	585.818	575.052	635.205	622.277	633.453	639.274	564.879	613.175	595.58	612.596	581.413	619.899	608.242	618.238	606.808
31.317	590.133	586.536	604.5	619.586	405.291	433.352	423.711	450.369	379.593	393.355	378.134	374.114	687.52	674.759	684.323	690.087	561.332	555.549	552.132	562.137	343.713	363.556	364.654	384.094	403.338	404.5	400.859	400.306	31.3289	595.414	574.641	596.439	620.241	571.412	586.508	574.698	635.039	621.002	632.517	638.933	564.097	611.814	596.588	612.031	581.131	618.096	606.874	617.499	606.296
31.3565	590.052	585.774	602.991	618.745	404.379	432.627	422.665	449.737	378.606	392.497	377.71	373.856	686.975	673.987	683.1	690.104	560.841	554.074	551.575	561.065	342.946	362.646	364.739	384.097	402.714	404.71	400.236	399.658	31.3684	595.857	573.875	595.999	618.837	570.349	584.249	573.729	634.362	619.978	631.197	637.634	562.419	611.616	594.442	610.82	579.657	617.799	605.43	616.666	604.809
31.3959	588.572	585.083	602.172	618.513	404.362	431.865	422.352	448.868	377.919	392.039	377.038	373.456	686.537	673.038	681.805	689.3	559.718	553.414	550.034	560.389	342.202	362.368	363.79	383.413	401.965	404.145	399.977	398.863	31.4079	593.521	573.432	594.27	618.247	570.092	584.253	573.375	632.572	619.607	631.313	637.509	561.833	610.836	593.975	610.308	579.243	616.547	604.647	615.629	603.789
31.4353	588.286	583.828	600.72	617.13	403.171	431.524	421.965	448.395	377.53	391.452	376.602	372.959	685.883	672.276	680.851	688	558.931	552.441	549.475	558.903	341.67	361.665	362.648	383.039	401.405	402.939	399.141	398.256	31.4474	593.681	572.438	593.718	616.685	569.008	582.956	572.783	632.047	618.472	629.717	636.067	560.109	610.22	593.172	609.546	578.097	614.854	604.544	614.689	602.658
31.4748	586.046	583.104	600.265	616.295	402.647	431.355	421.554	447.736	377.118	390.512	376.696	371.682	684.241	671.808	679.905	687.468	558.457	551.643	548.62	558.282	341.744	361.494	362.194	382.426	400.76	402.866	399.034	397.637	31.4868	592.406	572.144	592.941	616.553	568.369	582.148	571.662	631.115	617.367	629.626	635.338	559.404	609.527	592.782	608.894	577.411	614.173	603.279	614.074	601.777
31.5142	586.107	582.483	598.927	615.027	402.285	430.264	420.457	447.441	376.322	390.239	375.964	371.36	683.439	670.882	679.124	686.733	556.95	550.693	547.31	557.825	341.246	360.871	361.697	381.659	400.182	402.42	398.739	397.543	31.5263	592.574	570.871	592.59	615.284	567.087	581.009	570.694	630.621	616.478	628.422	633.948	558.766	608.848	592.475	608.048	576.288	612.675	602.431	612.227	601.23
31.5536	585.081	581.533	598.978	614.509	401.913	429.215	420.161	447.064	376.068	389.54	374.789	370.93	682.414	669.622	678.27	685.811	556.092	549.775	546.335	556.836	340.912	360.664	361.371	380.925	399.84	401.469	398.112	397.397	31.5658	590.999	570.8	590.393	614.645	568.076	581.508	570.335	630.014	615.699	627.999	633.79	557.853	607.806	591.619	607.625	576.031	612.303	601.391	611.102	600.174
31.5931	584.681	580.647	598.181	613.566	401.307	428.554	419.022	446.415	375.775	389.149	374.337	370.261	681.815	669.216	677.67	684.664	555.512	548.773	545.375	555.837	340.639	360.396	361.074	380.755	399.167	400.84	397.531	396.313	31.6053	591.372	569.318	590.529	613.323	567.084	579.445	569.645	629.079	615.149	627.009	632.797	556.974	607.602	590.481	606.218	575.493	612.266	600.856	610.286	599.092
31.6325	582.884	579.825	597.161	613.177	400.736	428.236	418.275	445.907	375.376	388.626	374.539	369.882	680.701	668.65	676.877	684.002	554.806	547.855	544.453	555.121	339.99	359.883	360.431	380.268	398.844	400.477	396.902	395.665	31.6447	588.51	569.271	589.46	613.411	565.712	578.999	569.176	627.943	614.228	625.8	631.936	556.074	606.463	590.125	605.606	574.508	610.462	600.219	609.402	598.719
31.6719	582.792	579.148	595.873	612.232	399.757	427.776	417.833	445.268	374.91	388.346	374.131	369.406	679.541	667.427	676.046	683.088	553.793	547.076	543.944	554.229	339.535	359.273	360.003	379.403	398.321	399.706	396.173	395.5	31.6842	588.93	567.887	589.292	611.825	564.829	578.142	567.672	627.093	613.651	624.881	630.772	554.918	605.476	589.218	604.441	573.767	609.145	598.29	608.183	597.881
31.7114	581.826	578.511	594.61	611.695	399.237	427.364	417.429	444.205	374.361	387.87	373.053	368.896	678.952	666.25	675.248	681.764	552.453	546.278	543.064	553.491	339.386	358.693	359.443	378.804	397.722	398.827	395.678	394.686	31.7237	587.67	566.909	587.983	611.883	564.192	578.274	567.067	625.986	613.07	624.062	630.274	553.933	604.736	589.059	604.238	573.222	608.525	596.759	606.987	595.998
31.7508	581.133	578.012	594.232	611.525	399.032	426.528	416.75	443.442	373.826	386.798	372.396	368.229	678.574	665.376	674.263	680.866	551.533	545.116	542.191	552.558	339.033	358.156	359.112	378.21	397.296	398.344	394.97	393.618	31.7632	587.724	565.951	587.481	610.134	562.615	576.974	565.711	625.311	612.085	622.948	629.062	552.951	604.202	587.735	603.615	571.873	607.674	596.449	606.502	595.414
31.7902	580.963	577.126	593.911	610.385	398.482	425.84	416.018	443.167	373.173	386.136	372.321	367.516	677.831	665.337	673.237	680.349	551.099	544.048	541.484	551.507	338.47	357.619	358.523	377.549	396.493	398.005	394.465	392.943	31.8026	587.154	565.28	586.813	609.848	562.105	575.661	565.671	624.149	611.272	622.041	627.783	552.116	603.51	586.155	602.725	571.542	606.759	595.902	605.5	594.662
31.8297	579.73	575.883	592.803	609.206	398.219	425.69	415.639	442.492	372.778	386.024	372.096	367.27	676.734	664.382	672.574	679.57	550.58	543.305	540.236	550.313	337.66	357.348	357.872	377.371	395.775	397.584	394.177	392.467	31.8421	586.521	564.451	586.126	608.557	561.268	574.498	564.173	623.434	610.535	621.02	627.079	551.39	602.897	585.96	601.628	570.56	605.701	594.363	603.998	593.31
31.8691	579.268	575.486	591.646	608.486	397.73	425.088	415.1	441.709	372.326	385.811	371.243	366.642	676	662.689	672.027	678.481	549.652	542.137	539.171	549.448	337.255	356.925	357.918	377.298	395.591	396.774	393.371	392.253	31.8816	584.397	564.057	585.023	607.725	560.836	573.808	563.644	622.331	609.513	620.409	627.088	550.146	601.986	585.447	600.708	570.011	604.866	593.51	602.843	592.801
31.9085	577.978	574.361	590.688	607.414	396.87	424.5	414.372	441.132	371.387	385.301	370.23	365.796	674.888	662.227	671.186	677.665	548.401	541.296	538.557	549.149	337.003	356.294	357.515	376.584	395.42	395.978	392.666	391.914	31.9211	584.726	563.181	584.359	606.6	559.964	572.953	562.774	621.475	608.266	619.471	625.521	549.545	600.937	584.059	599.736	569.389	603.969	593	602.283	591.583
31.9479	578.115	573.572	589.874	606.76	396.393	423.879	413.413	440.422	371.065	384.7	369.913	365.752	673.823	661.754	670.453	677.065	547.102	541.081	538.282	548.232	336.26	355.501	356.882	375.675	394.623	395.557	392.417	391.332	31.9605	582.521	562.899	582.991	605.848	558.874	572.963	562.603	621.251	607.69	618.029	624.41	548.506	599.817	583.624	599.392	568.531	602.762	591.787	601.595	590.631
31.9874	575.799	572.201	589.314	605.678	395.77	423.285	412.852	439.871	370.825	383.877	369.757	365.482	673.09	660.726	669.541	675.832	546.337	540.185	537.85	547.375	335.938	354.915	356.333	375.045	393.861	394.981	391.876	390.566	32	583.111	561.707	582.591	604.408	557.483	571.383	562.003	620	606.911	617.268	623.318	547.349	598.741	583.144	598.7	567.563	601.782	590.715	600.873	590.176
32.0268	576.129	571.908	588.241	604.512	394.916	422.433	411.93	439.347	370.123	383.347	369.052	364.983	671.987	659.379	668.65	674.267	545.505	539.093	536.496	546.26	335.576	354.701	355.82	374.887	393.312	394.584	390.643	390.121	32.0395	581.445	561.36	581.544	603.884	557.71	570.508	561.272	619.59	606.035	616.938	622.609	546.901	598.207	582.428	598.02	567.103	600.755	589.711	599.368	588.829
32.0662	573.938	570.746	587.803	604.672	394.921	421.735	411.915	439.183	369.522	382.533	368.559	364.24	670.982	658.504	667.496	674.096	544.7	538.308	535.26	545.745	335.523	354.189	354.961	374.514	393.111	393.856	389.608	389.662	32.0789	581.04	560.235	580.698	603.201	557.281	570.15	560.704	619.365	605.023	616.24	622.302	546.039	597.726	581.829	597.113	566.337	599.939	588.893	598.155	588.14
32.1057	573.959	569.586	587.249	603.965	393.719	420.962	410.676	438.341	368.573	382.332	368.053	363.559	670.944	657.321	666.783	673.04	543.878	537.598	534.477	545.074	334.178	353.652	354.356	373.812	392.233	393.237	389.39	388.563	32.1184	579.864	559.49	579.714	602.195	556.395	569.197	559.766	617.984	604.089	615.398	622.049	544.839	596.826	581.157	596.081	565.002	599.199	588.151	597.894	587.626
32.1451	572.484	569.449	586.108	603.398	393.654	420.751	410.614	437.632	368.747	381.874	367.804	363.204	669.878	657.075	666.553	671.999	542.777	536.963	533.253	543.948	333.957	353.322	354.202	373.239	391.655	393.277	389.081	388.078	32.1579	579.427	558.701	579.112	600.939	555.616	568.126	558.232	616.542	603.342	614.216	621.057	543.709	596.31	579.977	595.228	564.158	597.999	586.741	596.783	585.99
32.1845	572.595	568.766	585.386	602.403	392.938	419.301	409.707	437.162	368.51	381.264	367.413	362.626	668.998	656.397	665.453	671.017	541.877	535.831	532.715	542.472	333.419	352.944	353.841	372.863	391.129	392.19	388.644	387.239	32.1974	578.878	557.435	578.453	600.284	554.761	567.13	557.289	615.615	602.479	613.544	619.499	542.786	595.487	578.613	594.144	563.485	596.921	585.728	595.579	584.79
32.224	571.447	567.895	584.142	601.045	392.23	419.557	409.615	436.12	367.437	381.055	366.331	362.06	667.412	655.241	664.626	670.45	541.643	535.177	531.61	542.033	332.993	351.887	353.544	372.705	390.696	391.188	388.505	386.746	32.2368	578.362	556.436	577.276	599.959	553.779	566.65	556.963	614.762	601.807	612.763	618.849	542.092	594.467	578.019	593.493	562.719	596.128	584.369	594.969	583.942
32.2634	571.092	566.458	583.35	600.477	391.679	418.494	409.148	435.211	366.731	380.19	365.698	361.489	666.891	654.057	663.7	669.382	540.862	533.855	530.81	541.527	332.102	351.837	353.291	371.908	389.855	390.992	387.103	386.79	32.2763	578.847	555.579	576.684	598.72	552.626	566.276	556.029	614.164	601.124	611.471	618.192	540.907	593.865	577.841	593.004	562.002	595.199	583.124	594.288	582.921
32.3028	569.576	565.824	582.918	600.019	391.456	418.025	408.07	435.213	366.301	379.615	365.816	360.842	665.837	653.049	662.526	668.633	540.001	533.069	529.917	540.518	331.938	351.241	352.642	371.11	389.453	390.114	386.598	386.371	32.3158	576.427	555.576	576.264	598.053	552.485	565.743	555.283	613.847	600.016	610.673	617.23	539.447	593.195	577.139	592.421	561.603	593.99	582.885	593.27	581.785
32.3423	569.094	565.119	581.968	598.696	390.955	417.382	406.545	433.909	365.342	378.974	364.756	360.536	665.053	652.147	662.53	667.437	539.52	532.866	528.515	539.297	331.188	350.323	351.816	370.738	388.794	390.41	386.51	385.702	32.3553	576.351	553.866	575.909	597.153	551.493	564.334	554.43	612.526	599.016	609.861	616.264	538.731	592.484	576.09	591.418	560.879	592.883	581.94	591.674	580.67
32.3817	568.251	564.69	580.975	597.945	390.01	416.67	407.287	433.935	365.738	378.27	364.226	360.346	664.001	652.224	660.91	666.467	538.546	532.947	527.733	538.959	331.056	349.45	352.232	370.15	388.585	389.744	386.136	384.852	32.3947	575.148	553.662	574.162	596.305	550.673	563.234	553.621	611.705	598.983	609.837	615.423	538.031	591.214	575.687	590.482	559.909	591.759	581.277	590.597	580.225
32.4211	567.622	563.949	579.921	597.05	389.576	416.772	406.292	433.767	365.021	378.386	363.549	359.398	663.751	652.204	659.652	665.999	537.086	530.779	526.968	537.793	330.579	349.769	350.749	369.91	387.904	388.785	385.109	385.097	32.4342	575.144	553.074	573.156	594.781	549.982	562.323	553.095	611.011	597.803	608.643	614.23	537.113	590.417	574.725	590.098	559.296	590.906	580.547	590.417	579.586
32.4606	566.692	562.77	579.509	596.384	388.76	416.007	405.661	433.073	364.649	377.487	363.746	359.174	662.884	650.609	658.811	665.933	536.058	530.238	526.154	537.303	330.2	348.912	350.553	369.415	387.243	388.304	384.639	384.648	32.4737	573.63	551.99	572.761	594.456	549.622	561.845	552.29	610.246	596.568	607.435	613.886	536.782	589.696	574.323	589.665	558.748	590.394	579.542	589.566	578.568
32.5	567.021	562.007	578.431	595.035	388.387	415.383	404.41	432.433	363.581	377.253	362.527	358.993	662.317	649.453	658.76	664.914	535.201	529.625	525.26	536.555	329.605	348.921	350.232	368.697	386.455	387.945	384.126	383.75	32.5132	573.666	550.72	572.72	593.434	548.294	560.304	551.215	609.226	596.094	607.346	613.401	535.388	589.144	573.512	589.113	558.028	588.958	577.817	588.887	577.786
32.5394	564.8	561.77	578.157	595.227	387.93	415.328	404.528	431.9	363.831	376.002	362.532	358.429	660.915	649.267	657.219	664.068	534.919	528.406	525.08	536	329.471	348.333	350.006	368.596	386.067	387.59	383.474	382.958	32.5526	571.459	551.117	571.179	593.423	547.474	560.706	550.694	608.657	595.673	606.14	612.407	534.519	588.207	572.362	588.497	557.206	588.237	577.58	588.171	577.185
32.5789	564.779	560.56	576.77	593.847	387.428	414.348	403.839	430.939	362.961	376.04	361.699	357.848	660.939	648.128	656.78	663.403	533.901	527.723	523.828	534.596	328.523	348.457	349.271	367.419	385.718	386.683	382.861	382.532	32.5921	571.343	549.799	571.351	592.124	546.521	559.183	549.88	607.573	594.433	605.118	611.546	533.715	587.759	571.196	587.305	555.928	587.846	575.803	587.279	576.036
32.6183	563.577	559.31	576.498	593.145	386.742	413.216	403.502	430.251	362.398	375.613	361.247	357.441	659.419	647.209	655.942	662.096	532.484	526.514	522.531	534.196	328.656	347.793	349.075	367.652	385.596	386.166	382.553	381.488	32.6316	570.089	549.419	569.538	591.846	546.496	559.035	549.05	606.759	593.706	604.081	610.535	532.644	586.652	570.717	586.116	555.777	586.22	574.549	584.881	574.865
32.6577	563.693	558.777	575.446	592.005	386.125	412.236	402.381	429.391	361.94	375.193	360.409	356.817	658.914	646.154	654.706	661.37	531.909	526.049	522.102	532.583	327.448	347.217	348.287	366.91	384.725	385.662	382.093	381.901	32.6711	569.868	548.017	568.579	590.643	545.717	557.795	547.861	606.043	592.951	603.38	609.173	531.4	586.127	569.965	585.657	554.426	584.82	574.214	584.672	574.124
32.6972	561.986	557.964	574.413	591.1	385.582	412.391	401.776	429.053	361.542	374.056	359.922	356.474	656.919	645.388	654.563	660.235	531.447	525.605	520.473	531.538	327.267	346.596	348.028	366.302	383.32	384.539	380.955	381.275	32.7105	567.937	548.546	567.834	590.526	544.541	558.112	547.754	605.328	592.743	602.722	608.495	530.638	585.287	569.063	585.714	553.675	584.365	573.462	583.989	572.792
32.7366	561.391	556.952	572.882	589.384	385.025	410.947	400.705	428.18	361.076	373.588	359.66	356.003	657.014	644.866	653.183	659.496	530.271	524.468	519.33	531.021	326.75	345.677	346.891	365.655	383.608	384.422	380.676	380.251	32.75	568.202	547.593	567.375	588.47	543.43	556.146	547.055	604.589	591.612	601.677	607.179	529.88	584.398	568.683	584.731	553.515	583.949	572.467	582.894	572.22
32.776	560.441	556.704	572.594	589.758	384.698	411.28	401.39	427.631	359.967	373.28	358.974	354.94	656.073	643.152	651.699	658.942	529.569	523.21	518.634	530.164	326.691	345.307	346.514	364.993	382.806	383.593	379.988	379.593	32.7895	567.081	547.115	567.068	588.469	543.469	555.584	546.752	603.905	591.122	601.349	607.569	528.938	583.56	568.368	584.038	552.896	582.456	571.861	582.159	571.642
32.8155	560.763	555.816	571.774	587.976	383.72	410.414	400.427	427.047	359.082	372.932	358.741	354.61	655.279	642.56	651.995	657.92	528.223	522.068	518.092	528.733	326.073	345.482	346.152	364.485	381.671	383.524	380.372	379.56	32.8289	567.014	545.514	566.454	587.38	542.059	554.4	546.057	603.214	589.592	600.247	606.042	527.832	583.667	568.075	583.971	552.038	581.23	570.184	581.316	570.767
32.8549	558.856	555.03	571.095	587.308	383.972	410.308	399.587	426.776	359.424	372.263	358.373	354.396	654.138	641.637	650.4	656.674	527.368	522.311	517.649	528.548	326.036	345.464	345.73	364.016	381.924	382.615	379.789	379.244	32.8684	564.612	545.075	564.698	586.138	541.792	554.404	544.562	601.706	589.712	599.725	605.248	527.28	581.824	567.069	582.648	550.768	580.583	569.732	580.794	569.492
32.8943	558.695	553.835	570	585.84	382.725	409.642	398.487	426.34	358.673	371.859	357.525	353.933	653.655	640.836	648.794	656.558	526.659	521.259	516.613	527.826	324.691	344.448	344.876	363.644	381.041	381.883	378.967	378.565	32.9079	565.101	543.923	564.45	584.966	540.925	553.056	543.893	601.273	588.115	599.109	603.714	526.552	581.563	565.419	581.889	549.923	579.078	568.268	580.298	569.373
32.9338	557.362	552.661	569.004	585.575	382.705	408.91	398.984	425.421	359.017	371.243	357.388	353.174	652.403	639.647	649.436	655.678	525.91	520.367	515.115	527.512	324.496	344.315	344.205	363.504	380.504	381.761	377.966	377.598	32.9474	563.093	544.195	562.991	585.033	540.896	552.876	542.95	600.404	587.578	598.748	604.129	525.565	580.78	565.019	581.394	549.657	579.08	567.213	578.489	567.977
32.9732	557.408	552.109	568.352	584.358	382.523	408.141	397.998	424.886	357.616	370.273	356.879	353.394	652.443	639.047	648.023	653.658	525.245	519.565	514.955	525.95	324.113	343.834	343.583	363.252	380.045	380.952	377.514	377.613	32.9868	563.637	542.525	561.966	583.716	539.802	551.658	542.433	599.376	586.716	596.296	603.314	524.197	580.388	564.136	580.577	548.931	578.082	566.244	577.453	566.537
33.0126	556.042	551.598	567.815	584.383	381.625	408.112	397.71	423.798	356.827	369.879	356.248	352.027	650.621	639.483	646.871	653.586	524.405	518.695	513.783	525.343	323.655	342.929	343.74	362.441	379.494	380.298	377.465	376.553	33.0263	561.713	542.002	562.29	583.926	539.592	551.432	542.442	599.248	585.972	596.09	602.232	523.824	578.791	564.054	579.757	548.241	577.311	565.856	576.507	565.912
33.0521	555.876	550.816	566.692	582.723	381.24	406.943	396.586	423.194	356.207	369.601	355.717	351.508	650.778	637.462	646.562	652.836	523.654	517.483	514.04	524.377	323.403	342.155	342.77	361.772	379.516	379.977	376.53	375.986	33.0658	562.034	540.827	561.365	582.257	538.198	549.889	541.792	598.11	584.18	594.71	600.531	523.656	578.588	563.149	578.638	546.825	575.767	564.615	575.985	565.329
33.0915	554.355	550.221	567.225	582.277	380.827	406.604	396.251	422.944	356.12	369.57	355.119	351.34	648.866	637.455	646.112	651.889	523.352	517.592	512.413	524.121	322.809	341.764	342.204	361.067	378.32	379.231	375.945	375.455	33.1053	560.343	541.014	560.442	581.872	536.769	549.313	540.336	597.322	584.073	594.801	600.083	521.594	576.918	562.765	577.917	547.124	575.495	563.675	574.01	564.087
33.1309	554.225	549.846	565.951	581.847	380.026	405.854	395.239	422.39	354.89	368.91	354.822	351.065	649.731	636.249	645.045	650.773	521.744	516.275	511.724	522.861	321.584	341.422	341.847	360.873	377.844	379.233	375.662	375.114	33.1447	559.8	540.258	559.472	580.37	535.881	547.845	540.024	595.57	582.999	593.219	599.161	520.813	576.298	562.374	576.637	546.282	574.052	563.884	573.842	563.378
33.1703	552.139	548.747	565.022	581.54	379.331	405.639	395.666	421.624	354.459	368.121	354.509	350.087	647.147	635.573	644.303	649.684	521.056	515.399	510.406	522.31	322.185	340.661	341.818	360.261	377.491	378.723	374.965	374.251	33.1842	558.968	539.9	558.605	580.039	536.147	547.557	538.296	595.709	581.904	593.739	598.251	519.946	575.868	560.782	576.729	544.941	573.283	562.421	573.235	562.48
33.2098	552.313	547.825	564.172	580.454	379.023	404.183	394.768	421.261	353.957	367.744	353.501	349.913	646.692	635.244	643.277	649.517	519.83	514.915	509.661	521.136	321.457	340.267	340.713	359.727	377.171	378.399	374.351	373.823	33.2237	559.347	538.179	558.154	578.787	534.796	546.783	537.485	594.504	580.665	592.52	596.965	519.304	575.506	560.359	574.918	544.048	571.725	561.857	572.523	561.045
33.2492	550.777	547.135	562.815	579.559	378.998	403.997	394.273	420.483	354.075	367.339	353.318	348.822	645.342	633.986	642.003	648.389	518.91	514.03	508.867	520.777	321.227	340.43	340.938	359.202	376.012	377.319	374.25	373.104	33.2632	556.245	538.137	557.804	578.214	535.651	546.853	537.139	594.164	580.973	591.484	598.177	518.641	574.796	559.256	574.892	543.592	571.579	560.443	570.558	560.34
33.2886	550.838	546.764	562.01	578.351	378.333	403.452	393.407	419.965	353.241	366.854	352.272	348.323	645.059	633.365	641.596	647.626	518.162	512.556	509.009	519.611	320.121	339.564	340.373	358.819	376.21	376.774	373.524	372.386	33.3026	556.857	536.86	556.325	576.82	533.377	545.155	536.727	592.726	579.374	590.088	595.527	518.255	574.201	558.529	573.745	543.172	570.301	558.941	570.312	560.018
33.3281	549.526	545.188	561.839	577.317	376.516	403.412	392.767	419.247	353.402	365.498	351.27	348.241	643.961	632.059	640.662	646.244	517.528	512.15	507.626	519.061	319.975	338.618	339.899	358.203	375.056	376.331	373.116	371.937	33.3421	555.745	536.37	555.437	577.331	532.933	545.401	535.862	591.983	579.165	589.793	595.439	516.713	572.891	557.349	572.915	542.273	569.411	558.964	569.006	558.89
33.3675	548.843	544.876	561.272	576.354	375.795	402.47	391.909	418.504	351.977	365.148	351.381	347.7	643.313	631.309	639.997	644.805	516.53	510.915	507.327	517.806	319.94	338.408	339.239	358.034	374.82	376.16	372.842	371.661	33.3816	555.871	535.44	554.982	575.705	531.761	543.871	535.112	590.816	578.152	589.104	594.086	515.927	572.996	556.552	572.318	541.939	568.202	558.07	568.735	558.015
33.4069	547.829	543.69	560.306	575.535	376.216	401.614	392.252	418.471	352.065	364.816	351.042	346.32	643.006	631.256	639.651	644.315	516.067	510.411	505.546	517.179	319.039	338.111	338.973	357.427	373.896	375.463	372.044	370.971	33.4211	553.633	535.181	554.076	575.595	531.762	543.605	534.888	591.038	577.61	588.115	593.582	514.477	571.788	557.17	571.629	541.627	567.885	557.196	567.292	557.223
33.4464	547.686	543.04	559.278	574.994	375.597	401.491	391.123	417.157	351.631	364.787	350.228	346.539	642.257	630.337	638.513	643.863	515.025	509.016	505.259	516.125	318.897	337.175	337.917	356.529	373.581	375.165	370.68	370.555	33.4605	553.791	534.331	553.788	574.158	530.61	541.98	533.891	589.238	575.983	586.322	593.074	514.447	570.336	555.919	570.224	540.655	567.448	555.887	566.006	556.533
33.4858	545.543	542.536	558.567	574.596	374.975	401.107	391.276	416.502	351.218	363.389	349.65	345.514	641.13	629.522	638.221	644.065	513.603	508.723	504.662	515.348	318.238	336.864	337.92	355.977	373.405	374.028	370.507	369.847	33.5	552.017	533.081	552.453	573.642	530.408	541.482	532.894	588.857	575.631	585.929	591.902	512.746	569.792	555.038	570.12	539.576	565.415	555.447	565.46	555.62
33.5252	545.757	541.22	557.295	573.114	374.613	400.29	390.022	416.547	350.676	363.078	349.019	345.054	640.514	628.192	637.659	642.91	512.859	508.376	503.523	514.678	317.383	336.405	337.108	355.38	372.737	373.402	370.071	369.576	33.5395	552.64	532.166	551.536	572.369	529.389	540.263	532.273	587.903	574.63	584.976	591.334	512.136	569.275	554.424	568.707	539.68	565.514	554.635	564.772	553.563
33.5647	544.074	541.031	556.341	572.769	373.89	399.531	390.252	415.676	349.772	362.504	348.902	344.764	639.606	626.824	636.78	641.715	512.402	507.371	502.822	514.323	317.037	336.057	336.686	354.956	372.444	372.669	369.368	368.739	33.5789	551.253	532.339	551.296	572.546	529.283	541.106	530.839	587.425	574.043	584.786	589.869	511.275	568.562	553.556	568.536	538.128	564.273	553.755	563.768	553.218
33.6041	543.87	539.908	555.398	571.722	373.245	398.639	389.14	414.97	348.911	362.018	348.176	344.194	638.95	626.527	635.482	640.642	511.963	505.887	502.055	513.781	316.698	335.118	336.352	354.832	371.071	371.851	369.167	368.629	33.6184	550.903	530.922	550.456	570.799	527.243	540.051	530.018	586.041	572.338	583.962	589.349	511.148	568.444	552.559	567.734	537.026	562.834	552.332	562.441	553.278
33.6435	543.064	539.768	555.036	570.867	372.936	398.553	388.817	414.803	348.323	361.344	347.408	343.865	637.25	625.565	634.345	640.007	511.402	504.977	501.192	512.46	316.491	334.55	335.616	354.245	370.572	371.582	368.229	367.731	33.6579	549.527	529.603	549.207	570.298	527.091	539.695	529.228	586.928	572.455	583.323	588.936	509.691	567.206	552.816	567.334	537.258	562.191	551.997	562.138	552.267
33.683	542.967	538.445	554.051	569.513	372.36	397.546	387.697	414.222	347.558	360.873	346.827	343.456	636.853	624.711	634.008	638.957	509.95	504.197	500.471	511.171	315.578	334.141	335.251	354.203	370.564	371.094	368.251	367.364	33.6974	549.423	528.826	548.47	569.091	526.323	538.531	528.423	585.15	571.126	581.892	588.602	509.489	566.734	551.222	565.423	536.248	562.039	551.213	560.824	550.966
33.7224	540.76	538.372	553.557	568.334	371.523	397.17	387.861	413.62	347.598	360.135	346.815	342.996	636.507	623.962	633.381	638.598	509.688	503.958	499.822	510.85	315.284	333.663	334.74	353.406	369.955	370.643	367.739	367.037	33.7368	547.544	528.814	547.634	569.109	525.241	537.915	529.21	583.873	571.316	581.889	587.155	507.914	565.291	551.059	564.738	535.611	560.743	549.694	559.688	549.764
33.7618	540.356	537.635	552.343	567.559	371.149	396.397	387.138	412.767	347.105	360.015	346.062	342.575	636.02	623.58	632.229	637.283	509.277	502.448	499.237	510.365	314.96	333.329	334.42	352.896	369.142	370.071	366.893	366.13	33.7763	547.799	527.554	546.939	567.878	524.501	536.61	527.169	582.397	569.961	580.32	585.709	507.377	565.052	549.621	564.002	535.246	559.718	549.284	559.857	548.899
33.8013	539.284	536.504	552.306	567.48	371.306	396.393	386.723	411.963	347.138	359.482	345.529	341.853	634.899	622.288	631.238	636.29	508.407	501.373	498.449	509.059	314.831	332.736	334.162	352.267	368.633	369.787	366.221	365.805	33.8158	546.282	527.02	546.382	567.315	524.726	536.877	527.539	582.135	569.101	579.341	585.672	505.843	563.569	549.162	563.322	534.447	558.444	548.04	557.813	548.496
33.8407	539.136	535.684	550.861	566.289	370.276	395.601	385.936	411.351	346.459	358.878	344.838	341.35	633.798	621.244	630.405	635.102	507.101	501.081	497.082	508.03	314.28	332.27	333.244	351.511	367.812	369.192	365.633	365.348	33.8553	546.237	525.979	545.272	566.051	523.413	535.308	526.115	581.133	567.868	578.546	584.127	505.644	562.781	548.321	563.107	533.105	558.013	547.083	557.094	547.488
33.8801	538.177	535.658	550.36	566.236	369.771	394.915	385.426	411.038	345.792	357.909	344.33	340.808	632.969	620.674	630.154	634.285	506.24	500.406	496.084	507.077	313.622	331.75	332.648	351.098	367.335	368.353	365.61	364.711	33.8947	544.651	525.503	544.256	565.908	522.115	535.133	525.53	580.387	567.357	578.279	583.487	503.659	561.517	548.55	562.418	532.897	556.722	545.971	556.383	546.717
33.9196	538.046	534.129	549.278	565.049	368.995	394.062	384.554	410.419	345.008	357.662	344.088	340.464	632.05	619.944	629.474	633.435	505.872	499.53	495.591	506.748	313.308	331.439	332.554	350.598	367.065	368.176	365.062	364.1	33.9342	544.874	524.504	543.914	564.728	521.156	533.366	524.487	579.776	566.385	577.394	582.664	503.827	561.585	547.088	561.151	532.643	555.877	545.291	556.124	546.152
33.959	535.963	534.1	548.555	563.838	369.107	393.825	384.099	409.37	344.391	357.458	343.582	340.157	630.46	619.128	628.577	633.005	505.206	498.909	494.754	506.055	312.499	330.943	332.226	349.951	366.892	367.607	364.235	363.627	33.9737	542.419	524.152	543.8	564.214	522.058	533.478	524.025	579.496	565.534	576.3	581.971	502.906	560.669	546.612	561.094	531.439	555.565	545.234	555.136	544.53
33.9984	535.909	532.587	547.828	562.523	368.476	393.405	383.471	408.706	344.137	356.695	342.683	339.857	629.68	618.018	627.408	632.911	504.498	498.15	493.771	505.008	311.712	330.791	331.849	350.011	366.135	366.94	363.874	363.406	34.0132	542.999	523.108	542.91	562.801	520.505	532.537	522.049	577.799	564.792	575.46	580.847	501.847	559.694	545.522	559.987	530.661	554.217	544.105	553.99	543.963
34.0379	534.808	532.7	547.248	562.298	367.272	392.877	383.532	408.345	343.491	356.103	342.241	339.01	628.859	617.155	626.202	632.095	503.422	497.39	493.015	504.055	311.418	330.54	331.313	349.767	365.163	366.578	363.284	362.656	34.0526	541.137	522.348	541.633	562.637	520.002	532.671	522.606	577.576	564.427	574.656	580.466	500.708	559.344	545.435	559.039	529.977	553.681	542.836	552.622	542.828
34.0773	534.629	531.45	546.297	561.246	366.889	391.998	382.758	408.151	343.042	355.821	342.036	338.419	628.327	616.48	625.143	631.223	502.661	496.805	492.55	503.342	310.981	329.773	330.599	348.942	364.835	366.261	362.473	361.915	34.0921	541.552	521.177	540.883	561.098	518.733	530.955	521.242	576.029	563.395	573.26	578.899	499.64	559.184	543.928	558.552	529.33	552.197	541.613	552.143	542.011
34.1167	534.13	530.396	545.405	560.364	366.622	391.078	381.747	407.648	342.823	355.56	341.538	337.91	627.746	615.948	624.192	630.694	502.19	496.264	491.998	502.372	310.57	329.202	330.221	348.152	364.691	366.11	361.884	361.66	34.1316	540.12	520.506	539.456	560.868	518.65	530.542	521.302	575.969	561.921	572.093	577.926	498.669	557.348	543.497	557.968	528.672	551.464	541.089	551.295	541.259
34.1562	532.709	529.681	544.505	559.925	365.741	390.783	381.317	406.973	341.726	354.839	341	337.332	626.816	615.543	623.5	629.968	501.152	495.384	491.621	501.326	310.271	328.739	329.834	347.578	364.181	365.438	361.429	361.053	34.1711	540.503	519.637	538.759	559.382	517.187	528.933	520.013	574.476	560.67	571.654	577.321	498.141	557.086	542.525	556.672	527.565	550.165	540.168	550.323	539.964
34.1956	531.764	528.452	543.928	558.719	365.061	390.293	380.837	406.452	341.217	353.876	340.428	337.156	626.204	614.837	622.892	629.013	500.497	494.591	491.046	501.124	310.048	328.284	329.389	347.087	363.485	364.563	360.68	360.668	34.2105	537.798	519.214	538.085	558.785	517.526	528.124	519.879	574.226	561.188	570.934	576.72	497.404	556.09	542.059	556.24	527.662	549.429	539.584	549.538	539.606
34.235	531.352	527.58	543.137	557.784	364.789	389.751	379.917	405.611	341.127	353.441	339.773	336.361	625.143	613.76	621.791	627.84	500.009	493.909	490.021	500.773	309.827	327.891	328.654	346.347	362.981	364.224	360.208	360.571	34.25	538.454	517.828	537.474	557.802	516.185	527.098	518.969	572.816	559.813	569.917	575.666	496.165	555.164	541.177	555.006	526.805	548.746	539.211	548.617	538.785
34.2744	531.142	526.712	542.01	556.926	364.445	389.318	378.972	405.087	340.251	352.932	339.483	335.686	624.659	612.894	620.818	627.012	499.067	492.93	488.783	500.009	309.172	327.488	327.675	345.923	362.474	363.794	360.185	359.284	34.2895	536.502	517.571	536.607	558.025	515.596	527.721	518.46	571.628	559.08	569.593	575.251	495.455	554.002	540.901	554.846	526.167	547.994	538.726	547.289	538.076
34.3139	529.509	526.066	541.019	556.343	364.003	388.923	378.779	404.79	339.688	352.203	338.579	335.558	624.119	612.245	620.444	626.568	498.168	492.207	487.734	498.859	308.451	326.814	327.502	345.82	361.813	363.308	359.3	358.074	34.3289	537.132	516.81	536.041	556.965	513.868	526.29	517.592	571.356	557.642	568.721	574.234	494.589	553.987	540.038	554.547	525.116	547.378	537.331	546.788	537.255
34.3533	529.144	525.038	539.97	555.496	363.238	388.542	378.179	404.156	339.265	351.991	337.462	335.003	622.556	610.867	619.537	625.816	497.132	491.728	487.498	497.64	307.991	325.593	327.157	345.418	361.344	362.705	358.745	358.365	34.3684	535.643	516.992	534.32	556.665	514.513	525.514	516.906	570.973	556.706	568.425	573.083	493.684	553.077	538.978	553.507	524.804	546.458	536.021	545.8	536.066
34.3927	528.135	524.218	539.502	555.145	362.754	387.593	377.997	403.193	338.324	351.296	337.694	334.199	621.905	609.946	618.798	625.065	496.396	491.105	486.568	497.197	307.749	325.219	326.583	344.847	360.861	362.211	358.28	357.765	34.4079	535.371	515.396	534.26	555.1	513.278	524.154	516.038	569.847	556.05	567.058	572.753	493.165	552.235	538.082	552.586	524.245	545.117	534.978	545.46	535.692
34.4322	528.444	523.671	539.106	554.4	362.135	386.972	377.486	402.134	337.699	350.348	336.787	333.671	621.456	609.517	617.827	623.886	496.074	489.797	485.685	496.896	307.5	325.455	326.181	344.211	360.319	361.724	357.999	357.437	34.4474	533.851	514.535	533.215	554.481	512.316	523.993	515.428	569.526	555.628	566.076	571.799	492.206	551.374	537.857	551.954	522.968	544.475	534.519	544.233	534.46
34.4716	526.49	523.474	538.312	553.494	361.759	386.41	376.784	402.198	337.52	350.006	336.354	333.426	620.148	608.856	616.915	623.581	494.883	488.972	484.734	496.406	306.466	325.127	325.641	343.664	359.481	361.005	357.66	356.463	34.4868	533.997	513.381	533.036	553.371	511.686	522.624	514.406	568.465	555.114	565.147	570.704	490.914	551.148	537.127	550.942	522.45	543.713	533.519	543.564	533.746
34.511	525.791	523.151	537.33	552.29	360.81	385.94	376.009	401.478	336.898	349.581	336.033	333.091	619.822	608.39	616.207	622.32	493.813	488.202	484.726	495.165	306.059	324.599	325.06	343.434	359.392	360.641	356.724	356.42	34.5263	532.319	513.056	532.351	552.54	511.027	522.467	513.538	567.485	554.106	564.155	569.885	490.163	550.4	536.26	550.22	522.02	542.87	532.843	542.672	533.198
34.5505	524.616	521.618	536.893	552.4	360.845	385.64	375.775	401.104	336.853	348.874	335.663	332.773	618.798	607.944	615.626	621.961	493.035	487.731	483.796	494.118	306.074	324.045	324.582	342.774	358.937	360.254	356.518	356.673	34.5658	532.778	512.12	531.074	551.339	509.788	521.602	512.425	566.835	552.994	563.316	569.002	489.12	550.065	535.423	549.606	520.847	541.742	532.052	541.638	532.4
34.5899	524.958	520.561	535.555	551.418	359.663	384.834	374.85	400.293	336.218	348.479	334.953	331.685	617.977	607.04	614.773	620.737	492.054	486.44	483.124	493.314	305.113	323.695	324.589	342.621	357.924	359.447	355.698	355.342	34.6053	531.404	511.167	530.308	550.584	509.515	520.812	511.712	566.034	552.151	562.199	567.985	488.065	549.071	535.05	548.406	520.12	541.065	530.845	541.074	531.148
34.6293	523.091	519.688	534.94	550.504	359.545	384.582	374.375	400.013	335.895	347.647	334.693	331.063	617.366	606.298	613.705	619.854	491.235	485.782	481.665	492.767	305.076	323.06	323.926	342.219	356.939	359.282	355.026	354.682	34.6447	531.492	510.344	529.955	549.641	508.243	519.953	510.842	565.103	551.34	561.239	567.201	487.188	547.763	534.079	547.343	519.628	540.724	530.035	540.117	529.813
34.6688	522.296	519.116	533.985	549.498	359.147	384.127	373.726	399.474	335.095	346.764	334.093	330.887	617.681	604.442	613.275	619.24	491.041	485.545	481.985	492.433	304.535	322.594	323.53	341.874	356.903	358.381	354.317	354.282	34.6842	530.642	510.083	529.234	549.176	507.293	519.417	510.331	564.562	550.31	560.741	566.749	486.469	547.14	532.927	546.625	519.081	539.049	529.339	538.603	529.293
34.7082	521.781	518.966	533.704	548.678	358.61	382.758	374.191	399.497	334.807	346.641	333.453	329.862	616.14	604.164	612.482	618.864	490.458	484.739	481.084	491.11	304.229	321.31	322.748	341.398	356.655	357.683	353.821	353.382	34.7237	529.673	509.332	528.546	548.833	507.306	518.546	509.928	564.05	549.629	560.06	565.561	485.671	546.41	532.331	546.158	518.309	537.848	528.54	537.873	529.026
34.7476	521.831	518.174	532.796	547.116	357.722	381.883	372.758	398.801	334.023	346.123	333.006	329.406	615.221	602.93	610.873	616.895	488.972	483.952	480.628	490.303	303.312	321.212	322.596	340.4	355.861	357.438	353.08	353.104	34.7632	529.959	507.961	527.775	547.898	506.516	517.35	509.208	563.194	549.099	559.113	564.663	484.547	545.651	531.462	545.555	517.815	537.956	527.548	537.685	527.903
34.7871	520.034	517.012	532.27	547.138	357.224	381.751	372.596	397.261	333.628	345.493	332.431	328.996	614.256	602.559	610.393	616.298	488.729	484.217	479.183	490.037	303.423	320.225	321.967	339.811	355.426	356.863	352.314	352.323	34.8026	528.137	507.343	526.451	547.093	505.464	517.048	508.759	562.01	547.545	558.011	564.245	483.809	545.2	530.922	544.527	517.316	537.216	526.533	536.392	526.951
34.8265	519.869	516.585	531.308	546.136	357.215	380.993	371.804	396.509	332.574	344.975	331.678	328.61	614.569	602.027	609.985	615.648	487.588	482.766	478.248	489.319	302.499	320.745	321.353	339.745	354.769	356.449	352.692	352.142	34.8421	528.48	506.286	526.064	545.757	504.366	516.013	507.782	560.561	546.141	556.992	563.239	483.027	544.662	530.466	543.873	516.346	536.181	526.172	535.174	526.491
34.8659	518.669	515.683	530.22	545.582	356.37	380.154	371.549	396.873	332.983	344.621	331.327	328.147	613.065	601.238	609.387	615.33	487.233	481.992	477.305	488.076	302.48	319.915	321.211	339.186	354.585	356.16	352.069	351.622	34.8816	526.792	505.726	525.024	544.782	504.31	515.726	507.113	560.221	546.111	556.476	562.798	481.79	543.477	529.629	543.526	515.743	535.476	525.63	534.358	524.949
34.9054	518.761	514.221	529.288	544.477	356.27	379.616	370.959	396.296	331.88	343.801	330.877	327.324	612.49	599.772	608.252	614.343	486.701	481.083	477.161	487.49	301.61	319.61	321.055	338.422	354.236	355.087	350.72	351.488	34.9211	527.303	504.711	525.022	543.815	503.396	514.991	506.001	559.809	545.683	555.507	561.84	480.702	543.05	528.761	542.907	514.361	534.742	524.237	533.639	524.415
34.9448	517.229	513.581	529.223	543.86	355.637	379.777	370.174	395.922	331.755	343.294	330.526	326.825	611.844	599.65	607.724	613.956	485.221	480.545	475.926	486.919	301.564	318.678	320.144	338.446	353.456	354.597	350.598	350.952	34.9605	525.448	504.962	523.338	544.006	503.115	514.383	505.6	558.785	544.767	554.937	560.893	480.325	542.214	528.319	542.121	513.553	534.312	523.7	533.069	523.627
34.9842	516.948	512.702	527.721	543.126	355.052	378.93	369.485	394.789	330.541	343.179	330.285	326.226	611.665	598.733	606.816	612.309	484.67	479.622	475.572	485.981	300.838	318.369	320.183	338.38	353.022	353.945	350.157	349.988	35	525.297	503.976	522.629	542.267	501.811	512.797	504.499	557.957	543.805	554.009	559.562	479.71	541.333	527.469	541.259	512.52	533.661	522.92	532.759	522.96
35.0237	515.557	512.484	528.331	542.795	354.566	378.308	369.168	394.476	330.566	342.194	329.56	325.88	610.412	597.835	605.977	611.966	484.473	478.937	474.759	485.381	299.917	318.111	319.849	337.135	352.862	353.544	349.582	349.504	35.0395	523.52	503.247	521.911	541.904	501.704	512.681	503.818	557.099	542.935	553.715	558.689	478.109	540.428	527.088	540.722	512.163	532.199	522.279	531.594	522.195
35.0631	515.018	511.676	527.354	541.503	353.955	377	367.994	393.426	330.002	341.412	328.992	325.04	609.134	597.567	604.986	611.201	483.708	477.813	474.249	485.077	299.631	317.566	318.582	336.963	351.827	353.186	349.714	349.231	35.0789	523.636	502.233	521.621	540.591	500.263	511.9	503.077	556.464	542.451	553.195	557.975	477.415	539.909	525.69	540.223	511.995	531.337	521.443	530.883	521.309
35.1025	513.336	510.644	526.305	540.444	353.341	377.514	368.777	393.907	329.952	340.908	328.605	324.956	609.116	596.285	605.029	609.502	482.737	477.166	473.557	484.135	298.988	317.114	318.142	335.848	351.293	352.668	348.567	349.126	35.1184	522.484	501.399	520.49	540.747	499.792	511.309	502.68	555.704	541.177	551.763	557.43	476.945	539.392	524.737	539.251	511.469	530.872	520.562	530.006	520.725
35.142	513.269	509.698	525.322	539.316	352.412	376.47	367.662	392.934	329.036	340.589	327.589	324.635	608.018	596.044	603.349	609.202	481.861	476.226	472.999	483.274	298.945	316.629	318.243	336.152	350.407	351.927	348.392	348.003	35.1579	522.17	500.32	519.14	539.092	498.632	509.328	501.351	553.823	540.496	550.35	556.499	475.726	538.816	523.851	537.849	510.538	530.015	519.711	529.235	519.56
35.1814	512.507	509.392	524.258	539.25	352.308	375.927	368.041	392.155	328.712	340.373	327.548	324.129	606.735	594.847	602.336	608.625	481.193	475.368	471.277	482.617	298.131	316.286	317.529	335.272	349.695	351.901	347.709	347.562	35.1974	521.431	500.414	519.239	539.012	498.642	509.604	500.944	553.743	539.859	550.213	556.5	475.137	538.403	524.413	536.974	510.45	529.281	519.532	527.893	518.661
35.2208	512.189	508.445	523.127	538.47	351.214	375.708	366.655	391.597	327.86	340.099	326.275	323.633	606.394	594.005	602.077	607.352	480.712	475.651	471.327	482.174	297.945	315.53	316.817	334.719	349.433	351.108	347.45	346.795	35.2368	521.289	498.941	518.416	537.171	497.4	507.38	499.843	551.725	539.532	549.1	554.855	474.259	537.492	523.102	536.555	509.313	528.092	518.087	527.042	518.395
35.2603	510.611	506.905	523.42	537.147	351.376	375.244	366.012	390.955	328.046	338.861	326.809	323.201	605.413	593.569	600.638	607.743	479.944	474.799	469.695	480	297.264	315.39	316.247	334.102	348.981	349.886	346.638	346.547	35.2763	519.259	499	517.483	537.351	497.028	507.89	499.616	552.603	538.221	547.891	554.353	473.266	536.242	522.624	536.052	508.722	527.44	517.493	526.227	517.182
35.2997	510.76	506.85	522.202	536.004	350.244	374.681	364.986	390.313	326.467	338.78	326.08	322.146	604.764	592.736	599.899	605.906	479.125	472.88	469.7	479.646	297.105	314.39	316.426	333.726	348.993	350.245	346.696	346.079	35.3158	519.283	497.865	516.983	535.99	496.323	506.307	498.504	552.017	536.738	546.574	552.787	472.165	536.156	521.431	535.166	507.752	526.309	516.275	525.923	516.797
35.3391	509.083	506.075	521.347	535.845	350.2	374.146	365.659	389.761	326.607	338.219	325.117	321.318	603.907	592.145	600.008	605.51	478.128	472.408	468.292	479.037	296.319	313.596	315.172	333.061	348.172	349.335	345.843	345.586	35.3553	517.722	497.107	516.204	536.65	495.935	506.763	498.662	550.989	536.165	546.641	552.224	471.817	534.752	521.282	534.682	507.548	525.742	515.363	524.726	516.005
35.3785	509.051	504.761	520.194	534.542	349.336	372.954	364.2	388.727	325.646	338.014	324.29	321.326	603.505	590.833	599.09	604.774	478.097	471.975	468.615	477.337	295.779	313.954	315.156	332.023	347.281	348.626	345.051	345.516	35.3947	517.684	496.07	515.063	534.889	494.543	505.164	497.412	549.871	535.547	545.537	551.326	470.822	534.241	519.174	534.112	506.889	525.156	515.116	523.753	514.814
35.418	507.251	503.722	520.057	534.599	349.223	373.222	364.191	388.149	326.065	337.079	324.587	320.602	602.749	590.01	598.319	604.048	477.216	471.199	467.519	476.978	295.779	313.364	314.577	331.77	346.888	347.805	344.567	344.364	35.4342	516.538	496.281	514.765	534.678	494.459	505.892	497.364	549.696	535.465	544.826	550.506	469.894	534.78	519.451	532.935	505.825	523.847	514.363	522.84	514.102
35.4574	507.012	503.729	518.748	532.924	348.373	372.522	362.913	387.292	324.763	336.194	323.992	320.112	601.885	589.312	596.283	602.627	476.206	470.289	466.505	476.92	295.034	312.669	314.622	331.257	346.351	347.703	344.307	343.888	35.4737	515.937	494.816	513.686	532.75	493.517	503.721	496.051	548.334	534.829	543.177	549.839	468.03	533.205	518.35	532.627	504.831	522.414	512.548	522.754	513.295
35.4968	506.273	502.869	518.495	532.366	348.344	372.357	363.093	387.229	324.548	335.938	323.486	319.748	600.832	588.566	597.173	602.71	475.3	470.743	465.754	476.573	294.839	311.77	313.783	330.992	345.968	346.991	343.468	343.477	35.5132	513.659	493.709	512.809	533.035	492.83	503.68	495.339	548.202	533.503	544.01	548.857	467.614	532.487	518.486	531.703	504.925	522.38	512.231	521.378	512.235
35.5363	505.709	501.879	517.178	531.272	347.442	371.349	362.12	387.009	324.093	335.439	323	318.335	599.476	587.912	595.263	602.146	475.002	470.255	466.262	475.602	294.32	311.566	313.707	330.524	345.545	346.787	343.24	343.067	35.5526	513.049	493.255	512.489	531.686	491.869	501.969	494.337	546.649	532.561	542.488	547.963	467.228	531.792	517.889	530.881	504.151	521.212	511.593	521.173	511.541
35.5757	504.485	500.904	515.99	530.453	347.381	371.134	362.157	385.549	323.383	334.112	322.397	318.214	598.811	587.543	594.305	600.75	474.24	469.218	464.39	474.843	294.202	311.687	313.096	329.751	344.734	346.006	342.715	342.472	35.5921	512.794	493.159	511.427	531.022	491.152	502.297	493.746	546.333	531.944	541.626	548.172	466.537	530.461	516.584	530.006	502.581	520.584	510.78	519.965	510.671
35.6151	504.535	500.085	514.971	529.504	346.568	370.435	360.522	385.236	322.897	334.551	321.273	317.727	598.362	586.348	593.774	600.01	473.73	467.919	463.651	474.1	293.684	311.247	312.381	329.018	344.212	345.744	342.199	342.188	35.6316	513.028	491.753	510.796	529.552	490.358	500.608	492.733	544.811	531.589	541.049	546.635	465.281	530.189	515.922	529.103	502.162	519.348	509.573	520.202	510.365
35.6546	503.117	498.801	514.563	529.323	346.36	370.047	360.267	385.037	322.448	334.314	321.482	317.013	597.25	584.584	593.394	598.932	472.416	467.068	462.982	473.464	293.2	310.51	311.886	328.47	343.859	344.721	341.594	341.905	35.6711	511.149	491.578	509.981	529.932	490.698	501.117	492.263	544.905	530.293	539.85	545.794	463.813	529.108	515.685	528.439	501.726	519.165	508.921	518.677	509.397
35.694	503.126	498.194	513.519	528.062	345.41	369.34	359.15	384.367	321.517	333.056	320.416	316.424	596.808	584.28	592.653	598.358	471.908	466.57	462.174	472.507	292.212	309.943	311.701	328.179	343.064	344.786	341.156	340.822	35.7105	511.724	490.467	509.144	528.775	489.509	499.459	491.828	543.863	529.217	538.75	543.747	462.987	528.911	514.295	528.824	501.045	518.006	508.221	517.851	507.865
35.7334	501.297	497.96	513.111	527.856	344.651	368.726	359.645	383.766	321.415	332.896	320.398	315.897	595.641	584.505	592.468	597.697	471.222	465.97	461.588	471.781	291.821	309.471	311.08	327.986	342.85	344.16	340.371	340.272	35.75	509.86	489.938	508.256	528.055	488.368	499.591	490.959	543.382	528.147	538.333	544.673	462.882	528.244	514.536	527.493	500.505	517.518	507.042	516.822	507.519
35.7729	501.356	496.672	511.849	526.529	344.157	368.193	358.428	383.278	320.338	332.146	319.741	315.303	595.132	582.458	591.4	596.975	470.049	464.67	461.054	471.23	291.385	309.001	310.014	327.739	342.555	343.812	340.188	340.283	35.7895	509.721	488.611	507.433	526.942	487.383	497.745	490.142	542.353	527.494	537.232	543.014	461.339	527.638	513.352	527.351	499.77	516.792	506.297	517.096	507.053
35.8123	499.476	496.773	511.603	526.933	344.086	367.17	358.427	382.471	320.368	331.295	319.259	315.351	593.639	581.818	590.554	596.103	470.044	464.537	460.4	470.8	290.998	308.457	309.458	326.92	341.919	343.015	339.349	339.564	35.8289	507.965	488.231	506.75	526.991	487.383	497.971	490.17	541.845	527.098	536.638	542.087	459.895	526.76	512.889	525.944	499.041	515.501	505.342	515.168	505.971
35.8517	499.479	495.827	510.273	525.482	343.541	366.715	357.254	381.832	319.624	331.39	318.403	314.798	593.341	581.127	589.202	595.191	468.957	463.398	459.748	469.038	290.302	307.807	309.483	326.423	341.145	342.399	339.185	339.618	35.8684	507.697	486.937	506.929	525.304	485.904	495.948	488.556	540.319	525.83	535.533	540.902	459.042	526.932	511.75	525.337	498.097	514.733	504.978	514.593	505.3
35.8912	498.07	495.472	510.468	524.713	342.66	366.627	357.579	381.882	319.344	330.773	318.457	314.003	592.595	580.71	589.258	594.409	468.15	463.095	458.957	468.921	290.047	307.525	308.94	325.631	340.623	341.74	338.429	338.347	35.9079	507.339	487.402	505.084	524.906	485.423	497.096	487.683	540.419	525.257	535.574	540.04	458.836	525.132	510.864	523.901	497.58	514.908	504.515	514.196	504.89
35.9306	497.795	494.496	508.989	523.569	342.341	365.549	356.826	380.772	318.415	330.341	317.596	313.579	592.223	580.339	587.873	594.158	467.281	461.834	458.138	468.238	289.864	306.685	308.694	324.891	340.519	341.224	338.394	338.544	35.9474	507.256	485.987	504.637	523.482	483.653	495.747	487.141	538.611	524.033	534.187	539.792	457.861	525.382	510.172	523.567	496.803	513.44	504.976	513.304	504.288
35.97	496.468	494.015	508.283	523.252	342.385	365.559	356.088	380.364	317.903	330.045	317.335	312.589	591.125	579.332	586.794	593.563	466.759	461.368	456.774	467.509	289.369	306.257	308.166	325.016	339.772	340.674	338.119	337.662	35.9868	505.979	485.751	504.193	523.64	484.201	495.926	486.776	538.737	523.322	532.703	539.294	457.051	523.764	510.559	522.738	495.899	512.472	502.701	511.588	503.156
36.0095	496.254	492.505	506.977	521.798	340.825	364.532	355.437	379.546	317.169	329.701	316.146	312.3	590.579	578.713	586.681	592.415	465.699	460.823	456.485	466.902	288.572	306.169	307.171	324.493	339.239	340.531	337.258	336.273	36.0263	506.157	484.505	503.637	522.587	482.982	494.24	485.401	537.626	522.767	531.781	537.786	456.599	523.812	509.641	521.989	495.544	511.738	501.972	511.481	501.553
36.0489	494.586	491.774	507.23	521.626	341.331	364.468	355.318	378.765	316.813	328.249	315.829	311.498	588.854	577.467	585.472	591.351	464.501	460.483	455.877	466.033	288.095	305.405	306.761	323.82	338.766	339.673	336.672	336.284	36.0658	504.172	484.579	501.954	522.266	482.985	494.101	484.998	537.235	520.962	531.125	536.863	455.154	522.007	508.901	521.287	494.228	510.475	500.933	510.703	501.171
36.0883	494.452	490.678	505.69	520.12	340.194	363.701	354.442	378.577	315.927	327.73	315.419	311.154	588.148	576.782	584.852	590.765	463.954	459.701	455.433	465.142	287.793	304.55	306.032	323.311	338.051	338.955	335.749	336.128	36.1053	503.967	482.957	501.299	520.634	482.035	492.022	484.494	535.551	520.739	530.336	535.999	454.139	522.034	507.922	520.595	493.723	509.727	500.191	510.025	500.658
36.1278	494.049	490.417	505.922	520.352	340.083	363.747	354.369	378.369	315.894	326.917	314.596	310.934	587.933	576.607	584.566	590.211	463.5	458.707	455.023	464.858	287.386	303.796	305.743	322.828	337.911	338.349	335.721	335.375	36.1447	502.845	482.031	500.126	520.531	481.067	492.01	483.977	535.823	520.444	529.925	535.858	453.349	520.435	507.113	520.186	493.225	509.495	500.165	509.059	499.384
36.1672	493.239	489.346	504.504	518.889	339.55	362.868	353.672	377.339	315.035	326.629	314.389	310.427	587.483	575.254	583.606	589.31	462.921	457.638	454.425	464.587	286.662	303.935	305.724	322.313	337.344	338.123	335.523	334.638	36.1842	502.625	481.369	499.735	518.935	479.985	490.574	482.549	534.133	519.292	528.972	535.246	452.697	520.472	506.042	518.785	492.339	508.636	498.793	508.861	498.562
36.2066	491.668	488.781	503.988	518.639	338.8	362.105	353.204	376.445	315.459	325.99	313.684	309.54	586.586	574.305	582.608	588.35	462.236	456.961	453.3	463.501	286.76	304.003	305.072	321.797	336.777	337.449	334.903	334.056	36.2237	501.091	480.609	498.417	518.592	480.098	490.776	481.915	533.378	518.636	529.001	533.629	451.784	519.406	506.386	518.569	491.785	508.093	497.52	507.644	497.985
36.2461	491.419	487.785	502.745	517.436	338.343	361.612	352.466	376.026	314.297	325.567	312.867	309.366	585.875	573.277	581.602	587.421	461.784	456.246	452.639	462.898	286.205	303.389	304.618	321.665	336.161	336.854	334.148	333.78	36.2632	501.288	479.695	498.192	517.408	478.808	489.809	480.731	532.47	518.219	527.504	533.129	451.197	519.691	505.29	517.45	491.966	507.184	497.465	507.218	496.789
36.2855	490.052	487.732	502.223	516.768	337.883	360.802	352.126	376.004	313.501	325.201	312.328	309.088	585.282	572.782	580.909	586.358	460.925	456.074	451.943	462.595	285.878	302.574	304.045	321.093	335.536	336.552	333.119	333.248	36.3026	499.931	479.298	497.817	517.403	478.086	489.949	481.18	532.544	516.537	528.032	532.686	449.965	518.564	504.631	516.914	491.331	506.557	496.514	506.114	496.575
36.3249	489.876	486.708	501.377	515.724	337.004	360.124	351.471	375.233	313.125	324.538	311.75	308.714	584.216	572.548	580.046	585.669	459.86	455.316	450.71	462.289	285.609	301.997	303.649	320.795	335.28	336.436	333.142	332.756	36.3421	499.905	478.548	496.238	515.923	476.997	489.001	479.502	531.09	515.344	525.991	531.405	449.635	517.747	503.022	516.507	489.704	505.39	495.09	504.827	496.11
36.3644	488.615	485.808	500.929	515.298	336.652	360.19	350.982	374.757	312.548	323.969	311.796	308.206	583.01	571.921	579.275	585.064	459.636	454.561	450.442	461.437	284.898	301.621	303.024	320.169	334.695	335.738	332.679	332.164	36.3816	498.451	478.208	495.975	515.333	477.506	489.02	480.075	531.269	515.682	525.759	530.806	448.518	517.066	502.661	515.635	489.251	504.428	495.344	503.862	495.375
36.4038	488.262	484.765	499.961	514.164	336.154	359.318	350.244	374.068	311.97	323.125	311.227	307.411	582.423	571.212	578.729	584.242	458.637	454.084	450.278	460.133	284.191	301.196	302.824	319.618	333.859	335.272	332.159	332.073	36.4211	498.376	477.212	495.276	514.021	475.639	487.139	479.176	529.717	514.207	525.021	529.874	447.188	516.47	502.097	515.317	487.718	503.654	494.752	503.172	493.964
36.4432	487.959	484.451	499.341	513.667	335.791	358.651	349.883	374.013	311.733	322.576	310.541	307.116	582.052	570.212	578.165	583.879	457.827	453.625	449.113	459.194	283.732	300.973	302.423	319.349	333.519	334.799	331.586	331.656	36.4605	496.729	476.253	495.134	514.783	476.021	487.452	477.799	529.034	513.472	523.993	529.119	446.584	514.775	501.902	514.363	487.537	503.275	493.757	502.433	493.39
36.4826	487.536	483.864	498.357	512.625	335.18	358.182	349.518	373.715	311.43	322.775	309.913	306.691	581.389	568.894	577.221	583.251	457.629	452.618	448.405	458.86	283.385	300.53	301.763	318.963	333.305	334.144	330.983	331.024	36.5	497.05	475.448	494.326	513.417	474.847	485.865	476.952	528.294	512.887	522.709	528.097	446.014	514.738	501.013	514.009	486.975	502.453	492.381	501.439	492.445
36.5221	486.739	482.761	497.459	511.343	334.526	357.852	348.613	372.291	310.923	322.386	309.407	305.878	580.494	568.276	576.592	582.224	457.078	451.836	447.841	458.462	283.183	299.568	301.539	318.155	332.869	333.499	330.703	330.468	36.5395	495.898	475.383	493.553	513.629	474.016	486.496	476.873	527.833	512.251	522.493	527.539	445.532	514.376	500.77	513.67	486.431	501.638	491.701	500.868	491.608
36.5615	485.252	482.097	497.079	511.039	334.173	357.345	347.948	371.389	310.192	321.548	308.95	305.333	579.822	567.781	576.066	581.236	456.249	451.356	447.206	457.628	282.932	299.019	300.937	317.404	332.396	333.16	330.25	329.794	36.5789	495.617	473.899	492.401	511.497	473.679	484.522	475.752	526.854	510.889	521.48	526.764	444.751	513.788	499.829	512.828	485.933	500.316	491.082	500.601	491.297
36.6009	485.014	481.225	495.947	510.247	333.519	356.596	347.694	371.008	309.455	321.213	308.289	304.898	579.285	566.846	575.175	580.199	455.541	450.151	447.155	456.595	282.172	298.763	300.156	316.902	331.883	332.99	329.549	329.421	36.6184	494.14	474.093	491.978	511.803	473.426	484.817	475.74	526.06	510.172	521.025	525.947	443.469	512.823	499.617	512.448	486.105	499.633	490.631	499.712	490.714
36.6404	483.936	480.384	495.215	509.402	332.75	356.648	347.34	370.712	309.237	320.589	307.993	304.602	578.347	566.529	574.414	580.108	455.002	449.509	446.087	455.779	281.518	298.386	299.791	316.235	331.328	332.329	329.144	329.018	36.6579	494.191	472.66	491.221	510.167	471.962	483.189	474.64	524.886	509.375	519.966	524.844	442.649	512.591	498.644	511.716	485.286	499.274	489.662	498.775	490.095
36.6798	483.924	479.986	494.308	507.665	332.155	355.366	346.434	370.368	308.608	319.94	307.318	303.851	577.242	565.892	573.185	579.516	454.021	449.052	445.009	455.538	281.471	297.849	299.096	316.118	330.576	331.903	328.676	328.355	36.6974	493.159	472.951	490.14	510.374	472.285	483.752	474.499	525.086	508.887	519.823	525.007	442.256	511.545	497.736	510.978	484.758	498.322	488.96	497.893	489.037
36.7192	482.575	479.175	493.226	507.789	332.229	355.108	346.155	369.761	308.283	319.669	307.053	303.069	576.374	565.135	572.439	578.096	453.573	448.504	444.076	454.827	281.153	296.948	298.589	315.9	330.222	331.012	328.356	328.088	36.7368	492.715	471.104	489.163	508.777	470.343	482.032	473.314	523.974	507.67	518.591	524.108	441.001	510.787	497.152	509.836	483.658	497.771	488.357	497.122	488.406
36.7587	482.204	478.136	491.977	506.283	331.169	354.343	345.528	369.26	307.586	319.048	306.451	302.758	575.87	564.368	571.519	577.774	453.032	447.786	443.641	454.2	280.36	296.947	298.112	315.444	329.469	330.794	327.774	327.614	36.7763	490.566	471.043	489.088	508.907	470.601	482.002	472.447	523.697	506.773	518.265	523.113	439.755	509.644	496.478	508.741	482.303	496.8	487.858	496.411	487.275
36.7981	481.487	477.423	491.645	505.814	331.076	354.366	345.164	368.424	306.851	318.058	305.705	302.249	574.959	563.521	570.977	577.264	452.079	447.338	443.141	453.639	280.13	297.092	297.682	315.168	328.915	330.44	326.856	326.858	36.8158	490.614	470.097	488.227	507.432	469.452	480.551	471.584	522.392	505.868	517.245	521.674	438.482	509.493	495.452	508.174	481.544	496.247	486.879	496.099	486.92
36.8375	481.01	476.639	490.737	504.187	330.39	353.651	344.417	367.826	305.966	318.05	305.232	301.798	574.034	562.775	570.239	576.333	451.306	446.483	442.673	452.882	279.874	296.3	297.335	314.472	328.214	329.517	326.219	326.139	36.8553	489.233	469.639	487.965	506.972	468.616	479.942	471.075	521.914	505.484	515.816	520.945	437.988	508.897	494.78	507.724	481.066	495.418	485.753	494.865	485.961
36.877	479.827	475.878	490.2	504.351	330.012	353.076	344.146	366.905	305.71	317.488	305.1	301.042	573.802	561.618	569.812	575.562	450.664	445.814	441.676	452.157	279.935	295.743	297.037	313.913	327.582	328.969	325.731	325.77	36.8947	489.283	468.595	486.672	505.835	467.97	478.379	470.588	520.749	504.556	515.037	519.434	437.59	507.964	494.321	506.743	480.394	494.335	484.934	494.03	485.457
36.9164	479.757	474.849	489.116	503.424	329.067	352.846	343.249	366.401	305.309	316.514	304.117	300.377	573.641	561.183	568.97	574.85	449.717	444.766	440.981	451.037	278.659	295.228	296.534	313.126	327.781	328.481	325.702	325.173	36.9342	488.007	468.091	486.387	505.906	467.129	478.126	470.125	519.931	503.754	514.36	519.07	436.82	507.184	494.058	506.143	480.004	493.524	484.292	493.573	485.148
36.9558	478.811	474.056	489.664	502.785	329.235	352.027	343.446	365.906	305.165	315.642	303.57	300.209	572.371	560.46	568.515	573.492	449.267	444.598	440.214	450.209	277.858	294.85	295.764	312.237	326.849	328.291	325.435	324.461	36.9737	488.121	466.75	485.522	504.52	466.539	477.565	468.982	519.324	503.117	513.705	518.354	435.871	507.07	493.152	505.906	479.558	493.061	483.421	492.987	484.442
36.9953	478.186	472.781	487.849	501.582	328.483	351.032	342.882	365.306	304.359	315.84	303.444	299.495	571.51	559.548	567.888	572.947	448.514	444.027	439.629	449.826	277.493	294.262	295.44	312.139	326.763	328.011	324.625	323.892	37.0132	487.176	466.794	484.493	504.363	466.229	477.363	467.981	518.927	502.518	512.847	517.441	434.832	506.58	492.276	505	479.232	492.662	482.773	491.914	482.982
37.0347	476.741	472.965	487.856	501.409	328.32	351.051	341.97	364.821	304.107	314.969	302.851	298.648	570.823	558.865	566.614	572.495	447.908	443.227	439.266	449.005	277.257	293.909	295.008	311.862	326.417	326.841	323.944	323.396	37.0526	487.255	465.5	483.881	503.415	464.989	476.314	467.5	517.918	501.361	511.665	516.65	433.929	505.804	491.687	504.26	478.295	491.847	482.216	491.055	482.073
37.0741	476.48	472.294	487.006	500.352	327.402	350.306	340.931	364.195	303.039	314.457	302.065	297.934	569.732	558.226	565.957	571.781	447.363	442.471	439.367	448.557	276.547	293.13	294.524	310.893	325.592	326.704	324.116	323.299	37.0921	485.773	465.25	482.981	502.25	464.262	475.43	466.669	517.013	500.194	510.788	515.879	432.923	504.588	490.97	503.738	477.493	490.372	481.349	490.041	481.609
37.1136	475.71	471.461	485.992	499.947	327.014	349.877	341.102	364.341	302.726	314.16	302.047	297.638	568.517	557.348	565.463	571.47	446.537	442.237	438.179	447.978	276.576	292.665	293.996	310.589	324.634	325.925	323.553	322.28	37.1316	485.51	464.5	482.208	500.961	463.767	474.872	466.211	516.086	499.63	510.503	514.99	431.947	503.505	490.418	502.995	477.108	489.31	480.551	489.143	480.729
37.153	475.009	470.684	484.877	498.154	326.029	349.066	340.469	363.326	301.906	313.582	301.282	297.232	567.938	556.236	564.175	570.453	445.603	441.275	437.084	447.206	276.091	292.467	293.674	310.237	324.341	325.858	322.812	322.455	37.1711	484.426	464.176	481.681	500.51	463.156	474.757	465.937	515.743	499.118	509.763	514.086	431.482	503.074	489.972	501.939	476.453	489.003	479.904	488.611	479.759
37.1924	474.083	470.144	484.698	498.172	325.758	348.972	339.88	363.051	302.327	313.36	300.499	296.622	566.949	555.763	563.607	569.646	445.416	440.06	436.301	446.691	275.684	292.224	292.641	309.815	324.173	324.972	322.542	321.889	37.2105	484.037	462.91	481.074	499.502	462.447	473.579	465.246	514.719	498.536	508.727	513.315	430.877	502.771	489.021	501.316	475.704	488.567	479.276	487.869	479.029
37.2319	473.891	469.266	483.197	497.004	324.852	348.177	338.931	362.185	301.335	312.927	299.969	296.422	566.668	554.86	562.888	568.895	445.056	439.536	435.631	445.569	274.927	291.089	292.55	309.165	323.595	324.069	321.536	321.515	37.25	483.088	461.646	479.995	498.56	461.339	472.389	464.815	513.477	497.949	508.07	512.638	429.716	502.108	488.117	500.7	475.041	487.887	478.712	487.188	478.494
37.2713	472.469	468.586	482.9	496.158	324.833	347.746	338.832	361.626	300.551	311.356	299.856	295.647	566.372	554.698	562.177	568.356	444.089	439.146	434.362	445.186	274.916	290.813	291.965	308.654	322.567	323.496	321.157	320.657	37.2895	482.39	461.137	479.135	498.04	460.407	471.428	463.852	513.204	496.712	506.822	511.647	428.74	501.126	487.423	499.915	474.539	486.969	477.918	486.271	477.741
37.3107	472.036	467.598	481.982	495.038	323.662	346.938	338.003	361.145	299.633	311.084	298.973	295.634	566.795	553.562	561.466	567.293	443.02	438.702	434.551	444.766	273.648	290.678	291.425	308.725	322.74	323.62	320.651	320.128	37.3289	482.701	460.274	478.723	496.955	460.009	470.246	462.547	512.421	495.604	505.584	510.686	428.052	500.517	486.949	499.804	473.984	485.915	477.1	485.278	476.856
37.3502	470.533	466.961	482.518	495.743	323.91	347.175	338.064	361.277	299.995	311.153	298.594	294.499	564.212	552.931	560.845	566.867	442.383	438.066	434.74	443.582	273.637	290.485	291.045	308.177	321.829	323.118	319.582	319.507	37.3684	481.537	460.211	477.962	496.582	459.556	470.481	461.63	511.429	494.908	505.217	510.486	427.135	499.91	486.573	499.009	473.427	485.099	476.496	484.731	476.233
37.3896	470.08	466.742	481.07	494.005	322.827	345.87	337.104	360.568	298.724	310.672	297.724	294.772	564.235	552.081	559.275	565.176	441.162	436.718	434.136	442.617	272.984	289.474	290.748	307.308	321.523	322.057	320.224	319.775	37.4079	481.371	459.55	477.307	495.756	458.681	469.804	461.213	510.829	494.028	504.481	509.695	426.54	499.211	485.471	498.121	472.6	484.752	475.75	484.399	475.901
37.429	468.968	465.382	480.406	493.751	323.069	344.793	337.021	359.403	298.366	309.747	296.989	293.802	562.734	551.397	559.277	564.619	440.66	436.955	432.377	442.287	272.81	289.511	289.826	306.673	320.75	321.77	319.864	319.143	37.4474	479.728	458.679	476.083	495.193	458.218	469.362	461.238	510.512	494.048	503.561	509.01	425.871	498.472	484.933	497.582	472.247	484.186	475.248	483.549	474.819
37.4685	469.131	464.568	478.803	492.678	322.421	343.781	335.741	358.29	297.709	309.823	296.725	293.719	562.554	551.069	558.509	564.271	440.287	435.218	431.918	441.972	272.147	288.769	289.81	306.673	320.883	321.535	318.619	317.981	37.4868	479.425	457.621	475.48	493.715	457.151	468.124	460.294	509.675	493.197	502.646	507.662	424.714	497.662	484.504	496.959	471.691	483.137	474.418	482.802	474.363
37.5079	467.222	463.77	478.535	492.173	322.02	344.514	336.305	358.193	298.052	308.707	296.491	292.062	561.105	550.237	557.023	563.139	440.016	434.871	430.857	441.405	271.978	288.425	288.683	306.058	320.2	320.923	318.328	317.877	37.5263	478.452	457.458	475.374	493.169	456.598	467.654	459.797	509.65	492.142	501.961	506.55	423.558	496.932	484.122	496.397	470.717	482.621	473.08	481.868	473.597
37.5473	466.865	462.862	477.623	490.664	321.302	343.715	335.297	357.605	296.556	308.121	295.928	292.063	561.265	548.831	555.847	562.624	439.614	434.647	430.632	440.267	271.21	287.635	288.816	306.198	319.652	320.735	318.439	317.607	37.5658	478.683	456.297	474.575	491.514	455.409	466.074	458.898	508.25	491.304	500.812	505.652	422.412	496.966	483.258	495.302	470.165	481.914	471.977	481.068	472.455
37.5868	466.27	462.38	477.663	490.411	321.016	343.301	335.036	357.291	297.077	307.356	295.701	292.282	559.967	549.031	556.151	562.724	438.985	433.97	429.787	440.176	271.224	287.16	288.144	305.45	319.109	320.102	317.477	317.363	37.6053	476.704	455.938	473.541	492.246	455.32	466.46	458.433	507.384	490.632	500.304	505.18	421.781	495.764	483.121	494.616	469.486	480.905	471.88	480.371	471.908
37.6262	465.792	461.641	476.607	489.381	319.947	342.691	333.642	356.659	295.679	306.843	294.401	291.358	559.434	547.867	555.151	561.007	437.755	433.484	429.733	439.416	270.848	287.037	287.678	304.845	318.603	318.938	316.923	316.434	37.6447	477.22	454.892	473.11	490.524	454.2	465.273	457.573	506.14	489.723	499.189	504.792	421.294	495.06	482.046	494.088	468.057	480.4	470.566	479.647	471.704
37.6656	464.664	461.462	475.855	488.808	319.548	341.845	333.99	356.438	295.821	306.506	294.427	290.456	558.758	546.749	554.235	561.093	437.101	433.298	427.812	438.822	269.935	286.376	286.742	304.34	317.736	318.532	316.076	315.627	37.6842	475.882	455.095	472.011	490.764	454.576	465.623	457.072	505.603	488.573	498.758	503.895	420.606	494.582	480.847	493.522	468.024	479.778	470.314	478.561	470.906
37.705	464.332	460.663	475.223	487.787	318.875	341.715	333.275	355.43	294.954	305.818	294.138	290.032	558.16	545.966	553.053	559.806	437.361	431.549	428.117	437.486	269.575	285.619	287.275	303.474	317.202	318.596	316.145	315.223	37.7237	475.801	453.806	471.296	489.245	452.824	463.891	456.042	504.948	487.387	498.801	502.218	419.669	493.717	480.575	492.924	467.477	478.743	469.727	478.112	470.314
37.7445	462.919	459.233	474.226	487.16	318.646	341.411	333.355	355.105	294.583	305.191	293.229	289.702	557.202	545.732	552.405	559.432	436.133	431.112	427.063	436.644	269.093	285.154	286.21	303.463	316.287	317.806	315.767	315.066	37.7632	473.936	452.947	471.607	489.377	452.473	463.849	455.753	505.167	487.43	497.729	501.995	418.909	492.928	480.765	492.136	466.783	477.94	469.132	476.973	469.71
37.7839	462.245	458.067	472.92	486.397	317.99	340.546	332.569	354.417	293.757	304.701	292.548	289.406	556.593	544.414	551.986	558.011	435.393	430.676	427.185	436.347	268.709	285.42	286.072	302.721	316.108	317.515	314.857	314.795	37.8026	474.267	451.867	470.864	488.102	451.033	462.076	454.521	503.951	485.958	496.942	501.476	418.451	492.336	479.05	492.433	466.253	477.243	468.013	476.705	468.422
37.8233	461.465	458.056	472.946	485.55	317.512	339.826	331.87	353.948	293.907	304.034	291.902	288.45	555.741	544.383	551.62	557.109	434.606	430.445	425.396	435.556	267.985	284.311	285.046	302.219	315.765	317.192	314.475	314.045	37.8421	472.464	451.94	469.585	487.833	451.807	462.143	454.252	503.027	485.906	496.171	500.63	417.831	491.397	478.442	490.928	465.494	476.249	467.317	475.833	467.515
37.8628	461.097	456.688	471.673	484.812	316.661	339.517	330.799	352.979	292.729	303.66	291.284	288.229	555.685	543.422	550.465	556.445	434.337	429.148	426.062	434.21	267.972	283.915	285.136	302.085	315.374	316.602	313.563	313.489	37.8816	472.07	450.547	469.356	486.714	450.501	460.315	454.147	502.41	484.306	495.044	499.903	416.321	491.317	477.943	490.697	464.986	475.023	465.961	474.968	467.573
37.9022	460.162	456.93	471.236	484.844	316.582	339.002	331.132	352.747	292.515	302.624	290.701	287.503	554.426	541.877	550.076	555.703	433.358	428.843	424.954	434.341	267.437	283.538	284.446	301.328	314.93	316.184	313.147	312.658	37.9211	471.307	451.078	468.11	486.908	450.511	461.009	453.457	501.202	484.141	494.083	499.068	415.783	490.484	477.587	489.701	464.195	475.36	465.125	474.134	466.581
37.9416	459.937	455.938	470.348	483.291	315.778	338.06	329.932	352.071	291.455	302.587	290.475	287.067	553.969	541.561	548.698	554.914	432.807	427.554	424.054	432.931	267.177	282.875	284.388	300.321	314.259	315.565	312.841	312.537	37.9605	471.177	449.907	467.947	485.667	449.036	459.111	452.407	499.71	482.937	493.166	497.652	415.083	489.873	477.513	488.95	463.427	474.983	464.812	474.124	465.956
37.9811	459.161	455.336	470.013	483.703	315.888	337.487	329.591	351.74	291.471	302.263	290.239	286.548	552.901	541.213	548.322	554.366	432.379	427.867	423.5	432.825	266.376	282.54	283.532	300.235	313.8	314.752	312.042	311.82	38	470.07	449.023	467.23	484.665	448.432	458.8	451.62	500.521	482.665	492.865	496.96	413.649	488.721	476.784	488.226	462.917	473.683	464.358	473.086	464.913
38.0205	458.862	454.072	468.255	482.409	314.943	337.059	328.664	350.442	290.693	301.947	289.474	286.042	552.391	540.088	547.667	553.637	431.658	426.589	423.023	431.518	265.917	282.058	282.826	299.942	313.232	314.864	312.015	311.304	38.0395	469.516	447.947	466.289	483.478	446.934	457.525	450.67	498.847	481.574	492.181	496.366	413.193	488.573	475.539	487.207	461.921	472.902	463.419	472.223	464.385
38.0599	457.106	454.386	468.256	481.859	314.549	336.263	328.494	350.139	290.354	300.817	289.201	284.756	552.313	539.402	546.689	553.03	430.805	426.8	421.896	431.089	265.774	281.342	282.469	299.703	312.831	313.965	311.131	310.809	38.0789	468.109	448.039	465.146	484.14	447.472	457.604	450.276	498.06	480.901	491.685	495.837	412.711	487.25	474.776	486.695	461.93	472.141	462.968	470.697	463.69
38.0994	456.678	453.537	466.85	480.593	313.929	335.641	327.929	349.705	289.492	300.06	288.252	284.829	551.334	538.472	545.772	551.774	430.527	425.117	422.259	430.572	265.772	280.968	282.552	298.545	312.143	313.689	310.993	310.717	38.1184	468.177	446.614	464.365	482.715	446.205	455.881	449.089	497.652	479.752	490.363	494.679	411.97	487.834	473.962	485.889	460.808	471.767	462.003	470.58	462.32
38.1388	456.274	452.385	466.307	480.578	313.647	335.608	327.433	349.414	289.46	300.251	288.154	284.169	549.553	538.008	545.278	552.245	430.005	424.94	421.37	429.858	265.381	280.318	281.98	297.921	311.626	313.183	310.247	309.983	38.1579	467.198	446.575	464.155	482.68	445.755	456.284	449.304	497.611	479.876	489.718	494.135	410.348	486.428	473.431	485.527	460.317	470.841	461.404	470.046	461.372
38.1782	455.663	451.29	465.317	479.033	312.562	334.656	326.979	349.055	288.578	299.471	287.477	283.989	549.457	537.186	544.259	551.223	429.134	423.835	420.191	429.52	264.741	280.169	280.969	298.137	311.639	312.782	309.85	309.554	38.1974	467.584	445.653	463.528	480.722	444.769	454.4	447.93	496.298	478.515	488.4	493.063	409.697	486.245	472.859	484.829	459.401	469.909	460.489	469.276	460.669
38.2177	454.746	450.843	465.509	478.857	312.717	334.392	326.851	348.444	288.394	298.692	287.67	283.525	548.66	536.505	543.249	549.784	428.55	423.332	418.978	429.005	264.185	279.721	280.774	297.275	311.031	312.326	309.354	309.296	38.2368	465.753	445.538	462.929	481.366	444.54	455.172	447.733	496.378	477.873	488.777	493.348	409.026	484.897	472.979	484.177	459.005	469.015	460.116	467.991	460.169
38.2571	453.962	450.088	464.401	477.495	311.813	333.869	325.746	347.267	287.771	298.438	286.739	283.222	548.283	536.031	543.152	549.812	427.98	422.422	418.88	428.052	263.819	279.745	280.699	297.231	310.72	311.316	308.988	309.072	38.2763	465.432	444.224	462.269	479.537	443.644	452.924	446.357	494.293	476.617	486.464	491.185	408.56	484.925	471.961	483.815	459.233	468.943	458.443	467.574	459.08
38.2965	452.995	450.441	463.83	477.57	311.509	333.458	325.704	346.464	286.902	297.574	286.197	283.001	546.779	535.206	542.436	549.037	426.878	421.518	418.008	427.023	263.316	279.006	279.792	296.581	309.466	310.931	308.598	308.338	38.3158	463.919	443.538	460.644	479.352	443.392	453.066	446.905	493.62	476.703	486.491	491.383	408.067	484.34	471.274	482.307	458.629	467.827	457.849	466.999	458.602
38.336	452.525	449.102	462.466	476.405	310.95	333.123	324.671	346.195	286.379	296.785	285.546	282.481	546.438	533.892	541.02	548.343	426.363	420.578	417.227	426.357	262.557	278.233	279.523	295.619	309.27	310.882	307.756	307.54	38.3553	463.766	442.078	459.741	478.043	442.368	452.364	445.51	493.16	475.101	485.625	489.978	407.879	483.795	470.018	481.748	456.797	467.924	457.144	466.66	457.581
38.3754	451.043	448.512	462.339	476.115	310.964	332.571	324.688	346.526	286.176	296.717	285.032	281.689	545.762	533.391	541.041	547.478	425.657	420.264	416.817	425.614	262.3	277.728	278.696	295.145	308.67	310.008	307.369	306.773	38.3947	462.213	442.317	460.179	478.086	441.962	451.95	445.4	492.444	475.106	483.956	489.355	406.487	482.32	470.052	481.218	457.481	466.983	457.093	465.343	457.262
38.4148	450.786	447.41	461.363	474.665	310.262	331.67	323.734	345.737	285.391	296.103	284.538	281.322	545.411	533.064	540.473	546.476	424.821	419.457	416.188	425.137	262.063	277.488	278.31	294.634	308.427	309.747	306.865	306.684	38.4342	462.507	441.446	459.126	476.59	440.501	450.626	444.439	492.023	473.614	483.167	488.485	405.642	482.215	468.689	480.365	456.73	466.131	455.86	465.357	456.796
38.4543	449.483	447.168	460.428	474.398	310.224	331.986	323.76	344.762	284.512	294.864	284.202	280.524	544.42	532.195	539.182	545.756	424.519	418.837	415.613	424.588	261.75	276.91	277.632	294.462	307.853	309.201	306.407	306.051	38.4737	461.129	441.232	458.167	476.331	440.09	450.993	443.798	491.686	473.345	483.06	487.947	405.138	481.155	469.228	479.879	456.237	464.687	455.911	464.389	456.093
38.4937	449.244	446.057	459.046	472.755	308.932	331.001	322.651	344.113	283.984	294.571	283.764	279.783	543.493	531.848	538.537	545.243	423.595	418.662	415.217	424.082	261.197	276.1	277.009	294.004	307.474	308.757	305.747	305.21	38.5132	461.415	440.091	457.394	475.469	438.82	449.045	443.181	490.29	472.513	482.541	487.512	403.648	481.012	467.387	479.706	455.197	464.761	454.959	463.857	454.97
38.5331	448.099	445.025	458.418	473.044	308.945	330.476	322.585	343.67	283.643	294.283	283.221	279.162	542.428	531.136	538.193	543.765	423.582	418.114	414.298	423.56	260.473	275.823	276.691	293.502	306.986	308.354	305.362	304.792	38.5526	460.078	439.66	456.346	475.174	439.05	449.71	443.285	489.907	471.926	481.884	486.627	403.378	480.369	467.152	479.9	454.928	463.589	454.547	462.745	454.106
38.5726	447.959	444.719	457.422	471.782	308.068	329.786	321.465	343.106	283.073	293.791	282.857	278.915	542.004	530.416	537.339	543.118	422.58	417.719	414.014	423.027	260.072	275.24	276.699	293.334	306.116	307.836	305.105	304.336	38.5921	460.008	438.762	455.653	473.749	438.155	447.662	442.133	488.451	471.125	480.585	485.287	402.246	479.726	465.857	478.029	454.459	463.291	452.637	462.672	454.114
38.612	446.495	443.662	456.688	471.262	307.889	329.981	321.145	342.838	283.308	293.131	282.117	278.404	541.119	529.735	536.547	542.722	421.886	417.297	413.49	422.164	259.841	274.793	275.933	292.701	305.665	307.224	304.655	304.034	38.6316	458.705	437.952	455.124	473.892	438.444	448.523	441.41	488.047	470.497	479.65	484.249	401.359	479.218	466.565	477.874	453.615	462.486	452.547	461.327	453.248
38.6514	446.21	442.948	455.998	470.02	307.011	328.888	320.85	342.112	282.594	292.704	281.229	277.598	540.315	529.079	536.009	541.494	421.169	416.274	412.77	421.918	259.247	274.209	275.312	291.912	305.567	306.947	304.154	303.259	38.6711	458.987	436.852	454.583	472.411	436.902	446.447	440.361	486.859	469.447	479.563	483.189	400.985	477.977	465.54	476.389	452.575	461.937	452.129	460.472	452.206
38.6909	445.589	442.35	455.704	470.027	306.658	328.48	320.613	341.549	281.814	292.346	280.705	277.358	540.028	528.554	535.183	540.777	420.581	415.473	412.162	421.268	259.03	273.87	275.042	291.652	305.267	306.39	303.892	302.557	38.7105	458.362	437.15	454.137	472.18	437.282	447.336	439.825	486.335	468.976	478.546	483.524	400.133	477.826	465.377	475.818	452.036	461.151	451.638	460.067	451.248
38.7303	445.12	441.81	455.012	469.327	306.258	327.585	320	340.658	281.263	291.473	280.175	277.107	539.193	527.869	534.301	540.804	420.104	414.603	411.53	420.254	258.553	273.766	274.818	290.953	304.831	305.791	303.496	302.448	38.75	457.634	435.892	453.737	470.933	435.491	445.999	439.257	485.946	467.354	477.756	482.254	399.328	476.829	464.082	475.077	451.439	461.04	450.799	460.429	450.8
38.7697	443.588	441.337	454.462	468.916	306.113	326.755	319.503	340.249	280.955	291.054	279.847	276.5	538.472	527.13	534.068	540.271	419.548	414	410.807	419.607	258.069	273.232	274.333	290.681	304.122	305.141	302.818	302.119	38.7895	456.336	436.395	452.457	470.736	435.537	446.092	438.335	485.094	467.155	477.41	481.796	398.338	475.784	463.859	474.385	451.327	459.482	449.861	458.16	449.623
38.8091	442.967	440.445	453.986	467.683	305.53	326.599	318.659	339.979	280.451	290.86	279.272	275.83	538.026	526.599	533.501	539.464	418.513	413.67	410.526	419.092	257.773	272.861	273.802	290.521	303.644	304.633	302.03	301.653	38.8289	456.469	434.899	452.108	469.144	434.524	444.337	437.358	484.402	465.895	476.646	480.573	397.991	475.392	463.445	474.083	450.482	458.343	448.902	457.644	449.42
38.8486	442.916	439.561	453.424	466.32	304.701	326.292	318.216	339.227	280.057	290.133	278.696	275.394	537.312	525.911	532.296	539.282	417.689	413.263	410.139	418.536	257.1	272.539	273.345	290.001	303.053	304.367	301.649	301.463	38.8684	455.401	434.326	450.667	469.611	434.676	444.132	437.743	483.474	465.869	475.174	479.981	396.752	474.849	462.943	473.357	449.754	458.127	448.183	456.651	448.088
38.888	442.011	438.938	452.305	465.918	304.172	325.869	318.046	338.606	279.884	289.657	278.505	275.045	536.525	525.212	531.752	538.385	417.198	412.493	409.242	417.838	256.317	271.636	272.949	289.632	302.436	303.871	301.536	300.885	38.9079	455.026	433.265	449.59	468.23	433.4	443.075	436.397	482.415	464.63	474.545	479.037	395.868	474.772	462.327	472.261	448.926	457.436	447.336	456.186	447.994
38.9274	441.879	437.718	451.002	464.867	303.605	325.167	316.722	338.115	279.081	289.41	277.874	274.344	535.967	524.888	531.344	537.031	416.353	411.483	408.592	416.901	255.782	271.172	272.763	288.573	302.365	303.512	300.839	300.182	38.9474	453.456	432.904	448.989	468.675	433.376	443.518	436.222	483.136	464.653	473.732	478.993	395.518	473.535	461.638	472.294	448.503	456.481	447.226	455.259	447.29
38.9669	440.622	437.521	450.653	464.844	303.53	324.265	316.344	337.893	278.78	288.902	277.268	273.823	535.51	524.338	530.539	536.419	416.119	411.028	408.028	416.325	255.605	271.094	272.213	288.019	301.652	302.968	300.399	299.291	38.9868	453.534	431.794	448.602	466.784	432.038	441.689	434.675	481.72	463.591	473.078	478.524	394.171	473.245	460.684	471.75	447.846	455.784	446.312	454.98	446.632
39.0063	439.629	436.5	450.01	463.484	302.737	323.645	316.173	337.173	278.161	288.234	276.736	273.674	534.338	523.577	530.046	535.751	415.535	410.447	407.378	416.014	255.249	270.337	271.703	287.782	301.589	302.324	299.789	299.384	39.0263	452.362	431.532	448.039	467.145	432.673	442.046	435.422	481.221	462.494	472.586	477.768	393.57	472.431	460.483	471.115	447.51	455.232	445.768	453.711	445.462
39.0457	438.402	436.061	449.515	463.205	302.285	323.384	315.707	336.528	277.599	287.574	276.308	273.291	533.912	522.651	529.253	535.265	414.939	409.991	406.389	415.286	255.092	269.683	270.993	287.726	301.311	301.966	299.219	299.014	39.0658	452.361	430.185	447.564	465.404	431.1	440.589	434.01	479.833	461.126	470.9	476.082	392.543	472.095	459.512	470.497	446.984	454.016	445.173	453.642	445.075
39.0852	438.009	435.133	448.521	462.661	301.621	322.945	314.637	336.108	277.189	287.019	275.708	272.375	533.607	521.548	528.208	534.199	414.017	409.337	405.911	414.876	254.66	269.464	270.446	287.159	300.641	301.611	299.055	298.301	39.1053	452.086	430.704	447.133	465.06	431.209	440.087	433.462	479.465	461.443	470.305	475.842	392.171	471.201	458.914	469.917	446.239	453.099	444.072	452.641	444.138
39.1246	437.759	434.691	447.532	462.023	301.289	322.593	314.534	335.896	276.33	286.463	275.367	271.809	532.346	521	527.693	533.357	413.391	408.924	405.124	413.961	253.987	269.196	269.84	286.54	300.199	300.909	298.553	297.371	39.1447	451.572	428.582	445.707	463.926	429.569	438.705	432.3	478.415	460.269	469.446	475.207	391.116	470.672	458.165	468.904	445.075	452.566	443.147	451.919	443.33
39.164	438.165	433.89	446.223	461.092	300.989	321.531	314.09	335.238	276.052	285.692	274.876	271.79	531.915	520.733	526.799	533.014	412.575	408.242	404.827	412.743	252.995	268.797	269.662	286.265	299.428	300.567	298.017	297.461	39.1842	450.491	429.554	446.095	464.368	429.253	439.548	432.77	477.963	460.309	469.587	474.175	390.691	470.52	457.614	467.863	444.617	451.639	442.528	450.887	442.453
39.2035	436.32	433.069	445.698	460.545	300.507	320.811	313.773	334.496	275.803	285.067	273.974	271.246	531.261	519.899	525.896	532.41	412.074	407.415	404.128	412.299	252.56	267.885	269.38	285.738	298.962	300.1	297.568	296.461	39.2237	450.06	428.368	445.095	462.775	427.619	437.722	431.146	477.358	458.821	468.406	472.568	389.541	469.371	456.668	467.683	444.085	450.61	441.709	450.48	442.187
39.2429	436.175	431.998	444.555	459.221	299.654	320.598	312.819	333.917	274.844	284.841	273.243	270.612	530.492	519.439	525.484	531.718	411.314	406.607	403.101	412.192	252.5	267.592	268.633	285.34	298.874	299.551	296.893	296.544	39.2632	449.511	426.863	444.387	462.199	428.254	437.15	430.88	476.481	457.474	467.487	472.27	389.062	469.246	456.487	467.274	443.726	450.434	440.878	449.759	441.56
39.2823	434.781	431.519	444.895	458.866	299.277	320.539	313.204	333.136	274.7	284.043	273.413	269.624	529.468	518.649	525.228	530.821	411.055	406.496	402.413	411.632	252.166	267.375	267.56	284.79	298.387	298.984	296.636	296.109	39.3026	449.021	426.317	443.302	460.991	426.721	436.138	429.876	475.381	456.931	466.616	470.815	388.122	468.756	455.862	466.824	442.848	449.928	440.485	448.816	440.837
39.3218	434.807	430.939	443.862	457.448	297.93	319.864	312.227	332.657	274.106	283.735	272.615	269.415	529.35	518.227	524.184	529.966	410.171	405.578	402.416	410.621	251.512	266.971	267.793	284.41	297.905	299.225	296.276	295.594	39.3421	446.808	426.194	441.778	460.658	426.653	436.011	428.414	474.48	456.392	465.754	470.727	387.299	467.797	455.034	465.817	442.694	449.23	439.496	447.84	440.497
39.3612	433.309	430.335	443.558	457.582	298.414	319.444	311.661	332.071	273.747	283.395	271.808	269.045	528.093	516.655	523.406	529.515	409.474	405.26	401.66	409.569	251.111	266.269	267.092	283.806	297.316	298.316	295.29	294.61	39.3816	446.895	424.656	441.427	459.526	425.312	434.958	427.702	473.97	455.601	464.661	469.585	386.257	467.035	454.068	465.353	441.883	448.138	438.819	447.541	439.639
39.4006	433.276	429.006	442.314	455.906	297.233	318.926	310.391	331.414	273.104	283.255	271.487	268.536	527.544	515.656	522.55	529.001	408.832	404.489	401.342	409.49	250.749	265.516	266.766	283.06	296.586	297.568	294.967	294.507	39.4211	445.654	424.781	441.516	458.942	425.004	434.831	427.6	473.516	455.018	463.983	469.18	385.921	466.092	453.555	465	441.081	447.315	438.402	447.507	438.688
39.4401	432.501	428.694	441.943	455.818	297.281	318.506	310.994	331.582	273.119	282.396	271.419	268.537	526.976	516.024	521.632	528.346	408.1	404.047	400.463	408.863	250.627	265.502	265.881	282.618	296.259	296.844	294.126	294.17	39.4605	445.735	423.616	440.668	458.513	423.687	433.333	426.941	472.758	454.063	463.225	468.204	385.137	465.906	453.169	463.997	440.76	446.632	437.802	446.805	437.731
39.4795	431.435	427.984	440.975	454.531	296.282	317.681	309.61	330.453	272.063	281.449	270.589	267.814	526.664	516.16	520.782	527.493	407.875	402.709	400.067	408.523	249.566	264.892	266.454	282.357	295.262	296.693	294.148	293.795	39.5	445.242	423.458	440.497	457.743	423.37	433.425	426.947	472.19	453.29	462.729	467.203	384.266	465.243	452.703	462.886	439.861	446.085	436.665	445.394	437.146
39.5189	430.833	427.844	440.25	454.337	296.684	317.544	309.429	330.413	271.872	281.748	270.411	267.145	525.672	514.799	520.505	527.04	407.723	402.671	399.468	407.574	249.797	263.934	265.424	282.163	294.933	296.206	293.699	293.078	39.5395	445.058	422.306	439.537	456.698	422.772	432.657	426.303	471.484	452.155	462.042	466.578	383.486	464.312	452.121	462.494	438.959	445.274	435.971	444.601	436.653
39.5584	429.923	426.855	439.184	452.826	295.8	316.555	308.361	329.73	270.644	281.387	269.465	266.547	524.673	513.847	519.352	525.819	406.724	401.933	398.595	406.548	248.718	264.215	265.089	281.471	294.564	295.768	293.184	292.717	39.5789	443.524	422.48	438.974	456.512	422.686	432.08	425.778	471.124	451.532	461.442	466.048	382.841	463.637	451.959	462.058	438.908	444.178	435.965	444.202	435.931
39.5978	429.432	425.812	438.879	452.692	295.733	316.101	308.371	329.414	270.554	280.21	269.548	266.011	524.379	513.401	519.343	525.274	406.527	401.681	397.561	405.825	248.554	263.688	264.722	281.027	293.657	295.319	292.796	291.959	39.6184	442.934	421.495	437.944	455.486	421.761	431.269	424.673	470.152	451.332	460.734	465.307	382.093	463.183	451.223	461.522	438.764	443.853	435.669	443.451	435.147
39.6372	429.117	424.7	437.509	451.474	294.782	315.152	307.244	328.409	269.455	279.751	268.449	265.734	524.01	513.256	517.856	524.308	406.129	400.822	397.265	406.041	247.645	263.173	264.078	280.267	293.824	294.969	292.511	291.639	39.6579	442.372	420.809	437.434	454.808	420.601	430.575	423.566	469.197	450.581	459.835	464.21	381.061	462.814	450.308	461.031	438.202	443.526	434.736	442.843	434.021
39.6767	427.794	425.001	437.492	450.938	295.011	315.1	307.768	327.992	270.031	279.608	268.023	265.023	523.339	511.731	517.908	523.674	404.92	400.543	396.215	404.862	247.596	262.426	263.69	280.321	293.511	294.22	292.161	290.873	39.6974	441.683	419.897	436.942	453.929	419.976	429.851	423.434	468.297	449.527	458.856	463.559	380.219	462.262	449.605	460.48	437.474	442.452	433.575	441.953	433.649
39.7161	427.163	423.489	436.835	449.964	293.94	314.328	306.496	327.269	268.366	279.037	267.179	264.391	522.941	511.466	516.933	523.22	404.333	399.58	396.047	404.538	247.324	262.628	263.301	279.691	292.83	293.947	291.467	290.682	39.7368	440.977	419.278	436.23	453.288	419.216	428.927	422.689	467.494	448.845	457.767	463.095	379.582	461.953	448.793	460.091	436.633	441.54	432.595	440.9	433.174
39.7555	426.644	423.09	436.257	449.802	293.74	314.578	306.267	326.754	268.721	278.39	267.684	263.935	520.845	509.953	516.172	523.438	403.372	399.615	396.084	404.178	246.407	262.047	263.179	279.102	292.379	293.514	290.849	290.357	39.7763	440.694	419.102	435.807	453.042	418.235	428.305	421.973	466.785	448.093	457.203	462.136	379.467	461.477	448.343	459.147	435.918	441.212	431.767	440.755	432.049
39.795	426.052	422.196	434.845	448.787	293.112	313.478	305.89	326.039	267.897	278.062	267.156	263.683	520.725	509.742	515.489	522.503	403.318	398.008	395.519	403.304	246.266	261.778	262.472	278.115	291.953	292.819	290.597	290.152	39.8158	440.576	418.009	434.763	451.921	417.54	427.524	421.623	465.991	447.175	456.728	461.629	379.18	460.833	447.844	458.963	435.714	441.016	431.215	440.407	431.556
39.8344	425.422	421.735	434.202	448.168	292.657	313.558	306.042	326.187	268.028	277.423	266.573	263.009	519.787	509.141	514.85	521.352	402.555	398.503	394.247	401.94	246.237	261.271	261.696	277.827	291.568	292.028	290.18	289.235	39.8553	438.911	417.48	433.306	450.96	417.631	427.173	420.946	465.647	446.466	456.043	461.091	378.069	460.365	447.6	458.892	435.452	440.032	430.651	439.262	430.934
39.8738	424.717	421.294	433.252	446.972	292.113	312.081	305.089	325.066	267.124	276.868	265.889	263.107	519.651	508.859	514.106	521.045	402.043	397.036	393.504	402.012	245.452	260.405	261.999	277.566	290.656	291.573	289.702	289.348	39.8947	438.621	416.286	432.897	450.069	416.755	426.313	420.488	464.96	445.571	455.175	459.769	376.956	459.51	447.058	457.585	434.94	439.137	430.25	438.49	430.084
39.9132	423.465	420.066	433.04	446.843	292.029	312.358	305.146	324.925	267.035	276.793	265.584	261.758	519.063	507.959	513.878	521.077	401.47	397.76	393.152	402.149	245.506	260.591	261.184	277.169	290.618	291.165	289.132	288.441	39.9342	438.633	416.284	432.78	450.407	416.252	426.163	420.09	465.226	445.062	454.368	459.277	376.316	458.46	445.98	457.156	434.542	438.769	429.735	437.82	429.411
39.9527	422.887	419.397	431.408	445.301	290.991	311.707	304.07	324.336	266.191	275.762	265.056	261.643	518.767	507.877	513.124	519.063	400.433	396.296	392.655	401.014	244.459	259.242	260.445	276.981	290.54	290.933	288.647	288.106	39.9737	438.433	414.684	432.16	448.912	415.042	425.019	419.002	464.165	443.802	453.751	458.287	375.765	457.877	445.167	456.684	433.559	437.795	428.616	437.735	429.018
39.9921	421.8	419.163	431.403	445.145	290.842	311.046	303.614	324.051	265.538	275.107	264.669	261.331	517.631	506.743	511.695	518.698	400.172	395.667	391.4	399.989	244.048	259.045	259.994	276.549	289.535	290.976	288.551	287.678	40.0132	436.814	414.72	431.017	448.467	415.095	424.876	418.598	462.798	443.31	452.927	457.488	375.007	457.541	444.987	456.213	433.402	437.15	428.1	436.932	428.077
40.0315	421.554	418.3	430.279	444.608	290.012	310.47	302.887	323.014	264.863	274.721	263.847	260.572	516.771	506.186	511.97	517.375	399.619	394.899	391.343	400.306	243.658	258.938	259.097	276.052	288.936	290.217	287.688	287.687	40.0526	436.349	413.509	430.048	446.891	414.266	423.619	418.004	462.747	442.427	452.215	456.978	374.147	457.511	444.151	455.787	432.349	435.965	427.311	436.047	427.185
40.071	421.315	418.061	430.359	443.94	290.448	310.266	303.191	322.513	264.898	274.098	263.692	259.713	515.884	505.408	509.889	517.159	398.93	394.409	390.641	399.952	243.434	258.322	258.972	275.08	288.523	289.606	286.995	286.593	40.0921	435.735	413.201	429.963	447.295	414.01	423.433	417.449	462.283	442.274	451.394	456.823	373.413	456.508	443.892	455.063	432.085	435.799	426.25	435.066	426.799
40.1104	420.668	416.517	428.949	442.152	289.414	309.547	302.132	321.841	263.809	273.49	263.012	259.343	515.64	505.436	509.867	516.681	398.07	393.905	391.001	398.09	242.483	257.906	258.348	274.486	288.7	289.292	286.832	286.36	40.1316	435.242	412.428	429.005	446.142	413.061	422.194	416.446	460.603	441.229	450.325	455.352	372.519	455.404	443.539	454.179	430.71	435.152	425.988	434.516	426.263
40.1498	420.135	416.017	429.846	442.838	288.78	309.674	301.828	321.705	263.76	273.719	262.643	258.981	514.665	504.495	509.73	516.588	397.375	394.059	389.394	398.017	242.35	257.331	257.866	274.03	288.031	288.591	286.408	286.236	40.1711	434.292	412.041	428.554	445.844	412.036	422.299	415.834	459.511	440.191	449.588	454.709	371.808	454.379	442.755	453.247	430.004	434.639	425.26	433.55	425.445
40.1893	419.713	414.984	428.116	441.365	288.406	308.744	300.626	321.121	263.085	273.067	261.609	258.555	514.486	503.138	508.881	515.06	396.354	393.123	389.36	397.384	241.977	256.882	257.935	273.538	287.44	288.442	285.882	285.721	40.2105	434.115	410.488	427.739	444.54	410.763	420.734	414.519	459.088	439.376	448.482	453.839	370.96	454.779	441.906	453.509	430.024	433.422	424.423	433.717	424.572
40.2287	418.118	414.954	427.62	440.909	287.97	308.358	300.658	320.651	263.089	272.239	261.462	258.467	512.941	502.256	508.054	514.922	395.891	392.393	388.143	396.772	241.959	256.309	257.471	272.936	286.94	287.624	285.639	284.841	40.25	432.534	410.927	427.523	444.658	410.988	420.765	414.768	459.238	439.348	448.546	453.404	370.534	454.041	441.734	452.508	429.12	432.712	423.855	432.977	423.72
40.2681	417.688	413.978	426.303	439.847	287.463	307.518	299.481	319.721	262.523	271.812	261.081	257.755	512.338	501.262	507.96	514.084	395.462	391.67	388.372	396.117	241.27	256.134	256.906	272.453	286.032	287.626	285.196	284.938	40.2895	432.632	409.676	426.504	443.302	409.67	419.266	413.514	458.332	437.638	447.554	452.028	369.973	453.149	440.531	451.2	429.013	432.189	422.912	432.292	423.511
40.3076	415.416	413.385	426.363	439.724	286.85	307.401	299.714	319.262	262.058	271.354	260.57	257.093	511.691	500.593	507.312	513.336	395.095	391.38	387.406	395.136	240.827	255.706	256.482	272.075	285.83	286.579	284.538	284.308	40.3289	430.797	409.607	425.687	442.496	409.322	419.771	413.657	457.931	437.845	446.455	451.604	369.373	452.665	440.708	451.156	428.404	431.488	422.453	431	422.571
40.347	415.417	412.536	425.096	437.859	286.209	306.121	299.146	318.724	260.945	270.888	260.271	256.613	511.782	500.398	506.296	511.657	394.681	390.46	386.849	394.632	240.248	254.839	255.698	271.495	285.298	286.715	284.241	284.041	40.3684	430.401	408.476	424.759	440.921	408.285	418.401	412.416	457.431	436.747	445.249	450.47	368.389	452.286	440.03	450.912	427.809	430.948	422.148	430.919	422.34
40.3864	415.49	411.755	425.298	438.723	286.077	305.729	298.871	317.85	261.077	270.17	259.678	256.117	511.232	499.808	505.128	511.715	393.881	390.394	385.964	394.851	240.017	254.315	255.225	271.084	284.776	285.662	283.43	283.44	40.4079	430.185	409.137	424.552	441.533	408.446	418.569	412.275	456.619	436.482	445.604	449.501	367.95	451.532	439.186	450.144	427.585	429.868	421.208	429.615	421.182
40.4259	414.869	411.125	423.887	437.093	285.089	305.424	298.163	317.45	260.499	269.567	259.264	255.896	510.148	499.368	504.802	510.693	393.182	389.749	385.649	394.096	239.534	253.605	255.291	270.499	285.002	285.601	283.64	283.001	40.4474	429.991	407.665	424.338	440.149	407.498	416.895	410.845	455.649	435.174	444.543	448.488	367.12	451.106	438.446	449.905	426.411	429.309	420.677	429.07	420.958
40.4653	413.818	411.152	423.896	436.697	285.235	305.31	298.197	317.335	260.613	269.574	259.011	255.359	509.401	498.712	504.478	510.35	391.697	388.746	384.402	393.217	238.951	253.444	254.59	270.036	284.21	284.918	282.496	282.603	40.4868	428.67	406.968	423.204	440.196	407.102	417.275	411.182	454.884	435.398	444.008	448.581	366.725	450.4	438.138	448.714	426.179	428.345	420.183	428.327	419.413
40.5047	413.673	409.902	422.761	435.241	284.447	304.545	296.885	316.894	259.751	268.956	258.542	254.92	508.449	497.443	503.595	509.869	392.389	387.625	384.411	392.171	238.14	253.3	254.664	269.784	283.853	284.51	281.945	281.65	40.5263	428.575	406.096	422.725	438.792	406.194	415.321	410.461	453.828	433.728	442.882	447.753	365.642	450.142	437.292	448.644	425.814	428.058	419.08	427.415	419.079
40.5442	412.771	409.934	422.182	435.617	284.456	304.315	297.675	316.14	259.044	268.045	257.752	254.458	508.046	497.355	503.117	509.262	391.559	387.35	383.528	391.984	237.945	252.506	254.237	269.241	283.212	283.688	281.632	281.228	40.5658	427.063	405.896	422.317	439.479	406.067	414.73	409.762	452.668	433.281	442.276	446.49	364.967	449.1	437.484	447.629	425.251	427.014	418.425	427.276	418.195
40.5836	412.298	408.963	420.804	434.118	283.481	303.147	296.365	315.394	258.371	268.238	257.087	253.755	507.247	496.524	503.095	508.823	390.781	386.491	383.398	390.986	237.412	251.802	253.487	269.062	282.557	283.985	281.52	281.275	40.6053	426.922	404.547	421.62	438.229	404.83	413.936	408.48	452.005	432.456	441.131	444.93	364.179	448.625	435.857	447.058	424.358	426.703	418.699	426.382	417.705
40.623	411.04	408.148	420.58	434.309	284.143	303.093	296.584	316.193	258.263	267.427	257.187	253.758	506.791	496.303	502.402	507.969	390.689	386.431	383.1	390.419	237.302	251.332	252.765	268.412	282.194	283.187	280.661	280.678	40.6447	425.519	404.462	421.191	438.222	404.976	414.484	408.55	452.191	431.96	441.35	445.167	363.584	447.598	435.836	446.736	423.554	425.283	417.336	425.151	417.074
40.6625	410.635	406.957	419.36	432.922	282.814	301.963	295.183	314.941	257.576	266.974	256.729	253.289	506.715	495.56	501.154	507.008	390.076	385.285	382.851	390.133	237.275	251.069	252.629	267.862	282.083	282.437	280.804	280.254	40.6842	425.751	403.221	419.653	436.272	403.694	412.666	407.503	451.01	430.845	440.643	444.014	363.298	447.712	434.675	446.107	423.353	424.768	416.392	424.928	417.025
40.7019	409.569	406.431	418.976	432.196	282.587	301.847	295.594	314.505	257.592	266.469	255.635	252.392	505.93	494.344	500.12	506.531	389.462	385.056	382.094	389.191	236.668	250.826	251.899	267.396	281.242	282.092	280.042	279.522	40.7237	425.014	403.254	419.463	437.047	404.085	413.693	407.674	450.619	430.668	439.828	443.765	362.357	446.524	435.307	445.261	423.249	424.039	415.633	424.238	415.858
40.7413	409.465	405.375	418.27	431.039	281.534	301.482	294.504	313.622	256.849	265.965	255.186	252.13	505.317	493.783	499.399	506.051	388.436	384.23	380.786	388.77	235.958	250.623	251.736	267.1	280.686	281.563	279.631	278.975	40.7632	424.877	401.767	418.234	435.007	402.792	412.059	406.36	449.584	429.214	438.526	442.099	361.598	446.399	434.137	445.104	422.366	423.669	415.598	423.263	415.198
40.7808	408.121	405.384	417.748	430.803	281.752	301.254	294.513	313.127	256.035	265.687	255.071	251.925	504.401	493.535	499.409	505.629	387.882	383.817	380.134	388.481	235.842	250.228	251.241	267.044	280.28	281.277	278.92	278.381	40.8026	423.138	401.734	417.401	435.079	402.605	411.746	405.846	449.026	429.079	437.578	441.683	360.782	445.461	433.937	445.15	421.723	423.635	414.822	422.946	413.779
40.8202	408.385	404.352	416.489	429.77	281.054	300.528	293.54	312.548	255.604	265.374	254.584	251.496	503.81	493.066	498.851	504.573	387.472	382.891	380.041	387.78	235.517	249.662	250.499	266.274	280.046	280.717	278.29	278.409	40.8421	422.888	401.077	417.061	434.262	401.661	410.096	404.453	448.207	428.032	436.422	441.051	359.447	444.842	433.007	443.978	420.341	422.025	413.626	423.168	414.048
40.8596	407.544	403.631	416.983	430.176	280.557	300.817	293.27	312.212	255.54	264.859	253.946	250.573	503.123	492.368	498.313	504.216	386.833	382.604	378.994	387.137	234.831	249.259	250.139	265.583	279.724	280.039	277.818	277.741	40.8816	421.574	400.579	416.262	433.937	401.258	410.499	404.908	447.473	427.745	436.257	441.105	359.15	444.903	432.614	443.147	420.174	422.116	413.575	421.625	412.765
40.8991	407.047	403.139	415.79	428.538	279.819	299.831	292.189	311.571	254.979	264.225	253.347	250.37	502.599	491.365	497.403	503.528	386.516	382.471	378.63	386.992	234.555	248.698	249.891	265.159	279.194	279.976	277.906	277.658	40.9211	421.587	399.256	415.706	432.689	400.488	409.176	404.027	446.318	427.294	435.793	440.21	359.017	444.438	431.966	442.812	419.468	421.154	412.721	421.362	412.564
40.9385	405.865	403.268	415.816	428.091	279.864	299.332	292.051	311.46	254.867	263.821	253.271	250.155	502.315	490.551	496.986	503.006	385.882	381.835	377.912	386.046	234.453	248.433	249.338	264.755	278.477	279.31	277.124	276.823	40.9605	420.708	399.651	415.491	433.012	400.878	409.57	403.263	446.371	426.724	435.138	440.057	358.077	443.468	431.553	442.668	419.465	421.453	411.639	420.476	412.032
40.9779	405.752	402.166	414.5	426.733	279.226	298.319	291.704	311.027	254.444	263.277	252.829	249.753	501.899	489.772	496.153	502.265	385.368	381.03	377.328	385.401	233.816	248.144	248.993	264.408	278.058	278.499	276.571	276.324	41	420.683	398.453	414.469	431.031	398.924	408.059	402.304	445.268	425.285	434.048	438.752	357.347	443.644	430.92	441.601	418.975	420.046	411.497	420.23	411.111
41.0174	404.743	400.661	414.04	426.545	278.995	298.14	291.068	310.381	254.193	262.608	252.529	249.284	500.84	489.419	495.449	501.536	384.769	380.374	377.116	384.722	233.148	247.416	248.327	263.956	277.415	278.091	276.075	275.568	41.0395	419.239	398.655	414.062	431.149	398.837	408.287	402.31	445.277	425.492	432.727	437.28	356.305	442.148	430.475	440.723	418.735	418.881	410.188	418.946	410.227
41.0568	404.317	399.954	412.931	425.08	278.263	297.602	290.154	309.584	253.204	262.516	252.072	248.388	500.257	489.12	495.155	500.908	384.115	379.339	376.799	384.206	232.843	246.993	247.827	263.378	276.948	277.642	275.467	275.064	41.0789	419.421	397.124	412.677	429.218	397.518	406.681	401.363	444.244	423.646	432.335	436.668	355.552	442.006	429.797	440.973	418.266	418.419	409.802	419.434	410.113
41.0962	403.624	399.646	412.293	424.907	278.066	297.169	290.276	309.271	252.367	262.203	251.58	247.929	499.499	488.393	494.427	500.601	383.625	379.121	375.971	383.774	232.524	246.749	247.335	262.663	276.675	277.075	275.009	274.855	41.1184	417.8	397.3	412.594	429.563	397.388	407.426	400.697	443.993	424.175	431.619	436.485	354.723	440.96	430.104	441.021	417.82	418.225	409.423	418.203	409.752
41.1356	403.053	398.738	411.126	424.366	277.413	296.816	289.998	308.948	252.038	261.357	251.037	247.924	498.75	487.44	493.408	499.78	383.077	378.777	375.256	382.664	232.009	246.298	246.96	262.11	276.433	276.857	274.656	274.472	41.1579	417.791	396.029	411.98	428.413	395.8	405.463	399.173	442.261	422.663	431.198	435.201	354.518	441.024	428.153	438.835	416.402	417.078	408.688	418.313	407.915
41.1751	402.095	398.474	411.136	423.719	277.101	296.402	289.359	308.403	251.844	261.096	250.533	247.437	498.245	486.852	493.026	498.787	382.541	378.093	374.46	382.332	231.501	245.89	246.647	261.97	275.969	276.671	274.183	274.116	41.1974	417.178	395.843	411.338	428.553	396.347	405.859	399.838	442.354	421.565	430.05	434.626	353.357	439.992	429.106	437.73	416.516	416.34	407.639	416.251	406.839
41.2145	401.64	397.816	409.941	422.617	276.354	295.837	288.477	307.89	251.309	260.327	249.926	246.692	497.923	486.324	492.408	498.276	381.862	377.941	373.638	381.928	231.169	245.242	246.141	261.712	275.765	276.213	273.572	273.614	41.2368	417.015	394.934	410.831	427.274	395.194	404.519	398.497	441.656	421.225	429.574	434.029	352.962	439.96	427.612	437.99	414.792	415.099	407.752	416.293	406.991
41.2539	401.185	397.075	408.778	421.717	275.664	295.154	287.705	307.411	250.809	259.416	249.205	246.26	497.202	485.712	492.031	497.506	380.955	377.533	373.377	381.325	230.812	244.665	245.65	261.035	275.547	275.671	273.001	272.734	41.2763	415.716	394.994	410.749	427.403	395.101	404.527	398.784	440.687	420.221	429.358	433.335	352.09	439.13	427.794	437.723	414.864	414.932	406.545	414.86	406.132
41.2934	399.972	396.12	409.296	421.561	275.451	294.478	287.572	307.015	250.541	259.517	248.666	246.257	496.451	485.239	491.723	496.986	380.106	376.806	373.163	381.099	230.224	244.488	245.209	260.421	274.821	275.292	272.543	272.058	41.3158	415.376	393.767	409.56	425.645	394.07	403.545	397.701	439.542	420.011	428.82	432.604	351.77	439.715	426.324	437.316	414.837	414.364	405.689	414.523	405.65
41.3328	399.728	395.458	408.258	420.353	274.427	293.956	287.102	306.655	249.894	259.274	248.158	245.631	496.137	484.646	490.797	496.679	379.694	376.224	372.338	380.224	229.716	244.123	245.035	260.272	274.607	275.051	272.176	271.926	41.3553	414.785	393.696	409.161	426.433	394.068	403.892	398.035	439.534	420.06	428.399	432.979	351.813	438.058	426.69	436.479	414.337	413.866	405.238	413.584	405.133
41.3722	398.884	395.652	407.388	420.429	274.303	293.46	287.044	306.005	249.415	258.452	247.738	244.945	495.259	483.724	490.443	495.782	379.366	375.421	371.621	379.697	229.534	243.735	244.76	259.979	274.153	274.456	271.761	271.35	41.3947	414.264	392.428	408.359	424.415	392.568	402.278	396.497	438.65	418.429	426.736	431.55	350.3	437.545	425.85	436.02	413.895	413.476	405.052	413.269	404.912
41.4117	397.994	394.366	407.124	419.641	273.947	292.851	286.508	305.217	249.2	257.975	247.459	244.912	494.844	483.202	489.888	495.065	378.446	374.512	371.512	379.369	229.33	243.408	244.441	259.388	273.497	273.884	271.491	271.102	41.4342	413.081	392.505	408.414	425.313	392.878	402.204	396.091	438.435	418.597	426.368	429.971	349.482	436.505	425.503	435.021	412.764	411.898	403.474	412.033	403.759
41.4511	396.877	393.415	406.623	418.871	273.63	292.254	285.823	305.103	248.845	257.541	247.143	244.591	494.081	482.748	489.441	494.836	377.347	374.44	370.721	378.696	228.723	242.732	243.878	259.143	272.889	273.462	271.022	270.741	41.4737	413.229	391.058	407.131	423.086	391.452	400.727	394.885	436.694	417.184	425.353	429.257	348.548	436.442	424.524	434.748	412.607	411.243	403.045	411.327	403.512
41.4905	396.6	392.371	405.313	417.55	272.874	291.398	284.79	304.301	247.822	257.089	246.542	244.15	493.423	481.722	488.512	494.517	376.936	373.684	370.312	378.082	228.281	242.343	243.465	258.847	272.371	272.985	270.405	270.424	41.5132	411.834	390.826	406.282	422.573	390.956	401.377	395.124	436.303	416.4	424.78	428.935	347.553	435.968	424.349	434.091	412.286	410.869	402.196	410.631	402.557
41.53	396.012	392.682	404.835	417.594	272.45	291.462	284.794	303.904	247.564	257.058	246.018	243.162	492.498	481.558	487.715	494.05	376.917	373.037	369.817	377.374	228.032	242.256	242.974	258.221	272.188	272.448	270.188	270.084	41.5526	411.325	389.647	405.68	421.33	389.721	399.96	393.622	434.973	415.392	424.063	427.825	347.432	435.231	423.863	433.591	411.424	409.882	401.712	409.368	401.69
41.5694	395.698	391.999	403.46	415.865	271.705	291.222	284.598	303.531	247.261	256.903	245.6	242.693	491.878	481.315	486.984	493.183	376.066	372.514	369.217	376.704	227.487	241.739	242.401	257.547	271.878	271.948	269.728	269.639	41.5921	410.676	389.604	404.734	422.318	390.038	400.209	393.588	435.545	414.792	423.935	427.153	347.179	434.096	422.826	432.83	411.378	409.468	401.325	409.158	400.905
41.6088	394.627	391.377	403.519	416.357	272.08	290.948	283.745	302.8	247.21	255.649	245.503	242.568	490.898	480.671	486.497	492.133	375.585	372.255	368.261	376.25	227.223	241.13	241.915	257.072	271.399	271.473	269.337	269.086	41.6316	410.349	388.084	403.877	420.914	388.427	398.438	392.752	433.865	414.008	423.197	426.506	346.173	434.354	422.278	432.509	411.012	408.859	400.737	409.342	400.739
41.6483	394.71	390.233	401.946	414.831	271.04	290.106	283.005	302.209	246.697	255.095	245.012	242.212	490.879	479.939	485.344	491.645	375.105	371.237	367.669	375.554	226.547	240.862	241.498	256.868	270.899	271.103	268.685	268.47	41.6711	409.138	387.63	403.796	419.238	388.431	398.118	392.228	433.395	413.458	422.04	426.062	345.656	433.248	422.153	432.513	410.102	408.693	399.31	408.29	399.739
41.6877	393.493	390.257	402.994	415.42	270.74	289.765	282.913	302.062	245.987	255.003	244.591	241.568	490.147	479.063	484.781	490.832	374.486	370.822	366.6	375.095	226.316	240.697	241.14	256.056	270.4	270.636	268.111	267.908	41.7105	408.656	386.606	403.215	418.322	387.29	397.052	391.307	432.727	412.771	421.461	425.11	344.926	433.045	421.5	431.756	409.492	407.983	398.725	407.35	399.766
41.7271	392.86	389.115	401.494	413.465	270.213	288.901	282.02	301.486	245.579	254.297	243.922	241.536	489.997	478.308	484.256	490.274	373.801	370.316	366.014	374.267	225.919	239.716	241.212	255.668	269.607	270.25	267.827	267.667	41.75	407.571	386.304	402.014	419.357	386.752	397.561	390.589	432.146	412.5	420.746	424.324	344.378	431.947	421.079	431.238	408.666	406.803	398.599	406.562	398.206
41.7666	391.688	388.788	401.06	413.18	269.864	288.847	282.033	301.046	245.354	254.034	243.61	241.016	489.396	477.608	484.334	489.838	373.654	369.617	365.949	373.987	225.242	239.373	240.336	255.285	269.574	269.888	267.309	267.324	41.7895	407.394	385.185	401.566	417.692	385.635	396.123	389.572	431.31	411.224	419.924	423.485	343.619	431.582	420.395	430.745	408.338	406.221	397.925	406.282	397.727
41.806	390.945	387.732	399.666	411.875	268.593	287.973	280.832	300.8	244.62	253.838	242.829	240.455	488.562	477.161	483.075	489.266	373.39	369.314	365.435	373.131	225.222	239.126	240.475	254.943	268.718	269.061	266.843	266.45	41.8289	407.169	385.937	401.69	418.786	386.03	396.192	389.416	430.291	411.071	419.07	423.12	343.042	431.136	419.914	430.166	408.447	406.013	397.105	405.675	397.581
41.8454	391.181	387.312	399.913	412.377	269.281	287.412	281.329	300.364	244.441	253.402	243.005	240.022	487.333	476.567	482.466	489.002	372.759	369.141	364.82	372.235	224.988	238.508	239.563	254.645	268.298	268.54	266.274	265.961	41.8684	406.989	384.635	400.482	416.479	385.042	394.599	388.652	429.648	410.176	418.112	422.667	342.134	430.748	419.029	429.444	407.805	405.129	396.322	405.069	397.292
41.8849	390.479	386.26	398.4	411.147	267.964	287.191	280.237	299.569	243.193	252.753	241.901	239.446	487.198	476.672	481.503	488.595	371.844	368.08	364.509	371.833	224.285	237.713	239.197	254.364	268.056	268.523	265.829	266.318	41.9079	405.083	385.329	399.963	416.664	385.06	393.946	388.275	429.037	409.243	417.7	421.403	341.27	429.957	418.6	428.728	407.101	404.178	395.686	404.234	396.477
41.9243	389.739	386.573	398.192	410.553	267.511	287.042	280.082	298.716	243.523	252.37	242.179	239.214	486.429	475.622	481.115	487.939	371.445	367.786	363.477	371.35	223.742	237.44	239.029	253.814	267.182	267.489	265.74	265.796	41.9474	404.889	383.543	399.534	414.85	383.838	393.103	387.365	428.652	408.484	416.409	420.707	340.753	429.961	418.145	428.128	406.747	403.163	395.157	403.724	395.528
41.9637	389.305	385.982	396.967	408.931	267.117	286.123	279.365	298.643	242.741	251.974	241.249	238.997	485.949	475.233	481.086	486.779	370.667	367.041	362.686	370.795	223.916	237.569	238.676	253.614	266.757	267.43	265.541	265.166	41.9868	404.14	383.484	399.655	415.053	383.375	393.514	386.588	428.366	407.925	416.244	419.912	340.272	429.23	417.87	427.553	406.554	402.412	394.437	403.013	395.153
42.0032	388.767	385.022	396.913	409.766	267.212	286.169	279.375	298.302	242.647	251.652	241.069	238.79	485.347	474.659	480.268	486.124	370.186	366.3	361.918	370.49	223.347	236.703	238.271	252.78	266.794	267.104	265.204	264.607	42.0263	404.271	382.26	398.825	414.122	382.556	392.476	385.566	427.784	407.049	415.64	419.134	339.527	428.455	417.334	427.027	405.884	401.917	394.062	402.364	394.985
42.0426	388.461	384.198	395.618	407.748	266.523	285.25	278.299	297.575	241.921	251.123	240.116	237.648	485.382	474.221	479.055	485.779	369.864	366.014	361.92	369.868	223.138	236.835	237.929	252.72	266.151	266.277	264.253	264.368	42.0658	402.96	381.877	398.067	414.039	382.004	391.704	385.36	427.567	406.682	415.268	418.698	339.29	427.846	416.801	427.028	405.38	401.345	393.749	401.498	393.879
42.082	387.462	383.992	395.784	408.181	266.453	285.71	277.873	297.031	241.773	250.458	240.377	237.387	484.183	472.544	478.687	484.735	368.958	365.041	361.175	369.37	222.605	235.91	237.051	252.5	265.583	266.39	263.746	263.528	42.1053	402.617	380.76	397.442	412.942	380.987	390.938	384.89	426.507	406.079	414.428	417.391	338.343	427.346	415.955	426.608	404.889	400.641	393.03	400.607	393.149
42.1215	386.908	382.953	394.607	407.018	265.31	284.672	277.379	296.171	241.172	249.815	240.064	237.103	484.65	472	478.547	485.508	368.207	364.969	360.957	368.443	222.583	235.623	237.035	251.496	265.527	265.738	263.828	263.474	42.1447	402.072	380.589	396.473	412.449	381.213	390.834	384.305	425.833	405.571	413.845	417.071	337.091	427.338	415.463	425.419	404.473	400.106	392.147	400.004	392.746
42.1609	385.915	382.906	394.342	406.784	265.294	284.225	277.494	296.436	240.836	249.731	239.597	237.31	483.658	472.206	477.494	484.078	368.251	364.445	359.413	368.406	222.108	235.622	236.641	250.99	265.049	265.247	263.177	262.979	42.1842	401.21	379.483	395.353	411.08	380.559	389.863	383.927	425.196	404.896	413.143	416.69	336.66	427.058	415.157	424.507	403.922	399.421	391.316	399.396	391.973
42.2003	385.095	381.866	393.083	405.065	264.128	283.514	276.435	295.284	239.931	249.26	239.376	236.241	482.915	470.962	476.574	482.837	367.082	362.816	360.006	367.423	221.534	235.284	236.118	250.455	263.856	264.949	262.344	262.495	42.2237	400.558	378.853	394.895	409.866	379.532	388.901	383.088	424.159	403.651	412.085	415.466	336.219	426.244	414.461	424.15	403.253	398.822	390.775	398.712	391.323
42.2397	384.968	381.2	393.346	405.292	264.467	283.709	276.222	294.72	240.379	249.336	238.912	235.523	481.291	470.599	476.326	482.368	366.713	363.235	358.72	366.907	221.031	234.543	235.684	250.261	263.347	264.289	262.115	261.906	42.2632	400.254	378.411	394.259	409.229	378.918	388.206	381.895	423.119	402.996	411.419	415.033	335.408	425.783	413.787	423.796	402.453	398.453	390.178	398.03	390.675
42.2792	384.55	380.214	392.66	403.644	263.41	282.756	275.161	293.932	239.456	248.746	238.022	235.11	481.15	470.224	475.545	481.925	366.151	362.498	358.967	365.932	220.695	234.128	235.246	249.966	263.395	264.333	261.21	261.831	42.3026	399.47	377.759	393.523	408.971	378.279	387.581	381.432	422.567	402.342	410.927	414.679	334.827	425.351	413.423	423.492	401.625	397.779	389.035	397.54	390.179
42.3186	383.555	379.974	391.863	404.573	263.713	282.219	275.08	294.02	239.081	248.124	237.839	235.316	480.645	469.754	474.802	481.732	365.74	362.301	358.23	365.377	220.299	233.745	234.58	249.445	263.044	263.831	261.158	261.107	42.3421	398.742	377.102	393.205	408.847	377.692	386.946	381.512	422.454	401.694	410.269	413.775	334.406	424.8	412.847	423.043	400.995	397.236	388.157	396.8	389.433
42.358	383.294	378.856	390.572	402.884	263.246	281.705	274.564	293.316	238.308	247.683	237.385	234.759	480.616	468.693	474.914	480.714	365.674	361.304	357.419	364.822	220.205	233.424	234.028	248.997	262.677	262.783	260.663	260.475	42.3816	398.784	376.059	392.202	407.639	376.96	385.952	380.863	421.453	401.042	408.859	412.484	333.759	424.473	411.961	422.102	400.265	396.735	387.754	395.954	388.502
42.3975	381.938	379.007	390.376	402.862	262.985	281.572	275.013	293.173	238.425	247.254	237.581	234.608	479.58	467.384	474.24	480.264	364.131	360.67	356.494	364.912	219.396	232.698	233.535	248.368	261.9	262.391	260.189	259.968	42.4211	397.146	376.226	391.395	407.275	376.958	386.277	380.094	420.653	399.992	408.147	411.675	333.112	423.764	411.587	421.478	399.928	396.353	387.265	395.381	387.68
42.4369	381.009	377.759	389.288	401.475	262.178	280.37	274.215	292.454	237.958	246.616	236.279	234.416	478.557	467.887	473.13	480.364	363.529	360.271	356.776	363.584	219.256	233.026	233.893	248.142	261.764	262.511	260.168	260.148	42.4605	397.19	375.179	390.97	405.468	375.755	385.103	379.096	420.083	399.498	407.64	411.334	332.037	423.62	410.733	420.892	399.463	395.885	387.111	394.993	387.177
42.4763	381.294	377.748	388.962	401.783	261.919	279.894	273.575	292.147	237.963	246.419	236.06	233.473	478.336	466.702	472.621	479.746	363.391	359.798	355.343	363.645	218.991	232.18	233.155	247.772	261.061	262.114	259.528	259.767	42.5	396.571	374.875	390.548	405.461	374.922	384.843	378.859	419.565	398.802	407.482	411.055	331.734	422.788	410.606	420.619	399.661	394.85	386.433	394.441	386.811
42.5158	380.417	376.955	387.931	400.318	261.384	279.447	272.824	291.067	237.049	245.938	235.613	233.116	478.142	467.011	472.513	479.099	362.936	358.33	355.398	362.788	218.353	232.331	233.056	247.081	260.761	261.492	259.577	258.93	42.5395	396.767	373.737	390.037	403.994	374.359	383.572	378.268	418.403	397.891	406.273	410.56	331.217	421.551	410.294	420.312	398.873	394.713	385.485	393.784	386.458
42.5552	379.326	376.738	388.306	400.377	261.195	279.565	272.273	291.259	236.703	245.312	235.388	232.661	477.044	465.475	471.651	477.492	362.373	358.826	354.372	362.495	218.344	231.386	232.299	247.05	260.054	261.095	258.839	258.697	42.5789	395.408	373.548	389.056	404.347	374.362	383.666	377.494	418.397	397.641	405.709	409.248	330.16	420.708	410.008	420.066	398.291	393.828	385.009	392.512	385.606
42.5946	379.089	375.605	386.796	398.93	260.413	278.518	272.11	290.65	236.422	245.191	235.183	231.954	477.043	465.359	471.659	477.744	361.614	358.304	354.608	362.103	217.885	230.993	232.007	246.563	259.688	260.402	258.828	258.317	42.6184	395.258	372.27	388.186	402.597	372.63	382.211	376.818	417.535	396.766	404.715	407.819	329.547	420.397	409.42	418.962	396.967	393.225	384.485	392.332	384.845
42.6341	378.342	375.128	387.288	399.226	260.919	278.293	272.148	290.114	236.469	245.25	234.306	232.32	475.739	464.854	470.544	476.915	361.624	357.877	353.154	361.392	217.414	230.721	231.246	246.497	259.355	260.074	257.979	257.502	42.6579	393.898	372.063	387.878	403.211	372.922	382.439	376.713	416.357	395.805	404.225	407.932	329.186	419.992	408.897	418.577	396.69	392.922	383.661	391.593	384.21
42.6735	378.067	374.313	385.688	397.906	260.093	277.593	271.136	289.727	235.4	244.401	233.762	231.606	475.625	464.279	469.44	476.148	361.026	356.724	353.153	360.63	216.948	230.634	231.236	245.617	258.902	259.572	257.752	257.168	42.6974	393.611	370.697	386.836	401.34	372.077	380.842	375.695	415.119	394.87	403.667	407.524	328.453	419.598	408.283	418.283	396.41	392.058	383.008	390.921	383.486
42.7129	377.33	374.149	386.229	398.535	259.571	277.976	271.134	289.043	235.54	243.911	234.048	230.838	474.571	463.515	469.495	475.922	359.977	356.418	352.183	359.936	216.356	230.184	230.59	245.144	258.632	259.183	257.164	256.969	42.7368	392.39	370.775	386.37	401.566	371.201	380.519	375.511	415.193	394.717	403.275	405.924	328.025	418.596	407.475	417.583	395.967	391.941	382.163	390.165	382.901
42.7524	376.755	372.781	384.972	396.523	258.845	276.788	269.954	288.507	234.594	243.472	233.157	230.722	474.726	463.171	468.914	475.002	359.142	355.607	351.821	359.487	216.129	229.411	231.03	244.761	258.279	259.107	256.672	256.936	42.7763	392.318	369.444	385.701	400.624	369.943	379.059	374.426	413.844	393.712	402.317	404.747	327.597	418.36	406.97	416.73	395.259	391.116	381.653	390.009	382.535
42.7918	376.045	372.857	384.996	396.742	258.738	276.901	270.245	288.807	234.274	242.849	232.67	230.662	473.978	462.626	468.183	474.847	359.051	355.277	351.047	359.116	215.832	228.908	229.865	244.543	257.438	258.092	256.224	255.964	42.8158	391.979	369.875	385.757	400.624	370.697	380.037	374.269	413.865	393.202	401.934	405.196	326.087	417.617	406.741	416.662	395.552	390.126	380.969	388.975	381.359
42.8312	375.695	371.594	383.507	395.347	257.542	276.1	269.086	287.661	233.819	242.543	232.173	230.046	472.86	462.178	467.166	474.18	358.142	354.337	350.578	358.284	215.4	228.934	229.92	243.858	256.605	258.046	255.876	255.696	42.8553	391.086	368.566	384.398	399.494	369.159	378.251	373.135	412.995	392.105	401.065	404.924	325.828	417.703	405.842	416.224	394.994	389.322	380.931	388.786	381.557
42.8707	374.358	371.62	382.777	395.156	257.759	275.632	269.311	287.059	233.897	242.173	231.688	229.388	472.645	460.719	467.034	473.208	357.788	354.227	350.152	357.964	215.326	228.445	229.152	243.915	256.651	257.603	255.415	255.149	42.8947	390.698	368.332	384.568	399.23	369.717	378.892	373.525	412.408	392.21	400.332	403.789	325.205	416.948	405.907	415.14	394.039	388.779	380.2	387.8	380.825
42.9101	374.233	370.597	381.991	393.75	256.882	275.23	268.237	286.402	233.075	241.692	231.164	229.145	472.705	460.99	466.349	472.737	356.699	353.092	349.706	356.84	214.915	228.16	228.998	243.337	256.641	257.662	254.912	255.231	42.9342	390.2	367.261	383.64	397.863	368.13	377.488	372.671	411.481	391.009	399.743	402.732	324.299	415.951	404.815	414.819	393.675	388.187	379.296	387.323	379.819
42.9495	373.382	370.369	381.689	393.801	257.224	274.657	268.33	285.859	233.013	241.095	230.864	228.841	471.508	459.899	466.234	472.344	356.268	352.827	348.838	356.567	214.299	227.513	228.551	242.901	255.85	256.587	254.27	254.706	42.9737	388.662	367.457	383.11	397.249	367.935	377.589	372.109	411.517	390.193	398.619	402.443	323.505	415.499	404.759	414.648	393.232	387.741	378.058	386.148	378.646
42.989	373.048	369.402	380.663	392.867	256.509	273.956	267.206	285.567	232.199	240.497	230.347	228.371	471.175	459.349	464.576	472.069	356.171	352.152	348.552	356.069	214.14	226.966	228.545	242.333	255.636	256.708	254.43	254.509	43.0132	388.963	366.453	381.979	395.976	367.237	375.612	371.093	410.566	389.528	398.587	401.015	323.863	415.343	404.45	414.451	393.272	387.047	377.738	385.71	379.089
43.0284	372.174	369.183	380.887	392.79	256.695	274.186	267.602	285.603	232.591	240.236	230.705	228.183	470.358	459.016	464.469	471.503	355.768	351.938	347.975	355.449	213.712	226.631	227.902	242.257	255.301	256.095	253.99	253.742	43.0526	387.487	366.365	382.413	396.421	366.698	376.292	370.788	409.821	389.447	397.499	401.176	322.987	414.696	404.231	413.815	392.073	386.396	377.4	385.442	379.229
43.0678	371.287	368.468	379.682	391.542	255.361	273.229	266.712	284.563	231.929	240.315	230.054	227.367	469.893	458.923	463.965	470.529	355.005	351.299	347.843	355.02	213.414	226.756	227.403	241.941	254.604	255.651	253.218	253.042	43.0921	387.287	364.984	381.205	395.254	365.624	375.002	369.192	409.221	388.526	396.406	400.026	321.692	414.724	403.446	412.734	391.668	385.624	376.498	384.897	377.347
43.1073	370.962	367.901	379.691	391.228	255.549	273.156	266.47	284.548	231.496	239.609	229.8	227.055	469.633	457.762	463.245	469.719	354.327	350.78	346.873	354.535	213.095	226.431	226.791	241.743	254.577	255.117	252.532	252.474	43.1316	385.574	365.043	381.006	395.415	366.048	374.876	369.638	409.416	388.706	396.876	399.643	321.422	413.548	403.49	412.024	391.156	385.893	376.195	384.362	376.428
43.1467	370.489	367.109	378.204	390.004	254.616	272.417	265.739	283.975	230.311	239.147	229.273	226.469	468.986	456.978	462.402	469.148	353.936	350.146	346.259	353.967	212.814	226.263	226.778	241.081	254.173	254.791	252.494	252.953	43.1711	385.782	363.596	379.66	394.144	364.386	373.528	368.475	408.374	387.56	395.155	398.824	320.289	412.626	402.364	411.707	390.593	384.502	375.753	384.098	376.147
43.1861	369.584	366.677	377.448	389.999	254.32	272.401	265.434	283.32	230.385	238.604	228.978	225.905	467.855	456.208	461.712	468.441	353.15	349.888	345.328	353.228	212.542	225.846	226.357	240.617	253.534	254.286	252.229	252.303	43.2105	385.63	363.44	379.477	394.325	364.921	374.173	368.556	407.885	386.919	395.15	398.26	320.388	412.312	402.308	411.857	390.885	383.884	375.169	383.616	376.064
43.2256	369.37	365.712	376.614	388.742	253.603	271.379	264.887	282.781	229.878	238.03	228.463	225.828	467.614	455.412	461.544	467.521	352.252	349.17	344.632	352.616	212.005	225.536	226.056	240.367	252.954	254.252	251.768	251.934	43.25	385.254	362.124	378.551	392.585	363.54	372.824	367.655	406.358	385.866	394.194	397.277	319.832	412.372	401.404	410.406	390.223	383.417	374.094	382.757	375.222
43.265	369.303	365.485	377.039	389.109	253.843	270.881	264.808	282.323	229.296	237.798	227.94	225.588	466.887	455.109	461.105	467.321	352.009	348.404	344.048	351.882	211.722	225.151	225.55	239.665	252.681	253.801	250.952	251.693	43.2895	384.264	362.571	378.413	393.854	363.776	372.699	367.439	406.457	385.269	393.901	396.777	318.88	411.267	400.342	410.027	388.816	382.823	374.352	382.514	374.293
43.3044	368.474	364.663	375.51	387.627	253.228	270.262	264.089	281.643	229.028	237.274	227.449	224.765	466.236	454.883	460.501	466.726	351.42	347.536	344.237	351.193	211.216	224.648	225.409	239.129	252.144	253.436	250.793	251.281	43.3289	383.788	360.764	377.335	391.977	362.361	371.619	366.246	404.833	384.724	392.706	395.464	318.497	410.776	400.569	410.381	388.593	381.482	373.223	381.589	373.782
43.3438	367.827	364.529	374.775	387.491	253.109	270.077	263.594	281.086	228.687	236.623	227.018	224.497	465.612	454.084	460.161	466.084	350.681	347.355	343.566	350.962	211.089	224.109	225.338	239.293	251.746	252.877	250.396	250.92	43.3684	382.445	361.568	377.001	391.242	362.624	371.392	365.932	404.994	384.314	392.569	395.793	317.556	410.412	399.674	409.726	389.006	381.241	372.871	380.046	373.275
43.3833	367.317	363.541	373.706	385.912	252.305	269.625	263.085	280.404	227.952	236.162	226.497	224.156	465.335	453.452	458.64	465.836	350.307	346.878	342.881	350.446	210.689	223.765	224.964	238.846	251.791	252.437	250.381	250.527	43.4079	382.355	360.22	375.981	389.824	360.957	369.793	364.494	403.143	383.005	391.324	394.305	317.14	409.946	399.139	408.816	387.429	380.515	371.378	379.943	372.571
43.4227	366.625	363.676	374.648	386.071	252.354	269.787	262.864	280.124	228.055	235.63	226.419	224.025	464.794	453.093	458.126	465.318	349.888	346.62	342.162	349.679	210.453	223.178	224.198	238.206	250.99	252.19	249.647	249.859	43.4474	381.033	359.59	376.093	389.69	360.85	370.601	364.987	403.701	382.582	391.116	393.62	316.385	408.711	398.784	407.577	387.331	379.725	371.013	378.709	371.885
43.4621	365.981	362.463	373.293	384.997	251.504	268.693	262.33	279.526	227.653	235.388	225.97	223.348	464.252	452.685	458.011	464.522	349.417	345.682	341.937	348.698	210.106	222.849	223.693	238.236	250.62	251.816	249.013	249.316	43.4868	381.109	358.745	374.634	388.253	359.584	368.743	363.785	402.556	381.761	390.232	392.965	315.788	408.83	398.394	407.875	386.807	379.491	370.772	378.652	371.655
43.5016	365.088	360.943	373.363	384.568	251.162	268.358	261.896	279.368	227.267	235.336	225.753	222.463	463.571	451.89	458.09	463.878	348.983	345.071	341.427	348.338	209.841	222.589	223.473	237.742	250.32	251.215	249.067	248.812	43.5263	380.049	358.919	374.872	388.903	360.003	369.764	363.661	402.143	381.583	389.704	392.576	315.195	408.419	397.789	406.992	385.881	378.838	369.757	378.009	370.719
43.541	364.868	360.536	371.993	383.568	250.384	268.152	261.25	278.779	226.755	234.543	225.446	222.316	463.071	451.034	457.489	463.608	348.237	344.695	340.947	348.144	209.666	222.038	223.231	237.059	249.793	250.745	248.891	248.3	43.5658	379.846	357.761	373.612	387.622	358.361	368.126	362.707	401.195	380.307	388.178	391.377	314.625	407.96	396.674	406.931	385.686	378.685	369.704	377.737	370.043
43.5804	364.529	360.371	371.322	382.851	250.013	267.754	260.982	278.257	226.345	234.162	225.05	222.507	462.878	450.437	456.676	462.902	347.465	344.047	340.432	347.631	209.057	221.651	222.988	236.663	249.279	250.509	248.448	247.942	43.6053	379.199	357.481	373.628	387.058	358.64	367.762	362.542	400.771	380.487	388.052	391.169	313.971	406.861	397.028	406.36	385.281	377.856	368.732	376.538	368.936
43.6199	363.391	359.728	371.079	382.4	249.833	267.04	260.674	278.11	226.197	234.194	224.61	222.019	462.301	450.058	456.065	462.192	346.631	343.13	339.689	346.739	208.461	221.634	222.747	236.253	248.809	250.293	247.856	247.596	43.6447	378.937	356.458	372.018	386.245	357.542	366.501	361.404	399.955	379.426	387.384	390.349	313.109	406.373	396.555	405.77	384.906	377.075	368.233	376.264	369.125
43.6593	362.687	358.476	369.533	381.568	249.006	266.383	260.039	277.565	225.938	233.685	223.975	221.211	461.554	449.559	454.992	461.928	345.828	342.336	339.277	345.899	208.092	221.342	222.186	236.218	248.622	249.723	247.094	247.278	43.6842	378.666	357.353	372.758	386.584	357.429	367.062	361.341	400.736	379.376	387.605	389.888	313.352	406.159	395.498	404.585	384.448	376.385	368.222	374.901	368.065
43.6987	362.118	358.72	369.383	381.236	248.824	266.051	260.02	277.058	225.557	233.529	223.418	221.079	461.124	448.972	454.425	461.3	345.505	341.967	338.788	345.92	207.897	220.578	221.522	236.101	248.25	248.853	246.751	247.006	43.7237	377.864	356.275	371.748	384.672	356.829	365.514	360.032	398.549	378.313	385.863	389.072	311.649	406.09	395.135	404.464	383.518	375.551	366.449	374.572	368.021
43.7382	361.737	357.87	368.512	380.173	248.245	265.293	259.347	276.738	224.65	232.933	222.738	220.942	460.262	448.412	454.201	460.79	345.207	341.472	338.512	345.555	207.785	220.304	221.295	235.395	247.99	248.868	246.469	246.688	43.7632	377.001	355.365	371.131	384.703	356.23	365.58	360.226	398.366	377.166	385.29	388.579	311.726	404.5	395.402	404.466	383.182	375.276	366.347	373.518	366.796
43.7776	360.456	357.559	368.107	379.711	247.884	265.26	258.666	276.328	224.035	232.239	222.46	220.494	459.433	447.583	453.663	460.035	344.647	341.497	337.915	344.675	207.512	220.104	220.921	235.141	247.496	248.82	246.235	245.781	43.8026	377.197	354.329	370.309	383.542	355.405	363.935	359.275	397.22	376.134	384.506	387.638	311.017	404.373	393.977	402.951	382.444	375.169	365.883	373.333	366.507
43.817	360.33	356.731	366.834	378.584	247.139	264.872	257.922	275.559	223.899	231.836	222.232	219.675	458.971	447.049	452.63	459.227	343.645	340.673	337.369	343.674	207.098	219.572	220.752	235.034	246.997	248.143	245.604	245.976	43.8421	375.733	354.428	369.262	383.976	355.55	364.614	358.703	397.341	376.679	385.456	387.563	310.378	403.311	394.384	403.252	382.32	374.006	365.678	372.511	365.931
43.8565	360.045	356.547	367.113	379.194	247.299	264.426	257.981	275.337	223.887	231.147	221.669	219.267	457.937	446.702	452.12	458.885	343.093	340.556	336.405	342.897	206.503	218.986	220.518	234.326	246.714	247.819	245.034	245.469	43.8816	375.173	353.061	368.516	382.443	354.262	362.547	358.233	395.799	375.488	383.342	386.969	309.568	403.717	393.007	402.796	381.454	373.588	364.666	372.487	365.055
43.8959	359.738	355.723	366.066	377.828	247.085	263.682	257.415	274.808	223.056	230.861	221.283	219.062	457.925	446.361	451.118	458.46	342.409	339.697	335.664	342.464	206.389	218.831	220.408	233.705	246.345	247.116	244.588	244.848	43.9211	374.563	353.145	368.666	382.034	354.186	362.822	358.737	395.485	374.939	382.63	385.892	308.923	402.576	392.094	401.758	380.523	372.767	363.557	371.389	364.346
43.9353	358.781	355.173	366.354	377.731	246.123	263.562	257.222	274.549	222.734	230.469	221.484	218.579	457.436	445.586	450.616	457.725	342.093	338.722	335.115	342.113	206.123	218.376	219.769	232.961	245.939	246.722	244.447	244.145	43.9605	374.331	351.804	367.407	380.307	352.877	361.433	357.407	394.394	373.754	381.444	385.348	308.201	402.293	391.386	400.665	380.398	371.786	363.374	371.334	363.58
43.9748	358.372	354.392	364.927	376.16	245.279	262.986	256.812	273.849	222.256	230.017	221.131	218.091	457.088	445.398	450.64	457.237	341.844	338.206	335.459	341.518	205.925	218.064	219.479	233.079	245.667	246.541	243.656	244.246	44	372.56	352.229	366.944	380.023	353	362.691	356.563	393.652	373.122	381.412	384.7	307.758	401.924	390.942	400.482	379.806	371.515	362.862	370.772	363.313
44.0142	357.499	353.966	365.105	376.298	245.242	262.962	256.308	273.259	222.213	229.563	220.337	217.53	456.505	445.051	449.98	455.997	341.246	338.096	334.051	340.828	205.216	217.665	218.917	232.972	245.063	246.131	243.209	243.386	44.0395	372.772	350.928	366.086	378.987	351.712	361.363	355.786	393.23	372.434	380.201	383.677	307.102	401.6	391.033	400.498	379.747	371.202	362.066	369.762	362.598
44.0536	357.197	353.115	364.123	375.387	244.545	262.303	255.405	272.734	221.96	229.298	219.709	217.773	456.027	444.578	449.012	455.584	340.357	337.596	333.945	340.592	204.52	217.414	218.891	232.602	244.801	245.612	243.165	243.176	44.0789	371.61	350.348	365.847	379.373	352.029	360.799	355.983	393.227	372.087	380.134	383.015	306.117	400.484	390.479	399.82	379.357	371.002	361.369	369.089	361.927
44.0931	356.308	353.021	363.622	375.54	244.336	261.652	255.402	272.588	221.72	228.901	219.805	217.1	454.783	443.501	448.685	454.933	339.642	337.116	332.907	340.177	204.49	217.035	218.27	232.246	244.256	245.143	242.353	243.208	44.1184	371.985	349.462	365.113	378.078	350.53	359.552	354.764	391.856	370.703	378.905	382.253	306.097	400.409	389.786	399.148	378.751	370.233	361.064	369.137	361.086
44.1325	355.716	352.493	362.126	374.23	243.874	260.743	254.486	272.073	220.873	228.297	219.136	216.532	454.708	442.546	448.065	454.135	339.263	336.382	332.319	339.489	204.342	216.81	218.143	231.743	244.031	244.289	242.448	242.94	44.1579	370.547	350.084	365.363	378.748	351.313	359.947	354.709	392.646	370.811	379.064	382.484	305.454	400.212	389.27	398.425	378.365	368.865	360.59	368.628	360.621
44.1719	355.102	352.438	362.714	374.246	243.655	260.997	254.982	271.67	220.693	227.982	218.84	216.285	453.938	441.666	447.564	453.652	338.611	336.109	331.79	338.865	204.021	216.515	217.596	231.27	243.561	244.238	241.632	242.737	44.1974	370.641	349.053	363.658	377.032	349.836	358.516	354.016	391.119	369.555	377.635	381.602	305.012	399.577	388.487	397.846	377.197	368.751	359.921	367.882	360.386
44.2114	354.239	351.316	361.304	372.612	242.423	260.481	253.986	270.971	219.948	228.017	218.22	215.842	452.981	441.574	446.951	453.714	338.401	335.308	331.663	338.263	203.723	215.962	217.015	231.14	243.208	243.956	241.735	242.008	44.2368	369.101	347.631	364.093	376.053	349.366	357.952	353.825	390.176	369.441	377.041	380.361	303.775	398.666	388.423	397.687	376.684	368.478	359.479	366.599	360.035
44.2508	353.889	351.06	361.336	373.494	242.942	259.82	254.06	270.801	220.346	227.087	217.837	215.56	451.916	440.698	446.715	452.964	337.562	335.056	331.328	337.326	203.32	215.59	216.247	230.535	242.334	243.474	241.246	241.401	44.2763	369.212	346.778	362.847	375.265	347.835	357.006	352.598	389.169	368.597	376.21	379.822	303.603	398.182	387.307	397.533	376.325	367.297	358.895	366.551	359.243
44.2902	353.74	350.473	360.335	372.029	241.948	259.305	253.244	269.939	219.494	227.222	217.791	215.097	451.779	440.541	445.592	452.519	337.027	334.251	330.348	337.329	202.839	215.282	216.698	230.297	242.136	243.265	240.525	241.634	44.3158	367.94	347.086	363.006	374.946	348.23	357.252	352.787	388.754	368.567	375.949	379.321	303.423	397.614	387.52	396.977	376.092	366.978	358.392	365.813	358.594
44.3297	352.405	349.967	360.279	371.482	242.257	259.376	253.385	270.154	218.995	226.246	216.997	214.762	451.478	439.88	445.059	452.249	335.943	334.319	329.337	336.325	202.7	214.78	215.925	230.047	241.841	242.855	240.228	240.975	44.3553	367.926	345.734	361.641	374.065	346.834	355.904	351.544	388.053	367.771	375.181	378.685	302.472	397.033	387.065	396.144	375.985	366.319	357.657	365.509	358.022
44.3691	352.426	348.692	358.684	370.332	241.411	258.447	252.056	269.831	217.994	225.807	216.428	214.466	450.974	439.984	444.083	451.802	336.341	333.284	329.16	336.69	202.184	214.549	216.099	229.596	241.637	242.509	239.9	240.483	44.3947	367.276	346.195	361.722	374.3	347.004	355.609	351.266	387.401	366.905	374.177	378.176	301.677	396.653	386.048	395.706	374.737	365.499	356.774	364.616	357.066
44.4085	351.219	348.73	359.715	370.882	241.576	258.497	251.948	268.998	218.579	225.415	216.09	213.95	450.184	438.603	444.112	450.823	335.118	333.015	328.65	336.065	202.035	213.961	215.387	229.306	241.039	241.877	239.171	240.288	44.4342	366.745	344.442	360.373	373.264	345.963	354.674	350.205	386.562	366.224	373.185	377.254	301.561	396.51	385.493	395.693	374.439	364.88	356.219	363.705	356.673
44.4479	350.754	348.169	358.154	369.398	240.575	257.142	251.109	268.105	217.79	224.967	215.519	213.632	450.463	438.563	442.605	450.567	334.12	332.545	328.256	335.154	201.732	213.683	215.539	228.918	240.719	241.869	239.361	239.62	44.4737	365.04	344.559	360.244	372.666	345.805	354.317	350.17	386.319	366.004	372.892	376.857	301.102	395.763	385.259	395.121	374.413	364.431	355.648	363.082	356.309
44.4874	350.286	346.622	357.992	368.938	240.27	257.796	251.376	267.931	217.369	224.745	216.097	213.114	449.379	437.356	443.052	449.769	334.493	331.863	327.167	334.604	201.351	213.635	215.214	228.458	240.192	240.964	238.682	239.525	44.5132	365.444	343.398	359.652	371.743	344.888	353.679	349.114	385.477	365.347	372.51	376.016	300.37	394.958	384.632	393.852	373.419	363.811	355.069	362.684	355.852
44.5268	349.576	345.963	356.98	367.634	239.493	256.906	250.946	267.351	216.554	224.233	215.124	213.07	449.121	436.819	442.113	448.481	334.09	331.239	327.149	334.02	200.945	213.321	214.529	228.35	239.796	241.206	238.145	238.889	44.5526	365.61	343.881	359.647	371.728	344.619	353.342	348.369	385.107	364.705	372.092	375.077	299.542	394.421	384.364	393.343	372.866	363.197	354.76	362.138	355.218
44.5662	348.982	346.142	357.442	368.159	240.011	256.407	250.391	267.233	216.842	224.63	214.937	213.034	448.184	436.651	442.251	448.429	333.456	331.365	326.164	333.313	200.451	212.786	214.273	227.718	239.388	240.946	238.011	238.167	44.5921	364.954	343.144	358.584	371.195	343.968	352.518	347.841	384.422	363.44	371.595	374.278	298.713	393.897	384.134	393.379	372.195	362.834	354.373	361.547	354.416
44.6057	348.562	344.974	356.007	366.743	239.055	255.801	249.475	266.152	216.043	223.329	214.505	212.26	447.712	436.033	440.626	447.591	332.821	329.234	326.257	333.151	200.481	212.665	213.841	227.333	239.247	240.213	237.643	238.049	44.6316	363.667	342.108	357.822	370.306	343.413	351.953	347.305	383.629	362.462	370.93	373.625	298.288	393.262	383.469	392.787	371.502	362.068	353.781	360.689	353.874
44.6451	347.865	344.871	355.438	366.766	239.076	256.402	249.82	266.197	216.125	223.227	214.504	211.964	447.519	435.617	440.369	447.618	332.806	329.76	325.321	332.559	199.831	212.093	212.944	226.849	238.618	239.574	237.342	237.825	44.6711	363.895	341.001	357.117	369.399	342.415	350.973	346.521	383.124	361.892	369.934	373.105	297.821	392.808	382.849	391.938	371.093	360.977	353.102	360.123	353.474
44.6845	347.113	343.944	353.645	365.349	238.198	255.396	249.194	265.198	215.705	222.529	213.616	211.693	447.276	434.522	439.588	446.049	332.425	328.668	325.004	331.58	199.809	211.776	213.315	226.57	237.964	239.539	237.369	237.442	44.7105	363.394	340.816	356.745	368.719	341.726	350.379	346.253	382.799	361.333	368.754	372.947	297.12	392.366	382.193	391.554	370.641	360.452	352.537	359.715	352.873
44.724	346.864	343.666	353.919	365.598	237.73	255.066	248.819	264.952	215.538	222.162	213.293	210.79	446.051	433.678	439.879	445.252	330.923	328.317	323.862	330.736	199.148	211.242	212.517	226.139	237.825	239.404	236.412	237.199	44.75	362.64	340.581	356.23	367.952	341.182	350.293	345.694	382.551	360.983	368.058	372.373	296.328	391.579	381.467	391.338	370.441	360.428	351.923	359.025	351.994
44.7634	346.597	342.305	353.38	364.21	237.37	254.09	248.24	263.973	214.952	221.732	212.933	210.413	445.417	433.546	438.132	445.053	330.816	327.658	324.01	330.336	199.057	211.091	212.961	225.757	237.533	238.723	236.35	236.862	44.7895	362.475	339.731	355.244	367.263	340.352	349.336	344.629	381.371	360.472	367.692	371.311	295.887	391.386	380.924	390.894	369.865	359.998	351.288	358.646	351.314
44.8028	345.613	342.227	353.207	364.648	237.339	254.498	248.344	264.542	214.864	221.377	212.972	210.497	444.501	432.717	439.207	444.662	330.539	327.362	323.009	329.998	198.572	210.689	212.046	225.862	237.344	238.197	236.148	236.305	44.8289	361.589	338.969	354.913	366.981	340.182	348.444	344.387	380.59	360.128	367.242	370.917	295.805	391.153	380.55	390.048	369.127	359.185	350.624	357.955	350.974
44.8423	345.429	341.622	351.797	363.095	236.633	253.619	247.023	263.358	213.916	221.333	212.026	210.056	444.302	432.638	436.953	444.127	330.112	326.766	322.832	329.537	198.582	210.306	212.027	225.029	236.625	237.837	235.875	235.857	44.8684	360.894	337.947	354.174	365.967	339.288	348.008	343.691	380.374	359.234	366.606	370.178	295.098	390.178	380.251	388.998	368.925	358.654	349.801	357.461	350.584
44.8817	344.763	341.2	352.133	363.469	236.825	253.408	246.999	263.721	213.613	220.708	212.284	209.681	443.355	431.367	437.449	443.642	329.203	326.673	321.849	329.344	198.219	209.936	211.43	224.415	236.175	237.622	235.319	235.547	44.9079	360.342	338.304	353.658	365.304	339.132	348.266	343.659	379.695	358.199	365.931	369.225	294.079	389.526	379.652	388.439	368.834	358.067	349.3	356.728	349.864
44.9211	344.167	340.32	350.683	361.719	236.184	252.61	246.263	263.135	213.004	220.403	211.821	209.319	443.381	431.845	436.749	443.815	329.138	325.796	322.059	328.553	198.081	209.905	211.508	224.123	236.244	237.172	235.035	235.128	44.9474	360.442	337.3	352.526	364.396	338.208	347.327	342.69	378.991	357.489	364.96	368.322	293.419	389.047	378.692	387.979	368.349	357.12	348.669	356.032	349.283
44.9606	343.313	339.965	351.302	362.057	236.052	252.548	246.873	262.221	213.374	220.415	211.199	209.262	442.289	430.484	435.947	441.758	328.223	325.759	321.191	328.276	197.978	209.444	210.997	224.009	235.832	236.839	234.658	234.444	44.9868	359.347	337.276	352.407	364.973	338.376	347.252	342.295	378.367	357.243	364.725	368.114	292.826	388.876	378.751	387.917	367.782	356.576	348.234	355.468	348.557
45	342.708	338.97	350.032	361.072	235.462	252.141	245.893	262.109	212.463	220.036	210.683	208.891	442.01	430.48	434.76	441.75	327.529	324.18	320.614	327.935	197.174	209.008	210.797	223.515	235.575	236.072	234.508	233.819	45.0263	359.295	335.822	351.22	363.894	337.134	345.904	341.333	377.774	356.357	364.226	367.608	292.143	388.491	378.078	387.523	366.736	356.216	347.674	355.104	347.962
45.0394	342.713	339.323	350.592	360.889	235.338	251.828	245.956	261.867	212.434	219.672	209.696	208.038	441.445	429.803	434.978	441.341	327.212	323.717	320.293	327.259	197.039	208.729	210.06	223.412	234.928	235.643	233.645	233.455	45.0658	357.419	335.794	350.966	363.898	336.567	345.766	340.708	377.265	356.358	363.48	366.911	291.837	387.363	377.602	386.328	366.328	355.83	346.954	354.139	346.778
45.0789	342.211	338.11	348.823	359.426	234.486	251.184	244.792	260.868	211.857	219.247	209.866	207.542	440.355	429.335	434.401	440.72	326.957	323.278	319.688	326.908	196.538	208.622	210.076	223.175	234.835	236.25	233.829	233.477	45.1053	357.229	334.158	350.224	362.734	335.573	344.32	339.208	376.456	354.939	362.644	365.774	291.489	387.076	376.762	386.204	365.995	355.101	346.329	353.524	347.045
45.1183	341.055	337.639	349.172	360.121	234.317	251.12	244.736	261.032	212.18	218.777	210.122	207.884	440.593	428.646	434.453	440.079	326.684	323.429	318.824	326.513	196.606	208.281	209.253	222.523	234.246	235.472	233.324	233.204	45.1447	356.531	334.613	350.12	362.423	335.784	344.864	339.97	375.973	355.253	362.352	366.104	291.22	386.36	376.338	385.75	365.629	354.664	345.869	353.022	346.211
45.1577	340.597	337.349	347.837	358.594	233.52	250.465	244.102	260.334	210.99	218.465	209.127	207.275	439.778	427.828	432.77	439.716	325.199	322.558	318.289	325.644	196.1	207.769	209.286	222.259	233.989	235.4	232.768	233.1	45.1842	356.112	333.551	349.482	361.041	334.222	343.129	338.136	375.085	354.105	361.33	365.05	290.391	386.021	375.79	385.367	365.331	354.316	346.076	352.698	345.213
45.1972	340.139	336.794	347.237	358.872	233.467	249.95	243.832	259.781	210.461	218.027	209.12	206.704	438.901	427.605	432.375	439.031	324.433	322.391	318.014	324.873	195.788	207.517	208.684	221.871	233.403	234.519	232.676	232.361	45.2237	355.293	333.078	348.583	361.135	334.689	343.402	338.016	374.885	353.47	360.789	364.488	290.112	385.324	375.358	385.207	365.101	353.535	345.194	351.813	345.109
45.2366	339.329	336.073	346.361	357.478	232.741	249.041	243.126	259.176	210.054	217.514	208.403	206.464	438.354	427.295	431.417	438.219	324.231	321.177	317.534	324.081	195.25	207.347	208.816	221.829	233.189	234.338	232.071	232.409	45.2632	354.974	331.718	347.696	359.601	333.666	341.888	337.015	373.87	353.214	360.341	363.773	289.271	384.922	374.174	384.324	364.197	352.676	344.334	352.007	344.482
45.276	338.972	335.831	346.688	357.55	233.161	249.309	242.834	259.175	210.483	217.432	208.238	205.629	437.837	426.827	431.816	437.471	323.646	320.911	316.888	323.55	194.905	206.753	208.212	221.236	233.157	233.596	231.417	231.734	45.3026	354.667	332.389	347.644	359.785	333.766	342.778	337.278	373.785	352.705	360.019	363.69	288.517	384.107	374.121	383.658	363.438	352.325	343.155	350.372	343.54
45.3155	338.249	334.756	345.534	355.925	232.085	248.712	242.243	258.28	209.847	216.638	207.606	205.771	437.232	426.487	430.859	437.315	323.214	319.932	316.731	323.039	194.874	206.992	208.327	221.038	232.435	233.306	231.461	231.285	45.3421	354.317	330.812	346.562	358.216	332.619	341.267	336.48	372.451	351.573	358.62	362.535	287.758	384.081	373.9	383.015	362.97	351.599	343.261	350.125	343.434
45.3549	337.736	334.15	345.782	356.657	232.128	248.584	242.827	258.469	209.924	216.509	207.488	205.213	436.337	425.418	430.169	436.679	322.508	319.586	315.812	322.439	194.418	206.224	207.651	220.839	231.971	232.655	231.022	230.729	45.3816	353.223	330.586	345.823	358.443	332.806	340.602	335.861	371.776	350.88	358.084	362.275	287.43	383.43	373.67	382.907	363.002	351.229	343.072	349.664	343.134
45.3943	336.898	333.491	344.354	355.097	231.235	247.569	242.038	257.657	209.143	215.759	207.043	204.391	435.624	425.229	429.232	436.057	322.335	318.797	315.389	321.744	194.22	205.96	207.437	220.827	231.829	232.399	230.13	231.036	45.4211	352.909	329.552	344.556	357.027	331.669	339.138	335.052	371.451	350.622	357.216	361.689	287.311	383.316	372.625	381.699	361.758	350.389	342.219	349.081	342.066
45.4338	336.154	333.52	344.8	355.3	231.204	247.383	241.465	257.582	209.024	215.572	206.6	203.968	435.004	424.483	429.4	435.252	321.679	318.943	314.459	321.319	193.986	205.241	206.911	220.376	231.16	232.142	229.959	230.133	45.4605	351.943	329.832	345.215	356.993	331.844	340.029	335.14	370.703	350.032	356.845	360.793	286.094	381.844	372.251	380.999	360.932	349.415	340.787	347.777	341.228
45.4732	335.686	332.359	343.604	354.156	230.74	246.782	240.963	256.873	208.263	215.071	206.557	203.992	434.667	424.415	428.71	435.017	321.435	318.137	314.378	320.739	193.419	205.128	206.642	220.071	231.066	231.927	229.406	229.974	45.5	351.473	329.133	343.701	355.507	330.42	338.324	334.134	369.719	349.281	356.157	359.435	285.559	381.98	371.338	380.598	361.098	348.296	341.021	347.457	340.727
45.5126	334.962	332.586	343.482	354.33	231.143	247.026	241.13	256.767	208.128	214.817	206.225	203.892	433.774	422.923	427.665	434.335	320.712	317.9	313.795	320.422	193.413	204.898	206.329	219.879	230.725	231.308	228.993	229.737	45.5395	351.132	328.562	343.318	355.956	329.87	338.647	333.654	369.364	348.309	356.303	359.218	284.865	380.648	370.942	380.316	360.167	347.859	339.798	347.281	340.196
45.5521	334.756	331.572	342.126	352.895	230.106	246.053	240.03	256.162	207.647	214.293	205.684	203.373	433.517	422.407	426.733	433.638	320.127	317.505	313.476	320.151	193.014	204.464	205.916	219.296	229.997	231.193	228.975	229.835	45.5789	350.77	327.495	342.814	354.818	329.436	337.304	332.444	368.478	347.41	355.618	358.441	284.262	380.428	370.92	379.848	359.816	347.584	339.983	346.383	339.494
45.5915	333.607	331.505	341.705	353.206	229.74	245.475	239.774	255.901	207.236	214.033	205.625	203.145	432.714	421.942	426.18	432.967	319.371	317.036	312.607	319.613	192.658	204.275	205.5	218.976	229.811	230.789	228.587	229.497	45.6184	350.324	327.812	342.948	354.544	329.02	337.482	332.576	368.062	347.177	354.146	357.704	284.05	379.766	370.387	379.119	359.336	346.984	338.655	344.91	338.669
45.6309	333.4	330.3	340.752	351.972	228.942	245.339	239.401	255.285	206.803	213.584	205.13	202.689	432.107	421.491	425.83	432.365	318.693	316.279	312.095	319.008	192.164	203.919	205.249	218.877	229.466	230.93	228.407	229.046	45.6579	350.124	326.781	342.165	353.27	328.143	336.242	331.562	367.324	346.251	353.473	357.032	283.787	379.755	369.207	378.893	359.255	346.771	338.835	345.535	338.676
45.6703	333.021	330.721	341.003	351.891	229.378	245.466	238.95	254.655	206.406	213.123	204.751	202.14	431.194	420.517	425.29	432.113	318.267	315.717	311.687	317.971	191.617	203.393	205.117	218.494	229.187	230.228	228.026	228.296	45.6974	349.137	326.358	341.25	353.906	328.061	336.444	331.621	367.5	346.256	353.152	356.735	282.778	378.963	369.124	378.226	358.232	346.067	338.476	344.77	338.151
45.7098	332.588	329.686	339.75	350.69	228.59	244.806	238.355	254.16	205.808	212.87	204.139	201.615	430.847	419.851	424.378	431.469	317.799	315.208	311.055	317.47	191.398	203.254	204.769	217.585	229.205	229.621	227.387	228.13	45.7368	348.647	325.358	340.27	352.578	327.133	334.891	330.074	365.936	345.523	352.048	355.726	282.581	378.582	368.145	378.159	358.631	345.623	338.199	344.132	337.88
45.7492	332.093	328.956	339.541	350.3	227.672	244.428	238.617	254.166	205.821	212.51	203.69	201.401	430.322	419.618	423.88	430.818	317.003	314.214	310.346	317.084	191.11	202.838	203.939	217.078	228.422	228.932	226.964	227.978	45.7763	348.153	325.775	341.379	352.953	327.52	336.106	331.159	366.964	345.707	352.168	355.706	282.004	378.072	368.037	376.171	357.19	345.097	336.739	343.127	336.731
45.7886	331.495	328.088	338.325	349.008	227.009	243.74	237.92	253.086	205.203	211.92	203.482	201.268	429.864	419.378	423.38	429.832	317.097	313.61	309.704	316.656	190.912	202.424	203.212	216.639	228.063	228.739	227.12	227.894	45.8158	347.582	324.744	340.476	351.291	325.617	334.331	329.711	365.816	344.611	351.093	354.34	281.503	377.514	367.276	376.723	356.786	344.208	336.338	343.226	336.321
45.8281	331.632	328.192	338.29	348.983	226.787	243.303	237.689	252.425	204.955	211.088	203.215	200.811	429.266	418.639	423.191	429.601	316.633	313.52	309.132	316.358	190.605	202.085	202.892	216.347	227.632	228.696	226.505	227.137	45.8553	346.452	324.405	339.727	351.336	326.625	334.772	329.546	365.034	343.722	350.672	354.201	281.251	376.925	367.637	376.12	356.387	343.704	335.345	342.174	335.187
45.8675	330.712	327.157	336.738	348.003	226.418	242.651	237.113	252.195	204.474	210.879	202.828	200.268	428.497	418.281	422.813	429.243	315.784	312.569	308.937	315.791	190.303	201.669	202.87	216.007	227.073	228.812	225.823	226.446	45.8947	346.221	323.563	338.09	349.662	324.991	333.137	328.401	364.156	342.96	350.487	353.045	280.746	376.526	366.612	375.342	355.915	342.888	335.522	342.138	335.254
45.9069	329.554	326.406	335.898	347.446	226.31	242.284	236.54	251.815	203.778	210.693	202.574	200.285	427.573	417.837	422.065	428.231	315.056	312.023	308.17	315.432	190.134	201.373	202.744	216.015	226.838	228.368	225.675	226.201	45.9342	345.696	323.543	338.432	350.074	324.92	333.484	328.783	363.54	342.46	350.012	353.717	279.782	375.618	366.217	375.786	355.064	342.617	334.972	341.145	334.937
45.9464	329.089	325.785	335.848	346.559	225.773	242.127	235.758	251.438	203.587	210.225	202.119	199.827	427.189	416.945	421.042	427.704	314.638	311.809	307.54	314.846	189.796	201.014	202.514	216.162	226.465	227.515	225.383	225.817	45.9737	345.307	322.57	337.337	348.924	323.818	331.588	327.319	362.419	341.574	348.896	352.661	278.816	375.589	365.858	374.323	354.319	342.115	333.808	341.284	334.46
45.9858	328.761	325.144	335.405	345.794	225.245	241.883	235.259	251.095	203.448	209.763	201.529	199.045	427.022	416.331	420.474	427.244	314.328	311.373	307.418	313.936	189.587	200.666	202.318	215.248	226.266	227.657	225.105	225.639	46.0132	344.638	322.669	337.357	348.528	324.3	332.452	327.49	362.966	341.099	348.119	352.405	278.633	374.739	365.108	374.317	354.734	340.839	333.337	339.856	333.496
46.0252	327.905	324.597	334.725	345.886	225.014	241.31	235.552	250.834	202.969	209.426	201.16	198.934	426.352	416.017	420.334	426.511	313.506	311.259	307.002	313.444	189.45	200.586	201.848	214.454	225.925	227.162	224.633	225.039	46.0526	344.489	321.388	336.153	347.154	322.878	330.453	326.168	361.578	340.021	347.114	351.111	278.021	374.376	364.43	373.893	353.871	341.286	332.853	340.017	333.05
46.0647	327.359	323.881	334.122	345.173	224.616	240.859	235.261	250.476	202.842	209.099	200.884	198.447	425.719	415.721	419.524	425.995	313.301	310.403	307.014	313.21	188.903	200.425	201.509	214.294	225.41	226.263	223.837	224.511	46.0921	343.77	321.68	335.881	347.17	323.243	330.846	326.25	361.35	340.265	347.19	350.435	277.039	372.509	364.586	373.101	353.588	340.127	331.824	338.979	332.404
46.1041	327.012	323.97	333.935	344.737	224.592	240.772	234.599	249.867	202.653	208.743	200.798	197.861	425.144	414.964	418.885	425.233	312.671	309.798	306.309	312.812	188.575	199.913	201.289	213.979	225.137	225.95	223.405	224.112	46.1316	343.805	320.375	334.8	345.758	321.928	329.864	325.13	359.913	339.3	346.877	349.765	277.286	372.822	363.388	372.85	353.241	339.154	331.569	339.056	331.645
46.1435	326.556	323.354	332.861	343.724	224.001	240.086	233.633	249.211	201.722	208.454	200.224	197.403	424.945	414.31	418.337	424.102	311.549	308.898	305.639	311.875	188.397	199.458	200.892	213.668	224.623	225.734	223.669	224.105	46.1711	342.11	320.221	335.031	346.32	322.151	330.043	325.292	360.594	339.163	346.054	349.118	276.238	371.954	362.945	372.527	352.355	338.984	331.294	337.634	331.104
46.183	325.856	322.299	332.736	343.664	223.962	239.978	233.696	248.952	201.494	207.76	199.46	197.304	423.783	413.631	417.873	423.716	311.079	308.418	304.837	311.59	188	199.097	200.285	213.373	224.497	225.238	223.278	223.381	46.2105	341.958	319.109	334.017	344.918	320.736	328.481	324.259	358.993	337.991	345.013	348.67	275.904	371.781	362.252	371.446	352.258	338.001	330.582	337.461	330.275
46.2224	325.468	321.825	331.847	342.512	223.166	239.038	233.321	248.575	201.286	207.713	199.098	197.216	423.087	413.233	417.061	423.476	311.378	308.242	304.569	311.288	187.817	199.013	200.238	212.985	224.589	225.036	222.615	223.315	46.25	341.007	319.117	333.507	345.152	320.887	328.78	324.053	358.518	336.998	344.594	348.213	275.259	371.059	362.166	370.879	351.222	337.579	330.053	336.794	329.958
46.2618	324.539	321.477	331.893	342.964	222.988	239.146	233.316	248.149	201.105	207.481	199.216	197.151	423.007	412.709	417.023	422.561	310.732	307.595	303.826	310.945	187.526	198.646	199.546	212.454	223.772	224.322	221.876	222.748	46.2895	341.273	318.134	332.786	343.799	319.797	327.291	323.005	357.822	336.659	343.585	347.669	274.845	370.424	361.141	370.531	351.184	337.23	329.773	336.525	329.262
46.3013	324.406	320.612	330.634	341.763	221.923	238.511	232.59	247.549	200.406	206.977	198.844	196.392	422.781	412.202	415.971	422.423	309.947	306.668	303.445	310.418	187.121	198.487	199.465	212.535	223.546	224.237	221.694	222.433	46.3289	339.752	317.774	332.245	343.8	319.822	327.918	322.322	357.197	336.476	343.285	346.942	274.913	369.99	361.016	370.109	351.349	336.991	328.86	335.656	328.949
46.3407	323.57	320.468	330.62	341.349	222.115	238.177	232.373	247.564	200.135	206.777	198.636	195.711	422.139	411.388	415.659	422.089	309.387	306.684	302.584	309.508	187.139	198.249	199.64	211.966	223.172	223.677	221.18	221.925	46.3684	339.753	316.959	331.232	342.32	318.702	326.706	321.828	356.849	335.321	342.376	346.016	274.156	369.677	360.648	369.53	350.884	336.369	328.001	335.57	328.57
46.3801	323.002	319.511	329.319	340.4	221.255	237.373	231.326	246.61	199.69	206.451	197.952	195.298	421.37	410.99	414.778	421.441	308.735	306.165	302.316	308.714	186.649	197.257	198.941	211.583	222.65	223.569	221.696	222.313	46.4079	339.46	316.79	331.98	343.371	319.474	326.92	321.836	356.461	335.054	341.674	345.495	273.165	369.442	360.088	368.536	349.543	335.285	327.084	334.397	328.035
46.4196	322.725	319.359	329.412	340.499	221.451	237.399	231.652	246.698	199.353	205.552	197.682	195.287	420.487	409.978	414.167	420.579	308.081	305.597	301.615	308.143	186.537	196.857	198.405	211.492	221.984	222.524	221.127	221.73	46.4474	338.979	315.491	330.652	341.877	317.837	325.524	320.841	355.652	334.153	341.669	344.839	272.584	369.097	358.803	368.121	349.107	335.031	326.741	333.663	327.291
46.459	322.219	318.522	328.076	339.301	220.601	236.661	230.886	246.168	198.923	205.161	197.365	195.208	420.1	409.67	413.547	420.12	307.579	305.133	301.551	308.182	185.915	197.216	198.347	211.09	222.077	223.277	220.728	221.475	46.4868	337.941	316.219	331.192	342.107	318.252	326.232	320.943	355.431	334.237	341.208	344.188	272.203	368.869	358.66	367.319	348.814	334.441	326.593	333.284	326.595
46.4984	321.707	318.017	328.196	339.193	220.592	236.108	230.486	245.992	198.693	204.661	196.988	194.499	418.987	408.37	413.344	419.069	307.366	304.454	300.56	307.276	185.477	196.73	197.882	210.767	221.892	222.521	220.217	220.804	46.5263	337.61	314.763	329.745	340.669	316.288	324.407	319.709	353.815	332.779	340.329	343.464	271.724	367.876	358.378	367.231	347.837	333.462	326.139	332.991	325.882
46.5379	321.138	317.227	327.262	338.598	220.19	235.428	229.52	245.19	198.052	204.728	196.263	194.002	418.749	408.568	412.705	418.566	306.903	303.816	300.1	306.929	184.945	196.235	197.806	210.326	221.077	222.135	220.072	220.08	46.5658	336.912	314.892	329.469	340.781	316.667	324.801	319.712	354.247	332.476	340.139	342.865	271.062	367.011	358.302	366.925	347.302	333.327	325.586	332.037	325.253
46.5773	320.102	317.375	327.673	338.335	220.187	235.687	229.892	245.487	198.158	204.133	196.188	193.567	418.25	408.392	412.064	418.364	306.244	303.221	299.172	305.992	184.715	195.79	196.942	209.889	220.715	221.958	219.591	219.582	46.6053	336.847	313.776	328.068	339.377	315.35	323.251	318.633	353.151	332.091	338.817	342.462	271.046	366.618	357.549	366.188	347.048	332.838	324.659	332.149	325.401
46.6167	319.8	316.315	326.706	337.071	219.734	234.955	229.216	244.88	197.253	203.66	195.915	193.617	418.809	408.119	411.271	417.847	306.263	302.25	299.84	305.749	184.436	195.528	196.928	209.485	220.552	221.253	219.443	219.725	46.6447	335.622	314.377	328.446	339.852	316.27	324.39	319.201	353.273	331.896	338.816	341.551	270.155	365.593	357.018	365.363	347.021	332.153	323.746	330.972	324.463
46.6562	319.62	316.585	326.403	336.795	219.052	234.995	228.979	244.132	197.419	203.406	196.073	193.147	417.412	406.749	411.225	417.809	305.074	302.559	298.606	305.337	184.391	195.37	196.601	209.367	220.151	221.027	219.242	219.156	46.6842	335.211	313.022	327.242	338.016	314.611	322.498	317.588	351.995	330.71	337.971	340.76	269.23	365.414	356.796	364.753	346.484	331.422	323.162	330.596	324
46.6956	319.362	315.873	325.611	335.859	217.981	234.406	228.182	243.192	196.725	203.084	195.176	192.68	417	406.538	410.337	417.046	304.832	302.078	298.149	304.986	183.641	194.894	196.425	209.053	219.904	220.508	218.779	218.718	46.7237	334.076	312.631	326.632	337.753	314.393	322.317	316.992	351.294	330.062	336.973	340.346	268.989	364.817	355.971	364.715	346.035	330.884	322.793	330.137	323.269
46.735	318.505	315.04	324.855	336.196	218.708	234.148	228.172	243.598	196.373	202.322	194.527	192.215	416.141	405.085	409.292	416.312	304.236	301.541	296.929	303.929	183.366	194.378	196.071	208.449	219.968	220.123	218.304	218.506	46.7632	334.031	311.736	325.661	336.994	313.442	321.301	316.401	350.347	329.557	336.287	339.897	268.688	364.234	355.267	364.396	345.444	330.394	322.732	329.433	322.727
46.7744	318.084	314.278	323.926	334.954	218.169	233.583	227.169	243.231	195.912	202.161	193.979	191.665	416.211	405.69	408.487	415.422	303.733	300.519	297.148	303.634	183.052	194.284	195.613	208.765	219.196	220.261	218.369	217.802	46.8026	333.943	311.799	326.169	337.655	314.063	321.668	316.443	350.33	328.925	335.89	339.014	267.727	363.713	355.176	363.606	344.86	329.996	321.997	328.651	321.957
46.8139	317.092	314.812	323.981	335.177	218.09	233.598	227.985	242.999	196.161	201.831	194.452	191.997	414.907	405.118	409.123	414.824	303.966	300.389	296.541	303.087	183.039	193.851	195.09	208.016	218.774	219.876	217.836	217.335	46.8421	333.19	310.985	324.712	336.054	312.439	319.921	315.51	349.771	328.266	334.725	338.397	267.059	363.641	354.56	362.915	344.382	329.423	321.383	327.802	321.485
46.8533	316.67	313.28	322.766	333.798	216.934	233.367	227.058	242.085	194.922	201.54	193.642	191.306	414.911	404.59	407.779	414.922	303.299	300.281	296.215	302.705	182.743	193.795	195.311	207.571	218.933	219.553	217.682	217.515	46.8816	332.694	310.755	325.133	336.02	312.178	320.433	315.483	349.671	328.393	334.359	338.086	266.769	362.92	353.498	362.572	344.009	328.46	320.889	326.994	321.002
46.8927	316.249	312.964	323.021	333.883	217.488	232.729	226.786	242.198	195.541	201.358	193.671	190.884	413.868	403.391	408.169	413.959	302.275	299.719	294.404	301.935	182.416	193.141	194.44	206.964	218.083	218.48	216.746	216.804	46.9211	332.257	309.797	323.455	334.772	311.253	319.16	314.375	348.445	327.587	333.816	337.24	266.148	362.531	353.145	362.174	343.741	328.177	320.301	326.651	320.79
46.9322	316.023	311.918	321.679	332.581	216.361	231.797	225.766	241.878	194.526	200.978	192.8	190.781	412.897	402.497	406.583	413.657	302.054	299.455	295.053	302.093	182.259	193.308	194.691	206.727	217.941	218.991	216.899	216.798	46.9605	330.601	310.13	324.072	334.925	310.926	318.88	314.048	347.545	326.935	333.011	336.646	266.008	362.194	352.924	361.483	343.283	327.609	319.941	326.06	320.004
46.9716	315.488	312.094	322.115	332.248	216.794	232.008	226.196	241.351	194.637	200.65	192.855	190.121	412.969	402.114	406.178	412.94	301.9	298.676	294.124	301.714	182.221	193.163	194.092	206.702	217.358	218.168	216.077	216.482	47	330.836	308.903	322.974	333.977	309.697	317.866	313.568	346.97	325.902	332.248	335.682	265.361	361.654	352.387	361.142	342.707	326.894	319.429	325.534	319.095
47.011	314.773	311.273	320.771	331.348	216.067	231.497	225.505	240.799	193.628	200.277	192.588	190.128	412.821	403.162	405.31	412.53	301.01	298.49	294.167	300.618	181.442	192.729	194.326	206.516	217.904	218.112	216.236	215.868	47.0395	330.367	308.627	322.74	333.6	309.568	317.456	312.997	346.699	325.459	331.676	335.053	264.616	361.031	351.841	360.71	342.502	326.705	318.637	324.944	318.745
47.0505	314.185	310.774	321.107	331.366	216.369	230.943	225.159	240.508	193.802	199.58	192.466	189.677	411.84	400.82	404.851	411.563	300.06	297.927	292.933	300.006	181.19	192.382	193.498	205.918	217.048	217.352	215.47	215.569	47.0789	329.892	307.435	321.691	332.603	309.109	316.759	312.268	346.138	325.16	331.106	334.747	264.341	360.989	351.297	360.206	341.778	326.153	318.026	324.269	318.549
47.0899	313.67	310.054	319.842	329.896	215.293	230.414	224.239	239.693	193.439	199.218	192.027	189.354	410.767	400.698	404.395	411.048	298.895	297.094	293.095	300.006	181.02	192.487	193.021	205.82	216.568	217.336	215.258	215.652	47.1184	328.767	307.218	321.44	332.362	308.771	316.458	311.682	345.455	324.486	330.744	334.073	263.81	360.746	351.251	359.433	340.734	325.373	317.464	323.94	318.028
47.1293	312.832	309.869	319.967	330.268	215.072	230.663	224.532	239.116	193.21	199.226	191.093	189.136	410.484	399.975	404.39	411.014	299.298	296.787	292.534	299.537	180.501	191.551	192.789	205.638	216.316	217.085	214.755	215.151	47.1579	328.601	306.729	320.782	331.574	307.969	315.756	311.164	344.989	324.022	330.022	333.337	263.162	359.609	350.839	358.843	340.701	324.749	317.066	323.572	317.45
47.1688	312.442	309.094	318.477	329.108	214.416	230.017	223.73	238.516	192.746	198.724	191.021	188.34	409.721	399.875	402.44	409.735	298.658	295.818	292.357	298.702	180.385	191.235	192.755	205.324	215.86	216.711	215.071	214.734	47.1974	327.736	306.365	319.73	330.76	307.093	315.177	310.759	344.338	323.651	329.304	333.036	262.48	359.188	350.162	358.412	340.442	324.209	316.454	322.69	316.922
47.2082	312.063	308.875	318.853	329.515	214.605	229.886	223.942	238.82	192.456	198.361	191.057	188.769	409.455	399.619	403.349	409.533	298.17	295.863	291.414	298.227	180.117	191.161	191.903	204.84	215.624	216.061	214.541	214.587	47.2368	327.878	305.487	319.066	330.242	306.432	314.561	310.277	343.306	322.972	329.011	332.535	261.875	359.28	349.713	357.677	339.592	323.692	315.709	322.012	316.433
47.2476	311.813	307.978	317.966	328.479	214.02	228.933	223.436	237.992	191.928	197.885	190.624	187.723	408.925	398.63	402.754	408.638	297.429	294.618	290.815	298.05	179.534	191.211	192.351	204.6	215.741	216.143	214.529	214.831	47.2763	328.195	304.413	318.507	329.743	305.828	313.852	309.699	342.732	322.501	328.666	331.686	261.613	358.699	349.144	357.33	338.864	323.113	315.567	321.926	315.561
47.2871	311.192	308.715	317.477	328.059	214.051	229.409	223.369	238.02	192.67	197.403	189.984	187.602	408.167	397.91	402.516	407.969	297.533	294.682	290.049	297.31	179.482	190.547	191.786	204.33	215.228	215.764	213.965	213.948	47.3158	326.496	304.451	318.648	329.526	305.888	313.591	309.296	342.75	321.998	328.028	331.285	261.214	357.881	348.687	356.947	338.313	322.65	314.933	321.356	314.56
47.3265	310.935	307.864	316.308	326.909	213.135	228.111	222.265	237.293	191.573	196.982	189.621	186.822	407.28	397.707	400.759	407.846	296.529	294.276	290.706	296.895	179.197	190.222	191.186	203.846	214.752	215.505	213.521	213.521	47.3553	326.26	303.915	318.099	328.358	305.25	312.714	308.667	342.085	321.167	327.215	330.932	260.507	357.344	348.467	356.23	338.284	322.231	313.813	320.412	314.417
47.3659	310.111	306.757	317.324	327.163	213.25	228.36	222.868	237.047	191.419	197.148	189.414	186.863	407.049	397.086	400.845	406.526	295.7	293.955	288.937	296.381	178.724	189.662	190.719	202.949	214.091	215.086	213.034	212.931	47.3947	325.87	303.919	317.798	328.45	304.745	312.558	308.112	341.648	320.77	326.914	330.373	259.75	356.753	347.853	355.722	337.989	321.842	313.372	320.235	313.968
47.4054	309.273	306.139	315.616	325.849	212.407	227.544	221.48	236.099	190.579	196.674	188.961	186.538	406.351	396.325	399.997	406.736	295.753	293.133	289.265	295.953	178.986	189.832	190.886	203.326	214.2	214.991	212.859	213.16	47.4342	325.336	302.609	316.769	327.211	303.794	311.135	307.283	341.014	319.748	326.346	329.892	259.101	356.844	346.801	355.347	337.08	321.231	313.154	320.022	313.268
47.4448	309.148	306.01	315.695	325.887	212.381	227.068	222.144	236.559	190.824	196.545	188.61	185.844	405.909	395.322	399.728	405.573	294.869	292.901	288.12	295.494	178.539	189.627	190.157	202.59	213.94	214.205	212.422	212.575	47.4737	324.893	302.689	316.813	326.558	304.23	311.862	306.909	340.515	319.432	325.851	329.3	258.761	356.448	346.866	354.949	336.54	320.43	312.592	318.941	312.58
47.4842	308.165	305.27	314.58	324.896	211.76	226.49	221.205	235.317	189.917	195.808	187.799	185.627	405.36	395.798	398.93	404.837	294.276	291.763	288.273	294.929	177.947	189.199	190.356	202.596	213.794	213.999	211.933	212.695	47.5132	324.676	301.699	315.536	325.471	303.051	310.914	306.294	339.768	318.439	325.28	328.563	258.104	355.732	346.254	354.882	336.043	319.808	311.634	318.227	312.357
47.5237	308.179	305.257	315.148	325.523	212.367	226.913	221.292	235.552	190.042	195.678	188.232	185.81	404.65	394.619	399.066	404.811	293.902	291.849	287.63	294.822	177.857	189.01	189.804	202.462	213.173	213.594	211.484	211.675	47.5526	323.378	301.522	314.958	326.091	302.849	310.805	305.972	339.475	318.407	324.836	328.708	257.837	355.287	346.155	354.249	336.162	319.83	311.392	317.243	311.292
47.5631	307.2	304.416	313.323	323.859	210.938	226.098	220.784	234.694	189.335	195.123	187.575	184.997	403.929	394.534	397.739	404.616	293.058	290.96	286.956	294.308	177.57	188.469	189.698	201.634	212.884	213.477	211.679	211.559	47.5921	323.155	300.15	313.771	324.66	301.841	309.043	304.983	338.59	317.448	323.571	327.367	256.986	354.208	345.056	352.901	334.799	318.548	310.824	316.771	310.889
47.6025	306.913	303.685	313.229	323.531	210.749	225.914	220.231	234.685	189.081	194.874	187.669	184.799	403.665	393.402	397.814	403.755	292.892	290.891	286.346	293.707	177.644	187.763	189.037	201.099	212.455	212.995	211.266	210.903	47.6316	322.267	300.13	314.007	324.408	301.558	309.469	304.67	337.92	317.275	322.839	326.409	256.524	353.53	344.33	351.951	334.309	317.545	309.936	316.257	310.149
47.642	306.362	303.372	312.062	322.301	210.457	225.164	219.449	234.13	188.204	194.426	186.948	184.421	403.321	393.14	396.701	402.586	292.207	290.065	285.787	292.956	177.386	187.705	188.8	201.263	212.168	212.798	210.987	211.004	47.6711	321.836	298.867	312.784	323.343	300.566	308.221	304.017	336.823	315.942	322.256	325.443	256.211	353.609	343.747	351.853	334.06	317.53	309.87	316.338	310.315
47.6814	305.515	302.987	312.638	323.228	210.43	225.025	219.792	233.94	188.933	194.328	186.518	184.188	402.296	392.303	396.507	402.075	291.446	289.391	285.635	291.803	176.659	187.633	188.518	200.6	211.51	212.248	210.545	210.47	47.7105	321.248	299.655	313.071	323.777	300.718	308.538	303.945	337.352	316.172	322.375	325.308	255.833	352.794	343.549	351.77	333.387	317.221	309.324	315.24	309.615
47.7208	305.09	302.362	311.527	321.555	209.626	224.243	218.784	233.459	187.938	193.867	185.959	183.949	401.609	392.633	395.883	401.844	291.084	288.797	285.831	292.054	175.923	187.339	188.224	200.515	211.433	212.373	210.228	210.024	47.75	321.064	298.188	311.921	322.722	299.508	307.106	302.551	336.561	314.959	321.085	324.973	255.293	352.2	342.838	351.559	333.036	316.666	308.752	314.614	309.09
47.7603	304.392	302.48	311.303	321.65	210.019	224.387	218.811	233.705	188.176	193.978	185.842	183.489	401.363	391.437	395.742	401.589	290.906	288.74	284.818	291.177	175.974	186.963	187.723	200.074	211.051	211.592	209.851	209.522	47.7895	320.026	297.687	311.546	322.31	299.478	307.839	302.701	335.577	314.481	320.805	323.815	254.887	351.501	342.505	350.534	333.423	316.047	308.245	314.112	308.049
47.7997	303.951	301.577	310.419	320.362	209.234	223.695	217.761	232.788	187.42	193.081	185.421	182.894	401.257	390.862	395.227	400.91	290.469	288.056	284.138	290.739	175.939	186.692	187.509	199.861	210.59	211.385	209.529	209.415	47.8289	319.627	296.892	310.627	321.277	298.359	306.182	302.054	334.668	313.483	320.43	323.158	254.156	351.292	341.673	350.193	332.382	315.636	307.524	314.059	308.016
47.8391	303.503	301.265	310.045	320.716	208.831	223.376	218.126	232.371	186.909	192.408	185.043	182.293	400.06	390.011	394.868	400.282	289.999	287.279	283.534	290.415	175.508	186.04	187.284	199.274	210.196	211.263	209.008	209.147	47.8684	318.723	296.853	310.417	321.346	298.328	306.494	301.406	334.574	313.201	320.074	323.214	253.318	350.209	341.506	349.638	332.11	315.196	307.036	312.859	307.484
47.8785	303.075	300.431	309.157	319.303	208.248	222.776	217.477	231.834	186.394	192.124	184.789	181.967	399.568	389.865	393.888	399.587	289.413	286.789	283.145	290.065	175.073	185.765	187.187	199.058	209.914	210.76	208.837	209.024	47.9079	318.813	296.125	309.481	319.954	297.729	305.33	300.943	333.39	312.608	319.677	322.205	253.098	350.374	340.879	349.403	331.121	314.424	306.283	312.492	306.844
47.918	302.401	300.638	309.265	319.527	208.342	222.932	217.141	231.402	186.542	192.272	184.66	182.044	399.439	388.907	393.545	398.782	288.842	286.186	282.21	289.386	174.576	185.637	186.511	198.798	209.509	210.219	208.505	208.462	47.9474	318.091	296.408	309.489	320.315	297.596	305.916	300.567	333.379	312.095	318.687	322.19	252.527	349.396	340.283	348.404	330.866	313.728	305.786	312.082	306.015
47.9574	302.105	299.544	308.348	318.281	207.731	222.406	216.446	230.748	185.996	191.715	184.06	181.637	398.966	388.309	392.685	398.489	288.409	285.645	282.196	288.905	174.421	185.459	186.297	198.627	209.389	209.938	208.192	207.975	47.9868	318.288	295.408	308.962	318.829	296.5	304.696	299.665	332.719	311.366	317.92	321.12	251.653	348.997	339.531	348.26	330.743	313.019	305.387	311.897	306.344
47.9968	301.817	299.682	308.619	318.845	207.632	222.067	216.542	230.719	185.975	191.279	183.846	181.026	398.306	388.143	392.009	397.866	287.927	285.329	282.225	288.453	174.322	184.999	186.012	198.358	208.997	209.772	207.968	207.863	48.0263	316.999	295.832	308.674	319.454	297.312	304.686	300.059	332.492	311.302	317.367	320.534	251.307	348.32	339.282	347.491	330.236	312.146	304.874	310.561	305.288
48.0363	301.114	298.629	307.409	317.408	207.078	221.329	216.034	230.255	185.505	190.945	183.352	180.876	397.723	387.527	391.309	397.609	287.359	284.679	281.608	287.892	174.08	184.675	185.86	198.059	208.867	209.726	207.813	207.431	48.0658	316.626	294.012	307.281	318.041	296.143	303.267	298.563	331.394	310.294	317.182	319.332	250.61	348.481	338.689	347.315	329.206	312.211	304.922	310.466	304.824
48.0757	300.205	298.094	307.358	316.827	206.642	220.968	215.804	229.953	184.966	190.578	182.972	180.734	396.632	386.708	390.676	396.803	286.899	284.093	280.417	287.233	173.593	184.328	185.594	197.578	208.348	208.814	207.208	206.982	48.1053	315.721	294.324	307.916	318.395	295.676	303.598	298.912	330.546	309.791	316.338	318.957	250.201	347.259	338.14	345.913	329.244	311.77	303.81	309.38	304.142
48.1151	299.796	296.987	305.937	315.6	205.825	220.356	215.231	229.36	184.608	190.093	182.61	180.695	396.122	386.707	389.962	396.092	286.349	283.844	280.187	286.765	173.296	184.005	185.084	197.319	208.095	208.397	206.852	206.932	48.1447	315.639	293.443	307.162	317.223	294.727	301.755	297.509	329.829	308.497	315.435	318.738	250.283	347.766	337.897	346.263	327.926	310.773	303.192	309.202	303.831
48.1546	299.275	296.933	306.044	315.313	205.814	220.017	214.806	229.143	184.466	189.642	182.117	180.332	395.373	386.051	389.387	395.601	285.879	283.477	279.604	286.449	173.283	183.846	184.889	196.951	207.645	208.252	206.555	206.532	48.1842	314.822	292.772	306.969	316.97	294.21	302.403	298.182	329.788	308.451	315.177	318.152	249.131	345.704	337.783	345.818	327.758	310.079	302.388	308.473	302.899
48.194	298.778	296.23	304.923	314.544	205.474	219.718	214.39	228.926	183.783	189.342	181.61	179.894	394.896	385.633	389.01	395.035	285.717	282.596	279.3	286.115	173.137	183.683	184.62	196.497	207.331	207.89	206.091	206.223	48.2237	314.396	291.757	305.914	315.672	293.106	300.938	297.162	328.671	307.825	314.11	317.649	249.306	346.061	336.879	346.054	327.057	309.87	301.721	308.448	302.782
48.2334	298.468	295.916	304.688	314.167	205.038	219.168	214.29	228.135	183.532	188.708	181.431	179.738	394.296	385.353	388.775	394.493	285.223	282.482	279.332	285.609	172.666	183.517	184.257	196.375	207.179	207.615	205.768	206.062	48.2632	313.431	292.309	305.339	315.828	293.773	301.257	296.962	328.715	306.973	313.856	316.972	248.131	344.863	336.613	344.675	327.102	309.269	301.515	308.009	302.155
48.2729	297.862	295.391	304.449	313.437	204.532	218.698	213.937	227.583	183.399	188.559	181.262	179.49	393.255	384.532	387.836	393.897	284.12	282.307	278.61	284.91	172.243	183.111	183.977	196.153	206.503	207.297	205.519	205.717	48.3026	313.206	290.75	304.728	315.37	292.503	299.822	296.097	327.996	306.226	313.094	316.371	248.023	345.21	335.904	344.668	326.851	309.302	301.727	308.055	302.054
48.3123	297.263	294.898	303.82	312.959	204.407	218.656	213.418	227.485	182.703	188.541	181.02	178.981	393.083	383.935	386.978	393.681	283.475	281.341	278.089	284.284	172.151	182.605	183.751	195.944	206.246	207.112	205.413	205.672	48.3421	313.066	291.313	304.808	315.107	292.742	299.858	295.55	327.889	306.2	313.297	315.735	247.541	344.294	335.811	343.876	326.082	308.911	300.571	306.899	301.144
48.3517	296.831	294.604	302.992	312.817	204.461	218.778	213.049	227.251	182.184	187.795	180.78	178.423	392.596	383.315	386.583	393.637	283.274	281.027	277.477	284.117	171.911	182.454	183.566	195.538	205.944	206.619	205.059	205.285	48.3816	312.493	290.11	303.748	313.415	291.813	298.541	294.952	326.567	305.569	312.166	314.95	247.332	344.398	335.218	343.868	326.213	308.286	299.938	306.282	300.494
48.3912	296.144	293.657	302.448	311.8	203.9	218.299	212.557	226.69	182.011	187.634	180.484	178.145	391.895	382.86	386.226	393.245	282.897	280.476	277.056	284.029	171.418	182.33	183.064	194.791	205.691	206.143	204.547	204.761	48.4211	311.625	289.571	303.856	314.303	292.123	298.839	294.938	326.706	304.898	311.32	315.012	246.543	343.525	334.896	342.713	325.005	307.275	299.329	305.708	300.009
48.4306	295.694	293.125	302.242	311.633	203.555	217.618	212.239	226.22	181.884	187.526	180.444	177.885	391.657	382.386	385.807	392.522	282.427	279.845	276.578	283.319	171.081	181.95	182.698	194.607	205.255	205.645	204.284	204.245	48.4605	311.442	288.641	302.318	312.885	291.249	297.641	294.067	325.827	304.294	310.095	314.121	245.787	343.253	334.555	342.47	324.374	306.554	299.05	305.626	299.048
48.47	295.271	292.568	301.037	311.101	202.807	217.093	211.803	225.757	181.325	187.006	180.063	177.395	391.032	381.664	384.093	391.609	281.684	279.169	275.917	282.239	170.763	181.393	182.582	194.274	204.942	205.589	204.161	203.92	48.5	310.384	289.039	301.584	313.051	290.436	298.277	293.674	324.967	304.006	310.012	313.415	245.148	342.241	334.11	341.292	323.71	306.134	298.473	304.167	298.549
48.5095	294.931	292.651	301.697	311.003	202.69	217.129	211.52	225.315	180.904	186.527	179.682	176.753	390.231	380.798	383.618	390.858	281.257	278.669	275.24	281.303	170.357	180.867	182.102	193.726	204.808	205.144	203.392	203.501	48.5395	310.165	288.041	300.674	311.758	289.333	296.815	292.645	324.124	303.103	309.671	312.352	245.358	342.344	333.083	340.834	323.838	306.114	297.653	304.16	298.11
48.5489	294.676	291.847	300.311	309.302	202.234	216.704	210.679	224.918	180.517	186.087	179.078	176.807	389.661	380.9	383.363	390.972	280.806	278.473	274.945	281.48	170.509	180.562	181.591	193.543	204.576	205.336	203.396	203.476	48.5789	309.911	287.768	300.956	311.991	290.048	296.603	292.595	324.041	302.703	308.87	312.004	244.756	341.125	332.627	340.263	322.832	305.017	297.138	303.04	297.472
48.5883	293.873	291.717	300.014	309.061	202.279	216.396	210.724	224.697	180.39	185.766	178.388	177.028	389.18	380.324	383.022	390.347	280.493	277.956	274.39	280.964	170.468	180.268	181.167	193.256	203.987	204.744	202.99	203.015	48.6184	309.42	286.62	300.359	310.838	288.684	295.532	291.506	323.118	302.219	308.593	311.428	244.117	341.023	332.027	340.299	322.204	304.537	297.388	303	297.671
48.6278	293.224	290.902	299.12	308.019	201.554	215.727	210.07	224.192	179.879	185.174	177.975	176.52	388.159	379.303	382.365	389.384	279.857	277.201	274.03	280.071	169.823	180.351	181.217	192.808	203.965	204.976	202.551	202.544	48.6579	308.338	286.686	299.889	310.809	289.312	296.104	292.025	323.729	302.317	309.06	311.736	243.778	340.752	332.672	340.112	321.695	303.985	296.88	302.392	296.563
48.6672	292.831	290.823	298.968	307.938	201.782	214.975	210.445	223.757	179.822	184.911	177.889	175.802	387.44	378.355	381.993	388.619	279.318	276.926	273.662	279.566	169.56	179.811	180.894	192.742	203.688	203.797	201.781	201.907	48.6974	308.681	285.676	298.567	309.619	287.336	294.759	291.117	322.378	301.044	307.588	310.483	243.313	340.322	331.398	338.952	321.641	303.693	296.327	302.641	296.844
48.7066	292.067	290.147	298.477	306.511	200.638	214.796	209.611	223.561	179.25	184.776	177.599	175.374	387.778	378.662	381.301	388.579	278.73	276.347	273.177	279.695	169.337	179.707	180.797	192.609	203.047	204.247	202.179	202.104	48.7368	307.473	286.364	299.069	309.77	288.446	295.339	291.534	322.603	301.239	307.311	310.248	242.77	339.095	331.568	337.897	320.913	303.064	295.65	301.158	295.452
48.7461	291.925	289.384	298.502	307.392	200.875	214.637	209.528	223	179.086	184.312	177.646	175.161	387.02	377.563	380.993	387.591	278.219	276.389	272.214	279.012	169.051	179.238	180.464	191.943	202.365	203.825	201.708	202.031	48.7763	307.045	285.21	297.78	308.872	287.007	294.083	289.924	321.292	300.278	306.347	309.225	242.089	339.486	330.359	337.812	320.47	302.484	294.867	300.836	295.593
48.7855	291.545	288.57	297.194	306.286	200.178	213.895	208.602	222.617	178.759	183.883	177.336	174.673	386.364	376.863	380.104	387.567	277.895	275.651	272.207	278.829	168.776	178.875	180.344	192.151	202.545	203.874	201.469	201.52	48.8158	307.288	285.242	298.072	308.815	286.755	294.757	289.621	321.313	299.75	306.384	309.636	241.484	338.414	330.172	337.416	320.077	301.716	294.339	299.886	294.643
48.8249	290.672	288.223	296.859	306.581	200.01	213.881	208.641	222.382	178.595	183.498	177.1	174.411	385.746	376.651	380.394	386.868	277.303	275.227	271.835	278.251	168.713	178.588	180.109	191.956	202.501	203.328	201.335	201.049	48.8553	306.823	284.002	296.981	307.28	285.867	293.504	288.928	320.001	298.648	305.596	308.684	241.383	338.166	329.546	337.095	319.843	301.586	294.46	299.324	294.238
48.8644	290.047	287.69	295.974	305.315	198.759	213.345	208.052	221.345	177.767	183.531	176.358	174.017	385.058	377.196	378.823	386.507	277.207	274.974	271.442	277.781	168.154	178.662	179.762	191.625	202.199	203.047	200.95	201.006	48.8947	305.169	283.663	297.175	307.645	285.89	293.688	289.272	320.795	299.173	304.672	308.015	241.092	337.748	329.317	336.645	319.718	300.792	293.455	298.548	294.079
48.9038	289.334	287.988	296.628	305.715	199.403	213.603	208.318	222.102	178.165	183.115	176.141	173.751	384.361	375.552	379.656	386.013	276.646	274.243	270.795	277.532	167.816	177.831	179.513	191.591	201.584	202.75	200.816	200.462	48.9342	305.325	282.804	295.668	306.42	284.781	292.182	288.476	319.234	297.527	303.587	306.988	240.245	337.43	328.623	335.909	318.943	300.034	293.167	298.903	293.159
48.9432	288.707	287.479	295.246	304.337	198.37	212.515	207.506	221.509	177.421	182.729	175.43	173.803	383.957	375.483	377.932	384.883	275.928	273.652	270.456	277.075	167.758	177.946	179.106	190.775	201.406	202.328	200.294	200.203	48.9737	305.42	283.067	295.82	306.755	284.991	292.484	288.298	318.616	298.134	303.73	306.985	239.944	336.169	328.308	335.6	318.501	299.054	292.175	298.006	292.724
48.9826	288.838	286.727	294.845	304.783	199.135	213.001	207.752	221.057	177.644	182.346	175.227	173.494	382.948	374.473	377.889	384.307	275.296	273.819	269.9	276.187	167.577	177.493	178.634	190.326	201.026	202.009	199.955	199.615	49.0132	305.227	281.963	294.981	305.238	283.993	290.911	286.987	317.931	296.534	302.806	305.991	239.571	336.057	327.463	335.295	318.444	299.133	291.557	297.638	292.614
49.0221	287.921	285.738	293.513	303.191	198.05	211.739	206.511	220.324	176.627	182.084	175.025	172.951	382.939	374.021	376.975	383.727	274.755	272.799	269.498	275.919	167.052	177.516	179.067	190.314	200.979	202.052	199.498	199.882	49.0526	303.652	282.088	294.745	305.254	283.566	290.947	287.517	317.607	295.861	301.791	305.303	238.821	335.422	327.158	334.784	317.819	299.121	291.258	297.154	291.701
49.0615	287.694	285.517	294.097	303.163	198.12	211.561	206.879	220.303	176.977	181.747	174.737	172.726	382.779	373.819	377.23	383.234	274.47	272.852	268.631	275.715	166.711	177.146	178.411	189.858	200.475	201.303	199.241	199.037	49.0921	303.344	281.091	293.481	303.823	282.685	290.055	286.003	316.358	295.018	301.77	305.104	238.341	334.698	326.622	334.14	317.381	298.345	291.032	296.551	291.203
49.1009	287.288	284.489	293.307	302.244	197.239	210.864	205.796	219.824	176.515	181.111	174.14	172.058	382.37	373.494	376.066	382.383	273.901	272.074	268.714	274.923	166.56	176.826	178.122	189.125	200.328	200.906	198.645	199.073	49.1316	303.129	281.78	293.862	304.502	283.008	290.787	286.545	316.28	295.261	301.445	304.782	237.758	334.348	326.128	333.813	316.628	297.726	290.333	295.846	290.407
49.1404	286.429	284.459	293.111	302.535	197.503	211.173	206.085	219.624	176.347	181.323	173.91	171.741	381.612	372.782	376.079	382.459	274.145	271.634	267.585	274.498	166.629	176.345	177.915	189.368	199.759	200.787	197.963	198.181	49.1711	302.567	280.494	292.736	303.054	281.899	289.153	284.932	315.917	294.387	300.934	303.971	237.565	334.148	325.593	333.372	316.351	297.189	289.913	295.616	290.282
49.1798	285.983	283.672	291.834	301.284	196.738	210.02	205.538	218.821	175.614	180.275	173.444	171.519	381.618	372.611	374.615	382.105	273.028	270.75	267.712	273.854	165.975	176.451	177.347	188.463	200.015	200.236	197.944	198.782	49.2105	302.216	280.321	292.534	303.427	282.047	289.575	284.838	315.638	293.908	300.325	303.469	236.899	333.759	324.781	332.677	315.303	296.244	289.44	295	289.952
49.2192	285.84	283.65	292.256	301.519	196.66	210.464	205.69	218.901	175.553	180.268	173.588	171.215	380.643	371.077	374.396	381.428	272.528	270.504	266.516	273.595	165.802	176.089	176.844	188.02	199.151	199.728	197.377	198.237	49.25	301.956	279.003	291.721	301.999	280.841	288.352	283.791	314.765	293.352	299.487	302.836	236.211	333.415	324.107	332.208	314.865	295.834	288.747	294.447	289.018
49.2587	285.368	282.772	291.013	300.017	195.975	209.582	204.53	218.019	174.909	179.994	173.273	170.93	380.282	371.24	373.87	380.656	272.159	270.234	266.486	272.773	165.188	175.468	176.886	188.254	198.643	200.204	197.469	197.711	49.2895	301.298	278.811	291.337	302.593	281.022	288.754	283.674	314.676	292.677	299.068	302.14	235.517	332.281	323.824	331.821	314.723	295.374	288.039	293.519	288.389
49.2981	284.847	282.654	291.8	300.694	196.44	209.777	204.462	218.145	174.714	179.629	172.994	170.678	379.976	369.774	373.806	379.651	271.779	269.605	265.738	272.18	165.138	175.446	176.453	187.821	198.417	199.735	197.071	197.654	49.3289	300.945	277.603	290.516	301.221	279.859	287.181	283.064	313.769	291.826	298.31	301.494	235.054	331.969	323.221	331.458	314.353	294.715	287.47	293.384	287.852
49.3375	284.028	281.897	290.674	299.295	195.758	208.823	203.876	217.325	173.968	179.066	172.255	170.083	379.751	369.81	372.056	379.398	271.49	268.722	265.726	272.219	164.979	175.168	175.866	187.466	198.77	199.193	197.132	197.673	49.3684	299.934	277.899	290.239	301.009	280.354	286.893	283.127	313.312	291.289	297.859	301.044	234.663	331.232	322.956	330.878	313.979	294.232	286.913	292.758	287.394
49.377	283.708	281.315	289.759	299.566	195.085	208.158	203.41	217.038	174.029	179.03	172.304	169.64	378.107	369.816	372.624	378.586	270.489	268.498	265.083	271.367	164.898	174.749	175.528	187.011	197.949	198.786	196.849	197.258	49.4079	299.428	276.905	289.272	299.828	279.158	286.069	282.38	312.376	290.634	297.12	300.228	234.245	330.84	322.439	330.456	313.369	293.943	286.757	292.431	287.118
49.4164	283.19	280.767	289	298.212	194.505	207.859	203.103	216.489	173.37	178.814	171.861	169.33	377.943	369.277	371.171	379.165	270.182	268.022	264.599	271.21	163.837	174.612	175.641	186.698	197.897	198.704	196.346	196.921	49.4474	299.24	277.346	289.364	300.411	279.073	285.869	281.947	311.463	290.331	296.401	299.761	234.07	330.261	322.153	329.994	312.726	293.128	286.613	291.892	286.397
49.4558	282.813	281.337	289.086	298.586	195.074	208.392	203.021	217.13	173.813	178.111	171.871	169.286	376.774	367.846	371.674	378.628	269.543	268.033	264.195	271.038	163.87	174.397	175.386	186.101	197.22	198.319	195.736	196.348	49.4868	298.959	276.275	288.736	299.267	278.264	284.938	281.582	311.357	289.908	296.027	299.287	233.893	329.886	321.663	329.1	312.209	292.392	285.993	291.173	285.954
49.4953	282.226	280.365	288.127	297.11	194.156	207.586	202.576	216.299	172.948	177.857	171.309	168.714	376.912	367.876	370.118	377.451	269.514	266.818	263.664	269.309	163.558	174.099	175.399	185.858	197.332	197.998	195.855	196.503	49.5263	298.331	276.901	289.165	299.302	278.608	284.726	281.036	311.553	290.123	295.835	299.088	233.561	329.358	321.276	328.574	311.387	292.271	285.346	290.838	285.521
49.5347	281.661	279.454	288.145	297.169	193.958	207.216	202.418	215.882	172.697	177.364	171.076	168.686	376.062	366.845	369.885	376.986	269.006	266.732	263.378	269.552	163.346	174.052	174.905	185.694	196.192	196.953	195.517	195.622	49.5658	297.532	275.328	287.79	297.86	277.598	283.979	279.859	310.441	289.005	295.073	298.062	232.868	328.862	320.707	328.431	311.161	291.681	284.895	290.524	284.99
49.5741	281.243	278.521	287.17	295.974	193.247	206.644	201.532	215.062	172.202	177.298	170.385	168.278	375.475	366.815	368.627	376.707	268.455	266.049	262.779	269.254	163.03	173.491	174.848	185.301	196.584	197.435	195.332	195.879	49.6053	297.248	275.274	286.913	297.537	276.967	283.739	279.827	309.865	288.084	294.676	297.617	232.407	328.545	320.261	328.056	310.995	290.994	283.966	290.228	284.548
49.6136	280.347	278.544	287.117	296.17	193.661	206.879	201.593	214.464	172.415	176.603	170.222	167.785	374.661	365.492	368.892	375.617	267.698	266.314	262.014	268.61	163.097	173.12	174.138	185.073	195.954	196.899	194.629	195.297	49.6447	296.841	274.2	286.269	296.5	276.007	282.451	279.61	309.341	287.858	294.033	297.263	232.211	328.151	319.768	327.66	310.631	290.659	283.546	289.492	284.231
49.653	280.241	278.049	286.111	294.658	192.651	206.068	201.048	214.34	171.801	176.327	169.961	167.415	374.249	365.536	368.121	374.938	267.307	265.352	262.028	268.368	162.642	172.943	174.32	184.654	196.129	196.621	194.214	194.968	49.6842	296.217	274.097	286.557	296.928	275.375	282.326	279.28	309.251	287.504	293.26	296.21	231.629	327.337	319.38	326.816	309.918	289.944	283.33	288.511	283.477
49.6924	279.734	277.432	286.341	295.262	193.042	206.37	200.877	214.307	171.485	175.989	169.569	167.283	374.062	364.772	367.796	374.26	266.879	264.71	260.926	267.211	162.011	172.167	173.397	184.338	195.649	195.858	193.899	194.423	49.7237	295.773	273.29	285.762	296.032	274.673	281.966	278.351	308.557	286.642	292.582	295.413	231.171	326.831	318.787	326.121	309.102	289.242	282.572	287.946	282.733
49.7319	279.216	276.873	285.338	293.961	191.738	205.49	200.069	213.839	171.038	175.723	169.25	167.095	373.528	364.664	365.969	374.132	266.798	264.164	260.414	266.922	162.099	172.331	173.607	184.131	194.905	196.027	194.308	194.378	49.7632	295.261	272.753	285.127	294.846	274.307	281.405	277.923	307.711	286.201	291.937	295.176	230.766	326.921	318.502	325.826	309.118	288.86	282.11	287.829	282.137
49.7713	278.787	276.561	285.434	294.044	192.211	205.907	200.575	213.19	171.12	175.02	169.397	167.049	373.089	363.537	366.902	373.683	266.291	264.078	259.531	266.563	161.911	171.671	172.807	183.781	194.592	195.917	193.327	193.815	49.8026	294.474	272.589	284.871	294.565	274.257	280.982	277.785	307.252	286.28	291.663	294.81	230.12	326.659	318.391	325.123	308.847	288.37	281.933	287.766	281.58
49.8107	278.753	276.038	284.008	292.902	191.507	204.823	199.754	212.802	170.411	174.946	168.837	166.519	372.735	363.609	365.637	372.962	265.453	263.503	259.985	266.071	161.572	171.631	172.829	183.108	194.962	195.327	193.667	193.855	49.8421	293.945	271.476	283.63	293.691	273.606	279.862	276.858	306.595	285.408	290.854	293.984	229.673	325.691	317.291	324.282	308.212	287.689	281.371	286.978	281.303
49.8502	278.116	275.578	284.197	293.04	191.197	204.57	199.366	212.756	170.519	175.076	168.518	165.749	371.325	362.303	365.168	372.518	265.077	263.131	259.168	265.755	161.448	171.418	172.501	183.001	194.62	195.315	193.299	193.401	49.8816	293.776	271.332	283.272	293.555	273.249	279.762	276.348	306.145	284.452	289.915	292.995	229.227	324.785	316.762	323.819	307.959	287.214	280.713	285.976	280.291
49.8896	277.48	274.636	283.055	291.971	190.804	203.876	198.9	212.293	169.875	174.962	168.003	165.606	371.102	362.357	364.419	371.969	264.658	262.011	259.114	264.834	160.835	171.433	172.367	182.5	194.034	195.355	192.956	193.396	49.9211	293.691	270.488	282.676	292.797	272.557	279.364	275.46	305.347	284.043	289.858	292.471	228.886	324.718	316.655	323.989	307.259	287.089	280.43	285.906	280.009
49.929	276.771	274.701	283.518	292.105	190.941	204.192	199.581	212.465	169.677	174.16	168.128	165.209	370.906	361.335	364.894	371.157	264.149	262.188	258.318	264.618	160.65	170.756	171.704	182.291	193.691	194.811	192.583	192.855	49.9605	292.885	270.321	282.234	292.519	272.618	279.231	275.228	305.334	283.558	289.724	292.54	228.565	324.424	316.388	323.961	306.874	286.597	280.179	285.547	280.545
49.9685	276.503	273.701	282.439	290.57	189.943	203.382	198.579	211.326	168.952	174.091	167.349	164.794	370.407	360.936	363.67	370.637	263.699	261.525	257.768	264.06	160.38	170.815	171.493	181.513	193.399	194.308	192.408	192.723	50	292.979	269.006	281.405	291.305	271.719	277.989	274.563	304.545	282.689	288.994	291.731	228.076	323.711	315.682	323.31	306.218	286.341	279.394	284.604	280.061
50.0079	275.801	273.991	282.949	291.501	190.392	203.969	198.711	211.433	169.134	173.839	167.06	164.727	369.91	360.992	363.904	370.361	263.211	261.011	257.217	263.52	160.507	170.203	171.181	181.608	192.989	193.856	191.976	192.146	50.0395	291.896	269.559	281.408	291.761	271.361	278.634	274.987	304.099	282.569	288.211	291.211	227.004	323.3	315.087	322.633	305.46	285.345	278.829	284.409	278.535
50.0473	275.45	273.139	281.28	290.094	189.527	202.879	197.705	211.121	168.477	173.332	167.036	164.516	369.571	360.813	362.688	369.662	263.072	260.379	257.384	263.247	160.106	169.941	171.085	181.512	192.526	194.04	191.571	191.855	50.0789	291.537	268.485	280.351	290.373	270.142	277.218	274.354	303.18	281.865	287.799	290.785	226.566	322.836	315.016	322.161	304.987	284.296	278.344	283.752	277.94
50.0868	275.195	272.954	282.156	290.343	189.545	202.908	197.721	210.891	168.432	172.812	166.751	164.292	368.66	359.514	362.435	369.551	262.512	260.443	256.763	262.969	159.812	169.629	170.715	181.449	192.381	193.442	191.272	191.407	50.1184	291.2	268.115	280.67	290.582	270.635	277.27	274.023	302.76	281.966	287.463	289.942	226.439	322.158	314.31	321.403	304.412	284.337	277.931	283.416	277.403
50.1262	274.401	272.291	280.878	289.117	188.722	202.323	197.21	210.334	167.892	172.61	166.085	163.708	368.194	359.307	361.68	368.975	262.287	259.87	256.566	262.764	159.428	168.947	170.626	180.647	192.207	193.205	191.497	191.626	50.1579	290.628	267.234	279.837	289.173	269.409	276.34	272.842	301.854	281.04	286.668	289.198	226.599	321.821	313.578	321.255	304.609	284.521	277.419	283.212	277.564
50.1656	273.876	271.732	281.239	289.699	189.21	202.269	197.513	210.003	167.495	172.503	165.924	163.76	367.675	358.402	361.802	368.122	261.464	259.477	256.164	261.99	159.069	168.829	170.226	180.394	191.426	192.737	191.032	191.053	50.1974	289.651	267.724	279.435	289.607	270.289	276.753	272.855	301.731	280.568	286.2	289.156	226.032	321.157	312.941	320.67	304.392	283.875	276.944	282.334	276.734
50.205	273.267	271.02	279.54	288.281	188.217	201.372	196.245	209.24	167.049	172.11	165.512	163.346	367.3	357.589	360.953	367.646	260.899	259.028	255.636	261.36	158.76	168.813	170.222	179.995	191.448	192.597	190.474	190.932	50.2368	289.41	266.5	277.9	288.416	268.808	275.402	272.152	300.91	279.97	285.447	288.51	225.322	320.483	312.097	320.256	303.654	283.056	276.587	282.142	276.122
50.2445	273.415	271.247	279.363	288.336	188.54	201.44	196.476	209.215	167.015	171.936	165.278	162.592	366.673	357.504	360.237	366.8	260.494	258.754	254.721	260.966	158.215	168.571	169.593	179.71	191.107	192.138	190.266	190.579	50.2763	288.965	266.326	277.682	288.745	268.245	276.007	271.414	300.911	279.212	285.137	288.281	224.661	320.255	312.479	320.041	303.571	282.632	276.449	281.295	276.046
50.2839	272.598	270.374	278.171	287.164	187.674	200.753	195.887	208.695	166.601	171.449	164.824	162.199	365.755	357.316	359.468	366.631	259.592	258.036	254.403	260.542	157.977	168.222	169.279	179.458	190.97	191.989	190.13	190.055	50.3158	288.842	265.506	276.426	287.233	266.927	274.508	270.281	299.979	278.656	284.128	287.565	224.379	320.27	311.957	319.31	302.81	281.977	275.193	281.162	275.304
50.3233	271.752	270.107	279.067	287.381	187.401	200.705	195.745	208.398	166.641	171.105	164.623	161.917	365.202	356.416	359.127	366.311	259.114	257.476	254.027	259.992	158.028	167.643	169.039	179.246	190.792	191.539	189.583	189.829	50.3553	287.82	265.287	277.44	287.592	267.842	274.773	270.644	299.444	277.839	283.793	286.494	223.776	319.151	311.007	318.383	302.002	281.575	274.457	280.63	274.286
50.3628	271.48	269.251	277.539	286.331	186.844	200.107	195.441	208.138	166.226	170.629	164.465	161.733	364.745	356.166	358.31	365.146	258.893	257.267	253.714	259.472	157.692	167.192	169.025	178.986	190.391	191.103	189.455	189.438	50.3947	287.508	264.419	276.139	286.184	266.28	273.507	270.166	298.696	277.618	283.817	286.004	223.536	318.822	310.776	318.307	301.902	280.981	274.058	279.824	273.957
50.4022	271.033	269.057	277.535	285.957	187.108	200.483	195.227	207.66	165.729	170.504	164.395	161.89	364.573	355.298	357.504	364.759	258.436	257.072	253.15	259.126	157.199	166.963	168.678	178.87	189.982	190.765	189.131	188.962	50.4342	286.922	264.75	276.08	286.645	267.19	273.895	270.013	298.457	277.914	283.423	286.68	222.719	318.82	310.81	317.951	301.862	280.238	273.552	279.372	273.932
50.4416	270.441	268.087	276.419	284.823	186.515	199.382	194.452	207.112	165.081	169.936	163.642	161.319	363.925	354.449	357.335	364.587	258.201	256.567	252.751	258.89	157.127	166.974	168.584	178.604	189.83	190.346	188.742	188.869	50.4737	286.714	263.509	275.282	284.912	265.548	272.57	269.042	297.714	276.483	282.064	285.127	221.922	317.695	309.446	317.572	300.673	280.081	273.408	278.846	273.648
50.4811	269.776	268.09	276.665	285.211	186.455	199.427	194.353	207.111	165.034	169.615	163.447	161.025	363.479	354.132	357.242	363.789	257.721	256.082	251.943	258.186	156.84	166.527	168.046	178.166	189.591	190.204	188.305	188.575	50.5132	285.968	263.933	275.868	285.618	266.289	273.176	269.047	298.115	276.5	281.875	285.228	222.087	317.142	309.789	316.71	300.585	279.607	273.307	278.184	272.569
50.5205	269.225	267.36	275.523	283.954	185.711	198.956	193.805	206.508	164.791	169.24	163.079	160.763	363.055	353.651	356.438	363.108	257.087	255.171	251.532	257.58	156.386	166.246	167.303	178.034	189.199	189.875	188.064	188.441	50.5526	285.607	262.704	274.762	284.188	264.673	271.491	267.856	297.095	275.357	281.588	284.193	221.875	316.947	309.028	316.313	299.871	279.426	272.453	278.317	272.257
50.5599	269.178	267.03	275.313	283.649	185.56	198.525	193.668	206.174	164.404	168.841	162.672	160.368	361.989	353.197	355.754	362.733	256.312	254.484	251.251	257.04	156.195	166.116	166.839	177.745	188.932	189.371	187.41	188.228	50.5921	284.399	262.453	274.377	284.278	264.761	271.563	268.576	296.617	275.466	281.135	284.03	221.426	316.422	308	316.199	299.016	279.018	272.268	277.366	271.276
50.5994	268.815	266.345	274.624	283.307	185.226	197.967	193.164	205.709	164.131	168.697	162.575	159.981	361.464	353.088	355.097	361.999	256.029	254.218	250.803	256.593	156.012	165.655	166.631	177.494	188.776	189.053	186.892	187.891	50.6316	284.121	261.553	273.69	283.425	263.534	270.333	267.483	295.232	274.735	280.228	283.151	220.756	315.681	307.491	315.376	298.537	277.812	271.575	277.262	271.493
50.6388	268.241	265.554	273.585	282.485	184.621	197.544	192.446	205.17	163.928	168.555	162.397	159.859	361.603	352.657	354.694	361.427	256.092	254.044	250.411	256.504	155.719	165.455	166.73	177.408	188.541	189.104	187.184	187.614	50.6711	284.443	262.448	273.96	283.657	264.546	271.466	267.926	295.947	274	279.354	282.531	220.362	315.219	307.541	314.654	298.409	277.378	271.326	276.752	270.592
50.6782	267.466	265.308	273.494	282.043	184.349	197.347	192.398	205.087	163.636	168.19	161.653	159.614	361.134	352.087	354.554	361.013	255.569	253.691	249.913	256.042	155.443	165.404	166.619	176.981	187.971	188.957	186.833	187.243	50.7105	284.197	261.274	273.172	282.29	262.611	269.927	266.671	294.816	273.465	279.101	281.504	219.936	315.219	306.524	315.127	298.426	277.053	270.717	276.528	270.348
50.7177	266.777	264.621	272.993	281.268	183.712	196.731	192.155	204.602	163.226	167.81	161.013	159.014	360.444	351.208	353.583	360.29	254.77	252.754	249.567	255.35	155.036	164.837	166.419	176.795	187.499	188.448	186.692	187	50.75	283.353	261.11	272.858	282.856	263.362	270.061	267.126	294.353	273.421	279.181	282.178	219.3	314.757	306.299	314.055	297.704	276.501	270.421	275.161	269.566
50.7571	266.657	264.629	272.877	280.857	183.465	196.434	192.065	204.289	162.934	167.556	161.209	158.664	359.892	350.3	352.942	360.103	254.009	252.109	249.077	254.901	154.773	164.62	166.001	176.46	187.421	188.169	185.884	186.548	50.7895	283.208	259.949	271.951	281.548	262.367	268.544	265.75	293.114	272.532	278.219	280.912	219.17	314.095	305.636	313.357	297.617	275.615	269.387	275.128	269.21
50.7965	266.058	264.177	271.825	280.168	183.103	195.787	191.437	203.924	162.675	167.128	161.019	158.346	359.451	350.53	352.576	359.517	253.858	252.101	248.752	254.721	154.871	164.311	165.735	175.904	187.194	187.717	186.084	186.622	50.8289	282.293	260.055	271.618	281.371	261.985	269.166	265.746	293.015	272.147	277.308	280.84	218.275	313.192	306.193	312.436	296.762	275.109	268.771	274.501	268.757
50.836	265.469	263.704	271.409	280.011	183.319	195.649	191.076	203.855	162.323	166.786	160.455	158.438	358.633	350.017	352.108	358.983	253.567	252.017	248.208	254.42	154.682	163.769	165.158	175.434	186.917	187.28	185.742	186.261	50.8684	281.979	258.847	270.843	280.316	260.981	267.455	264.301	292.205	271.24	276.916	279.702	218.063	312.748	305.165	312.699	296.436	274.856	268.48	274.164	269.075
50.8754	265.003	263.007	270.759	278.925	183.095	195.174	190.658	203.469	161.737	166.509	159.983	157.95	357.716	349.68	351.396	358.736	253.349	251.284	247.672	253.766	154.24	163.609	164.892	175.34	186.64	187.325	185.497	186.147	50.9079	281.179	259.083	271.233	280.386	260.874	268.403	264.422	292.715	270.71	276.43	279.558	217.435	312.345	304.794	312.225	296.325	274.62	268.258	273.626	268.311
50.9148	265.193	262.967	271.445	279.175	182.906	195.118	190.634	203.173	161.864	166.287	159.984	157.611	357.455	348.871	351.051	358.238	252.998	250.943	247.026	253.208	153.967	163.159	164.623	174.905	186.406	186.818	185.123	185.781	50.9474	281	258.25	269.884	279.291	259.608	266.944	263.59	291.748	270.16	275.459	278.806	217.416	311.831	304.422	311.582	295.946	274.119	267.727	273.366	267.629
50.9543	264.835	262.07	269.981	278.197	181.962	194.673	189.943	202.374	161.492	166.048	159.457	157.301	357.024	348.037	350.197	357.575	252.461	250.411	247.356	252.368	153.537	163.018	164.427	174.723	186.112	186.65	185.244	185.15	50.9868	280.472	258.34	269.709	279.649	260.485	266.61	263.102	291.077	270.179	275.811	278.354	216.797	311.725	303.982	310.327	295.329	273.355	266.892	272.726	267.423
50.9937	263.551	261.785	269.853	278.145	181.998	194.398	190.348	201.999	160.961	165.498	159.405	156.845	356.194	347.382	349.913	357.124	251.921	250.257	246.713	251.884	153.083	162.871	163.831	174.69	185.895	186.173	184.5	184.575	51.0263	279.922	257.223	268.856	278.408	259.222	265.532	262.57	290.73	269.441	274.831	277.688	216.616	311.4	303.271	310.402	294.717	272.853	266.338	272.172	266.686
51.0331	263.142	260.834	268.824	277.117	181.073	193.769	189.662	201.663	160.229	164.955	159.095	156.447	356.003	347.087	349.1	356.275	251.918	249.164	246.028	251.506	153.235	162.876	163.733	174.38	185.262	186.131	184.35	184.871	51.0658	279.539	257.505	269.471	278.843	259.917	266.494	263.105	291.049	269.409	274.478	277.523	215.729	310.187	303.575	310.208	294.394	272.254	266.165	270.747	265.99
51.0726	263.143	260.856	268.793	277.341	181.523	194.013	189.603	201.619	160.491	165.025	158.651	156.4	354.982	346.284	349.097	355.861	251.361	248.515	245.589	250.717	153.057	162.562	163.419	173.692	185.026	185.569	183.919	184.374	51.1053	278.88	256.421	268.328	277.32	258.354	264.939	262.003	289.831	268.788	273.531	276.447	215.586	310.087	302.207	309.531	293.46	271.53	265.64	270.664	265.77
51.112	262.649	260.198	267.807	276.363	180.412	193.486	188.633	201.219	160.029	165.095	158.112	155.863	354.811	346.117	348.614	355.074	250.852	248.229	245.094	250.634	152.563	162.198	163.332	173.468	184.792	185.664	184.142	184.358	51.1447	278.767	256.367	268.223	277.559	258.649	265.081	261.969	289.683	268.517	273.688	276.348	214.896	309.981	302.031	309.545	293.556	271.459	265.052	270.227	265.042
51.1514	261.654	260.127	267.877	276.23	180.883	193.251	188.809	200.742	159.684	164.523	158.237	155.524	353.92	345.074	348.418	354.661	250.08	247.902	244.352	250.559	152.494	162.047	162.949	173.288	184.485	185.288	183.613	183.609	51.1842	278.3	254.935	266.925	276.307	256.949	264.038	260.706	288.71	267.359	272.499	275.708	214.646	309.065	300.964	308.214	292.851	271.064	264.446	269.647	264.912
51.1909	260.946	259.377	266.981	275.045	180.121	192.492	187.764	200.032	159.139	163.918	157.707	155.324	353.617	344.901	347.229	354.44	249.966	247.458	244.471	250.246	152.191	161.271	162.878	172.653	184.514	185	183.118	183.943	51.2237	277.464	255.692	267.181	276.928	257.276	264.655	260.546	288.589	267.152	271.968	274.91	213.807	308.089	300.383	307.73	292.483	270.303	264.188	269.4	263.897
51.2303	261.235	259.222	267.438	275.433	179.88	192.956	188.438	200.463	159.334	163.792	157.435	155.134	353.373	344.574	347.054	353.96	249.268	247.118	244.077	249.494	152.03	160.956	162.435	172.408	183.742	184.543	182.381	183.537	51.2632	276.873	254.457	265.973	275.697	256.047	263.244	260.183	287.549	266.679	271.024	274.557	213.683	308.064	300.261	307.006	291.315	269.623	263.731	269.085	264.081
51.2697	260.329	258.257	266.431	274.615	179.087	192.199	187.434	200.095	158.747	163.261	157.21	154.622	352.541	345.026	345.499	353.05	248.872	246.739	243.643	249.071	151.529	161.037	162.23	172.485	183.75	184.551	182.778	182.736	51.3026	277.112	254.484	266.418	275.873	256.82	263.879	260.689	287.493	266.403	271.454	274.431	213.084	307.269	300.735	307.111	291.53	269.551	262.839	268.125	263.403
51.3091	260.058	258.304	266.282	274.875	179.438	191.811	187.684	199.548	158.6	163.164	157.209	154.449	352.314	343.91	346.034	352.299	248.526	246.493	242.623	248.174	151.256	160.525	161.676	172.202	183.409	184.185	182.297	182.657	51.3421	276.487	253.299	265.265	274.59	255.797	262.285	259.022	286.448	265.347	270.425	273.574	213.11	307.368	299.407	306.572	290.838	269.2	262.828	267.964	262.864
51.3486	259.595	257.569	264.865	273.766	178.567	191.462	186.69	198.913	158.115	162.765	156.551	154.464	351.46	343.196	344.525	352.141	247.724	245.728	242.817	248.194	151.289	160.26	161.71	171.982	182.901	183.998	182.273	182.191	51.3816	275.901	253.477	265.449	275.346	256.252	263.036	259.126	286.462	265.347	270.121	272.983	212.976	306.663	299.231	306.369	290.344	268.957	262.422	267.672	262.323
51.388	259.221	257.526	265.743	274.031	179.048	190.98	187.011	198.775	158.17	162.557	156.371	154.094	350.91	342.109	344.79	351.034	247.036	245.486	241.833	247.569	151.068	159.817	161.173	171.623	182.517	183.231	181.411	181.868	51.4211	275.554	252.329	264.567	273.635	254.898	261.571	258.286	285.539	264.413	269.341	272.737	212.362	305.986	298.704	305.769	290.1	268.673	262.34	267.04	261.929
51.4274	258.594	256.325	264.05	272.11	178.286	190.149	185.788	198.07	157.681	162.032	155.958	153.195	350.495	342.16	343.521	350.914	247.177	244.718	241.571	247.271	150.818	159.966	161.224	171.043	182.311	183.158	181.49	181.988	51.4605	274.567	252.72	264.2	273.941	254.823	261.443	258.573	285.819	263.984	269.461	271.698	211.535	306.183	298.593	305.387	289.332	267.514	261.311	266.365	261.379
51.4669	258.222	256.148	263.982	272.728	178.268	190.927	186.336	198.107	157.578	161.756	155.619	153.599	350.107	341.877	344.658	350.782	247.015	244.961	240.626	246.786	150.464	159.165	160.741	171.013	181.893	182.864	180.736	181.784	51.5	273.888	251.608	263.198	272.339	253.649	260.053	257.363	284.684	263.166	268.721	271.216	211.356	306.019	297.792	304.676	288.815	267.19	260.656	265.665	260.745
51.5063	257.784	255.566	263.331	271.71	177.462	190.288	185.227	197.774	156.858	161.715	155.449	152.846	348.959	341.347	342.822	349.854	246.114	243.863	240.828	245.897	150.045	159.383	160.609	170.547	181.754	182.863	181.072	181.186	51.5395	273.643	251.377	263.218	272.41	253.32	260.784	257.303	284.671	262.425	268.424	271.167	211.01	305.244	297.851	303.866	288.579	267.06	260.481	265.38	260.293
51.5457	257.1	255.305	263.423	272.026	177.887	189.997	185.557	197.778	156.558	160.737	155.227	152.399	348.563	340.751	342.727	349.498	246.066	243.798	239.963	245.79	149.766	159.198	159.965	170.285	181.532	182.36	180.245	180.76	51.5789	273.193	250.429	261.897	271.197	252.672	259.377	256.567	283.26	261.825	267.193	270.214	210.445	304.237	297.05	303.45	288.224	266.912	260.37	264.691	260.136
51.5852	256.39	254.144	261.965	270.846	176.639	189.669	185.013	196.756	155.616	160.69	154.713	152.178	348.66	340.482	341.573	348.706	244.816	242.602	240.167	245.39	149.701	158.815	159.876	169.618	181.173	182.31	180.112	180.681	51.6184	272.62	250.501	262.774	271.707	253.203	259.635	256.463	283.34	262.155	266.868	269.812	209.687	303.49	296.628	302.927	287.537	266.02	259.343	264.195	259.017
51.6246	255.811	254.509	262.622	271.1	177.271	189.646	184.835	196.852	156.579	160.831	154.833	152.121	348.043	339.33	341.538	348.559	244.963	242.767	239.595	244.683	149.235	158.413	159.618	169.646	180.731	181.649	179.518	180.327	51.6579	272.237	249.444	261.38	270.335	252.235	258.227	255.485	282.257	261.28	266.174	269.175	209.46	303.538	295.635	302.922	287.019	265.413	259.044	264.275	259.072
51.664	255.562	253.751	261.337	269.873	176.578	188.996	183.946	196.138	155.874	160.104	154.063	151.788	348.41	339.279	340.679	347.639	244.456	242.32	239.394	244.624	149.088	158.137	159.545	169.528	181.069	181.783	179.589	180.047	51.6974	272.31	249.218	261.805	270.616	253.336	259.277	255.809	282.465	261.293	265.714	268.773	209.077	303.212	295.878	302.339	286.73	264.342	258.877	263.497	258.313
51.7035	255.492	253.676	261.223	269.641	176.288	188.56	183.969	195.845	155.639	160.258	154.002	151.385	347.271	338.098	341.58	347.359	244.045	242.438	238.525	244.496	148.982	157.651	159.087	169.035	180.76	181.193	178.965	179.757	51.7368	271.866	248.238	260.627	269.512	251.202	257.481	254.913	281.408	260.069	265.215	267.821	208.871	302.411	295.497	301.675	286.186	263.862	257.926	263.065	257.991
51.7429	255.042	252.793	260.281	268.842	175.638	187.98	183.504	195.566	154.976	159.499	153.31	150.955	346.518	338.203	339.072	346.164	243.462	241.559	238.496	243.79	148.219	157.762	158.904	168.802	180.175	181.105	179.286	179.511	51.7763	271.3	249.456	260.738	270.421	251.716	257.801	254.451	281.468	260.112	265.135	267.441	208.472	301.709	294.689	301.368	285.247	263.623	257.464	262.286	257.237
51.7823	254.159	252.243	260.223	269.025	175.673	188.008	183.569	195.538	155.308	159.342	153.351	150.862	345.49	336.797	339.118	346.293	242.864	241.068	237.716	243.173	148.122	157.487	158.424	168.241	179.681	180.604	178.645	179.028	51.8158	270.489	248.092	259.414	268.71	250.427	256.766	253.65	280.372	259.674	264.509	266.779	208.084	301.19	294.329	300.864	284.724	263.628	257.139	261.997	257.194
51.8218	253.427	251.465	258.73	267.336	175.072	187.031	182.766	195.14	154.916	158.651	152.645	150.548	345.243	337.471	338.343	345.424	242.588	240.826	237.221	242.826	147.529	157.02	158.529	168.132	179.797	180.657	178.323	179.426	51.8553	269.904	247.696	259.476	268.403	250.129	256.655	253.223	279.886	259.201	263.952	266.484	207.506	300.581	293.897	300.823	284.675	263.256	256.77	261.605	256.906
51.8612	254.081	251.924	259.401	268.211	175.309	187.343	183.082	195.049	154.194	158.511	152.689	150	344.831	336.69	337.964	345.202	241.708	239.606	237.1	242.18	147.489	156.896	158.322	167.683	179.467	179.813	177.872	178.742	51.8947	269.628	246.868	258.467	267.511	249.349	255.784	252.671	279.474	258.279	263.229	266.047	206.985	300.59	293.471	300.533	284.333	262.753	256.345	261.231	256.591
51.9006	253.481	251.136	258.142	266.419	174.258	186.558	182.179	194.077	153.763	158.097	152.148	149.956	343.845	335.837	337.168	344.826	241.469	239.569	236.721	241.997	147.337	156.353	157.831	167.735	178.928	179.861	177.891	178.682	51.9342	268.477	247.023	258.348	267.821	249.012	255.95	252.506	278.826	257.809	262.698	265.349	206.361	299.464	292.659	299.62	283.692	262.064	255.805	260.705	255.868
51.9401	252.896	251.273	258.746	267.096	174.723	187.031	182.423	194.433	153.624	157.878	152.221	149.512	343.429	335.185	336.948	343.33	241.104	239.198	235.939	241.371	146.97	155.874	157.11	167.395	178.506	179.422	177.671	178.156	51.9737	268.35	245.922	257.587	266.808	248.141	254.698	252.047	278.203	257.445	262.133	264.765	205.834	298.842	292.173	298.821	283.457	261.625	255.402	260.4	255.269
51.9795	252.43	250.22	257.535	266.081	173.723	186.041	181.682	193.45	153.144	157.646	151.755	149.219	342.972	334.79	336.157	342.838	240.477	238.632	235.392	240.7	147.105	155.805	157.11	166.948	178.343	179.187	177.656	178.176	52.0132	268.214	246.227	257.986	266.829	248.611	254.692	251.888	277.973	256.853	261.618	264.39	205.315	298.257	291.928	297.874	282.917	260.842	254.871	259.827	254.685
52.0189	252.121	250.15	257.973	266.207	173.949	186.145	181.715	193.003	153.343	157.379	151.59	149.334	342.31	333.986	336.756	342.626	239.982	238.836	234.368	240.376	146.659	155.133	156.668	166.652	177.697	178.729	177.006	177.612	52.0526	267.992	244.797	256.982	265.399	247.817	254.081	251.185	277.413	256.238	261.328	263.691	205.139	298.206	291.465	297.824	282.55	260.445	254.281	259.092	254.338
52.0584	251.757	249.063	256.997	265.192	173.213	185.323	180.899	192.564	152.993	157.021	151.096	148.636	341.769	334	335.589	342.288	239.508	238.013	234.431	240.226	146.424	155.43	156.72	166.368	177.845	178.841	176.876	177.573	52.0921	266.89	244.912	256.763	265.408	247.422	253.756	250.837	277.285	255.831	261.03	263.237	205.031	297.928	290.909	298.131	282.201	260.078	253.82	258.879	254.073
52.0978	250.936	248.75	256.658	264.928	173.638	185.639	181.124	192.697	152.549	156.838	150.919	147.891	341.066	332.685	335.113	341.419	239.491	237.847	234.167	239.659	146.19	155.025	156.472	166.314	177.423	178.43	176.483	176.908	52.1316	266.826	243.936	255.642	264.783	246.477	253.245	250.322	276.784	255.47	260.429	262.782	204.608	297.406	290.165	297.69	281.551	259.601	253.626	258.561	253.77
52.1372	250.315	247.87	255.478	263.668	172.6	184.826	180.343	192.073	151.974	156.577	150.349	148.045	341.293	332.328	333.854	341.333	238.336	236.881	233.967	239.243	146.106	154.937	156.519	166.264	177.257	178.688	176.697	177.065	52.1711	266.266	243.977	255.418	264.263	246.365	253.122	250.233	276.147	255.262	259.812	262.408	204.15	297.146	290.221	296.675	281.202	259.226	253.268	257.967	252.923
52.1767	250.429	248.255	256.004	264.629	172.839	185.171	181.004	191.851	152.212	156.132	150.519	147.851	341.111	332.276	334.052	340.588	238.281	236.785	233.345	238.834	145.64	154.438	155.872	165.648	177.127	177.925	176.248	176.713	52.2105	266.024	243.156	255.079	263.616	245.958	252.468	249.912	275.356	254.725	259.122	261.724	203.625	296.481	290.018	295.785	280.595	258.774	252.79	257.653	252.255
52.2161	250	247.651	254.594	263.097	172.074	184.296	179.886	191.518	151.694	155.641	150.151	147.641	340.227	332.233	333.007	340.46	238.253	236.452	233.338	238.781	145.75	154.191	155.8	165.238	177.014	177.513	176.084	176.467	52.25	265.68	242.341	254.343	262.846	245.135	251.506	249.095	274.879	254.056	258.774	261.266	202.968	295.814	289.01	295.538	279.908	258.415	252.615	257.146	252.382
52.2555	249.446	247.078	254.942	263.509	171.951	184.006	179.977	191.492	151.741	155.515	149.598	147.073	338.759	330.69	332.957	339.622	237.714	235.928	232.425	237.92	145.22	153.951	155.263	164.737	176.618	177.265	175.433	176.092	52.2895	265.189	242.326	253.795	262.53	245.116	251.014	248.567	274.667	253.283	258.59	261.391	202.62	295.37	288.731	295.282	279.68	257.835	251.866	256.337	251.835
52.295	248.905	246.414	253.864	261.972	171.642	183.241	178.862	190.728	151.068	155.324	149.308	146.939	338.822	330.783	331.639	339.395	237.647	235.392	232.222	237.246	145.289	153.83	155.263	165.034	176.806	177.149	175.233	175.64	52.3289	265.206	241.592	253.236	262.209	244.698	250.662	248.216	274.062	252.418	257.938	260.919	202.361	294.703	288.461	294.756	279.32	257.273	250.818	255.832	250.996
52.3344	248.483	246.685	254.513	262.546	171.691	183.974	179.737	191.383	150.968	155.171	149.314	146.706	338.177	329.848	332.636	338.606	236.769	235.184	231.566	236.949	144.691	153.522	154.345	164.64	176.121	176.559	174.884	175.181	52.3684	264.324	241.814	253.194	262.128	244.05	250.684	248.026	273.772	252.024	257.217	260.295	201.751	293.813	287.531	294.086	278.896	256.643	250.322	255.422	250.12
52.3738	247.66	245.364	253.008	261.367	170.653	183.161	178.745	190.482	150.326	154.771	149.021	146.196	337.665	329.474	331.248	338.367	235.921	234.707	231.704	236.981	144.713	153.2	154.291	164.348	176.297	176.374	174.837	175.28	52.4079	263.877	240.842	252.15	260.832	243.344	249.548	247.041	272.931	251.673	256.704	259.605	201.466	293.919	287.279	293.771	278.863	256.479	249.935	254.863	249.907
52.4132	247.765	245.599	252.982	260.903	170.941	183.322	178.565	189.932	150.777	154.573	148.718	145.93	336.796	328.837	330.828	337.839	235.536	234.273	230.909	236.409	144.585	152.591	153.849	164.077	175.693	176.141	174.211	174.662	52.4474	263.561	240.92	251.814	260.697	243.6	249.089	246.455	272.471	251.52	256.567	259.314	201.188	293.808	287.294	293.576	278.338	256.276	249.592	254.231	249.828
52.4527	247.017	244.432	251.847	259.792	169.914	182.056	177.753	189.451	149.89	153.818	148.122	146.023	337.022	328.801	330.448	337.246	235.466	233.979	230.526	235.78	144.095	152.643	154.002	163.963	175.281	175.911	174.637	174.643	52.4868	262.989	239.765	250.588	259.588	242.525	248.264	246.012	271.523	250.674	255.694	258.358	200.803	293.054	286.483	292.533	277.213	255.531	249.15	253.732	249.009
52.4921	246.92	244.652	252.079	260.264	170.661	182.237	177.914	189.22	149.603	153.66	148.264	145.575	335.922	328.043	329.97	336.404	234.831	233.583	230.119	235.789	143.502	152.635	153.867	163.452	175.27	175.658	174.023	174.118	52.5263	262.511	239.515	250.874	259.709	242.007	248.427	245.812	271.132	249.73	254.812	257.39	200.596	292.208	286.326	291.945	276.84	255.027	248.918	253.133	248.235
52.5315	246.467	243.928	251.11	259.253	169.608	181.826	177.43	188.857	149.125	153.505	147.457	145.145	335.531	327.973	329.06	336.324	234.868	232.943	229.7	235.378	143.377	151.951	153.683	162.955	174.965	175.365	173.51	173.979	52.5658	262.268	238.471	249.7	258.62	241.009	247.493	245.251	270.853	249.309	254.281	257.352	200.142	291.953	285.868	292.025	276.893	254.728	248.207	253.168	248.084
52.571	245.515	243.215	251.591	259.466	169.488	181.624	177.559	188.588	149.025	153.209	147.163	145.087	335.141	327.094	329.026	336.242	234.346	232.697	229.431	234.734	143.147	151.918	152.881	162.616	174.624	175.171	173.266	173.759	52.6053	261.562	238.833	250.264	259.12	241.021	247.969	245.054	270.304	249.189	254.246	257.119	199.378	291.459	285.238	291.317	276.892	254.181	248.115	252.89	247.693
52.6104	245.278	242.689	250.223	257.838	169.115	181.074	176.648	188.156	149.053	152.888	147.025	144.776	334.801	326.861	327.709	335.401	233.871	232.534	229.337	234.572	142.907	151.951	152.639	162.782	174.192	174.96	173.078	173.362	52.6447	261.33	238.042	248.943	258.211	239.822	246.411	244.532	269.415	248.167	253.878	256.399	198.996	291.011	284.502	290.94	275.909	253.901	247.717	252.335	247.148
52.6498	244.923	242.529	249.85	258.862	169.447	181.217	176.757	188.026	148.793	152.475	146.926	144.468	334.372	325.577	327.327	334.565	233.401	232.048	228.37	233.921	142.619	151.131	152.148	162.152	173.791	174.189	172.613	172.801	52.6842	260.595	237.922	249.487	258.208	240.567	246.979	244.468	269.776	248.469	253.715	256.228	198.799	290.77	284.227	290.973	275.393	253.371	246.783	251.716	247.003
52.6893	244.218	241.958	249.006	257.468	168.667	180.309	175.897	187.685	148.022	152.349	146.322	144.227	333.722	325.302	326.849	334.178	232.881	231.3	228.155	233.372	142.583	150.861	152.048	161.52	173.733	173.943	172.399	172.864	52.7237	260.445	236.753	248.256	256.865	240.013	245.771	243.402	268.763	247.747	252.454	255.62	198.074	290.168	283.454	290.419	275.118	252.562	245.944	251.176	246.421
52.7287	243.501	241.462	250.017	258.027	168.665	180.15	175.921	187.072	148.061	151.98	145.758	143.942	332.831	324.769	326.848	333.874	232.272	230.87	227.69	232.958	142.308	151.01	151.884	161.55	173.248	174.048	172.13	172.514	52.7632	260.128	236.867	248.333	257.076	240.028	245.769	243.396	269.436	247.644	252.163	255.533	198.048	289.253	282.92	289.935	274.71	252.141	245.794	250.635	245.664
52.7681	243.32	241.085	248.65	256.579	167.95	179.68	175.426	186.589	147.61	151.731	145.773	143.807	332.531	324.475	325.923	333.522	232.017	230.269	227.051	232.735	141.895	150.796	151.78	161.348	172.967	173.831	171.9	172.529	52.8026	259.763	235.868	246.971	255.83	238.789	244.178	242.408	268.104	246.654	251.611	255.055	197.355	288.978	281.959	289.011	274.053	251.779	245.241	250.223	245.467
52.8076	243.049	240.881	247.696	256.032	167.696	179.287	174.862	186.518	147.36	151.64	145.524	143.281	331.753	323.795	325.244	332.884	231.722	229.855	226.796	232.194	141.585	150.289	151.454	161.086	172.78	173.487	171.446	172.195	52.8421	258.564	235.733	246.997	255.898	238.936	244.912	242.409	268.122	246.85	251.395	253.957	196.912	288.352	281.708	288.426	273.472	251.073	244.823	249.418	245.165
52.847	242.596	240.119	246.978	255.449	167.605	178.856	174.488	186.146	146.913	151.261	144.929	142.727	331.005	323.327	324.992	331.951	231.15	229.376	226.363	231.668	141.348	149.99	151.002	160.991	172.443	173.355	171.345	171.688	52.8816	258.312	234.923	246.099	254.609	238.207	243.515	241.292	266.855	245.81	250.939	253.605	196.653	287.849	280.851	288.542	273.437	251.111	244.119	249.612	244.916
52.8864	242.136	239.908	246.788	255.249	167.525	178.686	174.643	185.768	146.688	150.662	144.749	142.637	330.546	322.53	324.526	331.274	230.788	228.854	225.746	230.97	141.216	149.834	150.644	160.673	172.209	173.104	171.082	171.409	52.9211	258.193	235.293	246.955	255.594	238.451	244.38	241.691	266.965	245.705	250.036	253.373	196.006	286.78	280.768	287.611	272.683	250.421	244.501	248.836	244.218
52.9259	241.722	239.301	246.334	254.421	167.042	178.308	174.273	185.5	146.637	150.366	144.656	142.451	330.036	321.832	323.922	330.794	230.351	228.383	225.471	230.426	141.06	149.678	150.593	160.226	171.901	172.802	170.655	171.121	52.9605	257.63	234.216	245.465	254.392	237.202	243.27	240.253	266.15	244.869	249.864	252.406	195.588	287.029	279.926	287.498	272.531	250.32	243.72	248.497	243.793
52.9653	241.344	238.75	246.009	254.049	166.72	178.155	173.917	185.018	146.359	150.289	144.396	142.121	329.835	321.863	323.702	330.702	230.095	227.942	225.407	230.474	140.57	149.531	150.623	160.037	171.758	172.463	170.546	170.915	53	257.007	234.479	245.484	254.493	237.603	243.463	240.504	266.178	244.932	249.197	252.242	195.605	286.778	279.996	286.269	272.287	249.762	243.461	247.478	243.365
53.0047	240.872	238.567	245.787	253.965	166.388	178.011	173.701	184.593	145.986	150.117	144.018	141.829	329.54	321.456	323.302	330.19	229.605	227.748	225.089	230.143	140.283	149.105	150.347	159.891	171.619	172.051	170.306	170.704	53.0395	256.615	233.43	244.447	253.339	235.854	242.171	239.425	265.265	243.802	248.571	250.612	194.981	286.252	278.92	286.049	271.131	249.087	242.73	247.181	242.736
53.0442	240.347	237.808	244.977	252.996	166.035	177.327	173.008	184.31	145.519	149.793	143.532	141.5	328.981	320.743	322.556	329.293	228.65	227.597	224.45	229.559	140.161	148.566	149.989	159.412	170.835	172.006	169.978	170.39	53.0789	256.271	233.407	244.653	253.415	236.701	242.683	239.524	264.634	243.957	248.314	251.218	194.947	284.896	278.836	285.496	270.773	248.649	242.538	246.842	242.141
53.0836	240.017	237.57	244.606	253.182	166.254	177.165	172.857	184.088	145.402	149.18	143.317	141.098	328.354	320.066	321.936	329.215	228.434	227.263	223.834	228.903	139.591	148.206	149.466	158.983	170.488	171.82	169.6	169.956	53.1184	255.931	232.471	243.566	252.16	235.651	241.477	238.677	263.94	242.752	247.348	250.532	194.489	284.823	278.517	285.139	270.134	248.102	241.756	246.177	241.759
53.123	239.314	236.654	243.347	252.093	165.412	176.843	172.62	183.914	145.159	148.95	143.181	140.62	327.838	319.853	321.259	328.424	228.242	226.808	223.566	228.354	139.649	147.96	149.303	158.706	170.624	171.375	169.729	169.99	53.1579	254.869	232.395	243.569	252.336	235.893	241.327	238.741	263.735	242.733	247.159	249.836	194.15	283.748	278.472	284.869	269.867	247.43	241.495	246.137	241.1
53.1625	238.772	237.036	243.888	252.173	165.208	176.776	172.873	183.627	145.068	148.967	143.062	140.619	327.55	319.134	321.424	327.807	228.107	226.498	223.399	228.108	139.428	147.946	149.229	158.545	170.223	170.931	169.388	169.403	53.1974	254.669	231.13	242.568	251.246	234.874	239.899	237.516	263.136	241.932	246.62	249.333	193.454	284.539	277.722	284.535	269.419	247.575	240.922	245.166	240.651
53.2019	238.273	236.514	243.089	251.31	164.413	176.089	172.113	182.783	144.644	148.344	142.7	140.509	326.821	318.146	319.834	327.29	227.315	225.812	222.992	227.222	139.234	147.423	149.328	158.127	169.983	170.88	169.035	169.332	53.2368	254.104	231.28	242.867	251.333	234.929	240.207	237.632	262.867	241.551	246.089	248.552	193.142	282.983	276.637	283.495	268.324	246.335	239.957	244.565	240.589
53.2413	238.118	235.942	242.806	250.914	164.198	175.808	171.821	182.522	144.232	147.96	142.422	140.12	326.124	317.443	319.413	326.525	226.258	225.631	222.102	227.22	139.016	146.995	148.818	157.684	169.597	170.631	169.033	169.042	53.2763	253.848	230.612	242.078	249.988	233.836	239.023	236.606	261.982	241.021	245.523	247.902	192.519	282.165	276.778	282.947	268.136	246.106	240.378	244.622	239.927
53.2808	237.395	235.076	241.812	249.739	163.79	175.619	171.46	182.349	143.832	147.51	141.943	139.854	325.505	317.263	319.144	326.005	225.853	225.201	221.897	227.062	138.386	146.946	148.386	157.61	169.48	170.162	168.527	168.771	53.3158	253.703	231.248	242.534	250.992	234.28	240.375	237.272	262.704	240.786	245.506	248.051	192.637	282.688	276.489	282.687	268.13	245.812	239.647	244.115	239.392
53.3202	237.44	235.072	242.464	250.05	164.02	175.124	171.291	181.843	143.774	147.442	141.472	139.496	324.805	316.781	318.542	325.579	225.791	224.379	221.224	226.367	138.251	146.731	147.866	157.068	169.229	169.721	167.757	168.197	53.3553	253.051	230.172	240.919	249.528	232.774	238.719	236.319	262.192	240.053	245.419	247.459	191.791	282.046	275.41	281.655	267.352	245.771	239.432	244.09	239.556
53.3596	237.136	234.264	241.002	248.996	163.379	174.251	170.476	180.954	143.346	147.148	141.434	139.413	324.726	316.546	317.544	325.455	225.6	224.092	221.434	226.251	138.111	146.756	147.805	156.844	168.639	169.77	167.834	168.348	53.3947	253.307	230.09	241.256	249.452	233.465	238.778	236.381	261.318	239.831	244.523	247.272	192.176	281.503	276.202	280.855	266.869	244.534	239.215	243.404	238.625
53.3991	236.879	234.028	241.456	248.994	163.295	174.673	170.591	181.414	143.262	146.852	141.252	139.323	323.946	316.015	317.63	324.539	225.061	223.781	220.842	225.804	138.013	146.584	147.913	156.608	168.224	169.404	167.462	168.154	53.4342	252.356	229.023	239.883	247.932	232.128	237.715	235.241	260.346	239.023	243.564	246.357	191.219	281.376	274.242	280.915	266.548	244.761	238.827	243.296	239.116
53.4385	236.132	233.459	240.57	247.76	162.27	173.94	169.41	180.698	142.393	146.404	141.026	138.645	323.588	315.345	317.259	324.113	224.706	223.184	220.121	225.685	137.743	146.092	147.305	156.903	168.442	169.156	167.577	168.176	53.4737	251.581	229.655	239.789	248.481	232.395	238.396	235.073	260.38	239.21	243.446	246.276	191.082	280.38	274.562	280.262	266.231	244.299	238.268	242.689	238.295
53.4779	235.37	233.564	240.58	248.459	162.748	173.91	169.857	180.407	142.306	146.179	140.838	138.374	322.818	314.518	316.682	323.683	224.338	223.026	219.524	224.836	137.502	145.72	146.441	156.303	167.878	168.54	167.034	167.281	53.5132	251.484	228.348	238.658	247.377	231.488	236.862	233.929	259.564	238.383	242.593	245.577	190.19	280.62	273.342	279.808	264.612	243.373	238.048	242.797	237.45
53.5174	234.91	232.792	238.735	247.156	161.734	173.345	169.334	179.995	142.1	146.062	140.176	138.206	322.363	314.554	315.465	323.137	223.982	222.62	219.387	224.672	137.098	145.563	147.142	156.044	167.702	168.79	167.09	167.155	53.5526	250.737	228.714	239.181	247.651	231.8	237.21	234.555	259.62	237.979	242.87	245.302	189.529	278.833	273.511	279.023	265.213	242.771	236.707	241.059	236.521
53.5568	235.018	232.425	239.521	247.387	162.16	173.786	169.392	179.849	141.955	145.64	139.976	138.014	321.769	313.966	315.342	322.428	223.346	222.127	218.853	224.042	136.827	145.436	146.839	155.515	167.394	168.391	166.743	166.664	53.5921	250.132	227.459	238.151	246.399	230.437	236.003	233.735	258.846	237.056	241.49	244.406	189.673	278.932	272.743	279.469	264.707	242.851	236.452	241.723	236.733
53.5962	234.162	231.723	238.579	245.82	161.44	173.316	168.478	179.527	141.58	145.274	139.828	137.788	321.802	313.573	314.839	322.264	222.783	221.471	218.501	223.722	136.966	144.847	146.194	155.233	167.334	168.369	166.327	166.824	53.6316	249.968	227.427	238.736	247.071	230.434	235.955	233.521	257.989	236.676	241.374	243.489	188.894	278.19	272.519	278.319	264.429	242.452	236.384	241.018	236.685
53.6356	233.964	231.845	238.742	246.559	161.885	172.914	169.119	179.599	142.057	145.212	139.609	137.28	320.886	312.86	314.489	321.341	222.528	221.4	217.509	222.776	136.383	144.109	145.51	154.778	167.13	167.976	165.779	166.294	53.6711	249.717	226.144	237.387	245.724	229.435	234.835	232.354	257.472	236.199	240.721	243.464	188.552	278.454	271.938	278.04	264.086	241.763	235.667	240.357	235.907
53.6751	232.989	230.499	237.487	244.79	161.262	172.028	168.042	178.774	141.532	144.577	139.067	136.97	320.611	312.592	313.359	321.049	222.522	220.66	218.002	222.862	136.191	144.569	145.916	155.105	166.659	167.329	165.846	166.292	53.7105	249.134	226.96	237.554	245.822	229.838	235.467	232.343	257.795	235.367	240.516	242.933	188.816	277.578	271.767	277.264	263.52	241.087	234.908	239.693	235.017
53.7145	233.098	230.821	237.92	245.483	161.072	172.251	168.484	178.569	141.069	144.645	139.159	136.973	319.611	310.956	313.109	320.859	222.187	220.79	216.843	222.865	135.733	144.039	145.366	154.566	166.42	167.039	165.362	165.882	53.75	248.741	225.792	236.703	244.761	228.734	233.861	231.598	256.747	235.161	239.971	242.353	188.204	276.949	271.089	277.29	263.106	240.532	235.048	239.329	234.439
53.7539	232.6	229.773	236.509	243.867	160.225	171.76	167.421	177.924	140.761	143.7	138.106	136.856	319.836	311.693	312.265	320.279	221.771	219.997	216.989	222.436	135.635	143.676	145.432	154.34	166.049	166.869	165.447	165.97	53.7895	248.023	226.192	236.58	244.632	229.306	234.391	232.25	256.519	234.669	239.955	241.945	187.458	276.21	270.366	276.289	262.161	239.552	233.737	238.667	233.727
53.7934	232.139	230.283	236.83	244.491	160.573	171.714	167.806	178.131	140.746	143.756	138.539	135.992	318.676	310.593	312.038	319.773	221.061	219.613	216.359	221.875	135.284	143.022	144.518	153.964	165.633	166.764	164.88	165.538	53.8289	247.328	225.052	235.374	243.572	228.034	233.045	231.177	255.488	233.752	239.062	241.656	187.702	276.32	269.693	275.909	261.944	239.671	233.716	238.649	233.878
53.8328	231.301	228.816	235.42	243.422	159.633	170.953	166.761	177.287	139.974	143.079	137.888	135.8	318.512	310.209	311.049	318.861	220.61	219.124	216.039	221.456	134.901	143.134	144.646	153.618	165.504	166.05	164.784	165.391	53.8684	247.376	225.12	235.602	243.727	228.523	233.846	231.133	256.025	233.454	238.33	241.052	186.748	275.426	269.32	274.792	261.639	239.466	233.24	238.202	233.595
53.8722	230.976	228.604	235.818	243.64	159.659	170.784	167.189	177.603	140.173	143.194	138.135	135.81	317.822	308.864	311.092	318.02	220.331	218.873	215.282	220.795	134.439	142.749	144.373	153.094	164.692	166.071	164.511	164.758	53.9079	246.828	224.01	234.47	242.543	227.219	232.384	230.232	254.83	233.259	237.611	240.465	186.47	275.307	268.486	274.981	261.21	239.169	232.899	237.809	232.91
53.9117	230.36	227.722	234.624	242.206	158.832	169.844	166.306	176.552	139.125	142.652	137.426	135.247	317.597	308.838	309.828	317.904	220.009	217.714	215.15	220.513	134.99	143.06	143.939	153.077	165.361	165.902	164.569	164.635	53.9474	246.195	224.185	234.594	242.847	227.114	232.795	230.401	254.498	232.718	237.414	240.284	186.459	274.863	268.745	274.603	261.265	238.765	232.331	236.744	232.471
53.9511	230.073	228.02	235.053	242.323	159.325	170.413	166.511	176.768	139.375	142.465	137.307	135.114	317.012	307.8	309.632	317.281	218.988	217.674	214.135	219.688	134.169	142.431	143.131	152.639	164.62	165.46	164.003	164.145	53.9868	245.88	222.996	233.472	241.603	225.67	231.571	229.375	253.558	231.915	236.754	239.933	186.107	274.652	268.128	273.86	260.61	238.457	232.229	236.587	232.306
53.9905	229.275	227.18	233.708	241.102	158.51	169.547	165.383	175.894	138.48	142.38	137.026	134.682	316.64	307.886	309.074	317.009	218.99	217.135	214.761	219.639	134.248	142.119	143.584	152.753	164.581	165.606	163.997	164.179	54.0263	245.289	223.244	233.736	242.077	226.726	232.259	229.492	253.836	232.066	236.746	239.424	185.592	273.194	267.674	273.556	260.19	237.914	231.542	236.117	231.742
54.03	229.245	226.88	234.434	241.287	158.424	169.704	166.141	176.195	139.053	141.813	136.903	134.806	315.815	307.119	309.525	316.308	218.917	216.884	214.115	219.177	133.981	142.056	142.929	151.998	164.27	164.655	163.498	163.62	54.0658	245.209	222.195	232.512	240.493	225.522	230.877	228.127	253.198	231.264	235.75	238.787	184.607	273.269	266.864	273.108	259.334	237.334	230.76	235.732	231.313
54.0694	228.261	226.139	233.316	239.994	157.867	168.941	165.004	175.442	138.23	141.267	136.149	134.106	316.013	307.091	308.446	315.512	218.407	216.647	213.814	218.894	133.675	142.121	142.916	152.408	164.021	165.205	163.302	163.081	54.1053	244.701	222.825	232.758	240.859	225.718	231.362	228.224	252.386	230.529	235.426	238.196	183.671	272.423	266.662	272.563	258.55	236.964	230.368	234.713	230.216
54.1088	228.489	226.101	233.335	240.619	158.068	169.252	165.384	175.717	138.338	141.395	136.379	133.796	314.098	305.913	308.236	314.797	217.892	216.342	212.768	217.998	133.388	141.52	142.637	151.948	163.539	164.751	163.071	162.772	54.1447	243.984	221.442	231.697	239.588	224.516	229.756	227.217	251.837	230.111	234.612	237.638	183.256	272.249	266.157	272.281	258.384	236.01	230.384	234.776	230.132
54.1483	228.118	225.225	232.435	239.655	157.39	168.597	164.374	174.959	137.522	140.988	135.799	133.411	313.994	306.12	307.273	314.346	217.516	215.771	212.988	218.601	133.506	141.237	142.926	151.747	163.897	164.371	163.124	163.243	54.1842	243.391	221.371	231.933	239.753	224.739	230.353	227.772	251.72	230.188	234.463	237.427	182.745	271.945	265.887	271.56	257.878	235.806	230.391	234.353	229.748
54.1877	227.849	225.235	232.49	239.793	157.451	167.876	164.626	174.412	137.84	141.063	135.697	133.522	313.737	304.81	306.689	313.525	217.178	215.298	212.432	218.043	133.033	141.156	142.367	151.194	163.48	164.069	162.855	162.594	54.2237	243.255	220.423	230.605	238.414	223.564	229.13	226.843	250.691	229.547	234.046	236.864	182.115	271.863	265.001	271.284	257.484	235.826	229.695	233.882	229.299
54.2271	226.9	224.23	231.322	238.66	156.585	167.664	163.724	174.262	137.016	140.761	135.485	133.324	313.128	305.604	305.889	313.677	216.633	215.32	212.036	217.131	132.706	141.05	142.482	151.1	163.197	164.089	162.302	162.748	54.2632	242.624	220.37	230.774	238.264	223.855	228.921	226.173	250.568	228.527	233.088	236.136	181.495	271.235	264.6	270.861	257.327	235.426	228.927	233.548	228.769
54.2666	226.263	224.32	231.543	238.829	156.914	167.618	164.019	174.196	137.307	140.112	135.379	133.256	312.803	304.547	306.281	312.431	216.011	214.941	211.374	216.884	132.289	140.391	141.416	150.972	162.706	163.596	162.307	161.786	54.3026	242.43	219.593	229.842	237.337	222.682	227.987	225.787	250.207	228.069	232.617	235.673	180.878	270.788	264.135	270.06	256.932	234.594	228.442	233.315	228.674
54.306	226.088	223.507	230.559	238.032	156.528	167.013	163.004	173.497	136.862	140.166	134.646	132.999	311.956	304.402	305.331	312.405	215.83	214.052	211.66	216.543	132.183	140.27	141.757	150.581	162.434	163.458	161.911	161.662	54.3421	242.433	219.901	230.515	238.47	222.886	228.227	226.05	250.017	227.908	232.695	235.633	180.401	270.252	263.702	269.494	256.277	233.895	228.057	232.706	228.118
54.3454	226.034	223.657	230.93	238.269	156.549	167.336	163.519	173.459	136.509	139.486	134.637	132.293	310.752	303.238	305.203	312.115	215.407	214.03	210.886	216.308	131.96	139.696	141.129	150.252	162.207	163.051	161.688	161.194	54.3816	241.745	218.873	229.065	237.222	222.333	227.514	225.078	249.343	227.285	232.375	234.789	180.067	269.527	263.584	268.926	256.076	233.568	227.676	232.29	227.774
54.3849	224.894	222.882	229.595	237.17	155.879	166.688	162.831	173.009	136.22	139.38	134.259	132.289	310.387	303.192	303.863	311.443	215.053	213.229	210.687	215.424	131.801	139.658	140.97	150.151	162.105	163.169	161.236	161.381	54.4211	241.375	219.302	229.327	237.058	222.458	227.459	224.811	248.702	227.003	231.577	233.867	179.657	268.786	263.201	268.111	255.775	232.958	227.083	231.808	227.414
54.4243	224.685	222.646	229.781	237.573	155.666	166.753	162.432	173.012	136.423	139.203	133.733	131.967	309.833	303.041	304.181	310.719	214.618	213.383	210.329	215.137	131.383	139.462	140.651	149.653	161.911	162.374	160.915	160.67	54.4605	240.924	218.168	228.245	236.268	221.14	226.721	224.011	248.067	226.477	230.804	233.596	179.672	268.329	262.387	268.155	254.671	232.314	226.504	231.32	226.685
54.4637	224.165	221.69	228.839	236.19	154.903	165.734	161.821	172.28	135.794	138.836	133.432	131.719	309.417	301.969	303.442	310.148	214.375	212.263	209.955	215.023	131.508	139.211	140.762	150.125	161.098	162.374	160.68	161.338	54.5	239.937	218.1	228.746	236.342	221.283	226.748	223.578	248.191	226.169	230.48	233.622	179.575	267.974	262.099	267.993	254.21	232.091	225.938	230.93	225.778
54.5032	223.453	221.824	228.871	236.571	155.465	165.946	162.1	171.907	135.468	138.521	133.107	131.124	308.873	301.248	303.383	309.51	213.596	212.582	209.264	214.466	131.199	138.99	140.086	149.412	160.853	162.133	160.325	160.504	54.5395	239.23	217.229	227.487	235.462	220.827	225.941	222.939	247.26	225.595	229.988	232.803	178.951	267.765	261.566	267.389	254.06	231.794	225.544	230.656	225.676
54.5426	223.301	221.165	227.761	235.099	154.464	165.355	161.286	171.356	134.721	138.101	132.824	130.7	308.63	301.163	301.967	309.593	212.967	212.204	209.228	213.972	130.658	138.967	140.126	149.044	161.317	162.227	160.38	160.395	54.5789	239.078	217.161	227.07	235.187	220.427	225.566	222.813	246.154	225.115	229.753	232.185	178.293	267.106	260.544	266.543	253.481	231.434	225.142	230.126	225.637
54.582	223.137	221.342	228.219	235.598	154.606	166.265	161.59	171.211	134.807	138.107	133.143	130.597	307.738	300.756	301.777	308.733	212.802	211.571	208.666	213.513	130.692	138.453	139.77	148.728	160.698	161.477	159.575	159.899	54.6184	238.835	216.612	226.544	234.111	219.581	224.872	222.756	245.819	224.525	228.817	231.559	177.76	266.482	260.126	265.817	252.859	231.297	224.921	229.75	224.959
54.6215	222.617	220.193	226.981	234.49	153.779	164.81	160.628	170.825	134.278	137.974	132.702	130.313	307.297	300.421	300.353	307.974	212.471	211.222	208.142	213.829	130.152	138.287	139.565	148.385	160.55	161.218	159.24	160.002	54.6579	238.446	216.002	225.898	233.589	218.927	224.159	222.171	245.401	223.82	228.026	231.01	177.282	265.956	260.112	265.633	252.303	230.696	224.477	229.43	224.679
54.6609	222.241	220.263	227.061	234.891	154.085	164.8	161.372	170.829	134.68	137.309	132.014	130.055	305.961	298.435	300.033	307.351	211.274	210.576	207.386	212.963	129.699	137.988	138.86	148.356	160.03	160.818	159.12	159.437	54.6974	237.843	215.215	225.514	233.229	218.67	223.908	221.722	244.895	223.357	227.888	230.765	177.028	265.447	259.711	265.378	252.015	229.735	223.741	228.901	224.329
54.7003	221.503	219.146	226.03	233.317	153.212	164.247	160.232	170.443	133.939	137.114	131.721	129.771	305.836	298.61	299.616	306.711	211.134	210.005	207.281	212.21	129.77	137.353	138.761	148.255	159.351	160.719	159.156	159.182	54.7368	237.269	214.611	224.922	232.316	218.391	223.532	221.241	244.7	222.679	227.473	229.922	176.888	265.325	259.134	264.803	251.42	228.974	223.439	228.274	223.577
54.7397	221.646	219.029	226.214	233.685	153.624	164.194	160.708	170.238	133.72	137.144	131.698	129.753	305.814	298.064	299.474	306.096	211.361	209.411	206.287	211.457	129.606	136.942	138.077	147.499	159.011	160.212	158.507	158.752	54.7763	237.048	214.561	224.647	232.329	217.911	223.208	220.91	244.491	222.176	227.439	229.479	176.652	265.005	258.801	264.387	250.725	228.606	223.163	227.575	223.124
54.7792	220.93	218.021	225.16	232.256	152.73	163.283	159.709	169.681	133.306	136.711	131.254	129.264	305.542	298.266	298.61	305.499	210.813	208.974	206.369	211.419	129.288	137.233	138.287	147.464	159.438	160.023	158.348	158.776	54.8158	236.67	213.7	224.172	231.789	216.891	222.539	220.689	243.765	221.805	226.87	229.131	176.239	264.611	258.356	263.986	250.55	228.546	222.992	227.617	223.077
54.8186	220.546	218.733	225.495	233.035	153.27	163.785	160.029	169.738	133.336	136.672	131.161	129.063	304.573	296.952	298.15	304.827	210.004	208.504	205.694	210.891	129.011	136.981	138.072	147.018	159.024	159.683	157.778	158.259	54.8553	236.288	213.697	224.152	231.582	217.096	222.606	220.336	243.204	221.413	226.189	228.495	175.692	263.708	257.867	263.038	250.198	228.254	222.573	227.118	222.253
54.858	220.077	217.768	224.562	231.652	152.487	162.724	159.558	169.074	132.938	136.306	131.08	128.886	303.972	296.578	297.481	304.535	209.923	208.234	205.765	210.896	128.725	136.788	137.979	146.939	158.649	159.542	157.878	158.153	54.8947	235.805	212.436	223.075	230.349	215.85	221.143	219.059	242.334	220.899	225.837	227.967	175.406	263.108	257.428	262.885	250	227.963	221.826	226.74	221.883
54.8975	219.929	217.759	224.715	232.181	152.569	163.013	159.449	169.115	132.954	135.837	130.766	128.824	303.907	296.162	297.757	304.612	209.886	208.221	205.47	210.719	128.574	136.663	137.675	146.815	158.4	159.385	157.851	158.232	54.9342	235.377	212.951	223.065	230.812	216.352	221.666	219.52	242.521	220.871	225.85	227.867	175.24	262.969	257.013	262.631	249.321	227.329	221.151	226.037	221.723
54.9369	219.122	216.89	223.465	230.904	151.925	162.381	158.679	168.524	132.484	135.389	130.495	128.446	303.662	295.297	296.896	304.084	209.221	207.786	205.154	210.301	128.413	136.498	137.527	146.375	158.206	159.147	157.726	158.156	54.9737	234.826	211.71	221.495	228.913	215.446	220.324	218.491	241.571	219.952	224.984	227.014	174.975	262.409	256.38	261.802	248.717	226.837	221.091	226.022	221.312
54.9763	218.529	216.927	223.617	231.08	151.817	162.248	158.592	168.072	132.313	134.993	130.13	128.06	302.864	294.59	296.276	303.267	208.87	207.108	204.599	209.75	127.959	136.033	137.068	145.903	157.84	158.839	157.27	157.861	55.0132	234.155	212.08	222.264	229.559	215.433	220.77	218.196	241.392	219.533	224.248	226.675	174.298	261.857	255.935	261.168	248.714	226.428	220.425	225.227	220.691
55.0158	217.877	215.884	222.659	230.293	151.341	161.827	157.917	167.69	131.827	134.955	129.671	127.653	302.102	294.174	295.586	302.767	208.593	206.738	203.925	209.285	127.753	135.869	136.711	145.614	157.735	158.467	157.159	157.57	55.0526	233.224	211.234	221.41	228.26	214.127	219.172	217.657	240.278	219.216	223.552	225.791	173.78	261.593	255.125	260.865	247.842	225.987	219.718	224.745	220.204
55.0552	217.769	215.619	222.779	229.834	150.993	161.605	157.919	167.771	131.64	134.695	129.439	127.623	301.823	293.783	295.176	302.104	208.32	206.612	203.656	208.89	127.65	135.68	136.421	145.421	157.39	158.238	156.733	156.782	55.0921	233.533	211.23	221.549	229.229	215.107	219.612	217.925	241	218.813	223.211	225.858	173.213	261.056	254.703	260.338	246.748	225.444	219.47	224.098	219.525
55.0946	217.242	214.744	221.71	228.795	150.382	161.042	157.652	167.363	131.429	134.364	129.348	127.578	301.343	293.692	294.43	301.659	208.053	206.108	203.441	208.276	127.507	135.082	136.258	145.202	156.872	158.225	156.195	156.476	55.1316	233.167	210.07	219.997	227.482	213.595	218.05	217.09	240.013	218.234	222.673	225.251	173.235	260.903	254.159	259.982	247.039	225.251	219.096	224.058	219.407
55.1341	217.141	214.875	221.946	229.279	150.492	160.898	157.526	166.902	131.093	134.171	128.903	127.258	300.329	293.079	293.894	301.015	207.46	205.663	202.951	207.636	127.414	134.646	136.078	144.801	156.532	157.941	155.914	156.637	55.1711	232.899	210.231	220.467	227.711	213.718	218.346	216.643	239.57	217.77	222.517	224.746	172.621	259.939	253.075	259.604	246.49	224.624	218.778	223.914	219.402
55.1735	216.657	214.046	220.997	228.215	150.029	160.524	156.72	166.266	130.697	133.829	128.568	126.951	299.903	292.515	293.39	300.457	206.793	205.14	202.625	207.484	127.064	134.504	135.753	144.375	156.214	157.444	155.735	156.165	55.2105	232.231	209.285	219.357	226.546	212.122	217.107	216.176	238.289	217.045	222.043	224.323	172.603	259.061	253.192	259.181	246.167	224.184	217.875	223.021	218.218
55.2129	216.058	213.608	220.614	227.274	149.573	160.041	156.577	165.958	130.568	133.533	128.505	126.611	299.734	292.221	293.116	300.135	206.184	204.8	202.213	207.453	126.831	134.335	135.434	144.089	155.957	157.197	155.451	155.771	55.25	231.41	209.632	219.487	227.033	212.521	217.587	215.704	238.56	216.763	221.647	223.602	171.893	258.826	252.757	258.478	245.681	223.371	217.55	222.322	217.769
55.2524	215.353	212.935	220.108	226.78	149.165	159.572	156.408	165.714	130.34	133.413	128.227	126.086	298.784	291.797	292.811	299.587	205.683	204.554	201.665	206.96	126.657	134.072	134.939	143.894	155.75	156.82	154.995	155.462	55.2895	231.019	208.692	218.159	225.468	211.325	216.148	214.706	237.716	215.916	221.057	223	171.281	258.298	252.653	258.247	245.381	223.388	217.431	222.199	217.402
55.2918	214.968	212.386	219.433	226.696	149.02	159.281	155.83	165.488	129.98	133.073	128.005	125.817	298.099	291.245	291.927	298.485	205.478	203.629	201.124	206.211	126.246	133.651	134.405	143.846	155.76	156.512	154.83	155.263	55.3289	230.731	208.51	218.666	226.193	212.105	216.716	215.071	237.92	215.359	220.872	222.822	171.379	257.824	252.054	257.082	244.639	222.607	217.09	221.753	216.617
55.3312	214.383	211.873	218.901	226.12	148.688	159.219	155.706	165.299	129.654	132.743	127.697	125.731	297.77	290.586	291.378	297.94	205.292	203.193	200.562	205.819	125.917	133.402	134.204	143.563	155.493	156.477	154.506	154.621	55.3684	230.23	207.21	217.232	224.968	210.542	215.347	213.9	237.096	214.923	219.878	222.122	170.725	257.317	251.413	256.782	244.238	222.556	216.339	221.27	216.468
55.3707	213.765	211.562	218.552	225.467	148.465	159.033	155.232	164.818	129.482	132.398	127.459	125.502	297.041	290.227	290.775	297.802	204.886	203.389	200.592	205.763	125.599	133.2	134.445	142.994	155.021	156.033	154.545	154.782	55.4079	229.846	207.904	217.521	224.884	211.042	216.2	214.167	236.763	215.079	220.1	222.582	170.552	257.099	251.241	256.316	243.848	222.225	215.99	220.884	215.676
55.4101	213.289	211.639	218.482	225.371	148.596	158.786	154.956	164.6	129.333	131.827	127.251	125.252	296.434	289.678	290.667	297.026	204.271	203.259	200.242	205.424	125.561	132.74	134.168	142.507	154.802	155.673	153.844	154.19	55.4474	229.304	206.857	216.298	223.564	209.685	214.661	213.122	235.819	214.296	218.996	221.347	170.12	256.2	250.828	256.138	243.075	221.408	215.547	220.23	216.067
55.4495	212.685	210.643	217.141	223.943	147.695	158.243	154.499	164.263	128.627	131.565	126.707	124.708	295.687	288.951	290.013	296.691	203.515	202.528	199.443	204.671	125.451	132.644	133.805	142.455	154.678	155.615	153.839	154.36	55.4868	229.072	206.469	216.588	224.135	210.578	215.422	213.53	235.918	213.766	218.372	221.082	169.828	256.001	250.414	255.622	243.132	221.476	215.418	219.932	215.069
55.489	212.658	210.251	217.202	224.339	147.656	157.933	154.186	164.191	128.617	131.409	126.589	124.386	294.988	288.214	289.043	295.675	203.047	202.021	198.91	204.029	124.813	132.353	133.38	142.327	154.244	155.282	153.363	153.94	55.5263	228.696	205.166	215.101	222.816	209.331	214.1	212.384	235.136	213.474	217.648	220.219	169.064	255.435	249.757	254.619	241.982	220.873	214.514	219.501	215.274
55.5284	211.978	209.026	215.667	223.21	147.027	157.667	153.483	163.505	128.438	131.115	126.312	124.57	294.788	288.141	288.463	295.512	202.724	201.71	198.556	203.618	124.529	131.895	133.279	141.832	154.176	155.178	153.454	153.64	55.5658	228.009	205.518	215.224	223.351	209.664	214.129	212.558	234.958	212.994	217.913	220.208	168.516	255.133	249.312	254.283	241.599	220.725	214.022	218.898	214.286
55.5678	211.545	209.536	216.344	223.716	147.183	157.543	153.885	163.243	128.207	130.819	126.26	124.369	294.271	287.693	288.382	295.193	202.293	201.062	198.146	203.142	124.009	131.31	132.668	141.282	153.791	154.604	152.693	153.405	55.6053	227.341	204.566	214.412	222.196	208.622	212.878	211.505	233.684	212.409	217.484	219.604	168.49	254.53	248.864	254.03	241.088	220.097	213.789	218.704	214.511
55.6073	210.938	208.505	214.925	222.58	146.315	156.83	153.218	162.758	127.531	130.471	125.781	124.111	293.738	287.193	287.39	294.2	202.265	200.633	198.1	203.054	123.985	131.552	132.892	141.221	153.648	154.404	152.515	152.89	55.6447	227.321	205.014	214.889	222.256	209.053	213.522	212.192	234.783	212.85	217.497	219.977	168.251	254.428	249.032	253.612	241.291	219.55	214.394	218.085	213.417
55.6467	211.187	208.725	215.62	223.187	146.725	157.017	153.319	162.938	127.522	130.527	125.645	124.06	292.983	286.003	287.672	293.582	202.192	200.589	197.389	202.559	123.744	131.174	132.208	140.887	153.178	154.122	152.046	152.401	55.6842	226.976	203.545	214.027	221.581	207.869	212.247	210.894	233.577	211.626	216.543	218.724	168.05	253.639	248.055	253.663	240.654	218.843	213.471	218.214	213.273
55.6861	210.61	207.487	214.244	221.449	145.806	156.096	152.108	162.373	126.861	129.837	125.223	123.422	292.502	286.124	286.114	293.426	201.723	200.01	197.552	201.956	123.575	131.121	132.3	140.719	153.292	154.045	152.403	152.676	55.7237	226.735	204.443	214.281	221.784	208.275	212.942	211.234	233.379	211.178	216.419	218.67	167.813	253.142	248.116	252.372	239.804	217.812	212.687	217.4	212.383
55.7256	209.857	207.665	214.809	221.708	146.093	156.008	152.379	162.195	126.867	129.719	124.816	122.956	292.057	284.915	285.972	292.41	200.731	199.39	196.519	201.623	123.071	130.543	131.795	140.24	153.16	153.689	151.623	152.284	55.7632	226.124	203.256	212.826	220.32	206.953	211.549	209.691	232.367	210.533	215.525	217.786	167.226	253.204	246.851	252.752	239.548	217.949	212.508	217.283	212.272
55.765	209.17	206.642	213.353	220.06	145.296	155.09	151.647	161.25	126.585	129.42	124.328	122.661	291.527	284.83	285.331	291.741	201.204	198.761	195.975	201.559	122.765	130.624	131.567	140.278	152.992	153.45	151.832	152.239	55.8026	226.033	203.575	213.337	221.198	207.403	212.167	209.911	232.574	210.19	215.013	217.432	166.536	251.712	246.359	251.506	238.599	216.857	212.126	216.186	211.54
55.8044	208.993	206.989	213.916	220.766	145.478	155.603	151.892	161.445	126.69	129.082	124.545	122.618	290.783	284.208	284.678	291.529	200.63	198.63	195.4	201.247	122.759	130.58	131.117	139.993	152.638	153.167	151.347	151.669	55.8421	225.242	202.544	211.996	219.39	205.866	210.402	209.138	231.631	209.609	214.144	216.698	166.157	251.318	245.869	251.629	238.297	216.861	211.312	216.249	211.694
55.8438	208.461	206.023	212.715	219.38	144.744	154.81	150.981	160.414	126.176	128.345	124.013	122.193	290.12	284.238	283.942	291.119	200.054	198.684	195.605	200.599	122.363	130.024	131.468	139.696	152.113	153.105	151.371	151.736	55.8816	225.385	202.797	212.237	220.086	206.345	211.36	209.29	231.942	209.75	214.033	216.441	165.8	251.733	245.944	251.192	238.521	216.581	210.881	215.598	210.821
55.8833	208.303	205.99	212.603	219.382	144.966	154.544	151.252	160.865	126.156	128.475	123.696	121.925	289.362	282.981	284.039	290.448	199.889	198.763	195.134	200.804	122.376	129.752	131.582	139.31	151.853	152.409	150.856	151.322	55.9211	224.311	201.671	210.677	218.194	205.275	209.928	208.525	230.369	209.076	213.346	215.858	165.247	250.393	245.308	250.654	237.678	216.229	210.15	215.397	210.676
55.9227	207.704	205.152	211.283	217.881	144.195	153.919	150.281	160.511	125.586	127.888	123.419	121.57	288.815	282.521	283.195	290.077	199.607	197.455	194.658	199.754	122.266	129.766	130.704	139.04	151.637	152.445	150.986	151.231	55.9605	223.986	201.554	211.557	218.955	205.652	210.024	208.38	230.33	208.166	212.874	215.025	164.607	249.101	244.382	249.119	236.625	215.374	210.221	214.29	210.167
55.9621	207.678	205.331	212.161	219.329	144.598	154.599	150.801	160.123	125.53	127.993	123.166	121.508	288.571	280.789	282.672	288.652	198.737	197.401	193.719	198.576	121.723	129.214	130.071	138.594	151.142	151.996	149.84	150.865	56	223.564	200.597	210.221	217.744	204.325	208.804	207.042	229.273	207.553	212.196	214.606	164.529	249.415	244.197	249.755	236.332	215.393	209.365	214.214	209.603
56.0016	206.757	204.047	210.534	217.649	143.441	153.518	149.572	159.426	124.719	127.478	122.578	121.187	288.005	281.183	281.533	288.332	198.677	196.865	194.346	198.778	121.622	129.125	130.34	138.737	151.177	151.892	150.048	150.757	56.0395	222.927	200.893	210.593	217.87	205.078	209.174	207.088	229.203	207.636	211.969	214.365	164.352	249.385	243.977	249.08	236.285	214.826	209.685	213.532	208.794
56.041	206.731	204.452	211.31	218.059	144.057	153.756	149.747	159.701	124.998	127.517	122.679	120.965	287.823	280.289	281.997	288.421	197.957	196.382	194.051	198.941	121.33	128.477	129.527	138.34	150.839	151.337	149.742	150.088	56.0789	222.738	199.91	209.434	216.432	203.717	208.017	206.112	228.295	206.586	211.378	214.101	163.885	248.583	243.145	248.54	235.766	214.412	209.6	213.577	208.68
56.0804	206.113	203.525	210.024	216.801	143.03	152.837	149.295	159.029	124.353	126.905	122.204	120.546	287.137	279.414	280.838	287.41	197.567	195.672	193.1	197.702	121.092	128.312	129.685	137.78	150.847	151.373	149.681	150.017	56.1184	222.217	200.136	209.203	217.096	203.722	208.674	206.906	228.932	207.104	211.81	214.004	163.791	248.555	243.054	248.225	235.366	214.108	208.862	213.058	208.198
56.1199	205.658	203.719	210.543	217.562	143.638	153.037	149.277	158.915	124.466	126.868	121.791	120.237	285.959	278.381	281.158	287.085	197.33	195.623	192.319	197.333	120.868	127.959	129.382	137.285	150.117	150.865	149.194	149.529	56.1579	221.793	198.843	208.224	215.739	202.575	207.147	205.761	227.248	205.868	210.572	212.897	163.156	248.237	242.004	247.762	235.06	213.25	208.055	213.261	208.022
56.1593	205.125	202.749	208.95	215.938	142.562	152.058	148.349	158.007	123.903	126.552	121.663	120.213	285.237	278.941	279.81	286.632	196.855	194.905	192.488	197.262	120.497	127.878	129.146	137.35	149.99	150.83	149.198	149.529	56.1974	221.309	198.951	208.852	216.138	203.248	207.678	205.88	227.928	206.044	210.379	213.307	162.702	246.879	241.287	247.215	234.12	212.876	207.232	211.896	207.507
56.1987	204.573	202.337	209.382	215.774	142.507	152.549	148.715	158.076	123.69	126.138	121.428	119.997	284.818	277.643	280.003	286.634	196.457	194.949	192.172	196.697	120.187	127.402	128.627	136.939	149.532	150.742	148.869	149.053	56.2368	220.927	197.576	207.606	214.801	202.087	206.266	204.589	226.681	205.443	209.41	211.983	162.548	246.994	241.281	247.016	233.7	212.433	206.98	211.494	207.294
56.2382	203.759	201.661	208.279	214.162	141.592	151.556	148.071	157.303	123.362	125.895	121.025	119.505	284.907	276.971	279.156	285.624	196.31	194.07	191.584	196.824	119.911	127.749	128.526	136.609	149.479	149.945	148.699	149.326	56.2763	220.325	198.487	207.629	215.393	202.316	206.847	204.694	226.614	204.784	208.696	211.131	161.608	245.743	240.145	246.035	232.77	211.814	206.356	210.819	206.248
56.2776	203.738	201.539	208.636	215.178	142.284	151.706	147.843	157.49	123.42	125.693	121.385	119.735	284.574	277.495	278.798	284.718	195.409	194.539	191.205	196.281	119.938	126.846	128.184	136.639	149.318	149.793	148.053	148.784	56.3158	219.794	197.285	206.355	213.742	201.018	205.498	203.946	225.9	203.839	208.136	210.968	161.481	245.429	239.79	245.676	232.288	211.495	206.288	210.522	206.082
56.317	203.032	200.625	207.175	213.532	141.324	151.026	147.038	156.845	122.801	125.305	120.344	119.239	283.334	276.998	277.516	284.646	195.041	193.571	190.705	195.861	119.722	126.863	128.266	136.402	149.1	149.724	148.23	148.575	56.3553	219.346	196.44	205.853	213.164	200.968	205.263	203.726	225.343	203.635	207.87	210.473	161.225	245.011	239.48	244.779	232.094	211.053	205.969	209.921	205.502
56.3565	202.448	200.741	207.231	214.174	141.231	150.967	147.528	156.776	122.739	125.043	120.571	118.948	283.478	275.58	278.032	283.853	195.175	193.399	190.305	195.624	119.009	126.717	127.583	135.994	148.409	149.304	147.6	148.262	56.3947	218.908	195.646	205.478	212.423	199.95	204.365	203.171	224.55	203.111	207.536	209.823	160.946	244.689	238.852	244.635	231.824	210.809	205.185	209.62	205.247
56.3959	201.732	199.933	206.251	212.691	140.763	150.289	146.697	156.395	122.266	124.694	120.101	118.651	282.342	275.536	276.129	283.707	194.231	192.36	189.969	194.674	118.938	126.225	127.671	135.607	148.299	149.326	147.428	148.185	56.4342	218.14	195.965	205.498	213.17	200.391	205.252	203.081	224.679	202.313	207.107	209.215	160.46	243.326	238.409	244.138	231.453	209.95	204.632	208.882	204.801
56.4353	201.952	199.69	206.647	213.209	141.025	150.642	146.633	155.758	122.141	124.525	119.445	118.447	281.722	274.377	275.659	282.16	193.627	192.525	189.335	194.422	118.567	126.112	127.248	135.558	148.25	148.683	147.186	147.607	56.4737	218.067	195.055	204.128	211.83	199.149	203.675	202.274	223.965	201.851	206.563	208.922	160.348	243.284	237.923	243.709	230.883	209.544	204.42	208.873	204.231
56.4748	201.298	198.717	205.068	211.624	140.108	149.778	146.063	155.632	121.67	124.152	119.51	118.062	280.607	274.319	275.102	281.741	193.72	191.529	189.45	194.08	118.445	125.994	127.472	135.139	148.125	148.594	147.212	147.656	56.5132	218.391	195.149	205.3	212.208	200.291	204.341	202.741	223.877	201.813	206.425	208.17	159.781	243.1	237.544	243.148	230.488	209.036	204.479	208.488	204.08
56.5142	200.545	199.304	205.614	212.169	140.295	150.334	146.259	155.784	121.708	123.897	119.434	117.742	280.493	273.707	275.338	281.379	193.031	191.406	188.459	193.452	118.441	125.531	126.678	134.767	147.505	148.163	146.631	147.164	56.5526	217.575	194.207	203.539	210.959	198.476	203.063	201.906	223.115	201.341	205.612	207.938	159.209	242.633	236.895	242.685	230.114	208.942	204.028	208.203	203.506
56.5536	200.212	198.124	204.133	210.738	139.292	149.191	145.326	154.851	121.111	123.349	118.894	117.259	279.608	272.868	274.831	280.514	192.515	191.388	188.474	193.265	118.14	125.507	126.504	134.586	147.425	148.226	146.406	147.138	56.5921	216.473	194.054	203.332	210.363	198.239	202.847	201.38	222.399	200.531	204.628	207.142	158.56	241.783	236.46	241.838	229.243	208.412	203.191	207.393	203.061
56.5931	200.13	198.056	204.573	210.997	139.845	148.977	145.501	154.56	121.487	123.697	118.295	117.133	279.491	272.383	273.956	280.577	192.374	191.208	187.967	192.622	117.797	125.219	125.99	134.364	146.851	147.792	146.245	146.467	56.6316	216.09	193.373	202.3	209.255	197.17	201.571	200.383	221.406	199.884	204.146	206.498	158.56	241.359	236.062	241.467	228.757	207.781	202.36	206.83	202.876
56.6325	199.403	197.167	203.031	209.826	138.768	148.455	144.967	154.278	120.82	123.076	118.267	116.695	278.871	272.538	273.233	280.065	191.909	190.212	188.159	192.62	117.419	124.624	125.85	134.15	146.928	147.699	145.975	146.813	56.6711	216.454	193.899	203.389	210.175	197.892	202.101	200.257	221.508	199.788	204.096	206.017	158.219	240.762	235.141	240.673	228.525	207.111	201.52	206.048	201.801
56.6719	199.31	197.8	204.096	210.809	139.519	148.962	145.521	154.458	120.997	122.855	118.336	116.912	278.289	271.461	273.397	279.182	191.344	189.567	187.15	191.829	116.968	124.589	125.048	133.65	146.581	147.103	145.489	146.044	56.7105	215.906	192.865	202.266	209.196	197.197	201.312	199.584	221.001	199.261	203.646	205.815	157.673	240.321	234.941	240.195	228.325	206.733	201.361	205.797	201.108
56.7114	198.548	196.549	202.888	209.166	138.335	147.93	144.434	153.49	120.167	122.575	117.757	116.509	277.677	270.982	272.329	278.781	190.928	189.201	186.915	191.266	116.846	124.163	125.068	133.468	146.516	146.731	145.191	146.14	56.75	215.306	192.471	201.494	208.916	196.803	200.55	199.346	220.61	198.976	203.428	205.678	157.162	239.787	234.847	240.23	228.313	206.447	201.567	205.707	200.981
56.7508	198.889	196.406	203.152	209.599	138.891	148.364	144.84	153.766	120.408	122.357	117.489	116.204	277.404	270.024	272.187	278.363	190.578	189.172	186.349	191.375	116.874	123.696	124.983	133.13	146.01	146.713	144.93	145.568	56.7895	214.886	191.464	200.481	208.08	196.031	199.978	198.938	220.101	198.333	202.854	205.035	156.848	239.374	234.151	239.616	227.777	206.125	201.126	205.123	200.925
56.7902	197.747	195.243	201.766	208.171	137.947	147.29	143.887	152.889	119.598	121.73	116.945	115.949	276.545	270.177	270.78	277.766	190.189	188.561	186.055	190.97	116.446	123.572	125.064	132.673	145.829	146.689	144.972	145.536	56.8289	213.956	190.664	199.75	207.258	195.104	199.581	198.222	219.382	197.685	202.305	204.502	156.709	239.072	233.739	239.125	227.032	205.804	200.464	204.709	200.88
56.8297	197.387	195.403	202.532	208.87	138.298	147.721	143.96	152.958	119.657	121.78	117.011	115.43	275.753	269.149	270.604	276.938	189.839	188.462	185.621	190.609	116.262	123.455	124.67	132.579	145.839	146.328	144.602	144.678	56.8684	213.471	190.276	199.294	206.813	194.841	199.057	197.711	218.682	197.434	202.132	204.296	156.423	238.688	233.225	239.205	226.704	205.224	200.133	204.4	200.59
56.8691	196.528	194.614	201.123	207.49	137.115	146.889	143.291	152.432	119.134	121.331	116.569	115.328	275.125	268.985	270.072	276.408	189.274	187.945	185.569	190.588	116.05	123.316	124.44	132.275	145.645	145.946	144.254	144.971	56.9079	213.082	190.258	199.13	206.628	194.922	198.851	197.721	218.148	196.725	201.591	203.58	155.834	237.921	232.593	238.536	226.321	204.647	199.575	203.927	199.809
56.9085	196.644	194.957	201.688	208.998	138.077	147.074	143.97	152.371	119.064	120.963	116.44	115.25	274.708	267.915	269.295	275.998	189.026	187.266	184.827	189.665	115.586	122.773	123.983	131.582	145.042	145.46	143.915	144.327	56.9474	212.702	189.796	198.679	206.113	194.456	198.095	197.114	217.643	196.378	200.812	202.749	155.418	237.149	231.914	237.75	225.497	204.244	198.946	203.3	199.186
56.9479	195.96	193.819	200.121	206.74	136.889	146.174	142.821	151.758	118.39	120.477	116.221	114.798	274.059	267.712	268.597	275.227	188.426	186.559	184.576	189.462	115.242	122.809	123.742	131.415	144.656	145.119	143.952	144.357	56.9868	212.068	189.742	198.584	205.761	194.266	198.054	196.65	217.391	196.145	200.357	202.333	155.385	236.722	231.545	237.185	225.019	203.768	198.666	202.878	198.74
56.9874	195.553	194.034	200.449	207.077	136.758	146.843	142.768	151.525	118.756	120.064	116.107	114.343	273.947	267.236	268.486	274.63	188.491	186.541	184.28	188.719	114.912	122.343	123.691	131.325	144.517	145.127	143.418	143.937	57.0263	211.625	188.792	197.708	204.747	193.604	197.327	195.993	216.707	195.733	200.027	202.011	154.674	236.396	231.141	236.698	224.644	203.5	198.239	202.779	198.058
57.0268	194.75	193.055	199.004	205.695	135.781	145.577	141.882	150.908	117.858	119.912	115.757	114.11	273.646	266.379	267.47	274.545	187.698	186.08	183.918	188.371	114.95	122.115	123.319	131.177	144.097	145.361	143.189	143.636	57.0658	211.269	188.168	197.301	204.233	193.119	196.937	195.591	216.314	195.481	199.531	201.743	154.054	236.243	230.59	236.153	223.911	203.012	197.701	202.317	197.567
57.0662	194.67	193.065	199.488	206.279	136.258	145.669	141.826	150.496	117.939	119.914	115.389	113.802	272.75	265.399	266.889	273.75	186.843	185.568	183.094	187.388	114.732	121.694	122.874	130.673	143.767	144.607	142.86	143.321	57.1053	210.824	187.836	196.898	204.334	192.326	196.596	195.421	215.964	194.897	199.087	201.293	154.137	235.681	230.207	235.653	223.406	202.456	197.294	201.675	197.26
57.1057	193.702	192.008	198.156	204.529	135.361	144.767	141.264	150.165	117.527	119.357	115.066	113.716	272.247	265.08	266.131	272.756	186.77	185.043	182.945	186.929	114.449	121.623	122.725	130.522	143.725	144.531	142.482	143.205	57.1447	210.094	186.855	195.537	203.568	191.166	195.347	194.756	215.107	194.284	198.824	200.725	154.091	234.897	229.7	235.44	223.03	202.307	196.855	201.151	196.877
57.1451	193.914	192.049	198.118	204.241	135.425	144.383	141.41	149.953	117.167	118.879	114.833	113.48	271.457	264.47	265.907	272.373	186.328	185.048	182.375	186.913	114.289	121.423	122.315	130.282	143.419	144.063	142.12	142.684	57.1842	209.933	187.107	196.301	203.729	192.108	196.062	194.928	215.18	194.277	198.325	200.369	153.395	234.487	229.162	234.821	222.569	201.709	196.299	200.533	195.944
57.1845	192.873	190.766	196.776	203.034	134.617	143.857	140.697	149.525	116.754	118.904	114.509	113.152	270.883	263.779	264.902	271.94	186.235	184.642	181.859	186.473	114.059	121.093	122.174	129.779	143.129	143.756	142.157	142.488	57.2237	209.629	186.081	194.962	202.088	190.574	194.772	193.824	214.096	193.292	197.181	199.631	152.673	233.955	228.311	234.241	221.993	200.77	195.9	200.238	195.745
57.224	192.829	190.491	196.771	202.931	134.654	143.993	140.388	149.349	116.507	118.953	114.367	113.09	270.416	263.363	264.545	271.14	186.004	184.119	181.427	186.036	113.62	120.735	122.001	129.559	142.77	143.706	141.875	142.4	57.2632	209.088	186.284	195.137	202.457	191.077	194.992	193.486	213.986	192.795	196.741	199.001	152.52	233.001	227.641	233.447	221.154	199.894	195.506	199.342	195.368
57.2634	192.106	190.04	195.963	202.176	134.12	143.512	139.995	148.9	116.356	118.529	114.054	112.802	269.459	263.106	264.178	270.621	185.312	183.734	181.038	185.789	113.246	120.494	121.715	129.624	142.494	143.539	141.471	142.136	57.3026	208.653	184.95	193.879	201.002	190.036	193.707	192.305	213.509	192.295	195.846	198.672	152.004	232.655	227.006	232.639	220.606	200.004	195.057	199.283	195.186
57.3028	192.484	190.189	196.3	202.412	134.119	143.35	140.004	148.849	116.335	118.233	113.765	112.518	268.835	262.592	263.311	270.212	184.882	183.264	180.77	185.399	113.126	120.25	121.249	129.096	142.313	143.017	141.224	141.708	57.3421	208.317	185.795	194.252	201.684	190.118	194.184	192.626	212.928	191.7	195.98	197.774	151.328	231.79	226.412	232.1	219.746	199.362	194.369	198.919	194.397
57.3423	191.606	189.044	195.078	201.566	133.586	142.79	139.379	148.368	116.064	117.834	113.337	112.012	268.616	261.893	262.63	269.759	184.516	182.75	180.425	184.952	112.982	119.98	120.925	128.535	141.88	142.572	140.927	141.633	57.3816	207.387	184.498	192.856	200.197	188.887	192.668	191.838	212.263	191.29	195.567	197.865	151.272	231.793	226.115	232.349	219.774	199.311	194.265	198.752	194.388
57.3817	190.93	189.189	195.028	201.64	133.167	142.676	139.111	147.987	115.732	117.374	113.017	111.561	268.15	261.327	262.213	269.275	184.105	182.633	179.985	184.53	112.69	119.838	120.752	128.477	141.466	142.358	140.712	141.379	57.4211	207.254	184.623	193.224	200.432	189.5	193.372	191.705	212.18	191.087	195.2	197.538	151.301	231.166	225.806	231.738	219.763	198.656	193.705	198.144	193.755
57.4211	190.435	188.262	194.433	200.918	132.747	142.136	138.594	147.526	115.177	117.112	112.823	111.367	267.527	260.67	261.756	268.319	183.774	182.226	179.612	184.078	112.365	119.578	120.529	128.071	141.165	142.29	140.455	140.733	57.4605	206.928	183.228	191.609	198.462	187.886	191.926	190.789	211.136	190.048	194.301	196.395	150.615	230.731	224.884	230.836	219.161	198.144	193.399	197.93	193.194
57.4606	190.154	187.798	194.13	200.49	132.693	141.753	138.194	146.967	114.851	116.939	112.693	111.029	266.713	259.855	261.056	267.501	183.199	181.511	179.023	183.667	112.022	119.338	120.203	127.279	140.936	142.135	140.079	140.334	57.5	206.502	183.358	191.936	199.147	188.166	192.096	190.713	210.662	189.669	193.599	196.095	149.945	229.849	224.572	230.105	218.295	197.23	192.93	196.907	192.763
57.5	189.529	187.474	193.408	199.708	132.523	141.541	138.036	146.704	114.571	116.782	112.449	110.745	266.025	259.219	260.48	266.904	182.545	181.133	178.615	183.292	111.693	119.094	119.824	126.925	140.792	141.664	139.631	140.023	57.5395	205.727	182.232	191.11	197.998	186.625	190.383	189.329	209.898	189.227	193.021	195.497	149.859	229.634	224.011	229.712	217.767	196.859	192.124	197.008	192.213
57.5394	188.782	186.769	192.474	198.733	132.206	141.162	137.747	146.405	114.358	116.632	111.929	110.483	265.375	258.66	259.843	266.485	182.239	180.624	178.439	183.023	111.635	118.89	119.842	127.244	140.597	141.456	139.49	139.981	57.5789	205.584	182.885	191.697	198.712	187.286	191.661	190.125	210.462	188.936	193.154	195.006	149.162	228.857	223.416	228.587	217.07	196.332	191.594	196.164	191.508
57.5789	188.855	186.379	192.529	198.879	132.084	141.1	137.614	146.292	114.489	116.26	111.63	110.249	264.863	258.169	258.96	265.99	181.868	180.351	177.835	182.68	111.64	118.676	119.623	127.138	140.174	141.111	139.318	139.69	57.6184	204.607	181.268	190.275	197.1	185.782	190.073	188.847	208.795	188.065	192.171	194.11	148.725	228.486	222.835	228.657	216.383	196.479	191.421	195.789	191.315
57.6183	188.192	185.25	190.976	197.376	131.005	140.229	136.738	145.891	113.982	115.654	111.331	109.987	264.462	257.72	258.212	265.103	181.383	180.109	177.544	182.142	111.304	118.205	119.26	126.669	140.006	140.95	139.069	139.764	57.6579	204.594	181.973	190.388	197.489	186.466	190.608	189.199	209.245	188.127	192.313	194.323	148.571	227.861	222.616	227.828	215.997	195.451	190.357	194.565	190.397
57.6577	187.872	185.557	191.398	197.651	131.445	140.358	136.893	145.653	113.78	115.665	111.023	109.67	263.586	256.801	258.351	264.772	181.021	179.724	176.911	181.78	110.857	117.843	118.843	126.258	139.745	140.316	138.418	139.159	57.6974	204.408	181	189.116	196.284	185.016	189.244	188.168	208.08	187.294	191.424	193.768	148.271	227.462	221.85	227.743	215.899	195.646	190.829	194.859	190.621
57.6972	187.127	184.362	189.783	196.359	130.902	139.7	136.093	145.084	113.324	115.328	110.787	109.312	263.312	256.262	257.36	264.342	180.673	179.326	176.56	181.104	110.447	117.553	118.996	126.016	139.579	140.207	138.577	139.205	57.7368	203.562	180.937	189.069	196.662	185.561	189.409	188.168	207.899	186.899	191.239	193.136	147.891	226.681	221.728	227.168	215.867	195.246	189.957	194.29	189.918
57.7366	186.403	184.419	190.443	196.455	130.328	139.486	135.663	144.098	112.93	114.68	110.65	108.856	262.551	255.701	256.772	263.961	180.559	178.701	176.417	180.493	110.476	117.292	118.484	125.568	139.31	140.033	138.049	138.851	57.7763	202.898	179.706	187.783	194.991	183.925	188.302	187.337	207.065	186.227	190.716	192.715	147.719	226.733	220.825	226.902	215.081	195.049	190.025	194.112	189.859
57.776	185.56	183.823	189.525	195.234	129.736	138.995	135.255	143.856	112.802	114.554	110.158	108.611	261.981	255.276	256.069	262.97	180.004	178.412	176.138	180.379	110.43	117.1	118.474	125.332	138.775	139.487	138.121	138.582	57.8158	203.168	180.351	188.826	195.948	184.734	189.078	187.535	207.321	186.77	190.692	192.87	147.177	225.543	220.819	225.669	214.213	193.857	188.917	192.929	188.703
57.8155	185.692	183.79	189.524	195.768	129.918	139.072	135.399	143.918	112.697	114.328	110.026	108.451	261.279	254.549	255.532	262.062	179.292	178.064	175.366	180.093	110.034	116.875	118.017	124.848	138.327	139.052	137.596	138.105	57.8553	202.615	179.372	187.448	194.363	183.314	187.062	186.374	206.066	185.649	189.388	191.773	146.75	225.331	219.636	225.579	214.149	193.844	188.966	192.789	188.755
57.8549	184.825	182.676	188.144	194.055	129.194	138.26	134.545	143.443	112.137	114.11	109.68	108.268	260.534	254.059	254.607	261.449	178.655	177.213	174.919	179.632	109.596	116.587	117.617	125.018	138.47	138.996	137.51	137.995	57.8947	202.233	179.374	187.761	194.572	183.645	188.043	186.276	206.341	185.257	189.508	191.197	146.41	224.834	219.873	225.092	213.64	193.313	188.448	192.322	188.239
57.8943	184.78	182.965	188.86	194.673	129.315	138.087	134.723	143.29	112.074	113.987	109.343	107.957	260.171	253.263	254.57	260.86	178.017	176.529	174.208	178.693	109.02	116.039	116.866	124.452	137.952	138.475	137.311	137.445	57.9342	201.669	178.077	186.285	192.966	182.24	186.213	185.429	205.524	184.397	188.565	190.693	146.455	224.351	218.763	223.953	213.59	193.102	188.07	192.006	188.201
57.9338	183.926	182.163	187.998	193.833	128.37	137.687	134.066	142.772	111.726	113.828	109.213	107.528	259.652	253.974	254.147	260.78	177.935	176.471	174.432	178.659	109.089	116.022	117.108	124.128	137.677	138.699	137.176	137.595	57.9737	201.242	178.145	186.692	193.646	183.058	187.075	185.45	205.123	184.207	188.479	190.481	145.85	223.119	218.387	223.167	212.205	192.1	187.148	191.249	187.13
57.9732	183.742	181.705	187.857	194.106	128.922	137.5	134.247	142.747	111.524	113.199	109.15	107.545	259.26	252.524	253.791	259.948	177.746	176.343	173.851	178.051	108.766	115.8	116.63	123.857	137.653	138.103	136.78	137.453	58.0132	200.496	177.279	185.08	192.163	181.404	185.706	184.227	203.949	183.342	187.515	189.405	145.027	222.713	217.872	223.712	211.826	192.098	186.909	190.644	187.458
58.0126	182.938	180.746	186.454	192.724	127.696	136.727	133.364	141.872	111.092	112.822	108.543	107.208	258.039	251.387	253.314	258.984	177.185	175.366	173.32	178.197	108.7	115.396	116.418	123.908	137.556	137.882	136.397	136.761	58.0526	200.369	177.411	185.939	192.832	182.176	186.038	184.806	204.048	183.439	187.05	188.926	144.512	222.224	217.399	222.888	211.429	191.356	186.549	190.566	186.035
58.0521	182.94	181.176	187.272	192.944	128.216	136.885	133.633	141.738	110.929	112.7	108.297	106.454	257.399	250.247	251.96	258.252	176.507	174.81	172.8	177.196	108.02	114.989	115.865	123.303	137.037	137.417	135.816	136.09	58.0921	199.728	176	184.721	191.347	180.569	184.644	183.663	203.144	182.601	186.384	188.513	144.472	221.607	216.675	222.31	211	190.342	185.59	190.074	186.443
58.0915	182.283	180.245	185.424	190.931	127.019	135.956	132.293	141.372	110.201	112.334	107.968	106.424	256.695	250.606	250.759	257.722	176.32	174.772	172.835	177.129	108.114	114.892	115.881	122.917	136.565	137.283	136.003	136.293	58.1316	199.314	176.54	184.887	192.067	181.333	185.144	183.667	203.018	182.351	186.293	188.212	144.071	220.609	215.967	221.321	210.297	189.943	185.124	188.954	185.258
58.1309	181.709	179.577	185.706	191.339	126.969	135.786	132.678	140.977	110.112	111.68	107.573	106.276	256.054	249.954	250.821	256.975	175.783	174.82	172.039	176.461	107.883	114.829	115.629	122.708	136.383	136.757	135.422	135.733	58.1711	198.895	175.232	183.121	190.221	179.808	183.421	182.552	201.504	182.087	184.904	187.626	143.391	220.707	215.173	221.077	209.799	189.844	185.208	189.174	185.354
58.1703	180.98	178.706	184.711	189.929	126.288	135.344	132.068	140.475	109.799	111.516	107.266	106.05	255.752	249.906	249.814	256.533	175.872	174.12	171.638	176.216	107.264	114.08	115.354	122.532	136.114	136.785	135.225	135.765	58.2105	198.344	175.517	183.854	190.619	179.985	183.856	182.188	201.507	181.308	184.688	187.905	143.515	220.28	215.296	220.603	209.696	189.701	184.735	188.773	184.701
58.2098	181.458	179.201	184.871	190.739	126.631	135.526	132.334	140.199	109.697	111.408	107.249	105.886	255.281	248.819	249.768	256.29	175.283	173.815	170.766	175.341	107.154	113.488	114.569	122.052	135.545	136.363	134.754	135.289	58.25	197.776	174.544	182.873	189.487	178.635	182.419	181.4	200.197	180.554	184.24	186.761	142.959	219.516	214.452	220.257	208.855	189.317	184.436	188.122	184.918
58.2492	180.727	178.15	183.426	189.245	125.769	134.573	131.366	139.522	109.164	111.188	106.944	105.702	254.848	248.302	248.484	255.295	174.94	172.938	171.007	175.22	106.682	113.668	114.439	121.817	135.412	135.813	134.652	134.987	58.2895	197.298	174.128	182.841	189.351	178.98	183.278	181.837	201.044	180.291	184.392	186.306	142.738	218.882	214.297	219.218	208.724	188.344	183.91	187.454	184.266
58.2886	180.149	178.624	184.578	190.015	126.396	135.378	131.996	140.087	109.586	111.094	106.846	105.63	253.543	247.212	247.969	254.128	173.433	172.561	169.782	174.29	106.348	113.176	114.064	121.102	135.166	135.476	134.246	134.704	58.3289	196.583	173.172	181.699	188.059	177.474	182.245	180.584	199.861	179.593	183.805	185.812	142.397	218.585	213.671	218.94	208.144	188.166	183.451	187.568	183.559
58.3281	179.643	177.354	183.081	188.568	125.367	134.435	130.909	139.596	108.547	110.63	106.507	105.13	253.54	247.455	247.132	254.338	173.84	172.163	169.766	174.799	106.462	113.359	114.098	121.346	134.754	135.604	134.199	134.665	58.3684	196.276	173.325	181.424	188.883	178.266	182.547	181.152	199.944	179.397	183.54	185.396	141.882	218.089	212.616	218	207.078	187.358	182.346	186.482	183.035
58.3675	179.271	177.048	183.201	188.994	125.631	134.316	130.997	139.103	108.47	110.517	106.15	104.481	252.87	245.895	247.187	252.836	173.324	171.789	168.6	173.82	106.07	112.619	113.633	121.189	134.206	135.088	133.647	134.38	58.4079	195.711	172.378	180.496	187.451	176.663	180.633	179.86	198.75	178.743	182.433	184.876	141.496	217.409	212.601	217.792	206.779	187.051	182.164	186.372	182.766
58.4069	178.335	176.066	181.868	187.464	124.82	133.697	130.357	138.617	107.894	110.058	105.924	104.162	252.577	246.01	246.081	252.963	173.118	171.543	169.044	173.803	106.147	112.312	113.964	120.89	134.313	135.303	133.588	134.189	58.4474	195.307	172.222	180.012	187.548	176.982	181.067	180.01	198.762	178.24	182.175	184.762	141.071	217.196	212.701	218.092	206.528	187.165	182.214	186.484	182.702
58.4464	178.513	176.672	182.72	188.587	125.02	133.968	130.546	138.673	108.137	110.076	105.682	104.168	251.488	245	246.686	252.318	172.638	171.04	168.471	173.223	105.621	112.079	113.439	120.265	133.933	134.69	133.081	133.507	58.4868	194.512	171.54	179.002	186.114	175.949	180.012	178.893	197.847	177.869	181.47	183.868	140.857	216.897	211.39	217.516	206.149	186.452	181.722	185.762	181.881
58.4858	177.377	175.368	181.051	186.805	124.023	132.524	129.619	137.637	107.713	109.275	105.253	103.844	250.787	244.627	245.179	251.039	172.089	170.589	168.545	172.344	105.588	111.793	113.2	120.106	133.846	134.208	133.338	133.803	58.5263	194.17	171.645	179.953	186.974	176.269	180.569	179.566	197.694	177.957	181.692	183.344	140.697	216.051	210.751	216.614	205.464	186.067	181.274	185.113	181.161
58.5252	176.987	174.861	181.235	187.221	124.366	132.735	129.726	137.649	107.418	108.729	105.016	103.239	249.694	242.47	244.565	250.403	171.795	169.723	166.934	171.636	105.117	111.542	112.547	119.581	133.059	133.864	132.712	132.886	58.5658	193.59	170.74	178.751	185.154	174.9	179.17	178.238	196.652	176.523	180.497	182.618	140.523	215.609	210.38	215.799	204.672	185.186	180.645	184.494	181.27
58.5647	176.214	174.098	179.524	185.442	123.253	131.566	128.704	136.892	106.98	108.551	104.501	103.114	249.33	242.978	243.714	250.308	171.353	169.156	166.752	171.81	104.764	111.236	112.455	119.444	133.226	133.838	132.464	132.783	58.6053	193.537	170.496	179.173	186.13	176.005	179.683	178.491	197.233	176.72	180.126	182.4	139.967	214.757	210.378	215.413	203.932	185.059	180.085	184.167	180.281
58.6041	176.233	174.279	180.312	185.959	123.318	131.835	129.054	136.399	107.062	108.391	104.46	103.1	248.536	242.167	243.384	248.956	170.153	168.658	166.259	170.884	104.346	110.855	111.967	119.094	132.432	132.9	131.456	132.092	58.6447	192.845	169.275	177.92	184.333	174.159	177.855	177.2	196.184	175.769	179.736	181.831	139.356	214.814	209.169	214.647	203.761	184.625	179.776	183.724	180.253
58.6435	175.525	172.761	178.653	184.478	122.426	130.901	128.126	136.099	106.41	108.072	104.213	102.775	248.536	241.96	242.293	248.78	170.008	168.342	166.802	171.012	104.497	110.997	112.034	118.83	132.743	133.363	131.488	132.249	58.6842	192.891	170.281	178.615	185.593	174.825	178.92	177.702	196.036	176.019	179.56	181.571	139.045	213.786	208.713	213.845	203.27	183.805	178.967	183.06	179.409
58.683	175.453	173.248	179.274	184.815	123.25	131.253	128.403	136.084	106.661	108.16	104.129	102.821	248.279	241.193	242.457	248.486	169.87	168.247	165.929	170.418	104.45	110.756	111.366	118.349	132.065	132.656	131.024	131.482	58.7237	192.262	168.816	177.297	183.672	173.375	177.271	176.233	195.005	174.931	178.869	180.649	138.984	213.02	208.205	213.38	202.576	183.342	178.702	182.7	178.979
58.7224	174.62	172.424	177.651	183.143	122.135	130.124	127.369	135.266	105.959	107.853	103.667	102.267	247.158	240.944	241.188	247.775	169.344	167.864	165.309	170.107	103.987	110.438	111.344	118.272	132.079	132.604	131.092	131.804	58.7632	192.15	169.195	177.836	184.518	174.365	178.298	176.881	195.627	174.997	178.934	180.575	138.78	212.814	207.877	213.352	202.471	183.018	178.592	182.381	178.722
58.7618	174.52	172.201	178.282	184.077	122.401	130.691	127.497	135.307	105.869	107.306	103.354	101.814	246.346	239.843	241.285	247.391	169.087	167.73	164.747	169.242	103.407	109.746	110.541	117.984	131.459	132.068	130.426	131.129	58.8026	191.025	168.124	176.222	182.951	172.573	176.429	175.489	194.094	173.981	178.002	179.732	137.924	212.428	207.457	212.763	201.861	182.732	177.959	182.068	178.12
58.8013	173.743	171.263	176.708	182.498	121.188	129.754	126.383	134.687	104.999	106.588	102.779	101.611	245.737	240	239.9	246.956	168.656	166.818	164.922	169.072	103.167	109.763	110.653	117.737	131.267	132.138	130.492	131.23	58.8421	190.488	167.847	176.22	183.139	172.989	176.549	175.19	193.148	173.578	177.566	179.366	137.514	211.551	206.806	211.848	201.042	182.254	177.424	181.106	177.345
58.8407	173.388	171.829	177.217	183.124	121.552	130.315	127.076	134.949	104.98	106.66	102.75	101.109	244.859	238.684	239.29	245.499	167.524	166.676	164.133	168.312	102.637	109.343	110.066	117.113	130.664	131.575	129.894	130.479	58.8816	189.76	166.528	174.776	181.554	171.362	174.885	173.997	192.436	172.669	176.644	178.304	137.151	210.617	205.994	211.25	200.51	181.425	176.825	180.706	176.777
58.8801	172.618	170.4	175.612	181.413	120.351	129.168	125.709	134.105	104.458	106.212	102.196	100.791	243.88	238.057	238.561	244.953	167.478	166.047	164.029	167.839	102.542	109.5	110.231	117.034	130.676	131.49	129.887	130.69	58.9211	189.575	166.397	175.164	181.711	171.788	175.627	173.939	192.374	172.263	176.007	177.836	136.602	209.788	205.507	210.654	199.861	180.705	176.014	180.29	176.68
58.9196	172.746	170.676	176.773	182.749	121.413	129.45	126.464	134.012	104.987	106.295	102.479	100.667	244.107	237.703	239.191	244.968	166.805	165.696	163.438	167.372	102.538	108.816	109.644	116.686	130.459	131.011	129.487	130.136	58.9605	188.828	165.106	173.643	180.097	170.205	173.92	173.026	191.316	171.391	175.556	177.287	136.293	209.588	204.963	210.216	199.512	180.725	175.559	180.139	176.582
58.959	171.785	169.618	174.91	180.812	120.179	128.409	125.387	133.504	104.29	105.789	101.923	100.324	243.336	236.806	238.115	244.379	166.61	165.101	163.01	167.297	102.159	108.328	109.873	116.357	130.531	130.808	129.493	130.361	59	188.44	165.575	173.873	180.633	170.051	173.279	172.695	190.855	171.008	175.192	176.986	135.628	208.962	204.143	209.693	198.767	180.163	175.257	179.46	176.081
58.9984	171.506	169.536	175.027	180.887	120.576	128.631	125.795	133.387	104.004	105.416	101.694	99.7534	242.364	236.057	237.445	242.92	165.731	164.596	162.295	166.493	101.939	108.187	109.448	115.851	129.595	130.305	129.068	129.501	59.0395	187.727	164.433	172.721	179.4	169.082	172.705	171.989	190.166	170.452	174.554	176.589	135.212	208.242	203.431	208.938	198.203	179.304	174.995	178.723	175.638
59.0379	170.708	168.31	173.508	179.068	119.616	127.711	124.862	132.46	103.682	105.015	101.141	99.6588	241.84	235.574	236.322	242.448	165.542	164.237	162.465	166.473	101.764	108.199	108.783	115.868	129.681	130.376	128.785	129.612	59.0789	187.881	165.158	173.498	179.643	169.527	173.258	171.893	190.226	170.007	174.144	176.195	134.81	207.383	202.781	207.772	197.475	178.499	174.147	177.913	174.693
59.0773	170.506	168.273	174.43	180.274	119.607	127.847	124.912	132.482	103.435	104.885	101.147	99.6022	241.51	234.895	236.268	241.992	165.039	163.864	161.281	165.793	101.399	107.666	108.594	115.232	128.969	129.827	128.428	129.035	59.1184	187.136	163.994	172.464	178.613	168.534	172.334	171.587	189.77	169.368	173.519	175.758	134.4	206.635	202.211	207.113	196.74	178.104	173.458	177.514	173.885
59.1167	169.743	167.135	172.762	178.525	118.633	126.83	123.951	131.714	102.889	104.612	100.63	99.244	240.725	234.686	235.322	241.405	164.8	163.644	161.022	165.47	101.116	107.356	108.389	115.252	129.272	129.24	128.382	128.632	59.1579	187.302	163.867	172.416	178.165	168.331	171.976	171.504	189.333	169.109	173.035	175.156	134.023	206.255	201.821	206.949	196.268	177.618	173.225	177.028	173.256
59.1562	169.339	167.069	172.791	178.649	119.012	126.69	124.045	131.5	102.834	104.365	100.596	99.1566	239.765	234.094	234.785	240.647	164.261	163.434	160.86	164.757	100.766	107.008	108.178	114.756	128.804	128.894	127.804	128.221	59.1974	185.698	162.549	171.275	177.124	167.556	171.064	170.559	188.52	168.772	172.343	174.326	133.427	205.691	201.293	206.362	195.808	177.034	172.626	176.261	172.912
59.1956	168.712	166.272	171.558	177.313	117.907	126.091	123.237	130.792	102.569	103.991	100.099	98.6837	239.295	233.368	234.06	240.05	163.742	162.947	160.416	164.404	100.327	106.854	108.055	114.545	128.546	129.213	127.746	128.346	59.2368	185.86	162.408	170.662	177.22	166.85	170.319	169.74	187.441	168.008	171.623	173.623	133.014	205.174	201.001	205.847	195.326	176.896	172.254	176.165	173.081
59.235	168.689	166.315	172.138	177.458	118.249	125.901	123.404	130.559	102.148	103.459	99.5502	97.9966	238.163	231.755	232.739	239.022	163.453	162.199	159.738	163.818	99.9601	106.526	107.679	114.185	128.122	128.49	127.209	127.873	59.2763	184.947	161.403	169.37	176.028	166.078	169.546	169.016	186.811	167.425	171.196	173.047	132.659	204.606	200.462	205.504	194.697	176.627	171.953	175.933	172.588
[truncated: 907 more rows]
[truncated: 37 more columns]
