# Supplementary material for: Determining the effects of pseudouridine incorporation on human tRNAs
Source: EMBO J. 2025 Apr 29;44(13):3553–85. doi: 10.1038/s44318-025-00443-y (PMC12217144; doi:10.1038/s44318-025-00443-y)
Supplement: Supplementary file 9 — Source data Fig. 4 [file 44318_2025_443_MOESM9_ESM.zip › EMBOJ-2025-120166-T_SourceDataForFigure4A-His.xlsx]

## Sheet: Fig-4A_tHis_deltaTms
	ΔTm	ΔTm	ΔTm	ΔTm	ΔTm	ΔTm	ΔTm
Units	[°C]	[°C]	[°C]	[°C]	[°C]	[°C]	[°C]
Reaction ID	His - no-Pus	His - 1*/4*/7*/10*	His - 1	His - 4	His -7	His - 4/7/1*/10*	His - 1/4/7/10
Batch Replicate ID
Batch Replicate 1	0	-0.55953	0.37068	0.87538	1.31232	2.91168	1.87373
Batch Replicate 1	0	-0.28271	0.87018	1.25478	1.76017	3.43304	4.85216
Batch Replicate 1	0	-0.78597	0.35845	0.79555	1.07645	2.8484	3.02805
Batch Replicate 1	0	-0.40061	0.51755	1.05135	1.56702	3.186	2.06293
Batch Replicate 2	0	1.46507	0.84277	2.95111	3.00179	4.74703	3.67541
Batch Replicate 2	0	0.94717	1.01526	2.63496	2.8916		4.93691
Batch Replicate 2	0	0.43446	0.53354	2.18731	2.4499	4.07391	4.32793
Batch Replicate 2	0	0.78664	0.64496	2.70563	2.84276	4.57863	4.57047
Batch Replicate 3	0	2.32474		3.72274	4.1111		2.2097
Batch Replicate 3	0	0.8825	1.00589	2.16996	2.65513	4.44932	2.68954
Batch Replicate 3	0	0.50248	1.05672	2.13065	2.58127	4.48733	2.36427
Batch Replicate 3	0	2.0671		3.37209	4.03131		3.92578

## Sheet: Fig-4A_tHis_unfold_rawsignal
Capillary	1	2	3	4	5	6	7	8	9	10	11	12	13	14	15	16	17	18	19	20	25	26	27	28	Capillary	1	2	3	4	5	6	7	8	9	10	11	12	13	14	15	16	17	18	19	20	25	26	27	28
Sample ID	His - no-Pus	His - no-Pus	His - no-Pus	His - no-Pus	His - Pus-1*/4*/7*/10*	His - Pus-1*/4*/7*/10*	His - Pus-1*/4*/7*/10*	His - Pus-1*/4*/7*/10*	His - Pus-1	His - Pus-1	His - Pus-1	His - Pus-1	His - Pus-4	His - Pus-4	His - Pus-4	His - Pus-4	His -Pus-7	His -Pus-7	His -Pus-7	His -Pus-7	His - Pus-4/7/1*/10*	His - Pus-4/7/1*/10*	His - Pus-4/7/1*/10*	His - Pus-4/7/1*/10*	Sample ID	His no-Pus	His no-Pus	His no-Pus	His no-Pus	His Pus-1*/4*/7*/10*	His Pus-1*/4*/7*/10*	His Pus-1*/4*/7*/10*	His Pus-1*/4*/7*/10*	His Pus-1	His Pus-1	His Pus-1	His Pus-1	His Pus-4	His Pus-4	His Pus-4	His Pus-4	His Pus-7	His Pus-7	His Pus-7	His Pus-7	His Pus-4/7/1*/10*	His Pus-4/7/1*/10*	His Pus-4/7/1*/10*	His Pus-4/7/1*/10*
Temperature [°C]	Fluorescence [counts]	Fluorescence [counts]	Fluorescence [counts]	Fluorescence [counts]	Fluorescence [counts]	Fluorescence [counts]	Fluorescence [counts]	Fluorescence [counts]	Fluorescence [counts]	Fluorescence [counts]	Fluorescence [counts]	Fluorescence [counts]	Fluorescence [counts]	Fluorescence [counts]	Fluorescence [counts]	Fluorescence [counts]	Fluorescence [counts]	Fluorescence [counts]	Fluorescence [counts]	Fluorescence [counts]	Fluorescence [counts]	Fluorescence [counts]	Fluorescence [counts]	Fluorescence [counts]	Temperature [°C]	Fluorescence [counts]	Fluorescence [counts]	Fluorescence [counts]	Fluorescence [counts]	Fluorescence [counts]	Fluorescence [counts]	Fluorescence [counts]	Fluorescence [counts]	Fluorescence [counts]	Fluorescence [counts]	Fluorescence [counts]	Fluorescence [counts]	Fluorescence [counts]	Fluorescence [counts]	Fluorescence [counts]	Fluorescence [counts]	Fluorescence [counts]	Fluorescence [counts]	Fluorescence [counts]	Fluorescence [counts]	Fluorescence [counts]	Fluorescence [counts]	Fluorescence [counts]	Fluorescence [counts]
Set	1	1	1	1	1	1	1	1	1	1	1	1	1	1	1	1	1	1	1	1	1	1	1	1	2	2	2	2	2	2	2	2	2	2	2	2	2	2	2	2	2	2	2	2	2	2	2	2	2
20	1029.27	1032.36	1033.27	1044.41	532.963	534.527	541.928	561.994	971.288	969.702	977.426	1008.99	855.127	850.757	870.477	866.78	693.044	686.179	700.342	703.514	619.388	596.709	603.19	593.342	20	952.997	880.755	905.221	1000.93	531.806	498.027	551.954	483.289	749.056	720.863	768.463	758.614	650.615	675.295	683.997	653.007	561.713	566.032	612.813	583.18	522.203	544.248	633.902	623.631
20.043	1026.89	1031.69	1033.42	1041.88	533.045	532.851	541.272	561.439	970.324	967.188	976.57	1008.94	852.858	849.962	868.51	865.517	692.303	684.609	700.673	702.766	619.256	595.666	601.744	592.713	20.0394	952.56	879.341	903.628	998.501	532.204	497.804	551.946	483.128	747.991	718.821	767.463	756.543	650.672	674.676	682.996	651.554	560.957	564.933	611.979	582.382	521.706	543.955	632.944	622.122
20.0859	1023.05	1029.68	1032.34	1040.44	531.775	532.273	540.031	560.714	968.545	964.978	976.395	1006.66	851.817	848.803	866.961	864.651	692.029	684.312	698.5	701.997	621.235	594.799	602.229	592.247	20.0789	950.122	879.162	902.621	997.556	531.739	496.494	552.172	482.398	747.455	718.595	767.296	756.042	649.551	674.142	682.838	651.704	560.671	565.001	611.354	582.453	520.57	542.663	632.561	622.119
20.1289	1022.65	1028.22	1030.97	1040.03	531.195	531.941	539.109	560.224	968.557	964.924	975.339	1005.7	851.774	848.012	866.646	864.63	691.212	683.109	697.826	701.564	620.423	594.643	600.77	591.632	20.1183	951.588	878.503	902.455	998.15	530.456	496.945	551.481	481.815	747.856	717.517	767.223	755.325	648.732	673.352	683.116	650.623	560.877	563.864	611.068	581.655	520.875	542.765	632.319	621.031
20.1718	1022.27	1027.68	1030.92	1039.76	531.833	531.878	538.92	559.694	967.904	963.949	974.332	1005.32	850.285	847.03	865.656	863.549	690.395	683.219	696.949	701.475	620.109	593.987	600.307	590.997	20.1577	950.915	878.252	902.366	997.886	530.662	496.712	550.989	482.463	746.961	716.799	766.53	754.991	649.088	671.791	682.243	651.1	559.12	564.143	610.001	581.335	520.186	542.319	631.934	621.036
20.2148	1021.91	1026.56	1029.73	1039.71	530.884	531.579	538.129	559.378	966.489	963.043	974.331	1004.33	849.499	846.255	865.103	862.186	691.089	682.169	696.029	700.284	619.548	593.457	600.793	590.923	20.1972	949.208	877.284	901.952	997.202	530.912	495.52	550.934	481.715	745.848	716.945	766.112	754.711	647.778	672.746	680.326	650.57	559.649	563.817	609.618	580.701	519.973	542.069	631.321	620.415
20.2577	1019.72	1025.07	1028.95	1038.06	530.872	531.256	537.714	559.434	965.707	962.495	972.825	1003.74	849.177	844.907	864.438	862.205	690.645	681.969	695.423	700.18	620.059	593.457	599.958	590.577	20.2366	948.888	876.062	900.135	996.587	530.3	495.051	550.247	480.983	745.596	715.363	765.682	754.757	648.131	671.752	680.34	650.19	558.617	563.321	609.055	579.998	519.931	542.112	631.879	620.564
20.3007	1018.81	1024.24	1028.57	1037.11	530.376	530.212	537.17	558.721	964.909	961.04	972.264	1003	848.065	845.304	863.555	861.151	689.106	681.136	694.904	699.296	619.445	592.27	598.959	589.501	20.276	948.153	875.572	899.743	995.909	530.453	494.858	549.598	480.56	745.333	716.103	764.757	753.932	646.552	671.391	680.343	648.836	558.695	563.356	608.194	580.347	519.792	541.988	630.941	620.215
20.3436	1020.8	1024.49	1027.37	1036.15	529.596	530.153	537.101	557.535	964.708	960.932	970.938	1002.67	848.435	844.942	861.741	859.632	688.55	681.245	694.018	698.91	618.139	592.561	598.319	589.482	20.3155	946.017	875.148	898.584	995.572	530.969	494.235	549.282	480.35	743.949	715.486	764.831	752.458	646.932	671.203	679.75	649.065	557.887	563.627	607.477	580.17	519.544	541.234	630.495	619.224
20.3866	1019.35	1023.29	1025.54	1035.22	529.718	530.022	536.022	558.242	963.829	959.735	970.922	1001.44	846.469	843.426	862.181	859.558	688.081	680.561	693.494	698.622	618.28	591.886	598.046	589.153	20.3549	944.81	875.64	897.137	994.137	530.051	494.585	549.062	479.521	743.769	715.27	763.934	752.216	645.937	670.244	679.392	647.984	557.368	562.872	608.002	579.322	518.85	540.77	629.374	618.476
20.4296	1016.3	1022.11	1024.77	1033.64	529.656	529.242	536.427	557.426	962.481	958.77	970.6	1001.64	846.566	843.18	862.068	858.598	687.887	680.06	693.202	698.561	618.485	590.873	597.391	588.006	20.3943	946.839	873.738	897.724	993.463	529.524	494.061	548.431	479.869	744.175	713.813	763.699	752.501	645.716	670.694	679.81	647.257	556.55	560.74	607.824	579.046	518.829	540.689	629.265	617.976
20.4725	1018.55	1022.63	1024.73	1033.58	528.058	529.27	536.455	556.721	962.492	959.286	969.486	999.216	845.554	842.555	861.796	857.374	686.462	678.942	693.789	696.986	618.208	591.477	596.725	587.235	20.4338	944.672	873.943	896.355	993.14	529.649	493.936	548.648	478.799	742.573	713.876	762.851	750.575	645.192	669.925	679.684	646.885	556.98	561.354	606.815	578.388	518.323	540.038	628.234	618.501
20.5155	1017.01	1021.26	1024.57	1032.11	528.943	528.652	535.916	556.389	961.919	958.424	968.623	999.701	845.085	842.071	861.023	857.134	685.266	678.768	692.815	696.45	617.474	590.741	596.945	586.504	20.4732	941.937	875.096	896.168	992.881	529.815	492.387	548.281	478.958	742.197	714.398	762.32	750.835	644.612	669.078	678.65	646.894	556.417	561.056	607.273	578.408	517.939	539.729	628.687	618.47
20.5584	1013.68	1019.52	1024.1	1031.05	528.355	528.35	535.215	555.614	960.426	957.421	968.165	998.677	843.685	840.892	860	856.93	685.202	678.617	692.194	696.411	617.108	590.085	596.378	586.336	20.5126	942.876	874.038	896.691	991.892	529.138	492.241	547.966	478.869	741.888	713.227	761.795	750.806	643.902	667.934	678.353	646.421	555.711	561.091	607.281	577.772	517.294	539.487	627.636	616.624
20.6014	1015.27	1020.49	1022.53	1031.41	527.557	527.602	534.942	555.684	959.673	957.423	967	997.393	843.352	840.661	860.431	855.883	684.666	677.871	691.59	695.016	616.273	589.226	594.777	586.595	20.5521	941.619	873.132	895.171	990.51	528.946	492.938	547.769	478.461	740.88	712.876	761.344	750.186	643.493	667.539	677.752	646.849	555.583	560.318	605.526	577.896	517.589	538.741	627.581	616.64
20.6443	1014.2	1019.45	1021.67	1030.4	527.034	527.825	534.948	554.988	959.33	955.601	966.692	996.722	842.877	839.395	858.613	855.71	684.04	676.754	690.903	694.938	616.416	588.411	595.43	586.499	20.5915	943.932	872.662	896.101	989.497	528.318	493.415	547.02	478.833	741.086	711.965	760.74	750.776	642.172	667.92	676.767	645.923	555.294	560.159	605.898	577.757	516.681	538.846	626.964	616.267
20.6873	1014.62	1019.06	1021.79	1029.5	526.35	527.16	534.778	554.053	959.802	954.954	966.257	995.95	842.128	839.089	859.332	854.874	683.19	675.945	691.135	695.206	615.685	588.815	594.186	585.353	20.6309	941.733	871.639	895.407	989.801	528.649	492.122	547.025	478.663	740.779	712.02	759.983	750.321	642.413	667.43	676.777	645.461	554.984	559.799	605.752	577.404	516.737	538.109	626.954	616.252
20.7302	1012.28	1018.4	1021.79	1029.29	526.911	527.058	533.572	554.218	958.227	954.917	965.171	994.709	841.085	838.955	858.325	853.99	683.504	675.535	689.825	694.488	615.675	588.416	593.776	584.497	20.6703	939.609	871.865	893.7	988.473	528.973	492.625	546.543	478.156	739.281	712.191	760.182	749.615	642.8	667.554	675.83	645.178	554.99	559.56	605.042	577.187	516.077	537.874	626.897	615.274
20.7732	1013.63	1017.59	1021.08	1028.63	525.766	525.902	533.652	553.792	956.946	953.617	964.371	994.076	840.332	838.832	858.377	853.604	682.162	675.835	689.766	693.807	614.121	587.179	593.242	584.42	20.7098	940.884	871.001	894.374	988.601	528.216	492.12	546.3	477.742	739.849	710.738	759.436	749.095	642.073	666.422	675.364	644.959	554.637	558.964	604.46	575.991	515.189	537.898	625.29	615.027
20.8162	1009.87	1016.77	1020.19	1027.51	525.944	526.443	533.251	554.01	957.898	953.435	963.277	994.137	839.403	837.793	856.278	852.575	681.973	674.476	689.35	693.993	614.554	586.814	593.052	583.965	20.7492	938.647	870.412	892.337	987.667	528.163	492.275	546.567	477.306	738.71	710.906	759.512	748.637	641.277	666.227	675.391	644.663	554.971	558.839	604.52	575.39	515.439	537.47	625.897	614.272
20.8591	1010.12	1016.64	1019.5	1026.87	525.384	525.666	532.737	554.096	956.241	953.516	962.8	993.684	838.923	837.303	855.646	851.371	681.605	673.513	688.322	693.721	614.068	586.725	592.63	584.198	20.7886	939.755	869.903	893.311	987.543	527.547	491.933	545.864	477.674	738.994	709.98	759.133	748.503	640.569	665.767	674.511	644.576	553.33	558.64	604.557	575.566	514.994	537.103	624.874	614.036
20.9021	1008.18	1015.6	1018.37	1025.92	524.966	524.567	531.895	553.396	955.21	952.865	961.878	992.981	837.985	835.759	854.634	850.753	681.131	673.229	687.67	692.561	613.336	586.193	591.609	583.13	20.8281	938.054	869.905	892.491	988.323	528.216	490.972	545.911	476.924	738.701	709.627	758.62	746.183	640.917	665.02	674.738	643.786	553.404	558.396	604.331	575.669	515.176	536.676	624.32	613.921
20.945	1006.15	1014.58	1018.03	1025.04	525.065	524.79	531.702	553.224	954.447	951.896	961.538	992.351	837.163	835.563	854.21	850.735	681.156	672.513	687.338	691.671	613.005	585.5	590.987	582.315	20.8675	939.496	869.723	892.671	987.145	527.218	490.689	545.249	476.834	738.653	708.558	757.666	746.906	640.666	665.176	673.569	643.661	553.023	557.325	604.171	575.578	515.018	536.42	624.341	613.34
20.988	1007.22	1014.26	1016.72	1024.36	524.658	524.629	531.015	552.483	953.518	950.663	961.247	991.469	836.81	835.434	853.68	850.56	680.722	672.654	687.053	691.067	612.039	585.266	590.705	581.832	20.9069	937.17	869.366	891.594	986.906	527.571	490.685	546.072	476.934	738.808	708.753	758.035	746.873	640.339	664.605	672.75	643.486	552.73	557.358	603.278	576.216	514.758	536.303	623.925	614.074
21.0309	1005.03	1012.79	1017.05	1021.89	524.362	524.206	530.427	551.598	953.051	949.013	960.009	991.195	836.07	834.767	852.482	850.018	680.404	671.976	686.222	691.088	612.258	584.568	590.38	581.516	20.9464	938.634	868.277	891.257	985.964	526.62	490.439	545.081	476.193	738.033	708.258	755.801	746.589	639.158	664.862	672.097	642.729	551.218	557.816	603.309	574.533	514.39	536.176	623.803	612.892
21.0739	1006.35	1012.38	1015.32	1022.12	523.865	524.371	531.103	551.713	952.68	948.693	959.514	990.674	835.94	833.605	851.527	849.461	679.723	670.733	685.912	689.726	611.184	584.366	589.931	580.924	20.9858	935.785	867.756	890.556	984.626	526.522	489.849	545.042	476.128	736.882	708.174	756.436	745.176	640.139	663.494	672.617	642.353	551.892	557.48	602.09	575.07	513.472	535.716	623.633	613.206
21.1168	1002.39	1010.77	1014.52	1021.52	523.703	523.99	530.473	551.701	951.771	948.508	958.974	990.508	835.181	832.655	850.677	848.723	679.331	670.421	684.685	688.972	610.562	583.535	589.893	580.728	21.0252	937.519	867.14	891.147	984.537	525.52	489.621	544.609	475.968	737.047	707.997	755.77	744.918	639.806	663.442	672.379	641.408	551.22	556.374	602.309	574.25	514.294	535.426	623.115	612.723
21.1598	1004.24	1011.66	1013.07	1021.28	522.934	523.683	530.404	551.376	950.705	947.709	957.772	989.876	834.484	832.285	850.22	847.785	678.958	670.066	684.359	689.064	609.883	583.291	589.202	580.623	21.0647	935.554	867.104	889.751	984.484	526.615	488.915	544.224	476.061	736.108	707.015	755.742	743.897	639.919	663.138	672.772	641.827	551.385	556.558	603.04	573.574	513.863	535.285	622.786	612.952
21.2027	1001.85	1009	1012.29	1020.53	522.65	522.517	529.782	550.923	949.785	946.893	957.07	989.172	833.618	831.252	849.588	846.987	678.193	669.564	683.723	688.984	609.892	582.924	588.617	579.881	21.1041	937.399	866.603	889.821	983.499	525.544	488.792	543.384	476.247	736.906	705.564	755.217	744.816	639.17	662.717	671.107	640.342	551.024	554.852	601.669	573.099	512.795	533.98	622.875	612.067
21.2457	1002.9	1009.81	1011.5	1019.92	521.903	522.041	529.768	550.837	950.057	946.442	956.546	987.81	833.322	830.609	848.886	846.33	677.521	668.691	683.4	687.905	609.545	582.916	587.794	579.106	21.1435	934.836	866.394	888.142	983.383	525.46	489.489	543.648	475.228	735.027	706.213	754.559	743.013	638.68	661.988	671.976	640.071	551.333	555.017	600.926	573.863	512.749	533.185	621.497	611.939
21.2887	1000.2	1008.28	1011.1	1018.56	521.942	521.769	529.412	550.386	949.57	945.772	956.011	987.521	832.628	829.759	848.026	845.798	678.152	668.635	682.849	687.483	609.048	582.468	587.333	578.61	21.183	935.837	866.151	887.823	982.887	524.669	489.58	543.303	475.091	734.878	706.665	753.61	743.736	637.666	661.804	670.729	639.481	550.466	554.914	601.9	572.049	512.153	532.989	621.865	611.137
21.3316	1001.34	1007.66	1009.92	1017.74	521.623	521.504	528.978	550.114	948.55	944.632	955.261	987.114	832.238	829.255	847.393	845.341	676.944	668.4	682.002	686.431	608.038	581.443	586.488	578.08	21.2224	933.842	865.209	888.193	982.43	525.361	488.765	543.064	475.65	734.656	706.308	753.446	742.093	638.258	660.597	670.366	639.45	550.042	555.431	600.21	572.286	512.308	532.652	621.678	611.088
21.3746	1000.91	1006.98	1009.11	1016.61	520.914	521.42	528.359	549.176	948	944.218	954.137	985.749	830.989	828.898	846.282	844.928	675.818	667.663	681.297	685.937	607.637	580.548	586.161	577.705	21.2618	935.307	865.398	888.361	981.939	524.732	489.026	542.423	475.719	735.313	705.548	753.196	743.346	636.562	660.974	669.319	639.059	550.183	554.731	600.343	571.328	511.36	532.86	621.198	610.624
21.4175	1000.41	1006.39	1008.64	1016.13	520.825	521.313	527.909	548.565	947.834	943.781	953.3	985.099	830.606	828.192	845.35	844.564	675.757	667.168	681.131	685.814	607.329	580.225	585.812	577.298	21.3013	932.329	863.923	886.823	980.324	525.56	488.72	542.707	474.642	733.528	705.249	752.577	741.747	637.133	660.375	669.468	638.846	549.857	554.764	599.482	571.956	511.941	531.824	621.034	610.054
21.4605	1001.55	1006.15	1007.77	1016.05	520.91	520.896	527.63	548.649	947.693	942.627	953.227	984.447	830.942	827.627	845.115	843.507	674.904	666.303	680.409	685.227	606.974	580.333	585.075	576.851	21.3407	934.672	863.285	886.907	980.44	524.459	488.901	542.299	474.827	733.479	704.72	752.89	741.628	636.326	659.684	668.864	638.101	548.273	553.976	598.85	570.822	510.35	531.444	620.49	609.978
21.5034	998.608	1005.24	1006.79	1014.87	520.635	520.16	527.211	548.148	946.645	942.311	953.186	982.78	829.843	826.916	844.491	841.835	674.281	665.724	679.463	684.908	606.436	579.553	584.817	576.413	21.3801	932.98	864.333	885.998	979.503	523.824	487.805	542.149	474.094	732.247	705.374	752.46	741.362	636.658	659.258	668.342	638.668	548.804	553.944	598.667	571.107	510.935	531.105	619.664	609.622
21.5464	999.866	1006.09	1005.38	1014.55	520.159	519.77	527.354	547.926	945.561	942.031	952.424	982.033	829.343	826.066	843.687	841.34	674.126	665.19	679.392	683.982	605.365	578.818	584.134	575.693	21.4196	934.322	862.886	886.209	979.872	523.543	488.942	541.549	474.329	732.688	703.663	751.653	741.832	635.078	659.419	668.585	637.514	548.889	552.757	598.785	571.093	509.917	531.128	620.098	609.271
21.5893	997.014	1003.94	1005.44	1012.91	519.983	519.435	526.775	547.288	945.635	940.58	950.992	982.275	828.212	825.07	842.785	841.822	673.647	664.078	678.403	683.605	605.385	578.551	583.684	575.126	21.459	932.701	862.575	885	979.354	523.838	488.886	542.01	474.03	731.673	703.037	750.528	741.246	635.14	659.203	667.406	637.337	548.065	552.688	598.842	570.167	510.216	530.955	619.767	608.56
21.6323	998.677	1003.99	1003.98	1012.26	519.031	519.167	526.647	547.015	945.155	939.789	949.78	981.32	827.724	824.635	842.29	841.297	672.248	663.699	678.365	682.831	604.013	577.581	583.061	575.1	21.4984	933.602	862.391	885.058	977.909	522.761	488.553	541.327	472.992	731.772	702.621	750.103	740.27	634.315	658.542	667.097	636.529	547.722	552.644	598.12	570.083	509.356	530.899	618.799	608.376
21.6753	995.03	1001.42	1004.3	1010.32	518.928	519.1	524.829	546.62	943.971	939.384	950.614	980.914	827.013	824.073	842.029	840.095	672.259	663.229	677.627	682.193	604.03	577.663	582.534	574.882	21.5379	929.773	862.672	884.102	978.459	523.856	488.101	542.554	473.506	730.843	703.509	751.527	740.022	635.608	657.741	666.649	636.342	547.758	553.113	597.564	570.16	509.428	530.371	618.578	607.78
21.7182	996.316	1000.67	1003.78	1010.3	517.809	518.917	524.581	547.083	943.145	938.945	949.896	980.304	826.736	822.957	841.533	839.481	671.279	663.334	676.826	681.638	603.397	576.963	582.488	573.728	21.5773	931.889	862.178	884.738	977.838	523.014	487.957	541.865	472.797	730.738	702.481	750.804	739.229	634.558	657.329	665.682	636.199	547.104	552.165	597.473	569.744	508.856	529.515	617.734	608.138
21.7612	993.78	999.576	1003.34	1009.94	518.713	518.865	524.359	546.706	941.957	938.598	948.961	979.483	826.562	823.132	840.684	838.473	671.035	663.248	676.654	681.247	603.5	576.392	581.886	573.651	21.6167	929.16	861.925	883.046	977.269	523.595	487.521	541.399	472.999	729.439	703.273	749.621	738.859	634.921	657.458	665.481	635.915	547.021	552.3	596.71	569.874	509.287	529.963	618.032	607.526
21.8041	995.001	1000.06	1001.76	1009.62	517.811	518.576	524.459	546.836	941.002	938.44	947.753	978.987	826.374	821.975	839.935	838.074	670.541	662.648	676.822	680.822	603.162	575.611	581.344	573.103	21.6562	930.957	861.086	883.544	976.83	522.617	487.283	541.153	473.402	729.879	702.66	748.75	739.244	633.968	657.1	665.678	635.82	546.816	551.599	596.83	569.514	508.53	529.71	617.968	606.768
21.8471	992.853	998.784	1001.59	1009.46	517.876	517.721	524.181	545.702	940.756	937.253	947.745	977.497	824.512	820.904	840.007	837.232	670.632	661.996	675.629	681.085	603.198	574.927	580.549	572.036	21.6956	929.529	861.141	882.649	976.435	522.627	488.356	541.422	473.05	728.69	701.678	748.458	738.033	633.573	656.418	665.353	635.541	546.926	551.305	597.114	569.645	508.733	529.023	617.198	606.74
21.89	993.835	997.852	999.779	1008.94	517.308	516.988	523.534	545.158	939.648	937.048	946.711	976.977	823.654	820.174	839.067	835.831	669.512	661.398	675.524	680.184	601.59	574.769	580.547	572.095	21.735	930.415	859.669	883.242	976.045	522.16	487.37	540.899	472.587	729.453	701.564	748.021	738.711	632.189	656.581	664.638	635.471	546.298	550.683	596.013	568.205	507.07	527.927	616.656	606.978
21.933	990.565	996.916	1000.63	1006.95	517.452	517.256	524.155	545.118	939.744	935.864	946.682	976.601	823.032	820.148	837.986	835.271	669.244	660.284	674.918	680.305	601.386	574.522	580.215	571.022	21.7744	928.803	859.629	882.085	975.085	522.647	486.757	540.907	472.41	729.414	700.845	747.836	737.201	631.991	656.109	664.466	634.434	546.38	550.573	595.623	568.258	507.568	528.454	616.783	605.979
21.9759	991.529	997.069	998.914	1006.54	516.204	517.321	524.009	544.629	939.661	934.89	945.259	975.865	822.973	819.204	837.91	834.785	667.167	660.389	674.43	678.085	600.293	572.712	580.17	571.312	21.8139	929.035	858.991	882.895	974.406	521.885	486.856	540.752	472.429	728.885	701.383	747.701	737.515	631.327	655.542	663.593	634.043	546.232	549.722	595.57	567.789	506.518	527.993	616.453	605.497
22.0189	988.743	996.015	999.064	1006.53	516.872	517.153	522.593	543.713	938.818	934.138	946.279	974.255	821.827	818.353	836.987	834.419	668.832	659.219	673.227	677.964	601.169	571.852	579.341	570.634	21.8533	927.09	859.453	881.676	974.852	521.638	486.456	540.665	472.029	728.132	700.67	746.645	736.905	631.497	655.678	663.698	633.656	545.904	549.833	595.31	567.987	506.783	527.589	615.98	605.25
22.0619	989.6	996.173	998.708	1006.28	516.68	516.901	523.194	544.278	937.62	933.668	944.853	973.577	821.713	817.88	836.027	833.687	668.193	659.255	672.846	677.848	600.138	572.285	579.024	570.196	21.8927	927.593	858.88	881.181	974.993	520.913	486.018	539.954	471.86	727.745	700.427	746.42	736.763	631.554	654.863	663.422	633.271	545.652	549.251	595.02	567.278	506.524	527.754	614.467	605.604
22.1048	987.848	994.548	997.283	1004.93	516.146	516.113	522.183	543.449	937.196	934.053	943.733	973.711	820.704	817.037	835.863	833.424	667.848	657.974	672.332	677.643	600.131	572.186	578.73	569.685	21.9322	925.584	858.71	881.068	974.552	522.074	485.944	540.233	471.883	726.494	700.73	746.784	735.541	631.452	653.921	662.945	632.977	545.084	549.638	594.618	567.414	506.116	526.713	615.235	604.461
22.1478	988.736	993.978	995.808	1003.87	514.569	514.936	522.211	543.35	935.984	933.612	942.59	972.451	820.372	816.899	835.679	833.513	666.843	658.339	672.288	676.604	598.602	571.11	577.358	569.117	21.9716	926.906	857.872	880.574	974.19	521.023	485.254	539.295	471.744	726.478	699.699	746.975	736.324	630.434	653.635	662.329	631.865	544.423	549.12	594.22	566.589	505.608	526.813	614.479	604.324
22.1907	985.873	992.069	995.779	1002.78	515.356	515.175	521.911	542.957	935.573	932.462	941.601	972.266	818.587	815.276	833.797	831.924	666.984	657.415	671.532	677.666	599.299	570.474	576.748	568.522	22.011	924.13	856.647	878.772	973.748	522.019	484.907	539.495	471.845	726.042	699.531	746.61	736.104	630.692	653.393	662.405	632.01	544.583	548.697	594.011	566.558	505.901	526.882	614.651	603.895
22.2337	986.486	992.76	994.685	1003	514.34	515.585	522.492	543.151	934.726	931.441	940.817	971.525	819.396	815.552	832.638	831.372	664.917	657.382	670.725	676.356	597.832	570.391	576.24	568.003	22.0505	925.821	856.756	879.277	973.186	521.136	484.722	539.359	471.756	726.043	699.342	745.711	735.02	629.812	653.831	661.697	632.109	544.36	548.383	593.631	565.958	505.288	526.351	613.694	602.744
22.2766	984.743	990.792	993.653	1000.6	514.468	514.817	521.204	542.48	933.718	930.614	940.831	970.501	817.804	815.172	832.875	830.252	664.721	656.093	670.162	675.594	597.997	570.673	576.483	567.401	22.0899	923.455	857.869	877.547	973.004	521.347	484.686	539.474	471.169	725.225	698.781	745.016	734.579	629.103	654.016	661.234	631.465	543.917	548.201	593.389	565.527	505.065	525.755	613.723	602.658
22.3196	984.992	990.923	992.261	1000.12	513.352	514.49	521.704	542.049	932.661	929.783	939.94	969.701	818.06	814.545	832.958	830.109	663.684	655.691	670.349	675.11	595.808	568.567	575.14	566.871	22.1293	925.6	857.018	877.982	972.82	520.366	484.711	538.423	471.118	724.702	698.059	745.353	734.541	628.221	653.106	660.818	630.514	543.557	547.567	592.716	564.732	504.95	525.171	613.797	602.531
22.3625	982.705	989.411	993.639	1000.4	514.205	514.358	520.702	542.04	933.24	930.206	939.468	969.649	816.638	813.551	830.839	828.981	663.822	655.896	669.946	675.047	596.249	567.776	575.075	566.588	22.1688	923.387	856.457	877.535	972.974	520.959	484.175	538.059	470.566	724.738	698.183	744.58	734.213	628.339	652.699	660.648	630.315	543.357	547.429	592.189	564.463	505.135	525.199	613.134	602.006
22.4055	983.227	989.812	993.05	999.98	513.638	514.204	521.184	541.957	931.747	929.642	938.023	968.868	816.665	813.304	830.99	828.235	662.639	655.367	669.499	673.918	594.575	568.413	574.501	566.061	22.2082	925.322	855.735	877.544	972.317	520.829	484.474	537.984	470.584	724.943	697.215	744.276	733.697	628.108	651.788	660.401	630.085	542.925	547.217	592.511	564.216	504.189	524.794	612.401	601.463
22.4485	980.547	988.331	991.372	997.955	513.021	513.802	519.524	541.582	930.942	928.511	937.512	968.528	815.719	812.687	830.252	827.763	663.045	654.719	667.752	674.452	595.635	568.046	574.713	566.19	22.2476	923.069	855.696	876.357	971.522	520.461	484.792	538.31	470.576	724.308	696.843	743.916	733.141	627.849	651.438	660.401	629.524	542.452	547.113	592.639	563.901	503.572	524.765	612.5	601.097
22.4914	981.394	988.841	990.859	997.485	512.383	512.843	520.065	541.245	930.933	928.725	937.48	967.624	815.079	812.005	829.451	826.49	661.941	653.635	668.681	672.672	594.027	567.729	573.32	565.4	22.2871	924.822	854.855	876.643	971.838	519.916	484.446	537.886	470.508	724.066	696.85	742.757	732.94	628.059	651.253	659.265	629.348	542.074	546.698	591.98	563.981	503.488	524.109	611.993	601.078
22.5344	978.565	986.566	990.635	996.738	512.444	512.823	519.651	540.31	930.112	927.359	936.749	967.573	813.473	810.342	829.166	828.034	662.051	652.942	666.936	672.107	595.24	566.611	573.503	564.895	22.3265	922.545	854.516	875.706	971.767	520.243	483.982	537.286	470.383	724.255	695.864	742.563	732.29	628.037	650.851	659.119	629.153	541.573	546.425	591.981	564.096	503.654	523.797	611.055	600.993
22.5773	979.529	986.496	989.564	995.924	511.491	512.402	519.992	540.698	928.897	927.044	934.949	966.933	813.217	810.212	828.023	826.058	660.867	652.671	666.664	671.799	593.649	566.1	572.018	564.348	22.3659	923.514	854.294	875.35	971.037	519.917	483.7	537.121	470.34	723.448	695.537	742.18	731.825	627.283	650.372	659.207	628.664	541.076	546.573	591.816	563.564	503.076	523.444	610.599	600.698
22.6203	978.465	985.553	989.265	995.988	511.927	511.875	519.746	540.05	928.711	924.96	935.32	964.544	812.92	809.856	827.149	826.215	661.197	652.209	665.638	671.337	593.67	565.492	571.753	563.269	22.4054	924.217	853.874	875.139	970.533	519.662	483.506	537.303	470.156	722.866	695.849	741.749	731.467	626.636	650.388	658.379	628.114	540.897	546.518	590.635	563.194	502.391	523.114	610.482	600.253
22.6632	978.482	984.681	988.575	995.408	510.857	511.707	519.388	539.761	928.292	925.473	934.098	964.412	812.804	809.555	826.49	825.126	660.583	651.628	665.869	670.411	591.816	565.546	570.999	563.653	22.4448	923.414	853.361	874.56	970.266	519.384	483.249	536.939	469.883	723.077	695.479	741.665	731.133	626.059	650.5	657.979	627.877	540.899	545.975	590.391	562.681	502.108	522.921	610.556	599.966
22.7062	975.603	984.584	989.629	993.624	510.853	511.05	518.75	539.495	927.382	924.485	933.587	964.123	811.793	808.59	825.38	823.545	659.901	650.603	664.432	670.025	592.154	565.04	571.221	562.637	22.4842	925.382	852.925	874.85	969.95	518.44	482.9	536.369	469.747	722.457	695.059	741.507	730.534	625.375	650.015	657.806	628.11	540.254	545.663	590.213	562.228	501.775	522.671	610.354	600.048
22.7491	976.988	984.548	986.987	993.781	509.676	510.766	518.659	538.726	926.477	924.629	933.616	962.871	810.847	807.894	825.071	822.828	658.788	650.149	664.482	668.803	591.189	563.813	570.431	561.441	22.5237	922.929	852.91	874.164	969.528	518.471	482.433	536.368	469.744	721.57	694.826	741.65	729.609	625.275	649.435	657.297	627.853	539.894	545.417	589.516	562.154	501.597	522.464	609.822	599.746
22.7921	974.524	982.694	986.561	992.337	510.546	510.863	518.062	538.798	925.719	923.789	932.767	963.394	809.492	807.58	824.389	823.083	659.027	650.278	663.815	668.375	591.71	563.688	569.821	561.454	22.5631	925.07	851.93	874.164	969.205	518.248	482.268	535.889	469.865	721.042	694.061	740.844	729.57	624.973	648.538	656.857	626.739	539.897	544.871	589.901	561.6	501.373	521.927	609.721	598.902
22.8351	975.418	982.358	984.927	992.21	509.191	509.674	517.955	538.578	925.755	921.823	931.515	962.296	809.603	807.104	824.241	821.831	658.313	649.441	663.632	667.287	589.412	563.437	569.048	561.042	22.6025	921.55	852.563	873.98	968.152	518.835	482.457	536.115	469.087	720.279	693.466	740.046	729.345	624.98	647.727	657.062	626.358	538.948	545.038	590.084	561.299	501.081	521.803	609.478	598.72
22.878	973.093	981.419	985.222	992.339	510.327	508.989	517.805	537.362	925.087	921.043	931.633	962.628	807.759	805.121	822.413	821.881	659.128	649.122	662.625	666.623	590.2	562.569	569.073	560.58	22.642	923.372	851.388	874.005	967.117	517.708	482.454	535.578	469.2	720.43	693.382	740.446	729.141	624.711	647.3	656.077	626.307	538.585	544.704	589.556	560.822	500.126	520.573	608.825	598.643
22.921	974.248	981.21	983.543	991.358	509.328	508.647	517.499	537.789	924.296	921.028	930.867	961.275	808.022	805.431	822.249	820.862	657.763	648.051	662.7	666.966	589.659	561.872	569.292	560.515	22.6814	920.942	851.26	872.691	967.899	517.617	482.251	535.503	469.017	720.055	694.161	740.022	728.872	623.934	647.824	655.774	625.207	538.706	544.551	588.982	560.771	500.219	520.471	608.579	598.517
22.9639	971.007	979.658	982.431	990.395	509.541	508.833	515.982	536.819	923.775	920.015	930.361	961.196	807.152	803.854	821.731	819.56	658.018	647.313	661.404	666.731	589.663	561.471	568.595	559.945	22.7208	922.172	849.877	873.406	966.824	516.421	482.338	534.599	468.575	720.87	692.997	739.714	728.458	623.786	647.518	655.85	624.797	538.707	544.253	589.039	560.184	500.376	520.412	607.623	597.554
23.0069	971.837	979.604	982.29	989.948	509.017	508.355	515.801	536.88	923.029	919.737	929.695	960.668	807.028	803.775	821.137	819.014	656.701	647.636	660.805	666.257	588.95	561.525	567.71	559.904	22.7603	920.874	849.839	872.952	966.486	517.795	482.004	534.958	468.523	720.115	692.276	739.215	727.47	623.668	646.908	655.535	624.354	538.371	543.821	588.381	559.976	499.396	519.629	607.216	597.687
23.0498	969.892	977.215	982.192	989.327	508.935	508.666	515.276	536.56	920.95	919.894	929.145	960.74	805.19	803.176	819.821	819.757	656.558	646.768	659.931	665.525	588.49	560.83	566.977	558.92	22.7997	921.561	849.876	872.445	966.008	517.596	481.261	535.525	468.328	720.155	692.029	738.735	727.391	623.69	645.481	655.343	623.942	538.368	543.188	587.981	559.404	499.079	519.537	607.344	597.015
23.0928	971.637	977.157	980.798	988.603	507.978	507.97	515.984	536.358	921.551	919.332	928.343	959.453	804.999	803.506	819.601	818.296	655.287	646.795	659.567	664.977	587.465	559.438	565.56	557.906	22.8391	919.204	849.808	871.426	966.721	517.299	481.551	534.911	468.685	718.857	692.428	738.618	727.423	623.096	645.926	655.272	624.463	537.831	542.967	587.105	559.433	499.769	519.257	606.874	596.922
23.1357	970.842	975.527	979.129	986.903	508.109	508.46	515.883	535.746	919.356	918.364	926.344	958.119	804.253	802.32	818.832	817.553	655.035	646.524	659.447	664.406	587.678	559.931	565.612	557.732	22.8785	920.926	848.549	872.199	965.709	516.844	481.285	534.581	468.484	718.423	691.857	737.95	727.096	622.082	645.069	654.362	623.695	537.5	542.599	586.968	559.464	499.272	518.738	606.257	596.058
23.1787	971.602	975.751	978.31	986.487	507.313	508.004	515.691	535.371	919.903	918.057	925.873	956.635	803.889	801.395	817.65	816.897	654.381	645.861	659.194	663.363	586.794	559.035	565.156	557.646	22.918	918.437	849.557	870.233	964.846	517.15	481.258	534.713	468.323	717.781	691.486	737.582	726.001	622.19	644.385	654.378	623.94	536.627	542.281	586.09	559.466	499.669	518.564	605.909	595.523
23.2216	967.92	974.128	979.066	985.387	507.066	507.361	514.371	535.063	919.27	917.002	926.529	955.827	803.205	801.59	816.779	816.036	654.259	645.269	658.304	663.473	586.793	558.456	565.535	557.165	22.9574	920.164	848.759	870.336	964.352	515.936	481.035	534.153	468.091	717.738	690.792	736.958	726.555	621.223	644.24	653.411	623	536.178	542.17	586.635	559.212	498.427	518.195	605.59	595.344
23.2646	969.829	974.593	977.161	984.664	506.436	506.433	514.49	535.288	918.323	915.768	925.92	955.162	802.401	800.824	816.985	815.465	653.182	644.708	658.223	662.49	585.376	557.854	565.183	556.261	22.9968	917.917	847.993	869.213	964.586	516.911	480.128	533.964	467.536	716.74	690.055	735.914	725.962	621.1	644.195	653.036	622.248	536.401	542.24	586.385	558.784	498.94	517.965	605.807	595.379
23.3076	966.485	973.504	976.638	984.995	506.411	506.045	514.158	534.809	918.279	915.671	925.934	954.554	802.45	800.593	816.462	814.664	652.321	644.171	657.305	661.201	585.282	557.68	564.548	555.828	23.0363	920.052	847.498	869.969	963.321	515.609	480.362	533.893	468.089	716.63	689.129	735.649	726.189	620.31	644.347	652.976	622.395	536.052	541.51	586.288	557.603	497.846	517.141	604.967	594.375
23.3505	967.452	972.959	975.345	984.03	505.902	505.928	513.74	534.35	917.683	915.094	925.014	953.666	801.485	799.634	816.41	813.787	651.303	643.645	656.571	661.046	584.762	556.657	563.329	554.671	23.0757	916.657	848.384	868.548	963.731	516.354	479.449	534.078	467.873	715.833	690.619	735.148	725.017	619.828	643.752	653.037	621.74	535.894	541.374	585.697	558.184	497.612	517.277	604.49	594.131
23.3935	964.584	972.082	974.651	982.018	506.968	505.683	512.675	533.964	916.668	914.1	923.892	953.3	800.204	798.251	815.169	813.204	651.223	643.37	655.929	659.992	584.291	555.479	562.936	554.356	23.1151	918.001	847.708	868.682	963.146	515.214	479.788	533.102	467.734	716.576	689.293	734.583	725.029	619.712	642.946	652.133	621.33	535.89	541.077	585.756	557.947	497.084	516.741	603.999	593.251
23.4364	965.493	971.679	973.951	981.467	505.841	505.395	513.201	533.756	915.523	913.681	923.471	952.474	800.345	797.793	814.196	812.828	650.306	642.437	654.887	659.957	583.696	555.343	562.272	554.021	23.1546	916.324	846.852	868.579	962.904	516.06	479.965	533.321	467.618	715.31	689.211	734.164	724.653	619.908	642.22	651.504	620.258	535.153	540.89	584.854	558.359	496.294	516.52	603.597	593.507
23.4794	963.233	970.272	973.863	980.147	505.226	505.108	513.136	533.348	915.247	913.142	923.655	951.599	799.623	796.963	814.419	812.422	649.899	641.617	654.171	659.743	583.526	555.28	561.594	553.41	23.194	917.592	846.15	868.515	962.655	515.474	479.639	532.427	467.903	715.341	688.175	734.434	724.909	619.32	642.056	650.853	621.193	534.625	540.271	584.921	556.725	496.395	516.061	602.933	592.578
23.5223	964.412	969.993	972.707	979.969	504.879	504.795	512.746	533.014	914.429	912.892	922.681	951.463	798.628	796.248	814.225	811.425	649.246	641.076	654.087	659.202	582.838	554.922	560.948	552.77	23.2334	915.256	846.92	867.728	962.987	515.302	479.049	532.96	466.638	714.694	688.208	734.071	723.579	619.065	641.657	651.029	620.467	534.533	540.05	584.274	556.884	496.328	515.563	603.251	592.159
23.5653	961.795	967.957	971.937	979.076	504.412	505.078	511.769	532.519	913.081	911.966	921.586	950.482	798.009	795.517	813.301	810.311	649.016	640.289	653.691	658.897	582.066	554.216	560.619	552.309	23.2729	916.623	845.795	867.593	962.352	514.942	478.958	532.853	467.147	715.347	687.911	732.303	724.537	618.204	640.815	650.728	620.048	534.559	539.441	583.511	556.075	495.364	514.329	602.421	591.677
23.6082	962.549	967.973	971.116	978.36	503.632	504.663	511.673	532.471	912.972	911.49	921.061	949.652	796.852	795.341	812.525	810.129	648.799	640.128	653.32	658.063	581.178	553.619	559.992	551.825	23.3123	914.264	845.877	866.91	961.301	515.825	478.753	532.846	467.43	714.448	686.979	732.904	723.192	618.066	640.556	650.732	619.726	533.736	539.452	582.911	555.492	495.97	513.928	602.004	591.876
23.6512	961.448	967.083	970.737	978.218	503.717	503.733	511.699	532.281	912.767	911.005	920.404	949.94	795.42	794.527	811.691	810.002	647.987	639.823	653.051	657.37	580.881	553.021	559.37	551.144	23.3517	916.445	844.534	866.559	960.487	514.782	478.987	531.901	467.48	714.712	686.407	732.687	723.889	617.627	640.906	649.451	619.898	533.875	539.254	583.51	555.655	494.83	514.505	601.539	591.814
23.6942	961.033	966.278	970.09	978.118	503.589	503.02	511.46	531.816	912.285	909.967	919.905	949.38	794.838	792.743	811.211	809.194	647.16	639.229	652.379	656.825	580.979	552.252	559.152	550.105	23.3912	913.973	845.016	865.731	961.29	514.855	478.161	532.126	466.497	713.61	687.443	732.54	722.989	617.615	640.299	649.224	618.481	533.157	538.83	581.795	556.179	494.882	513.664	601.493	591.458
23.7371	962.001	966.387	969.167	977.404	503.022	502.887	511.484	531.782	911.733	909.23	919.285	948.612	794.833	792.024	810.936	808.199	646.301	638.87	651.519	656.614	580.791	551.629	558.136	549.654	23.4306	915.311	844.151	865.68	960.107	514.045	478.665	531.659	466.415	713.84	685.764	731.623	723.211	616.847	640.543	648.197	618.496	533.445	538.667	583.001	554.442	493.861	514.311	601.382	591.465
23.7801	959.403	966.094	968.86	975.641	503.2	503.105	510.867	531.769	910.865	908.429	917.903	948.436	794.63	791.353	810.285	807.174	645.535	637.965	650.82	656.558	580.066	551.025	557.461	549.611	23.47	913.792	843.528	865.136	960.44	514.786	478.358	531.162	466.626	713.064	686.136	731.427	722.23	616.768	640.07	648.24	617.714	532.56	537.358	582.306	554.404	493.851	514.033	601.872	591.02
23.823	960.27	967.057	967.702	975.225	502.729	502.506	510.439	531.76	910.338	908.514	916.724	947.699	794.118	790.633	809.47	806.942	645.332	637.276	650.449	656.213	579.399	550.728	557.589	549.225	23.5095	914.38	843.003	865.181	959.661	513.808	478.206	531.332	466.086	713.541	685.178	731.398	722.058	616.231	638.89	648.885	618.337	531.708	537.722	581.745	553.171	493.551	513.574	600.248	589.948
23.866	956.847	964.513	967.529	976.034	502.769	502.101	509.876	531.773	909.67	908.305	916.568	946.689	793.48	790.228	808.618	806.544	645.592	637.09	649.772	655.795	579.444	550.602	556.938	549.098	23.5489	912.069	842.621	864.567	959.681	514.456	477.271	531.12	466.212	711.919	685.594	730.907	720.249	616.573	638.127	647.138	617.471	532.216	538.002	581.249	553.637	493.243	513.439	599.954	589.913
23.9089	957.991	963.27	966.339	974.531	502.146	501.644	509.892	531.247	908.854	906.719	915.703	945.939	793.15	789.582	808.144	805.066	644.596	636.428	648.798	654.588	577.892	550.301	556.273	548.155	23.5883	914.52	841.96	864.691	958.783	513.478	477.864	530.961	465.842	712.738	684.648	730.401	721.361	614.785	638.121	647.783	616.58	532.08	537.161	581.149	552.908	492.358	513.553	599.596	589.54
23.9519	956.461	962.435	965.446	972.984	501.849	501.143	509.823	530.326	908.049	906.484	914.564	945.502	791.92	789.444	807.118	804.784	643.803	635.97	648.484	653.522	577.331	549.865	555.922	547.292	23.6278	911.531	842.488	863.547	959.476	514.713	477.388	531.057	465.066	712.05	685.038	730.434	720.491	615.731	637.296	647.102	617.179	531.726	537.167	581.016	553.14	492.267	512.667	599.499	589.732
23.9948	958.377	962.195	963.002	972.425	501.445	500.77	509.103	529.64	908.567	906.142	914.304	944.885	790.744	788.568	806.321	804.154	642.543	635.915	648.427	653.143	576.742	549.565	555.44	546.745	23.6672	912.981	842.454	863.864	957.84	513.822	477.753	530.567	465.363	712.63	684.628	729.953	721.038	615.068	637.678	646.674	616.217	531.712	536.84	580.882	552.492	491.741	512.564	598.772	588.557
24.0378	954.655	961.254	963.809	971.655	501.294	500.567	508.398	529.563	907.804	904.686	913.615	943.864	790.227	787.511	805.92	802.897	642.204	634.813	647.827	652.761	576.527	548.955	554.921	546.255	23.7066	910.999	841.852	861.906	958.009	514.313	477.475	530.669	465.299	711.212	684.565	729.329	720.116	615.295	637.066	646.752	615.764	531.27	537.098	580.558	552.284	491.914	511.804	598.718	588.383
24.0808	955.555	960.946	961.613	971.175	500.591	499.985	508.082	528.996	906.816	904.223	912.716	942.835	789.584	786.888	806.047	802.4	641.573	633.41	647.578	651.567	575.891	547.586	553.598	545.799	23.7461	912.252	840.602	862.481	957.573	513.752	477.725	530.113	465.307	711.732	683.832	728.86	719.61	613.635	636.689	645.569	616.474	529.815	536.837	580.759	552.235	491.016	511.185	597.874	587.941
24.1237	953.612	959.645	962.209	970.308	500.838	499.974	507.899	528.445	906.465	904.279	911.807	942.307	789.541	786.543	804.86	802.139	640.399	633.28	646.763	652	575.833	546.732	553.385	545.862	23.7855	909.647	841.14	861.455	956.791	514.66	477.695	530.009	464.943	709.761	684.032	729.29	718.031	613.969	636.57	646.077	615.184	530.525	536.446	579.798	552.136	491.399	511.195	597.876	587.205
24.1667	954.252	960.654	961.495	970.786	499.924	499.888	508.058	528.79	906.363	903.508	911.071	941.084	789.637	786.062	803.689	800.858	638.792	633.805	646.719	650.936	574.502	546.971	553.391	545.244	23.8249	911.236	840.064	861.482	955.771	513.815	477.413	529.784	464.56	710.594	683.844	728.171	719.603	612.598	636.163	645.461	614.974	530.395	535.115	579.979	551.262	490.498	510.288	596.633	587.441
24.2096	952.01	957.985	961.008	969.264	500.389	499.94	507.024	528.073	904.715	901.728	910.716	941.617	787.905	784.974	803.041	800.529	639.79	632.541	645.788	651.311	574.735	547.354	552.93	544.44	23.8644	909.51	840.314	860.758	956.362	514.652	476.805	530.098	463.354	710.194	683.391	727.986	718.186	613.144	635.917	645.002	614.523	529.963	534.952	579.403	551.565	491.104	510.822	596.306	587.22
24.2526	952.326	958.713	960.651	968.533	499.688	499.18	507.244	527.893	903.144	900.887	910.388	940.79	787.016	784.435	801.368	799.834	638.43	631.93	645.505	650.48	573.684	545.738	552.59	544.051	23.9038	909.863	839.433	860.317	955.159	513.079	477.044	529.841	463.885	709.608	683.776	727.223	717.326	612.812	635.36	645.047	614.215	528.813	534.732	578.976	550.868	489.951	510.594	596.702	586.243
24.2955	951.44	957.844	959.562	967.445	498.858	498.973	506.652	527.345	903.542	900.715	909.97	939.544	786.327	783.653	801.068	799.215	637.573	631.585	644.942	650.091	573.21	544.499	552.033	543.501	23.9432	908.235	839.386	860.131	955.596	513.323	476.95	529.411	463.981	708.736	683.747	727.922	718.115	612.794	634.637	644.406	614.358	529.317	534.762	578.757	550.512	490.153	510.009	596.543	585.446
24.3385	952.069	957.729	959.003	966.323	498.282	498.217	506.728	527.585	902.716	900.579	909.977	938.848	785.687	782.77	800.989	798.706	636.68	631.622	643.991	649.081	571.988	544.76	550.863	543.2	23.9826	909.818	838.633	859.813	955.523	512.604	476.811	529.268	464.425	708.937	682.418	727.405	717.69	611.571	634.248	644.357	613.331	528.957	534.509	579.016	549.89	488.971	510.497	595.855	585.495
24.3814	948.919	955.61	958.993	965.865	498.053	498.964	505.919	526.966	902.011	899.36	909.067	938.675	784.868	782.431	799.446	798.233	637.039	630.507	642.684	648.72	572.302	543.691	550.994	542.764	24.0221	906.651	838.36	859.171	955.587	513.586	477.003	528.813	463.607	707.867	683.145	726.894	716.801	610.928	634.823	643.75	612.962	528.347	534.28	578.143	549.428	488.902	509.723	595.397	585.847
24.4244	949.864	956.022	958.065	965.412	497.156	498.881	506.35	526.493	902.012	899.113	907.446	937.535	785.174	782.084	799.238	797.78	635.386	630.007	642.364	648.442	571.395	543.683	549.557	541.95	24.0615	908.085	837.808	858.927	954.709	512.562	476.929	528.887	463.364	707.922	682.014	726.049	716.246	610.658	633.865	643.89	612.408	528.212	534.115	578.273	548.798	488.426	509.267	595.039	584.34
24.4674	948.381	953.268	957.181	964.044	497.759	497.818	505.861	526.328	901.026	898.277	907.984	937.926	783.781	780.379	798.432	796.448	636.731	629.145	641.675	647.717	572.035	543.111	548.98	541.608	24.1009	906.514	838.677	858.977	955.23	512.884	476.274	529.016	464.3	707.485	682.248	726.474	715.227	610.278	633.395	643.434	612.215	526.988	533.821	577.152	548.85	488.257	509.345	594.846	584.571
24.5103	949.261	953.418	955.64	963.377	496.568	497.442	505.265	525.92	900.756	898.139	907.056	937.144	783.201	780.048	797.878	796.445	635.044	628.961	641.511	646.845	570.092	542.239	548.304	540.89	24.1404	907.841	837.407	858.878	953.866	511.844	476.241	528.456	463.751	707.468	681.045	725.248	715.864	610.249	632.582	642.312	612.026	526.841	532.786	577.053	547.92	487.495	508.518	594.189	584.412
24.5533	947.183	951.97	955.522	963.216	496.953	497.141	504.735	525.326	899.321	897.178	905.667	935.895	782.162	778.933	797.769	796.091	634.885	627.578	640.943	646.684	570.245	541.353	547.767	540.077	24.1798	905.927	839.018	858.094	953.963	512.426	476.192	528.062	463.352	706.369	680.596	724.784	715.212	609.904	632.345	641.933	611.736	526.756	532.968	576.549	548.08	487.164	507.824	594.112	584.26
24.5962	947.523	952.094	953.625	962.14	496.158	496.724	504.981	525.301	898.833	897.284	904.948	935.077	781.993	778.36	797.083	795.301	632.314	628.247	640.721	646.476	569.43	541.099	547.393	539.132	24.2192	907.613	837.501	858.924	953.513	511.9	475.877	527.915	463.45	707.273	679.43	724.104	715.119	609.027	632.357	641.245	611.673	527.032	532.97	576.035	548.139	486.554	507.747	593.827	582.484
24.6392	945.233	949.791	953.997	961.983	496.251	496.237	504.453	525.021	898.832	896.561	905.167	935.19	780.248	777.803	796.398	795.151	633.793	627.151	639.207	646.078	569.564	540.783	546.841	538.852	24.2587	905.147	837.264	857.712	953.018	512.456	475.411	527.363	463.437	705.788	679.935	724.386	714.951	609.437	632.167	640.936	611.015	526.455	532.683	575.835	548.149	486.494	507.307	592.838	583.542
24.6821	945.482	949.635	953.248	960.945	495.059	495.84	504.608	524.433	897.191	895.865	903.285	934.026	781.056	777.977	795.584	793.513	632.368	626.552	638.683	645.051	568.213	540.67	546.307	537.733	24.2981	906.745	836.372	857.467	952.496	511.4	475.864	527.269	463.549	705.916	678.821	724.506	714.624	608.885	631.847	641.046	610.917	525.659	531.848	575.585	547.777	486.693	506.189	592.748	582.001
24.7251	942.436	949.13	952.968	960.209	495.913	496.238	503.528	524.19	896.556	895.125	903.204	933.525	779.194	776.47	794.92	792.548	632.342	626.618	637.043	644.762	568.271	539.755	546.023	537.185	24.3375	904.609	836.764	857.488	952.606	511.33	475.613	527.428	462.99	705.247	678.904	723.556	714.046	608.454	631.387	640.537	611.039	525.439	532.012	575.808	547.573	486.764	506.568	592.527	582.246
24.768	943.797	948.904	951.739	959.656	494.852	495.979	503.867	524.286	895.436	894.752	902.787	931.997	779.453	775.639	794.332	790.87	631.274	625.976	637.471	643.891	566.569	539.064	545.569	537.029	24.377	905.973	835.232	858.126	951.158	510.78	475.53	526.843	462.865	705.139	678.596	722.448	713.965	607.814	631.235	640.077	610.705	525.234	531.142	574.703	546.882	486.127	506.543	591.606	581.837
24.811	940.627	946.747	951.059	958.382	495.08	495.679	503.041	523.457	895.278	893.68	901.682	932.476	778.005	774.899	792.646	791.71	631.562	625.032	636.834	643.304	567.644	539.016	545.338	536.781	24.4164	903.186	836.34	855.506	951.601	510.95	475.164	526.795	462.364	705.095	678.504	722.989	713.741	608.057	630.798	639.577	609.993	525.45	530.714	574.327	546.98	485.733	505.966	591.433	581.595
24.854	941.78	947.083	950.261	957.631	494.231	494.666	503.146	523.519	894.724	893.29	901.072	930.731	778.829	775.401	792.498	790.74	630.557	624.498	636.789	642.658	565.217	538.5	544.261	536.096	24.4558	905.322	834.552	855.907	950.898	510.109	475.47	526.797	462.305	704.792	677.706	722.167	713.058	607.44	629.981	639.515	609.971	524.991	530.328	573.98	546.416	485.103	505.347	590.485	580.59
24.8969	940.646	945.581	948.94	956.805	494.886	494.698	502.358	522.742	894.292	891.962	900.257	930.923	777.447	774.196	792.16	789.704	630.811	623.817	635.127	641.691	565.587	538.258	544.634	535.941	24.4953	902.29	834.603	855.288	950.874	510.545	475.122	526.657	462.37	704.018	677.423	721.684	712.659	607.322	629.699	639.082	609.398	524.286	530.013	573.813	546.168	485.117	505.619	590.359	580.933
24.9399	941.342	945.74	947.956	957.393	493.142	494.038	502.866	522.611	893.55	891.153	899.628	929.282	777.231	773.213	790.796	789.071	630.064	624.801	635.359	641.545	564.875	536.754	543.558	534.521	24.5347	903.859	833.978	855.969	950.499	510.255	474.837	526.155	462.218	703.908	677.032	721.249	712.285	606.701	629.607	637.992	608.326	524.002	529.719	573.724	545.54	484.435	505.127	590.555	580.187
24.9828	938.903	944.808	948.073	956.12	493.517	494.301	501.998	522.968	892.504	891.482	898.635	930.677	775.746	772.61	790.115	788.63	630.112	623.271	634.453	641.661	565.254	536.61	543.155	533.982	24.5741	901.929	833.015	854.862	950.408	511.054	475.056	525.946	462.118	703.229	677.305	720.993	711.219	606.349	629.015	637.773	608.011	524.302	529.432	572.782	545.325	484.053	504.602	590.229	579.559
25.0258	939.412	944.283	946.138	955.202	492.949	493.659	501.841	522.365	891.767	890.636	897.886	929.311	774.695	772.583	790.182	787.825	627.783	622.834	634.43	640.412	563.691	536.035	542.701	533.713	24.6136	903.553	832.506	854.787	949.484	510.55	474.72	525.55	462.079	703.066	677.15	720.698	711.184	606.501	628.329	638.08	607.809	524.325	528.952	572.148	545.26	483.668	504.108	589.782	579.525
25.0687	936.928	942.767	946.897	954.183	493.667	492.96	500.959	522.281	890.583	890.552	898.598	929.308	774.721	771.663	789.086	787.403	628.281	621.753	632.779	640.369	563.386	535.277	542.199	532.992	24.653	902.838	832.726	854.284	948.938	509.66	474.392	525.303	461.941	702.507	676.22	720.628	710.619	606.444	627.848	638.154	607.055	523.793	529.064	571.985	545.019	483.484	503.676	589.53	579.191
25.1117	937.808	942.508	945.814	954.139	492.632	492.407	500.815	521.26	890.086	890.665	897.654	928.718	773.784	771.787	788.75	787.07	627.336	621.615	632.541	639.386	561.273	534.985	541.239	532.357	24.6924	903.316	832.09	853.829	948.771	509.327	474.365	525.154	461.662	701.833	675.727	720.669	710.701	606.081	627.927	637.286	606.728	523.33	528.945	571.557	544.514	483.165	503.274	589.564	578.5
25.1546	934.991	941.297	945.221	953.239	493.02	492.405	500.684	520.558	889.374	889.15	897.199	927.271	773.358	770.085	787.525	785.552	627.841	620.814	631.682	639.297	561.449	533.718	540.291	531.529	24.7319	902.791	832.173	853.493	948.144	509.802	473.961	525.3	461.38	701.609	675.882	720.383	710.767	605.299	627.305	636.748	606.461	523.448	528.755	571.129	544.039	482.9	503.006	589.205	578.778
25.1976	936.547	940.932	944.494	951.92	491.839	492.566	500.099	520.288	889.134	888.4	896.461	925.813	771.451	770.115	788.033	784.75	626.967	620.371	631.457	638.79	560.651	533.038	538.868	531.6	24.7713	902.207	832.064	853.619	947.231	509.888	473.758	525.477	461.373	700.981	675.16	719.253	709.85	604.625	627.18	636.363	606.028	522.999	528.275	570.741	543.768	482.543	502.836	588.522	578.378
25.2405	933.871	939.067	943.631	951.396	491.446	491.466	499.535	519.93	889.294	888.603	895.148	925.839	770.479	768.177	787.502	784.559	626.744	619.155	630.454	638.316	560.597	532.95	538.903	531.265	24.8107	902.777	830.986	853.773	946.647	509.607	473.639	525.245	461.391	700.664	674.688	718.51	709.584	604.419	627.076	635.495	605.631	522.169	527.768	570.649	543.483	481.798	502.178	588.154	577.302
25.2835	934.622	939.61	942.233	950.876	490.673	491.027	500.283	520.023	888.773	887.713	894.793	923.958	770.6	768.092	786.014	783.994	625.148	618.955	630.605	637.56	558.937	531.641	538.557	530.413	24.8502	902.122	830.704	852.475	946.492	509.517	473.739	524.856	460.946	700.63	674.782	718.441	709.441	604.238	626.437	635.557	605.073	522.057	527.967	570.547	543.593	481.653	501.899	587.808	577.077
25.3265	932.447	938.009	942.18	949.329	490.633	491.204	499.105	519.486	887.644	886.528	894.623	924.892	769.932	767.012	784.894	783.097	625.415	618.149	629.966	636.565	559.253	531.677	538.192	530.999	24.8896	904.36	830.638	852.066	945.967	508.772	473.862	524.529	460.633	700.375	674.181	717.948	709.077	604.186	626.475	635.391	604.915	521.978	527.661	569.719	543.411	481.359	501.832	587.725	576.605
25.3694	933.589	938.359	940.765	948.37	489.815	490.788	499.469	520.372	887.37	885.961	894.1	922.624	768.939	766.589	783.973	782.04	624.621	617.995	630.119	636.241	557.485	531.752	537.884	529.757	24.929	900.943	830.251	851.654	946.072	509.208	472.928	524.571	460.899	699.628	673.873	717.926	708.264	603.947	625.726	634.582	605.079	521.748	527.251	568.796	542.602	481	501.191	587.837	576.031
25.4124	931.161	935.883	942.022	948.245	489.817	490.55	498.137	519.379	886.497	885.304	892.815	923.146	769.183	765.773	783.411	780.884	624.596	616.904	628.559	635.395	557.736	530.531	536.547	528.754	24.9685	902.337	829.956	851.888	945.254	508.305	472.817	523.981	460.826	699.29	672.895	717.023	708.693	602.936	625.065	634.5	604.633	521.23	526.897	568.561	542.042	481.145	500.98	586.767	576.284
25.4553	932.272	936.32	939.863	947.427	489.267	489.796	498.637	518.988	885.072	883.608	892.35	922.702	768.67	764.472	783.005	780.006	623.439	615.343	628.061	634.185	557.223	529.927	535.979	528.452	25.0079	900.159	829.726	850.244	945.016	509.468	473.03	523.785	460.489	699.182	673.288	716.901	708.604	602.895	624.522	634.238	603.547	520.837	526.707	568.288	542.096	480.849	500.778	586.431	575.565
25.4983	928.886	934.403	939.993	947.118	489.911	489.693	498.671	517.993	884.467	882.466	892.713	921.09	767.768	764.628	782.965	779.516	622.781	615.364	627.313	635.171	557.241	529.249	535.394	528.306	25.0473	901.425	829.034	850.678	944.279	508.196	473.251	523.262	460.343	698.881	673.42	717.287	707.569	602.176	624.976	633.69	603.626	520.907	525.609	567.571	541.243	479.939	500.653	586.064	575.185
25.5412	929.837	934.548	938.122	946.727	489.112	489.477	498.533	517.93	884.917	881.875	891.385	920.566	766.748	763.994	782.17	778.732	621.576	615.156	626.857	633.623	556.058	529.133	535.243	527.107	25.0868	899.515	828.952	849.76	945.244	508.663	472.674	523.25	459.545	697.611	673.946	716.276	706.796	602.154	624.248	633.478	603.245	520.62	525.747	567.433	541.235	479.621	500.438	586.16	575.356
25.5842	927.869	933.513	938.417	945.479	488.762	489.403	497.782	518.453	884.033	880.696	890.281	919.575	766.521	763.086	780.997	778.194	621.32	614.667	625.685	633.282	556.254	528.414	534.221	526.996	25.1262	900.498	828.465	850.412	944.238	507.665	472.439	522.96	459.407	698.155	673.279	715.609	707.025	601.721	623.579	633.299	602.284	520.279	525.304	567.329	541.141	479.006	499.283	585.514	573.834
25.6271	928.459	933.317	937.224	945.6	487.92	488.705	497.596	518.246	883.562	880.188	889.856	919.623	765.768	762.65	779.432	777.542	620.304	614.118	625.171	632.638	555.667	526.523	534.066	525.99	25.1656	898.911	827.959	849.206	945.44	508.62	472.318	523.758	459.304	696.997	672.54	716.259	706.364	601.284	623.112	632.925	602.28	520.211	525.395	567.143	540.762	478.761	499.643	585.4	574.074
25.6701	926.371	931.523	936.654	944.11	487.75	488.392	496.651	518.034	881.37	880.664	888.612	918.87	765.45	761.421	778.511	776.847	620.721	613.381	624.105	632.834	555.161	526.513	533.675	525.293	25.205	900.048	826.698	849.873	945.361	508.007	472.153	523.573	459.457	697.353	671.848	715.812	705.963	600.426	622.477	632.033	601.665	519.455	524.78	567.14	540.035	478.388	499.279	584.299	573.793
25.7131	927.309	931.434	935.449	943.403	487.324	488.05	496.654	517.634	881.507	879.593	888.65	918.269	764.525	761.527	778.145	776.09	619.822	613.14	623.767	631.649	554.348	526.29	532.562	524.663	25.2445	897.497	827.426	848.116	943.109	508.527	471.471	523.393	459.053	696.616	672.097	715.017	705.144	600.449	622.631	631.948	602.292	519.253	524.43	566.094	540.247	478.224	498.593	583.501	573.546
25.756	925.487	930.123	935.491	942.53	486.966	488.024	496.138	516.65	880.428	879.362	887.377	918.215	763.101	760.869	777.883	776.247	619.01	612.767	623.228	631.453	553.655	525.764	532.261	524.098	25.2839	898.585	826.273	848.231	942.312	508.037	471.183	522.332	458.743	696.285	671.107	715.154	704.889	599.315	623.024	631.042	601.901	518.678	523.889	565.965	539.656	477.724	498.354	583.448	573.35
25.799	925.441	929.033	934.255	941.635	486.902	487.29	495.919	516.453	880.349	878.238	886.633	916.77	762.353	759.902	776.918	774.963	617.956	611.803	622.917	630.933	553.072	525.081	531.854	523.609	25.3233	897.429	827.299	846.713	942.439	507.471	471.292	523.073	459.022	695.808	671.26	715.037	704.489	599.966	622.604	631.34	600.943	518.43	524.099	565.823	539.833	477.609	497.598	582.817	573.129
25.8419	922.764	928.582	933.918	940.961	487.148	486.733	494.987	515.497	880.254	878.016	887.711	916.317	762.118	759.35	776.132	774.196	618.259	611.202	622.274	630.264	552.956	524.878	531.28	523.022	25.3628	899.433	826.333	847.312	941.388	506.991	471.218	522.69	459.598	696.176	670.258	714.675	704.676	598.84	621.915	630.952	600.044	517.897	523.593	565.664	538.949	477.32	497.311	582.887	572.171
25.8849	923.973	928.53	932.102	940.453	486.343	486.588	494.818	515.527	879.174	877.116	887.075	915.928	761.504	758.607	775.013	773.255	617.149	610.774	621.649	629.456	551.822	524.237	530.902	522.826	25.4022	897.079	825.687	847.382	942.104	507.902	471.443	522.544	458.721	695.321	670.261	713.38	704.245	598.628	621.539	630.947	599.879	517.621	523.419	564.493	538.592	476.823	496.882	582.406	571.361
25.9278	921.866	926.375	931.323	938.771	486.201	486.819	494.694	515.526	877.871	876.098	885.859	915.061	759.813	757.544	774.52	772.583	616.219	610.531	620.919	628.763	551.845	523.523	530.062	522.228	25.4416	898.843	824.442	847.562	941.553	506.717	471.666	522.335	458.728	695.242	669.633	712.98	703.347	597.939	620.902	630.927	599.936	517.528	522.845	564.713	538.233	476.312	497.128	581.424	571.031
25.9708	922.923	926.426	930.084	938.07	485.983	486.334	494.53	515.316	877.01	875.437	884.47	914.44	759.241	756.641	774.521	771.975	615.569	610.365	620.525	627.545	551.419	522.276	529.639	521.001	25.4811	896.152	825.069	846.528	941.426	507.654	470.838	522.169	458.534	693.512	669.846	713.217	703.123	598.631	620.956	630.422	599.432	516.814	523.36	564.456	537.845	476.11	496.287	580.421	570.905
26.0137	920.919	924.9	930.479	937.338	485.851	486.122	493.949	514.746	876.474	874.588	883.967	914.296	758.965	756.123	773.785	771.381	615.551	609.157	619.961	627.275	550.676	521.849	528.727	520.667	25.5205	897.188	824.07	846.564	940.75	506.611	470.795	521.554	459.005	693.52	668.572	712.677	703.009	598.428	620.547	629.868	599.523	516.558	521.95	564.199	537.446	475.884	496.572	580.465	570.918
26.0567	922.007	925.036	929.275	936.36	485.151	485.537	493.711	514.661	875.832	874.434	883.499	913.244	757.899	754.99	772.755	770.656	614.972	608.393	619.122	627.248	549.9	521.743	527.753	520.507	25.5599	895.173	824.698	845.003	941.925	507.059	470.741	522.374	458.992	693.418	668.191	712.265	701.993	598.166	620.114	629.183	598.998	516.429	521.194	563.174	537.167	475.975	495.914	580.694	570.815
26.0997	919.015	923.17	929.477	935.095	485.359	485.518	493.186	514.222	875.453	874.164	882.881	912.355	757.148	753.876	772.157	769.783	614.376	607.72	617.94	626.707	549.23	521.221	527.321	519.57	25.5994	896.534	823.841	845.766	941.45	506.674	470.316	521.469	458.762	693.424	666.594	711.749	703.529	597.125	620.568	628.97	598.85	515.587	521.41	563.755	536.463	474.783	495.33	580.412	570.496
26.1426	920.483	923.334	928.59	934.812	484.573	485.064	493.116	513.744	874.624	873.35	882.14	912.016	757.461	753.402	772.018	769.011	613.577	607.032	617.679	626.076	547.95	520.767	526.463	518.961	25.6388	894.433	823.489	844.397	940.872	507.201	469.579	521.705	458.342	692.961	667.348	710.813	701.471	597.668	619.625	628.509	598.838	515.543	521.194	562.497	536.936	476.012	495.2	579.49	570.589
26.1856	919.031	922.896	927.774	934.355	483.983	484.161	492.719	513.762	874.462	872.848	881.758	910.912	756.492	752.794	771.123	768.097	612.755	607.024	617.574	625.882	546.961	520.195	525.81	518.34	25.6782	895.873	822.287	844.902	939.929	506.736	469.647	520.942	458.746	693.272	666.818	711.049	701.064	596.034	619.068	628.16	598.005	515.286	520.711	562.542	536.576	474.341	494.201	579.577	568.65
26.2285	918.839	922.485	926.279	933.48	483.587	483.78	492.922	513.448	874.058	871.837	880.894	909.967	755.746	752.099	770.709	767.542	612.084	606.071	616.707	625.24	546.579	519.571	525.68	517.266	25.7177	893.585	822.395	844.548	940.157	507.158	469.654	521.334	458.81	692.994	666.804	711.216	700.376	596.134	618.328	627.879	597.4	514.982	521.237	562.065	536.703	474.739	494.734	579.192	568.54
26.2715	916.811	921.781	925.973	932.81	483.202	483.641	492.485	513.084	873.045	870.599	879.985	909.182	755.187	751.772	769.714	767.475	611.773	605.031	615.712	624.612	546.645	518.588	525.198	516.741	25.7571	894.92	821.286	846.012	939.93	506.605	469.517	520.478	459.238	693.069	666.663	710.546	701.076	595.409	618.242	627.393	597.502	514.218	519.676	561.855	535.65	474.091	493.438	578.728	569.197
26.3144	916.629	921.46	925.166	931.842	482.879	483.036	492.065	512.763	872.176	869.484	879.057	908.212	753.82	751.068	768.935	766.746	610.997	604.367	615.528	623.883	546.442	517.97	524.292	516.314	25.7965	893.601	821.441	843.481	940.031	507.325	469.85	521.32	458.241	692.102	666.239	710.467	700.587	595.526	617.335	627.278	597.092	514.464	519.885	562.447	535.999	473.916	493.702	578.453	569.242
26.3574	916.79	920.906	923.918	930.936	482.603	482.618	491.706	512.581	871.676	869.28	878.296	908.165	752.803	750.031	768.645	765.276	610.517	603.622	615.277	623.27	545.41	517.415	523.928	515.475	25.836	894.845	820.754	843.759	938.912	506.172	469.379	520.496	458.06	691.663	665.03	710.067	700.414	594.473	616.893	625.976	596.647	513.239	519.976	560.954	534.798	472.597	492.568	578.251	567.634
26.4003	914.7	919.77	923.324	930.108	482.477	482.372	491.118	512.757	871.165	869.377	877.591	907.812	752.071	749.863	768.02	764.205	610.409	603.095	614.691	622.933	544.344	516.679	523.505	515.099	25.8754	893.04	821.097	842.733	938.924	506.393	468.996	520.013	458.102	690.107	665.358	710.093	699.351	594.749	617.619	626.396	596.207	513.885	519.637	560.647	534.087	472.564	492.102	577.581	568.019
26.4433	915.492	919.613	922.091	928.837	482.321	481.834	491.145	512.69	870.465	868.927	876.563	906.696	751.415	749.792	767.471	763.337	609.709	602.409	614.189	622.475	543.63	516.164	522.9	514.443	25.9148	893.911	820.561	843.235	937.701	505.646	468.811	519.647	458.349	690.013	664.725	709.706	699.026	594.896	617.295	625.529	596.7	513.005	519.481	560.841	533.655	472.166	492.136	577.047	567.361
26.4863	912.491	918.365	921.425	927.877	481.974	481.723	490.649	512.081	869.63	868.444	876.098	906.051	751.162	748.976	766.498	762.478	608.899	602.066	613.06	621.799	543.189	515.347	522.265	513.465	25.9543	891.945	820.076	841.981	938.763	506.129	468.453	520.008	457.663	690.205	664.447	708.747	698.875	595.618	615.879	625.502	595.326	512.712	518.316	559.728	534.125	471.823	492.11	577.044	567.248
26.5292	913.013	918.227	920.159	927.179	481.295	481.369	490.371	511.572	868.711	867.222	875.801	905.595	750.565	748.05	766.025	761.657	607.843	601.706	612.174	620.622	542.654	514.429	521.271	513.142	25.9937	893.541	819.957	842.899	937.169	505.104	468.814	519.686	457.709	690.345	663.941	708.797	699.184	594.597	616.143	625.057	594.79	512.367	518.341	560.005	532.398	471.771	491.504	576.539	566.242
26.5722	911.679	917.338	920.808	926.527	481.026	481.501	489.771	511.537	868.124	866.191	875.109	905.009	749.35	747.191	765.288	760.901	607.317	600.516	611.593	620.231	542.355	513.709	520.502	512.777	26.0331	892.045	819.495	841.522	937.565	505.63	467.53	519.846	458.099	688.902	663.592	708.349	698.866	594.135	615.993	624.707	594.962	512.433	518.4	559.838	532.669	471.519	491.059	576.472	566.049
26.6151	911.876	917.641	919.497	926.577	480.136	481.082	489.678	511.47	867.555	865.261	873.926	903.485	748.578	746.488	764.554	761.03	606.562	599.651	610.885	619.562	541.886	513.269	519.769	512.391	26.0726	893.483	819.044	841.504	936.678	505.01	467.459	519.927	458.371	689.197	662.904	707.404	697.949	593.077	615.651	624.815	594.56	512.139	517.666	559.346	532.865	470.771	491.043	574.499	566.102
26.6581	909.178	915.682	919.398	925.748	480.104	480.405	489.493	511.199	866.927	864.911	874.088	902.976	747.151	745.987	763.936	761.083	606.413	599.385	610.334	618.662	541.156	512.736	519.676	511.685	26.112	891.583	819.501	841.71	936.674	506.423	467.557	519.863	457.583	688.951	662.944	707.948	696.847	594.127	615.359	624.523	593.364	510.739	517.436	558.421	533.345	470.701	490.854	574.688	565.909
26.701	909.651	915.638	917.597	923.911	479.218	479.892	489.429	510.386	866.201	864.641	873.675	902.943	746.291	745.095	762.612	760.216	605.453	599.073	610.16	617.83	540.082	512.173	518.898	510.326	26.1514	893.779	818.47	841.403	936.284	504.927	468.172	519.758	457.787	689.16	662.507	706.74	698.143	592.713	615.26	624.671	593.626	511.32	516.926	557.817	532.033	469.636	490.349	575.001	564.842
26.744	907.603	913.957	917.544	923.893	479.324	479.747	488.789	509.419	865.735	863.604	872.898	903.051	746.421	744.497	760.863	759.253	604.879	598.393	609.43	617.419	539.862	511.282	518.519	509.9	26.1909	889.864	818.303	840.273	935.842	505.749	467.919	519.243	457.683	688.391	662.971	708.006	697.021	593.363	614.935	624.061	593.302	510.447	517.082	558.278	532.575	470.056	489.805	574.828	564.707
26.7869	907.963	914.642	915.82	922.612	478.559	479.189	489.319	509.279	864.81	862.24	871.801	902.13	746.295	743.79	760.768	758.192	603.948	597.416	608.832	616.852	538.92	510.462	517.657	509.879	26.2303	891.35	817.183	840.978	934.467	504.884	467.765	518.267	457.446	688.138	661.988	706.793	696.549	592.072	614.428	623.375	592.87	510.317	516.154	557.372	530.201	468.968	489.184	573.654	564.553
26.8299	906.458	912.097	915.591	921.837	479.113	479.548	487.826	509.215	863.793	862.078	871.275	901.331	745.154	742.62	760.569	757.775	604.175	596.678	607.769	617.375	538.608	509.984	517.1	509.699	26.2697	890.369	817.359	838.617	935.27	506.277	468.206	518.584	457.166	687.248	661.446	706.38	696.23	592.946	613.863	623.049	592.716	509.746	515.811	556.983	530.383	469.047	488.821	573.322	563.58
26.8729	906.871	912.286	913.957	921.609	477.942	478.368	488.097	509.409	863.306	861.377	870.404	900.139	744.312	742.275	759.616	757.115	602.916	596.488	607.283	615.695	536.923	509.719	516.25	508.645	26.3091	891.924	817.105	839.565	934.001	505.033	467.726	518.307	457.677	687.518	661.3	705.744	695.779	592.151	613.901	622.899	591.735	509.571	515.856	557.327	530.62	468.096	488.642	573.547	563.505
26.9158	905.349	910.652	914.706	920.907	477.808	478.294	487.35	508.297	862.205	861.267	870.79	900.124	743.183	741.229	758.769	756.633	602.913	595.616	606.533	615.293	536.806	508.773	515.591	508.175	26.3486	889.055	817.768	839.231	933.963	505.636	467.581	519.307	456.862	685.802	660.687	705.049	694.884	591.502	613.632	622.688	591.794	508.487	515.422	556.381	529.903	468.635	488.143	572.782	563.41
26.9588	906.115	910.896	913.095	920.336	477.568	478.21	487.368	507.698	862.002	860.227	869.799	898.456	742.722	740.416	758.495	755.069	601.853	595.424	606.141	614.041	536.13	508.581	514.365	506.557	26.388	890.171	816.753	839.44	932.135	504.083	466.787	518.415	456.892	686.586	660.233	704.478	694.991	590.416	612.893	622.069	590.562	508.607	514.256	556.611	529.708	467.838	487.526	571.904	562.636
27.0017	903.891	909.043	913.511	919.617	477.667	478.046	486.666	507.853	861.719	859.519	869.453	898.933	742.505	739.357	758.024	755.413	601.369	593.544	606.003	614.351	536.431	507.93	513.837	506.084	26.4274	888.616	816.738	838.727	932.59	505.503	467.043	518.737	457.129	686.542	660.831	704.586	694.218	590.716	612.115	621.778	590.184	507.94	515.059	556.059	530.033	467.478	487.054	571.887	562.335
27.0447	904.434	908.775	912.207	918.761	477.074	477.168	486.872	507.822	860.633	858.522	868.063	898.422	741.77	739.339	757.235	754.246	600.441	593.957	605.431	612.979	534.495	506.273	513.552	506.196	26.4669	889.441	815.924	838.518	931.92	504.789	466.251	518.094	456.736	686.651	660.123	704.304	694.095	589.124	611.747	621.66	590.342	507.949	514.093	555.92	528.965	466.915	487.483	572.648	561.717
27.0876	901.749	907.363	911.546	918.07	476.818	477.378	486.327	507.087	860.283	858.212	867.323	897.412	740.702	738.733	756.106	753.495	600.327	593.27	604.242	613.223	534.747	506.047	512.515	505.355	26.5063	888.023	816.655	837.367	932.768	505.022	466.658	518.338	456.308	685.677	659.95	703.852	694.131	589.447	611.788	622.007	590.349	507.385	514.711	555.158	528.831	467.172	487.328	571.796	561.026
27.1306	902.279	907.557	910.023	917.003	476.547	477.286	485.943	507.304	858.929	857.607	866.138	897.145	740.169	737.678	755.554	752.653	599.085	592.334	603.662	611.502	533.563	505.795	511.761	504.246	26.5457	888.988	815.947	837.37	931.272	504.341	466.815	517.694	455.973	685.855	658.73	703.456	694.103	588.863	611.38	620.932	589.705	507.43	513.248	554.551	528.142	466.443	486.266	570.493	561.423
27.1735	900.019	906.276	909.695	916.347	476.359	476.725	485.002	507.114	858.716	856.732	865.426	896.492	738.179	736.964	753.686	751.954	599.164	591.882	602.804	611.203	533.229	505.216	512.268	503.906	26.5852	886.881	816.192	837.186	931.563	505.365	466.39	517.823	455.898	685.034	658.86	703.546	693.237	589.411	611.764	621.036	589.765	506.745	512.973	554.044	528.047	466.313	485.187	570.018	561.398
27.2165	900.772	905.789	908.243	915.885	475.393	476.47	485.61	506.72	857.724	855.948	864.912	895.398	738.086	736.871	753.338	751.741	597.968	591.436	602.489	609.762	531.964	504.528	511.007	503.064	26.6246	887.76	815.111	837.083	931.133	504.377	465.835	517.238	456.207	684.449	658.452	703.085	692.588	588.71	611.34	620.891	588.88	506.364	512.751	553.889	527.324	466.193	485.272	570.344	560.133
27.2595	898.573	903.798	908.008	914.204	475.542	476.181	484.778	505.985	857.969	855.39	864.493	895.352	737.664	735.095	752.7	751.44	597.867	590.266	600.77	609.191	532.446	503.564	510.459	502.731	26.664	885.225	815.625	836.264	931.876	504.906	466.292	517.297	456.475	683.76	658.851	702.661	691.594	589.111	610.891	620.572	588.96	505.801	511.611	553.844	527.174	465.668	485.343	569.919	560.097
27.3024	899.301	903.64	905.801	913.79	474.149	475.247	484.776	506.288	857.276	854.805	863.996	894.839	737.642	734.53	752.221	750.947	596.216	590.536	601.463	610.371	531.079	503.552	509.309	501.502	26.7035	886.786	814.625	836.532	930.507	503.919	466.444	516.403	456.3	683.714	658.168	702.328	692.523	588.304	610.528	620.025	589.331	505.566	512.038	553.147	526.921	464.699	485.055	569.471	558.587
27.3454	896.875	902.952	906.931	912.681	475.304	475.615	484.396	505.206	855.799	853.328	863.532	893.864	736.222	734.181	750.889	749.417	596.584	589.273	600.241	609.112	531.444	502.176	508.829	501.711	26.7429	884.426	814.368	834.804	930.515	504.599	466.502	516.726	455.709	682.809	657.741	701.558	692.244	588.003	610.163	620.111	588.648	505.624	511.738	552.924	526.53	464.493	483.937	568.955	558.709
27.3883	897.535	902.453	905.039	912.056	474.202	475.254	484.604	504.734	855.642	852.56	862.468	893.329	735.724	733.9	750.881	748.473	594.424	589.608	600.525	608.437	529.188	501.597	507.922	500.247	26.7823	886.235	813.49	835.545	929.776	503.826	465.99	516.332	455.382	682.93	657.681	701.265	692.066	587.512	609.717	619.863	588.168	505.168	511.333	553.062	525.748	464.403	484.031	568.429	559.105
27.4313	895.29	901.265	905.009	911.802	474.349	474.923	483.389	504.568	855.067	852.149	862.08	893.611	734.605	732.931	749.741	748.45	595.744	588.231	598.589	606.781	529.432	501.072	507.086	499.375	26.8218	884.793	813.074	835.519	930.574	503.809	465.56	516.336	455.564	682.167	657.765	700.928	691.798	587.195	609.236	619.574	587.98	504.697	510.602	552.604	525.199	464.145	483.807	568.21	558.629
27.4742	895.982	901.371	903.855	911.354	473.462	474.303	483.908	504.013	854.464	851.726	861.47	891.81	735.012	732.269	749.782	746.474	593.223	587.512	599.027	606.533	528.307	500.212	506.315	499.593	26.8612	885.302	813.082	834.853	929.794	503.608	465.761	515.951	455.683	681.86	657.197	700.491	691.674	587.308	609.222	619.296	587.667	504.659	509.849	552.228	525.408	463.094	483.447	567.667	557.927
27.5172	894.166	899.301	903.476	910.602	473.87	473.621	482.464	504.795	853.733	851.346	860.594	891.073	733.362	731.126	748.567	746.671	595.06	586.466	598.254	606.951	527.973	499.928	505.821	499.085	26.9006	883.951	813.151	834.455	928.864	504.218	466.16	516.113	455.63	682.13	656.843	700.46	690.767	587.037	608.995	618.881	587.024	504.424	509.836	551.722	525.23	463.092	483.154	567.391	557.662
27.5601	894.65	899.045	902.159	909.305	472.826	473.243	482.785	503.949	852.748	850.307	859.762	889.637	733.696	730.485	747.826	746.047	592.982	586.473	597.7	604.57	526.591	498.999	504.79	498.194	26.9401	884.162	812.696	834.142	928.636	503.918	466.087	516.257	455.814	681.84	656.453	700.191	689.866	586.759	608.816	617.977	586.705	503.855	509.758	551.355	524.3	462.922	483.034	566.924	557.317
27.6031	892.382	898.253	902.443	908.376	472.458	473.533	481.871	503.986	853.126	849.729	859.021	888.766	732.789	730.401	747.181	745.658	593.418	585.519	595.852	604.856	526.99	498.806	504.308	497.559	26.9795	883.645	812.663	833.779	928.682	503.629	465.722	516.108	455.42	681.198	655.728	700.13	689.576	586.723	608.627	617.535	586.595	503.613	509.484	551.151	524.077	461.957	482.708	566.42	556.658
27.646	892.682	897.877	900.302	908.224	471.602	472.496	481.88	503.35	853.179	848.585	857.81	887.473	731.892	729.358	746.588	743.813	590.889	585.163	596.64	603.18	525.097	496.987	503.783	496.275	27.0189	883.417	812.688	833.805	928.023	503.714	465.947	515.546	455.044	680.848	655.468	699.997	689.163	586.16	608.314	617.424	586.38	503.4	508.871	550.95	523.906	461.873	481.877	566.265	556.123
27.689	889.943	896.416	901.987	908.479	472.437	472.442	481.396	503.004	850.49	848.22	858.706	889.221	731.717	728.464	745.622	743.875	590.755	584.077	595.197	603.735	524.852	496.586	503.097	496.275	27.0584	884.615	812.176	833.693	927.764	503.527	465.761	515.044	455.209	680.749	655.06	699.223	689.068	585.653	608.322	616.978	586.181	502.829	508.364	550.537	523.67	461.603	481.677	565.716	555.88
27.732	890.912	896.451	899.702	906.85	471.632	471.394	481.366	502.525	850.269	847.756	858.156	886.979	730.685	727.976	744.97	743.478	589.646	583.322	595.011	601.911	523.324	496.02	502.412	494.866	27.0978	883.321	811.261	833.146	928.75	503.58	465.118	515.254	455.261	680.254	653.947	698.582	688.478	585.36	607.491	616.886	585.493	502.321	507.9	549.733	523.696	461.021	481.691	565.292	555.527
27.7749	888.976	895.215	899.385	905.726	471.766	472.072	480.43	502.53	851.242	847.083	856.514	886.06	730.264	727.293	744.488	742.31	589.259	582.797	594.266	602.307	523.499	495.53	501.572	494.531	27.1372	884.116	810.693	832.668	927.668	502.91	465.013	515.407	455.2	679.734	653.647	698.167	688.382	584.728	606.992	616.417	585.126	502.205	507.889	549.468	522.94	460.933	481.72	564.697	555.123
27.8179	889.787	894.839	897.791	905.136	471.092	471.454	480.03	501.971	849.79	847.133	856.411	886.413	728.895	726.115	743.847	742.195	588.008	582.943	593.36	601.937	522.293	494.21	500.814	493.533	27.1767	883.599	810.981	832.088	927.192	503.028	464.764	515.721	455.199	679.458	653.817	697.432	688.711	584.432	607.04	615.975	585.013	501.811	508.267	549.304	522.125	460.826	481.309	564.193	554.698
27.8608	887.032	893.293	897.488	905.066	471.387	472.16	479.689	502.013	847.764	845.982	854.904	884.721	728.283	725.264	742.93	740.951	587.638	582.35	592.035	600.968	522.108	493.187	499.965	493.423	27.2161	884.762	810.23	832.406	926.909	502.485	464.766	514.953	455.391	679.457	653.355	696.851	687.867	584.602	606.719	615.923	584.805	501.122	507.698	549.281	521.814	460.293	480.257	564.044	554.377
27.9038	887.779	892.518	896.068	903.725	470.083	471.398	479.84	501.054	848.058	845.039	855.502	883.914	728.693	725.053	742.222	741.114	586.759	581.625	592.432	599.97	520.294	493.065	498.978	492.864	27.2555	882.446	810.212	831.714	927.195	502.512	464.242	515.348	455.432	679.167	653.22	696.917	686.918	584.118	606.802	615.387	584.85	500.877	507.151	549.127	521.612	460.094	479.976	563.83	554.819
27.9467	885.901	891.757	895.915	903.129	470.373	470.282	479.46	502.052	846.775	844.544	854.453	883.619	727.171	723.888	740.68	739.838	587.496	580.541	590.525	599.488	520.36	491.345	499.079	492.153	27.295	884.353	808.883	830.976	926.568	501.6	464.071	515.559	455.192	679.157	652.435	696.945	686.861	583.12	606.512	614.587	584.549	500.41	506.769	548.625	521.19	459.262	479.844	562.876	553.721
27.9897	886.177	891.939	894.33	902.764	469.252	469.616	479.836	500.931	845.845	843.546	853.565	882.851	726.178	723.9	740.683	738.492	585.544	580.372	590.315	599.128	520.046	492.062	498.297	491.043	27.3344	881.744	809.041	831.815	926.09	502.541	464.482	514.672	454.679	678.483	651.799	696.922	686.268	583.7	606.059	615.077	583.846	499.549	507.017	547.758	521.419	458.671	479.499	561.991	553.147
28.0326	883.927	890.481	893.543	901.71	469.953	470.167	478.693	501.149	846.093	844.105	853.125	882.432	725.613	723.486	739.504	738.479	585.315	579.456	589.669	598.223	520.235	490.873	497.988	490.353	27.3738	883.276	808.032	831.321	925.898	501.672	464.149	514.057	454.971	678.783	651.072	695.564	686.153	583.356	605.989	614.918	583.694	499.386	506.715	547.592	520.41	459.124	478.645	562.235	552.662
28.0756	884.18	890.602	892.424	900.577	469.069	469.693	478.611	500.682	844.764	843	852.294	881.744	725.415	722.319	739.178	737.372	584.126	579.268	589.074	598.215	517.877	489.994	497.728	489.742	27.4132	881.359	808.415	830.353	925.938	502.837	464.456	514.473	454.755	678.213	651.653	695.921	686.373	583.539	605.89	614.051	584.273	499.68	506.68	547.318	519.899	458.69	478.567	562.001	552.176
28.1186	882.531	889.365	892.218	899.188	469.32	469.9	477.89	500.034	843.724	842.676	851.655	881.411	723.66	721.626	738.27	737.315	584.417	577.94	588.618	597.282	518.305	488.892	496.77	489.468	27.4527	881.85	807.548	830.106	924.146	501.684	463.817	513.898	454.551	677.988	650.994	695.358	686.099	582.649	605.642	613.784	583.488	499.25	505.29	546.703	519.515	457.299	478.49	561.595	552.42
28.1615	883.49	889.156	891.344	898.203	468.855	469.223	478.193	499.825	843.781	842.164	850.34	880.465	723.059	720.893	737.969	736.039	582.667	577.929	588.504	596.515	517.07	488.454	495.682	488.667	27.4921	880.845	808.253	830.056	925.014	502.16	463.709	513.867	454.582	677.208	650.657	695.126	685.289	583.053	604.454	613.331	582.864	498.581	504.859	546.793	520.012	457.599	477.957	561.619	552.552
28.2045	881.124	886.79	891.407	898.489	469.208	469.88	477.752	499.626	842.745	841.623	850.165	880.708	722.62	720.685	736.912	735.688	583.18	576.849	587.567	595.753	516.548	487.783	495.457	488.137	27.5315	882.23	807.041	830.364	923.816	501.749	463.585	513.271	454.948	676.966	650.345	694.045	685.226	582.9	604.458	613.572	582.42	498.88	504.66	546.25	519.079	456.978	477.695	560.411	551.559
28.2474	882.284	886.787	889.964	896.855	468.165	468.636	477.724	498.991	842.414	839.967	849.486	879.958	722.101	720.28	736.576	735.074	581.866	576.508	586.789	595.555	515.362	486.406	494.361	487.095	27.571	880.543	807.957	829.203	924.529	502.201	463.51	513.675	454.651	677.12	650.564	694.304	684.055	582.28	604.646	613.087	582.315	498.233	504.481	545.395	518.842	456.744	476.906	560.159	551.384
28.2904	879.908	884.741	890.305	895.143	467.756	468.207	477.076	499.703	840.773	840.485	848.508	879.307	721.099	718.952	735.872	734.577	581.816	575.354	586.078	594.62	515.514	486.164	493.931	487.027	27.6104	882.387	807.281	829.965	923.535	500.726	462.817	513.293	454.304	676.942	649.126	693.567	683.701	581.686	604.502	612.625	582.404	498.157	503.837	545.262	517.497	456.168	476.432	559.92	551.023
28.3333	880.924	885.536	888.262	894.619	466.93	467.479	477.056	498.663	840.587	839.89	848.002	878.657	720.211	718.59	734.544	733.132	580.562	574.978	585.704	593.47	513.764	485.708	492.552	486.467	27.6498	879.648	806.471	828.721	922.956	502.054	463.845	513.402	453.739	675.532	650.432	693.811	683.723	581.724	604.318	612.644	581.065	497.685	503.774	544.712	517.385	456.362	475.487	559.606	550.966
28.3763	878.264	884.361	887.808	893.711	467.462	468.417	476.207	497.907	838.792	838.503	847.649	878.075	719.609	717.741	733.838	732.641	580.571	574.297	584.539	593.141	513.797	485.571	492.314	485.011	27.6893	881.746	805.777	827.941	921.548	500.603	463.74	512.085	453.791	675.581	649.475	692.861	683.489	581.692	603.93	611.558	580.767	497.487	503.16	544.33	516.655	455.407	475.338	558.892	549.868
28.4192	878.983	884.538	887.145	893.01	466.385	467.119	476.69	497.809	838.469	837.883	846.529	877.221	719.282	716.714	733.186	731.604	579.706	573.317	583.683	592.232	512.96	484.487	491.632	484.137	27.7287	879.626	806.306	827.528	922.492	501.814	464.003	513.18	454.213	675.159	649.185	692.911	683.29	581.858	603.547	612.149	581.634	496.758	503.337	543.409	516.358	455.868	474.989	559.143	549.284
28.4622	875.973	881.811	887.426	891.862	466.646	467.029	476.308	497.798	837.741	837.845	846.025	876.475	718.339	716.186	732.477	731.129	578.978	572.466	583.322	592.089	512.58	483.665	491.345	483.49	27.7681	880.958	805.374	827.618	920.956	500.887	463.365	512.771	453.91	674.71	648.88	692.581	682.987	581.203	603.137	611.835	580.473	496.092	502.826	544.201	516.282	453.975	474.526	558.801	548.592
28.5052	876.768	882.443	886.44	892.123	465.887	466.577	476.319	497.614	837.813	837.233	846.075	874.902	717.58	715.69	732.293	730.614	578.119	571.86	583.047	591.481	511.231	483.158	490.018	483.599	27.8076	879.256	806.425	826.618	922.379	502.079	464.103	513.024	453.74	674.21	648.812	693.001	682.308	580.979	602.841	612.125	580.112	496.015	503.097	543.13	516.152	453.947	474.116	557.738	548.132
28.5481	874.741	880.977	886.171	891.825	466.031	466.579	475.882	496.839	837.926	837.189	845.244	874.09	716.253	714.944	731.941	730.209	578.497	571.687	581.965	591.274	510.92	482.199	489.813	482.551	27.847	880.657	805.396	827.155	921.835	501.451	464.663	512.635	454.05	673.919	648.221	692.606	682.379	580.814	603.194	611.704	580.09	495.701	501.913	542.703	515.687	453.861	474.181	557.502	547.667
28.5911	875.124	880.979	883.842	890.909	465.212	465.531	475.662	496.335	836.561	835.947	844.414	873.663	716.572	713.671	730.678	729.661	577.517	571.355	581.226	590.397	509.44	481.547	488.865	481.573	27.8864	878.507	805.261	826.219	921.699	502.12	463.575	512.744	454.239	674.048	648.154	691.834	681.364	580.529	602.717	611.641	579.323	495.576	502.186	542.138	515.844	453.466	474.118	557.571	547.725
28.634	872.749	878.849	884.507	890.629	464.932	465.37	475.596	496.932	835.521	835.38	843.713	873.286	715.527	713.82	730.11	729.104	576.768	570.816	580.787	589.691	509.005	480.624	488.499	481.244	27.9259	879.238	804.767	825.57	921.039	501.902	463.804	512.433	453.915	673.126	647.275	691.078	681.232	579.478	601.823	610.633	579.942	494.774	501.003	541.9	514.34	452.914	472.539	557.188	547.158
28.677	873.454	879.227	882.785	889.826	464.2	464.787	475.386	496.438	835.419	834.738	843.713	872.717	714.262	713.56	729.492	728.536	576.458	570.237	579.977	588.943	508.201	479.52	487.743	480.21	27.9653	877.933	804.426	825.177	921.549	501.44	463.143	512.687	453.923	673.457	647.79	691.166	680.922	580.048	601.277	610.594	578.973	494.261	501.609	540.319	514.06	452.738	472.886	557.917	547.247
28.7199	870.347	878.145	881.961	889.618	464.721	464.581	475.205	496.381	834.896	833.975	843.061	873.047	714.012	712.373	728.161	727.916	576.14	569.336	578.945	588.207	507.916	478.993	486.905	479.431	28.0047	878.975	803.269	825.418	920.38	500.732	464.031	511.723	453.768	673.014	647.389	690.775	681.169	579.369	601.944	609.942	578.623	493.635	500.344	540.842	514.463	452.598	472.208	556.382	546.641
28.7629	871.231	877.336	880.837	888.338	464.084	464.754	474.924	496.083	833.836	833.17	842.01	871.929	713.479	711.481	727.36	726.851	575.45	568.392	578.756	587.399	507.313	478.27	486.149	478.489	28.0442	876.717	804.252	825.099	920.546	501.414	463.913	512.036	453.745	672.093	646.864	690.422	680.585	579.457	600.843	609.388	577.841	494.191	500.389	539.781	514.187	452.552	471.986	555.864	546.864
28.8058	871.573	877.581	879.329	887.355	463.815	464.406	474.334	495.402	833.338	832.48	841.246	870.071	712.339	711.269	727.043	726.001	574.752	567.801	577.992	586.519	506.531	477.919	485.343	477.942	28.0836	877.778	802.522	825.062	919.246	500.655	464.024	511.686	453.784	671.858	646.445	689.23	680.403	578.221	600.839	609.52	578.114	492.741	499.763	540.347	513.491	451.757	471.885	555.958	545.619
28.8488	871.585	877.233	878.617	886.823	463.631	463.776	473.923	494.94	832.724	832.065	840.345	869.605	711.532	710.678	725.977	725.308	573.34	567.443	577.388	586.141	505.619	477.656	484.667	477.513	28.123	876.237	803.728	824.071	919.977	502.145	463.222	513.033	453.691	670.505	646.837	690.217	679.549	578.822	601.194	608.77	578.862	493.465	499.958	540.257	514.072	451.495	471.543	555.182	545.434
28.8918	870.595	874.975	878.273	885.542	463.006	463.976	473.472	495.071	831.066	831.222	839.702	869.81	710.916	709.549	725.059	724.396	572.625	566.995	576.584	585.954	504.587	476.616	483.861	476.641	28.1625	877.826	802.517	824.251	919.143	500.984	463.663	512.489	453.342	671.321	646.226	688.784	680.509	577.909	600.309	608.182	576.454	492.66	498.986	539.682	513.438	451.024	470.731	554.849	545.31
28.9347	870.064	874.643	877.371	885.757	462.603	463.658	473.35	495.321	830.841	830.55	839.3	868.894	710.27	709.164	724.961	723.954	572.67	566.56	576.006	585.246	504.372	475.966	483.272	476.43	28.2019	875.661	803.427	824.516	919.107	501.145	463.69	512.419	453.533	669.977	646.288	688.872	679.111	578.956	600.189	610.086	577.466	492.262	499.064	539.253	512.667	451.42	470.294	554.36	544.398
28.9777	870.289	875.115	876.795	886.325	462.004	462.893	473.167	494.869	831.181	830.035	838.727	867.559	709.552	708.666	724.26	723.101	571.821	565.868	576.424	584.795	504.036	475.408	482.591	475.845	28.2413	876.468	802.028	824.704	918.077	499.923	463.135	512.089	453.615	670.269	645.266	688.498	678.906	577.454	600.424	608.14	577.209	493.083	498.568	539.216	511.932	450.183	470.108	554.276	543.739
29.0206	868.978	873.342	876.471	885.071	461.66	462.294	472.441	494.104	830.003	829.291	838.098	866.847	709.06	707.69	723.778	721.943	570.667	564.997	575.683	584.283	503.477	474.351	481.724	474.719	28.2808	874.805	801.723	823.433	918.458	501.367	463.34	512.513	453.146	669.267	645.472	687.581	677.497	577.722	599.68	608.734	577.182	492.73	498.851	538.149	512.282	450.417	469.716	553.323	544.093
29.0636	868.92	873.006	874.775	883.926	461.339	461.768	472.43	493.66	829.427	828.877	837.749	866.608	708.585	707.003	723.433	721.947	569.999	564.475	574.785	583.324	502.603	473.656	481.047	474.039	28.3202	875.621	801.029	823.67	917.401	499.98	462.974	512.08	452.971	669.541	644.682	687.659	678.188	576.982	599.237	607.402	576.73	492.168	497.705	537.873	511.789	449.415	469.131	553.015	544.097
29.1065	866.784	871.341	875.177	882.879	461.035	461.819	472.285	493.156	829.573	828.207	837.351	866.512	707.671	706.602	722.331	721.725	569.752	563.911	573.698	582.773	501.634	473.243	480.284	473.771	28.3596	873.423	800.498	823.376	917.789	500.621	463.06	512.715	453.553	669.581	644.721	687.648	677.186	576.521	599.264	607.693	576.771	491.99	498.093	537.947	512.38	448.975	468.503	553.16	543.646
29.1495	867.752	871.44	873.734	881.577	460.362	461.016	471.887	492.533	828.982	827.569	836.452	864.869	707.573	705.996	721.728	720.387	568.308	563.033	572.883	582.071	500.536	472.24	479.959	473.143	28.3991	874.872	799.968	823.406	916.832	500.122	462.748	511.782	453.455	669.328	644.222	687.006	677.664	576.218	599.151	606.904	576.349	491.174	496.806	536.969	511.267	448.418	467.94	552.367	542.311
29.1924	865.51	870.376	874.154	881.404	461.376	461.256	471.791	492.798	827.59	826.763	835.795	863.839	707.059	704.781	720.945	719.238	567.581	562.132	572.344	581.477	500.209	471.517	479.366	472.272	28.4385	873.975	800.24	823.493	917.727	500.938	462.506	512.62	453.097	669.28	643.837	686.949	675.745	576.411	598.612	607.273	575.532	490.946	497.426	536.409	511.252	448.327	468.055	552.358	542.366
29.2354	866.614	870.83	872.462	880.405	460.546	460.607	471.763	492.074	826.922	825.825	834.927	863.381	705.534	704.637	720.551	718.624	566.798	562.287	572.074	580.785	499.218	470.593	478.414	471.174	28.4779	875.058	799.915	823.395	916.536	499.978	462.501	511.542	453.2	669.153	643.291	686.393	676.162	576.294	598.371	606.493	576.002	490.082	495.644	537.124	510.259	447.729	467.654	551.076	542.052
29.2784	864.242	869.155	872.693	879.774	460.299	461.097	471.398	492.32	826.599	825.918	834.305	863.621	704.663	703.735	720.182	718.567	566.713	561.687	571.891	580.465	499.64	470.371	477.184	471.211	28.5174	871.955	800.332	821.505	916.961	501.144	462.283	511.825	453.553	667.667	644.488	686.946	676.526	575.645	598.259	606.912	575.954	490.128	495.658	536.833	510.544	447.375	467.131	550.897	541.881
29.3213	863.977	869.123	871.808	879.333	459.903	460.063	471.11	492.746	825.505	824.724	833.831	863.31	704.29	702.897	719.933	718.136	565.717	560.637	571.035	579.918	498.12	469.842	476.75	469.426	28.5568	873.889	799.075	822.116	916.217	499.854	462.245	511.294	453.252	667.719	642.602	685.13	676.721	575.258	598.256	606.056	574.731	489.29	495.47	535.82	510.217	447.498	467.01	550.814	541.684
29.3643	862.171	866.864	871.443	878.976	460.178	460.486	470.421	492.237	824.574	824.782	833.599	862.395	703.789	702.29	718.568	717.75	565.676	560.4	569.544	578.712	497.588	468.902	476.934	468.871	28.5962	872.336	799.871	821	916.482	500.459	461.974	511.9	452.728	667.594	643.544	685.001	675.752	575.329	598.746	606.635	574.59	489.038	495.249	535.072	509.151	447.55	466.488	550.354	540.748
29.4072	862.012	866.455	869.099	877.385	459.38	459.923	470.319	491.752	824.002	824.701	833.175	861.993	703.473	701.681	718.348	716.617	564.504	559.633	570.041	577.902	497.027	468.105	475.312	468.7	28.6356	873.187	798.931	821.08	916.121	500.274	462.388	511.206	452.922	667.263	641.933	684.653	675.676	574.61	597.902	605.725	574.489	488.845	494.59	535.017	508.13	446.252	465.719	549.819	540.15
29.4502	861.438	865.829	869.189	877.08	459.764	459.955	469.369	491.989	822.59	823.313	832.123	861.86	702.805	700.554	717.717	715.59	564.048	559.065	569.57	577.441	496.962	467.064	474.884	468.221	28.6751	871.271	799.787	820.865	916.961	499.93	462.447	511.441	452.529	667.798	642.119	685.266	675.167	575.096	597.127	605.612	574.57	488.738	494.848	534.736	508.18	446.683	465.976	549.635	539.869
29.4931	861.699	865.831	867.202	876.603	458.698	459.818	469.753	491.784	823.257	822.729	831.786	862.101	702.606	699.827	717.029	715.131	562.806	559.105	569.107	576.896	495.024	465.926	473.973	467.185	28.7145	872.423	798.391	820.407	916.189	499.409	462.436	511.034	453.158	666.767	641.529	684.837	674.976	574.777	596.866	605.509	574.6	488.417	494.549	534.789	507.839	445.44	464.619	549.695	539.748
29.5361	859.569	865.179	868.699	875.595	459.027	459.198	469.635	491.908	822.711	822.447	831.285	860.817	701.801	698.809	716.282	715.068	563.04	557.839	567.655	576.781	495.043	464.916	472.884	465.923	28.7539	870.186	797.974	820.739	916.01	500.847	462.03	511.467	452.726	665.918	642.017	684.396	674.701	574.929	596.777	604.862	573.901	487.543	494.414	533.912	507.611	445.408	464.753	549.494	539.536
29.579	860.125	865.07	866.867	874.634	457.728	457.848	469.49	491.327	822.452	821.217	829.759	859.239	701.491	698.487	715.923	713.593	561.805	557.356	567.347	575.98	493.928	464.755	472.701	465.387	28.7934	872.636	797.094	820.197	915.489	499.725	461.984	510.797	452.888	665.612	640.655	683.446	674.224	573.505	597.106	604.27	573.619	487.604	493.89	533.665	507.207	444.885	464.614	549.091	539.142
29.622	858.247	863.139	866.383	874.172	458.267	458.491	469.031	490.844	821.224	820.778	829.368	860.283	700.868	698.101	714.438	712.609	561.94	556.269	566.152	575.88	494.072	463.941	471.53	464.697	28.8328	870.374	798.613	818.551	915.739	500.402	461.445	511.732	453.118	665.413	640.632	684.136	673.864	574.686	596.631	604.311	573.358	487.61	493.88	533.798	506.725	445.04	464.076	548.598	538.674
29.6649	858.857	863.058	865.218	873.365	457.407	458.117	469.11	490.84	820.726	819.591	828.869	858.819	699.315	697.614	713.408	712.093	561.698	556.145	565.335	574.416	491.627	463.875	471.764	464.687	28.8722	872.419	797.624	819.134	915.259	499.558	461.612	510.27	453.109	665.242	640.519	683.536	674.375	574.055	596.234	604.498	572.837	487.237	493.538	533.03	505.989	445.256	463.589	547.745	538.166
29.7079	857.501	860.99	865.311	873.161	458.003	458.103	468.248	490.669	820.449	819.264	828.631	858.471	699.089	697.144	713.565	712.478	560.412	555.566	564.422	574.753	491.589	463.385	471.425	463.684	28.9117	871.351	797.777	819.03	916.26	501.334	461.753	510.916	453.032	665.247	640.456	682.247	673.765	574.013	595.411	603.587	572.478	487.028	493.129	532.46	506.378	444.3	463.558	548.033	537.737
29.7509	857.567	860.414	863.88	871.597	457.004	456.938	468.185	490.211	819.79	819.894	827.854	858.547	698.711	696.3	713.672	712.16	559.313	554.528	564.951	572.956	490.436	462.296	469.867	462.917	28.9511	872.39	796.745	818.662	914.572	500.152	462.076	510.304	453.251	664.848	639.905	682.14	673.989	573.689	596.173	602.924	572.732	486.506	492.845	532.173	506.381	443.702	462.939	546.654	537.385
29.7938	855.889	860.104	863.287	871.367	457.443	457.81	468.617	489.858	819.18	818.382	826.439	858.208	696.686	695.417	711.684	710.665	559.587	554.419	564.097	572.988	490.222	461.76	469.471	462.523	28.9905	870.955	796.741	816.573	916.056	500.598	461.94	510.972	452.864	664.058	640.188	682.654	673.552	573.004	596.218	603.442	572.491	485.916	492.751	532.245	505.543	443.632	463.281	546.626	537.106
29.8368	856.171	860.002	861.244	870.073	456.95	457.775	468.994	489.365	818.668	817.945	826.462	856.161	696.867	694.459	711.424	709.853	558.108	553.527	563.455	571.998	489.172	461.294	468.742	461.243	29.03	872.231	796.24	817.387	915.048	499.644	461.959	510.386	453.078	663.975	639.963	681.681	672.839	572.652	595.847	603.394	572.081	485.133	492.25	532.322	505.194	442.763	462.696	546.71	537.608
29.8797	853.632	859.406	862.152	870.652	457.826	457.921	467.345	489.338	818.697	818.235	826.125	856.157	696.025	693.518	711.019	709.586	559.457	553.159	562.607	572.278	488.572	460.953	468.057	461.28	29.0694	871.186	797.586	818.483	914.529	500.459	462.574	511.007	453.159	663.906	639.592	681.245	672.12	573.284	595.794	603.214	571.871	484.914	492.39	531.16	505.106	442.343	461.963	546.853	537.177
29.9227	854.155	859.749	860.565	869.666	457.532	457.428	467.578	488.657	818.142	817.414	826.036	856.778	696.352	693.595	710.085	708.703	557.564	552.707	562.036	571.067	488.442	459.996	467.286	460.634	29.1088	872.126	795.911	818.126	913.81	499.703	462.433	510.495	452.694	664.119	638.434	681.473	672.077	572.667	595.415	602.595	571.393	485.239	492.314	531.042	504.656	441.988	461.533	545.839	536.578
29.9656	852.605	857.907	861.071	868.288	457.084	457.169	466.741	489.047	816.437	817.305	825.466	854.714	695.179	693.17	710.635	708.529	557.503	551.815	561.746	570.847	487.641	458.429	466.969	459.683	29.1483	869.466	796.182	816.668	913.79	500.295	461.553	510.406	452.358	663.205	638.962	681.218	671.881	572.656	595.175	602.498	571.367	485.149	492.11	530.498	504.37	442.121	461.219	545.326	536.295
30.0086	853.119	857.903	859.503	867.662	456.537	456.777	466.92	488.192	816.612	815.636	824.632	853.65	695.304	691.546	709.401	707.135	556.523	552.009	561.151	569.019	485.833	458.029	465.645	458.556	29.1877	870.363	795.488	816.813	913.419	499.75	461.108	510.357	452.318	662.737	638.631	681.112	671.74	572.758	595.308	602.197	571.132	484.722	491.738	530.375	503.953	441.393	460.969	545.025	535.951
30.0515	851.04	856.242	859.48	866.685	456.273	456.907	466.8	488.298	815.835	814.947	824.439	854.696	694.072	692.231	708.152	706.982	556.791	552.19	561.228	569.808	485.585	456.95	465.064	458.125	29.2271	869.92	795.014	816.289	913.588	500.023	461.173	510.393	452.424	662.715	638.253	681.33	671.288	572.801	595.744	602.215	570.924	484.687	490.783	530.041	503.884	441	460.985	544.631	535.516
30.0945	851.909	856.916	857.969	865.859	455.233	456.713	467.056	487.844	815.559	816.061	824.142	853.871	692.792	691.651	708.025	706.301	555.234	551.177	560.54	568.492	484.153	457.23	464.7	457.963	29.2666	871.458	794.522	816.319	912.42	499.718	461.337	509.99	452.447	662.494	638.25	680.792	670.993	572.141	594.793	602.218	570.748	484.712	490.357	529.532	502.957	440.446	460.324	544.306	535.525
30.1375	850.296	854.573	858.377	865.691	455.988	456.25	466.452	487.921	814.63	814.458	822.586	851.615	691.881	690.977	706.917	706.099	554.872	550.753	559.027	568.176	484.291	456.612	464.575	456.803	29.306	868.713	794.693	816.633	912.52	499.768	461.318	510.303	452.263	661.757	637.707	679.764	671.126	571.574	594.21	601.991	570.975	484.165	490.253	529.486	502.349	439.983	459.572	543.899	535.227
30.1804	851.102	855.309	857.718	865.29	454.702	456.063	466.45	488.098	814.382	813.821	821.944	851.652	691.999	690.412	706.103	705.66	554.532	548.881	559.573	567.635	483.347	455.853	463.476	456.077	29.3454	870.492	794.288	815.765	912.747	499.38	461.046	510.145	452.638	661.419	637.432	679.436	670.726	571.162	594.08	601.915	570.794	483.323	489.93	529.232	502.467	440.182	459.294	543.335	534.317
30.2234	849.181	853.422	857.087	864.921	455.386	456.611	465.903	487.671	813.875	813.167	821.671	851.98	691.147	689.495	706.333	704.228	554.223	549.094	558.293	567.473	482.668	455.113	462.581	455.291	29.3849	869.071	794.152	815.632	912.63	499.56	461.473	510.03	452.603	661.181	637.43	679.239	670.023	571.087	593.256	601.751	570.029	482.75	489.455	528.573	502.471	439.943	458.997	542.939	533.533
30.2663	849.478	853.651	855.604	863.301	455.029	455.601	466.112	487.211	813.487	812.311	821.256	850.636	691.265	689.459	705.757	705.756	552.502	548	558.097	567.054	481.505	454.934	461.617	454.941	29.4243	869.737	793.667	816.616	912.133	499.512	461.259	509.868	452.428	660.824	637.367	679.442	669.855	570.775	592.973	601.576	569.705	482.666	489.077	528.164	502.062	439.233	458.227	542.738	532.859
30.3093	847.556	853.172	855.883	863.785	455.459	455.81	465.646	487.065	812.409	812.583	820.312	850.271	690.169	688.133	704.458	703.828	551.741	546.995	557.476	566.606	481.658	454.057	461.088	454.31	29.4637	869.717	793.365	815.581	911.842	499.429	461.098	509.861	452.267	660.691	637.145	679.454	669.236	570.352	593.295	601.713	569.64	482.97	488.973	527.935	501.396	439.198	457.682	542.515	532.597
30.3522	847.751	852.773	854.623	862.879	454.552	454.718	465.616	487.003	812.759	811.839	819.633	849.368	689.855	687.11	704.194	703.246	551.346	547.777	557.477	565.252	480.162	452.977	460.979	453.827	29.5032	869.185	792.741	814.02	911.544	499.8	461.453	510.008	452.149	660.211	636.635	678.855	668.795	570.465	593.593	601.876	569.47	482.775	489.066	527.821	501.528	439.339	457.543	542.055	532.498
30.3952	845.508	851.282	854.922	861.817	453.708	455.828	464.842	486.461	811.476	811.55	819.138	849.449	689.018	686.751	703.554	702.16	551.803	546.582	556.241	565.939	480.422	452.604	460.079	453.168	29.5426	870.784	791.689	814.47	910.818	499.568	461.406	509.625	452.417	660.067	636.275	678.667	669.163	570.489	593.456	601.627	569.501	481.933	488.851	528.05	501.517	438.898	457.234	541.741	531.89
30.4381	846.351	851.444	853.366	861.114	453.526	454.961	465.062	486.507	810.891	809.652	818.702	847.836	689.061	685.992	702.962	702.356	550.699	546.57	554.849	565.157	479.151	451.269	459.005	452.22	29.582	869.648	792.957	814.883	910.689	499.738	461.389	509.569	452.406	660.647	636.236	678.235	669.075	570.511	593.303	601.128	569.28	481.274	488.496	527.881	500.664	438.291	457.303	541.827	531.455
30.4811	845.436	849.648	852.721	860.779	454.057	454.745	464.953	486.036	809.756	808.812	818.357	848.129	687.904	685.383	702.504	701.358	550.018	545.756	554.656	565.096	478.486	450.736	458.683	451.325	29.6215	870.888	791.957	815.752	910.165	499.272	461.019	509.22	452.675	660.237	636.122	677.899	669.018	570.356	593.024	600.81	568.775	481.008	488.475	527.525	500.249	437.523	457.034	540.877	531.157
30.5241	846.046	849.228	851.557	859.696	453.226	454.055	464.616	486.132	809.491	808.143	818.147	846.982	687.141	684.623	701.953	701.207	548.941	545.036	555.285	564.017	477.59	449.776	458.27	450.899	29.6609	868.55	791.98	814.315	910.701	499.547	461.17	509.298	452.704	659.304	635.928	677.819	668.888	570.229	592.389	600.926	568.799	481.031	487.682	526.486	500.555	437.37	456.515	540.255	531.054
30.567	842.875	847.67	852.63	858.959	453.553	454.673	464.234	485.742	809.786	808.958	817.294	847.7	686.903	684.129	701.093	700.145	549.075	544.607	553.982	563.673	477.386	448.909	457.82	450.216	29.7003	870.315	791.454	814.266	910.091	499.548	460.604	508.96	452.799	659.458	635.28	677.542	667.922	569.299	592.1	600.543	568.349	480.409	487.335	526.126	500.661	436.821	456.185	540.702	530.281
30.61	844.025	847.772	850.475	858.175	452.93	454.352	464.363	485.695	808.494	808.312	816.25	846.643	686.629	683.748	700.852	699.517	548.564	544.06	553.647	562.553	476.673	448.834	456.923	449.166	29.7397	867.928	792.23	812.769	909.842	499.783	460.765	509.046	452.999	659.561	635.531	677.354	667.256	569.461	592.31	600.45	568.306	480.151	487.158	526.764	500.255	436.666	455.985	540.3	530.065
30.6529	841.832	845.828	850.057	858.321	453.27	454.123	464.348	486.363	807.481	807.188	815.663	845.934	686.115	682.808	699.671	698.251	548.409	543.446	552.861	562.293	476.018	448.205	456.382	448.874	29.7792	869.085	790.919	813.656	908.838	498.846	460.83	508.31	452.625	659.35	635.394	676.59	668.235	569.591	592.227	600.433	567.91	480.299	486.478	526.686	499.831	435.951	454.948	539.427	529.634
30.6959	842.316	845.934	849.156	857.424	452.475	453.149	464.252	485.917	807.091	806.734	815.326	845.538	685.05	682.39	699.611	697.818	547.809	542.886	552.299	561.816	474.582	447.548	455.902	448.265	29.8186	867.443	791.352	813.695	909.424	499.92	460.553	508.82	453.14	658.764	635.044	676.419	667.507	569.635	591.739	600.113	567.855	479.753	486.18	526.142	499.532	436.272	454.74	539.114	529.213
30.7388	840.257	844.873	849.905	856.5	452.956	453.936	463.29	485.455	807.071	806.853	814.479	845.511	684.801	681.552	697.951	697.149	547.853	541.959	551.641	561.717	474.303	446.697	455.72	447.745	29.858	869.179	791.231	813.653	908.639	498.848	460.358	508.683	453.367	658.817	634.27	676.697	667.459	569.656	591.878	599.945	567.403	479.523	485.995	525.299	498.945	435.669	454.614	538.653	528.78
30.7818	840.819	845.377	848.411	855.619	452.326	453.123	463.567	485.09	805.907	806.194	813.753	844.707	684.221	681.025	698.007	696.049	547.041	541.802	551.829	561.015	473.347	446.796	454.938	446.742	29.8975	866.581	789.997	812.222	909.48	499.954	460.716	509.81	452.544	658.606	634.285	675.556	666.87	569.043	592.386	600.16	566.98	479.049	485.94	525.073	498.909	435.569	454.787	538.183	528.419
30.8247	838.491	843.484	849.168	854.189	451.704	453.218	463.631	484.688	805.828	805.846	813.499	843.455	683.334	680.411	697.671	696.033	546.875	541.618	550.994	560.465	473.328	445.34	454.011	445.705	29.9369	868.583	789.388	813.258	908.112	498.968	460.803	508.518	452.128	658.525	633.973	675.194	667.624	567.697	591.453	599.799	567.439	478.902	485.796	525.084	497.761	434.445	454.15	537.726	528.063
30.8677	839.422	843.246	847.492	854.007	451.287	452.226	463.394	484.733	805.268	805.867	813.605	843.317	682.798	680.309	696.834	695.71	545.847	540.781	550.35	559.96	472.538	444.442	453.951	446.3	29.9763	866.427	789.872	811.073	908.653	500.236	461.137	509.316	452.247	657.536	633.402	675.319	666.248	568.514	591.674	599.735	567.317	478.531	485.401	524.714	497.676	434.6	453.278	537.656	528.176
30.9107	837.079	842.53	846.49	853.072	452.066	453.717	462.804	484.223	804.179	803.947	812.913	843.363	682.42	679.961	696.717	694.919	545.635	540.422	549.778	560.052	471.727	443.927	453.546	445.536	30.0158	867.922	789.652	811.875	908.171	499.334	461.318	508.781	452.847	657.257	632.955	675.461	666.312	568.084	591.535	600.047	567.211	478.321	485.2	524.046	497.333	433.844	453.129	537.262	527.694
30.9536	837.646	842.465	845.569	852.907	451.58	452.213	463.11	483.803	804.272	803.882	812.079	842.702	682.331	679.414	696.284	694.535	545.131	539.878	549.11	558.88	470.589	443.247	452.036	444.658	30.0552	866.172	790.357	811.243	909.274	499.832	461.079	509.427	453.121	657.158	633.566	675.053	666.519	568.017	591.293	599.741	567.343	478.274	484.935	524.004	497.304	433.655	453.19	536.45	527.354
30.9966	837.331	841.489	846.07	852.332	452.105	451.699	462.172	483.888	803.6	804.33	811.888	841.985	681.702	679.187	695.181	694.41	545.252	539.355	548.431	558.456	470.312	442.789	451.161	443.929	30.0946	868.081	789.684	811.409	908.619	498.873	461.499	508.312	452.999	657.234	632.713	673.992	666.076	567.747	590.866	599.133	566.67	477.929	484.577	523.848	496.535	433.425	452.254	536.882	526.748
31.0395	837.994	842.025	844.557	852.179	451.279	451.639	462.305	483.554	803.28	803.516	811.324	841.153	680.974	678.193	695.149	693.528	544.975	539.312	548.178	558.274	469.501	442.42	450.577	443.4	30.1341	865.974	789.384	810.515	908.926	500.481	461.542	509.13	452.636	656.688	632.86	673.735	665.538	567.259	591.251	599.252	566.399	477.295	484.343	523.328	496.199	432.973	452.016	536.085	526.517
31.0825	835.685	840.123	844.394	851.44	451.439	452.307	461.938	483.609	803.028	802.628	811.232	841.037	679.616	677.795	694.324	692.853	544.039	538.98	547.142	557.588	468.803	441.732	449.59	442.851	30.1735	867.643	788.708	811.377	908.362	499.721	461.566	507.876	452.875	656.721	632.526	674.053	666.275	566.641	590.728	598.465	566.493	476.881	483.582	523.707	495.444	432.854	452.371	535.983	526.218
31.1254	836.449	840.302	843.285	850.464	450.537	451.755	462.243	483.531	802.384	802.532	810.33	840.617	678.749	677.139	693.766	692.205	543.258	538.509	546.663	556.534	467.99	440.484	449.527	442.509	30.2129	865.524	789.578	809.493	908.305	500.071	461.328	509.201	452.959	656.113	632.637	673.729	664.938	567.593	590.155	598.948	565.477	476.667	483.472	522.754	496.07	432.638	451.534	535.814	525.718
31.1684	833.412	838.839	842.34	850.339	450.856	451.697	462.661	483.384	801.159	802.432	810.543	840.381	678.971	676.161	693.435	691.378	543.011	537.934	546.552	556.039	467.792	440.002	448.878	441.649	30.2524	866.835	787.802	809.759	907.059	498.957	461.289	508.703	453.118	657.005	631.651	673.501	665.021	566.75	590.528	597.798	565.127	476.839	483.284	522.597	495.011	431.719	450.599	535.343	526.056
31.2113	834.58	839.191	841.278	849.558	450.636	451.762	462.73	483.252	801.07	801.253	809.871	839.59	678.575	675.62	692.687	691.194	542.432	537.404	546.229	556.19	466.993	439.818	448.459	441.083	30.2918	863.633	788.841	808.984	907.22	500.628	461.525	508.651	452.483	655.637	631.978	673.304	664.336	567.479	589.608	598.022	565.941	476.828	483.735	522.162	495.458	431.819	450.727	535.085	525.601
31.2543	832.907	837.126	842.641	848.229	450.567	452.004	462.133	483.499	800.273	799.978	808.415	839.073	677.952	675.313	692.04	690.557	542.343	537.243	545.592	556.141	466.684	439.107	448.012	440.611	30.3312	865.766	788.198	810.217	905.822	499.578	460.996	508.523	452.283	655.367	631.209	672.981	664.012	566.466	589.989	597.516	565.246	476.296	482.751	522.235	494.729	430.633	450.832	534.657	524.799
31.2973	833.682	837.075	841.288	847.616	449.932	451.503	462.249	483.794	800.082	799.799	808.25	838.593	677.092	675.217	691.692	689.784	541.672	536.422	545.328	555.581	466.626	438.815	447.274	440.421	30.3707	864.412	789.144	808.436	906.715	499.868	461.206	509.145	452.127	655.849	631.144	672.379	663.969	566.745	589.613	598.243	564.924	475.633	482.944	521.965	494.416	430.818	450.454	534.331	524.499
31.3402	831.884	836.711	841.273	846.871	449.717	451.233	462.536	483.049	799.784	799.255	807.833	837.791	676.438	674.854	691.691	689.237	541.243	535.873	544.881	555.096	466.27	438.507	446.563	439.896	30.4101	866.77	788.961	809.577	905.628	498.698	461.221	508.001	452.143	655.522	631.098	672.09	664.65	566.248	589.378	597.442	565.059	475.328	482.353	521.193	494.208	429.815	449.867	533.517	524.478
31.3832	832.415	836.31	839.901	846.519	449.608	450.953	462.072	482.622	799.079	798.308	807.422	836.846	676.219	673.848	691.149	689.352	540.909	535.87	544.54	554.639	465.08	437.958	445.883	438.802	30.4495	864.496	788.732	808.946	906.26	499.785	461.533	509.107	452.772	654.476	631.579	672.537	663.412	566.776	589.953	597.748	565.473	474.702	482.634	521.609	494.783	430.022	449.73	533.27	523.866
31.4261	831.602	835.175	838.939	846.593	449.529	450.446	461.491	482.893	798.416	797.47	807.123	836.357	675.308	673.766	690.46	689.239	540.089	535.123	543.912	553.852	464.164	437.542	445.236	437.974	30.489	865.495	787.141	809.198	905.07	498.493	461.378	508.145	452.517	654.961	630.955	672.402	664.226	565.935	589.328	597.487	564.959	474.466	481.426	520.193	493.872	429.604	449.262	532.957	523.44
31.4691	830.562	834.706	837.977	846.128	449.324	450.389	461.684	482.802	798.295	797.444	806.474	836.201	674.839	673.441	690.07	688.362	539.434	534.146	543.251	553.502	464.035	436.97	444.91	437.323	30.5284	863.881	788.634	808.221	905.791	499.857	461.08	509.114	453.13	654.268	630.66	672.236	663.597	565.952	588.893	597.031	565.632	474.998	481.504	520.18	494.551	429.341	448.495	532.912	522.873
31.512	830.859	835.053	836.198	845.249	449.15	450.602	461.954	482.729	797.973	797.281	806.215	835.518	674.694	672.111	689.373	687.943	539.119	533.929	542.838	553.369	463.707	436.165	444.48	436.769	30.5678	865.189	787.571	808.388	904.672	499.008	461.264	508.367	453.231	654.709	631.06	671.133	664.289	564.959	589.484	596.708	564.9	473.8	481.285	520.201	493.848	428.876	448.364	532.161	522.882
31.555	829.742	833.262	836.905	845.033	449.578	450.005	461.853	482.792	796.473	796.069	805.789	834.889	674.172	671.729	688.825	687.372	538.864	533.532	541.801	552.697	463.325	435.467	443.464	436.346	30.6073	863.995	787.637	807.992	905.081	499.378	461.097	508.783	452.094	653.898	631.152	671.289	662.504	566.471	589.099	596.894	564.543	474.595	481.431	519.831	493.045	429.189	448.136	532.164	522.43
31.5979	830.513	833.1	835.952	845.057	448.989	449.188	461.895	482.724	796.411	796.081	804.905	834.37	673.743	671.43	688.188	686.411	538.35	532.699	541.579	552.404	462.207	435.14	443.189	435.644	30.6467	865.082	786.88	808.146	904.055	498.509	461.13	508.113	452.655	654.24	630.691	670.429	662.745	565.312	587.899	596.297	563.978	474.519	481.178	519.622	492.804	428.771	447.7	532.094	521.921
31.6409	828.252	832.161	835.956	844.182	449.304	450.161	460.977	483.184	796.707	795.991	804.698	833.854	672.836	670.565	687.618	685.537	538.097	532.597	541.674	551.958	461.442	434.768	442.747	435.274	30.6861	863.365	786.941	807.922	905.71	499.67	461.285	509.098	452.45	653.355	629.975	671.636	662.664	566.017	588.831	596.015	564.584	473.98	480.678	519.128	492.796	428.63	447.168	531.172	521.71
31.6838	828.913	832.676	834.103	844.027	448.837	449.636	460.535	483.178	796.648	795.411	804.152	833.526	672.769	670.157	687.793	684.983	537.423	532.269	541.427	551.26	460.738	433.803	442.038	434.961	30.7256	864.705	786.488	808.318	904.779	498.807	460.628	507.939	452.64	653.472	629.958	671.395	662.614	565.473	588.177	596.791	563.715	474.007	480.306	518.621	492.396	428.143	447.214	531.187	521.248
31.7268	826.86	830.794	834.479	842.953	449.235	449.731	460.657	482.863	795.765	795.398	803.052	832.84	672.377	670.273	686.747	684.909	537.343	532.041	540.79	551.03	460.677	432.895	441.926	434.106	30.765	862.477	786.037	807.284	904.946	500.106	461.297	508.349	452.329	652.559	629.743	671.575	661.998	566.297	587.835	596.183	564.285	473.325	480.449	518.301	492.775	428.214	446.396	530.75	520.778
31.7698	827.535	831.086	833.204	842.696	448.722	449.447	461.143	482.639	794.918	794.517	802.612	832.41	671.942	669.531	685.902	684.103	536.363	531.541	540.201	550.125	459.888	432.251	441.562	433.923	30.8044	864.207	786.056	807.939	903.843	498.82	461.437	508.173	452.142	653.44	629.129	670.587	661.594	565.599	587.51	596.172	563.891	473.502	479.389	518.049	491.635	427.044	446.406	530.745	520.86
31.8127	826.544	829.826	833.819	842.374	448.7	449.85	460.531	482.237	794.551	793.769	802.701	832.206	670.744	669.052	685.712	684.003	536.105	531.183	539.662	550.222	459.808	431.558	441.117	433.214	30.8438	862.691	785.965	807.167	903.991	500.438	461.39	508.932	452.892	652.489	630.094	670.948	661.876	566.262	588.258	596.676	563.984	473.074	479.669	517.925	491.711	427.133	445.618	530.633	520.776
31.8557	827.011	830.22	831.781	841.299	447.791	448.978	460.831	481.909	794.203	793.259	802.089	831.512	670.213	668.506	685.07	683.818	535.439	531.14	539.493	549.453	458.803	431.344	439.909	432.793	30.8833	864.144	785.539	807.551	902.926	498.606	461.187	508.959	452.61	653.045	629.409	670.268	661.557	564.956	588.135	595.65	562.886	473.048	479.319	518.217	491.47	426.466	445.879	530.339	520.007
31.8986	825.153	828.032	832.735	841.299	448.677	449.297	460.632	482.328	793.946	793.767	801.851	831.603	670.024	667.865	684.688	683.647	535.496	531.005	538.53	549.023	458.786	430.902	439.461	432.32	30.9227	862.567	785.674	806.161	905.002	500.194	460.938	508.659	452.95	651.067	629.266	669.961	660.867	565.512	587.868	596.301	563.428	472.809	478.485	517.817	491.521	426.844	445.535	529.891	519.84
31.9416	825.886	827.925	831.375	840.269	448.063	449.081	460.818	482.397	793.778	792.885	800.696	831.084	669.682	667.099	684.028	682.845	534.725	531.149	537.548	548.866	457.462	430.194	438.733	432.147	30.9621	863.949	784.623	806.711	903.674	499.362	461.368	508.019	452.237	652.173	628.67	669.881	661.115	565.318	587.798	595.287	562.675	472.721	479.204	517.927	491.18	425.944	446.228	529.75	519.733
31.9845	824.02	827.312	831.52	838.964	448.371	449.257	459.843	481.92	792.688	791.878	801.044	830.942	669.151	666.841	683.483	681.908	534.644	530.419	537.346	548.465	457.274	429.383	437.878	431.717	31.0016	862.27	785.644	806.331	904.307	499.571	460.518	508.897	452.344	651.257	629.083	668.921	660.713	565.483	586.95	596.707	563.016	472.227	479.345	517.387	491.109	425.838	445.248	529.527	519.176
32.0275	824.783	828.363	829.968	838.153	447.516	448.714	460.076	482.265	792.165	791.291	800.923	830.241	669.117	665.983	682.643	681.683	534.117	529.869	537.141	547.964	456.28	429.215	437.672	431.099	31.041	863.172	784.373	806.683	903.084	498.932	460.896	508.142	452.958	651.948	628.205	668.367	661.065	564.307	587.474	596.357	562.757	472.103	478.285	517.599	490.856	425.412	444.783	529.462	518.639
32.0704	823.521	826.52	830.809	837.847	448.235	449.801	459.965	482.021	791.863	791.204	800.194	829.79	668.1	665.847	682.198	681.134	533.996	529.458	537.036	547.878	456.177	429.11	437.165	430.763	31.0804	861.36	784.975	805.821	903.174	500.422	461.439	508.355	453.057	651.246	629.24	669.145	660.994	564.898	588.347	596.142	563.214	471.866	478.442	516.718	491.492	425.249	444.464	529.501	518.417
32.1134	824.076	826.806	829.209	837.398	447.367	448.665	460.177	481.748	791.221	791.069	798.823	829.019	668.178	665.229	682.097	680.967	533.049	529.632	536.869	547.273	455.39	428.664	436.573	430.334	31.1199	862.796	783.864	805.54	902.238	499.378	460.358	507.661	452.921	651.957	628.584	668.781	661.005	563.548	587.878	596.208	562.629	472.339	477.818	515.773	490.508	424.967	444.295	528.513	517.55
32.1564	821.65	825.4	829.829	837.101	447.912	448.995	460.249	481.749	790.391	790.764	798.848	829.4	667.637	664.949	681.807	680.162	532.345	528.935	536.062	546.496	455.229	427.726	436.295	429.754	31.1593	860.967	784.222	805.411	903.828	500.342	460.745	509.321	452.931	651.794	628.507	668.862	660.078	563.918	587.21	595.259	561.917	471.727	477.783	515.166	490.319	424.358	443.452	528.363	517.278
32.1993	822.426	826.127	827.48	835.626	447.4	447.598	460.451	481.501	790.226	790.887	798.501	828.327	667.94	665.093	681.37	679.061	532.16	528.027	536.07	545.23	454.413	427.532	435.197	429.234	31.1987	862.549	783.525	805.513	902.445	499.735	460.681	508.6	452.652	651.954	627.959	668.244	659.782	563.417	587.2	595.014	561.573	471.21	477.349	515.539	489.619	424.104	442.543	527.609	517.887
32.2423	820.967	824.46	827.744	835.134	447.673	449.332	459.74	481.261	790.216	789.13	798.09	828.411	666.935	664.511	680.559	678.633	531.955	528.051	534.878	545.285	454.53	427.012	434.693	428.787	31.2382	862.36	784.142	806.306	902.563	500.109	461.056	509.055	452.678	651.925	627.903	667.871	659.952	563.508	587.573	595.154	561.437	470.892	476.933	515.408	489.508	424.044	442.681	527.296	517.381
32.2852	821.376	825.047	826.665	834.166	447.458	448.461	459.771	481.218	789.71	788.936	797.301	826.891	666.033	664.248	680.585	678.357	531.279	526.896	534.972	545.737	453.531	426.055	434.75	427.98	31.2776	862.93	783.171	805.829	902.138	499.227	461.255	508.966	452.864	651.922	627.519	668.15	659.661	563.531	587.302	594.812	561.461	470.467	477.062	515.336	489.454	423.194	442.902	527.377	517.263
32.3282	819.998	823.395	827.834	834.004	448.047	448.906	459.768	481.638	789.532	788.408	797.258	827.201	666.053	663.835	680.099	677.761	531.065	526.88	533.741	545.093	454.314	426.151	434.511	427.169	31.317	860.448	783.365	805.249	903.691	500.296	460.275	508.475	452.608	651.128	628.214	668.216	660.362	563.913	586.763	595.069	561.493	470.089	476.957	515.264	488.85	423.457	442.827	526.673	517.256
32.3711	820.141	823.017	826.184	833.313	447.575	448.277	459.496	481.234	788.809	788.136	796.643	826.356	665.692	663.591	679.702	677.42	530.328	526.237	533.968	544.726	452.548	425.896	433.84	427.379	31.3565	861.194	782.822	805.184	902.477	499.016	460.776	508.321	453.183	650.995	627.021	667.606	659.889	562.986	586.836	595.027	561.612	469.761	476.237	514.464	488.209	422.526	442.72	526.336	516.376
32.4141	818.286	822.393	825.654	832.012	447.52	448.751	459.258	481.131	788.53	787.014	795.89	826.031	665.009	662.724	679.287	677.256	530.316	526.21	533.284	544.584	452.468	425.199	433.171	426.857	31.3959	860.096	784.505	805.283	903.645	501.092	460.463	508.533	453.176	650.028	627.209	667.34	659.456	563.612	587.079	594.706	561.554	469.616	476.657	514.396	488.513	422.249	442.494	525.668	515.375
32.457	818.471	822.368	824.055	832.12	447.447	447.79	459.449	480.693	787.555	787.205	795.293	824.498	664.472	663.203	679.681	676.933	529.188	524.776	533.988	543.962	451.69	425.052	433.231	425.834	31.4353	861.877	782.91	805.037	901.949	500.254	460.429	508.164	453.078	650.045	626.81	667.308	659.064	562.998	587.537	594.468	561.031	469.922	476.129	513.884	488.274	421.23	442.033	525.597	515.77
32.5	816.688	821.062	825.705	832.274	447.601	449.068	459.75	480.82	787.533	787.06	795.825	824.608	664.192	661.207	678.416	676.727	529.394	525.453	533.108	543.432	451.952	424.573	432.649	425.328	31.4748	859.536	783.819	804.533	903.673	500.291	460.399	508.778	452.667	650.063	627.537	667.088	658.638	562.749	586.559	594.773	560.413	470.059	476.031	513.249	488.087	421.436	441.077	525.226	515.304
32.543	816.956	821.202	824.027	831.562	447.145	448.017	459.73	481.063	787.012	786.465	794.617	823.738	663.902	660.987	678.108	675.987	529.069	524.872	533.043	543.207	450.831	424.773	431.939	425.125	31.5142	860.815	783.218	804.764	901.758	500.135	460.556	508.989	452.597	650.044	626.992	666.994	658.711	562.577	586.017	594.519	560.571	470.053	475.77	513.551	488.024	421.721	441.109	525.013	515.431
32.5859	816.561	819.275	823.909	831.009	447.592	448.832	458.867	480.773	787.207	785.514	794.63	824.614	663.204	661.601	677.823	674.873	528.792	524.485	531.916	543.111	450.718	423.999	431.978	425.146	31.5536	858.541	783.17	804.604	902.154	500.124	460.459	509.2	452.954	649.959	626.832	667.77	658.065	562.664	586.502	593.629	560.742	469.568	475.501	513.931	487.68	421.167	440.908	524.479	515.21
32.6289	816.205	819.107	822.166	829.818	446.678	448.384	458.894	480.181	787.43	785.199	794.29	823.62	663.215	660.854	677.719	675.672	527.934	524.187	531.891	541.952	449.432	423.467	431.444	424.32	31.5931	860.609	782.554	804.417	901.645	499.873	460.831	508.926	453.733	650.032	626.124	667.496	658.246	562.513	586.313	593.739	560.711	469.201	475.458	513.717	487.027	421.29	440.505	524.315	514.801
32.6718	814.654	818.882	822.635	829.742	447.738	448.179	458.961	480.824	785.964	785.561	794.311	822.806	662.253	660.349	677.624	674.776	528.977	524.113	532.371	542.214	449.771	422.977	431.141	424.135	31.6325	858.622	783.044	804.406	901.204	500.669	461.219	508.915	453.744	649.845	625.629	667.098	657.999	562.698	586.161	593.956	560.741	469.092	475.618	513.454	487.159	421.066	439.977	523.846	515.085
32.7148	814.984	818.51	821.226	829.12	447.033	447.752	459.007	480.515	785.405	784.651	793.68	821.783	661.764	660.316	677.133	674.042	527.098	522.792	531.439	541.933	448.987	421.466	430.078	423.147	31.6719	860.149	781.878	804.025	900.831	500.201	461.219	509.265	453.66	649.808	625.47	666.611	657.54	563	586.531	593.311	560.599	469.033	475.256	513.452	486.804	420.447	439.724	523.449	514.67
32.7577	813.804	818.186	822.433	828.195	447.528	448.706	459.027	480.326	784.713	784.244	793.421	822.779	661.351	659.514	676.937	673.559	527.368	522.864	530.905	541.236	448.616	421.844	429.852	422.73	31.7114	859.073	782.474	804.263	901.74	500.519	461.014	509.388	453.644	649.542	625.563	666.717	657.774	562.664	586.306	593.446	560.042	468.478	474.853	513.128	486.435	420.02	439.303	523.326	514.118
32.8007	813.527	817.979	820.316	827.42	447.171	447.853	459.586	480.653	785.134	784.081	792.353	821.645	660.813	659.833	676.19	672.991	526.278	522.213	530.734	541.075	447.489	421.396	430.45	423.025	31.7508	860.111	781.437	804.292	901.338	500.382	460.764	508.742	453.806	648.976	625.444	666.216	657.888	561.944	586.203	593.435	559.841	467.767	474.729	512.92	486.957	419.676	438.921	523.182	513.771
32.8436	812.587	817.099	820.818	827.087	447.492	448.798	458.157	479.415	783.934	783.516	792.285	822.311	661.132	658.548	674.917	673.162	527.378	521.959	530.593	540.507	447.776	420.59	429.952	422.369	31.7902	860.386	781.067	803.848	900.879	500.041	460.638	508.362	454.144	648.71	625.371	665.78	657.836	561.817	586.387	593.023	559.786	467.785	474.517	512.409	486.826	419.477	438.61	522.658	513.459
32.8866	812.822	817.21	818.967	825.88	446.59	447.62	458.935	480.403	783.868	783.379	791.274	821.307	660.638	658.477	675.473	672.332	525.895	521.694	530.45	539.814	446.147	420.368	428.656	422.016	31.8297	859.789	781.694	804.212	900.831	499.888	461.089	508.794	454.409	648.928	625.336	665.901	657.698	562.015	586.185	593.653	559.909	467.765	474.108	512.147	486.425	419.389	438.533	522.366	513.337
32.9296	811.415	815.543	819.53	826.622	447.509	448.705	459.06	481.096	783.492	782.388	792.18	821.338	660.334	657.918	674.554	672.867	526.688	521.207	529.956	540.749	446.859	420.108	428.625	421.826	31.8691	861.607	780.639	805.001	900.209	499.794	461.549	509.229	454.463	648.875	625.088	665.573	657.296	562.129	586.035	593.911	560.065	467.763	473.736	511.94	486.284	419.539	438.448	522.333	513.043
32.9725	811.209	815.653	818.283	825.727	446.63	447.596	458.351	480.849	783.646	782.379	791.163	819.965	659.221	657.995	673.913	671.513	526.274	521.717	530.035	539.433	445.96	420.026	428.486	421.209	31.9085	858.966	781.925	803.665	900.704	500.764	461.45	509.174	454.331	648.796	625.282	665.473	657.171	562.23	586.12	593.095	559.897	467.727	473.878	511.526	486.188	419.457	437.794	522.008	512.711
33.0155	810.448	815.269	819.205	825.79	446.972	448.457	457.974	480.385	782.494	781.658	790.7	819.759	659.302	657.213	674.013	670.662	525.765	520.623	529.387	538.287	446.551	418.91	427.723	420.576	31.9479	860.06	781.162	803.378	900.845	500.079	461.141	508.781	454.3	649.052	625.297	665.444	657.46	561.933	585.992	592.99	559.726	466.961	474.017	511.79	485.908	419.072	437.661	522.02	512.449
33.0584	810.367	814.334	817.628	824.647	446.674	447.419	458.649	480.01	782.094	780.898	791.189	818.5	659.426	656.477	673.959	671.151	524.685	520.594	529.774	538.62	444.651	418.737	427.024	420.011	31.9874	859.457	780.901	802.942	900.585	500.356	460.863	508.788	453.865	648.96	625.054	665.631	657.273	561.9	585.822	592.921	559.189	466.93	473.839	511.094	485.427	418.894	437.378	521.463	512.578
33.1014	808.889	812.875	817.299	824.012	447.194	448.603	458.64	480.099	781.671	782.321	790.09	819.461	658.631	656.325	673.332	670.653	524.643	519.87	529.126	538.059	445.19	418.639	426.474	419.881	32.0268	860.59	780.064	803.111	899.966	500.209	461.189	508.459	453.925	649.073	624.821	665.129	657.138	561.655	585.666	592.761	559.37	467.063	473.53	510.937	485.65	418.489	437.174	521.193	512.472
33.1443	809.166	813.499	815.025	823.277	446.446	447.434	458.834	480.278	781.399	781.603	789.854	819.026	658.079	656.476	672.894	670.035	524.893	520.359	528.683	537.681	444.408	417.772	426.329	419.369	32.0662	858.424	781.037	802.376	900.144	500.428	460.984	508.486	454.081	647.805	625.097	664.858	656.83	561.593	585.336	593.29	559.643	466.662	473.448	511.14	485.524	418.48	436.914	520.59	512.314
33.1873	807.529	812.733	816.153	823.071	448.051	448.518	458.354	480.148	781.006	780.972	789.897	819.277	657.383	655.634	671.826	669.93	525.303	519.805	527.172	538.613	444.403	417.765	425.857	419.383	32.1057	859.334	778.949	802.846	899.247	499.773	461.093	507.86	454.604	647.424	623.977	664.687	656.734	561.608	585.355	593.346	559.145	466.283	472.987	510.607	484.413	417.657	436.516	520.423	511.837
33.2302	807.897	812.669	815.528	822.664	447.048	447.722	458.275	480.43	781.304	780.31	789.227	818.027	656.746	655.281	671.809	669.864	523.83	519.647	527.452	538.085	442.807	417.463	426.173	419.197	32.1451	859.115	780.567	802.924	900.447	500.352	461.272	508.896	454.427	648.173	624.223	665.374	656.941	561.567	585.334	593.004	558.847	465.872	473.274	510.104	484.707	417.731	436.805	520.698	511.55
33.2732	806.34	811.267	816.984	822.418	447.039	448.211	458.273	481.21	780.269	780.469	788.645	818.754	656.465	655.237	671.761	669.26	524.322	519.368	526.798	537.748	443.635	416.73	425.388	418.635	32.1845	860.393	779.565	803.614	898.95	499.317	461.326	508.271	454.498	648.018	624.141	665.046	657.037	560.722	585.556	592.363	558.916	465.92	473.447	509.893	484.423	417.622	436.313	519.933	511.176
33.3162	806.806	811.828	814.874	821.692	446.608	447.528	458.26	480.883	778.857	779.64	788.126	817.472	656.167	655.257	670.701	668.804	523.102	519.081	526.798	536.406	442.893	417.38	424.617	417.753	32.224	858.772	780.076	802.768	899.423	500.903	461.084	508.961	454.904	648.118	624.392	664.817	656.008	561.663	585.188	592.951	558.899	465.987	472.963	509.605	483.965	417.686	435.946	519.209	511.598
33.3591	804.266	810.165	814.3	821.621	446.508	448.406	458.13	480.972	778.46	779.302	787.437	817.122	655.856	654.53	669.996	668.841	523.468	518.795	526.67	536.66	443.197	416.251	424.342	417.491	32.2634	859.683	779.18	802.971	898.776	500.14	460.847	508.149	454.28	648.557	624.558	664.718	656.336	561.691	585.108	592.372	558.459	466.063	472.869	509.233	483.953	417.142	435.723	519.663	510.344
33.4021	805.365	810.791	812.98	820.612	445.995	447.636	458.173	480.984	779.035	778.131	786.958	816.821	656.148	653.717	670.008	668.306	522.219	517.964	526.706	536.305	441.634	416.102	423.468	417.343	32.3028	858.349	779.744	802.229	899.28	500.845	461.19	509.438	454.917	647.333	623.954	664.566	656.265	561.29	585.493	591.959	558.604	465.999	472.56	509.338	484.225	417.093	434.948	518.96	509.917
33.445	804.029	809.532	813.73	819.891	447.011	448.205	458.18	480.118	778.501	776.611	787.01	816.351	655.678	652.965	669.498	668.173	522.712	517.791	525.725	535.844	441.568	415.419	423.697	416.804	32.3423	859.621	778.644	802.783	897.38	500.251	461.109	509.122	454.841	647.092	623.735	664.455	656.244	560.384	585.178	591.831	558.612	465.865	472.417	509.24	482.98	416.491	435.337	518.922	510.61
33.488	804.31	809.536	811.903	818.591	446.635	447.437	458.803	480.588	778.406	777.386	786.358	815.895	655.188	652.799	668.826	667.298	521.732	517.774	526.168	535.726	441.097	414.837	422.202	416.66	32.3817	858.657	779.357	801.735	899.423	502.098	461.621	508.91	454.671	646.935	624.094	664.205	655.343	561.255	584.849	592.361	557.79	465.551	472.1	508.955	483.567	416.086	434.515	518.628	510.654
33.5309	803.317	808.326	812.024	819.226	447.297	447.699	458.368	480.324	777.55	776.749	786.989	816.093	654.295	652.809	668.133	667.354	521.624	517.274	525.081	535.051	441.135	414.797	422.593	416.273	32.4211	860.116	778.43	801.61	898.391	501.077	461.501	508.148	454.604	647.005	623.626	663.745	656.556	560.648	584.851	592.071	557.991	464.843	471.65	508.471	483.141	415.528	435.495	518.977	509.015
33.5739	803.586	808.243	810.802	818.175	446.136	447.265	458.549	480.236	777.78	775.78	785.97	815.076	653.857	652.367	668.292	667.633	520.638	516.725	524.785	534.619	440.791	414.435	422.377	415.517	32.4606	858.148	779.217	802.063	899.15	501.536	461.038	508.626	454.912	647.175	623.838	663.78	655.644	561.104	584.315	592.32	557.844	464.623	472.319	508.459	483.606	416.181	435.128	518.966	508.924
33.6168	802.327	806.739	811.785	818.393	446.734	447.789	457.813	480.008	776.866	775.708	785.091	815.133	652.798	652.519	667.034	666.708	520.2	516.742	524.314	535.064	440.608	413.889	422.085	414.782	32.5	859.502	778.637	801.639	898.548	500.356	460.972	508.222	455.251	646.792	623.292	663.286	655.844	560.463	585.204	591.914	557.844	464.273	471.76	508.521	482.919	415.845	434.316	517.552	508.338
33.6598	802.81	806.58	810.359	817.371	445.985	447.131	457.706	479.892	777.207	775.71	784.544	814.108	653.574	651.506	666.578	665.188	520.65	516.605	524.545	534.064	439.448	413.662	421.943	414.904	32.5394	857.805	778.94	801.829	899.015	502.053	461.117	508.982	454.986	646.702	623.921	663.839	655.209	560.864	585.153	592.311	557.867	464.785	471.369	508.36	483.491	415.459	434.635	517.861	508.352
33.7027	802.284	806.033	810.265	817.063	447.11	447.545	458.441	479.848	776.631	774.527	785.206	814.864	653.079	650.945	666.711	665.046	520.328	515.77	523.513	533.954	439.552	413.115	421.472	414.494	32.5789	858.9	777.976	802.203	897.79	501.363	461.523	508.221	455.239	647.356	623	662.951	655.545	559.807	585.033	591.496	557.022	464.288	470.86	508.037	482.124	415.776	434.239	517.534	508.32
33.7457	802.144	806.896	808.712	816.059	446.282	446.741	458.802	479.885	776.632	774.9	784.753	813.645	652.557	650.419	667.233	664.897	519.601	515.476	524.342	533.423	438.331	412.411	420.629	414.178	32.6183	857.441	779.025	802.096	898.043	502.497	461.655	509.022	454.679	646.32	623.346	663.483	654.557	560.636	584.678	591.818	557.019	464.138	471.236	507.273	482.355	415.432	433.803	517.199	507.639
33.7887	799.884	805.152	810.543	815.701	446.873	447.238	458.468	480.001	775.966	774.422	784.688	813.157	652.744	650.219	666.151	664.901	519.905	514.801	523.91	533.32	438.045	412.225	420.588	413.562	32.6577	859.241	777.922	802.023	897.181	501.753	461.2	508.6	454.58	646.382	622.556	663.54	655.103	559.675	584.695	591.71	557.204	463.476	470.187	508.307	482.429	415.411	433.754	517.493	507.409
33.8316	800.893	805.398	807.853	814.801	446.387	447.413	457.954	479.488	775.576	774.161	784.046	812.3	651.721	649.516	665.295	664.408	520.063	514.333	523.313	532.354	437.487	411.876	420.272	413.776	32.6972	856.876	778.352	801.706	896.837	503.032	461.399	508.819	455.091	646.396	622.939	663	654.269	560.13	584.273	592.581	557.346	463.276	469.828	508.163	482.446	415.008	433.755	517.513	507.051
33.8746	800.747	804.604	808.385	815.332	446.129	448.259	458.581	479.857	776.027	774.033	783.181	811.755	651.762	648.969	665.111	664.011	519.667	514.752	523.12	532.256	437.127	411.617	419.609	413.536	32.7366	858.624	778.033	801.784	896.291	501.826	460.749	508.113	454.995	646.232	622.534	662.719	655.446	559.037	584.026	591.979	556.976	463.169	470.137	507.928	482.014	414.319	433.66	516.418	506.532
33.9175	800.624	804.47	806.738	814.329	445.346	447.575	458.427	479.752	775.276	773.901	782.786	811.292	651.671	649.285	665.075	663.993	518.877	514.826	522.775	532.443	437.059	411.277	419.363	413.34	32.776	856.862	778.823	802.013	897.655	503.585	461.59	508.913	454.869	646.381	622.866	662.777	654.36	560.442	585.01	591.797	557.102	463.055	470.217	506.871	481.364	414.687	433.806	515.485	506.525
33.9605	798.723	802.591	806.585	814.209	445.941	447.42	458.338	479.762	775.123	773.57	782.686	811.768	651.327	649.187	664.416	663.316	519.09	514.621	522.457	532.373	436.85	410.567	419.031	412.749	32.8155	857.974	778.16	801.607	896.844	502.163	461.357	508.364	454.932	646.843	622.571	662.034	654.77	559.316	584.291	591.74	555.796	463.504	469.97	507.742	481.651	414.457	432.546	516.215	505.916
34.0034	799.015	802.553	805.256	813.048	445.975	447.194	458.382	480.009	775.117	772.999	782.182	811.286	650.604	648.088	664.404	662.716	518.853	514.075	522.097	531.87	436.349	410.772	419.022	412.096	32.8549	855.964	777.95	800.691	896.954	502.478	462.459	509.702	456.11	645.218	623.151	662.156	654.084	559.593	583.623	592.134	557.232	461.788	470.659	506.453	482.2	414.565	431.642	515.379	506.128
34.0464	798.379	801.761	804.955	812.112	446.209	447.193	458.229	479.7	774.646	772.383	781.866	810.508	649.893	647.399	664.356	661.98	518.271	513.222	521.919	531.189	436.262	410.261	418.279	411.675	32.8943	857.548	776.417	800.899	896.176	501.462	461.982	509.135	456.139	646.245	622.404	662.533	654.595	558.962	584.015	591.447	556.473	462.211	469.135	506.222	481.308	413.544	432.456	515.08	506.309
34.0893	798.078	800.877	804.359	810.933	446.013	447.07	458.054	479.459	774.251	772.352	781.681	809.947	649.798	647.523	664.171	661.299	518.036	512.936	521.833	530.791	435.515	409.464	417.705	411.098	32.9338	856.094	778.714	800.456	897.19	503.196	461.419	509.315	455.681	645.501	623.451	662.553	653.858	560.589	583.5	591.133	556.617	462.797	469.64	506.629	481.347	414.112	431.998	515.181	505.39
34.1323	796.32	800.532	804.521	810.483	446.065	447.496	457.529	479.765	773.925	771.974	780.693	809.176	649.861	647.522	663.466	661.107	517.717	513.206	521.116	530.466	435.09	409.571	417.614	411.095	32.9732	857.531	778.527	800.789	896.059	502.335	461.481	508.72	455.838	646.636	622.761	662.146	654.259	559.911	583.678	591.411	556.017	462.906	469.781	507.111	481.126	413.825	431.071	514.781	505.809
34.1753	797.403	800.595	803.383	809.58	446.452	447.798	457.623	479.589	773.376	771.95	780.532	808.653	649.286	646.703	662.604	660.96	517.65	512.779	520.775	529.994	435.352	409.264	417.31	411.394	33.0126	855.311	777.763	800.739	895.926	503.839	462.407	509.777	455.836	646.055	622.581	662.338	652.938	560.074	583.524	591.589	556.746	462.755	469.565	506.138	480.666	413.783	431.594	514.918	505.69
34.2182	797.086	799.545	802.855	809.068	446.35	447.755	457.741	479.753	772.896	771.644	780.207	808.289	648.682	646.081	662.189	660.939	517.262	511.992	520.571	529.956	434.654	408.782	417.486	410.607	33.0521	856.606	777.285	800.985	895.615	502.714	462.374	509.012	456.075	645.867	622.095	662.114	654.086	558.458	584.073	591.475	556.968	461.631	468.627	506.508	480.771	412.625	431.219	514.851	504.928
34.2612	795.906	798.981	802.438	808.703	445.95	448.025	457.611	480.211	772.251	770.911	780.088	807.719	648.479	646.191	661.725	660.612	516.368	511.967	520.002	529.977	434.094	408.413	417.127	409.804	33.0915	855.525	777.759	801.263	897.039	503.931	462.44	509.53	455.639	644.85	621.851	661.737	652.942	559.177	583.522	591.176	556.35	461.793	468.932	505.651	480.445	413.084	431.371	514.436	505.281
34.3041	795.654	799.15	800.925	807.645	445.625	448.213	457.656	480.113	771.73	770.96	779.856	807.795	648.01	646.173	661.235	660.164	516.153	512.047	519.465	529.78	434.26	408.266	416.541	409.571	33.1309	857.438	777.037	801.437	896.205	502.872	462.659	508.313	456.049	644.979	621.122	661.826	653.923	558.221	583.327	591.006	555.907	461.454	468.569	505.303	479.702	412.362	431.059	514.448	504.58
34.3471	795.088	798.054	801.849	807.706	445.975	447.955	457.77	479.653	771.419	770.895	778.523	807.969	647.549	645.614	660.867	660.004	516.292	511.148	519.026	529.639	434.172	408.199	416.548	408.991	33.1703	854.454	777.952	800.021	896.725	503.21	463.121	509.65	456.411	644.244	622.562	662.191	652.844	559.57	583.624	590.665	556.378	461.581	468.055	506.144	480.178	412.083	430.676	513.73	504.348
34.39	795.248	797.823	800.837	806.825	445.984	447.264	458.236	479.391	770.649	770.463	778.732	807.217	647.305	644.796	660.935	659.438	515.648	510.717	518.665	529.032	433.333	408.088	416.068	408.425	33.2098	856.027	776.722	799.624	895.581	502.382	462.291	508.962	456.865	645.11	621.852	661.898	654.289	558.525	583.612	590.165	556.045	461.061	468.535	505.822	479.293	411.909	430.808	513.683	503.876
34.433	794.134	797.243	800.498	806.77	446.398	447.604	458.269	479.251	770.28	770.038	778.38	807.438	646.589	644.613	660.292	658.958	515.135	510.956	518.503	528.632	433.064	407.649	415.471	408.27	33.2492	854.804	778.015	800.878	896.416	503.308	463.046	509.774	455.995	644.861	622.109	661.668	654.649	559.171	583.631	590.808	555.457	461.345	468.576	505.289	479.692	411.72	429.973	513.482	503.864
34.4759	794.34	797.181	799.313	805.753	446.161	446.928	458.639	479.438	770.064	769.717	778.048	806.257	645.994	644.39	659.824	658.723	514.469	510.227	518.624	528.075	432.404	406.79	415.082	408.335	33.2886	856.201	776.564	800.577	894.613	502.422	462.774	509.59	456.068	645.026	622.192	662.014	654.392	558.148	583.425	590.718	555.815	461.119	467.896	505.01	479.553	411.542	429.462	513.354	503.593
34.5189	793.385	796.185	800.279	806.184	446.328	447.294	458.198	479.47	769.457	768.961	777.604	805.931	646.016	644.112	659.509	658.242	514.41	510.135	517.866	527.737	432.05	406.777	414.75	408.124	33.3281	854.679	777.58	800.294	895.913	504.158	462.002	510.149	456.477	644.229	622.569	662.851	653.314	559.012	583.146	590.718	555.186	461.32	468.092	504.388	479.631	412.211	429.786	512.525	503.814
34.5619	793.476	796.24	798.767	805.898	446.054	446.922	458.093	479.646	768.674	768.764	777.026	805.089	645.613	643.87	659.265	658.189	514.437	509.917	517.5	528.041	431.877	407.083	414.182	407.778	33.3675	856.15	777.101	800.305	895.24	503.122	462.616	509.796	456.872	644.795	621.273	661.994	654.018	557.756	582.951	590.598	555.279	460.897	467.935	504.438	478.681	410.907	429.509	512.348	503.246
34.6048	792.256	794.696	799.064	804.922	445.981	447.37	458.076	479.922	768.366	769.21	776.543	805.027	644.965	643.192	658.666	657.303	514.034	509.291	517.104	527.956	431.31	406.326	413.673	407.392	33.4069	853.819	776.786	799.275	895.472	504.167	462.586	509.958	456.373	643.762	621.803	662.03	653.362	558.744	583.382	590.662	555.441	460.863	467.599	504.595	479.045	411.323	429.051	511.608	503.069
34.6478	792.04	795.311	797.552	804.046	445.539	447.382	458.087	479.89	767.663	768.882	776.139	804.338	645.088	643.264	658.304	656.831	513.151	509.063	517.392	527.353	430.633	405.986	413.928	407.486	33.4464	855.129	775.369	800.236	894.644	503.568	462.882	509.356	456.702	644.04	621.352	661.403	653.879	557.628	582.737	589.553	555.776	460.773	467.409	504.859	478.027	409.853	428.865	512.402	503.004
34.6907	790.325	794.099	797.972	804.405	445.798	447.493	458.229	479.682	767.433	768.123	775.729	804.142	644.693	642.783	657.748	656.78	513.116	509.003	516.202	526.909	430.804	405.496	413.447	406.854	33.4858	853.704	776.522	798.876	895.286	504.771	462.99	510.491	456.734	645.154	622.247	660.778	653.291	557.755	582.402	589.888	555.148	460.556	466.592	504.279	478.853	410.608	428.869	511.857	503.359
34.7337	790.26	793.736	796.781	803.471	445.189	446.8	458.885	479.57	767.804	767.774	775.914	803.718	644.322	642.35	658.01	656.145	513.068	509.281	516.218	526.274	430.026	405.249	412.913	406.552	33.5252	855.19	776.331	799.648	894.103	503.515	462.849	509.177	456.249	643.961	621.135	661.457	653.725	557.574	582.325	589.1	554.742	459.987	466.605	504.061	478.078	410.19	428.63	511.444	502.825
34.7766	790.649	794.123	797.264	803.546	445.846	447.42	458.215	479.851	766.86	767.048	775.639	804.646	644.467	641.368	657.447	656.045	513.301	508.718	516.247	526.445	430.117	404.8	412.901	406.03	33.5647	853.572	775.843	798.997	895.322	504.743	462.82	510.241	456.273	643.575	621.122	660.554	654.082	558.813	583.484	589.202	555.612	459.558	466.991	503.491	478.524	409.746	429.186	510.97	502.396
34.8196	790.962	792.91	795.31	802.275	445.685	446.721	458.102	480.216	766.903	766.056	774.619	803.448	644.621	640.701	657.075	655.21	513.015	508.497	516.463	525.498	429.196	403.82	412.766	405.742	33.6041	854.912	775.093	799.842	894.144	503.476	463.236	509.829	456.472	643.877	621.6	660.796	654.249	557.626	582.728	588.979	555.996	460.077	466.374	504.592	478.084	409.95	429.594	510.478	502.199
34.8625	788.815	792.755	796.056	801.885	446.561	447.292	458.197	480.032	766.071	765.625	774.607	802.928	644.037	640.886	656.834	654.591	512.707	507.495	515.814	525.686	429.143	403.574	412.287	405.36	33.6435	853.873	775.733	799.499	895.053	505.103	463.353	510.669	457.599	644.138	621.383	660.869	653.742	558.454	582.717	589.337	555.064	460.007	467.005	503.951	478.462	409.816	428.889	510.861	502.134
34.9055	788.897	792.478	794.371	801.557	445.99	446.826	458.605	479.882	766.111	765.3	774.905	802.843	643.029	640.903	656.591	654.56	512.236	506.88	515.909	525.484	428.766	403.641	412.36	405.233	33.683	855.34	775.374	799.326	894.285	503.844	462.657	510.184	457.385	644.147	621.314	660.813	653.684	557.568	582.719	588.944	555.629	460.112	466.267	504.043	478.184	409.756	428.467	510.349	502.168
34.9485	788.168	790.759	795.723	801.151	446.074	447.126	458.25	480.225	765.381	766.318	773.947	802.097	642.805	640.38	655.601	654.769	512.533	506.697	514.871	525.968	428.743	403.09	411.764	404.6	33.7224	854.495	775.416	799.64	894.498	504.801	463.533	510.778	457.315	644.059	621.171	660.755	653.284	557.656	582.134	589.358	555.459	460.325	465.852	503.839	478.003	409.46	428.297	510.164	501.701
34.9914	788.41	791.487	794.632	800.14	445.135	447.192	458.877	480.104	764.829	766.113	774.331	801.68	642.466	639.024	654.679	653.363	511.977	507.224	514.908	525.176	427.634	403.078	412.143	404.865	33.7618	855.396	775.359	799.071	893.898	504.105	463.429	510.498	457.567	644.156	620.847	661.122	653.964	557.379	582.013	589.452	555.458	460.123	466.419	503.409	477.751	409.28	428.376	510.003	501.688
35.0344	786.73	790.481	794.724	800.435	445.601	447.044	457.823	480.072	764.841	765.649	773.07	801.526	641.437	638.896	654.887	653.667	511.419	507.28	513.971	524.501	427.598	401.998	411.505	403.809	33.8013	853.65	776.262	798.481	895.224	505.274	463.735	510.957	458.005	643.873	621.113	660.858	653.36	557.721	582.351	588.905	555.116	460.299	466.586	503.004	477.577	409.57	428.34	510.403	501.473
35.0773	787.745	790.435	791.945	800.089	445.624	446.254	457.815	479.966	764.041	764.618	773.376	800.585	641.779	638.612	654.275	653.638	511.449	506.499	514.165	524.011	426.936	402.231	410.3	403.525	33.8407	855.055	775.334	798.717	894.111	504.535	464.026	510.484	457.783	644.765	621.334	660.68	653.406	556.903	582.183	588.806	555.137	460.175	466.052	503.367	477.686	408.803	428.139	509.62	501.504
35.1203	784.794	789.15	792.914	799.697	446.346	447.64	458.234	479.494	764.909	763.795	773.628	800.985	641.31	638.52	654.001	653.081	511.366	505.413	513.938	523.928	427.133	401.409	410.448	403.725	33.8801	853.741	776.039	798.899	895.115	505.554	464.195	510.696	457.793	643.968	621.715	660.91	652.825	557.063	581.847	588.844	555.125	459.724	466.358	503.413	477.429	408.939	427.598	509.58	500.92
35.1632	785.904	788.529	791.311	798.928	446.331	446.785	458.779	479.532	764.017	764.05	772.872	799.835	641.229	638.237	653.983	653	510.901	505.476	513.901	523.813	427.014	402.288	410.685	403.462	33.9196	854.913	775.576	798.971	894.014	504.772	463.73	510.246	457.904	643.656	621.674	660.94	652.291	556.708	581.547	588.516	554.559	459.513	465.986	503.101	477.33	408.562	427.424	509.588	499.969
35.2062	785.125	787.807	792.214	798.345	445.854	447.335	458.354	479.406	763.624	763.659	772.517	800.195	640.982	637.673	653.264	652.161	511.044	505.428	512.868	523.318	426.796	400.978	410.355	402.821	33.959	853.042	775.141	798.309	894.215	505.632	463.723	510.681	457.698	644.069	621.652	660.985	652.669	556.635	581.846	588.749	554.769	458.989	465.666	502.642	477.366	408.222	427.353	509.227	499.812
35.2491	785.361	787.561	790.471	797.432	445.39	446.942	458.392	479.409	763.754	762.348	771.558	799.767	640.745	637.561	652.961	651.367	509.881	504.891	513.106	522.07	425.915	401.141	409.68	402.737	33.9984	853.94	774.559	797.846	893.559	505.046	464.145	510.837	457.892	644.302	621.099	660.694	652.416	556.862	582.185	588.534	554.714	458.877	465.57	502.761	476.984	407.976	426.948	509.155	500.22
35.2921	784.058	787.082	790.706	797.785	445.966	447.613	458.27	479.429	762.702	763.474	770.924	800.308	639.739	637.26	652.019	651.929	510.637	505.123	512.889	522.556	425.701	400.667	408.912	402.404	34.0379	853.68	776.234	798.263	894.231	505.197	464.565	510.985	458.261	644.103	621.396	660.258	652.664	556.764	582.27	588.494	554.505	458.805	465.586	502.414	476.952	408.098	426.646	508.688	499.973
35.3351	784.695	787.104	788.994	797.069	445.31	446.888	458.477	479.434	762.7	763.449	770.16	799.706	639.066	637.016	651.464	651.143	509.576	504.939	513.035	523.008	424.952	400.899	409.359	402.916	34.0773	855.06	775.69	798.447	894.096	505.011	464.649	511.215	458.572	643.753	621.492	660.519	653.133	556.777	581.905	588.594	554.842	458.545	465.546	502.484	476.875	408.248	426.745	508.415	499.481
35.378	783.271	786.374	789.123	796.892	445.887	447.372	458.369	479.925	762.193	762.659	769.982	799.042	639.125	637.498	651.595	650.207	510.169	504.195	512.548	522.514	424.927	400.604	408.492	402.207	34.1167	854.933	775.074	798.349	894.032	505.423	464.305	511.356	458.207	643.688	621.24	660.822	652.817	556.668	581.57	588.506	554.839	458.915	465.371	502.41	476.834	407.741	426.842	508.275	499.392
35.421	784.258	787.048	788.112	796.441	445.695	447.094	458.285	479.972	762.471	762.163	769.329	798.053	638.465	636.673	651.761	650.119	508.803	504.435	512.414	521.203	424.432	400.031	408.926	401.808	34.1562	854.782	774.97	797.815	893.884	505.759	464.098	511.085	457.906	643.971	621.053	660.308	652.572	556.222	581.521	588.475	554.17	458.565	465.067	502.033	476.558	407.172	426.669	508.206	499.182
35.4639	782.317	785.31	788.336	795.73	446.676	447.391	458.286	479.274	761.151	761.724	769.476	798.383	638.177	636.233	651.233	650.504	509.328	503.596	511.63	522.224	424.457	399.581	408.641	401.189	34.1956	854.477	775.691	798.003	894.358	505.981	464.306	511.385	458.219	643.29	621.348	660.027	652.542	556.597	581.405	588.63	554.014	458.109	464.711	502.197	476.34	406.951	426.266	507.947	499.015
35.5069	782.68	784.94	786.812	795.535	445.97	447.144	458.737	479.849	761.065	761.828	769.208	797.239	637.95	635.891	650.729	649.566	508.445	503.7	511.699	521.007	423.495	399.037	408.1	401.482	34.235	854.638	775.288	798.013	893.749	505.744	464.107	511.284	458.418	642.765	621.5	660.051	652.647	556.98	581.173	588.452	554.174	458.217	464.46	501.852	476.367	406.794	426.186	507.256	499.018
35.5498	782.274	783.714	787.897	795.235	445.938	447.752	458.257	480.41	761.155	761.253	769.139	796.748	637.969	635.532	650.067	649.443	508.335	502.471	511.048	520.829	423.498	398.341	407.734	400.911	34.2744	854.743	774.778	797.708	893.491	505.309	464.196	510.851	458.517	642.902	621.378	660.192	652.577	556.479	580.836	587.844	553.891	457.648	464.56	501.581	475.655	406.532	426.267	506.915	498.518
35.5928	782.499	783.533	786.959	794.056	445.6	447.5	458.495	480.305	760.417	761.281	768.814	795.776	637.575	635.763	650.453	648.717	507.204	502.874	510.977	519.531	423.087	399.017	407.138	400.685	34.3139	853.919	774.827	797.539	894.35	505.751	464.937	510.812	458.636	642.84	621.061	660.065	652.175	556.344	580.855	587.522	553.627	457.38	464.49	501.406	475.658	406.274	425.944	506.679	498.04
35.6357	780.635	783.089	787.189	793.94	445.898	447.629	458.266	479.426	760.317	760.85	768.276	796.538	636.864	634.668	649.723	648.456	507.516	502.945	509.813	520.06	423.338	398.27	407.128	399.919	34.3533	854.511	774.072	797.283	892.961	505.749	464.924	510.786	458.68	642.898	620.299	659.388	651.989	556.697	580.944	587.317	553.233	457.675	464.001	500.983	476.211	406.222	425.999	506.586	498.01
35.6787	781.693	783.324	785.451	793.302	445.793	447.312	458.802	480.122	759.601	760.963	768.237	794.812	636.047	635.138	649.823	648.468	506.601	503.637	510.378	520.032	421.767	398.894	406.784	399.821	34.3927	853.5	774.143	797.919	893.199	506.153	464.426	511.469	458.703	642.707	620.605	659.811	651.529	556.755	580.596	587.522	552.839	457.523	464.716	500.936	475.69	406.694	425.361	506.635	498.107
35.7216	779.588	781.794	786.548	792.565	446.112	447.576	458.069	479.829	759.682	760.258	767.878	795.202	636.467	634.367	649.348	647.556	506.445	502.473	509.628	520.008	422.229	397.93	406.296	399.799	34.4322	855.132	773.227	797.729	892.24	505.457	464.898	510.636	459.276	643.055	620.457	660.278	651.737	556.257	580.476	587.668	553.122	457.096	464.736	500.899	475.567	406.277	425.123	505.953	497.699
35.7646	780.301	781.799	784.923	792.661	446.262	447.245	458.254	480.139	759.432	759.769	767.365	794.376	635.845	633.096	649.072	647.479	506.57	502.582	510.212	519.548	421.68	397.935	406.638	399.08	34.4716	853.402	774.423	797.187	892.587	506.281	464.981	511.557	459.204	642.626	620.693	659.87	651.597	556.296	580.417	587.622	552.974	456.938	464.041	500.932	475.256	406.161	424.864	505.906	497.523
35.8076	778.782	781.475	785.359	793.043	445.978	447.779	459.141	480.593	759.148	759.479	767.003	794.362	635.426	633.348	648.892	646.48	506.788	501.751	509.047	518.92	421.655	397.113	406.323	399.052	34.511	853.166	773.287	796.075	892.114	506.038	464.36	511.076	459.108	642.963	619.835	659.372	650.817	555.48	580.652	587.677	552.521	456.91	463.499	500.672	475.03	405.319	423.976	505.768	497.422
35.8505	779.281	781.203	783.464	791.403	445.837	447.378	458.775	479.648	759.287	758.563	766.26	793.645	635.226	633.44	648.59	646.447	506.153	502.767	509.799	518.797	420.863	397.049	405.882	398.899	34.5505	853.218	773.238	797.066	892.046	506.489	463.957	511.826	459.512	642.864	619.691	659.5	651.076	555.494	580.615	587.125	552.434	456.952	463.226	500.63	474.61	404.695	424.275	505.309	497.353
35.8935	777.576	779.846	783.947	791.574	446.619	447.547	458.712	480.352	758.114	757.961	766.373	793.704	634.744	633.172	647.712	646.393	505.645	501.417	508.921	518.522	420.868	396.386	406.008	398.403	34.5899	855.379	772.779	797.481	891.289	505.778	463.95	511.757	459.676	643.046	619.494	659.893	651.64	556.352	580.203	587.282	552.298	456.705	463.492	500.719	474.54	405.075	424.27	504.728	496.781
35.9364	777.962	779.879	782.343	790.401	446.014	447.06	458.999	479.952	756.986	757.513	766.531	793.653	634.389	631.918	648.195	645.497	505.015	501.074	508.955	518.252	420.495	395.505	404.532	398.535	34.6293	853.293	773.638	796.511	892.736	506.812	465.06	511.743	459.296	642.743	620.941	659.613	652.177	555.742	579.357	587.038	552.214	457.031	463.47	500.361	474.883	404.694	424.407	505.116	496.717
35.9794	777.005	778.926	783.163	790.58	446.755	447.19	458.773	480.97	758.108	757.568	765.983	792.517	633.748	631.486	646.548	645.251	505.073	500.846	508.245	518.444	420.265	395.805	404.466	397.467	34.6688	854.884	772.336	796.995	891.296	505.811	464.306	511.169	460.197	642.83	620.114	659.492	651.475	555.706	579.62	586.931	552.862	456.965	463.182	500.346	474.901	404.494	423.892	504.777	496.412
36.0223	777.429	779.066	781.191	789.76	446.257	447.089	458.61	480.801	757.409	757.699	765.502	792.844	633.937	631.096	646.694	644.708	504.464	500.846	508.241	518.271	420.098	395.536	404.102	397.028	34.7082	853.01	774.137	796.257	892.832	506.644	465.427	512.401	460.503	641.923	620.681	659.738	651.626	555.494	580.111	587.349	553.232	456.601	463.172	499.801	474.41	404.851	423.334	504.697	496.646
36.0653	776.083	777.489	782.438	789.111	446.39	447.697	458.484	480.373	755.705	757.829	765.666	793.472	632.57	630.625	645.863	644.038	504.884	500.36	507.729	518.053	420.086	394.831	403.502	396.323	34.7476	853.082	772.928	797.115	891.64	506.1	465.853	511.818	460.153	642.457	619.996	659.534	650.763	554.757	580.025	586.308	552.35	456.482	463.041	500.012	474.669	404.649	423.06	504.071	496.307
36.1082	776.544	777.133	780.972	787.811	445.919	447.594	458.802	480.59	756.373	756.716	765.132	792.632	633.337	630.367	645.496	644.558	504.477	500.837	508.265	517.298	419.656	395.133	403.922	396.177	34.7871	853.201	773.924	796.336	892.17	507.375	465.37	512.026	459.518	642.947	620.095	660.066	650.92	555.679	579.92	585.915	552.295	456.918	463.05	499.282	474.974	404.581	422.861	503.717	496.247
36.1512	775.292	776.629	781.901	788.807	446.813	447.492	458.413	481.282	756.208	756.652	764.836	792.97	632.356	629.688	645.314	644.159	504.637	500.548	507.872	517.483	420.021	394.255	402.977	396.29	34.8265	854.452	772.921	796.778	891.451	506.433	465.856	511.558	460.054	642.873	619.679	659.188	652.343	555.727	579.742	586.873	551.835	456.971	462.837	499.71	473.659	403.793	422.975	503.373	495.971
36.1942	775.26	777.189	780.199	787.406	446.101	447.334	458.779	480.783	756.488	755.645	764.026	792.272	633.232	629.532	645.319	642.849	503.874	499.627	507.684	517.893	418.647	393.803	403.291	395.489	34.8659	852.555	773.266	796.965	891.949	507.672	466.076	512.317	460.496	642.815	620.68	659.765	650.933	555.738	579.241	586.618	551.557	456.038	462.894	499.881	473.839	403.392	422.996	503.087	496.028
36.2371	773.973	775.76	780.748	788.011	446.774	447.962	458.899	481.456	756.643	755.037	764.538	792.019	632.495	628.695	644.759	643.212	504.288	499.455	507.255	516.571	418.476	394.314	402.385	395.584	34.9054	853.915	772.507	796.534	891.336	506.688	466.235	511.732	460.91	643.144	620.533	659.454	651.272	555.476	579.389	586.488	552.029	456.756	462.439	499.741	473.982	403.825	422.443	503.782	495.711
36.2801	774.419	776.195	779.009	786.463	446.256	447.282	459.133	480.811	756.052	755.111	763.217	792.339	631.934	628.674	644.514	643.322	503.852	499.241	506.929	515.787	417.393	393.764	402.593	395.553	34.9448	852.789	773.498	795.982	892.088	507.94	465.808	512.248	460.531	642.657	620.976	659.822	651.027	555.31	579.941	586.15	552.049	456.177	462.608	499.126	473.38	403.709	422.091	502.845	495.148
36.323	772.373	775.558	780.396	786.611	447.089	448.43	459.015	481.004	755.625	754.203	761.96	791.927	631.354	628.355	644.255	642.832	503.073	498.817	505.727	515.699	417.937	393.563	402.042	395.107	34.9842	853.315	773.644	795.868	891.47	507.472	465.92	512.367	460.223	642.097	620.315	659.267	650.982	555.611	579.106	586.558	552.243	456.052	462.4	499.096	473.666	403.102	421.656	503.733	495.407
36.366	772.76	775.474	778.604	785.601	446.065	447.911	458.94	480.985	755.758	753.811	761.582	791.42	631.381	628.713	643.999	642.468	502.984	499.148	506.173	515.953	417.433	393.221	402.046	396.127	35.0237	852.487	773.228	796.723	892.286	507.758	465.943	512.517	460.164	641.213	619.851	659.435	651.228	555.684	578.749	586.343	552.25	455.952	462.836	499.071	473.929	402.834	420.77	503.123	494.211
36.4089	772.472	774.084	778.989	785.354	446.999	448.445	459.547	481.66	755.887	754.023	762.463	791.303	630.797	628.119	643.453	642.73	503.432	498.342	506.102	515.65	417.705	393.269	402.109	395.125	35.0631	853.836	772.795	796.971	891.682	507.525	466.671	512.17	460.945	640.96	619.021	658.81	652.065	554.623	578.827	586.237	552.112	456.248	461.906	498.965	473.754	402.335	421.157	503.059	494.922
36.4519	772.858	774.297	777.104	784.447	446.533	448.074	459.628	481.717	754.994	753.29	761.791	790.793	630.164	627.596	643.577	641.925	502.304	498.909	506.156	515.063	416.171	393.044	401.488	394.403	35.1025	852.88	773.032	796.18	892.316	508.015	466.345	513.108	461.239	642.422	620.564	659.465	650.604	554.919	578.787	585.992	551.583	455.932	462.646	498.693	473.39	402.91	421.318	502.491	494.584
36.4948	771.195	773.993	778.212	784.629	446.17	448.391	459.134	481.038	754.587	753.771	761.827	790.342	630.848	627	643.23	641.715	502.25	498.595	505.351	515.234	416.198	392.427	401.297	394.294	35.142	853.666	771.741	796.17	890.873	507.222	466.502	512.789	461.768	642.401	619.977	659.563	651.439	554.255	578.697	585.642	551.981	455.423	461.837	499.136	472.991	402.556	421.1	502.501	494.666
36.5378	771.552	773.199	776.348	783.98	446.508	448.096	459.621	480.63	753.679	753.233	761.261	790.482	630.378	626.981	643.157	641.167	502.674	497.899	505.247	514.545	415.78	392.473	401.135	393.935	35.1814	852.684	773.313	794.818	892.025	507.731	466.447	512.562	461.277	642.108	621.063	659.521	650.292	555.175	579.042	585.002	551.974	455.474	462.3	498.204	473.3	402.2	421.411	502.264	494.409
36.5808	770.504	772.007	776.682	783.742	447.526	448.399	459.146	481.083	753.301	753.249	761.177	789.665	629.864	626.95	642.657	640.997	502.631	497.827	504.613	514.26	415.835	392.337	400.89	393.32	35.2208	853.778	772.356	795.86	890.686	507.037	467.084	512.301	461.03	641.511	619.578	659.598	651.096	553.684	578.886	585.227	551.805	454.838	461.592	498.541	472.374	402.069	420.139	501.349	493.533
36.6237	770.556	772.377	775.129	783.108	447.144	447.764	459.188	480.39	753.166	753.051	760.849	789.126	629.47	627.103	642	640.886	501.842	497.957	504.925	513.894	415.297	392.19	399.931	393.547	35.2603	851.741	773.267	795.124	891.331	508.465	468.79	513.855	461.321	640.733	620.877	659.18	650.586	554.349	578.803	585.632	550.836	455.52	462.047	498.621	471.837	401.661	419.978	501.068	493.424
36.6667	769.909	771.518	775.464	782.829	447.333	448.501	459.146	480.992	753.728	752.364	760.278	788.698	628.939	625.966	641.503	640.275	501.866	497.506	504.71	513.361	415.11	391.561	399.568	392.814	35.2997	853.413	772.347	796.566	890.197	507.552	467.219	513.04	461.4	641.399	620.603	658.947	650.684	554.045	578.301	585.634	550.749	455.684	461.654	497.686	472.76	401.919	420.09	501.709	493.198
36.7096	769.892	771.293	773.878	781.813	447.244	448.074	459.162	480.869	753.04	752.162	759.839	787.923	628.499	625.551	641.642	639.674	501.199	496.847	504.408	513.028	414.846	391.045	399.411	392.69	35.3391	852.049	772.517	795.809	891.959	508.794	467.465	513.958	461.835	641.547	620.818	659.602	651.048	554.504	578.571	585.349	550.954	454.765	462.317	497.935	472.455	401.52	420.279	501.242	492.925
36.7526	768.205	770.618	774.615	781.481	447.464	448.272	459.367	480.99	752.905	751.954	759.893	788.647	628.272	625.222	641.184	639.364	501.315	496.631	504.018	512.911	414.54	391.132	399.32	392.381	35.3785	852.595	771.782	796.059	890.316	507.87	467.469	513.119	462.337	641.148	620.369	659.585	650.572	553.651	578.996	585.146	551.19	455.063	461.65	498.13	472.109	400.976	419.522	500.507	492.563
36.7955	768.404	770.327	773.147	780.738	447.092	448.471	459.49	480.608	752.948	751.997	759.346	788.289	627.952	624.388	640.687	639.133	500.692	496.626	504.124	512.601	414.146	390.379	399.298	391.998	35.418	852.996	772.534	796.243	890.81	509.008	467.951	513.97	461.894	641.137	620.579	658.654	650.383	553.807	577.878	584.533	550.725	454.469	461.055	497.645	472.455	401.045	419.879	500.875	492.454
36.8385	767.338	770.263	774.38	780.556	447.484	449.402	459.262	480.718	752.049	751.493	759.483	787.908	627.359	624.103	640.666	638.797	500.187	496.291	503.758	512.437	414.307	390.034	399.18	391.814	35.4574	852.559	771.789	796.004	889.899	508.32	467.486	513.522	461.561	641.745	620.58	658.275	650.345	553.389	578.255	584.914	549.988	453.974	461.25	498.037	473.088	400.754	419.716	500.832	491.93
36.8814	768.122	769.997	772.65	780.15	446.818	448.991	459.489	480.932	751.666	750.694	759.166	787.04	627.246	624.139	640.223	638.179	499.998	496.226	503.7	512.115	412.992	390.461	398.561	391.998	35.4968	851.353	773.087	795.097	891.118	508.996	467.872	514.236	461.787	641.362	621.835	659.048	650.529	554.248	577.179	584.999	549.993	454.832	461.037	497.304	472.34	400.587	419.108	501.142	491.305
36.9244	765.616	768.481	773.619	780.079	447.269	449.174	459.627	481.063	751.3	750.068	758.396	786.408	626.672	623.729	639.634	637.523	500.071	496.041	503.602	511.867	412.656	389.876	397.953	391.048	35.5363	851.877	772.518	795.599	889.981	508.544	466.91	513.819	462.508	641.443	620.775	658.419	650.584	553.549	578.158	584.976	549.96	454.395	461.281	497.802	472.301	400.368	418.567	500.421	492.645
36.9674	766.478	768.46	772.097	778.44	446.778	448.81	459.872	481.278	750.585	749.98	757.522	786.046	626.124	623.427	639.188	636.663	499.043	495.73	503.544	511.923	412.764	389.445	397.512	390.373	35.5757	850.828	772.379	795.635	890.667	509.372	467.674	514.478	461.904	640.948	620.773	659.164	649.481	553.394	577.691	584.368	549.876	454.614	461.339	497.503	472.812	400.422	418.66	500.119	491.772
37.0103	765.037	767.411	771.826	778.588	446.972	448.735	459.497	481.477	751.084	750.015	757.458	786.164	625.898	622.875	638.419	636.261	498.813	495.594	503.478	512.11	412.251	388.94	397.013	390.484	35.6151	851.366	771.548	796.337	889.447	508.732	467.155	514.594	462.438	641.31	620.699	658.912	649.841	553.576	578.002	584.844	550.027	454.288	461.808	497.433	472.176	400.072	419.339	500.094	491.434
37.0533	765.609	767.364	770.672	777.796	447.11	448.417	459.458	481.79	751.15	749.168	757.38	785.525	625.796	622.523	637.885	636.558	498.711	495.2	502.576	512.005	411.62	388.48	397.143	390.016	35.6546	850.26	772.283	795.387	891.096	509.71	468.198	514.613	462.188	640.988	621.511	658.819	649.773	553.794	577.847	584.575	549.931	453.61	460.873	497.285	471.833	399.732	419.197	500.333	491.044
37.0962	764.651	766.968	771.229	777.854	447.541	448.72	459.855	481.71	750.99	748.958	757.296	784.763	625.676	622.239	637.486	636.296	498.867	495.049	501.781	512.247	411.403	388.3	397.23	389.708	35.694	851.741	771.736	796.381	890.85	509.159	467.825	514.545	462.275	640.502	620.553	658.365	650.396	552.967	577.655	584.681	549.614	454.31	460.907	497.631	471.563	399.06	418.554	499.356	490.758
37.1392	765.12	766.561	770.963	777.512	447.443	449.134	459.759	481.234	750.141	749.065	757.52	784.822	625.62	621.354	637.467	635.789	498.95	495.265	501.758	512.116	411.579	388.131	396.675	389.412	35.7334	850.567	772.483	796.055	892.116	510.452	468.995	515.844	462.687	640.949	620.782	658.443	649.594	553.839	577.551	584.157	549.676	454.263	460.697	497.309	471.997	399.414	418.196	499.254	490.403
37.1821	764.762	766.165	770.654	777.157	447.299	449.696	459.658	481.148	748.852	748.945	756.784	784.79	625.25	620.987	637.555	635.679	498.37	495.248	501.517	511.72	411.733	387.773	396.258	389.196	35.7729	852.028	771.845	796.788	890.626	509.177	468.365	515.446	462.742	640.569	620.829	658.501	651.221	553.253	577.343	583.864	550.059	454.683	460.469	497.706	471.76	399.063	417.622	499.047	491.034
37.2251	763.328	765.56	769.518	776.709	447.433	449.356	460.365	481.333	748.985	748.852	755.726	784.249	624.762	621.323	637.323	635.233	497.944	494.711	501.479	511.622	411.038	387.198	396.031	389.16	35.8123	850.228	772.216	796.248	892.671	510.469	468.626	516.118	463.755	640.387	620.78	658.358	649.203	553.304	577.633	584.3	550.475	454.362	460.685	497.337	471.214	399.028	417.847	498.983	490.609
37.268	762.678	764.365	768.742	776.012	447.512	449.02	460.295	481.399	748.943	748.516	756.189	784.228	624.533	620.717	636.457	634.728	497.757	494.193	501.314	510.884	410.305	386.821	395.535	388.505	35.8517	851.567	771.567	796.367	891.213	509.749	468.315	515.1	463.559	641.558	620.698	657.747	650.516	553.135	577.318	583.342	550.357	453.617	460.513	496.729	470.965	399.018	418.005	499.38	490.016
37.311	762.8	764.046	768.628	775.48	447.294	449.092	460.032	481.703	748.782	747.885	756.337	784.064	624.334	620.068	635.806	634.315	497.622	494.005	501.149	510.451	410.031	386.653	395.306	388.114	35.8912	850.184	771.849	796.473	893.222	510.565	468.166	515.748	463.638	641.502	620.417	658.495	650.27	553.138	577.428	584.168	550.061	453.757	460.314	496.575	471.458	399.112	417.72	498.59	490.191
37.354	763.343	764.065	768.303	774.872	447.308	448.979	460.241	481.752	748.47	747.019	755.32	783.452	623.926	620.287	635.634	633.65	497.137	493.809	501.004	510.627	409.941	386.625	395.372	388.233	35.9306	851.434	771.138	796.23	890.849	509.349	468.431	515.263	464.082	641.076	620.158	657.976	650.488	552.662	577.107	583.666	548.804	453.747	460.421	497.104	470.83	397.957	417.086	498.468	489.066
37.3969	762.579	762.924	767.959	774.701	447.442	449.05	460.006	481.463	747.314	746.824	754.463	783.081	623.575	620.065	635.515	633.33	496.796	493.677	500.431	510.122	410.09	386.269	395.283	387.935	35.97	849.646	773.117	795.91	891.982	510.226	469.115	516.324	464.005	641.482	620.642	658.541	650.109	552.641	576.949	583.579	548.735	453.88	460.205	497.043	471.146	398.346	417.188	498.312	488.776
37.4399	763.09	762.457	766.579	774.149	446.938	448.565	460.239	481.343	747.188	746.764	754.031	782.52	623.55	619.043	635.693	633.246	497.035	493.129	500.698	509.826	409.306	385.918	394.887	387.462	36.0095	851.815	771.62	795.758	891.154	509.686	469.281	516.04	464.413	641.222	621.228	658.535	649.645	552.276	577.031	582.855	549.031	454.107	459.857	496.492	470.871	397.728	416.756	498.636	489.094
37.4828	761.516	762.41	766.963	773.47	447.316	449.038	460.495	481.283	747.221	745.801	753.892	782.774	622.888	618.675	634.81	632.991	497.57	492.911	500.16	509.753	408.79	385.745	394.431	386.992	36.0489	850.277	772.971	795.783	891.616	511.241	469.283	516.88	463.741	640.235	620.683	659.212	650.383	553.101	576.683	583.168	548.329	453.926	459.856	495.996	471.313	397.763	416.973	497.435	489.065
37.5258	761.515	761.916	765.352	772.401	447.193	449.086	460.469	481.494	747.11	745.511	753.879	783.332	622.468	619.146	633.847	632.43	497.68	493.396	499.645	508.894	408.279	385.15	394.187	386.783	36.0883	851.953	771.76	795.579	890.217	510.209	469.368	515.942	463.729	640.811	620.365	658.98	651.196	552.759	576.779	583.314	548.511	453.953	459.932	496.197	470.862	398.005	416.519	497.706	488.987
37.5687	760.953	761.642	765.539	772.646	447.585	449.213	460.685	481.929	747.233	746.304	753.197	783.042	622.496	618.878	633.785	631.954	497.596	493.076	499.428	509.123	408.36	384.525	393.898	386.008	36.1278	850.444	771.898	795.01	891.063	511.671	468.901	516.853	464.071	640.978	620.948	658.831	650.404	552.702	576.84	583.396	548.577	454.208	460.27	495.965	470.512	397.892	416.184	497.377	488.529
37.6117	762.044	761.505	764.337	771.454	447.491	449.141	461.047	481.975	746.766	745.915	752.833	781.77	621.96	618.258	633.997	631.537	496.789	493.088	499.259	509.289	408.285	384.768	393.586	386.362	36.1672	851.879	772.209	795.4	890.75	511.273	469.016	516.129	464.347	641.754	621.129	659.13	650.08	552.338	576.607	582.412	548.702	453.966	460.09	495.939	470.215	397.22	415.958	496.932	488.797
37.6546	760.333	760.626	765.236	772.572	447.812	450.281	460.367	482.417	745.153	745.278	753.281	781.27	621.294	617.826	633.327	631.534	496.717	492.624	499.257	508.514	408.093	384.395	393.277	385.882	36.2066	852.509	772.23	795.372	892.098	511.897	470.099	516.23	464.272	641.656	620.198	658.85	650.25	552.125	576.816	582.138	548.845	453.706	459.825	495.825	469.992	397.406	415.661	496.747	488.485
37.6976	760.887	760.36	763.328	771.43	447.073	450.141	460.22	482.412	744.756	745.367	752.95	781.085	620.904	617.123	633.089	631.376	496.271	492.938	498.968	507.686	407.444	384.59	393.448	385.824	36.2461	853.042	771.341	795.493	890.508	511.362	469.697	515.915	464.892	641.478	620.371	658.795	650.431	552.047	577.117	581.936	548.861	453.337	459.762	496.127	469.984	396.727	416.133	497.106	488.668
37.7405	758.363	759.149	764.234	770.843	447.716	450.249	460.281	481.468	745.95	745.703	752.202	780.695	620.052	617.299	632.934	630.928	496.516	492.135	498.345	507.73	407.06	384.121	393.366	385.005	36.2855	850.298	771.388	793.595	891.534	511.313	469.429	516.713	464.822	640.813	620.972	658.539	649.578	552.255	576.589	581.738	548.673	452.823	459.735	495.867	470.326	396.726	416.171	497.24	488.304
37.7835	757.673	758.956	763.585	769.917	447.656	449.384	460.721	481.323	745.856	745.745	751.333	780.055	620.272	617.455	632.763	630.239	496.519	491.723	498.719	508.281	406.566	383.8	392.797	385.306	36.3249	851.944	770.796	793.947	890.244	510.886	469.524	516.909	464.756	641.136	620.779	658.43	649.77	551.124	576.905	582.138	548.254	452.738	459.633	496.031	469.944	396.374	415.434	496.998	488.131
37.8265	758.657	758.054	763.268	770.004	448.349	450.084	461.309	481.641	744.951	744.661	751.047	780.42	619.233	616.441	632.587	629.819	495.827	491.768	498.414	507.902	406.971	382.658	392.029	384.179	36.3644	851.314	771.36	794.637	890.868	511.646	470.138	516.805	464.714	641.717	620.615	658.574	649.841	550.945	577.188	582.082	547.839	452.562	459.921	496.298	470.084	396.189	415.351	496.657	488.076
37.8694	758.743	758.182	761.087	768.716	447.613	449.682	461.491	481.127	744.622	744.885	751.291	779.746	618.747	616.219	632.291	629.184	495.025	491.39	498.281	507.56	405.325	383.025	392.429	384.264	36.4038	852.203	771.029	794.705	890.705	511.753	469.856	516.827	464.879	641.514	620.949	658.118	649.729	551.275	577.24	582.084	547.72	452.295	459.777	495.81	470.256	396.359	415.391	496.727	487.935
37.9124	757.793	757.003	762.508	769.252	448.327	450.302	461.315	481.418	744.397	743.944	752.11	779.035	618.406	616.512	631.928	629.099	495.63	491.139	498.29	507.496	405.496	382.502	391.906	384.466	36.4432	850.614	771.586	794.859	890.707	512.226	469.739	516.676	465.272	641.128	620.429	658.017	649.754	551.071	576.707	582.139	547.943	452.166	459.669	495.372	470.064	396.031	414.86	495.712	487.591
37.9553	757.248	757.761	761.043	767.932	447.678	449.515	461.766	481.285	744.585	742.894	751.716	778.881	618.349	616.09	631.139	628.278	495.325	491.28	498.322	507.177	404.669	382.146	391.626	384.145	36.4826	852.616	770.944	794.752	890.314	511.811	470.147	516.755	465.386	641.389	620.206	658.387	649.776	551.132	576.167	582.252	547.714	452.077	459.853	495.289	469.662	395.707	414.774	495.176	487.391
37.9983	756.503	757.94	761.067	768.411	448.366	450.212	461.406	482.125	744.35	743.948	751.668	779.054	617.991	615.706	630.183	628.267	495.138	490.756	497.171	507.467	404.624	381.387	390.959	383.618	36.5221	854.484	770.616	794.845	889.931	511.096	470.505	517.259	465.445	641.366	620.971	658.497	649.433	551.547	576.471	582.494	547.48	452.378	459.844	495.249	469.477	395.433	414.408	495.287	487.138
38.0412	756.383	757.816	759.718	767.452	448.285	450.273	461.689	481.962	744.797	743.193	750.85	777.928	617.785	614.871	630.54	628.418	495.246	491.129	498.251	506.853	404.524	382.485	390.686	383.854	36.5615	852.561	770.949	794.905	889.558	511.374	470.647	517.342	465.498	641.338	621.158	658.655	649.421	551.408	576.338	582.246	547.514	452.639	459.305	495.41	469.691	395.227	414	494.966	486.74
38.0842	756.057	755.563	760.655	767.429	448.543	450.508	461.605	482.148	743.711	743.377	750.952	778.166	617.264	614.515	630.31	627.491	495.333	490.8	497.55	507.241	404.927	382.001	390.658	383.285	36.6009	853.554	770.528	794.341	889.376	511.672	470.951	517.084	465.626	641.815	620.722	658.952	650.057	550.609	575.984	582.208	547.707	452.463	458.925	495.43	469.889	395.41	414.058	494.908	486.398
38.1271	755.938	754.776	759.452	766.81	447.824	450.525	462.547	482.661	743.468	742.308	751.189	777.59	616.733	614.638	630.161	626.869	494.763	490.932	497.816	506.629	404.104	381.156	390.153	383.352	36.6404	853.01	771.565	794.857	890.631	512.049	470.804	517.087	465.796	641.842	620.956	658.993	649.648	550.646	575.912	582.362	547.925	452.212	459.329	495.178	470.092	395.393	413.629	494.784	486.032
38.1701	755.18	755.406	760.221	766.922	448.58	450.674	462.063	482.467	743.183	742.606	750.245	778.512	616.947	614.052	629.552	627.07	493.81	490.413	496.931	506.911	403.799	380.774	390.024	383.242	36.6798	853.427	770.602	795.332	890.131	512.309	470.052	517.231	465.796	641.636	621.297	658.935	649.203	550.935	575.666	582.117	547.525	452.17	458.989	495.082	469.71	395	413.539	494.719	485.968
38.2131	755.561	755.373	757.993	765.825	448.19	450.338	462.384	482.578	742.899	742.56	750.154	776.823	616.375	613.563	629.31	627.093	493.699	489.614	496.488	506.433	403.667	381.473	389.945	383.117	36.7192	851.861	770.639	795.01	890.712	512.946	470.868	518.115	465.927	641.108	621.59	658.754	649.234	550.924	575.656	582.107	547.413	452.404	458.815	494.727	469.682	395.061	413.611	494.458	485.97
38.256	754.008	754.326	759.293	765.534	448.213	450.606	461.965	482.785	742.239	742.134	749.07	776.6	616.482	613.625	628.788	626.332	494.332	489.662	496.255	506.326	403.955	380.814	389.068	382.361	36.7587	852.463	769.405	794.994	888.835	512.666	470.711	517.776	466.036	641.467	621.511	658.908	649.606	550.736	575.677	582.135	547.41	452.089	459.012	494.892	469.547	394.969	413.838	493.983	485.86
38.299	754.229	754.606	757.491	765.314	447.304	449.979	462.185	482.668	742.337	741.398	748.86	776.959	616.358	612.938	629.028	626.913	493.388	488.953	496.249	505.611	403.457	381.106	389.511	381.908	36.7981	852.354	770.788	795.143	890.143	513.717	470.88	518.59	465.816	641.597	621.777	659.882	649.46	551.07	575.831	581.836	547.002	451.707	458.976	495.103	469.158	394.724	413.055	493.062	485.342
38.3419	752.676	752.976	758.263	765.862	448.377	450.814	461.9	482.936	741.825	740.847	748.232	776.978	615.479	613.266	628.288	624.989	493.862	489.528	495.832	505.693	403.57	380.353	388.742	381.895	36.8375	854.021	770.636	795.588	889.337	512.405	471.14	518.002	466.267	641.904	621.595	659.604	649.782	550.164	575.518	581.617	547.086	451.597	458.738	494.96	468.823	394.671	412.571	493.541	485.276
38.3849	753.364	752.617	756.666	765.201	448.349	450.121	462.579	483.374	741.943	740.415	748.455	775.508	614.894	612.496	627.835	625.003	493.24	489.41	496.477	505.273	402.685	379.969	388.986	381.516	36.877	852.73	770.391	794.932	889.953	513.489	471.776	518.622	466.846	641.751	621.105	659.336	649.707	550.314	575.52	581.696	547.353	451.712	458.507	494.71	468.619	394.423	411.788	493.468	484.871
38.4278	751.87	752.673	756.951	764.178	449.028	451.62	461.72	482.887	741.697	739.792	748.208	776.387	615.17	612.768	627.989	625.114	492.77	488.19	496.331	504.924	402.707	379.54	388.669	381.322	36.9164	854.135	769.821	795.166	889.032	512.78	471.658	517.895	467.043	641.238	621.305	659.342	649.572	550.124	575.2	581.183	546.702	451.727	458.78	495.039	469.019	394.428	412.51	492.945	484.583
38.4708	752.573	752.108	755.597	764.143	448.155	451.352	461.58	483.442	740.918	739.809	748.107	775.748	615.025	611.616	627.448	624.99	492.719	488.275	496.725	505.144	402.439	379.546	388.333	380.761	36.9558	852.058	771.213	794.524	889.943	513.812	471.762	518.605	466.603	641.293	621.551	659.417	649.787	550.162	575.038	581.304	546.924	451.244	459.067	494.447	469.251	394.623	412.658	492.744	484.299
38.5137	750.842	751.707	757.001	763.161	448.978	451.702	462.076	484.009	741.526	739.395	747.683	775.207	614.657	611.281	626.721	624.877	493.269	488.81	496.047	505.747	402.543	378.906	387.688	380.623	36.9953	853.203	770.442	794.845	889.148	512.497	471.853	518.005	467.19	641.86	620.632	658.867	650.143	549.511	574.426	581.511	546.77	452.085	458.819	495.057	469.325	394.011	412.211	492.587	483.904
38.5567	751.109	751.788	755.335	762.33	448.706	450.879	462.4	483.833	741.651	739.902	747.392	774.949	613.717	611.892	626.936	624.217	492.585	489.384	496.032	505.046	401.331	378.952	387.393	380.691	37.0347	851.735	770.279	795.031	889.944	514.259	472.355	518.851	467.205	641.279	621.017	658.4	650.125	549.947	574.153	581.351	546.603	451.586	458.909	494.759	469.07	393.775	412.1	492.551	483.707
38.5997	750.15	750.754	754.864	763.636	449.043	451.515	462.196	483.867	740.169	738.972	747.054	775.474	613.594	610.48	626.354	623.055	493.712	488.33	495.052	504.527	401.608	378.095	387.321	379.719	37.0741	853.411	769.367	794.603	889.338	513.043	471.889	518.841	467.694	641.626	620.992	659.206	650.399	549.743	574.405	581.254	546.646	451.505	458.424	495.324	468.689	393.516	412.04	492.508	484.077
38.6426	750.568	750.26	754.04	762.238	448.968	451.184	462.314	484.411	740.372	738.88	746.068	774.516	613.621	610.492	625.694	623.266	492.96	488.753	495.272	504.363	401.51	378.225	387.178	379.903	37.1136	851.22	771.382	794.867	890.299	514.499	471.506	519.338	467.677	641.484	622.078	658.936	649.795	549.987	574.771	581.166	546.577	451.116	458.738	494.468	468.807	393.417	411.479	493.077	483.605
38.6856	749.261	749.902	754.823	761.722	449.332	451.304	462.395	483.967	739.776	738.642	746.822	774.883	613.553	609.974	625.864	622.903	492.898	488.321	494.269	504.06	401.559	378.044	387.058	379.442	37.153	852.42	770.064	794.616	888.892	514.026	471.699	519.011	468.21	641.624	622.355	658.467	650.824	550.054	574.118	581.068	546.975	451.794	459.256	494.957	469.16	393.605	411.291	492.427	483.627
38.7285	749.752	749.589	753.091	761.557	449.224	451.601	462.353	483.733	739.501	738.586	746.401	774.305	613.212	609.924	625.78	623.007	491.501	487.373	494.372	503.828	399.997	378.064	387.059	379.708	37.1924	851.205	770.869	794.155	889.408	515.119	472.333	519.327	468.44	641.379	621.334	658.699	650.541	550.469	574.26	581.366	546.088	451.116	459.042	494.434	469.602	392.711	410.777	492.416	483.907
38.7715	749.084	749.364	753.936	761.291	450.221	452.669	462.402	484.267	739.453	738.45	745.92	774.727	612.013	609.494	624.3	622.057	492.129	487.945	493.557	504.171	400.167	377.486	386.875	379.297	37.2319	852.841	770.025	794.304	888.271	514.68	472.308	519.249	468.276	642.574	620.937	658.111	651.098	549.728	574.276	580.785	546.136	451.713	458.661	494.458	469.598	392.637	411.318	491.815	483.244
38.8144	749.659	749.303	752.382	760.258	450.275	451.844	462.806	484.185	738.941	737.502	746.023	773.801	611.753	609.353	624.352	622.294	491.132	488.038	493.845	503.552	399.224	377.39	386.443	379.616	37.2713	851.305	770.535	794.363	889.234	515.244	472.763	519.928	468.828	641.339	621.718	658.738	650.827	549.499	573.684	580.777	546.598	451.096	458.541	493.601	469.687	392.805	411.109	491.773	482.969
38.8574	747.709	747.959	753.612	760.136	450.217	452.631	462.496	484.731	739.012	738.037	746.206	773.684	611.827	608.356	624.135	621.995	491.75	487.917	494.049	503.32	400.071	376.809	386.323	379.012	37.3107	852.805	770.337	794.505	888.19	514.764	473.26	519.393	468.024	641.969	621.612	658.8	650.969	549.313	573.822	580.617	545.619	451.566	458.736	494.481	468.644	392.434	411.284	492.359	482.265
38.9003	748.567	748.027	751.905	759.02	450.017	452.013	463.046	484.342	739.086	737.262	744.837	773.35	611.025	608.395	623.049	621.86	491.941	487.168	493.959	502.507	399.018	376.562	385.819	378.664	37.3502	851.216	770.409	793.941	889.7	515.767	473.51	519.663	468.47	641.772	622.331	658.513	650.62	549.887	573.662	580.042	545.436	451.398	458.109	494.147	468.51	392.679	410.567	491.73	482.515
38.9433	746.957	747.182	751.496	758.613	450.576	452.636	462.482	483.913	738.031	736.507	745.826	772.774	610.796	608.45	623.183	620.969	491.588	487.167	493.001	503.369	399.323	376.253	385.404	378.414	37.3896	852.752	769.84	793.713	889.064	514.933	473.371	519.124	468.766	642.629	621.98	659.439	651.543	549.334	573.878	580.481	545.947	451.366	458.336	495.112	468.096	391.771	410.645	491.412	482.131
38.9863	748.573	747.418	750.531	757.944	450.246	452.093	463.539	483.863	738.239	736.726	745.271	772.608	610.582	607.808	623.109	620.58	491.086	487.373	493.339	503.463	398.162	376.691	385.358	378.344	37.429	851.694	770.544	794.491	890.006	515.812	473.827	521.121	468.957	641.696	622.196	659.366	650.914	549.666	573.47	580.217	545.815	451.35	458.667	494.446	468.158	391.918	410.827	491.448	482.089
39.0292	747.78	746.321	751.268	758.009	450.027	452.556	462.968	484.733	738.172	737.001	745.314	772.392	610.437	607.072	622.459	620.573	491.154	486.883	492.731	503.381	398.577	376.194	384.947	377.991	37.4685	851.924	769.615	793.706	889.033	515.662	473.265	520.79	469.153	642.382	621.834	658.628	651.751	549.053	573.756	579.898	545.666	450.92	458.48	495.095	467.921	391.008	410.289	490.894	482.133
39.0722	747.465	746.235	750.203	757.644	450.02	452.163	463.125	484.988	737.103	736.733	744.617	772.035	610.071	606.508	622.701	620.297	491.239	486.911	492.488	502.609	398.318	376.145	384.404	377.884	37.5079	851.372	770.904	793.439	888.891	516.745	473.574	521.179	468.821	641.702	622.518	658.34	650.099	549.014	573.057	580.561	545.717	450.954	458.315	494.501	467.957	391.211	409.906	491.035	481.974
39.1151	746.768	745.183	750.019	757.859	450.947	453.358	463.563	485.132	736.63	736.378	745.228	772.074	610.263	606.431	621.794	620.298	491.022	486.699	492.319	502.871	398.321	375.597	384.679	377.368	37.5473	852.166	770.328	793.47	887.988	516.267	474.045	521.079	469.855	641.747	622.577	658.137	651.615	548.728	573.169	578.935	545.865	451.371	457.773	494.669	468.288	391.235	409.954	490.368	481.418
39.1581	746.651	744.841	748.494	756.517	451.234	453.191	463.619	484.998	736.366	736.029	744.187	771.94	609.666	606.169	622.367	619.526	490.427	486.13	492.871	502.298	397.365	375.506	384.667	377.335	37.5868	851.408	770.737	793.706	889.825	517.419	474.531	521.521	469.53	641.345	622.122	659.175	650.801	549.555	573.694	580.234	545.789	450.513	457.768	493.684	468.441	391.349	409.367	490.517	481.533
39.201	745.351	745.188	750.783	756.802	451.271	452.918	463.57	485.03	737.393	735.863	744.047	770.776	609.16	606.303	621.503	618.998	490.395	486.417	492.532	503.07	397.213	374.575	384.157	376.756	37.6262	852.98	769.606	794.168	887.965	515.954	474.584	520.843	470.165	642.309	621.779	658.638	651.984	548.538	572.9	579.254	545.485	450.937	457.791	495.093	467.317	391.29	409.819	491.016	481.02
39.244	745.744	744.875	748.799	755.652	450.965	452.794	463.596	485.215	736.131	736.27	743.812	770.915	609.14	606.245	621.744	617.966	489.975	486.312	492.454	502.103	396.481	375.357	383.536	377.147	37.6656	851.115	771.59	794.151	888.837	517.322	474.875	521.901	469.04	641.91	621.902	659.306	651.229	549.201	573.921	579.874	545.673	450.507	457.955	494.252	467.986	391.202	409.621	489.97	481.107
39.2869	745.04	743.78	750.007	755.637	451.598	453.311	463.547	484.446	735.433	735.263	743.632	771.471	608.564	605.69	621.642	617.721	490.188	486.133	491.765	501.818	396.75	374.366	383.371	376.426	37.705	852.643	770.879	794.178	888.646	516.179	475.14	521.009	469.395	642.479	622.613	658.678	651.13	548.908	573.212	578.695	545.428	451.447	458.475	495.049	467.784	390.078	409.677	489.941	480.468
39.3299	744.941	744.567	748.262	754.511	450.935	452.628	464.144	484.412	736.316	734.901	743.153	771.252	608.008	605.556	621.516	617.507	490.227	485.967	492.527	501.332	396.493	373.774	383.086	376.117	37.7445	852.225	771.463	793.661	888.833	518.04	474.772	522.014	470.045	642.17	622.652	658.855	650.908	549.542	572.575	579.027	544.584	450.515	458.059	494.468	468.084	390.42	409.356	489.718	480.815
39.3729	743.857	742.958	748.878	755.104	452.014	453.355	464.022	485.125	736.248	735.141	742.624	770.049	608.383	605.066	620.58	617.498	489.989	485.401	492.586	501.699	396.541	374.073	383.422	375.808	37.7839	852.927	770.353	793.721	887.898	516.522	474.674	521.417	470.347	642.446	622.45	659.567	651.41	548.535	573.376	579.092	544.877	450.631	457.513	494.107	467.329	390.34	408.879	490.021	480.929
39.4158	743.611	742.71	746.72	754.301	451.37	452.771	464.33	484.89	736.043	734.711	742.933	769.43	607.933	604.827	620.152	617.012	489.365	485.657	492.439	501.701	395.742	373.865	383.219	375.656	37.8233	851.361	771.432	794.329	889.88	517.657	474.871	522.425	469.83	642.036	623.44	659.249	650.236	549.129	573.383	579.162	545.443	450.829	458.751	494.123	467.438	389.864	408.683	489.487	480.4
39.4588	742.966	742.305	747.795	754.43	451.647	453.705	463.551	485.274	735.102	734.216	741.742	769.53	607.383	604.679	620.31	616.992	489.419	485.396	492.027	501.551	395.666	373.732	382.55	375.419	37.8628	852.519	770.796	794.422	888.281	517.149	475.615	522.138	470.593	642.478	621.951	659.196	651.495	548.221	573.23	578.52	544.936	450.608	457.512	493.61	468.173	390.033	409.316	489.714	480.283
39.5017	743.257	742.779	745.802	753.294	451.59	453.051	463.907	485.186	735.356	734.083	741.128	768.557	606.612	603.89	620.164	616.446	489.135	485.387	492.188	501.334	395.182	373.5	382.11	375.045	37.9022	851.566	771.094	794.236	887.644	517.069	476.239	522.526	470.726	642.97	622.656	659.929	651.097	549.155	572.824	578.858	544.407	450.526	458.454	493.844	467.917	390.161	408.661	488.937	479.61
39.5447	742.6	741.339	746.975	753.342	451.829	453.802	464.139	485.372	734.892	733.684	741.424	768.642	606.304	603.333	618.905	615.82	489.208	484.899	491.942	500.863	394.978	372.718	382.01	374.482	37.9416	852.36	769.852	794.277	888.06	517.044	476.433	522.125	471.037	642.537	623.024	659.405	651.584	547.739	572.637	578.481	545.279	450.469	458.407	494.629	468.013	389.216	408.501	488.611	479.202
39.5876	742.414	741.734	745.841	752.274	451.181	453.466	464.291	485.701	734.494	733.376	741.334	768.294	605.343	603.471	619.646	615.477	488.932	484.736	492.403	500.645	394.793	372.747	381.878	374.392	37.9811	850.853	770.664	794.056	889.069	517.779	475.819	522.696	470.654	641.537	622.666	659.348	652.023	548.742	572.265	578.86	545.318	450.166	458.11	493.559	467.609	389.725	408.246	487.956	479.616
39.6306	740.709	741.044	746.184	752.568	451.704	453.595	464.328	485.659	733.527	733.204	741.233	767.511	605.242	603.199	619.46	615.347	488.882	485.033	491.726	500.648	394.64	372.206	381.751	374.162	38.0205	852.292	769.491	793.809	888.628	517.465	476.07	522.333	470.87	642.787	622.619	659.006	652.355	548.008	572.402	578.972	544.932	450.553	457.848	493.813	467.73	389.029	407.818	488.018	479.231
39.6735	740.544	740.77	744.739	752.113	451.469	453.731	464.605	485.843	733.648	732.284	740.669	766.986	605.588	602.866	618.994	615.361	488.632	485.116	491.447	500.503	393.753	371.963	381.339	374.05	38.0599	851.896	770.549	794.304	888.775	517.88	476.071	523.25	471.076	641.929	623.602	659.329	650.663	548.406	572.4	577.794	545.263	450.269	458.383	494.004	468.057	389.115	407.955	488.457	479.22
39.7165	740.481	739.217	745.158	751.399	452.183	454.15	464.563	485.634	733.379	731.956	740.183	766.909	605.174	602.772	618.77	615.245	488.854	484.592	491.493	500.456	393.657	372.19	380.767	373.923	38.0994	852.374	769.801	794.431	887.73	518.164	476.457	522.787	471.865	642.701	622.798	659.748	651.713	547.578	572.27	578.496	544.899	450.074	457.884	493.633	467.707	388.54	407.55	488.053	478.977
39.7595	740.68	739.749	743.986	750.377	451.993	453.868	464.884	485.697	732.446	731.834	739.834	767.054	604.639	602.46	618.201	614.688	488.978	484.372	491.105	500.496	393.519	372.241	380.279	373.329	38.1388	851.098	770.944	794.176	888.373	519.17	477.065	524.534	470.857	642.112	622.608	660.386	651.66	547.883	572.032	578.036	544.909	450.448	457.76	493.402	467.539	388.419	407.462	487.775	479.335
39.8024	739.138	739.374	744.668	750.399	452.58	453.887	464.727	485.948	732.953	731.473	739.64	767.148	604.065	601.952	617.856	613.97	488.753	484.308	490.793	500.255	393.426	372.223	380.264	372.835	38.1782	852.501	770.328	794.399	888.124	518.233	477.482	523.808	471.474	642.622	622.508	659.974	650.779	547.531	571.738	578.195	545.161	451.042	457.608	493.364	467.285	388.706	406.988	487.924	478.967
39.8454	738.806	739.375	743.277	750.39	452.843	453.786	464.657	486.272	733.541	731.09	739.368	766.734	603.834	601.534	617.421	613.889	488.511	484.303	491.01	500.155	393.335	371.92	380.547	372.992	38.2177	850.251	770.743	793.97	889.791	519.423	476.513	523.708	471.705	642.207	624.058	660.025	651.784	548.583	571.682	578.212	544.334	450.657	458.434	493.15	467.88	388.934	407.186	487.404	478.876
39.8883	738.417	739.468	742.201	749.885	452.653	453.82	465.02	486.579	733.113	730.976	739.226	766.497	603.716	600.702	617.121	614.181	488.52	484.031	490.966	500.288	392.941	371.194	380.136	373.344	38.2571	850.949	769.201	793.415	887.99	518.93	476.681	523.692	472.233	642.543	623.395	660.05	651.942	547.873	571.203	577.608	544.139	450.673	457.923	493.796	468.155	388.632	407.699	487.455	478.805
39.9313	738.072	739.254	742.428	748.725	452.438	454.418	465.552	486.645	732.583	731.27	738.684	766.795	603.708	600.407	616.727	613.738	488.612	483.649	490.273	499.689	392.546	370.762	379.44	373.035	38.2965	850.576	769.705	794.463	888.929	519.728	477.465	524.627	471.41	641.965	623.176	660.502	651.31	547.589	571.159	578.525	543.831	450.453	457.748	493.407	467.68	388.209	407.085	487.271	478.34
39.9742	737.896	738.544	742.313	748.492	452.324	454.625	465.474	486.632	732.334	731.141	738.174	766.643	603.645	600.599	616.134	613.216	488.47	483.59	490.354	499.164	392.229	370.757	379.224	372.718	38.336	852.158	768.846	793.833	888.28	519.204	477.229	524.111	472.189	643.426	622.418	660.176	651.934	547.941	571.321	578.39	543.078	450.457	457.839	493.776	467.592	387.323	406.869	486.531	477.756
40.0172	737.719	737.977	742.051	748.737	452.752	454.632	465.63	486.836	731.904	730.518	738.297	766.208	602.913	599.832	615.95	613.324	488.264	483.486	490.488	499.326	392.442	370.494	379.105	372.613	38.3754	851.074	769.887	793.976	889.091	520.093	477.57	524.473	472.787	642.903	622.827	659.944	651.723	548.738	571.032	577.726	543.612	450.425	457.841	493.103	467.182	387.792	406.711	486.77	477.755
40.0601	737.938	738.125	739.821	747.925	453.152	454.543	466.158	487.145	731.507	729.919	737.843	765.917	602.478	599.645	615.521	613.047	487.919	483.799	490.264	499.195	391.948	370.141	379.172	372.481	38.4148	851.662	769.518	794.34	887.953	519.881	477.297	524.43	472.577	642.799	622.552	659.753	652.303	548.347	571.102	577.029	543.937	450.806	457.816	493.082	467.384	387.436	406.466	486.313	477.407
40.1031	736.459	737.213	740.738	747.693	452.975	454.654	464.895	487.193	730.867	729.967	737.779	765.672	602.654	599.97	614.753	612.597	488.159	483.977	490.16	499.261	391.988	369.621	378.64	371.952	38.4543	850.023	770.432	793.207	888.465	520.251	477.955	525.352	472.435	642.506	623.035	659.873	651.82	548.004	571.235	577.187	543.27	450.313	458.397	492.867	467.365	387.475	405.8	486.75	477.276
40.146	736.87	737.389	739.077	746.696	452.425	454.589	465.185	487.417	730.705	729.984	737.534	765.159	602.232	600.06	614.578	612.207	487.765	483.977	490.302	499.042	391.134	369.476	378.626	371.692	38.4937	851.302	769.157	793.325	887.206	519.647	478.099	525.031	473.016	642.49	623.411	660.085	652.469	547.606	571.219	577.674	543.194	450.359	458.071	492.998	467.116	387.603	406.181	486.082	477.215
40.189	735.47	736.067	740.738	746.783	453.56	455.139	465.329	487.14	730.658	729.217	737.64	764.947	601.147	599.71	614.343	611.604	487.545	483.523	489.781	498.816	390.953	369.091	378.344	371.203	38.5331	850.015	770.318	793.955	888.887	520.12	478.112	525.125	473.442	643.289	623.197	659.951	652.732	547.906	570.874	577.235	542.652	450.339	457.656	493.378	467.392	387.182	406.358	485.829	477.458
40.232	735.704	735.712	738.688	745.768	452.924	454.762	465.972	487.279	730.537	729.262	737.44	764.741	601.266	598.887	613.766	611.543	487.263	483.466	489.308	498.208	390.576	369.14	378.333	370.93	38.5726	851.092	769.649	794.283	887.77	519.955	478.465	524.669	473.794	642.645	622.935	659.329	652.872	547.151	570.986	577.353	542.74	450.531	457.637	493.4	467.559	386.689	405.879	485.895	477.196
40.2749	734.436	735.631	739.149	745.235	453.448	455.233	465.707	487.317	729.45	729.479	736.672	764.601	600.972	598.584	613.314	611.241	486.821	483.106	489.414	498.7	390.91	368.436	378.273	370.711	38.612	850.456	770.754	794.477	887.82	520.969	478.225	526.094	473.304	642.586	623.208	659.603	652.926	547.379	570.996	577.815	542.516	450.657	457.64	493.442	467.295	386.765	405.29	485.627	476.952
40.3179	735.394	735.212	738.077	744.607	453.436	455.58	466.409	487.682	730.22	729.237	736.933	764.4	600.74	598.328	613.309	610.981	486.99	482.833	489.824	498.558	389.947	368.833	377.49	370.932	38.6514	851.917	769.635	793.967	887.363	520.771	478.616	525.912	473.6	642.479	623.584	659.825	653.393	547.259	570.924	577.709	542.579	450.521	457.496	493.541	467.054	386.417	405.494	485.551	476.291
40.3608	733.824	735.448	738.015	744.624	453.389	455.427	466.48	487.628	730.202	728.634	736.262	764.156	600.414	597.989	613.297	610.509	487.019	482.86	489.659	498.185	390.267	368.173	377.138	370.363	38.6909	850.549	770.384	793.324	887.408	520.651	478.918	525.365	474.062	642.411	624.098	659.46	652.908	547.537	570.571	576.845	542.731	450.57	457.677	493.175	467.499	386.324	405.547	485.456	476.198
40.4038	733.676	734.53	737.172	743.263	452.654	455.259	466.625	487.285	730.01	727.985	735.78	763.612	600.831	597.521	612.762	610.32	487.006	482.906	490.366	498.073	389.847	368.738	377.441	370.219	38.7303	851.305	769.249	793.557	887.148	520.72	479.214	525.048	474.353	642.886	624.307	660.033	652.979	547.586	570.756	576.62	542.863	451.094	457.926	493.248	467.537	386.451	405.374	485.189	476.223
40.4467	733.045	734.085	737.667	744.32	453.964	455.963	466.516	487.685	729.781	727.785	735.84	764.244	599.942	596.775	611.856	609.761	486.708	482.495	489.145	498.291	389.677	368.047	376.964	370.163	38.7697	850.144	771.015	794.059	887.994	521.5	479.458	525.389	474.091	642.983	624.715	660.415	653.36	547.149	570.931	577.18	542.74	451.298	457.981	493.349	467.382	386.333	404.882	485.36	475.886
40.4897	732.911	734.401	735.829	743.24	453.694	455.785	467.291	487.436	729.203	727.446	735.492	764.193	599.783	596.712	611.96	609.465	486.58	482.984	489.486	498.819	389.045	368.167	376.486	369.828	38.8091	851.759	770.126	794.161	887.647	521.292	479.136	525.67	474.411	643.635	624.236	660.423	653.492	546.922	570.834	576.972	542.18	450.828	458.244	493.134	467.567	386.022	405.113	485.034	475.823
40.5326	732.39	733.178	737.61	743.283	454.087	456.233	466.48	488.222	729.282	727.738	735.618	763.264	599.368	596.868	611.647	609.664	486.899	482.406	489.484	499.025	389.361	367.218	376.121	369.227	38.8486	851.256	769.917	794.553	888.136	521.781	479.345	526.214	474.562	642.963	624.326	660.395	652.972	546.827	571.142	576.389	542.488	450.789	458.049	493.205	467.528	385.333	405.098	484.542	475.81
40.5756	732.368	732.856	735.955	742.699	454.099	456.167	465.88	487.636	729.318	727.153	735.333	762.587	598.723	595.941	611.433	609.211	485.867	482.394	489.534	498.635	388.776	367.921	375.964	369.181	38.888	851.263	769.503	794.387	887.861	521.716	479.729	526.276	474.217	642.845	624.991	660.392	653.167	546.175	571.348	576.198	542.519	450.944	457.178	493.298	467.385	384.851	404.542	484.427	475.517
40.6186	731.322	731.769	736.856	742.961	454.299	456.141	467.245	488.309	727.623	727.559	735.009	763.038	598.546	596.012	610.577	609.015	485.86	482.186	488.733	498.36	388.76	367.459	376.084	368.888	38.9274	851.201	769.424	794.155	887.544	521.808	479.646	526.812	474.371	643.581	624.874	660.379	653.447	545.956	570.874	576.566	541.924	450.992	457.808	493.175	467.466	384.919	404.509	484.13	475.169
40.6615	731.808	731.252	735.256	742.209	454.09	455.428	467.428	488.628	727.977	727.08	734.636	763.023	599.148	595.664	611.007	609.087	486.456	482.633	489.306	497.945	388.03	367.611	375.58	368.639	38.9669	851.323	769.324	793.927	887.853	522.233	479.899	526.923	474.689	643.371	624.859	660.399	653.219	546.479	570.404	576.625	541.954	451.02	458.688	493.259	467.617	384.794	404.23	484.012	475.201
40.7045	730.333	731.604	735.983	742.232	454.711	456.291	467.019	488.453	727.535	726.99	734.506	761.886	598.531	594.992	609.747	607.78	486.476	482.525	488.207	498.434	388.249	366.909	375.885	368.106	39.0063	852.2	768.478	793.445	887.411	522.085	480.2	526.468	474.686	643.325	625.016	660.623	653.692	546.598	570.567	575.977	542.228	450.742	458.006	493.124	467.735	384.904	404.058	483.614	475.588
40.7474	730.374	731.605	734.164	741.469	454.176	456.432	467.453	488.487	728.448	726.676	734.712	761.529	597.668	595.097	610.271	607.249	486.133	482.243	488.249	497.716	387.252	366.941	374.984	368.254	39.0457	851.069	769.17	793.288	887.359	522.624	480.304	527.127	474.683	643.004	625.122	660.528	654.119	546.452	570.797	575.91	542.372	450.629	457.572	493.294	467.75	385.085	403.759	483.311	475.11
40.7904	729.188	730.693	734.417	741.038	454.903	456.476	467.488	488.483	727.691	725.89	734.172	761.797	597.637	594.99	609.54	607.484	486.222	481.441	487.909	498.112	387.295	366.68	374.583	367.647	39.0852	852.597	768.204	793.576	886.841	521.988	480.601	526.977	475.209	643.135	625.099	660.625	653.977	546.206	570.778	576.348	542.289	450.73	457.72	493.931	467.452	384.547	403.624	483.265	474.584
40.8333	729.697	730.407	732.873	740.521	454.784	456.274	468.09	488.946	728.206	724.976	734.901	761.053	597.763	595.061	609.59	606.898	485.337	481.681	487.929	497.37	386.951	366.793	374.257	367.665	39.1246	851.107	769.117	794.291	886.691	522.373	480.852	527.404	475.565	643.248	625.304	661.107	653.226	546.221	570.664	576.271	542.237	450.97	457.945	493.306	467.326	384.583	403.611	483.282	474.078
40.8763	728.538	729.662	734.821	740.423	454.455	457.332	467.343	488.84	726.841	725.241	733.284	761.24	596.789	594.632	609.542	607.22	485.494	482.07	487.869	497.794	386.945	366.288	374.341	366.888	39.164	852.537	768.553	794.575	886.459	522.162	481.081	526.732	475.888	643.454	625.276	661.296	653.603	545.778	570.455	575.776	541.82	450.893	458.103	493.348	467.532	384.164	403.673	482.697	474.418
40.9192	728.877	729.964	733.383	739.472	454.587	456.905	468.205	488.954	727.075	726.061	733.081	760.539	597.009	594.495	609.85	606.962	486.057	481.573	489.28	498.005	386.868	365.915	374.484	367.772	39.2035	850.792	769.48	793.891	887.171	522.973	480.96	528.281	476.451	643.45	624.94	660.924	653.042	545.794	570.43	576.066	541.437	450.732	458.063	493.716	467.574	384.247	403.316	482.278	474.075
40.9622	728.688	728.895	733.102	740.91	455.057	457.029	468.001	489.515	726.532	725.633	732.85	760.344	596.563	594.296	609.337	606.907	485.682	481.377	488.341	498.005	386.972	365.15	374.289	367.021	39.2429	851.909	768.709	793.853	885.951	522.55	480.912	528.433	476.943	644.156	624.853	661.142	653.38	545.832	570.423	576.4	541.301	450.961	457.581	493.962	467.49	384.175	403.461	482.339	474.192
41.0052	728.681	729.578	732.739	739.69	454.483	456.671	468.382	489.568	726.828	725.583	732.681	759.928	595.659	594.138	609.073	606.6	485.04	481.66	488.818	497.062	386.317	365.65	373.601	367.459	39.2823	850.463	769.734	793.555	886.883	523.505	481.137	529.39	475.879	644.062	625.088	661.879	653.129	545.397	570.163	576.243	541.237	450.671	457.827	493.691	467.742	383.92	403.462	481.553	473.957
41.0481	727.435	728.502	732.713	738.46	455.208	457.869	468.027	489.155	726.308	725.06	732.117	760.84	596.77	593.37	606.31	606.019	485.299	481.594	487.546	497.501	386.532	364.573	373.56	366.683	39.3218	851.404	768.941	793.076	885.932	523.262	481.499	529.553	476.649	644.411	624.906	662.036	654.877	545.01	570.419	575.588	540.97	450.835	457.568	493.669	467.722	383.447	403.339	482.641	474.352
41.0911	727.476	728.32	731.531	737.509	455.486	457.478	468.385	490.045	726.162	724.34	732.4	760.296	596.065	593.27	607.999	605.997	485.524	481.625	488.592	497.623	385.343	365.107	373.493	366.918	39.3612	850.137	769.831	793.946	887.266	524.207	481.908	529.336	476.72	644.494	625.986	661.808	653.852	545.892	570.141	575.801	540.934	450.878	457.857	493.514	467.622	383.379	402.918	481.755	474.257
41.134	727.363	727.801	731.985	737.952	455.787	458.171	468.537	490.197	726.182	724.143	732.091	760.054	595.671	592.299	607.78	604.4	485.63	481.127	487.617	496.997	386.123	364.851	372.986	366.435	39.4006	851.454	769.01	794.348	885.991	523.04	481.674	528.968	477.087	644.143	626.22	661.681	653.965	545.091	570.361	575.745	541.283	451.147	458.135	493.822	467.924	383.346	403.032	482.192	473.65
41.177	727.149	727.512	730.581	736.724	455.419	457.515	468.787	490.389	726.901	723.791	731.221	759.164	595.275	591.703	607.378	604.788	485.912	481.511	488.416	496.674	385.226	364.881	372.803	366.486	39.4401	850.313	769.797	794.536	886.968	524.228	481.902	529.487	477.547	644.47	626.057	662.213	653.913	545.545	570.593	575.7	540.605	451.069	458.137	493.795	468.257	383.309	402.318	481.352	473.674
41.2199	725.521	727.145	731.41	738.002	456.414	457.367	468.167	490.258	726.028	723.346	731.789	759.695	594.591	591.822	606.774	604.353	486.05	480.312	487.64	497.036	385.004	364.423	372.619	365.935	39.4795	852.143	768.857	794.537	885.8	522.554	482.15	529.612	477.229	644.628	625.699	661.978	654.626	545.253	569.81	575.639	540.676	450.777	457.958	494.138	467.071	382.893	402.518	481.539	472.926
41.2629	726.326	727.166	730.053	737.175	456.018	457.203	469.127	490.328	725.956	722.782	731.777	758.505	594.917	591.822	606.242	604.818	485.272	481.593	488.298	496.927	385.409	364.353	372.339	366.043	39.5189	849.007	769.634	793.328	887.69	524.682	482.279	530.4	477.513	643.517	625.791	662.018	654.476	545.619	570.531	575.386	540.639	451.142	458.016	493.959	467.339	382.655	402.115	481.075	473.668
41.3058	724.41	726.795	730.394	736.981	455.926	457.249	468.337	490.613	726.229	722.846	730.969	758.472	594.632	591.857	606.036	604.001	485.511	480.982	487.738	497.032	385.63	363.906	372.116	365.626	39.5584	850.179	768.784	793.233	887.548	524.071	482.765	530.306	478.346	643.939	625.657	662.575	654.769	544.643	570.09	575.691	540.837	451.475	457.933	493.768	468.003	382.95	402.673	482.147	473.382
41.3488	724.308	726.837	729.472	735.956	456.185	457.127	468.91	490.566	725.507	723.36	731.016	757.391	593.555	591.268	605.913	603.72	485.083	481.097	487.68	496.992	383.728	363.207	371.786	365.685	39.5978	850.359	769.287	794.297	887.513	525.317	482.921	530.774	478.547	643.566	625.561	662.622	653.733	545.335	569.849	575.385	541.361	450.925	457.476	493.82	467.971	382.878	402.359	481.82	472.927
41.3918	724.206	725.818	730.235	735.676	456.633	458.137	468.843	490.298	725.009	723.449	730.526	757.991	593.536	590.909	605.279	602.915	484.371	479.964	487.329	496.749	383.27	362.963	371.317	365.258	39.6372	851.496	768.106	794.401	885.734	524.379	482.779	529.829	478.829	644.436	625.212	662.171	654.361	544.295	570.501	575.725	540.83	451.369	458.167	494.135	467.47	382.864	402.018	480.641	473.309
41.4347	724.363	725.297	728.274	734.801	456.613	458.104	469.339	490.265	724.154	723.403	731.014	758.007	593.468	591.276	605.043	603.34	484.648	481.151	488.141	496.354	383.099	363.364	372.115	365.092	39.6767	849.808	769.787	794.284	887.766	525.855	482.667	530.744	479.189	644.566	625.798	661.741	653.851	546.322	570.37	575.723	541.139	450.821	457.539	493.215	468.654	383.131	401.981	480.849	472.954
41.4777	723.862	723.781	729.671	734.729	457.375	458.634	468.619	490.715	724.534	723.33	729.925	756.83	592.588	589.97	604.707	602.147	485.723	480.738	487.647	496.919	383.699	363.442	371.223	364.46	39.7161	851.214	768.842	794.061	886.808	524.852	483.625	530.318	479.207	645.268	625.807	662.462	655.161	545.482	570.859	575.477	541.348	450.602	457.902	493.73	468.363	382.258	401.966	481.536	472.665
41.5206	724.202	724.425	728.214	733.378	456.327	458.217	468.763	491.034	724.332	722.799	729.936	756.034	592.557	590.203	604.644	602.169	485.488	481.494	487.608	496.225	382.836	363.2	371.074	364.634	39.7555	849.358	769.56	794.649	887.844	526.497	483.397	530.379	479.591	644.759	625.91	662.085	654.509	544.764	569.632	575.233	540.602	450.909	457.864	493.392	468.319	382.696	401.283	480.907	472.396
41.5636	723.199	723.008	728.955	735.053	457.568	458.746	469.002	490.59	723.885	721.879	729.951	756.173	593.009	590.642	604.764	601.947	485.701	480.238	487.273	496.52	383.139	362.427	370.829	364.616	39.795	850.421	768.804	794.944	887.038	525.613	483.591	530.712	479.9	644.719	625.765	662.326	655.694	545.222	569.716	574.683	540.299	451.189	458.46	494.355	467.396	382.405	401.563	480.354	472.083
41.6065	722.72	724.401	726.865	734.193	456.923	458.981	469.739	490.887	723.947	722.293	730.325	756.006	592.803	590.515	604.92	601.386	485.289	481.107	487.491	496.474	382.552	362.893	371.547	364.177	39.8344	849.389	769.897	793.875	887.647	526.433	484.01	531.203	479.719	644.81	626.19	662.555	654.69	544.539	570.81	575.344	540.657	451.431	458.172	492.948	467.64	382.609	401.543	479.667	472.092
41.6495	721.909	723.717	728.036	733.474	457.132	459.506	468.751	491.356	723.883	722.49	729.265	755.183	592.755	589.484	603.651	601.75	485.026	480.954	486.399	496.584	382.431	362.372	371.034	363.502	39.8738	850.121	768.957	794.484	886.415	525.875	483.919	531.18	480.248	645.191	627.364	662.68	654.813	544.695	570.453	574.454	540.865	451.801	459.24	494.015	468.528	382.328	400.986	480.781	471.853
41.6924	722.234	723.073	726.002	732.88	456.883	459.209	469.528	491.934	723.356	721.827	728.821	754.863	592.096	589.091	603.462	601.475	484.802	480.939	487.619	496.734	381.988	361.541	370.955	364.223	39.9132	849.69	768.319	794.235	887.713	527.321	484.417	531.126	480.239	644.481	626.076	662.157	654.746	544.946	569.713	574.699	540.183	451.387	458.359	493.637	468.487	381.964	400.492	480.251	471.408
41.7354	720.704	721.99	726.687	733.239	456.982	459.249	470.255	491.912	723.818	722.42	729.556	754.264	591.942	589.162	603.302	600.775	484.49	480.791	487.021	496.817	382.017	361.76	370.703	363.972	39.9527	851.126	767.827	794.05	886.398	526.412	484.304	531.187	480.414	645.638	625.928	663.271	655.912	544.2	569.835	573.985	540.711	451.972	458.761	493.482	467.683	381.671	401.361	479.531	471.317
41.7784	721.118	722.277	725.337	731.885	457.54	459.248	470.274	491.766	722.879	721.505	728.284	754.561	591.753	588.493	602.558	600.753	484.234	481.037	486.93	496.219	381.601	361.48	370.519	363.454	39.9921	849.539	769.021	794.372	887.219	527.342	484.838	531.744	480.803	645.642	626.149	662.939	654.91	545.407	569.77	575.088	540.312	451.259	458.532	493.708	468.255	381.928	400.545	479.26	471.223
41.8213	720.093	721.36	726.793	732.406	458.005	459.734	469.617	491.29	722.94	721.097	727.811	753.794	590.939	588.335	602.151	600.335	484.604	480.455	486.867	496.163	381.945	360.982	370.435	363.212	40.0315	850.899	768.527	794.594	886.028	527.239	484.749	531.396	481.098	644.876	626.867	663.11	655.538	544.331	569.209	574.184	539.678	451.362	458.787	494.114	467.625	381.497	400.258	479.746	470.619
41.8643	719.932	720.808	724.753	731.202	457.558	459.34	469.96	491.772	722.239	721.077	727.66	753.45	591.126	587.814	602.372	600.26	484.381	480.69	487.349	496.121	381.295	361.435	369.875	363.713	40.071	849.213	769.309	794.2	886.937	527.831	484.962	532.318	480.973	644.671	626.648	663.293	655.46	545.113	569.567	575.357	539.56	451.274	458.765	494.09	468.385	380.893	399.584	479.493	470.845
41.9072	719.022	720.08	725.375	730.841	458.27	460.193	469.728	492.078	721.927	721.633	727.914	753.117	590.715	587.959	601.899	599.959	484.999	480.386	486.685	496.132	381.211	360.926	369.548	362.929	40.1104	851.139	768.797	793.476	885.33	527.297	485.157	532.099	481.08	645.856	626.768	664.044	656.51	543.895	569.161	574.082	540.79	452.133	459.501	493.702	468.843	380.811	400.552	479.36	471.224
41.9502	719.469	720.162	723.337	730.275	458.446	460.129	471.147	492.424	721.777	720.639	727.707	753.49	590.435	588.138	602.699	599.824	484.57	479.74	487.17	495.946	381.017	361.228	369.711	362.35	40.1498	849.455	769.742	793.897	886.647	529.151	484.729	532.626	480.905	645.434	626.457	663.721	655.944	544.832	569.023	574.253	539.267	452.05	459.131	493.61	469.145	381.13	400.387	478.963	471.001
41.9931	718.919	720.62	725.782	731.808	458.936	460.162	470.487	492.376	722.139	720.639	727.369	753.271	589.753	587.061	602.268	599.325	484.369	479.77	486.617	495.695	380.785	360.851	369.509	362.209	40.1893	850.823	768.787	794.113	884.919	528.235	485.538	531.995	481.887	645.55	626.7	663.396	656.21	543.722	569.834	574.786	539.831	451.728	458.464	495.258	468.952	381.395	399.977	479.189	471.123
42.0361	718.411	720.347	723.886	730.404	458.694	460.676	471.023	492.463	721.988	720.366	727.538	752.504	589.832	586.402	601.694	598.482	484.246	480.11	487.091	496.028	380.18	360.758	369.366	362.76	40.2287	848.831	769.397	793.624	886.322	529.608	485.661	533.356	481.297	644.714	626.253	662.462	655.132	544.964	568.828	574.702	539.828	451.649	459.358	494.746	468.892	381.109	399.718	478.985	470.683
42.079	717.5	719.095	724.221	730.924	459.062	460.242	470.695	492.237	720.646	720.282	727.019	752.389	588.936	586.498	600.919	598.304	484.155	480.108	486.894	495.917	380.2	359.953	369.039	362.3	40.2681	850.55	768.835	793.879	884.924	528.364	485.861	532.634	481.809	645.799	626.947	663.213	656.768	544.785	569.595	574.377	539.498	451.546	458.985	495.097	468.97	380.635	399.347	478.53	470.248
42.122	717.919	719.365	722.463	729.872	459.126	460.661	470.803	492.681	720.545	720.167	726.899	752.615	588.911	586.468	601.036	598.433	484.531	480.568	486.585	496.07	380.101	359.64	368.676	361.952	40.3076	849.592	770.353	793.99	885.906	529.215	486.633	532.914	482.196	645.338	627.862	663.054	655.649	544.619	568.675	575.031	539.518	451.846	459.051	494.302	468.416	380.702	399.521	478.385	469.836
42.1649	717.411	718.844	722.755	729.161	459.119	460.883	470.472	492.967	720.411	719.912	726.84	752.017	588.775	586.16	600.679	598.296	484.358	480.576	486.149	495.954	379.916	359.88	368.541	361.76	40.347	850.938	769.287	794.041	885.236	528.523	486.576	533.491	482.497	645.638	627.619	663.02	656.53	544.035	569.116	574.163	539.753	452.918	459.016	495.5	469.057	380.459	399.65	478.754	469.905
42.2079	717.584	717.92	722.361	728.582	458.917	461.029	471.007	493.252	720.112	719.333	726.135	751.914	588.527	586.011	600.55	598.032	483.906	479.896	486.053	495.633	379.27	359.926	368.405	361.441	40.3864	849.325	770.138	793.733	885.878	530.645	486.805	533.811	482.651	645.51	627.82	663.735	656.374	544.795	568.808	574.816	539.701	452.177	458.449	494.398	468.68	380.483	399.333	478.172	469.897
42.2509	717.092	718.067	722.804	728.522	459.08	460.915	470.955	493.556	720.302	719.304	726.151	751.579	588.369	585.728	600.309	597.719	483.917	479.851	486.412	495.684	379.499	359.219	368.269	361.192	40.4259	850.284	769.248	793.906	884.296	529.632	486.94	533.749	482.991	646.949	627.683	663.429	656.906	543.742	569.166	574.441	539.206	451.725	458.657	495.49	468.111	380.302	399.246	478.282	469.52
42.2938	716.656	717.941	721.68	727.959	458.799	460.82	470.807	493.434	720.008	719.497	726.532	751.201	588.441	585.482	599.822	596.806	484.134	480.228	486.88	495.843	379.931	358.918	368.224	361.026	40.4653	849.059	770.935	794.672	885.462	531.403	487.19	534.632	482.407	645.927	628.263	664.02	656.721	544.758	568.938	574.881	539.622	452.274	459.154	495.29	468.806	380.444	399.034	477.765	469.658
42.3368	715.666	717.366	721.207	728.14	458.679	461.337	471.396	493.376	719.751	719.343	726.292	751.188	588.439	584.924	599.823	596.588	483.995	480.515	486.78	495.885	379.468	359.141	368.032	360.545	40.5047	849.61	769.364	793.957	884.333	530.663	487.506	534.649	482.976	646.066	627.775	663.981	657.052	543.136	569.23	574.067	539.586	452.11	459.095	494.925	468.838	379.605	398.6	478.145	469.344
42.3797	715.419	717.204	720.902	727.701	458.91	461.823	471.903	493.339	719.575	719.036	725.171	750.806	587.905	584.705	599.653	596.794	483.411	480.517	486.543	495.895	379.187	359.032	367.872	360.37	40.5442	849.066	770.36	793.503	884.164	531.184	487.064	534.153	482.405	645.469	628.027	663.519	656.2	543.835	569.125	574.093	539.226	452.201	458.587	494.459	469.135	379.919	398.878	477.695	469.553
42.4227	714.792	716.427	720.743	726.959	459.869	461.781	472.125	493.334	719.508	719.068	724.907	750.535	587.517	584.957	599.341	596.438	483.593	480.49	486.424	495.837	379.036	358.894	367.717	360.616	40.5836	850.248	769.722	794.158	884.027	530.653	487.006	534.103	483.256	645.98	628.301	664.063	657.739	542.967	569.307	574.477	539.707	451.869	458.886	495.8	469.699	379.587	398.946	477.393	468.736
42.4656	715.195	716.05	720.137	725.92	459.778	461.21	472.284	493.673	719.012	718.832	724.867	750.207	587.141	584.91	598.963	595.797	483.864	480.586	486.296	496.42	378.953	358.699	367.614	360.32	40.623	847.849	769.77	794.682	886.049	531.532	488.507	535.197	483.409	645.715	629.052	664.169	657.938	543.413	568.947	574.999	540.153	452.522	459.134	495.584	469.611	380.043	398.72	477.049	468.915
42.5086	715.661	715.852	719.428	725.039	459.483	461.167	472.359	493.659	718.428	718.198	724	750.109	586.833	584.213	598.161	595.374	483.954	480.332	486.411	497.01	378.762	358.544	367.434	360.054	40.6625	848.858	769.358	794.201	883.975	531.14	488.837	535.305	484.253	646.097	628.598	664.222	658.141	542.955	569.329	573.906	539.51	452.958	458.826	495.562	469.501	379.059	398.771	477.809	468.216
42.5515	714.339	715.589	719.322	725.009	460.139	461.775	472.47	493.857	718.561	717.718	723.83	749.857	586.548	583.72	597.485	595.607	483.97	480.025	486.472	496.608	378.355	358.499	366.808	360.169	40.7019	847.943	770.378	793.487	885.683	531.858	487.548	535.516	484.314	645.145	628.585	663.941	657.071	543.993	568.696	574.07	539.545	452.905	458.58	495.248	469.271	379.511	398.479	477.299	468.533
42.5945	714.354	715.198	718.007	723.915	459.94	461.79	472.909	494.797	718.029	717.246	723.939	749.634	586.01	583.866	597.885	595.564	483.804	479.965	486.443	496.327	378.003	358.268	366.286	359.69	40.7413	849.523	769.268	793.353	883.708	531.207	488.211	535.098	484.843	646.013	628.795	664.466	658.221	543.768	569.123	573.786	539.354	453.125	459.119	495.982	469.17	379.433	397.898	477.725	468.757
42.6375	713.472	713.767	719.309	724.082	460.483	461.881	472.603	494.57	717.45	717.511	723.993	749.357	585.644	583.222	597.763	595.5	484.417	479.978	486.225	496.201	378.007	357.607	366.16	359.418	40.7808	847.764	769.088	794.044	885.577	532.819	488.449	536.165	483.815	646.365	628.92	664.34	658.002	543.349	569.615	573.904	539.416	452.761	459.957	495.465	469.084	379.571	397.936	477.193	468.219
42.6804	713.397	714.328	717.587	723.116	460.431	461.538	472.906	494.164	717.346	717.945	723.835	748.404	585.777	583.131	596.872	594.903	484.343	479.79	486.371	496.386	377.687	357.758	366.213	360.126	40.8202	848.924	769.741	794.46	884.217	531.781	489.027	536.216	485.187	646.756	628.983	664.424	658.204	543.664	569.193	573.746	539.721	453.453	459.637	495.345	469.69	378.869	398.306	476.628	468.392
42.7234	713.517	713.929	719.076	723.441	460.83	462.472	473.613	494.802	717.288	717.705	722.751	748.869	585.451	582.297	596.378	593.987	484.17	479.589	485.839	496.404	377.64	357.397	366.439	359.805	40.8596	848.064	770.369	793.868	884.825	533.037	488.815	536.385	485.122	646.747	628.801	664.442	658	543.375	568.806	573.337	539.165	453.054	459.837	495.15	469.875	378.709	397.814	476.145	468.303
42.7663	712.885	713.743	717.922	722.389	460.503	461.957	473.607	494.857	717.269	717.472	722.795	749.021	584.969	582.424	596.533	594.527	484.188	480.537	486.603	496.381	377.299	357.448	366.346	359.139	40.8991	848.169	769.964	793.689	883.585	532.738	489.741	536.105	485.397	647.025	628.811	664.53	658.639	543.154	568.642	573.577	538.771	452.845	459.788	495.703	469.726	378.682	398.246	476.454	468.384
42.8093	712.166	712.776	718.218	722.493	461.06	462.644	473.447	494.23	717.122	716.72	722.4	748.476	585.064	582.048	595.815	594.267	484.004	480.438	486.027	496.365	376.691	356.94	366.366	358.852	40.9385	846.421	770.54	793.4	885.489	533.064	489.444	536.666	485.311	646.189	628.627	664.765	658.361	543.564	568.013	573.353	539.41	453.258	459.549	495.911	469.539	378.655	398.257	476.173	467.82
42.8522	711.995	712.598	715.845	721.59	460.843	462.405	474.125	494.856	717.164	716.55	721.977	748.187	585.059	581.629	595.953	593.673	483.561	480.091	486.417	496.416	376.419	357.224	365.581	358.944	40.9779	847.463	770.146	793.464	884.622	533.224	489.706	536.76	485.729	646.772	628.824	664.828	658.136	543.491	568.197	573.249	539.177	453.952	460.044	496.361	470.103	378.836	397.667	475.801	467.724
42.8952	711.96	712.36	716.772	722.225	461.352	462.965	474.118	495.253	716.036	716.573	721.902	747.87	584.025	581.482	595.905	593.013	483.692	479.852	485.928	496.004	376.55	356.879	365.476	358.45	41.0174	847.548	770.525	794.049	885.114	533.447	490.063	537.23	486.131	647.171	629.724	665.569	657.897	543.532	568.403	573.115	538.978	453.867	460.489	496.544	470.394	378.698	397.688	475.599	467.859
42.9381	711.682	710.943	715.617	721.678	461.007	462.86	474.207	495.063	715.152	716.391	722.608	747.766	583.942	580.753	595.085	593.143	484.096	479.791	486.902	496.191	376.757	356.845	365.977	358.487	41.0568	848.737	770.014	793.972	884.552	533.547	490.461	537.411	486.186	647.79	629.982	665.069	658.352	543.933	568.374	573.072	539.271	453.455	460.125	496.653	470.085	378.45	397.897	475.455	468.089
42.9811	710.293	711.694	716.358	722.1	461.375	462.848	473.897	494.861	715.467	715.788	722.217	747.901	583.726	580.653	594.897	593.128	484.614	479.626	486.462	495.943	376.936	356.487	365.713	357.954	41.0962	849.68	770.283	794.102	884.065	533.821	490.485	537.434	486.61	647.952	629.648	665.064	658.551	543.942	568.207	573.069	538.869	453.684	460.069	496.427	469.8	378.131	397.548	475.411	467.779
43.0241	710.776	711.993	715.773	721.656	461.595	462.694	475.222	495.338	714.572	715.299	722.052	747.53	583.506	580.288	594.855	592.39	484.491	479.55	486.387	495.458	375.724	356.317	365.35	358.182	41.1356	849.366	769.654	794.401	883.34	533.796	490.468	537.629	487.4	647.858	629.62	665.304	658.477	543.621	568.31	573.178	539.052	454.268	460.188	496.59	469.985	377.894	397.475	475.269	467.383
43.067	709.444	709.903	715.214	721.304	462.153	462.897	474.567	494.531	714.925	715.386	720.965	746.281	583.279	579.903	594.221	591.992	484.402	479.304	485.55	495.472	375.744	355.974	364.793	357.815	41.1751	848.227	770.462	793.952	884.09	534.598	490.063	537.697	487.35	647.648	629.824	664.99	658.296	543.554	568.542	573.192	539.313	453.993	460.336	496.755	470.602	378.048	397.133	475.142	467.522
43.11	710.085	710.541	713.898	719.832	462.325	462.444	475.575	495.258	715.661	715.64	721.519	745.541	582.88	579.801	594.379	592.093	484.35	479.929	486.148	496.301	375.463	356.534	365.51	357.364	41.2145	848.449	770.321	794.098	883.945	534.248	490.152	537.994	487.588	647.706	629.782	665.354	658.697	543.388	568.112	572.931	538.995	454.294	460.577	496.891	470.413	378.083	397.155	475.242	467.574
43.1529	708.613	709.988	715.164	720.497	462.504	463.686	474.467	495.17	714.408	715.369	720.229	746.32	582.736	579.817	593.556	591.494	484.492	479.486	485.645	495.854	375.539	355.834	364.927	357.325	41.2539	847.595	770.913	794.233	883.582	534.86	490.714	538.48	487.592	647.808	630.353	665.234	659.22	543.803	568.207	572.814	538.533	454.8	460.563	496.946	470.254	377.96	396.957	475.304	467.042
43.1959	708.682	710.322	713.712	719.74	462.399	463.312	475.118	495.308	714.546	715.306	720.166	746.213	583.137	580.07	593.085	591.587	484.467	480.107	485.908	496.118	375.176	356.168	364.383	356.815	41.2934	847.833	770.843	794.256	883.007	535.329	491.349	538.617	487.928	648.268	631.174	665.492	659.374	543.956	568.188	572.881	538.548	454.889	460.699	496.781	470.499	377.898	396.752	475.369	466.977
43.2388	707.929	709.006	713.871	719.931	462.444	463.38	474.803	495.309	713.869	714.83	720.228	746.315	582.738	579.97	592.486	591.205	484.491	479.623	485.69	495.809	375.667	355.988	364.038	356.901	41.3328	847.942	770.47	794.194	883.28	534.959	491.899	538.393	488.011	648.492	630.971	665.861	658.961	543.423	567.432	572.715	538.572	454.742	460.475	496.727	470.363	377.785	396.536	475.211	466.963
43.2818	707.234	708.419	713.809	719.399	462.431	463.56	475.05	495.807	714.195	714.726	720.423	745.697	582.777	579.49	592.748	591.375	484.565	480.382	486.247	496.021	375.322	355.709	364.136	357.045	41.3722	847.977	770.306	793.634	883.403	535.126	491.957	538.899	488.359	648.466	630.884	665.73	658.829	543.676	567.824	572.659	538.468	454.251	460.757	496.762	470.469	377.352	396.253	474.976	466.659
43.3247	707.912	708.301	713.095	718.517	462.857	464.112	474.813	496.058	712.714	714.259	719.787	745.233	581.865	579.329	592.205	590.848	484.066	479.957	486.034	495.638	375.055	355.813	364.159	356.973	41.4117	848.356	769.982	793.464	882.981	535.188	491.933	539.574	488.874	649.06	631.168	665.958	659.416	543.818	567.952	572.861	538.527	454.302	461.47	497.536	470.857	377.042	396.368	475.218	466.994
43.3677	708.344	708.169	711.252	717.633	462.501	464.012	475.358	496.083	712.23	714.156	719.582	744.724	581.578	579.465	591.624	590.411	483.678	480.954	486.202	495.941	374.987	355.705	363.678	356.85	41.4511	847.767	770.048	794.36	883.093	535.199	492.631	539.483	488.342	649.006	630.919	666.062	659.53	543.34	567.526	572.784	538.603	454.702	461.397	497.721	470.781	377.181	395.892	475.218	466.793
43.4107	707.089	707.71	712.705	718.233	463.482	465.013	474.946	496.356	712.924	713.436	719.238	744.961	581.457	579.021	592.161	590.337	484.01	480.46	485.544	495.322	375.07	355.522	363.83	356.398	41.4905	848.896	769.701	794.42	881.949	535.458	493.498	539.629	488.98	648.681	631.309	666.412	659.414	543.488	568.077	572.853	538.854	454.998	461.487	497.148	470.803	377.056	395.724	474.825	466.51
43.4536	707.829	707.87	711.207	717.757	463.564	464.536	475.328	497.596	712.757	713.356	719.447	744.43	581.372	578.749	592.097	590.147	484.321	480.557	486.323	495.809	374.918	354.895	363.654	357.037	41.53	848.267	770.148	794.114	882.72	536.484	493.497	539.913	489.422	648.42	631.709	666.919	659.071	543.306	567.992	572.657	538.727	454.971	461.663	497.632	471.047	376.975	395.682	474.762	465.934
43.4966	706.911	706.979	711.759	717.815	463.001	464.425	475.27	496.808	711.893	712.591	718.895	743.523	580.827	578.521	591.666	588.832	483.499	480.676	486.416	496.287	374.998	354.724	363.445	356.345	41.5694	848.818	768.774	794.086	880.993	536.362	493.668	540.163	489.727	648.252	631.364	666.409	659.241	542.986	568.079	572.455	538.809	455.017	461.955	498.006	471.194	376.796	395.951	474.733	466.18
43.5395	707.237	706.782	710.242	716.91	463.023	464.567	475.626	497.38	712.29	712.251	718.945	743.284	580.965	578.708	592.196	589.566	484.005	480.837	486.955	495.885	374.075	355.27	363.58	356.845	41.6088	848.191	769.7	793.036	882.248	536.6	493.945	540.921	489.716	647.83	631.938	666.608	659.264	543.372	567.614	572.59	538.584	455.14	462.123	497.783	471.771	376.396	395.916	474.385	466.368
43.5825	706.121	705.513	711.031	717.059	464.068	465.109	475.72	496.881	711.899	712.612	718.487	743.004	580.647	577.905	589.99	588.891	483.97	480.523	485.313	495.938	374.747	354.952	363.157	355.966	41.6483	848.657	769.114	793.171	880.857	536.162	494.859	541.22	490.596	648.043	631.984	666.804	660.101	542.465	567.692	572.103	538.807	455.405	462.307	498.146	471.966	376.458	395.373	473.179	466.115
43.6254	706.179	705.638	710.562	715.879	463.803	464.615	476.176	497.053	712.213	712.2	717.808	742.804	580.242	577.621	590.435	588.819	483.649	481.56	486.737	495.494	373.2	355.05	363.35	356.381	41.6877	847.84	769.701	793.975	882.833	536.087	494.389	541.163	490.027	647.459	631.979	666.684	659.78	543.071	567.781	572.438	538.55	455.506	461.686	497.945	471.782	376.621	395.119	473.536	466.007
43.6684	705.004	705.672	710.904	717.175	463.635	465.137	476.166	496.867	711.854	712.159	717.81	743.355	580.307	577.871	590.71	588.662	484.562	481.003	485.578	496.402	373.765	354.275	363.062	355.859	41.7271	848.468	768.703	794.662	882.377	535.985	494.932	541.147	490.285	648.826	632.001	667.041	660.96	543.454	567.953	573.096	538.147	455.655	462.003	498.237	472.207	376.378	395.475	474.39	465.62
43.7113	705.744	705.864	709.125	716.161	463.718	464.847	477.04	497.418	711.162	711.696	718.092	742.891	580.018	577.392	590.425	588.575	483.752	480.661	487.027	496.191	373.028	354.526	362.896	356.478	41.7666	847.151	770.366	794.212	881.388	537.459	495.129	542.191	490.706	648.567	632.315	666.803	659.988	543.378	567.525	572.447	538.525	455.644	462.143	497.664	472.642	376.355	395.253	473.49	465.172
43.7543	704.26	704.446	710.925	715.947	465.19	465.318	476.632	496.865	710.864	711.296	717.454	742.498	579.612	577.19	589.813	587.968	484.299	480.75	486.324	495.864	373.69	354.06	362.544	356.127	41.806	848.075	768.882	793.933	880.76	536.72	495.284	541.832	491.033	649.047	631.454	666.631	659.951	543.255	567.23	571.681	538.291	455.472	462.215	498.417	472.15	376.115	395.344	474.1	466.253
43.7973	704.898	704.457	709.136	715.727	464.958	464.902	476.906	497.55	710.805	710.587	717.678	742.445	579.494	576.339	590.439	588.093	484.594	480.259	487.186	496.756	373.078	354.263	362.907	355.725	41.8454	847.304	770.197	793.827	882.421	537.77	494.885	542.45	490.966	648.572	632.565	667.233	660.14	543.369	567.555	571.998	538.33	455.728	462.277	497.758	472.536	376.422	394.896	473.806	466.194
43.8402	703.594	703.875	709.203	715.618	464.702	465.536	476.143	497.522	709.864	710.842	717.656	741.831	578.188	576.057	589.914	587.28	484.504	479.501	485.544	495.611	373.715	353.537	362.607	355.645	41.8849	848.21	769.02	793.832	881.794	537.472	495.139	542.471	491.242	648.804	631.786	666.547	660.863	542.643	567.631	572.025	538.139	456.508	462.518	498.247	472.27	376.183	395.001	473.196	465.625
43.8832	703.59	704.041	707.445	714.557	464.575	465.012	477.07	497.248	709.224	710.501	717.468	741.639	578.915	576.721	590.787	586.771	484.682	480.24	486.696	496.515	371.991	353.317	362.871	355.347	41.9243	846.753	770.597	794.089	881.695	538.062	495.267	543.151	491.052	648.692	632.558	667.134	660.652	543.372	567.438	572.159	538.306	456.58	462.032	498.791	472.751	375.948	394.95	472.909	465.815
43.9261	703.085	703.092	707.999	714.566	464.446	466.359	476.423	497.078	709.47	709.802	717.372	741.245	578.697	576.134	589.784	587.523	484.27	481.264	486.623	495.802	372.026	353.194	362.464	354.401	41.9637	847.76	768.652	794.098	881.097	537.768	495.588	542.786	491.832	649.19	632.877	667.416	661.587	542.81	567.797	572.142	538.406	457.325	463.098	499.074	472.29	375.701	394.955	473.385	465.103
43.9691	703.253	703.397	706.724	713.361	464.502	465.985	477.019	497.633	709.434	710.321	717.446	740.981	578.192	575.589	589.766	587.714	484.611	481.161	486.536	496.04	372.079	352.999	361.641	354.916	42.0032	846.525	770.713	793.409	882.781	539.115	495.526	543.095	491.225	648.546	633.3	667.909	660.789	542.958	566.743	572.011	538.662	457.366	463.123	498.526	472.359	375.858	394.594	472.894	464.472
44.012	702.491	701.383	706.923	713.019	464.86	466.043	477.153	497.747	709.109	709.118	715.739	741.078	577.29	575.293	588.181	586.619	484.729	480.734	486.127	495.9	371.942	352.753	361.671	355.175	42.0426	848.165	769.844	792.989	882.34	538.479	496.21	543.111	491.866	649.157	633.669	667.458	660.872	542.783	567.409	572.279	537.936	457.578	463.385	499.657	472.869	375.009	394.588	472.557	465.021
44.055	702.343	701.706	706.164	712.008	464.901	465.779	477.03	498.159	709.783	709.249	716.43	740.294	577.912	574.744	588.581	586.011	484.98	481.028	487.22	496.314	372.141	352.542	361.689	354.8	42.082	846.831	769.921	793.458	881.963	539.476	496.509	543.249	492.916	648.333	632.493	667.358	660.941	543.299	567.367	572.547	538.239	456.624	463.788	499.201	472.492	375.42	394.665	473.289	464.614
44.0979	701.417	701.958	707.546	712.658	464.881	466.178	477.045	498.196	708.457	709.609	715.208	740.711	577.402	574.744	588.627	585.43	485.092	481.348	486.233	495.965	372.224	352.418	361.716	354.491	42.1215	848.582	769.964	793.502	880.839	539.187	496.788	543.387	493.26	649.355	633.049	668.545	661.656	542.754	567.549	572.663	537.623	457.206	463.672	499.815	473.156	375.161	394.588	472.952	465.182
44.1409	701.797	701.874	705.227	711.483	464.608	465.801	477.472	498.95	709.29	709.262	715.2	740.755	577.586	573.813	588.689	585.914	484.968	481.973	486.821	496.03	370.987	352.683	361.699	354.583	42.1609	847.077	770.713	793.766	881.968	539.289	496.755	544.567	492.822	648.811	634.332	668.267	660.988	543.35	567.545	572.073	537.79	457.305	463.807	499.514	473.266	375.627	394.396	472.667	465.048
44.1838	702.002	701.655	706.763	712.241	465.746	466.492	477.365	498.364	708.878	709.033	715.365	741.562	576.928	574.34	587.636	585.547	484.839	481.285	486.462	496.535	371.067	352.394	361.746	354.563	42.2003	848.179	769.562	793.761	881.542	539.037	497.346	544.652	493.058	649.574	634.185	667.563	661.716	542.275	568.501	572.126	538.215	457.201	464.72	500.471	473.477	374.981	394.333	472.236	464.966
44.2268	701.473	701.393	704.682	710.856	465.224	466.256	477.545	498.488	708.513	708.689	714.57	740.646	576.935	574.002	587.332	585.585	485.059	481.131	486.407	495.708	370.883	353.194	361.71	354.411	42.2397	848.061	770.525	792.48	882.113	539.847	497.233	544.609	492.946	649.699	633.364	668.02	661.455	542.551	566.952	571.584	538.125	457.313	464.47	500.271	473.413	374.954	394.602	472.172	465.252
44.2698	700.875	701.11	705.666	711.125	465.312	466.353	477.398	498.185	707.252	708.201	713.43	739.058	575.955	573.524	586.81	585.748	485.054	481.098	486.01	496.205	370.494	352.46	361.158	353.772	42.2792	849.076	769.834	792.299	880.347	539.54	497.717	544.384	493.637	649.691	633.836	668.857	661.889	543.173	568.126	572.494	538.639	457.87	464.225	500.685	473.979	375.047	394.362	473.174	465.703
44.3127	700.772	700.764	704.437	710.254	465.614	466.519	477.634	498.584	708.168	708.719	713.892	739.443	576.27	573.574	587.037	585.312	485.043	481.549	487.535	496.57	370.646	353.014	361.083	353.847	42.3186	848.109	770.37	794.123	881.621	540.58	497.784	545.67	493.946	649.152	634.137	668.614	660.707	543.125	567.35	571.642	538.17	457.7	464.965	500.214	474.224	375.082	394.159	472.52	465.63
44.3557	700.681	700.293	704.266	710.374	466.42	466.555	477.535	498.659	707.414	708.223	714.196	739.605	576.147	573.588	586.926	584.69	485.424	481.586	487.131	496.696	370.783	352.811	361.184	353.47	42.358	849.729	769.128	793.922	880.499	540.283	498.344	545.508	494.263	649.898	634.516	668.438	661.322	542.801	567.651	572.129	538.348	458.563	465.477	500.909	474.453	375.062	394.44	473.184	465.008
44.3986	699.642	700.266	703.017	709.162	466.269	466.663	478.451	499.042	707.522	708.081	713.749	738.783	575.931	572.955	586.996	584.403	485.171	481.521	487.668	496.255	370.713	352.864	360.559	354.124	42.3975	847.369	770.344	793.108	881.766	541.247	497.912	545.966	494.264	649.651	634.165	668.444	661.318	543.082	567.599	572.563	537.606	457.383	464.287	500.333	474.126	374.963	393.783	472.168	464.735
44.4416	699.349	698.608	703.486	709.119	466.784	466.874	478.495	498.611	706.728	707.635	712.81	739.026	575.364	573.192	586.261	583.988	485.521	482.224	487.324	496.364	371.019	352.079	360.597	353.286	42.4369	848.442	769.731	793.548	881.293	541.634	498.605	545.393	494.538	650.167	634.414	669.204	662.624	543.028	567.225	572.57	537.639	457.883	465.772	501.291	474.139	374.861	394.418	472.201	464.346
44.4845	699.687	698.118	702.069	708.274	466.569	467.058	478.548	498.683	706.114	706.885	712.89	738.313	576.082	573.026	586.581	583.932	484.807	481.726	487.647	496.34	370.434	352.67	360.578	353.466	42.4763	846.762	770.846	793.643	881.565	541.664	498.537	546.028	495.353	649.544	635.207	669.736	661.297	543.74	567.462	572.359	537.661	458.017	464.595	500.972	473.981	374.861	394.005	471.75	464.007
44.5275	698.08	698.433	703.091	708.532	467.008	468.058	478.182	498.831	706.608	707.14	712.083	738.263	575.445	571.688	586.12	583.002	485.226	481.766	487.001	495.961	370.596	352.327	360.123	352.803	42.5158	847.419	770.144	793.154	880.303	541.535	499.382	545.716	495.275	650.026	635.6	670.208	663.048	542.676	567.396	573.009	538.058	458.728	464.767	501.553	474.698	374.946	394.166	472.547	463.757
44.5704	698.259	698.376	700.924	707.707	466.636	467.942	478.828	499.228	706.311	706.828	711.839	737.733	575.011	571.718	586.03	583.067	485.269	481.868	487.977	496.252	369.492	352.328	360.237	353.009	42.5552	846.934	771.694	793.447	882.017	542.351	498.962	546.969	494.788	650.297	634.948	669.017	661.408	543.108	566.955	572.306	537.9	458.309	465.477	501.03	473.817	374.953	393.616	471.806	463.919
44.6134	697.587	697.506	701.742	708.686	466.759	467.692	478.166	498.446	705.053	705.859	711.944	737.425	574.54	571.842	585.92	582.956	485.639	481.701	487.955	496.483	369.364	351.919	360.281	352.982	42.5946	847.814	769.713	793.513	880.498	541.462	499.392	546.727	495.181	650.406	635.514	669.592	662.335	543.135	567.912	573.442	538.244	458.582	465.246	502.879	474.847	374.799	393.238	471.581	464.295
44.6564	697.178	697.841	700.792	707.982	466.561	467.911	479.082	498.54	704.853	705.317	711.398	736.761	574.39	571.671	585.597	582.842	485.257	481.762	488.188	496.605	370.028	351.607	360.287	353.154	42.6341	847.258	770.24	792.982	879.711	542.338	499.321	547.301	495.329	650.223	634.951	669.625	661.793	543.008	565.831	572.173	538.483	458.857	465.913	501.668	474.528	375.349	393.578	471.765	463.586
44.6993	695.804	697.136	702.338	708.57	467.201	468.478	478.645	499.049	705.708	704.82	711.36	736.561	573.97	571.274	584.341	582.58	484.95	481.945	487.56	496.81	369.707	351.358	359.976	352.771	42.6735	847.511	769.225	792.65	879.712	542.26	499.714	547.187	496.108	651.011	635.248	670.137	662.483	543.393	566.907	572.65	538.219	458.538	466.314	502.651	474.76	374.581	393.729	471.342	463.682
44.7423	696.198	696.758	701.092	706.677	466.88	468.113	479.199	499.538	705.353	704.721	711.067	736.439	574.256	571.046	584.591	582.376	484.573	482.421	487.299	497.107	368.893	351.489	359.728	352.959	42.7129	846.01	770.46	792.526	881.346	542.952	499.936	547.448	496.695	650.685	636.91	670.016	662.669	543.347	566.014	572.719	537.179	458.907	465.919	501.757	475.35	374.905	393.554	470.739	463.703
44.7852	696.13	696.258	702.195	706.886	467.56	469.047	479.035	499.146	705.094	704.088	710.246	736.804	574.218	570.95	584.567	581.884	485.075	482.221	487.37	497.231	369.388	351.81	359.598	352.707	42.7524	847.337	769.229	792.805	880.326	542.749	500.304	547.572	497.324	651.177	635.748	669.4	663.339	542.917	566.919	571.863	537.529	459.59	466.389	502.053	475.726	374.225	393.75	471.203	463.97
44.8282	695.942	696.574	700.578	706.024	467.107	468.687	479.282	499.387	704.614	704.315	710.422	736.042	574.183	570.693	584.19	582.462	485.792	482.456	488.002	497.328	369.022	351.513	359.7	352.778	42.7918	847.373	770.999	793.142	881.688	544.03	501.023	548.629	497.217	651.693	636.028	670.638	663.089	543.875	567.27	572.862	538.258	459.803	467.086	502.517	476.088	374.322	393.519	471.287	463.438
44.8711	695.944	695.452	700.663	706.261	466.623	468.758	479.274	499.663	704.104	704.513	710.779	735.444	573.772	569.676	583.488	582.167	485.578	482.386	487.858	496.754	368.65	351.084	359.472	352.614	42.8312	848.183	770.196	793.547	880.736	543.46	500.991	548.307	497.582	651.342	636.315	670.164	664.491	543.011	567.546	572.382	538.325	459.92	467.09	503.226	476.386	374.505	393.169	471.039	464.061
44.9141	695.583	695.152	699.159	705.623	466.833	468.745	479.524	500.08	703.877	704.147	710.227	735.228	573.698	569.543	583.781	581.688	484.943	482.453	488.221	497.156	368.17	351.022	359.435	352.481	42.8707	847.058	770.863	793.941	881.672	544.254	500.579	547.894	497.261	651.439	635.916	669.644	662.747	543.832	567.153	572.956	537.725	459.69	466.915	503.197	476.915	374.355	393.026	471.161	463.61
44.957	694.53	695.15	699.7	704.876	467.238	468.581	479.6	500.133	703.8	703.968	709.555	735.225	573.395	569.708	583.718	581.526	485.188	482.735	488.367	498.029	368.007	350.695	359.54	352.401	42.9101	847.782	770.288	793.502	880.541	543.983	501.32	548.454	497.935	651.846	635.857	670.509	664.579	543.418	567.582	572.822	538.455	460.596	467.653	502.721	476.449	373.655	393.096	471.58	463.947
45	694.176	694.645	699.031	704.32	467.808	468.32	479.886	500.04	703.975	703.879	709.29	734.765	572.713	569.512	583.189	581.62	485.806	483.008	488.121	497.993	368.356	350.79	359.808	352.361	42.9495	845.277	770.878	793.338	881.447	544.864	501.386	549.957	497.688	651.579	635.916	670.314	664.342	543.447	567.916	572.603	538.01	459.881	467.893	502.859	476.355	373.557	393.177	471.011	463.529
45.043	693.178	694.511	699.244	704.321	467.945	468.285	479.349	499.458	703.298	703.418	709.12	734.127	572.395	568.963	582.72	581.215	486.122	483.014	488.179	497.793	368.278	351.086	359.83	352.31	42.989	846.862	770.344	793.385	879.932	544.472	502.211	549.312	498.265	652.352	636.238	670.367	664.896	543.097	567.725	572.338	538.285	460.547	468.046	503.572	476.489	373.607	393.157	471.645	463.531
45.0859	693.634	694.048	698.278	703.38	467.199	468.89	479.431	499.718	702.652	702.982	708.823	733.589	572.651	568.647	582.698	580.583	486.153	483.24	488.188	497.742	367.945	350.63	359.343	352.019	43.0284	845.254	770.376	793.157	880.385	544.909	501.09	549.774	498.302	651.207	636.65	670.104	663.77	543.174	567.093	572.365	537.835	460.407	468.519	502.91	477.149	373.83	393.142	471.172	463.807
45.1289	692.431	692.442	697.986	702.791	467.247	469.195	479.807	500.216	702.514	702.462	708.359	733.093	572.557	568.55	582.259	580.262	486.333	483.217	487.792	498.079	367.817	350.643	358.794	351.551	43.0678	846.28	769.89	793.124	879.33	545.046	502.201	549.302	498.67	652.185	636.986	670.191	664.304	543.036	566.719	572.562	538.644	460.846	468.808	503.369	477.207	373.547	393.588	471.473	463.596
45.1718	692.437	691.84	697.559	702.549	467.48	469.285	480.012	500.519	701.766	702.228	707.852	732.15	572.599	568.592	581.826	580.069	486.542	483.15	487.965	498.199	367.712	350.901	358.322	351.516	43.1073	846.862	771.622	793.067	881.36	545.977	501.912	550.909	498.731	651.788	636.821	669.969	663.677	543.73	567.171	572.981	538.661	460.848	468.892	503.34	477.156	373.481	393.521	470.85	463.711
45.2148	692.45	691.536	696.814	702.514	467.751	469.583	480.324	500.601	700.843	701.884	707.63	731.533	572.736	568.773	581.895	579.731	486.616	483.436	488.781	498.101	367.656	350.706	358.299	351.991	43.1467	847.832	771.07	793.141	879.43	545.805	503.032	550.107	499.243	652.154	636.632	670.399	664.674	543.861	567.122	572.68	537.998	460.952	469.073	504.228	477.579	373.586	393.309	470.988	463.477
45.2577	691.997	691.723	696.175	702.909	468.145	469.897	480.585	500.427	700.908	701.617	707.611	731.786	572.258	568.213	581.572	579.204	486.907	483.439	488.795	498.467	367.917	350.646	358.449	351.808	43.1861	846.656	770.986	792.31	879.114	545.607	502.257	550.981	498.384	651.882	637.145	670.873	664.817	543.602	566.941	572.524	537.584	461.237	468.884	504.604	477.595	373.53	392.818	470.859	463.521
45.3007	691.992	691.873	695.326	702.145	467.55	470.106	480.729	500.803	701.42	701.65	707.276	731.407	571.868	567.543	581.668	579.347	487.044	483.438	488.703	498.754	367.894	350.671	358.531	351.631	43.2256	847.338	770.075	791.874	878.617	545.433	504.057	551.035	499.333	652.734	637.278	670.863	665.669	543.763	567.09	572.504	538.112	462.213	469.061	505.384	477.463	373.66	393.239	470.894	462.904
45.3436	691.292	691.848	696.196	701.253	467.823	470.073	480.218	500.865	701.575	700.704	707.438	731.273	571.351	567.724	581.561	579.33	487.038	483.158	488.671	498.74	367.617	350.354	358.795	351.375	43.265	846.731	771.055	792.811	878.746	547.044	504.243	550.804	499.088	652.304	637.691	670.892	665.325	543.122	566.964	572.548	537.825	461.771	468.984	505.039	477.529	373.914	393.057	470.598	463.374
45.3866	690.758	690.759	694.837	700.43	468.031	469.866	480.367	501.117	701.308	700.717	707.303	731.38	571.467	567.771	581.273	578.694	486.839	483.427	488.778	498.703	367.078	350.385	358.838	351.342	43.3044	847.148	770.59	792.875	878.605	546.632	504.882	551.153	499.547	652.709	637.901	671.195	665.678	543.41	566.696	572.032	538.045	462.149	469.374	505.869	477.578	372.817	393.614	470.721	463.235
45.4296	690.375	690.446	695.18	701.037	468.679	470.215	480.207	500.464	700.853	699.927	705.768	731.585	571.088	567.278	580.901	577.89	486.992	483.988	488.551	498.588	367.244	350.41	358.33	351.048	43.3438	844.964	770.937	790.587	879.574	546.871	504.757	551.632	499.371	651.798	638.077	671.101	664.933	543.513	566.678	572.369	537.805	461.911	469.788	505.9	477.466	372.995	393.379	470.612	463.098
45.4725	690.925	690.271	693.793	700.053	468.247	469.584	480.656	500.795	700.52	699.427	705.632	730.768	570.888	566.923	580.558	577.893	487.302	484.82	488.539	498.432	366.865	350.135	358.564	351.268	43.3833	846.777	770.752	791.894	878.439	546.297	504.718	551.513	499.976	652.133	638.282	671.379	665.031	543.155	566.945	572.284	538.165	462.122	470.005	505.892	477.966	372.998	393.03	470.46	463.125
45.5155	689.528	689.316	694.284	700.07	468.387	470.081	480.762	501.175	700.478	699.726	705.65	730.532	570.56	566.952	579.883	577.976	487.037	484.47	488.173	498.607	366.777	350.04	358.767	351.453	43.4227	845.912	771.125	792.401	878.277	547.397	504.94	552.295	500.17	652.942	637.769	671.429	665.402	543.719	567.072	572.464	538.29	462.696	469.739	505.924	478.293	373.031	392.959	470.605	462.978
45.5584	689.408	689.469	692.596	699.243	468.778	470.835	481.133	501.717	700.02	700.042	705.204	730.423	570.097	567.44	580.307	578.326	487.165	483.964	489.104	499.285	366.731	349.894	358.604	350.867	43.4621	847.238	770.647	792.646	878.127	547.329	505.106	552.312	500.519	653.496	637.991	671.606	665.703	543.909	567.391	572.751	538.359	462.666	469.792	505.729	478.663	373.344	393.038	470.961	463.087
45.6014	688.989	688.928	693.232	700.482	468.747	470.331	480.715	500.969	700.184	700.622	704.99	729.603	569.982	566.836	579.799	577.708	487.786	483.951	488.979	499.358	366.426	349.775	358.028	350.247	43.5016	846.086	771.243	792.58	878.244	547.352	505.348	552.248	500.896	653.403	638.404	671.828	665.262	543.172	567.432	572.474	538.394	462.796	469.892	506.117	478.982	373.526	392.878	470.671	463.032
45.6443	688.396	687.709	691.574	699.469	468.388	470.547	480.747	501.037	699.297	700.66	705.102	728.741	570.094	566.789	579.634	577.274	487.791	484.554	489.361	499.839	366.402	349.959	357.893	350.655	43.541	846.806	770.598	792.587	877.571	547.857	506.083	552.572	501.139	653.648	638.436	671.93	665.897	542.956	567.236	572.653	538.795	463.348	469.981	506.745	478.772	373.359	392.752	470.299	462.909
45.6873	688.461	688.375	693.128	698.992	469.099	470.603	480.905	500.77	698.905	699.882	703.858	727.965	569.478	566.293	579.519	576.714	487.326	484.519	489.078	499.908	366.797	349.294	357.186	350.584	43.5804	845.595	771.352	792.655	877.953	547.928	506.266	552.887	501.243	653.21	638.515	671.82	665.815	543.382	566.862	573.188	538.749	463.3	470.613	506.779	478.85	373.118	392.755	470.16	462.808
45.7302	687.997	688.023	690.784	697.487	468.408	470.433	481.55	500.714	698.36	700.413	704.302	727.888	569.359	565.838	579.913	577.589	487.632	484.759	490.053	499.662	366.117	350.046	357.514	350.729	43.6199	846.492	770.995	792.513	877.768	547.39	506.625	553.134	501.447	653.475	638.949	672	665.9	542.998	566.639	573.141	538.406	463.331	471.012	506.602	479.5	373.016	392.732	470.035	462.506
45.7732	685.889	687.135	692.402	697.676	468.904	470.766	480.661	500.158	698.568	699.24	703.583	727.312	568.67	565.392	579.445	576.669	487.416	484.386	488.659	499.877	365.509	349.261	357.122	350.099	43.6593	847.311	770.538	792.539	877.263	547.278	507.122	553.513	501.726	654.01	639.408	672.028	666.861	543.107	566.931	572.926	538.61	463.541	471.011	506.792	479.699	372.795	392.821	470.273	462.937
45.8162	686.447	687.075	690.814	696.819	469.853	470.598	481.583	501.06	697.846	699.493	703.971	727.699	568.566	565.6	579.745	576.36	487.827	485.11	489.694	500.016	365.678	349.947	357.706	349.88	43.6987	846.532	770.595	792.869	876.448	548.124	507.405	553.66	501.734	653.496	639.405	672.076	666.414	543.728	566.894	572.787	538.378	463.688	471.1	506.971	479.433	372.811	392.649	470.427	463.078
45.8591	685.63	685.77	691.756	696.514	468.867	471.374	481.414	500.981	697.851	698.767	703.415	727.439	567.935	565.108	578.49	576.68	488.018	484.89	489.296	499.484	365.993	349.504	357.521	350.502	43.7382	847.746	770.543	792.821	875.899	548.314	507.501	553.222	501.71	653.614	639.309	672.503	665.949	543.164	566.67	572.517	538.474	464.062	471.287	506.961	479.797	372.709	392.523	470.555	462.217
45.9021	685.777	685.738	690.674	695.67	468.777	470.779	481.616	501.258	697.126	698.189	703.317	726.204	568.513	566.134	579.203	576.761	487.925	485.616	490.23	500.136	365.759	349.447	357.24	350.63	43.7776	846.049	770.187	792.664	876.894	548.84	507.152	553.749	502.349	653.948	639.103	672.153	665.917	542.983	566.57	572.541	538.507	463.817	471.704	507.253	480.057	372.875	392.802	470.288	461.886
45.945	685.876	685.139	691.821	696.81	469.44	471.388	481.224	500.675	697.587	697.772	702.977	725.732	567.819	564.386	578.572	575.512	488.777	484.668	490.03	500.303	366.077	348.859	356.857	350.833	43.817	847.224	768.785	792.628	875.948	549.053	507.764	554.412	502.902	654.803	639.316	672.916	666.38	543.123	566.666	572.752	538.451	463.932	472.461	507.394	480.717	372.798	392.906	470.01	462.531
45.988	685.406	685.042	689.261	695.987	469.532	470.822	481.908	501.633	696.799	697.198	702.815	725.429	568.503	563.733	578.897	575.283	488.772	485.758	490.891	500.043	365.202	349.788	357.595	350.553	43.8565	845.374	770.523	793.034	876.78	549.453	508.295	554.923	502.354	654.788	639.718	673.337	666.145	543.676	567.191	573.167	538.823	464.351	472.345	507.499	481.351	372.891	392.945	469.501	461.792
46.0309	684.683	685.015	690.84	696.442	469.458	471.561	481.76	501.013	696.944	697.227	701.479	725.607	567.185	564.607	578.12	575.049	488.803	485.054	490.388	500.222	365.116	349.435	356.996	350.5	43.8959	846.294	770.061	793.291	876.958	549.537	508.438	555.165	503.01	654.392	640.044	672.806	666.212	543.585	566.874	572.914	539.073	465.011	472.232	507.548	481.462	372.961	393.108	470.058	461.735
46.0739	684.785	684.946	689.027	695.428	469.387	471.714	482.416	501.875	696.312	697.111	702.33	725.807	567.273	564.295	578.506	575.358	489.137	485.414	490.766	501.006	365.174	349.689	356.831	350.503	43.9353	844.876	769.817	793.502	877.088	549.914	508.766	555.231	502.636	654.303	639.899	672.896	666.185	543.73	566.695	572.862	538.587	465.12	472.794	507.481	481.211	372.892	392.948	469.926	461.656
46.1168	684.494	684.096	689.224	695.039	468.941	471.128	481.862	501.365	696.651	696.289	702.589	724.142	566.603	563.666	576.612	573.692	488.593	485.509	489.979	501.16	365.308	349.483	356.208	349.647	43.9748	845.912	769.294	793.978	875.73	549.457	509.301	555.121	503.03	654.768	640.232	673.074	667.011	542.885	567.274	572.744	538.265	465.631	473.085	508.343	481.881	372.583	392.455	469.993	462.021
46.1598	684.575	683.911	687.977	694.403	469.158	470.489	482.443	501.923	696.458	695.214	702.043	723.963	567.32	564.324	576.787	574.55	488.967	485.87	491.079	500.138	364.946	349.102	357.124	350.326	44.0142	844.773	769.936	792.533	876.178	550.323	509.4	555.385	503.992	654.454	640.632	672.841	666.834	543.189	566.887	572.513	538.087	465.931	473.104	508.171	482.322	372.457	392.473	469.592	462.28
46.2027	682.402	682.246	689.497	693.99	470.009	472.109	481.998	502.108	696.56	695.124	701.018	724.26	567.411	563.407	576.955	573.836	488.708	485.286	490.258	501.23	364.884	349.198	356.78	350.054	44.0536	845.601	769.589	792.605	875.382	549.681	509.91	555.216	504.393	654.863	640.888	673.011	667.519	543.628	566.739	572.59	537.802	466.298	473.428	508.937	482.044	372.625	392.681	470.899	462.305
46.2457	682.814	681.777	687.859	693.183	469.9	472.242	482.241	502.256	695.683	694.115	700.652	723.912	566.97	563.567	576.615	574.386	489.526	486.391	490.909	501.701	365.574	349.161	356.552	350.51	44.0931	844.819	769.942	793.18	876.386	550.13	509.895	556.547	504.505	654.695	640.497	673.072	667.561	544.411	566.892	572.545	537.577	465.953	473.736	509.21	481.828	372.824	392.703	470.76	462.719
46.2887	682.537	682.261	688.624	694.396	469.502	472.045	482.039	502.149	694.808	694.442	700.536	723.286	565.479	563.778	576.359	573.7	489.259	485.251	490.51	500.857	364.982	348.899	356.995	349.603	44.1325	845.791	769.592	793.054	874.508	549.845	509.588	556.154	505.016	655.57	640.927	673.573	667.823	544.233	567.22	572.7	538.863	466.396	474.069	509.617	482.573	372.505	392.578	470.391	461.654
46.3316	681.898	681.616	686.64	693.042	469.399	472.129	482.331	502.162	694.773	694.452	700.36	722.217	566.408	563.528	576.345	573.699	488.748	486.449	492.295	500.843	365.175	348.797	356.509	350.323	44.1719	844.993	769.781	792.671	875.882	551.026	510.092	557.151	504.427	655.321	640.985	673.605	667.427	544.056	566.516	573.183	538.246	466.91	474.325	510.388	482.587	372.326	392.357	470.31	461.874
46.3746	681.598	680.906	688.189	693.028	469.822	471.436	481.159	501.637	695.573	693.244	699.968	721.94	565.527	562.48	576.272	573.063	490.159	486.152	490.908	501.384	365.422	348.958	356.436	350.524	44.2114	846.292	769.211	792.293	874.24	550.639	510.045	556.585	505.672	654.893	641.415	673.272	668.097	544.282	566.83	572.843	538.522	466.828	474.577	509.967	482.872	372.107	392.56	470.664	461.84
46.4175	680.889	681.216	686.494	691.576	469.563	471.502	482.01	502.242	694.665	692.954	699.215	721.384	566.019	562.437	575.498	572.895	489.275	487.479	491.619	501.62	364.972	348.751	356.751	350.186	44.2508	844.27	769.501	792.565	876.069	551.304	509.706	557.323	504.475	655.324	640.253	673.457	668.085	544.273	567.097	572.842	538.11	466.973	475.019	509.27	483.554	372.411	392.725	469.354	461.699
46.4605	680.539	680.776	686.119	692.423	470.073	471.825	480.695	502.182	693.489	692.991	699.066	722.111	565.258	562.645	575.497	572.744	489.878	486.571	490.992	501.494	364.922	348.813	356.18	349.802	44.2902	845.141	768.996	792.856	874.827	550.572	509.896	557.364	505.251	656.204	640.324	672.752	669.205	544.133	567.827	572.573	538.38	468.26	474.621	510.512	484.672	372.321	392.361	470.099	461.709
46.5034	680.117	679.888	684.728	691.379	469.973	471.968	481.757	502.361	693.831	692.354	698.796	721.508	565.362	562.043	575.131	573.018	489.872	487.914	491.218	501.654	365.27	349.068	355.777	350.77	44.3297	844.765	769.263	792.973	875.459	551.637	510.01	557.366	505.052	654.524	641.287	673.183	668.239	544.643	567.332	573.319	537.798	467.534	474.78	510.353	484.757	372.457	391.93	469.565	461.59
46.5464	680.135	678.657	685.261	692.093	470.384	472.606	481.582	502.347	693.327	691.563	697.737	720.519	564.971	561.802	575.096	572.487	490.05	487.397	490.824	501.747	365.173	348.577	355.937	349.849	44.3691	845.833	769.046	792.782	874.155	550.879	510.721	557.036	505.985	655.718	641.661	673.515	669.123	544.127	566.882	573.084	538.523	468.384	474.904	510.66	483.937	372.085	392.762	470.324	462.173
46.5893	680.004	678.785	684.634	690.47	469.975	472.325	481.911	502.509	692.903	691.255	698.259	721.342	565.237	561.879	574.207	572.793	490.629	487.909	491.866	501.965	364.039	348.801	355.917	350.198	44.4085	843.382	769.761	793.327	876.405	552.377	510.915	558.148	506.472	654.555	641.673	673.076	668.081	544.297	567.268	573.027	538.515	468.135	475.287	510.354	484.016	372.777	392.347	469.972	462.225
46.6323	680.738	678.628	686.033	690.595	469.845	472.216	481.483	502.06	693.707	692.357	698.301	721.148	564.991	561.514	573.856	571.685	490.202	487.376	491.593	501.978	364.602	348.201	355.446	349.831	44.4479	844.742	769.105	792.557	875.01	551.749	511.603	557.845	506.931	655.618	641.924	674.184	668.897	543.373	567.931	573.025	537.954	468.564	476.222	511.259	484.356	372.551	392.863	470.178	461.676
46.6753	680.071	678.709	683.76	689.24	469.696	471.589	481.909	502.679	693.022	691.819	697.794	721.067	564.808	561.607	574.438	571.876	490.492	488.128	492.047	502.205	363.69	348.232	356.108	349.73	44.4874	843.314	769.41	792.262	875.289	552.779	511.615	558.278	506.568	654.502	642.255	674.056	668.454	545.076	567.318	573.344	538.334	468.902	476.531	510.798	484.595	372.274	391.835	470.447	461.766
46.7182	679	677.812	684.575	689.504	470.658	471.262	481.039	501.762	692.044	691.018	697.548	719.529	563.369	560.863	573.541	571.726	490.938	487.382	491.743	502.431	365.067	348.138	356.367	349.643	44.5268	844.849	769.097	792.602	874.247	552.159	511.494	557.422	507.103	655.764	642.237	674.571	669.33	544.133	567.762	573.088	538.874	469.787	476.86	512.201	485.33	372.37	392.492	470.463	461.85
46.7612	679.767	678.196	682.6	687.803	470.44	472.014	481.787	502.524	692.032	690.935	696.979	719.302	563.607	560.652	573.413	571.999	491.296	488.578	492.233	502.464	364.162	348.45	355.772	349.698	44.5662	843.982	770.198	792.716	874.688	553.338	512.114	558.798	507.331	655.66	641.844	674.22	668.689	544.113	568.069	572.851	538.44	469.041	476.475	512.488	485.644	372.653	392.251	470.213	461.385
46.8041	678.303	677.47	684.346	690.283	470.797	472.027	480.87	501.779	691.633	689.834	696.661	719.967	563.963	560.913	573.515	571.119	491.332	488.327	491.886	502.886	364.409	348.378	355.661	349.6	44.6057	844.987	769.492	792.756	873.077	552.858	512.365	559.273	507.872	656.647	642.475	674.435	669.909	543.254	568.72	572.632	538.411	469.907	477.284	513.029	485.094	371.909	392.67	470.155	462.228
46.8471	678.835	677.56	682.3	688.389	470.557	472.032	481.966	502.575	691.779	690.227	696.643	719.023	563.58	561.635	573.924	571.305	490.952	488.391	492.209	502.569	363.844	347.645	356.064	349.777	44.6451	843.625	769.355	793.158	874.618	553.103	512.49	559.29	506.978	655.919	642.677	674.039	668.463	543.719	567.517	573.278	539.284	469.7	477.45	512.023	485.579	372.03	392.72	469.695	462.054
46.89	677.93	676.018	682.107	687.445	471.065	471.999	482.209	501.828	691.324	690.105	696.178	718.503	563.544	559.986	573.098	571.024	490.714	488.736	492.146	502.51	364.324	347.836	356.146	349.846	44.6845	844.273	767.71	792.592	872.974	552.955	512.76	559.576	507.428	656.602	642.794	675.35	669.441	543.609	568.421	572.721	538.704	469.768	477.841	513.222	486.51	371.652	391.93	469.864	462.294
46.933	678.022	676.197	680.581	686.789	470.793	471.699	482.516	502.78	690.6	689.782	696.403	717.911	563.226	559.687	573.399	570.778	490.989	488.656	492.652	503.142	363.621	348.349	356.128	349.766	44.724	842.819	769.517	793.196	874.608	553.983	513.239	560.002	507.659	656.299	643.001	675.052	669.038	544.082	568.089	572.982	538.477	470.458	477.546	512.823	486.007	371.823	392.407	470.216	462.151
46.9759	676.968	675.348	682.548	687.361	471.2	472.733	481.78	502.378	690.636	689.787	695.528	718.268	562.965	559.642	572.75	570.413	491.385	488.902	492.554	503.153	364.232	348.196	356.033	349.587	44.7634	843.474	768.395	792.872	873.206	553.749	513.21	559.768	508.336	655.982	642.934	675.404	669.932	544.039	567.807	572.694	538.473	470.458	477.969	513.649	485.864	371.307	392.765	469.196	462.514
47.0189	676.846	675.466	680.569	685.933	470.95	472.38	482.249	502.126	690.228	689.169	695.76	718.321	562.913	559.916	572.775	570.593	491.261	488.854	493.531	502.84	364.413	348.269	356.189	350.1	44.8028	842.064	769.507	792.24	873.953	554.187	513.748	560.79	508.416	656.314	643.382	675.29	668.763	544.1	567.896	572.124	537.679	470.551	478.235	513.382	486.405	371.538	392.615	469.059	462.129
47.0619	676.416	674.952	681.606	684.462	470.419	472.612	481.414	501.982	690.344	688.347	694.599	717.242	563.119	559.401	572.415	569.395	492.125	489.087	493.458	503.014	364.017	348.238	356.331	349.643	44.8423	843.425	768.489	792.06	872.329	554.229	514.051	561.028	508.685	656.095	642.431	675.054	670.392	544.142	567.807	573.263	538.836	471.503	478.88	513.817	486.026	372.455	392.356	470.003	462.183
47.1048	675.75	674.756	679.842	683.985	470.461	472.853	482.088	501.928	689.933	687.738	694.198	716.265	563.016	559.306	572.607	570.06	492.819	489.31	493.953	503.304	363.799	348.422	356.046	349.479	44.8817	841.75	768.792	792.203	873.864	554.138	513.48	561.425	508.782	656.539	643.167	675.836	669.81	544.723	567.219	572.899	538.641	471.225	478.289	514.415	486.869	372.495	392.368	469.725	462.804
47.1478	675.178	674.933	680.412	684.164	470.848	472.875	481.345	501.171	688.668	687.325	693.295	715.673	561.776	558.693	571.704	569.125	492.116	489.092	494.336	503.537	364.049	348.386	356.031	349.277	44.9211	842.493	768.077	792.667	872.363	554.194	514.183	561.797	509.516	656.724	643.128	675.797	670.249	544.612	568.166	573.08	538.592	471.841	479.162	514.945	487.549	373.058	392.636	470.163	462.139
47.1907	675.005	674.003	678.545	683.749	470.876	472.387	481.983	501.304	688.265	687.486	692.955	715.135	561.385	558.99	571.758	569.375	492.125	489.443	493.96	503.868	363.868	348.474	356.224	348.991	44.9606	841.093	768.973	792.931	873.415	555.032	514.228	562.127	508.97	655.733	642.871	676.544	669.875	544.46	569.004	573.333	538.468	471.445	479.056	514.63	487.421	372.637	392.793	469.867	462.986
47.2337	674.241	673.603	679.499	683.73	471.616	472.232	482.019	501.476	688.217	687.294	692.783	714.932	561.225	558.607	571.468	569.062	492.503	489.558	493.299	503.979	363.715	348.131	356.377	348.525	45	842.898	768.319	792.411	871.802	554.502	515.041	561.632	509.704	656.337	642.551	675.256	670.78	544.1	569.15	573.781	538.447	472.42	479.587	514.763	488.883	371.948	393.005	470.194	462.969
47.2766	673.941	673.168	677.816	682.579	471.233	472.525	482.178	501.531	688.064	686.74	692.211	714.791	561.215	558.159	571.703	568.389	492.646	489.418	493.754	504.278	363.66	348.009	356.251	348.624	45.0394	842.074	769.528	791.719	873.16	554.789	514.791	562.435	509.192	656.578	643.13	675.337	670.268	545.307	568.313	572.497	538.52	472.351	479.797	515.48	488.36	372.359	392.699	469.751	462.498
47.3196	673.241	672.489	677.913	682.968	471.22	472.727	481.882	502.245	687.604	686.562	691.862	714.246	561.356	557.76	571.683	568.016	492.814	489.641	494.472	504.071	363.483	348.378	355.81	348.959	45.0789	843.22	768.881	792.149	871.879	554.625	515.262	562.458	509.958	657.516	643.036	676.062	671.124	544.715	568.474	573.332	539.284	472.885	479.952	515.74	488.681	371.966	392.437	470.086	462.855
47.3625	672.643	672.436	676.954	682.198	471.33	472.426	481.872	502.35	687.193	686.242	691.555	713.324	561.005	557.748	571.055	568.2	492.753	489.661	495.284	504.399	363.138	348.526	355.599	348.825	45.1183	840.046	768.946	792.299	871.973	555.374	515.508	562.48	510.041	656.35	643.428	676.198	669.708	544.61	568.94	573.204	538.53	472.672	480.439	515.468	488.746	372.271	392.291	469.675	462.614
47.4055	672.755	672.016	676.974	681.542	471.345	472.478	481.483	501.73	687.005	685.895	691.105	713.073	560.606	557.57	570.724	568.419	492.839	489.771	495.442	505.477	363.156	348.104	355.66	348.903	45.1577	842.161	768.423	792.478	871.167	554.948	516.217	562.121	510.575	656.67	643.711	676.291	670.399	544.253	568.187	573.246	539.019	473.018	480.66	516.321	488.954	372.027	393.133	469.957	462.846
47.4485	672.134	671.631	675.465	681.015	470.945	472.185	481.663	501.543	686.788	685.08	690.872	713.145	560.739	557.602	570.455	568.327	493.089	490.193	494.993	505.306	363.347	348.051	355.73	349.155	45.1972	840.692	769.154	791.168	872.761	555.737	515.977	562.426	509.556	656.279	643.482	675.964	669.48	544.551	568.625	573.229	538.479	473.192	481.102	516.378	489.226	372.398	392.986	469.808	462.776
47.4914	671.346	671.328	675.144	680.381	470.751	472.184	482.146	501.608	686.469	684.672	690.843	713.217	560.208	557.264	570.126	567.831	493.133	490.152	494.761	504.775	363.439	348.19	356.126	348.978	45.2366	841.53	768.172	791.441	871.272	556.043	515.92	562.616	510.377	657.566	643.701	676.572	670.072	544.562	568.703	573.48	538.949	473.771	481.372	516.759	489.758	372.363	393.135	469.393	462.697
47.5344	670.734	671.093	675.445	679.942	470.937	472.371	482.746	501.79	686.181	684.826	690.321	712.899	559.717	556.826	570.078	567.392	493.597	490.018	495.259	505.058	363.141	348.024	356.368	348.795	45.276	840.425	768.943	791.034	873.173	556.483	515.735	563.678	510.781	656.778	642.945	677.019	669.174	544.672	568.285	573.885	539.282	473.516	481.447	516.042	489.654	372.514	392.961	469.411	462.277
47.5773	670.458	670.764	674.887	679.976	471.218	472.268	482.912	501.922	685.825	684.404	689.922	712.155	560.022	557.263	570.117	567.444	494.277	490.222	496.007	504.832	362.972	348.118	355.793	349.107	45.3155	841.068	767.952	791.441	871.441	556.466	516.304	563.005	511.673	657.709	643.381	677.422	670.476	544.599	568.226	573.33	538.762	474.397	482.065	516.982	490.563	372.68	393.373	469.576	462.556
47.6203	670.358	670.228	675.089	679.841	471.728	472.301	482.264	501.358	685.129	683.805	689.799	711.527	559.538	556.916	569.548	567.034	494.193	490.812	496.126	504.521	363.283	348.122	355.509	348.978	45.3549	840.062	768.412	792.033	872.475	556.93	516.154	563.226	511.411	656.813	643.562	676.681	669.888	544.666	568.258	573.105	539.301	474.499	482.369	517.103	490.334	372.737	393.299	468.966	463.06
47.6632	669.535	669.962	673.181	678.472	471.441	472.04	482.376	500.698	684.63	683.045	689.225	711.171	559.237	556.211	569.175	566.471	493.823	491.137	496.35	505.236	363.202	348.393	356.01	348.986	45.3943	840.646	767.161	791.655	871.115	556.839	516.6	562.906	512.098	657.347	643.281	676.208	670.392	544.553	569.247	573.651	539.554	474.717	482.91	517.652	491.085	371.93	392.903	469.542	462.338
47.7062	669.321	669.639	673.895	679.287	470.898	472.654	481.662	501.028	684.299	682.194	688.917	711.455	559.639	555.729	569.358	566.032	493.996	490.773	496.008	506.066	363.368	348.262	355.959	349.44	45.4338	839.305	767.416	791.026	872.742	557.598	516.585	563.843	512.15	657.2	644.306	676.279	670.407	544.536	568.869	573.82	539.411	475.15	482.439	517.664	491.415	372.277	393.214	469.708	462.84
47.7491	669.032	669.94	671.939	677.758	470.308	472.703	482.131	501.34	683.644	681.697	688.115	711.209	559.289	555.58	569.39	566.756	494.149	491.089	496.046	506.563	362.905	348.233	355.529	349.533	45.4732	840.068	766.866	791.392	871.229	557.201	517.508	563.584	512.702	657.584	643.699	676.745	670.684	545.321	569.936	573.891	539.843	475.344	483.153	518.365	491.695	372.765	393.167	469.778	463.003
47.7921	668.157	668.039	672.89	678.141	470.8	472.429	481.767	500.918	682.829	681.543	688.025	711.314	558.955	555.195	567.942	566.934	494.091	490.849	495.802	506.042	362.81	348.149	355.511	349.102	45.5126	838.511	767.469	791.283	872.291	557.956	518.025	564.271	512.59	656.91	644.064	676.884	670.377	545.005	569.662	574.125	539.515	475.326	483.431	518.502	491.493	373.266	392.926	469.451	462.984
47.8351	667.395	667.418	671.047	677.187	470.499	472.4	482.061	500.822	682.407	681.012	687.689	710.803	559.004	555.6	567.463	566.286	494.507	491.63	496.286	506.042	362.122	348.278	355.297	349.366	45.5521	839.992	767.357	791.317	870.483	558.002	518.249	564.1	512.915	657.385	644.666	676.785	670.522	544.148	568.976	573.782	539.438	476.045	483.602	519.831	491.837	372.77	393.242	469.979	463.746
47.878	667.366	667.67	671.818	676.783	470.374	472.381	481.7	501.443	681.479	681.205	687.069	709.259	558.704	554.772	567.394	565.994	494.885	492.04	496.657	505.779	362.721	348.007	355.426	348.722	45.5915	838.965	768.255	790.765	871.255	558.7	517.929	564.417	512.942	656.35	644.826	676.86	670.221	544.731	568.896	573.611	539.098	476.32	484.156	519.105	492.022	372.773	393.187	469.919	463.639
47.921	667.135	667.499	669.76	675.709	470.338	471.069	482.126	501.408	680.237	680.017	686.749	709.36	558.446	554.507	567.214	565.988	495.074	491.715	497.066	506.234	362.55	348.247	355.385	349.381	45.6309	839.997	767.379	791.561	870.402	558.299	518.671	564.458	512.809	657.469	644.817	676.919	670.459	544.882	569.005	573.719	539.239	476.701	484.743	519.925	492.233	373.06	393.755	469.935	462.867
47.9639	666.315	666.834	671.406	676.314	470.695	472.712	481.747	500.658	680.868	679.524	686.073	709.589	558.093	554.901	566.482	565.51	495.448	491.926	496.792	506.129	363.06	348.402	355.655	349.168	45.6703	838.873	766.879	791.027	871.343	559.713	517.957	565.179	512.717	657.706	644.646	678.283	670.738	544.735	568.524	574.546	539.172	476.377	485.148	519.677	492.762	373.207	393.567	470.079	462.884
48.0069	666.003	665.885	669.186	674.859	470.35	472.105	482.536	500.866	681.081	679.274	685.898	709.116	557.98	554.646	567.078	565.549	495.742	491.916	497.413	507.031	362.687	348.207	355.233	349.689	45.7098	839.484	766.652	790.806	869.534	559.247	518.339	564.986	513.27	657.856	644.434	677.662	671.397	544.956	569.043	574.92	538.935	476.671	485.15	520.591	492.935	372.911	393.794	470.561	463.7
48.0498	665.836	665.416	670.439	675.16	470.613	472.371	482.062	500.832	680.463	678.151	685.81	708.301	557.264	554.586	567.301	565.898	496.033	492.48	497.314	507.548	363.501	348.35	356.076	349.76	45.7492	837.186	766.847	789.682	869.452	559.083	518.09	564.787	513	657.611	644.167	677.261	670.636	544.902	568.698	574.403	539.396	477.111	485.155	520.933	493.043	373.589	393.69	470.538	463.645
48.0928	665.419	665.018	668.374	674.479	470.219	472.804	482.081	501.423	680.299	678.037	684.891	707.418	557.195	553.948	567.408	565.202	495.519	492.78	497.517	507.108	362.549	348.417	355.407	349.83	45.7886	838.863	766.607	790.642	868.553	559.446	519.078	564.891	513.422	658.587	644.29	677.597	670.52	545.004	568.878	574.668	539.689	478.149	485.297	521.024	493.244	373.532	393.645	470.878	462.969
48.1357	665.072	665.186	669.085	674.235	470.515	472.393	481.578	500.369	680.721	678.185	684.834	707.262	557.505	554.023	566.041	565.427	496.329	492.576	497.736	506.794	363.085	348.829	355.641	349.427	45.8281	837.436	768.695	791.151	868.212	559.67	518.132	565.068	513.042	657.611	644.354	677.137	671.107	545.216	569.205	574.765	539.752	478.023	485.297	521.325	493.963	373.388	393.645	470.796	462.801
48.1787	664.494	664.828	667.153	672.777	470.654	472.207	482.332	500.957	680.545	677.227	684.436	706.204	557.852	553.491	566.094	565.085	496.089	492.621	497.82	507.258	362.561	348.428	355.282	349.466	45.8675	838.841	767.189	791.139	868.137	559.452	519.152	565.099	513.806	657.457	644.55	676.818	671.192	545.11	569.507	574.953	540.139	478.261	486.05	522.091	494.182	373.221	393.578	470.319	463.343
48.2216	664.088	664.196	668.945	674.497	471.026	472.096	481.721	500.215	680.065	676.934	683.55	705.894	557.14	554.365	565.573	564.189	496.358	492.487	498.019	507.102	362.65	348.085	355.111	349.46	45.9069	837.494	768.514	790.797	868.465	560.171	519.325	566.02	514.629	657.823	645.22	677.432	671.212	545.25	570.064	575.13	539.824	478.509	487.082	521.949	494.158	373.18	393.563	470.622	463.551
48.2646	663.869	663.595	667.272	672.313	470.624	471.392	481.198	500.151	679.464	676.514	683.637	705.268	557.449	554.025	566.337	564.125	496.763	493.267	499.131	508.185	362.815	348.03	355.423	349.812	45.9464	838.234	767.236	790.515	867.774	560.25	519.373	566.034	515.245	658.337	644.796	677.908	671.091	545.103	570.033	575.349	539.785	478.693	486.939	522.005	494.669	372.801	393.679	470.401	463.336
48.3076	663.157	662.77	668.259	672.356	470.046	471.865	480.879	499.92	678.944	676.118	683.323	704.992	556.246	552.578	565.363	563.565	497.186	492.35	498.272	508.055	362.439	348.248	355.361	349.551	45.9858	837.421	767.26	789.76	868.035	560.347	519.623	565.866	515.003	657.884	644.027	677.95	671.017	544.933	569.308	575.268	540.028	479.28	486.847	522.356	494.942	372.976	393.703	470.046	463.481
48.3505	662.963	661.993	666.273	671.157	470.026	471.447	480.953	500.006	677.982	676.139	683.328	704.27	556.681	553.419	565.224	564.21	497.293	493.314	499.056	507.411	362.475	348.543	355.985	349.751	46.0252	837.566	767.011	789.647	867.516	560.523	520.013	566.05	515.094	657.686	644.234	677.499	671.509	545.496	569.651	574.823	539.969	479.738	487.172	523.183	495.127	373.451	393.961	470.433	463.849
48.3935	661.906	662.135	667.364	671.781	470.803	472.069	480.749	499.579	677.995	675.699	681.892	704.465	556.186	553.088	565.031	563.929	496.96	493.103	497.755	507.437	362.609	348.732	355.793	348.805	46.0647	836.649	766.983	789.063	866.95	560.316	520.283	566.181	515.303	657.574	644.789	677.152	671.657	546.017	569.859	574.525	540.131	479.908	487.117	523.23	495.419	373.5	393.888	471.04	464.073
48.4364	661.341	662.042	665.161	670.695	470.029	471.732	480.919	500.037	677.905	675.066	681.766	703.376	556.175	553.29	565.029	563.742	497.613	493.618	498.87	508.161	362.649	348.398	356.058	349.574	46.1041	836.587	767.012	789.129	866.503	560.276	520.297	566.336	515.34	657.487	644.948	677.603	671.918	545.529	569.319	574.786	540.654	480.131	487.531	523.04	495.575	373.386	393.881	471.26	464.068
48.4794	660.726	660.736	666.719	671.094	470.274	471.912	479.897	499.963	677.507	675.333	681.194	702.611	555.812	552.136	564.911	562.792	496.56	492.68	498.45	508.19	362.521	348.411	355.994	349.205	46.1435	836.952	766.77	789.755	866.087	560.675	520.494	566.787	515.394	657.991	645.49	677.868	671.717	545.286	569.551	575.231	540.719	480.582	488.185	523.6	495.866	373.22	394.804	471.43	463.758
48.5223	660.323	661.135	665.035	669.812	470.134	470.962	480.624	500.065	676.435	674.746	680.955	701.96	556.475	552.27	564.877	563.464	497.314	494.384	499.236	508.891	362.453	348.817	356.54	349.738	46.183	836.077	766.894	788.968	865.489	560.794	521.085	566.642	515.059	657.617	645.707	677.829	671.38	545.675	569.759	575.001	540.329	481.043	488.227	523.751	496.218	373.522	394.698	471.401	463.708
48.5653	659.159	660.877	665.846	670.328	470.267	471.345	480.91	499.707	676.631	673.889	680.383	702.134	556.03	552.743	565.139	561.908	497.658	493.478	498.982	508.64	362.543	348.184	356.167	349.634	46.2224	837.53	766.132	788.595	864.027	560.772	521.701	566.104	515.591	657.493	644.912	677.753	672.1	545.666	569.813	575.14	540.514	481.546	488.332	524.825	496.516	373.698	394.34	471.63	464.049
48.6082	658.815	660.15	664.328	668.758	469.571	470.72	480.705	499.946	676.057	673.809	679.871	701.073	555.798	552.473	564.803	562.696	497.932	494.117	500.121	508.913	362.085	348.574	356.058	350.234	46.2618	835.702	766.678	788.759	865.914	561.451	521.178	567.261	515.871	657.588	644.972	677.065	671.984	545.779	569.761	575.436	541.108	481.569	488.633	524.505	497.221	373.558	394.305	471.474	464.456
48.6512	658.227	658.701	664.581	668.706	469.64	472.089	479.644	499.358	675.666	674.014	678.999	700.209	554.569	552.07	564.78	561.579	498.259	494.435	499.774	509.359	363.135	348.656	356.064	349.606	46.3013	836.143	765.805	788.834	864.214	560.685	522.013	567.378	516.339	657.882	645.034	677.224	672.535	545.661	569.956	575.192	541.729	481.951	489.386	524.698	497.879	373.628	395.301	471.109	464.332
48.6942	658.467	658.555	662.604	667.161	469.542	471.459	480.491	499.15	674.461	673.508	678.485	700.558	555.002	552.435	564.368	562.046	498.951	494.39	500.771	508.842	361.972	348.157	356.17	349.863	46.3407	834.637	766.272	788.417	864.328	560.946	522.299	567.08	516.123	657.347	644.97	677.593	672.153	545.905	569.934	575.287	541.484	482.639	489.784	525.313	497.776	373.952	395.217	471.168	464.416
48.7371	657.667	658.773	663.308	667.596	469.808	471.196	480.27	498.325	673.5	673.13	678.361	699.882	554.744	551.472	563.145	561.813	498.077	494.713	500.049	509.549	362.889	348.019	356.186	349.693	46.3801	835.021	766.155	788.414	863.484	561.338	522.445	567.046	516.515	657.458	644.958	677.371	672.27	545.912	570.115	574.817	540.94	483.246	490.265	525.693	497.89	373.891	395.671	471.342	464.808
48.7801	657.293	657.948	661.375	666.359	469.52	471.153	480.551	498.881	673.287	672.539	677.46	698.555	554.313	551.476	563.075	561.038	498.424	494.584	499.99	509.32	362.749	348.805	356.139	350.052	46.4196	834.286	766.223	788.019	864.925	561.121	521.879	567.69	516.781	657.545	645.373	677.588	672.098	546.001	570.038	574.459	540.852	482.648	490.378	525.103	498.284	374.179	395.299	471.363	464.172
48.823	657.206	657.8	662.917	667.178	469.356	471.8	479.526	498.671	672.684	671.58	677.248	698.833	554.091	551.918	562.956	561.41	499.274	494.869	500.682	509.534	362.354	348.994	356.343	349.894	46.459	834.595	764.879	788.263	864.043	561.092	522.415	567.849	516.958	658.368	645.138	677.801	672.482	546.69	570.335	574.989	541.291	483.105	490.886	526.209	498.491	374.325	395.524	471.231	464.27
48.866	656.199	657.805	661.455	665.518	469.006	471.058	480.487	498.967	672.149	671.018	676.898	697.744	553.895	551.159	562.85	561.537	498.253	495.868	501.007	510.903	362.306	348.778	356.508	349.499	46.4984	833.655	765.709	787.738	864.115	561.676	522.658	568.43	516.691	657.983	645.525	678.213	671.463	546.678	570.159	575.253	541.374	483.591	491.341	526.83	498.781	374.461	395.474	471.362	464.427
48.9089	655.748	656.389	661.796	666.736	469.576	471.59	480.202	497.846	672.742	670.278	675.876	697.482	553.463	550.646	563.104	560.326	499.31	494.61	500.084	509.859	362.252	348.38	356.336	349.723	46.5379	834.351	765.113	787.973	862.818	561.848	522.858	568.198	517.577	658.385	645.283	678.069	671.06	546.617	569.717	575.013	541.14	483.983	491.483	527.16	499.544	374.321	395.186	472.199	465.104
48.9519	655.429	656.114	659.674	665.188	469.109	470.71	480.308	498.007	671.314	669.415	675.572	696.433	553.729	550.542	562.757	560.716	498.871	495.83	501.129	510.656	362.387	349.203	355.997	350.054	46.5773	832.826	765.394	786.703	863.93	562.209	522.539	568.842	516.393	658.307	645.246	677.102	671.107	546.889	569.942	575.486	541.31	484.232	492.044	527.551	499.989	374.438	395.521	471.779	465.139
48.9948	654.459	654.688	660.82	665.16	468.998	470.771	479.402	497.57	671.911	669.74	675.559	696.111	553.104	550.266	562.401	559.984	498.025	495.393	500.383	510.567	362.57	348.677	356.464	350.062	46.6167	833.792	764.778	787.441	862.632	561.744	522.522	568.912	517.074	658.5	645.223	678.023	671.937	547.044	570.327	575.638	541.334	484.444	491.21	527.795	499.753	375.024	395.731	471.895	465.275
49.0378	653.981	654.604	659.086	663.736	469.26	470.623	480.029	498.032	670.744	669.079	674.907	695.957	552.964	550.26	562.791	560.514	499.236	495.524	501.353	510.68	361.786	349.036	356.145	350.765	46.6562	833.771	764.946	787.147	863.508	562.582	522.872	569.175	517.474	658.004	645.025	677.59	672.29	546.746	570.724	575.46	541.089	484.627	491.954	527.84	499.848	374.936	395.199	471.679	465.162
49.0808	652.958	654.357	660.082	663.965	468.839	470.835	478.779	498.152	670.02	667.774	674.149	695.999	551.897	549.014	561.021	559.619	498.978	495.24	500.915	510.891	362.35	348.529	356.396	350.58	46.6956	834.153	763.842	787.264	862.395	561.704	523.494	568.475	517.721	658.559	645.58	677.239	672.672	547.271	570.945	575.979	541.793	485.151	492.639	528.819	500.474	373.824	396.305	472.387	464.722
49.1237	652.806	654.085	657.956	662.336	468.383	470.219	479.128	498.084	668.977	667.89	673.239	695.406	552.107	549.425	561.379	559.68	499.704	496.357	502.282	510.741	362.231	348.856	356.581	350.232	46.735	831.918	764.781	786.234	862.492	563.181	523.748	569.211	517.408	658.315	646.015	677.882	672.103	546.721	570.254	575.939	541.975	485.274	492.808	528.998	500.63	374.537	396.297	471.787	464.688
49.1667	651.804	653.43	659.594	662.499	468.436	470.21	478.982	498.007	669.885	667.699	672.163	694.917	551.938	549.333	560.689	559.623	499.22	495.511	501.179	510.888	362.76	348.644	356.43	350.108	46.7744	832.456	763.66	786.285	861.08	562.549	523.76	568.929	517.933	658.979	646.028	678.119	671.88	546.591	570.4	575.855	542.455	485.838	493.365	529.43	500.66	374.276	395.741	472.875	465.346
49.2096	651.896	653.091	658.61	661.482	468.397	469.753	479.095	497.683	668.231	667.581	671.966	694.576	552.018	549.439	561.264	558.948	500.779	496.517	502.061	510.941	362.487	348.479	356.827	350.035	46.8139	831.744	765.095	786.656	862.121	563.099	523.742	569.443	518.219	657.591	645.556	678.156	671.315	547.68	570.042	576.004	541.687	485.626	493.744	529.803	501.172	374.772	396.433	472.879	465.178
49.2526	650.687	652.296	658.228	661.978	467.978	469.703	478.709	496.798	667.808	666.367	671.387	693.472	551.401	548.521	560.105	558.332	500.665	496.559	501.398	510.77	362.55	348.424	356.811	349.76	46.8533	833.097	763.682	787.143	860.472	563.414	523.875	569.272	518.358	658.313	646	678.456	672.518	547.417	570.613	575.798	542.264	486.39	494.087	530.728	501.168	375.106	396.24	473.263	465.563
49.2955	650.607	651.835	655.989	661.308	467.516	468.959	478.873	496.997	667.613	665.689	671.473	692.855	551.96	548.984	560.792	558.169	500.82	496.708	502.329	511.172	362.253	349.027	356.778	350.253	46.8927	830.065	764.364	785.402	861.594	563.788	524.386	568.975	517.694	657.551	645.179	677.308	671	547.595	570.677	575.754	541.507	486.783	493.936	529.548	502.036	375.635	395.745	473.343	466.062
49.3385	649.867	651.658	657.793	661.42	469.381	469.973	478.676	497.052	667.492	665.195	670.71	692.455	551.179	548.099	560.474	558.412	500.496	496.381	501.739	511.218	362.318	348.642	357.529	350.642	46.9322	830.766	764.013	785.503	859.737	563.529	525.209	569.267	518.487	657.173	645.334	677.444	672.016	547.878	570.966	576.564	542.506	487.777	494.774	530.372	502.189	375.009	396.592	474.095	465.611
49.3814	649.372	651.241	655.532	659.921	468.538	468.46	478.706	496.584	666.343	664.339	670.214	691.197	550.971	547.863	560.436	558.393	501.195	496.66	502.875	511.561	361.885	349.139	357.096	351.184	46.9716	830.505	764.266	785.392	860.864	563.238	524.759	570.158	518.542	658.13	645.561	677.746	670.644	547.486	570.36	575.648	541.538	487.145	494.275	530.759	502.27	374.79	396.295	474.141	465.963
49.4244	648.824	650.302	656.468	660.019	467.641	468.738	477.618	496.33	666.266	664.313	670.395	691.044	550.733	547.455	559.367	557.981	501.195	496.922	502.168	511.117	362.556	348.865	356.9	350.625	47.011	831.411	762.894	784.979	859.107	562.814	525.891	569.564	519.272	657.596	645.417	677.477	671.92	546.991	571.008	575.996	542.273	487.325	495.032	531.333	503.056	375.307	397.025	473.288	466.389
49.4674	648.518	650.208	653.783	659.322	467.533	468.614	477.969	496.416	665.216	663.806	669.571	690.684	550.808	547.96	559.258	558.061	501.293	497.701	502.839	511.442	362.615	349.385	356.619	350.77	47.0505	829.278	762.976	784.693	860.23	564.234	525.807	570.932	518.958	656.7	645.12	677.264	670.974	547.513	570.731	576.182	541.7	487.057	494.861	531.213	502.973	375.422	397.329	473.374	466.512
49.5103	648.413	649.413	654.576	658.744	467.51	469.308	478.302	495.102	664.559	663.22	669.247	690.088	549.709	547.743	558.656	557.344	502.043	497.073	502.863	511.625	362.888	348.966	356.985	350.8	47.0899	830.39	762.222	785.484	859.557	563.404	526.366	570.378	519.194	657.223	645.235	677.161	671.692	546.962	570.874	576.874	543.197	488.877	495.678	531.687	503.969	375.41	397.086	473.647	466.287
49.5533	647.911	648.258	652.659	657.283	467.4	468.134	478.041	495.124	664.197	662.863	668.374	689.814	549.919	547.632	558.597	556.76	501.917	497.68	503.48	512.169	362.893	350.136	356.7	350.916	47.1293	829.098	763.369	784.306	859.011	563.844	526.069	570.759	519.159	656.8	645.544	676.837	670.629	548.657	571.234	576.197	542.64	488.606	495.925	532.173	504.013	375.316	396.955	473.592	466.744
49.5962	647.003	648.125	654.252	657.946	467.324	467.834	477.45	495.183	664.386	662.877	667.828	689.551	550.068	546.545	558.818	557.34	501.46	498.278	503.309	512.267	362.455	349.815	357.065	351.501	47.1688	828.836	762.922	784.864	858.187	564.01	526.266	571.316	519.353	657.84	646.126	677.454	671.1	547.969	571.225	576.206	542.481	489.198	496.073	532.471	504.237	375.569	396.482	473.627	466.768
49.6392	647.407	647.766	651.82	656.99	466.8	467.612	477.616	495.117	663.376	662.043	667.585	687.858	550.088	546.497	558.417	557.078	501.641	498.949	503.744	512.656	362.274	349.503	357.396	352.065	47.2082	827.33	762.809	784.428	858.174	564.119	526.129	571.297	519.598	656.639	645.438	677.047	670.628	548.145	570.738	576.869	541.821	488.984	496.014	532.038	504.265	376.111	396.957	473.878	466.933
49.6821	646.823	647.795	651.811	656.33	467.142	468.065	477.236	494.723	663.123	661.215	666.989	687.266	549.057	546.948	557.663	556.827	502.093	498.747	503.468	512.278	362.872	349.849	357.467	351.373	47.2476	827.958	762.184	785.034	857.306	563.636	526.108	571.173	519.666	656.841	645.556	677.35	671.305	548.825	571.636	575.804	542.9	490.467	496.549	533.468	505.212	375.837	397.902	474.289	466.795
49.7251	646.42	646.7	650.317	654.694	466.825	467.255	476.993	495.087	662.056	661.287	666.38	686.981	549.112	546.975	558.187	556.291	501.945	498.791	503.762	512.408	362.496	349.873	357.58	351.413	47.2871	826.315	762.087	785.15	858.083	563.939	526.451	571.388	519.09	656.701	645.356	677.078	670.34	548.482	572.403	576.048	541.81	490.098	498.125	533.599	505.994	375.852	397.41	474.066	467.039
49.768	646.558	645.268	651.827	655.341	467.054	468.287	476.768	495.377	661.633	661.041	665.693	686.168	549.254	546.633	557.415	556.453	502.309	499.201	503.481	512.402	362.54	350.128	357.495	351.547	47.3265	827.502	760.957	783.914	856.943	563.547	526.74	571.417	520.054	657.088	645.294	677.39	671.647	548.423	571.551	576.283	543.357	491.296	497.998	533.666	504.908	376.032	397.552	475.246	467.171
49.811	645.6	645.557	649.305	654.083	466.493	467.66	476.664	494.717	660.927	660.051	664.964	685.865	549.357	546.439	557.399	556.093	502.817	499.674	504.269	512.787	362.816	350.144	357.846	351.978	47.3659	826.471	762.298	783.34	858.089	563.989	526.17	571.362	519.034	657.031	644.942	676.867	670.775	548.832	571.792	575.561	543.338	491.069	498.833	534.107	505.96	376.285	397.781	475.113	467.606
49.854	645.396	645.325	649.535	654.082	466.125	467.078	476.758	494.074	659.865	659.516	664.127	684.922	548.952	546.505	557.435	555.43	502.337	499.383	504.642	513.017	362.802	349.782	357.722	351.698	47.4054	827.251	761.14	782.776	857.117	563.529	527.142	571.409	520.195	657.293	645.401	677.23	670.774	548.336	571.364	575.986	543.18	491.444	498.864	535.175	505.805	376.596	397.964	475.027	466.908
49.8969	644.062	644.433	649.052	653.301	466.075	466.746	476.208	493.784	659.859	659.379	664.281	684.016	548.285	545.778	557.386	555.192	502.464	499.114	504.609	512.784	362.742	350.02	357.701	351.597	47.4448	826.719	762.341	782.634	858.015	565.033	526.896	572.644	519.623	656.604	645.065	676.911	670.238	549.122	571.366	575.897	543.296	492.008	499.012	534.944	506.835	376.406	398.583	475.094	467.528
49.9399	644.174	644.411	650.199	653.168	466.118	467.036	475.915	493.154	659.565	658.549	664.101	683.596	547.978	545.182	557.675	555.158	502.704	498.963	504.331	512.676	362.962	350.109	357.483	351.999	47.4842	827.18	760.874	781.852	856.443	564.981	527.508	572.221	520.432	657.024	645.116	676.166	671.629	549.141	571.882	576.615	543.345	492.847	499.625	535.679	507.631	376.212	398.177	475.591	467.666
49.9828	643.406	643.464	648.407	651.99	465.771	466.409	475.939	492.8	658.175	657.713	662.737	682.76	547.871	544.969	556.957	554.546	502.634	499.346	504.53	512.915	363.197	350.163	357.39	352.008	47.5237	826.477	762.769	782.014	856.134	564.912	527.557	572.942	520.396	656.159	645.011	676.332	670.453	549.671	571.753	576.554	543.086	492.449	499.942	535.541	507.989	376.729	398.421	475.481	468.113
50.0258	642.626	642.825	647.29	650.867	465.573	465.903	475.812	492.828	657.657	657.027	662.145	681.638	547.287	544.269	556.485	554.042	502.918	499.906	505.159	513.071	363.329	350.062	357.888	351.913	47.5631	826.534	761.141	780.991	855.413	564.667	527.639	572.592	520.487	656.61	644.958	675.96	670.969	548.849	572.076	576.225	543.381	492.661	500.646	535.827	507.395	376.167	398.791	475.468	468.211
50.0687	641.908	642.755	646.98	650.964	465.075	466.198	475.481	493.048	657.782	656.531	661.579	681.307	546.685	543.932	556.529	554.185	503.021	500.262	505.386	513.238	363.406	349.922	357.783	351.929	47.6025	825.413	760.981	780.432	856.903	564.507	527.014	572.794	520.227	656.694	644.141	677.115	671.303	549.763	572.483	576.384	543.492	493.131	499.846	535.664	507.585	376.585	398.749	475.647	468.604
50.1117	641.345	642.484	645.823	651.185	464.647	465.988	475.243	493.121	657.286	655.902	660.517	681.43	547.089	544.237	556.183	554.162	502.858	500.904	505.502	513.3	363.151	350.308	357.688	351.932	47.642	825.615	759.672	780.563	854.805	564.243	527.165	572.655	520.565	656.688	644.668	677.384	671.45	549.344	572.48	576.341	543.028	493.686	500.856	537.557	508.802	376.566	398.531	475.06	469.36
50.1546	641.088	641.904	645.277	650.639	464.472	465.268	475.038	493.114	656.72	655.175	660.144	680.934	547.18	543.99	556.001	553.958	502.864	500.685	505.297	513.619	363.15	350.471	357.921	352.011	47.6814	823.851	760.34	780.549	855.963	564.863	526.778	573.258	520.092	655.585	645.595	676.991	670.807	549.275	572.252	576.623	543.372	493.81	501.531	537.173	508.364	376.963	398.605	475.274	469.095
50.1976	640.331	640.579	643.125	649.156	463.875	464.871	474.564	493.126	656.116	655.185	659.638	680.406	546.625	543.439	556.17	553.695	502.901	500.195	505.743	514.769	363.586	350.463	358.235	352.494	47.7208	825.276	759.648	780.75	853.928	564.231	527.878	573.272	520.909	656.303	645.27	676.516	671.028	549.186	572.231	576.664	544.588	494.124	501.542	537.853	508.453	377.24	398.906	476.153	469.089
50.2405	640.14	640.205	644.391	649.448	464.461	465.275	474.566	492.642	655.99	654.847	659.088	679.81	546.694	543.292	556.415	553.449	502.735	500.407	505.783	514.679	363.76	349.983	358.289	352.333	47.7603	824.292	761.232	780.18	855.202	565.271	528.269	573.71	520.631	655.894	645.429	676.751	670.333	549.972	572.754	576.553	543.986	493.95	501.616	537.471	508.776	377.395	399.363	476.199	469.349
50.2835	639.11	639.568	641.519	647.504	463.854	464.094	474.426	492.087	655.265	653.835	658.602	679.263	546.852	543.355	555.801	552.777	503.265	501.021	505.918	514.5	363.227	350.672	358.224	352.552	47.7997	824.993	760.181	779.583	853.37	564.31	528.115	573.185	520.766	655.92	645.598	677.012	670.505	549.909	572.749	576.724	543.78	494.433	502.717	538.784	509.685	377.351	399.549	476.851	469.19
50.3265	638.783	639.326	643.781	647.097	464.208	464.346	473.845	491.672	654.219	652.662	658.364	678.717	545.941	543.39	555.41	552.742	503.689	500.785	506.04	514.613	363.696	351.026	358.05	352.753	47.8391	823.376	759.686	780.05	854.081	565.118	527.249	573.403	520.447	655.238	645.004	676.87	669.992	549.686	572.566	576.981	543.368	495.162	502.762	538.401	510.17	377.822	399.184	476.422	469.601
50.3694	638.788	638.616	641.412	646.142	463.888	463.292	474.017	491.213	653.851	651.854	657.444	678.112	545.73	542.82	555.175	552.575	503.755	500.655	506.362	514.83	363.799	351.724	358.316	352.726	47.8785	823.613	758.294	779.6	852.037	565.108	527.915	573.267	520.686	655.647	644.991	676.625	670.188	549.305	572.386	577.477	544.157	495.535	503.188	539.123	510.322	378.172	399.516	477.392	469.519
50.4124	637.659	638.011	642.493	647.208	464.104	464.26	473.213	491.138	654.119	651.498	657.252	677.906	545.525	542.816	554.383	552.425	503.903	500.551	506.031	514.708	364.277	351.631	358.417	352.81	47.918	823.251	759.37	780.305	853.182	566.031	528.488	573.2	520.445	655.092	644.595	676.999	669.531	550.075	573.069	577.295	544.516	495.627	503.38	539.127	510.772	378.201	400.17	476.759	469.85
50.4553	637.664	637.141	639.825	645.771	463.057	462.797	473.003	490.761	652.336	650.835	656.217	677.197	545.382	542.601	554.213	552.711	504.367	501.314	506.493	514.465	363.834	351.341	358.847	352.936	47.9574	823.593	758.389	779.475	851.018	564.951	528.487	572.689	520.886	655.639	645.072	676.635	670.16	549.907	572.579	577.614	544.934	496.085	503.636	539.816	510.761	378.195	400.486	477.138	470.153
50.4983	637.166	636.823	641.54	646.18	463.701	463.471	473.293	490.438	652.332	651.436	655.53	676.807	544.756	542.081	553.92	551.806	504.245	500.761	506.07	514.437	364.171	350.862	358.931	353.079	47.9968	821.368	758.886	778.866	852.442	565.652	528.951	573.198	521.279	655.12	645.048	675.844	669.721	549.36	572.598	577.808	544.123	496.134	504.386	540.128	511.734	379.118	400.248	477.165	470.404
50.5412	636.114	635.694	638.743	644.154	462.8	462.431	472.795	490.504	651.601	650.273	654.316	675.551	544.806	541.899	554.295	551.71	503.397	501.676	507.262	515.137	363.938	351.316	358.86	353.394	48.0363	821.756	757.521	777.942	850.735	565.169	528.722	573.432	521.014	654.471	644.763	675.585	669.797	549.689	572.683	578.039	543.923	496.791	504.9	540.483	512.247	378.851	400.834	477.597	470.246
50.5842	635.609	635.498	639.439	643.803	463.277	462.993	472.605	489.023	651.099	649.179	654.188	674.633	544.783	541.259	554.147	551.61	504.036	501.681	506.492	514.905	364.145	352.166	359.066	352.948	48.0757	820.46	758.139	778.512	851.855	564.797	528.769	573.698	520.977	655.01	644.66	676.431	669.589	550.678	572.545	578.329	544.229	497.216	504.568	539.959	511.906	378.69	400.841	478.039	470.321
50.6271	635.223	635.036	637.765	642.362	462.406	462.257	473.006	488.979	649.949	647.597	653.97	673.339	544.608	541.036	553.881	551.484	504.995	501.971	507.443	514.517	363.745	351.315	359.154	353.286	48.1151	821.453	757.297	777.712	849.825	564.635	528.979	573.575	521.445	655.909	644.448	676.982	669.788	550.791	572.693	578.227	544.285	497.616	505.093	540.706	512.222	378.813	400.769	478.435	470.238
50.6701	634.98	635.1	639.354	642.833	462.251	462.723	471.821	488.375	650.418	648.254	653.704	673.857	544.397	541.297	552.872	551.552	504.769	501.288	506.823	514.341	363.883	351.258	359.19	353.227	48.1546	819.161	757.333	777.441	850.326	566.103	528.86	573.818	520.854	655.212	644.514	676.746	669.168	550.452	572.811	578.364	544.328	497.631	505.653	541.461	512.922	379.515	401.066	478.235	470.515
50.7131	634.351	634.539	636.727	641.637	461.48	462.115	471.285	487.868	649.531	646.82	652.896	673.471	544.653	540.651	552.231	550.772	504.333	502.037	507.382	514.672	364.238	352.215	359.15	353.524	48.194	820.155	756.256	776.883	848.894	565.601	529.085	573.8	521.168	655.372	644.477	675.886	669.32	550.211	573.122	578.501	544.523	497.918	505.921	542.415	513.535	379.456	401.109	478.234	471.287
50.756	633.67	634.239	637.724	641.684	461.865	462.177	471.142	488.212	648.618	646.442	651.668	672.681	543.522	539.931	551.998	550.216	504.239	501.929	507.038	516.034	364.827	351.556	359.2	353.483	48.2334	818.143	757.491	777.087	849.346	565.661	528.919	574.539	521.475	654.987	643.795	675.364	669.529	550.043	572.818	578.211	544.472	498.196	506.538	542.846	514.181	379.579	401.243	478.551	471.366
50.799	633.738	633.241	635.151	640.184	460.946	461.721	471.542	487.527	647.001	646.435	650.824	671.637	543.407	540.264	552.574	550.909	504.688	502.353	507.369	516.084	364.509	352.133	359.713	354.156	48.2729	818.617	756.093	776.908	848.565	565.635	528.792	574.515	521.792	655.047	643.991	674.989	669.912	550.391	572.761	578.387	544.916	498.638	507.142	542.644	514.241	379.932	401.346	478.918	470.806
50.8419	632.929	632.527	636.621	640.369	460.504	461.639	470.927	487.483	647.687	645.601	650.11	670.805	543.029	539.607	552.077	550.232	504.657	501.709	507.66	515.325	364.424	351.581	359.805	354.032	48.3123	817.888	755.688	776.231	849.007	565.746	529.376	574.435	522.047	654.768	643.924	674.855	669.625	550.451	573.03	578.313	545.23	498.441	506.961	542.804	514.067	380.128	401.567	478.905	470.954
50.8849	631.918	631.637	633.667	639.024	459.58	460.574	470.287	487.105	646.652	645.244	650.489	669.677	543.071	539.311	552.158	550.07	504.61	502.166	507.884	515.608	364.366	352.532	360.036	354.118	48.3517	818.469	754.573	775.638	847.878	565.464	529.504	574.381	521.75	654.706	643.631	675.113	669.454	550.322	572.963	578.507	545.288	498.857	507.38	543.469	514.166	379.958	402.07	478.892	471.561
50.9278	631.41	631.187	634.898	639.132	459.908	460.805	469.642	486.487	645.686	644.327	648.399	669.605	542.661	538.213	551.515	549.804	504.884	502.146	507.612	515.691	364.468	352.195	360.342	353.965	48.3912	817.422	755.408	775.523	847.288	565.423	528.693	574.516	522.313	654.55	643.648	674.563	668.918	551.208	573.321	578.625	545.297	499.557	508.134	544.004	514.71	379.835	402.283	478.87	471.7
50.9708	630.963	630.536	632.772	637.755	458.951	459.726	469.623	486.02	645.62	643.887	647.838	669.401	542.275	539.153	551.684	549.654	504.969	502.694	507.882	516.257	364.516	352.61	360.009	354.355	48.4306	817.424	755.22	774.819	846.389	565.339	528.783	574.403	522.604	654.215	643.586	674.202	668.61	551.051	573.436	578.385	545.362	499.76	508.531	543.909	515.764	380.032	402.21	478.994	471.437
51.0137	629.895	630.07	634.209	637.602	459.237	460.73	469.316	485.195	644.73	642.725	648.282	668.405	541.812	539.138	550.87	549.13	504.975	502.338	507.911	516.285	364.664	352.697	360.006	354.726	48.47	817.293	754.28	774.18	845.707	564.98	529.428	574.332	522.116	653.778	643.607	674.053	668.882	550.792	573.003	578.82	545.137	500.023	508.736	544.237	516.28	379.888	402.419	479.479	471.659
51.0567	628.97	629.575	632.259	636.331	458.59	459.838	469.491	484.931	644.332	641.708	648.246	667.867	541.924	538.274	551.402	549.195	505.589	502.977	507.765	516.161	364.581	353.352	359.914	354.668	48.5095	816.309	753.799	773.929	845.766	565.307	529.527	574.449	521.877	653.729	643.294	673.443	668.742	551.114	573.114	579.4	545.049	500.54	508.81	544.958	515.904	380.178	402.598	479.866	472.012
51.0997	628.619	628.433	633.383	637.059	459.01	460.012	468.566	485.159	643.433	642.214	646.502	667.009	540.802	538.398	550.337	548.898	505.654	502.5	507.309	515.431	364.502	352.945	359.786	354.493	48.5489	816.667	753.206	773.212	844.552	565.43	529.456	574.206	521.543	654.518	642.769	673.149	668.874	550.899	573.194	579.723	545.841	501.612	509.287	545.324	515.651	380.511	402.653	480.089	472.681
51.1426	627.481	626.865	630.584	634.792	457.466	458.938	468.535	484.893	642.34	641.086	644.971	665.896	542.278	537.525	549.918	548.348	505.206	502.659	508.05	516.369	365.052	353.167	360.336	355.338	48.5883	815.784	753.721	773.288	845.08	565.6	529.017	574.615	521	654.064	642.426	672.927	668.757	551.315	573.036	579.275	545.595	501.524	509.294	545.546	516.328	380.991	403.076	479.007	472.63
51.1856	627.123	627.283	632.403	635.346	458.352	459.781	467.799	484.622	642.09	640.188	645.211	665.447	540.922	537.231	549.943	547.608	505.402	502.715	507.417	516.529	365.511	353.495	360.406	354.693	48.6278	816.244	752.682	773.07	843.862	566.25	528.835	574.626	521.28	654.19	642.735	673.008	669.19	550.937	573.567	578.722	545.44	501.917	509.43	545.914	516.851	381.001	403.417	480.341	472.767
51.2285	626.756	626.901	630.398	634.098	457.934	458.829	468.12	483.634	641.585	639.472	645.056	664.742	540.964	537.146	550.533	547.789	505.212	502.847	508.767	516.752	364.857	353.183	360.424	355.387	48.6672	814.684	752.004	772.69	843.225	565.942	529.437	575.245	522.093	653.965	642.877	673.162	668.921	551.247	573.742	578.824	545.761	502.302	509.944	546.228	516.826	380.801	403.512	480.188	473.268
51.2715	626.269	626.363	630.915	633.761	458.413	459.066	467.454	483.74	640.14	639.013	644.571	663.809	540.923	537.354	549.467	546.953	505.951	502.511	507.996	516.603	365.46	353.079	360.944	355.049	48.7066	815.034	751.636	772.254	841.183	565.876	530.287	575.126	521.791	654.001	642.266	673.573	668.873	551.534	574.244	579.073	545.614	502.349	511.019	547.241	517.314	381.577	403.52	480.55	473.369
51.3144	626.468	625.494	628.922	632.314	457.467	457.55	466.917	483.42	639.652	638.432	643.538	662.602	540.906	537.097	549.179	546.779	506.401	502.991	509.129	516.639	365.323	353.977	361.251	355.478	48.7461	813.253	752.084	771.306	842.64	566.218	529.785	575.087	521.299	653.64	642.58	673.681	668.203	551.723	574.765	578.99	545.885	502.77	511.298	547.64	517.878	381.649	403.813	480.494	473.821
51.3574	624.915	624.354	629.615	632.56	457.254	458.156	466.706	482.53	639.851	637.439	642.739	662.396	539.448	536.177	549.191	546.056	506.755	502.539	507.302	516.184	365.468	353.585	361.429	355.646	48.7855	813.088	750.789	770.358	841.304	565.806	530.193	574.583	521.575	653.549	642.228	672.985	668.627	551.099	574.29	578.552	545.763	503.262	511.178	547.738	518.032	381.613	404.289	481.027	473.608
51.4003	624.019	623.215	627.42	631.161	456.126	457.041	466.72	481.728	638.749	637.297	641.074	662.044	540.276	535.644	548.998	546.065	506.658	503.178	508.829	516.425	365.855	354.159	361.282	355.311	48.8249	812.421	751.24	771.452	841.385	565.839	530.522	575.275	521.522	653.052	642.251	672.163	668.076	551.335	573.68	578.978	545.59	503.905	511.66	547.454	518.152	381.923	404.269	481.258	473.413
51.4433	623.747	623.304	627.81	631.339	456.648	456.613	465.907	481.631	638.709	636.558	641.022	661.131	540.033	535.269	548.184	545.886	506.24	503.492	507.646	516.718	366.515	353.71	361.509	354.935	48.8644	812.844	749.735	770.14	838.624	564.867	530.603	574.834	521.45	652.711	641.684	672.195	667.741	551.991	574.585	579.309	546.31	504.296	512.637	548.597	518.267	381.503	405.047	481.197	473.932
51.4863	622.915	622.78	624.852	629.157	455.757	456.129	465.188	481.759	636.791	636.243	640.016	660.472	539.937	535.338	548.091	546.179	506.044	503.292	509.215	516.494	365.717	354.182	361.773	355.549	48.9038	811.933	750.09	769.885	840.282	565.252	530.166	575.381	521.425	652.276	641.401	671.895	667.237	551.729	574.298	579.335	546.568	504.226	512.13	549.041	519.036	381.945	404.981	480.71	474.335
51.5292	622.2	622.019	626.876	630.624	456.001	456.718	465.499	481.546	637.617	635.673	639.773	660.104	538.96	535.624	547.556	546.092	505.587	503.634	509.119	516.573	365.916	354.316	362.456	355.99	48.9432	812.131	749.08	769.699	838.733	563.784	530.819	574.095	521.846	652.619	641.688	672.194	666.813	551.816	574.555	579.596	546.523	504.84	513.075	549.652	519.254	382.323	404.949	481.694	474.422
51.5722	621.808	621.248	624.514	628.325	454.631	455.398	464.856	480.928	635.533	634.746	638.142	658.678	538.762	535.044	547.582	545.671	506.651	503.464	509.928	516.538	365.785	354.763	361.497	357.002	48.9826	810.596	749.944	768.739	839.629	565.196	530.781	575.02	521.31	651.905	641.08	672.103	666.924	551.383	574.405	579.24	545.967	504.663	512.949	549.496	519.711	382.554	405.717	482.355	474.264
51.6151	621.475	620.663	626.449	628.802	455.57	456.354	464.257	479.901	635.164	633.747	637.089	658.214	538.167	534.692	546.099	544.935	505.377	502.617	507.316	516.314	365.999	354.485	361.82	356.047	49.0221	810.506	748.226	768.019	837.806	563.755	530.718	574.755	521.606	652.149	640.551	671.71	667.748	551.16	574.579	579.751	545.843	505.561	514.417	549.614	520.062	382.274	405.411	483.006	474.461
51.6581	620.426	619.721	623.42	626.456	454.179	455.206	463.739	479.21	634.066	633.58	637.224	657.156	538.171	534.731	547.029	545.341	506.643	503.985	508.396	517.086	365.719	355.092	361.647	356.995	49.0615	810.185	750.164	768.29	838.297	564.993	530.41	575.146	521.648	652.556	641.273	670.944	666.372	552.12	574.155	578.868	546.528	505.136	513.592	549.462	520.336	382.802	405.996	483.233	474.137
51.701	619.13	617.646	623.554	625.852	454.095	454.929	463.198	479.255	633.459	632.416	636.913	656.447	537.305	535.385	546.711	543.765	506.095	503.337	507.607	516.953	366.431	354.571	361.645	356.767	49.1009	809.939	748.985	768.046	835.633	564.369	531.062	574.268	521.431	653.147	640.778	671.266	667.324	551.39	574.357	579.262	547.785	505.821	514.546	550.258	520.438	382.857	406.394	483.425	475.335
51.744	618.329	617.507	621.252	624.316	453.889	453.908	462.583	478.534	632.704	632.354	635.985	656.016	537.209	534.161	546.495	544.001	506.091	503.466	509.37	518.013	366.155	354.9	362.538	356.899	49.1404	808.218	749.015	767.475	837.58	565.13	530.154	575.083	521.285	651.434	640.078	671.452	665.567	551.707	574.403	579.394	547.238	506.251	514.814	550.862	520.583	383.356	406.646	483.072	475.638
51.7869	617.625	617.761	623.771	626.424	453.917	454.632	462.918	478.768	632.866	631.549	634.495	656.326	537.441	534.326	545.998	543.193	505.992	503.243	507.73	517.207	366.436	354.381	362.486	356.69	49.1798	808.545	747.779	766.6	835.168	565.004	530.197	574.7	521.009	651.285	640.636	671.003	666.705	551.101	574.93	580.611	547.49	506.606	515.15	551.603	521.932	383.881	406.568	483.06	475.95
51.8299	617.15	617.024	619.889	624.563	452.602	453.148	461.768	478.257	631.433	630.859	633.656	654.364	537.076	534.276	545.994	543.515	506.284	503.325	509.105	517.047	365.746	355.058	362.436	356.822	49.2192	808.042	748.847	766.995	836.766	565.152	530.461	574.917	521.219	650.057	640.708	670.558	664.972	551.669	574.196	580.247	546.766	506.155	515.117	551.742	521.604	384.282	407.086	483.774	476.295
51.8729	616.692	615.37	620.696	623.474	451.969	454.046	461.396	477.501	631.211	629.257	633.973	653.602	535.516	533.165	544.515	542.566	506.577	503.263	508.618	516.643	366.925	355.322	362.788	357.085	49.2587	807.42	746.901	766.1	834.621	564.141	530.914	574.131	520.917	650.084	639.827	670.627	665.203	552.095	575.125	579.906	547.415	506.835	515.204	551.564	521.841	383.472	407.327	483.936	476.113
51.9158	615.983	614.596	617.937	621.458	451.338	452.646	461.094	476.464	629.69	628.882	632.922	652.448	536.131	532.949	544.396	542.083	506.755	503.509	509.298	517.46	365.916	355.664	362.207	357.843	49.2981	807.315	747.048	766.706	835.781	565.1	531.07	574.613	520.962	650.614	640.975	670.775	664.829	552.104	574.383	579.368	546.656	506.572	515.124	551.428	522.389	383.939	407.642	483.847	476.011
51.9588	616.1	615.243	620.528	622.619	452.279	453.459	461.422	476.697	629.727	627.738	632.133	652.384	535.7	532.844	544.428	542.27	506.262	503.391	508.455	516.418	366.862	355.487	362.646	357.58	49.3375	807.564	745.183	766.758	832.863	564.087	530.655	574.277	520.826	651.169	639.952	669.14	665.361	552.289	576.08	580.204	548.731	508.712	516.587	552.255	523.997	384.307	407.443	484.093	476.797
52.0017	615.394	613.67	617.945	620.876	451.143	451.967	460.497	475.764	628.357	627.244	631.586	651.731	536.283	532.644	544.687	542.525	505.613	504.587	508.693	516.643	366.193	356.08	362.525	358.015	49.377	806.582	745.849	765.447	834.635	564.214	530.559	574.343	520.669	650.074	640.283	670.126	664.629	551.869	575.478	580.557	547.49	508.141	517.272	552.569	523.774	384.57	407.853	484.245	477.239
52.0447	613.797	613.162	618.181	620.867	451.499	451.958	460.363	475.663	627.082	626.785	631	650.692	535.01	530.821	543.374	541.082	506.141	503.118	507.711	517.072	366.567	355.831	362.582	357.723	49.4164	806.272	744.025	764.808	832.139	563.183	530.506	574.414	520.701	649.978	639.312	670.223	664.781	552.038	574.943	579.971	547.361	509.103	517.527	552.793	523.873	384.453	407.947	484.766	476.764
52.0876	612.832	612.882	615.753	618.751	449.947	450.633	459.907	475.013	626.05	625.66	629.796	649.461	535.172	531.781	543.157	540.95	506.355	504.322	508.817	516.802	366.546	356.167	362.694	358.127	49.4558	805.19	744.958	765.758	833.552	564.635	530.581	574.245	520.506	649.747	638.943	669.7	664.236	553.155	575.076	580.237	547.57	509.136	518.021	551.983	523.974	384.815	408.276	485.184	477.336
52.1306	612.497	611.512	617.043	619.593	450.735	451.298	459.667	474.69	626.378	624.754	629.241	648.822	534.38	531.076	542.992	541.188	505.719	503.702	508.437	516.539	366.925	356.385	362.636	357.71	49.4953	804.927	743.794	764.142	831.165	563.668	530.232	574.256	520.795	649.919	638.205	669.174	664.345	552.489	574.977	580.651	547.357	509.514	518.055	552.433	524.519	385.43	408.766	484.553	477.308
52.1735	611.587	610.385	614.336	617.489	449.513	450.1	458.955	474.247	624.985	623.701	628.803	647.837	534.163	531.131	544.091	541.37	506.178	504.178	508.649	516.727	366.68	356.475	363.296	358.59	49.5347	803.72	743.53	763.873	831.516	564.049	530.106	574.367	520.029	649.239	638.641	668.921	663.215	551.799	573.41	580.399	548.107	508.68	517.567	552.847	524.415	385.445	408.688	485.656	477.438
52.2165	611.287	609.815	615.999	618.069	448.818	450.101	458.406	474.026	624.895	623.366	628.048	647.262	533.542	530.337	542.637	539.595	505.931	503.029	508.247	516.701	367.168	356.793	363.271	358.177	49.5741	803.072	742.37	762.778	829.523	563.651	530.208	573.833	520.13	648.622	637.775	668.242	662.905	553.419	574.684	580.264	548.73	510.665	518.653	554.075	525.892	385.232	409.002	485.858	478.092
52.2595	610.12	608.789	612.991	615.691	447.911	448.879	457.868	473.294	623.803	621.744	627.122	646.173	533.696	530.132	541.547	539.46	506.428	503.823	508.935	517.121	366.499	356.707	363.768	358.709	49.6136	802.15	743.168	763.508	830.153	564.198	530.002	574.449	520.634	648.34	638.239	668.111	662.26	552.534	574.483	579.771	547.955	509.986	518.837	554.225	524.772	385.86	409.076	485.76	478.108
52.3024	608.978	609.022	613.819	616.342	449.251	450.126	457.064	472.93	622.802	621.465	626.666	645.51	533.24	529.685	541.283	539.525	505.922	503.397	508.584	516.729	367.427	356.661	363.616	358.45	49.653	802.073	742.09	762.781	828.726	563.079	529.959	574.402	520.525	648.859	638.525	667.899	663.005	552.638	574.926	580.549	548.106	510.691	519.338	554.945	525.606	385.843	409.328	486.717	479.118
52.3454	608.214	607.298	611.164	614.127	447.419	448.807	457.067	472.029	621.293	619.755	625.882	644.485	532.352	529.832	541.312	539.138	506.293	503.427	508.789	516.698	367.133	356.956	364.148	358.861	49.6924	801.28	742.227	763.062	829.955	563.844	530.386	574.054	520	647.875	637.713	667.101	661.735	552.84	574.492	579.816	546.992	510.454	518.716	554.081	525.684	385.628	409.44	486.501	478.572
52.3883	608.036	606.937	611.924	614.874	447.885	448.611	456.039	472.269	622.131	619.388	624.379	643.201	531.758	529.368	540.608	538.272	506.428	502.522	507.88	516.356	367.713	356.852	363.524	358.603	49.7319	800.513	741.263	761.346	828.133	562.848	530.169	573.91	520.137	648.311	637.838	667.523	662.527	553.324	575.125	580.765	548.321	511.407	519.572	555.81	526.54	385.965	410.104	487.148	478.678
52.4313	607.143	605.113	609.575	612.477	446.594	447.58	455.292	471.747	620.202	619.349	622.881	642.573	532.274	529.164	540.45	538.728	506.64	503.727	508.403	516.814	367.697	357.118	363.788	359.23	49.7713	799.267	741.129	759.833	827.742	562.678	528.981	574.328	519.915	646.841	637.604	667.293	662.599	552.317	574.079	580.094	547.034	511.1	519.783	555.823	526.673	386.696	409.851	487.531	478.572
52.4742	604.723	604.632	610.645	612.849	446.723	447.353	454.637	471.784	619.936	617.841	623.085	641.713	531.808	528.585	540.009	538.58	505.724	503.006	507.571	516.296	368.149	357.208	363.691	358.897	49.8107	799.444	739.708	759.565	825.955	562.245	529.402	573.471	519.583	647.707	637.096	666.82	662.374	552.828	575.015	580.427	548.044	512.317	520.26	556.583	527.417	386.938	410.912	487.265	479.42
52.5172	604.028	603.145	607.67	610.961	445.436	445.971	454.158	470.738	618.695	616.399	622.004	640.383	531.11	528.133	539.64	538.048	505.34	503.025	507.624	516.854	368.588	357.583	363.833	358.836	49.8502	798.092	740.746	760.733	827.464	562.826	528.983	574.224	519.388	647.003	637.135	666.376	661.437	553.725	574.533	580.044	547.58	512.669	520.499	556.19	527.36	387.486	411.162	486.878	479.626
52.5601	604.177	602.441	608.209	611.225	445.79	446.644	454.332	469.156	618.219	616.924	621.152	640.403	530.347	527.625	539.336	537.452	505.012	502.646	507.261	516.192	368.077	357.399	363.738	358.733	49.8896	798.11	738.985	759.769	825.273	562.868	529.059	573.728	519.997	647.211	636.438	665.48	661.687	552.758	575.324	580.573	548.45	513.107	520.953	556.353	527.867	387.352	411.362	488.103	479.058
52.6031	603.045	601.282	605.697	609.157	444.461	444.785	453.304	468.77	617.4	615.608	620.248	638.684	529.93	527.658	539.648	537.738	505.011	503.449	507.486	515.623	367.826	357.541	363.766	359.572	49.929	796.717	739.814	758.118	825.698	562.642	528.79	573.705	519.37	645.996	636.457	665.096	660.294	553.131	574.928	580.69	548.734	512.841	521.737	556.92	527.667	387.607	411.982	488.185	479.746
52.646	602.567	601	606.734	610.348	444.938	445.357	453.176	468.734	616.502	614.548	619.454	637.54	529.297	527.699	538.845	537.311	505.178	503.142	507.382	515.875	368.083	357.513	363.793	359.857	49.9685	796.806	738.85	757.687	823.492	562.235	528.769	573.374	519.487	646.153	636.369	665.229	661.224	553.186	576.168	580.325	548.293	513.191	521.654	557.833	528.016	388.159	412.182	488.936	480.123
52.689	601.152	599.144	603.981	607.394	443.492	443.841	452.616	468.094	614.994	613.582	618.232	637.107	529.538	527.303	538.509	536.45	504.913	502.952	507.991	516.114	367.937	358.088	364.395	359.778	50.0079	795.85	738.461	758.69	825.012	563.337	529.11	574.074	518.878	645.408	635.68	664.62	660.774	553.804	575.85	580.707	548.092	513.664	521.759	557.37	528.675	388.61	412.282	488.651	480.853
52.732	600.343	598.2	604.601	607.286	444.182	443.905	451.224	467.603	614.514	612.212	616.285	636.182	529.097	526.305	538.492	535.687	504.877	502.292	507.211	515.607	368.434	358.384	364.258	359.965	50.0473	795.718	737.067	758.044	822.155	562.127	528.437	573.145	519.215	645.943	635.883	664.237	660.194	552.889	575.75	580.766	548.746	514.71	522.557	558.251	529.043	387.75	412.167	489.063	480.917
52.7749	599.206	596.967	602.179	604.486	442.839	442.4	450.852	466.855	613.78	611.354	615.765	635.466	528.606	526.15	537.789	535.453	504.743	502.74	507.201	515.584	368.372	358.378	364.266	359.99	50.0868	794.717	738.085	756.807	822.515	562.491	528.784	574.135	519.23	645.045	635.583	664.4	659.755	552.384	575.808	580.542	548.557	514.132	522.199	558.261	529.258	388.018	411.974	488.716	480.592
52.8179	598.822	596.633	602.241	604.733	442.941	442.634	450.543	466.561	612.933	611.058	615.983	634.797	528.527	526.07	537.174	535.4	504.505	503.242	507.077	515.707	368.621	358.402	364.8	360.391	50.1262	794.897	736.718	756.085	821.447	561.285	528.609	573.561	518.839	645.06	635.581	663.966	659.95	552.835	576.081	581.141	549.175	514.992	523.267	558.88	529.651	388.104	412.615	489.375	481.578
52.8608	597.562	595.624	601.084	603.816	442.315	442.061	450.239	465.889	612.04	610.447	615.057	634.099	528.242	525.502	536.735	535.25	504.742	503.085	506.927	515.55	369.107	358.631	364.913	360.763	50.1656	794.103	737.843	756.03	822.434	561.99	528.426	573.304	518.85	644.785	635.389	663.878	659.2	553.1	575.694	581.161	548.972	514.837	523.187	558.484	529.806	388.808	412.606	489.322	481.157
52.9038	597.198	595.189	600.677	603.306	441.914	441.701	449.774	465.384	611.167	609.401	613.513	633.355	527.35	525.141	536.38	534.719	504.501	502.817	506.832	514.951	368.756	358.686	364.835	360.357	50.205	793.734	735.478	755.643	820.57	561.372	528.616	572.884	518.688	644.646	634.772	663.59	659.436	553.543	576.645	581.154	548.474	515.594	524.109	559.277	529.901	388.86	413.214	490.587	482.441
52.9467	595.764	594.012	599.118	601.295	441.327	441.084	448.748	465.126	610.225	608.278	612.186	631.897	527.315	524.911	536.192	534.146	504.36	502.567	506.575	514.681	368.654	358.862	364.744	360.696	50.2445	792.107	735.415	754.214	820.067	561.936	528.673	572.876	518.512	643.989	634.402	663.087	658.158	553.383	576.464	581.063	548.545	515.112	524.43	559.367	529.721	389.443	413.79	490.041	482.723
52.9897	594.899	593.088	598.128	600.45	440.641	440.377	448.261	464.409	609.325	607.502	611.541	631.171	527.511	524.154	535.408	533.774	504.34	502.189	506.99	515.064	368.672	358.78	364.647	360.972	50.2839	792.186	733.97	754.118	818.665	561.084	528.554	572.575	518.065	643.862	633.944	663.22	658.849	553.339	576.709	581.035	548.59	515.902	524.372	559.929	530.501	389.147	413.591	490.813	482.63
53.0326	594.665	592.473	597.253	599.915	439.969	439.814	447.662	463.788	608.176	606.645	611.384	630.341	527.261	523.541	534.735	533.097	504.062	501.743	506.673	514.901	368.969	358.411	365.002	360.887	50.3233	791.178	734.391	754.593	818.463	561.329	528.165	573.27	517.426	643.06	633.918	662.733	657.764	553.62	576.552	581.33	548.556	517.152	524.361	560.502	530.641	389.79	413.971	490.864	483.234
53.0756	593.741	591.992	595.87	598.187	439.344	439.048	447.073	463.035	607.469	605.231	610.536	628.863	526.817	522.954	534.61	532.227	503.78	501.834	506.561	513.83	369.124	358.641	365.46	361.121	50.3628	791.594	733.275	753.351	816.714	560.224	528.474	572.266	517.755	643.198	633.115	663.066	657.896	553.309	576.356	581.235	548.863	517.396	524.673	560.473	530.808	389.76	414.012	490.861	483.259
53.1186	591.914	590.834	594.464	597.411	438.921	438.786	446.666	461.856	606.445	603.81	608.926	627.78	526.128	522.241	534.672	532.026	503.187	501.768	506.43	513.321	369.173	358.831	365.336	361.173	50.4022	789.792	734.035	753.048	818.493	560.632	527.937	572.972	517.863	642.984	633.345	662.692	657.249	553.69	575.649	581.457	549.043	516.991	525.188	560.321	531.098	390.169	414.298	491.122	483.86
53.1615	589.971	588.951	591.966	595.393	437.803	437.929	445.783	461.351	604.944	603.022	608.02	626.908	525.868	522.624	534.493	532.291	502.932	501.776	506.314	514	369.418	359.256	365.644	361.675	50.4416	789.618	732.342	752.18	815.776	559.862	527.675	572.159	517.663	642.167	632.282	661.721	657.131	553.78	575.843	581.524	549.152	517.538	525.653	561.219	531.379	390.372	415.306	491.368	483.91
53.2045	590.38	588.493	592.85	595.566	437.696	437.879	445.102	461.501	604.793	602.729	608.144	626.627	525.141	522.854	533.698	531.643	502.729	500.969	506.267	513.739	369.582	359.141	365.948	361.244	50.4811	787.636	732.294	752.085	816.235	560.651	528.078	572.916	517.577	641.492	632.166	662.151	656.561	553.361	575.829	581.054	548.977	517.42	526.033	561.091	532.253	390.818	415.584	491.611	484.065
53.2474	588.421	587.202	591.036	593.285	436.806	436.857	444.474	460.413	603.346	601.444	606.644	625.327	524.79	522	533.431	530.991	502.947	500.722	506.266	513.869	369.213	359.388	365.72	361.176	50.5205	787.829	730.353	750.726	813.554	559.322	527.977	572.239	517.579	641.022	631.879	661.53	656.485	553.705	576.396	581.227	549.551	518.116	526.068	561.349	532.701	391.114	415.566	491.98	484.382
53.2904	587.23	586.707	590.775	593.232	436.784	437.174	444.346	460.066	602.059	600.639	605.428	623.936	524.625	521.023	533.091	530.918	502.943	500.806	505.756	513.668	369.367	359.664	365.48	361.444	50.5599	787.318	732.418	750.968	814.862	559.978	527.805	572.352	517.414	640.855	631.738	660.756	656.072	553.604	576.574	580.751	549.367	518.271	526.444	561.918	532.676	391.423	415.821	492.05	484.824
53.3333	585.839	585.193	587.742	590.582	435.286	434.819	443.439	459.083	601.561	599.637	604.642	622.537	524.024	521.07	532.773	531.078	502.542	500.652	505.065	513.263	369.22	359.962	365.938	362.102	50.5994	786.312	729.93	749.607	813.271	559.204	527.233	571.791	517.3	640.766	631.616	660.155	656.013	553.73	576.487	580.967	549.441	518.552	526.91	561.982	533.367	392.034	416.259	492.336	485.304
53.3763	585.563	585.119	589.019	590.333	435.9	435.214	443.255	458.694	601.156	599.034	603.961	622.578	523.336	520.783	531.973	530.624	502.343	499.551	504.963	512.857	369.295	359.572	366.096	361.994	50.6388	785.182	729.885	748.852	812.818	559.09	527.279	571.752	517.429	640.311	631.072	659.798	655.008	553.839	575.956	581.542	549.358	519.061	526.879	561.861	533.501	392.423	416.888	492.9	485.519
53.4192	584.654	584.1	585.871	587.335	433.818	433.731	442.421	457.652	599.444	597.78	602.714	622.035	522.928	520.95	531.685	530.077	502.272	499.475	505.433	513.566	369.739	359.599	366.098	362.317	50.6782	784.753	728.381	748.192	811.689	559.083	527.248	571.603	517.051	640.123	630.205	660.033	654.692	553.778	575.797	581.542	549.217	519.497	527.449	562.448	533.719	392.503	417.125	493.111	485.423
53.4622	583.333	581.893	587.153	589.322	434.5	434.196	441.646	457.077	598.212	597.001	601.907	621.283	522.175	519.903	531.403	529.29	502.061	499.039	504.967	512.721	369.931	359.781	365.788	362.061	50.7177	783.371	728.432	748.017	811.921	558.612	526.355	571.077	516.588	639.506	630.031	660.28	654.452	553.912	576.416	581.509	549.683	519.961	527.823	562.766	533.998	392.83	417.273	492.89	485.647
53.5052	581.961	580.372	584.337	586.153	432.343	432.851	440.736	456.154	596.425	594.915	600.901	619.99	522.393	519.217	531.21	529.173	501.722	499.745	504.839	512.064	369.575	360.039	366.25	362.322	50.7571	782.928	727.644	747.059	811.035	558.027	526.177	570.472	516.462	638.758	629.837	659.927	653.972	553.61	576.275	581.058	549.546	519.771	528.025	562.56	533.813	393.251	417.618	493.195	486.064
53.5481	581.247	580.494	584.716	586.589	432.923	433.771	440.894	456.052	597.749	594.998	599.547	619.09	521.717	519.309	530.479	528.332	501.777	499.083	504.36	511.528	370.17	360.444	366.1	362.021	50.7965	782.506	726.26	746.12	809.523	557.908	526.357	570.094	516.334	638.881	629.559	659.324	654.091	553.418	575.949	580.991	549.271	519.817	528.543	562.86	533.844	393.406	417.636	493.843	486.088
53.5911	579.703	578.945	581.092	583.315	431.313	431.324	439.911	455.284	596.018	593.76	598.828	617.833	521.506	518.983	530.257	528.532	501.41	498.988	504.326	511.767	370.343	361.084	366.171	362.581	50.836	782.709	725.546	746.436	809.614	558.814	526.106	570.356	516.455	638.659	629.45	658.537	653.182	553.64	576.343	581.481	549.147	520.168	528.916	563.686	534.163	393.511	417.981	493.848	486.239
53.634	578.393	577.79	581.84	584.503	431.936	432.74	439.984	455.342	595.703	593.781	598.906	616.894	521.147	517.582	528.931	527.955	500.684	498.616	503.304	511.444	370.556	360.553	365.785	362.699	50.8754	782.048	724.046	745.146	807.936	558.141	525.608	570.014	516.501	637.644	628.692	657.663	652.158	553.52	576.608	581.335	549.393	520.102	529.452	564.229	535.307	393.897	418.798	494.176	486.887
53.677	576.41	575.706	578.786	581.576	429.783	430.985	438.904	453.846	594.4	592.322	597.623	615.861	521.065	517.9	528.959	527.895	499.987	498.523	503.8	511.663	370.06	361.189	366.539	362.743	50.9148	780.617	724.182	745.448	807.649	558.039	525.389	569.637	516.17	637.511	628.343	657.241	652.045	553.048	576.317	581.119	549.581	520.357	529.457	564.039	535.736	394.032	418.805	494.274	487.316
53.7199	575.921	575.443	578.903	581.908	430.997	430.75	438.122	453.592	593.489	591.674	596.212	614.99	519.862	517.671	528.244	526.873	500.109	498.076	503.055	511.383	370.496	360.875	366.476	362.505	50.9543	780.248	722.936	744.422	806.03	558.097	525.777	569.113	515.91	637.228	627.996	656.529	652.283	553.004	576.288	581.163	549.077	520.824	529.614	564.17	536.232	394.296	419.298	494.92	487.689
53.7629	574.884	573.841	575.82	578.768	429.113	429	437.277	452.368	591.965	590.306	595.27	613.176	519.801	517.469	528.243	526.912	499.476	497.919	503.047	510.525	370.408	361.068	366.623	362.818	50.9937	779.503	723.382	743.713	805.993	557.221	525.53	569.046	515.374	636.644	627.604	655.881	651.201	553.301	576.07	581.012	548.841	521.047	529.432	564.283	536.225	394.962	419.599	495.21	487.642
53.8058	574.063	573.28	577.671	580.13	429.905	430.003	436.042	452.306	592.168	589.919	593.958	613.122	518.865	516.695	528.23	525.98	499.694	496.834	502.894	510.376	370.32	360.931	366.245	362.215	51.0331	779.303	721.963	742.366	804.101	555.94	525.115	568.447	514.982	636.447	627.118	655.847	650.592	553.538	576.025	581.167	548.738	521.642	529.958	565.128	536.454	395.38	419.619	495.194	487.925
53.8488	572.202	570.39	573.511	576.628	427.714	427.687	435.336	450.307	590.801	588.434	592.47	611.263	519.127	516.289	526.888	525.197	498.973	497.611	503.129	509.836	370.522	361.164	367.312	363.523	51.0726	777.756	722.708	742.154	804.114	557.029	524.837	568.826	515.038	636.479	626.708	656.004	649.871	553.526	576.214	581.495	549.115	522.02	530.473	565.782	536.645	396.232	419.875	495.981	488.956
53.8918	571.133	570.204	575.588	577.319	427.404	428.714	435.8	450.241	589.261	587.587	592.213	610.413	518.611	514.938	526.461	525.199	499.071	496.663	502.345	509.253	370.807	361.549	367.097	363.013	51.112	777.819	720.786	741.368	801.166	555.662	524.499	567.708	514.549	635.92	626.041	655.945	649.775	553.369	575.93	581.918	549.429	522.522	529.788	566.525	535.905	395.359	419.957	495.898	488.581
53.9347	569.519	568.686	572.346	574.475	425.899	426.918	434.411	449.535	587.057	586.034	590.546	609.045	518.745	514.974	526.179	523.924	499.214	496.093	502.804	508.914	370.878	361.789	367.532	363.222	51.1514	776.558	722.237	741.076	803.085	556.417	524.046	568.485	514.545	634.476	626.137	654.344	649.154	552.892	575.911	581.845	548.985	522.47	530.646	566.144	536.477	396.017	420.711	496.277	488.328
53.9777	568.814	567.882	572.481	575.385	426.899	427.905	433.367	448.897	586.891	584.717	590.11	607.733	517.516	514.133	525.073	523.94	498.457	495.987	500.456	508.189	371.001	361.7	367.387	363.308	51.1909	775.698	720.677	739.801	800.406	555.593	523.674	567.754	514.467	633.813	625.691	653.52	648.583	552.838	576.669	582.046	549.605	522.673	531.552	567.167	537.792	396.373	420.426	496.677	488.828
54.0206	567.011	566.428	569.379	572.356	425.246	426.121	432.632	448.132	584.934	583.319	588.564	606.226	517.002	513.784	525.165	523.691	497.982	496.4	501.562	508.894	371.066	361.733	367.49	363.395	51.2303	774.077	720.539	739.597	801.236	555.902	523.559	566.987	513.466	633.594	625.089	653.626	648.068	553.871	576.285	581.771	549.736	522.08	531.553	566.784	537.482	396.753	421.004	496.843	489.444
54.0636	566.278	566.369	570.862	573.189	426.43	426.094	433.156	448.423	585.283	583.845	588.216	605.932	516.271	513.649	525.038	523.101	497.434	495.742	500.855	508.64	371.785	361.586	367.71	363.406	51.2697	773.143	718.81	737.897	797.897	554.381	522.848	566.543	513.138	632.921	624.514	652.875	648.5	553.611	576.168	581.833	549.992	522.764	531.484	567.435	537.725	396.744	421.937	496.698	489.392
54.1065	564.486	564.326	567.729	569.7	424.97	424.236	432.045	447.493	583.592	582.158	586.838	604.292	516.731	512.565	524.686	523.009	497.482	495.739	501.396	508.045	371.24	361.962	367.55	363.607	51.3091	771.925	719.966	738.389	799.761	555.677	523.276	567.433	513.069	632.858	624.394	652.057	647.885	553.274	576.397	581.719	550.054	522.559	532.142	567.711	538.048	397.192	422.049	497.316	489.629
54.1495	563.598	562.986	567.664	570.048	424.607	424.902	431.394	447.356	582.435	581.397	585.799	603.472	515.246	512.316	523.485	520.949	496.164	494.779	499.257	507.445	371.135	361.486	367.323	363.131	51.3486	771.352	717.813	737.297	796.761	554.011	522.922	566.164	513.417	633.189	623.582	652.168	647.609	553.058	576.572	581.422	549.956	523.203	531.746	567.938	538.272	397.833	422.124	497.32	490.324
54.1924	561.427	561.167	564.307	566.957	422.959	422.771	429.94	446.648	580.312	579.476	584.471	602.739	515.712	511.968	523.055	520.724	495.827	494.66	500.724	508.129	371.397	361.938	367.649	363.215	51.388	770.685	717.734	736.999	797.819	555.339	523.324	566.837	513.217	632.451	623.888	652.051	647.514	553.119	576.124	581.343	549.524	523.507	531.478	567.529	538.223	398.093	422.402	497.078	489.917
54.2354	561.18	560.716	566.145	567.341	423.771	423.285	429.842	444.701	580.414	578.478	583.393	601.056	513.588	510.592	521.815	521.108	496.038	493.419	499.884	507.441	370.895	361.343	367.473	363.362	51.4274	770.113	715.76	735.666	794.048	553.257	522.906	565.565	512.612	632.255	622.381	651.123	647.976	553.471	576.105	581.017	549.669	523.385	532.404	567.83	538.482	397.629	422.856	497.934	491.231
54.2784	559.399	558.451	562.56	564.546	421.909	421.516	428.969	443.964	578.354	577.038	582.294	599.542	513.787	510.985	521.516	520.347	496.485	493.253	499.771	506.217	370.82	361.647	367.897	363.589	51.4669	768.495	716.931	735.733	796.701	554.233	522.45	565.766	512.786	631.521	622.343	651.237	645.835	553.92	575.762	580.615	549.82	523.75	532.339	567.577	539.079	397.499	423.476	497.487	491.872
54.3213	558.396	558.26	563.328	565.24	421.72	422.003	428.912	443.643	578.505	576.559	580.962	599.676	513.365	510.054	521.033	519.74	496.253	492.735	498.724	505.904	371.196	361.021	367.81	363.602	51.5063	768.06	715.409	734.173	793.864	552.708	521.804	563.801	512.97	630.856	621.877	650.915	646.241	554.553	576.666	580.458	549.422	524.361	532.575	568.993	538.869	398.574	423.236	497.84	490.612
54.3643	557.127	556.299	560.087	561.981	419.847	420.315	427.731	441.958	577.238	575.525	579.349	598.085	513.423	509.458	520.46	519.112	495.581	493.196	498.812	505.503	371.39	361.787	367.926	363.71	51.5457	767.273	715.361	734.299	795.008	554.02	521.846	565.994	511.849	630.253	621.487	649.626	644.81	554.269	575.738	581.253	549.755	524.575	532.712	568.398	539.555	398.779	423.134	498.194	491.158
54.4072	555.564	554.834	560.059	563.083	420.435	421.117	427.771	442.52	576.093	574.488	578.528	597.692	512.383	508.878	520.34	518.981	494.862	492.06	497.89	504.438	371.244	362.064	367.623	363.526	51.5852	766.29	713.091	731.964	791.215	552.392	520.767	563.966	510.958	630.174	620.372	648.813	643.586	554.125	575.872	580.663	550.637	524.521	532.835	569.614	538.667	399.327	423.874	498.68	491.776
54.4502	554.42	552.807	556.544	559.665	418.259	418.431	425.849	440.984	574.144	572.941	577.064	595.022	511.169	508.469	519.018	517.888	494.797	492.385	498.018	504.592	371.538	361.915	367.558	363.825	51.6246	764.772	714.295	732.216	792.458	553.264	521.322	564.354	511.126	629.522	619.786	648.579	643.68	553.993	576.201	580.793	549.853	524.529	532.791	568.499	538.515	399.87	424.106	499.494	491.73
54.4931	553.295	552.584	557.222	560.21	419.178	419.197	425.859	440.833	573.744	573.042	576.759	594.194	511.009	508.601	518.315	516.624	494.124	491.475	497.203	503.703	371.602	361.948	368.035	364.097	51.664	764.314	712.613	729.972	789.921	551.32	520.859	563.152	511.282	628.158	619.453	647.65	644.366	553.902	575.785	580.279	549.48	525.64	533.566	569.099	539.864	399.373	424.357	499.623	493.039
54.5361	551.704	550.597	553.372	557.004	416.86	416.834	424.576	439.772	572.537	570.924	574.983	593.131	510.72	507.629	517.414	516.771	493.28	492.345	496.89	503.595	371.248	362.54	368.306	364.31	51.7035	762.77	711.528	730.28	790.651	552.415	520.276	563.962	509.828	627.983	619.753	647.428	641.864	553.058	574.973	581.092	549.746	525.485	533.801	569.085	539.963	399.478	424.2	499.682	492.477
54.579	550.581	550.359	554.041	557.87	417.274	417.468	423.506	439.602	571.725	569.227	574.028	590.944	509.34	505.794	517.487	515.636	492.668	491.408	495.977	502.575	371.654	362.251	368.033	364.246	51.7429	762.504	710.663	728.789	787.742	551.366	520.02	563.108	509.4	627.584	619.745	647.303	642.443	554.008	575.222	580.188	550.224	525.761	533.502	569.292	540.194	400.22	424.41	499.641	492.096
54.622	548.877	547.888	550.317	554.494	415.577	416.187	422.771	438.387	569.837	568.408	573.538	589.691	509.312	506.131	517.09	515.32	492.311	490.894	496.295	502.393	371.655	362.745	368.689	365.059	51.7823	762.881	710.764	728.037	788.292	551.259	519.945	562.918	509.445	626.848	618.738	646.342	640.904	553.602	575.443	579.689	550.344	525.481	533.939	568.714	539.172	400.804	424.591	500.049	492.255
54.6649	547.966	547.264	551.718	555.381	416.827	416.974	423.043	438.337	568.985	568.488	572.451	589.788	508.957	506.115	516.545	514.666	492.22	490.149	496.041	501.954	371.01	361.943	368.075	364.557	51.8218	763.393	708.755	726.939	786.036	550.583	519.673	561.701	508.039	625.739	617.988	645.506	641.071	553.576	575.543	580.306	549.549	526.015	533.818	569.64	540.427	400.3	426.571	500.746	493.664
54.7079	546.409	545.049	548.254	551.115	414.808	414.399	421.389	436.51	567.007	566.339	570.556	587.429	507.295	504.816	515.94	514.144	491.097	490.087	495.369	501.853	370.629	362.302	367.64	364.896	51.8612	761.708	710.227	728.006	787.06	551.009	520.091	561.851	508.663	625.828	617.648	646.071	640.317	553.641	574.906	580.528	549.309	526.028	533.977	569.486	539.523	401.708	426.305	501.386	493.844
54.7509	546.268	544.054	549.531	552.521	415.683	416.048	421.297	436.396	567.369	565.701	569.649	587.182	507.468	503.934	514.572	513.263	490.631	488.469	493.896	500.64	371.341	362.212	367.97	364.328	51.9006	760.156	708.027	725.352	783.062	548.86	519.459	560.754	508.877	624.447	617.15	645.646	640.391	553.419	575.316	580.349	549.644	526.632	534.089	570.536	540.774	401.482	426.813	502.073	494.008
54.7938	544.503	542.494	546.158	549.106	413.45	413.44	420.015	435.349	564.866	564.485	569.004	585.807	506.554	503.471	514.693	513.212	489.793	488.267	494.111	501.333	371.614	362.89	368.098	364.85	51.9401	759.224	707.796	725.424	785.306	550.807	519.887	562.5	507.409	623.705	615.877	644.123	638.26	553.92	574.892	580.525	549.463	526.79	534.044	570.01	540.61	402.437	427.2	502.127	494.991
54.8368	543.161	541.864	547.095	549.393	414.104	414.302	419.546	434.072	564.711	563.256	568.366	585.041	506.321	503.314	514.517	512.374	490.163	487.931	492.897	500.507	371.727	362.509	367.904	364.344	51.9795	758.857	705.556	723.563	782.219	548.299	518.621	561.141	507.304	623.629	615.414	644.168	638.271	553.174	574.797	579.968	549.079	526.27	534.569	570.702	541.752	401.659	427.572	502.098	495.306
54.8797	541.385	539.866	543.21	546.216	411.98	411.908	418.231	433.574	562.173	561.719	566.649	583.511	506.036	502.744	513.913	511.774	489.392	487.956	493.802	499.856	371.316	362.012	367.744	364.639	52.0189	757.104	706.991	724.496	783.594	549.847	519.146	561.987	507.206	623.564	615.683	643.929	637.348	553.012	574.928	579.742	549.378	527.01	535.075	569.583	541.621	401.899	427.558	501.76	495.722
54.9227	540.577	538.841	543.404	546.051	412.694	411.966	418.425	432.244	561.127	560.224	564.962	582.484	504.662	501.382	512.887	510.762	489.11	487.438	492.572	499.69	371.46	361.45	367.562	364.07	52.0584	756.749	704.625	723.532	780.301	547.923	518.118	560.795	506.442	622.514	614.769	642.23	637.974	553.219	575.257	579.934	549.374	527.859	535.527	571.042	542.423	402.588	428.125	502.595	495.384
54.9656	538.284	537.044	539.679	543.292	410.147	409.784	417.214	430.928	559.483	559.297	563.886	581.099	503.931	500.454	512.55	510.184	488.479	487.335	492.942	499.052	371.892	362.568	367.912	364.501	52.0978	754.96	705.435	723.759	782.404	549.202	518.432	561.749	506.188	622.283	614.544	642.157	636.451	552.865	573.845	580.22	549.664	526.694	535.056	570.36	542.239	403.301	428.723	503.401	495.508
55.0086	536.886	536.13	541.008	544.105	410.755	410.285	417.243	431.849	559.872	557.862	563.223	579.554	502.817	500.096	511.385	509.547	487.909	486.045	492.019	498.228	371.625	362.303	367.962	364.147	52.1372	754.228	702.881	721.929	779.781	547.432	517.179	560.229	505.619	621.702	613.964	641.438	636.157	552.846	574.645	579.648	549.662	528.756	534.961	571.402	541.643	403.231	428.404	503.853	496.731
55.0515	534.881	533.86	537.6	540.798	408.637	408.347	415.82	430.798	558.119	556.707	561.734	578.405	502.146	498.992	510.96	508.914	487.711	485.136	491.506	497.975	371.021	362.166	368.19	364.108	52.1767	753.288	704.383	721.489	780.207	548.138	516.56	559.603	505.347	620.87	614.316	641.454	636.356	553.042	573.939	579.272	549.041	527.126	535.707	570.167	541.594	403.89	428.662	504.464	496.226
55.0945	534.847	533.151	537.491	541.184	408.784	409.448	415.425	430.483	557.693	556.063	559.876	577.686	501.663	498.595	510.254	507.666	486.652	484.696	490.232	496.702	370.854	362.104	368.015	364.224	52.2161	752.608	702.004	719.806	777.074	546.658	516.417	558.811	505.493	620.049	613.421	640.513	635.487	552.646	574.211	579.124	549.363	528.627	535.541	571.155	541.379	403.72	429.118	504.344	496.19
55.1375	533.125	531.783	534.613	538.405	407.382	407.11	414.281	429.046	555.988	554.964	558.675	575.98	501.082	497.907	509.622	506.957	486.182	484.582	489.822	496.598	371.237	362.289	368.242	364.323	52.2555	750.699	702.554	719.814	779.06	547.432	516.313	558.497	504.586	619.342	611.817	640.471	634.082	553.441	574.488	579.12	548.919	528.455	534.968	570.963	542.37	403.951	429.369	504.227	496.703
55.1804	532.203	531.06	534.868	537.834	407.818	406.68	413.265	428.282	555.128	553.601	557.468	575.03	500.409	497.273	509.051	507.099	486.172	484.323	489.856	496.79	371.42	362.646	367.847	364.36	52.295	749.867	699.816	717.944	775.766	546.306	515.53	557.595	504.447	618.841	611.702	639.345	634.111	552.876	574.276	579.853	549.779	527.822	534.88	571.827	541.938	404.331	430.589	503.306	497.265
55.2234	529.966	529.001	532.346	535.648	406.404	405.715	412.317	427.596	553.68	552.137	555.997	574.267	499.997	497.204	507.99	506.534	485.892	483.899	489.351	495.8	371.092	362.507	367.488	364.3	52.3344	749.043	700.941	718.789	777.305	546.947	516.152	557.926	504.416	617.997	610.841	638.739	632.918	552.802	574.203	579.364	549.136	528.396	535.498	571.64	541.95	405.026	430.706	504.691	497.131
55.2663	528.322	527.633	531.853	535.023	406.007	405.127	411.875	426.519	552.462	550.649	554.814	572.89	499.768	496.425	507.168	505.738	485.446	483.697	488.85	494.922	370.889	362.3	368.06	364.083	52.3738	748.364	698.708	716.71	773.754	544.618	515.159	556.869	504.13	617.628	610.381	637.765	633.6	552.82	573.305	578.625	548.834	528.721	535.949	572.125	542.658	405.187	430.482	505.07	497.296
55.3093	526.693	525.298	528.697	532.476	404.82	403.912	411.265	425.223	551.433	549.214	553.378	571.503	498.564	495.276	506.249	504.649	484.204	482.866	488.298	494.467	370.48	362.306	367.833	364.075	52.4132	746.665	698.451	716.157	774.744	545.307	514.868	557.765	503.765	616.62	609.669	636.796	632.684	553.34	573.802	578.699	548.706	528.214	535.273	571.421	541.771	405.817	431.02	505.443	497.472
55.3522	526.65	525.962	529.065	532.526	405.892	403.534	410.861	425.048	550.48	548.125	552.444	570.145	497.447	494.209	505.072	503.442	483.003	481.538	487.615	493.197	370.609	362.108	367.555	364.08	52.4527	746.898	695.959	714.126	772.102	543.639	513.789	556.447	502.994	616.143	609.42	635.963	632.061	551.874	573.763	578.103	548.823	528.891	535.595	572.051	542.423	405.55	431.48	505.927	498.77
55.3952	524.99	523.51	525.647	529.762	403.837	402.275	409.919	424.036	548.779	546.592	551.705	568.835	496.499	493.203	504.764	502.647	482.916	481.056	487.296	492.274	370.729	362.337	367.705	364.171	52.4921	745.949	697.08	713.99	774.99	544.842	514.326	557.081	502.495	615.909	609.509	635.506	630.34	551.607	573.295	577.872	549.058	528.791	535.561	571.644	542.903	406.285	431.75	506.121	498.646
55.4381	523.233	521.235	523.567	527.419	401.868	401.338	408.614	422.595	547.468	545.637	550.212	567.746	495.812	492.46	504.447	501.814	482.497	480.622	486.87	492.042	370.307	362.517	367.6	363.829	52.5315	745.198	694.59	712.117	770.697	543.239	513.348	555.373	502.046	615.306	608.139	633.977	629.85	552.067	574.262	578.071	549.269	528.77	536.595	572.519	542.392	406.28	431.962	506.101	498.788
55.4811	521.406	520.198	522.997	526.444	401.383	400.639	407.513	422.031	546.728	545.16	548.768	566.42	495.347	491.702	503.503	501.329	482.005	479.619	486.359	491.359	370.259	362.195	367.354	363.212	52.571	744.52	695.065	712.481	771.086	543.764	512.998	556.457	502.287	614.579	607.625	634.426	630.321	551.909	574.263	578.161	548.563	529.031	537.161	571.788	542.438	407.09	432	506.431	499.085
55.5241	520.036	519.488	521.69	525.339	400.52	400.124	407.083	421.532	545.665	543.944	547.972	565.25	494.907	490.901	502.371	501.015	482.097	478.957	485.925	490.902	370.422	361.957	367.303	363.366	52.6104	743.533	692.724	710.701	767.978	541.75	512.196	554.272	502.324	613.814	606.832	633.241	629.3	551.492	574.237	577.938	548.18	528.688	536.453	571.859	543.11	407.059	432.726	507.162	500.46
55.567	519.019	518.091	520.836	524.261	399.81	399.755	406.165	420.319	544.085	542.626	546.516	564.212	494.395	490.188	501.273	499.993	481.071	478.614	485.142	490.655	370.334	361.621	367.249	363.278	52.6498	742.454	693.077	710.559	769.17	542.434	512.811	555.275	501.257	612.79	606.907	632.063	628.158	551.554	573.509	578.041	548.459	527.92	536.421	571.453	543.182	407.409	432.909	507.399	500.429
55.61	517.143	515.649	517.384	521.393	398.099	397.874	404.861	418.863	542.203	540.998	545.021	562.467	493.058	489.07	500.756	498.888	480.049	478.32	484.587	489.989	370.201	362.049	367.623	363.189	52.6893	742.286	691.476	708.989	766.024	540.875	511.847	554.078	500.708	612.437	605.63	632.265	627.823	552.006	573.352	577.731	548.204	528.177	536.895	571.872	542.814	406.991	433.047	507.397	500.339
55.6529	515.859	515.353	517.952	521.043	398.12	398.037	404.608	418.187	541.809	539.544	543.784	561.204	492.055	487.957	499.767	498.114	478.957	477.804	483.901	489.345	370.208	361.82	366.956	362.71	52.7287	741.906	692.763	710.103	768.33	542.04	512.093	554.981	500.434	612.447	605.171	632.016	626.777	551.267	573.306	576.892	548.094	527.931	536.991	571.761	542.594	407.506	433.405	507.62	500.458
55.6959	513.132	512.09	514.008	517.969	396.416	396.288	403.004	417.316	539.941	538.109	541.792	559.501	490.766	487.393	498.597	497.247	478.159	477.585	483.583	488.222	369.7	361.644	366.858	363.433	52.7681	740.16	689.618	707.221	764.435	539.197	510.998	553.19	500.151	610.863	603.999	630.773	626.279	551.63	573.743	577.249	548.189	528.551	537.205	572.587	543.058	407.838	433.371	507.668	500.892
55.7388	513.608	512.567	515.018	518.656	396.599	396.624	403.206	417.043	539.424	537.398	540.509	558.237	489.652	486.874	497.511	496.088	477.816	476.334	482.188	486.926	369.979	361.4	366.654	363.356	52.8076	738.161	690.396	707.749	765.806	540.781	510.107	552.858	499.525	609.953	603.536	630.27	625.706	551.768	573.001	577.876	548.134	528.887	536.98	572.631	542.921	408.093	433.853	508.197	501.37
55.7818	511.967	510.303	511.519	515.203	394.341	394.751	402.597	415.714	537.608	536.146	539.757	557.517	489.418	485.986	497.084	495.376	477.226	475.496	482.088	487.256	369.764	361.977	366.545	363.326	52.847	737.369	687.664	704.963	762.041	539.043	509.546	552.214	498.768	609.719	603.181	629.845	624.919	551.243	572.442	577.401	548.1	528.925	537.164	572.303	542.576	408.315	434.477	508.622	501.361
55.8247	510.756	510.356	512.531	515.927	395.381	395.661	401.701	415.525	536.921	535.345	538.891	556.683	488.827	485.04	496.047	494.91	476.562	475.071	480.998	486.446	369.284	360.905	366.051	362.431	52.8864	736.634	687.662	704.471	763.256	539.152	509.307	552.277	498.826	609.051	602.691	629.894	624.26	551.682	572.409	577.134	547.915	528.496	537.292	571.851	542.691	408.823	434.484	508.782	501.421
55.8677	508.487	507.523	508.714	512.045	392.678	393.301	399.749	413.674	534.144	533.477	536.796	554.504	487.251	483.956	495.046	494.277	475.921	474.858	480.806	486.134	368.92	361.153	366.326	363.165	52.9259	735.733	685.573	702.973	760.532	538.116	508.376	551.189	498.394	607.949	601.82	629.398	624.063	551.062	572.014	577.192	547.811	528.786	537.084	571.993	542.913	409.427	434.494	508.534	501.877
55.9107	507.752	507.345	510.319	513.26	393.274	393.692	399.865	413.262	533.514	531.91	535.901	552.934	486.278	482.743	493.625	493.156	474.731	473.852	479.442	483.937	369.675	361.284	366.249	362.734	52.9653	734.806	685.837	702.639	759.422	537.797	508.049	550.743	497.599	607.381	600.741	628.257	623.364	550.566	572.077	576.682	547.05	529.126	537.112	572.137	543.011	409.84	435.222	508.939	502.694
55.9536	505.813	504.731	506.544	509.412	391.135	390.969	399.028	412.396	531.837	530.846	534.921	551.813	485.792	482.378	493.122	492.987	474.729	473.651	479.097	484.695	369.357	361.362	366.129	363.047	53.0047	734.25	684.41	701.49	757.635	536.937	507.518	549.568	497.065	606.75	599.784	627.051	622.326	550.845	572.36	576.676	546.79	529.417	537.441	572.249	542.902	410.306	435.647	509.563	502.989
55.9966	505.308	504.323	507.055	510.205	391.275	392.063	398.278	411.402	530.953	529.871	533.73	550.838	485.165	481.557	492.764	491.415	473.867	472.23	477.947	483.936	369.547	360.263	366.066	362.918	53.0442	733.122	683.558	701.078	757.018	536.932	506.841	548.862	496.867	605.926	599.541	626.815	621.788	550.652	571.655	576.731	547.21	529.689	537.429	572.056	543.079	410.177	435.526	509.405	502.972
56.0395	503.111	501.767	503.69	506.434	389.103	389.491	396.267	410.279	528.869	527.743	532.057	548.651	483.843	480.568	492.291	490.132	473.158	472.374	477.886	483.839	368.472	360.705	365.607	362.336	53.0836	731.665	681.944	699.785	755.375	535.916	506.798	548.562	496.4	605.125	598.833	626.343	621.644	550.152	571.31	576.68	547.162	529.808	537.323	572.31	542.998	410.294	435.827	509.883	503.4
56.0825	502.895	501.698	505.427	507.82	389.985	390.216	395.685	409.557	528.801	527.425	530.522	547.235	483.044	479.516	490.588	488.598	472.111	470.726	476.008	482.984	368.323	360.449	364.971	361.744	53.123	731.306	682.939	700.295	756.303	536.088	506.651	548.522	495.899	604.734	598.302	625.179	620.761	550.361	571.108	576.338	546.633	529.217	537.114	572.493	542.449	410.786	436.2	510.353	503.665
56.1254	501.327	498.891	501.854	504.644	387.82	387.522	394.363	407.479	527.189	526.108	529.692	546.411	482.272	478.444	490.225	488.807	471.47	470.514	475.903	482.221	367.993	360.771	365.634	362.238	53.1625	730.586	680.303	698.55	754.23	534.869	505.609	547.479	495.483	603.516	597.481	624.083	619.741	550.29	570.762	575.434	546.254	528.846	537.417	572.502	542.353	411.207	436.463	510.195	503.896
56.1684	500.573	498.867	502.859	505.539	389.104	389.173	394.932	408.263	527.626	525.367	529.763	545.897	481.332	477.47	489.013	487.556	470.308	469.077	474.96	481.224	368.424	360.206	365.772	361.863	53.2019	729.368	679.178	697.068	752.56	533.886	505.089	546.681	494.562	602.575	596.718	623.129	618.925	550.278	570.418	575.098	546.287	529.064	537.577	572.259	542.428	411.653	436.793	510.448	503.993
56.2113	498.359	496.065	498.249	501.217	386.088	386.366	392.702	406.327	524.22	523.414	527.02	544.134	480.773	476.651	488.538	486.279	470.182	469.603	474.532	480.558	368.348	360.586	365.115	361.768	53.2413	727.388	678.549	695.898	751.582	532.988	504.436	546.512	493.558	602.205	595.949	622.264	618.225	550.678	570.528	575.221	545.861	529.034	537.016	571.945	542.35	411.701	437.214	511.141	504.085
56.2543	496.269	495.462	498.906	501.639	386.404	386.9	393.352	405.787	524.333	522.906	526.421	542.706	479.195	475.598	486.434	485.416	468.706	467.996	474.118	479.3	367.987	359.398	364.89	360.726	53.2808	725.732	676.214	693.932	749.162	531.28	503.406	545.629	493.198	601.121	594.952	621.645	617.636	550.016	570.696	575.394	545.352	528.999	536.922	572.219	542.491	411.625	437.79	511.743	504.749
56.2973	494.024	493.476	495.453	498.294	383.958	384.759	391.753	404.335	522.004	521.318	524.911	540.981	479.109	475.125	486.218	484.864	468.68	468.186	474.171	479.567	367.27	359.981	364.957	361.195	53.3202	725.717	676.752	694.311	749.308	532.331	503.301	544.939	492.543	600.485	594.651	621.3	616.856	549.375	569.906	575.142	545.61	528.649	536.924	571.9	542.411	412.025	437.882	512.093	505.243
56.3402	493.276	491.112	495.492	497.996	384.493	384.961	390.796	403.786	521.009	519.537	523.346	540.233	477.644	474.423	485.632	484.232	467.962	466.526	471.971	478.914	367.459	359.615	365.148	360.42	53.3596	725.041	673.984	692.342	746.112	531.193	502.28	543.692	491.416	600.007	593.668	619.875	616.531	549.272	569.579	574.654	545.403	528.638	536.867	572.12	541.801	412.579	437.663	511.816	504.432
56.3832	491.449	489.623	492.729	495.479	382.976	382.677	389.284	402.584	519.716	517.543	522.223	538.181	477.25	472.984	484.537	482.859	467.408	466.081	472.066	478.532	366.762	359.555	364.367	361.121	53.3991	722.798	674.007	691.537	746.723	530.532	501.886	543.346	491.374	599.203	593.186	618.398	615.689	549.091	569.342	574.722	544.892	528.599	536.643	572.008	542.071	412.593	437.829	511.55	504.776
56.4261	490.518	490.061	494.08	495.984	383.652	383.574	389.858	402.743	518.667	516.889	520.844	537.175	474.728	471.839	482.248	480.563	466.309	465.385	469.962	477.062	366.545	358.859	364.05	360.32	53.4385	721.944	671.856	688.536	743.703	528.9	501.01	542.17	490.653	598.008	592.319	617.805	614.916	548.692	569.566	574.128	545.387	528.725	536.701	572.197	542.832	412.844	438.649	512.162	504.837
56.4691	488.939	487.502	490.471	492.656	381.312	381.219	388.145	401.3	516.804	513.928	519.676	535.689	474.603	470.931	482.664	480.474	466.625	465.197	471.313	476.66	366.972	359.35	364.448	360.779	53.4779	721.248	673.511	689.896	745.139	529.951	501.031	542.51	490.01	597.351	591.619	617.397	614.231	548.103	569.309	573.793	544.778	528.382	536.557	571.94	542.374	413.271	438.508	511.859	505.391
56.512	488.288	487.113	491.728	493.938	381.984	381.836	387.999	400.665	516.512	514.501	517.742	534.476	473.803	469.542	481.216	479.046	464.873	464.077	469.438	475.365	366.484	358.785	363.569	359.81	53.5174	720.595	670.112	687.132	741.791	528.054	500	541.507	490.097	596.419	590.359	616.838	613.722	548.226	568.661	573.701	544.833	528.272	536.508	571.368	542.465	413.039	439.302	512.524	505.388
56.555	486.357	484.766	487.798	490.257	379.745	379.403	386.278	398.799	514.499	512.475	516.134	533.305	472.873	469.319	480.619	478.541	464.805	463.996	469.217	474.536	365.985	358.744	363.789	359.989	53.5568	717.892	669.828	687.035	742.516	528.222	500.358	541.869	489.348	595.67	589.752	615.898	612.918	548.382	568.517	573.387	544.628	528.106	536.673	570.88	542.357	412.876	439.794	512.204	505.637
56.5979	485.637	485.314	489.236	490.723	380.552	380.36	385.792	398.834	514.548	512.316	515.511	532.18	471.312	468.012	479.268	476.876	463.857	462.109	467.886	472.671	365.738	358.2	363.281	359.235	53.5962	717.558	666.699	684.899	738.91	526.642	498.892	540.452	488.475	594.522	588.461	614.712	611.185	547.929	568.184	573.256	544.613	528.311	536.954	570.904	541.855	413.551	439.961	513.077	506.094
56.6409	483.629	482.798	485.087	487.305	377.829	378.131	384.541	397.589	512.6	510.411	513.997	531.577	471.01	467.639	478.529	476.601	462.64	462.503	467.957	473.466	365.725	358.339	363.509	359.552	53.6356	715.707	667.549	685.544	739.594	527.215	498.551	539.906	488.075	593.764	588.124	613.643	609.351	547.839	567.759	572.784	543.969	527.711	536.858	570.495	542.118	414.669	439.598	513.131	506.122
56.6838	482.816	480.642	483.761	486.315	377.061	377.165	383.338	396.32	510.861	509.109	511.99	529.255	469.861	466.368	476.577	475.423	462.328	461.691	466.492	472.318	365.343	358.065	363.14	358.878	53.6751	714.404	665.062	683.041	736.113	525.267	497.03	538.033	487.059	592.821	587.566	612.957	608.808	547.437	567.529	572.468	544.22	527.752	536.437	571.126	541.682	413.809	440.917	513.328	506.215
56.7268	481.012	479.016	481.656	484.125	375.289	375.226	382.179	394.621	508.768	508.243	510.621	528.539	469.009	466.281	476.718	474.961	461.645	460.287	465.987	472.318	365.323	358.213	362.722	358.039	53.7145	713.663	665.589	682.756	737.552	526.626	497.431	538.644	486.632	593.497	586.717	612.433	609.098	546.994	567.433	572.024	543.8	528.505	536.231	571.07	541.393	414.153	440.974	513.559	506.79
56.7698	480.143	479.183	483.343	485.303	376.791	376.327	382.257	395.097	508.039	506.673	509.879	526.629	466.741	464.424	475.118	472.941	460.556	459.227	464.879	471.485	364.589	357.427	362.049	358.154	53.7539	712.181	662.63	680.435	734.619	524.348	495.817	537.045	484.774	591.979	585.561	610.957	608.289	546.481	567.304	572.144	543.566	528.109	536.073	571.387	541.817	414.673	441.328	513.652	506.838
56.8127	477.988	476.612	479.48	481.694	374.289	373.957	380.801	393.227	506.068	505.961	508.054	525.322	465.611	463.221	474.169	472.713	459.836	458.897	464.751	470.428	364.113	356.761	362.429	358.6	53.7934	711.005	663.043	681.2	735.175	525.18	495.963	537.294	485.451	591.79	585.546	610.503	607.101	546.995	566.05	572.509	543.147	528.251	536.322	570.873	541.197	415.187	441.28	513.91	507.1
56.8557	478.116	476.705	480.878	482.879	374.915	374.604	380.737	393.281	506.122	504.8	507.408	524.071	464.6	462.239	472.78	471.223	458.539	457.566	462.363	468.84	363.784	356.575	361.534	358.35	53.8328	709.26	660.038	677.95	731.739	523.296	494.829	536.108	484.484	590.318	584.279	609.277	606.501	545.964	566.262	572.246	542.7	527.529	535.519	570.223	540.946	415.834	442.568	513.897	507.016
56.8986	475.787	474.228	476.956	479.059	372.497	371.925	378.957	392.238	504.337	503.478	505.887	522.713	464.034	461.664	471.958	470.21	458.172	457.562	463.173	468.713	363.745	356.893	361.586	358.897	53.8722	709.066	661.335	677.804	732.945	523.545	494.419	536.003	484.129	590.124	583.992	608.236	605.085	545.461	565.849	571.025	541.924	526.857	534.943	569.696	540.066	416.641	443.048	514.366	507.439
56.9416	476.007	474.78	478.491	481.25	374.062	374.058	379.506	391.621	504.876	502.883	506.208	523.258	463.89	461.565	471.243	469.372	457.954	456.227	461.726	467.065	363.417	355.994	360.498	357.783	53.9117	707.586	659.276	675.783	729.49	521.986	493.92	534.156	482.948	588.924	582.176	607.513	605.04	544.904	566.06	571.907	542.458	526.96	535.314	571.163	540.887	416.094	442.9	514.852	507.576
56.9845	473.133	471.677	473.931	476.911	370.377	370.702	377.393	389.588	502.537	500.448	503.734	521.026	461.712	460.031	470.638	468.751	456.447	455.746	460.839	466.989	362.924	355.936	361.032	357.211	53.9511	707.101	660.033	676.599	731.3	522.735	493.655	534.684	482.602	587.618	581.844	607.209	603.683	545.612	564.867	571.298	542.25	526.419	535.628	569.593	540.42	416.17	442.818	515.014	508.107
57.0275	472.204	470.552	474.572	476.657	370.849	370.543	376.444	388.531	500.851	498.93	502.387	517.515	460.154	457.736	467.731	466.842	455.319	453.557	458.979	465.551	362.776	355.086	359.918	356.85	53.9905	705.832	657.26	673.581	726.515	519.843	492.638	532.658	481.448	587.473	580.457	605.808	602.809	545.396	565.272	570.757	541.385	527.259	535.113	570.179	540.51	416.213	443.392	514.916	508.676
57.0704	470.269	468.205	471.427	473.227	368.128	368.564	375.049	387.257	499.072	497.241	501.258	516.841	459.318	457.601	467.628	466.352	455.18	453.349	458.73	464.969	362.419	355.716	360.763	356.749	54.03	704.48	658.003	675.066	728.312	521.643	493.131	533.664	481.967	586.836	581.195	605.294	602.486	545.646	564.744	570.216	541.24	525.898	535.101	569.78	540.344	416.82	443.415	515.376	508.786
57.1134	469.705	467.775	471.698	473.989	368.366	368.925	375.234	387.465	499.233	497.028	500.762	516.303	458.103	456.301	465.966	464.516	454.352	452.721	457.771	463.453	362.381	355.167	360.07	356.579	54.0694	703.644	655.905	672.603	724.806	518.207	491.293	531.494	481.21	585.805	579.162	604.596	601.672	545.023	564.442	569.748	541.223	527.405	535.005	570.271	539.099	417.045	443.372	515.953	508.522
57.1564	467.992	465.847	468.418	470.427	366.34	366.738	373.744	385.187	496.931	495.023	499.367	515.238	457.208	455.689	466.179	464.445	453.583	452.198	457.954	463.822	362.468	354.925	359.711	356.363	54.1088	702.497	655.62	672.067	725.517	519.811	492.008	532.12	480.23	584.341	579.568	603.854	600.696	545.09	563.481	569.796	540.537	527.39	534.342	569.357	539.31	417.55	443.825	515.27	508.313
57.1993	467.173	465.441	469.333	472.148	367.912	367.918	373.518	385.039	496.483	494.613	498.009	513.776	456.422	454.789	464.649	462.893	452.691	451.06	456.784	462.809	362.04	354.746	359.145	355.675	54.1483	700.677	652.873	669.976	721.31	517.517	490.783	530.663	479.103	583.182	577.955	603.596	599.93	543.805	563.275	568.939	540.348	526.635	534.694	569.449	540.045	417.417	443.991	515.744	508.995
57.2423	465.46	463.027	466.572	468.99	365.462	365.474	371.721	384.34	494.736	493.33	496.423	512.163	455.741	453.63	463.781	461.895	452.086	450.778	456.067	461.873	361.79	354.499	359.001	355.752	54.1877	699.825	654.054	671.116	723.363	518.371	491.298	531.293	479.001	583.681	577.413	602.24	598.957	544.021	563.186	569.16	539.267	525.642	533.987	570.025	539.45	417.38	444.023	515.723	509.334
57.2852	465.107	463.743	467.896	469.82	366.255	366.177	371.715	384.218	493.773	492.128	495.867	511.385	454.571	452.508	462.714	460.844	451.35	449.753	455.248	460.832	361.633	354.328	358.682	355.7	54.2271	698.609	650.825	668.36	719.387	516.082	489.583	529.119	477.533	582.32	576.069	601.265	598.584	543.66	563.435	568.117	540.4	525.301	534.728	568.992	538.847	417.554	444.687	516.093	509.36
57.3282	463.197	461.095	463.928	466.266	364.281	363.437	370.326	382.843	492.086	490.605	494.519	510.143	454.013	451.809	461.809	459.993	450.516	449.194	454.381	460.636	361.175	353.951	358.109	354.496	54.2666	696.62	651.663	668.868	721.043	516.432	488.802	529.726	477.138	581.793	575.641	600.342	595.635	543.186	561.854	567.598	539.026	525.103	533.27	568	538.468	417.877	445.096	515.991	510.015
57.3711	463.037	460.745	465.843	468.352	364.54	364.383	369.996	382.476	492.095	490.378	493.887	508.402	453.096	450.654	460.993	459.022	449.666	448.207	452.78	458.864	360.431	353.027	357.72	354.263	54.306	695.817	648.58	666.044	716.293	514.056	487.154	527.691	475.982	580.816	574.229	598.931	595.985	543.776	562.121	567.192	539.16	525.528	533.886	567.893	539.365	418.999	445.139	516.663	509.684
57.4141	460.189	458.475	461.785	464.368	361.965	362.247	368.136	380.655	489.994	488.824	492.272	507.045	451.336	449.52	459.976	457.993	448.836	447.582	452.724	458.644	360.146	353.233	357.402	354.321	54.3454	695.28	649.751	666.581	718.5	514.338	487.062	527.821	476.08	580.249	574.234	598.785	594.81	542.607	561.27	567.302	538.682	525.208	533.596	567.393	538.798	419.069	445.347	516.895	509.88
57.457	459.768	457.754	462.986	464.877	362.584	362.615	367.598	380.78	489.497	487.961	491.253	506.433	449.775	448.131	458.265	456.026	446.938	446.483	451.325	457.256	359.733	352.694	356.778	353.882	54.3849	693.572	646.507	664.472	714.417	512.575	485.951	525.364	474.923	579.118	572.465	597.769	594.325	541.933	560.647	567.225	538.893	524.712	533.416	567.926	539.379	419.219	446.411	517.688	510.581
57.5	457.916	455.786	458.743	461.064	359.959	360.057	365.591	378.65	487.001	485.91	488.825	504.294	448.657	447.266	457.2	455.424	446.259	445.764	450.899	456.464	359.664	352.503	356.689	353.502	54.4243	692.402	646.405	664.399	716.482	512.997	486.249	525.931	474.538	578.333	573.178	597.016	593.617	542.048	561.749	567.074	538.963	525.417	533.177	566.034	538.366	419.41	446.056	516.964	509.802
57.543	456.554	455.673	460.615	463.137	361.962	361.47	365.827	378.366	486.778	485.146	488.16	503.349	448.114	446.744	456.612	454.604	445.621	444.918	449.924	455.547	359.271	351.977	356.379	352.86	54.4637	691.192	643.213	661.758	712.479	510.553	484.302	523.853	473.432	577.198	571.717	595.005	592.861	541.466	560.17	566.35	537.686	524.643	532.866	567.22	537.853	419.364	446.27	516.972	510.721
57.5859	454.681	453.163	456.534	459.329	359.056	358.625	364.555	376.833	484.792	483.807	486.456	502.275	446.854	445.375	455.471	453.228	444.971	444.229	449.304	454.696	358.734	351.499	356.271	352.836	54.5032	689.684	644.577	661.372	714.259	512.264	485.254	525.595	474.071	575.714	571.104	595.266	591.767	541.602	560.027	566.276	537.879	524.203	532.508	565.444	537.597	419.803	446.687	516.644	510.78
57.6289	454.712	453.544	457.744	459.472	358.473	358.195	363.711	375.925	483.772	483.082	485.811	501.341	446.259	443.735	454.371	451.992	444.113	443.144	448.383	453.467	358.4	350.846	355.819	352.652	54.5426	687.805	640.878	658.434	709.213	509.043	482.528	522.651	471.881	574.404	568.83	592.892	590.167	541.19	559.694	565.335	536.427	524.376	532.399	565.703	537.264	420.457	446.733	518.308	510.404
57.6718	452.979	450.966	454.024	456.745	356.928	356.706	362.214	374.83	481.988	481.341	484.458	500.136	445.463	442.588	453.703	450.926	442.946	442.232	447.856	452.76	358.205	350.55	355.544	352.325	54.582	687.377	641.628	658.984	710.965	510.981	483.204	523.249	471.252	574.149	568.448	593.126	588.621	540.775	557.908	564.478	535.849	524.104	531.197	564.925	536.55	420.55	446.375	517.243	510.696
57.7148	452.273	449.917	452.82	455.678	356.386	355.805	361.608	373.701	480.395	479.255	482.447	498.242	443.28	441.479	452.459	449.87	441.722	441.016	447.147	452.441	357.895	350.67	354.854	351.786	54.6215	685.822	638.934	656.79	706.897	508.428	481.629	521.126	469.955	572.9	566.789	591.7	588.802	540.358	558.755	564.458	536.525	523.744	532.073	565.324	537.011	419.725	446.813	518.178	510.49
57.7577	450.836	449.039	451.91	454.48	355.404	354.72	360.724	372.627	479.841	477.767	481.446	496.788	441.839	440.609	451.556	449.171	441.006	439.537	446.209	451.688	357.459	350.173	353.93	351.101	54.6609	686.685	640.923	657.956	709.578	510.135	482.911	522.934	471.263	573.544	567.744	591.456	587.654	539.879	558.137	564.176	535.35	523.408	531.243	565.242	536.303	420.191	447.307	517.972	510.986
57.8007	450.039	448.67	451.206	453.393	354.658	354.683	359.963	372.583	479.586	477.525	480.958	496.343	441.5	440.078	450.8	448.188	440.679	438.749	445.337	450.912	356.922	349.015	353.751	350.741	54.7003	684.335	637.029	654.422	704.711	507.054	480.754	520.101	469.483	571.516	566.412	589.924	586.886	539.195	557.518	562.946	535.486	523.927	530.916	565.335	536.662	420.448	448.527	518.091	511.223
57.8436	447.878	447.1	449.149	451.845	353.782	353.529	359.102	371.829	477.768	476.467	479.524	494.79	440.209	438.879	449.116	446.872	439.904	438.368	444.384	449.597	356.548	348.701	353.468	350.444	54.7397	682.777	636.59	653.902	705.392	507.702	480.153	520.478	467.86	570.199	564.545	588.516	586.357	539.293	557.169	563.075	535.112	523.037	530.689	564.24	536.701	420.782	448.336	518.121	511.287
57.8866	446.15	445.456	447.929	451.204	352.988	352.231	358.073	370.663	476.107	474.786	478.032	493.06	438.753	437.792	447.709	446.052	438.771	437.375	443.286	448.439	356.057	348.363	353.381	350.068	54.7792	681.327	633.367	651.277	702.029	505.643	478.742	517.52	466.968	569.2	564.19	587.507	585.188	538.359	557.861	562.795	534.675	522.809	531.039	564.493	536.453	421.28	448.59	518.432	511.565
57.9296	444.851	443.877	446.619	449.627	351.529	351.223	357.353	369.704	475.27	473.599	476.638	491.91	438.14	436.606	446.486	444.754	437.893	436.213	441.784	447.672	355.214	347.472	352.828	349.499	54.8186	680.531	634.866	652.716	703.917	506.917	479.443	518.848	467.464	569.102	563.414	587.595	583.075	537.885	557.544	562.107	534.072	522.443	530.146	563.06	535.503	421.52	448.149	517.827	511.12
57.9725	443.163	441.628	443.004	445.94	349.011	348.644	355.864	367.787	473.212	471.827	474.922	490.175	437.268	435.013	445.436	443.316	437.098	435.589	440.875	446.029	354.772	347.548	352.089	349.312	54.858	679.164	631.905	649.955	700.482	503.968	477.397	516.028	465.923	567.714	562.214	586.172	582.773	537.885	556.808	561.456	533.863	522.621	529.718	563.496	535.148	421.163	447.826	518.039	511.034
58.0155	442.697	441.802	444.443	446.787	349.93	349.112	355.285	367.141	472.216	471.044	474.444	489.244	436.124	434.288	444.227	442.531	435.81	434.49	439.809	444.571	354.442	347.172	351.793	348.539	54.8975	677.429	632.74	650.016	699.85	505.45	477.716	516.478	465.396	566.559	561.496	584.846	581.577	537.354	556.546	561.175	533.354	521.378	529.321	562.363	534.874	421.418	447.553	517.98	511.12
58.0584	440.484	439.584	441.626	444.118	348.204	347.715	353.755	366.321	470.896	469.034	472.876	488.454	435.317	433.405	442.555	441.562	434.962	433.918	439.67	444.379	353.914	346.944	351.255	348.417	54.9369	675.728	629.094	646.591	695.536	502.144	475.938	514.129	463.507	565.622	560.941	583.781	580.645	536.468	555.814	560.657	532.746	521.465	528.803	562.167	534.166	421.591	449.582	518.595	511.4
58.1014	439.72	438.57	442.246	444.337	347.444	347.235	352.812	365.194	469.773	467.359	471.22	487.282	433.647	432.068	441.429	440.483	433.993	432.942	438.084	443.084	353.274	345.835	350.346	347.8	54.9763	675.528	630.895	648.34	698.74	503.789	476.979	515.74	463.768	565.489	559.232	583.128	579.242	535.63	554.803	560.419	531.371	520.688	527.912	561.101	533.657	421.605	449.562	518.285	511.744
58.1443	438.122	436.503	439.292	441.123	344.727	344.467	351.104	363.58	467.927	466.234	469.406	486.059	432.832	430.91	441.097	440.111	433.406	432.15	437.509	442.903	353.406	346.046	350.357	347.127	55.0158	673.233	626.945	644.978	694.466	501.022	474.623	513.411	462.65	563.811	558.428	582.074	578.84	535.458	554.254	560.055	531.116	521.034	528.07	561.604	534.077	422.166	449.043	518.679	512.235
58.1873	437.818	436.961	440.319	442.184	346.14	345.741	351.442	363.801	468.159	465.706	469.269	485.044	431.862	429.97	440.187	438.748	432.077	430.79	436.168	441.702	353.035	345.017	350.121	346.932	55.0552	672.066	627.563	643.694	695.458	500.592	474.134	513.588	462.612	562.906	558.641	581.275	578.175	534.982	553.63	559.574	531.247	520.772	527.806	561.344	533.85	422.256	448.669	518.518	512.306
58.2302	435.864	434.685	436.579	438.337	343.248	342.674	349.094	362.279	465.848	463.992	466.947	482.294	430.249	428.685	438.919	437.017	431.245	430.568	435.488	441.126	352.297	344.883	349.657	347.31	55.0946	670.438	624.212	641.487	691.48	498.246	472.812	512.124	461.474	561.689	557.532	580.194	577.106	534.215	552.907	558.936	530.843	520.193	527.714	560.995	533.134	422.901	449.453	517.992	512.397
58.2732	435.42	434.425	437.347	438.873	344.58	343.452	348.688	361.32	464.705	462.7	465.76	481.579	429.156	427.53	437.37	436.283	430.474	429.701	434.722	440.604	351.94	344.281	348.598	346.21	55.1341	670.603	625.327	642.98	693.288	498.7	472.565	511.665	461.193	561.204	556.662	580.084	576.398	533.831	553.225	558.281	530.063	519.574	527.513	560.353	532.452	422.8	449.547	518.312	512.801
58.3162	433.562	432.255	433.894	436.033	342.214	341.166	347.7	359.658	463.618	461.641	464.463	480.285	428.828	426.173	436.499	435.086	429.704	428.292	434.416	439.127	351.05	343.914	348.263	346.165	55.1735	668.325	621.901	640.002	688.99	496.551	471.388	509.802	460.325	560.479	555.12	579.484	575.487	533.554	552.726	558.178	530.046	519.213	527.153	559.701	531.799	422.741	449.18	519.013	512.673
58.3591	432.816	431.845	435.323	437.077	343.02	343.049	348.192	360.514	462.962	461.967	464.236	479.774	427.452	425.94	435.388	434.182	428.437	426.655	432.374	437.301	350.095	342.506	347.734	344.871	55.2129	668.705	622.506	640.296	690.144	496.401	471.898	509.623	460.376	559.84	553.494	578.172	574.004	532.681	551.914	557.352	529.712	518.523	526.852	559.374	531.431	423.159	449.444	518.96	512.68
58.4021	430.793	428.943	431.03	433.181	339.749	340.039	345.641	357.975	460.365	459.784	461.618	477.185	425.847	423.896	434.289	432.615	427.527	426.312	431.36	435.846	350.028	343.144	347.734	344.486	55.2524	665.91	619.023	636.951	687.164	495.642	470.145	508.512	459.084	558.294	552.062	577.25	572.836	532.093	551.34	556.464	528.895	518.151	526.328	559.051	531.087	423.287	449.787	518.875	512.828
58.445	429.886	428.87	431.752	433.765	340.113	339.861	344.975	356.771	459.661	458.374	461.379	475.766	424.475	422.264	432.359	430.625	425.786	424.006	429.862	434.345	349.598	341.728	347.081	343.664	55.2918	663.626	618.789	637.172	686.338	495.695	469.269	508.096	458.007	557.415	551.78	576.565	572.34	532.403	550.702	556.111	528.161	517.794	525.41	557.989	530.008	423.242	449.85	519.026	512.692
58.488	428.157	427.103	428.819	430.419	337.703	337.544	343.87	355.929	457.312	456.813	459.245	474.275	423.256	421.954	432.249	429.908	426.006	423.69	430.411	434.615	349.121	342.025	346.829	343.676	55.3312	661.92	615.966	634.439	683.656	494.034	467.644	506.616	457.01	556.395	550.635	575.745	572.111	532.132	550.422	555.636	527.64	517.366	525.259	557.596	529.865	423.146	450.026	519.059	512.657
58.5309	428.006	427.267	430.369	431.848	338.66	338.41	344.033	355.234	457.169	456.394	458.272	473.865	423.045	420.511	430.305	429.087	424.188	421.721	427.393	432.913	348.051	341.166	346.239	342.49	55.3707	661.207	615.764	633.277	682.813	493.692	466.415	505.062	455.99	554.838	549.253	574.081	570.568	531.447	549.404	555.051	527.094	517.035	525.339	557.087	530.148	423.125	449.92	518.797	512.879
58.5739	425.636	424.81	426.768	428.069	335.756	336.045	342.192	353.787	455.381	454.93	456.892	471.567	420.645	419.16	429.835	428.248	423.577	422.288	428.619	433.429	348.409	341.193	345.662	342.832	55.4101	660.397	614.634	631.731	680.84	492.71	465.811	503.794	455.314	553.588	548.29	572.256	569.266	530.619	548.492	553.992	526.933	516.771	525.234	555.862	529.522	423.45	449.631	518.458	513.136
58.6168	425.045	424.352	427.866	429.418	336.991	336.106	341.872	353.467	453.929	453.098	455.923	471.134	419.587	418.176	428.003	426.742	422.543	421.121	427.107	432.903	347.801	340.229	345.2	341.312	55.4495	659.144	612.629	629.94	678.893	490.986	465.216	502.9	454.351	552.698	546.823	571.456	569.018	529.978	548.31	553.516	526.747	516.445	525.108	555.815	529.005	424.001	450.145	518.126	512.65
58.6598	422.801	422.096	424.278	426.598	334.175	333.784	339.9	351.966	451.927	451.782	454.317	469.628	419.286	417.861	426.795	425.165	421.72	420.606	425.9	431.709	347.352	340.282	345.022	342.029	55.489	657.746	611.484	629.048	678.417	490.091	464.914	502.603	453.815	552.154	545.794	570.844	567.697	529.768	547.684	553.175	525.474	516.001	524.034	556.104	528.387	423.936	450.569	517.584	512.698
58.7027	422.518	422.486	424.913	426.58	334.195	333.403	339.512	351.021	452.125	451.121	452.892	468.676	418.735	416.652	426.258	424.778	421.066	418.579	424.783	430.085	346.696	339.046	344.151	340.71	55.5284	656.465	610.372	628.081	676.543	489.52	463.929	501.938	453.366	551.333	545.062	569.951	566.433	529.132	546.775	552.161	524.739	515.933	523.378	555.71	528.069	423.655	449.802	518.01	513.028
58.7457	420.383	420.185	421.382	423.981	331.716	331.265	337.603	349.481	450.075	449.691	451.545	466.596	417.234	415.419	424.464	423.645	419.496	418.769	424.497	429.492	345.903	338.457	343.822	340.662	55.5678	654.854	610.077	627.89	675.381	489.285	462.956	500.968	452.407	549.94	544.098	568.722	564.88	528.16	546.044	552.015	524.504	514.804	522.818	554.485	527.774	423.665	449.485	518.573	512.907
58.7887	420.799	420.574	423.817	425.603	333.343	332.537	338.245	349.137	449.83	448.314	450.869	465.746	415.172	413.427	423.262	421.309	418.021	416.578	422.729	427.981	344.713	337.515	342.533	339.252	55.6073	652.424	606.917	624.548	671.841	486.909	461.405	498.866	450.864	548.328	543.088	567.386	563.358	527.134	545.777	551.778	523.927	513.934	521.893	554.113	526.95	423.761	450.425	518.121	512.846
58.8316	418.289	418.195	420.163	421.812	330.601	329.809	335.979	347.266	447.544	446.211	448.731	464.183	414.063	412.587	422.263	420.721	417.463	416.297	422.261	426.988	344.361	337.976	342.788	339.529	55.6467	652.297	607.415	624.439	672.23	487.183	461.258	498.538	449.983	547.569	542.733	566.341	562.787	526.778	544.825	551.273	523.34	513.841	521.393	554.131	526.345	423.793	450.313	517.595	512.644
58.8746	418.302	417.8	420.891	423.411	331.172	330.529	335.64	346.798	446.806	445.299	447.758	463.248	412.789	412.08	421.672	419.515	417.388	415.23	420.892	426.042	343.991	336.966	341.596	338.355	55.6861	650.118	604.58	620.728	667.127	484.028	458.827	496.19	449.13	546.516	540.988	565.348	562.293	526.472	543.918	550.617	523.14	513.749	521.094	554.272	526.253	424.724	450.514	518.888	512.456
58.9175	416.711	415.36	417.297	419.432	328.937	327.971	333.96	346.067	445.673	444.742	446.435	462.527	412.291	411.055	420.16	418.904	416.443	414.865	421.382	425.824	343.502	336.862	340.957	338.724	55.7256	649.154	604.381	622.218	669.268	485.552	459.716	497.331	448.629	545.78	540.556	564.378	561.169	525.743	543.443	549.798	522.177	513.464	520.486	553.211	525.639	424.744	449.798	519.62	512.167
58.9605	415.57	415.427	418.598	420.7	330.072	328.957	334.918	345.789	445.394	443.676	446.768	461.477	411.981	410.714	420.411	418.339	415.831	414.036	419.181	424.192	342.783	335.8	340.396	337.575	55.765	646.847	601.705	618.748	664.612	482.37	457.586	494.67	447.06	543.699	539.249	563.423	560.33	524.68	542.99	549.097	521.386	513.163	520.095	552.68	524.834	424.494	450.983	518.102	512.111
59.0034	413.732	412.956	414.299	416.927	326.611	325.563	331.709	343.588	442.571	441.965	443.364	459.565	409.966	409.582	418.218	416.001	413.46	412.576	418.851	423.104	343.052	335.554	340.016	337.842	55.8044	646.313	602.273	619.541	666.913	483.758	458.067	495.575	446.577	543.368	538.195	562.305	559.533	524.496	542.293	548.15	521.243	512.146	519.365	551.399	523.971	423.741	450.469	517.779	511.469
59.0464	413.775	413.45	415.555	418.13	327.582	326.841	332.226	343.986	442.073	441.35	443.006	458.015	408.762	407.729	416.456	414.311	411.731	410.383	416.619	421.183	341.748	334.265	339.316	336.278	55.8438	643.761	598.644	615.995	662.443	480.767	456.567	493.42	445.346	542.427	536.958	561.317	558.185	523.603	541.878	547.055	520.484	511.837	518.923	551.235	523.984	424.141	450.959	518.092	512.62
59.0893	411.446	410.132	411.612	414.94	324.263	324.103	330.089	342.077	439.847	439.564	442.196	456.668	407.487	406.297	415.675	413.43	410.914	410.576	415.837	420.722	341.347	334.261	339.048	336.374	55.8833	643.517	599.251	616.804	664.282	481.699	456.775	493.199	445.143	541.946	536.074	559.893	556.5	522.905	540.308	545.269	519.386	511.115	518.163	550.388	522.99	424.31	451.028	517.724	512.46
59.1323	411.589	410.329	413.74	415.308	325.136	324.77	330.113	341.988	439.239	438.738	440.427	455.432	406.015	405.073	414.393	412.545	410.176	408.453	415.024	418.411	340.21	332.789	337.776	334.768	55.9227	641.52	595.546	612.927	659.261	478.305	454.016	490.983	442.939	540.069	533.732	558.62	555.877	523.031	540.336	545.636	519.64	511.22	518.095	550.586	522.646	424.906	451.026	517.756	512.592
59.1753	410.001	408.07	409.984	412.294	322.662	322.131	328.722	339.915	437.295	437.207	438.966	454.014	405.323	404.405	413.592	411.699	410.001	407.81	414	418.556	340.075	333.224	337.778	335.551	55.9621	640.751	597.221	614.675	661.155	480.775	454.758	492.282	443.925	540.519	534.631	558.23	554.576	522.612	539.91	545.453	518.884	510.713	517.226	549.477	521.899	424.594	450.635	517.144	512.283
59.2182	409.287	409.158	412.003	413.603	323.791	323.193	328.253	339.599	436.766	436.278	438.233	453.072	404.291	401.354	411.129	408.957	407.627	406.105	411.874	416.695	339.218	331.786	336.939	334.12	56.0016	638.76	594.064	611.521	657.072	477.227	452.432	488.346	442.16	538.405	533.794	556.325	553.717	521.539	538.714	543.965	517.515	509.566	517.509	549.688	521.714	424.679	450.6	518.061	512.627
59.2612	407.262	406.774	408.502	409.749	320.786	320.071	326.539	338.108	435.295	435.006	437.521	451.884	403.766	401.896	410.771	409.51	407.549	406.622	412.423	416.079	339.36	332.346	336.875	334.716	56.041	636.863	593.682	611.326	657.611	478.024	452.529	488.553	441.396	536.733	531.858	555.834	551.688	520.893	538.586	543.531	517.219	508.487	516.51	547.731	521.444	424.486	450.568	517.968	512.241
59.3041	407.618	406.823	409.879	412.61	323.27	322.116	327.298	338.97	436.435	434.791	436.908	451.672	402.472	400.414	409.411	407.365	405.573	404.121	409.341	415.087	338.254	331.219	335.784	333.333	56.0804	635.568	590.95	608.812	654.134	475.096	451.493	487.075	440.193	535.6	530.897	554.559	550.705	520.437	537.917	542.828	517.033	508.994	516.493	548.726	520.778	424.645	450.584	517.622	511.726
59.3471	405.1	403.586	405.849	408.112	319.494	318.389	324.77	336.192	433.757	431.937	435.044	449.417	401.243	400.095	408.691	406.675	404.856	404.7	409.617	414.042	337.851	331.601	335.767	333.204	56.1199	635.233	591.872	608.906	655.116	476.604	451.569	487.724	440.366	535.664	530.203	554.428	550.322	519.421	536.624	543.048	515.598	507.674	515.107	547.101	519.9	424.684	450.369	517.132	511.412
59.39	404.67	403.645	407.204	408.35	319.81	319.101	324.227	335.445	431.876	430.867	432.915	448.107	399.402	398.449	407.112	405.264	403.635	402.936	408.642	413.515	337.129	330.171	334.69	332.131	56.1593	632.875	588.158	605.515	650.293	472.974	449.447	484.581	438.723	534.161	529.063	552.761	548.803	518.46	536.277	542.276	515.236	506.953	515.29	547.658	519.712	423.967	450.97	517.134	511.565
59.433	403.142	401.478	403.494	404.85	317.041	316.546	322.912	333.744	430.39	429.702	432.198	447.418	398.925	397.289	406.851	404.396	403.17	402.15	407.554	412.802	336.379	329.201	334.558	331.862	56.1987	632.761	589.382	606.386	652.476	474.118	449.809	486.28	438.096	533.387	528.003	552.058	547.607	517.455	534.985	540.231	514.318	506.025	513.544	545.737	518.63	423.664	450.432	516.989	511.447
59.4759	402.848	402.466	405.616	407.378	318.98	318.141	323.574	334.911	431.521	430.234	432.724	446.851	398.414	396.609	404.507	402.964	401.865	400.42	406.521	410.422	335.858	328.12	333.407	330.698	56.2382	630.533	586.624	603.304	647.473	471.313	447.877	483.148	436.16	530.772	526.789	549.772	546.254	516.87	534.155	540.67	513.708	505.86	513.754	545.571	518.79	423.949	450.447	517.074	511.007
59.5189	401	399.526	401.431	404.013	315.594	315.321	321.048	332.618	428.339	428.059	430.786	445.29	397.299	395.416	404.067	402.284	400.223	399.973	405.527	409.44	335.362	328.168	333.444	330.22	56.2776	628.502	586.189	604.048	650.088	472.547	447.964	484.055	436.338	531.126	526.887	549.067	544.925	516.452	532.884	538.476	512.748	504.512	511.917	544.425	516.884	424.044	450.651	516.822	510.904
59.5619	400.055	399.053	402.343	404.485	316.161	315.515	321.676	332.376	428.825	427.713	430.068	444.202	396.113	394.656	403.372	401.179	400.108	399.081	404.731	408.919	334.839	327.509	332.279	329.114	56.317	626.446	582.641	600.616	645.368	469.011	445.799	481.139	434.741	529.175	525.421	547.102	544.055	515.028	532.824	538.047	512.955	504.964	512.371	544.842	517.371	424.727	450.252	516.887	510.941
59.6048	397.996	396.81	398.653	400.876	313.354	312.8	318.925	330.453	426.39	425.992	428.187	442.47	394.909	392.965	402.544	400.178	398.513	397.467	403.757	407.677	334.104	327.399	331.523	328.493	56.3565	626.042	583.916	601.577	646.603	470.509	445.216	482.282	434.477	527.627	522.804	545.779	541.385	514.474	531.029	537.283	510.746	503.393	511.401	542.51	517.416	424.081	449.45	516.37	510.503
59.6478	397.848	397.23	399.713	402.519	314.057	313.661	317.965	329.562	425.205	424.875	426.689	441.046	393.591	391.18	400.3	398.855	397.073	396.294	402.076	406.693	333.017	325.95	330.351	327.797	56.3959	623.764	580.525	598.358	642.38	467.627	443.919	480.059	433.381	526.297	521.25	544.436	541.315	513.62	531.252	536.552	510.417	504.796	511.383	542.941	515.903	424.659	449.766	516.636	510.784
59.6907	395.956	394.818	396.012	398.526	311.111	310.742	316.305	327.78	423.154	423.041	425.213	439.545	392.35	390.114	399.2	397.22	396.094	395.611	401.301	405.929	332.199	325.248	330.812	327.74	56.4353	623.1	581.679	598.504	643.9	468.861	444.921	480.924	433.207	527.108	522.945	544.585	540.464	512.789	530.234	536.066	510.239	502.853	509.935	541.977	515.366	424.273	449.939	516.312	510.675
59.7337	395.469	396.091	399.146	401.208	313.83	312.334	317.764	328.735	423.387	422.447	424.463	438.568	391.449	388.926	397.755	395.609	394.143	393.77	399.602	403.987	331.449	324.254	329.199	326.559	56.4748	620.66	577.628	595.296	639.699	465.862	442.887	478.124	431.851	525.146	520.651	543.436	539.81	512.337	529.155	534.838	510.013	502.705	510.107	541.971	514.602	424.359	450.208	516.183	510.005
59.7766	392.749	392.843	394.563	396.713	310.107	308.895	315.61	326.12	421.364	420.649	422.436	437.009	389.641	388.009	396.812	394.835	393.455	393.196	398.441	402.812	330.869	324.739	328.717	325.795	56.5142	620.603	579.534	597.431	642.469	467.739	442.536	478.84	430.739	523.382	519.321	542.413	538.315	511.662	528.448	534.024	508.698	502.713	508.744	540.394	513.326	424.089	449.45	515.914	510.221
59.8196	392.027	391.747	393.64	396.005	309.41	307.815	313.131	324.154	419.562	418.834	420.13	435.413	387.71	386.643	395.854	393.439	392.923	392.1	397.567	401.718	330.047	324.187	328.062	325.144	56.5536	618.307	575.215	593.05	637.384	463.586	440.159	475.986	429.775	522.151	518.462	540.85	537.566	511.164	528.16	533.124	508.512	501.777	508.921	540.574	513.861	424.51	449.36	516.1	509.969
59.8625	390.535	389.362	390.948	393.512	307.885	306.138	312.443	323.462	418.03	417.351	419.099	434.186	386.894	385.779	395.157	392.883	391.999	391.448	397.192	400.948	329.699	323.466	327.463	324.949	56.5931	618.307	575.851	593.273	639.162	465.344	440.829	476.945	429.553	521.995	518.005	539.907	535.992	509.942	527.908	532.616	506.346	500.011	507.303	538.229	511.721	423.94	449.27	514.856	509.864
59.9055	391.037	390.572	393.844	396.265	309.631	307.443	312.347	323.217	417.643	416.553	418.814	432.99	385.673	384.516	393.52	391.55	390.607	389.954	396.04	399.935	329.077	322.281	326.489	323.858	56.6325	616.361	572.701	590.349	634.481	462.048	438.792	473.829	428.706	520.892	516.867	539	536.107	510.183	527.623	531.644	506.938	500.492	507.454	539.606	512.286	423.246	449.336	515.797	510.35
59.9485	388.971	387.649	389.521	392.21	306.706	305.27	310.447	321.761	415.724	415.109	416.897	431.905	384.648	383.39	392.636	390.101	389.546	388.606	394.769	398.698	328.571	321.923	326.363	322.904	56.6719	615.674	573.261	589.442	635.579	462.745	439.023	474.93	427.291	519.614	515.984	537.506	532.839	509.351	525.97	530.801	505.538	499.062	506.838	537.806	511.064	423.078	449.391	515.115	510.119
59.9914	389.236	388.38	391.807	393.801	307.354	305.373	310.811	321.258	415.616	415.319	416.703	430.918	384.058	382.612	391.607	389.385	388.338	387.605	392.998	397.45	327.286	321.193	325.437	322.235	56.7114	613.761	569.864	586.498	631.389	460.149	437.081	471.834	426.047	518.496	514.302	536.25	532.044	507.903	525.592	529.737	504.713	499.368	506.662	537.203	510.855	423.457	449.935	515.866	509.959
60.0344	386.627	385.385	387.197	390.017	304.839	303.494	309.529	319.983	414.17	414.202	415.2	429.245	382.994	381.331	390.35	387.767	387.173	386.588	391.689	396.029	326.729	320.691	324.794	321.886	56.7508	613.303	571.558	587.951	634.05	461.026	437.205	473.591	426.421	518.524	514.63	536.693	532.577	507.709	524.415	529.368	503.874	497.622	505.535	536.066	509.148	423.145	449.378	514.617	509.692
60.0773	386.452	385.653	388.597	389.619	304.921	303.447	308.499	319.154	412.732	412.152	413.511	428.219	381.569	380.26	389.196	386.332	385.733	385.591	390.939	394.843	326.156	319.881	323.923	321.082	56.7902	611.636	568.231	584.202	628.968	458.426	435.47	470.802	425.058	516.424	512.638	535.585	531.089	506.62	524.069	528.443	503.756	497.239	504.882	535.946	508.604	423.255	448.865	514.594	509.152
60.1203	383.683	382.604	384.539	386.611	302.63	301.228	306.923	317.624	411.213	410.909	412.396	426.973	380.459	378.999	388.14	385.457	384.937	384.538	390.271	393.842	325.188	318.62	323.104	320.284	56.8297	610.347	568.692	585.794	631.279	460.216	435.778	471.47	423.947	514.998	511.805	533.793	529.855	505.964	523.138	528.29	503.468	496.702	504.81	534.712	508.496	423.171	448.46	514.043	508.469
60.1632	383.078	382.549	384.468	386.097	302.185	300.669	306.09	316.586	410.729	410.748	411.894	426.013	379.814	378.053	387.559	384.621	384.27	383.692	389.495	392.555	324.336	317.778	322.565	319.595	56.8691	609.131	565.289	582.505	626.57	457.039	433.064	469.06	422.476	514.363	509.983	533.155	529.131	505.041	522.356	526.886	502.419	496.392	504.157	534.496	507.759	423.846	447.869	513.769	507.478
60.2062	381.178	380.58	382.248	384.131	300.264	299.345	305.049	315.719	409.305	408.95	410.685	424.734	378.825	376.777	386.209	383.729	382.96	382.668	388.429	391.951	323.575	317.431	322.007	319.017	56.9085	608.404	567.176	583.643	629.315	457.55	434.28	469.665	422.09	514.183	510.313	532.536	528.318	504.636	521.365	526.395	502.058	495.379	503.318	533.543	507.317	423.727	447.748	513.693	507.471
60.2491	379.278	379.028	380.748	383.045	299.103	298.372	304.137	315.01	407.975	406.971	409.304	423.372	377.594	375.347	384.665	382.395	381.631	381.022	387.221	391.129	323.228	316.892	321.273	318.195	56.9479	605.484	563.184	579.411	623.544	454.002	431.268	466.113	420.906	512.752	508.519	530.283	527.337	503.392	520.222	525.964	500.868	494.954	503.089	533.617	506.594	423.837	448.629	513.871	507.342
60.2921	379.836	378.61	381.406	383.359	299.521	298.56	303.607	313.862	407.551	406.002	408.498	422.337	376.361	374.749	383.86	381.239	380.411	379.832	386.032	389.793	322.917	315.876	319.809	316.92	56.9874	605.285	564.662	580.724	625.579	456.008	433.161	467.106	421.502	511.329	508.98	531.158	525.507	503.099	519.405	524.471	499.445	493.931	501.816	531.913	505.789	422.78	447.589	512.798	506.487
60.3351	377.995	376.416	378.763	380.438	297.026	296.699	302.077	312.181	405.531	404.512	406.866	420.804	375.035	373.762	382.499	380.3	379.472	379.273	384.953	389.099	322.298	315.501	319.371	316.733	57.0268	602.771	560.281	576.713	620.3	452.348	430.177	464.019	419.401	509.32	506.453	528.289	524.668	501.846	518.323	523.102	499.421	493.187	501.056	531.264	504.872	422.763	448.61	512.397	507.086
60.378	376.912	375.804	378.281	379.953	296.512	295.979	300.969	311.591	403.838	403.2	405.236	419.758	373.829	372.423	381.01	378.694	378.348	377.911	383.762	387.65	320.913	314.485	318.559	315.449	57.0662	603.161	561.06	578.285	622.695	454.096	429.718	464.742	419.37	509.836	505.343	527.432	523.678	501.095	516.92	521.806	497.889	491.996	499.947	530.3	503.829	422.081	447.709	511.688	506.445
60.421	374.927	373.32	375.404	377.484	294.864	294.399	299.914	310.336	402.495	401.677	404.056	418.728	372.77	371.244	379.931	377.606	377.133	377.003	382.659	386.792	320.5	314.339	317.757	315.27	57.1057	599.902	557.616	573.83	617.28	450.692	427.588	461.909	417.291	507.512	503.833	525.866	521.964	500.052	515.999	521.803	497.542	491.362	498.964	529.835	503.22	421.813	447.686	512.076	507.366
60.4639	374.581	373.912	376.146	378.272	295.335	294.505	299.47	309.953	401.997	401.709	403.669	417.822	371.8	369.817	378.487	376.736	375.848	376.069	381.215	385.727	319.426	313.027	316.41	314.042	57.1451	599.188	558.204	574.102	619.14	452.181	428.061	463.654	416.587	507.3	502.957	524.179	521.094	499.229	515.315	521.986	496.431	491.218	498.162	528.69	503.106	421.745	447.462	511.058	505.717
60.5069	371.415	370.355	371.549	374.037	291.961	291.36	296.863	307.536	399.496	399.331	401.306	415.324	370.043	367.691	376.909	375.202	373.811	374.296	379.769	384.463	319.086	312.555	316.442	314.005	57.1845	596.927	554.557	571.023	614.757	448.848	426.44	461.107	415.476	505.744	501.879	523.282	520.304	498.174	514.249	520.813	495.859	491.352	498.246	528.883	501.932	421.904	447.731	510.854	505.93
60.5498	371.062	369.912	372.312	373.348	291.345	290.704	296.233	306.642	398.554	397.361	399.767	413.75	368.722	366.6	375.635	373.98	372.449	372.448	377.947	382.657	318.659	311.356	315.137	312.905	57.224	597.251	555.532	571.156	616.724	449.676	426.679	461.361	415.794	505.26	501.662	522.628	519.313	498.342	513.389	520.129	495.136	490.299	497.129	527.286	500.693	421.516	447.119	510.795	504.987
60.5928	369.832	368.004	370.004	370.824	289.541	289.209	295.497	305.718	397.514	396.715	398.719	413.181	368.202	366.112	375.161	372.88	372.04	371.396	377.463	381.55	317.482	311.312	314.839	312.232	57.2634	594.579	552.035	567.828	611.729	446.998	424.602	459.056	413.581	503.501	499.915	520.98	518.366	497.124	512.68	518.863	494.356	489.026	495.825	526.447	499.555	421.354	447.174	510.377	504.593
60.6357	369.837	368.194	371.107	373.209	291.021	290.614	295.577	306.026	397.244	396.183	397.547	412.005	367.071	364.497	373.992	371.653	371.025	370.651	376.17	380.374	316.683	310.115	313.552	310.781	57.3028	593.841	552.212	568.198	611.519	446.504	423.604	457.592	411.504	502.046	498.662	520.136	516.806	495.951	511.657	517.57	493.133	487.863	495.603	526.229	499.243	421.092	446.725	510.112	504.308
60.6787	367.878	365.405	366.894	369.262	288.262	287.209	293.291	303.491	394.619	394.2	395.899	410.343	365.127	363.179	372.659	370.126	369.602	369.357	375.195	380.046	316.032	309.222	313.145	310.931	57.3423	591.956	549.756	565.524	608.556	445.165	422.247	455.834	410.586	500.667	497.299	519.093	515.529	495.198	511.026	516.542	492.124	487.117	495.354	525.546	499.044	421.031	446.795	510.076	504.386
60.7216	367.44	366.237	369.858	370.821	289.612	288.458	293.514	303.332	394.663	393.468	395.066	409.046	363.678	361.587	370.985	368.203	368.663	367.762	373.049	377.953	314.063	307.455	310.843	309.91	57.3817	592.241	551.506	566.95	612.044	446.212	422.84	456.785	411.031	500.599	496.68	518.295	514.618	494.023	509.727	515.36	491.177	486.158	493.799	524.145	497.731	421.109	446.409	509.617	503.794
60.7646	365.267	363.12	365.514	366.846	286.786	285.775	291.6	301.879	393.006	392.688	394.051	407.709	363.112	361.51	370.222	367.956	368.055	367.011	372.392	377.59	313.697	307.753	312.235	308.86	57.4211	589.229	547.154	562.709	606.14	443.059	420.708	454.48	409.49	499.1	495.346	516.396	513.097	492.616	508.947	514.428	490.209	485.653	492.5	523.206	496.622	420.315	445.934	508.71	503.073
60.8076	364.851	362.946	365.992	367.549	287.088	286.331	291.308	301.63	392.539	391.558	393.285	407.224	362.87	360.388	369.272	367.437	367.13	366.189	371.477	375.903	313.129	306.325	310.801	307.692	57.4606	587.334	547.265	561.779	605.522	442.634	419.816	453.717	408.605	497.608	493.608	514.882	511.828	491.962	507.974	513.303	489.337	484.875	492.084	522.981	495.753	419.946	445.443	508.336	502.856
60.8505	362.736	360.8	361.864	363.737	283.871	282.852	288.729	299.053	390.132	389.518	391.039	405.385	361.072	358.821	367.618	365.796	365.774	365.187	370.354	374.638	312.604	306.416	310.578	307.442	57.5	585.203	543.837	559.352	603.132	440.393	418.5	451.983	407.6	496.028	492.154	514.129	510.463	491.063	506.982	512.641	488.622	484.245	491.8	522.346	495.054	420.094	444.904	508.228	502.727
60.8935	363.449	361.119	364.293	366.485	285.795	284.901	290.058	299.661	390.18	389.584	391.088	405.105	360.273	358.265	367.458	365.025	364.866	364.535	368.738	374.129	311.392	305.066	309.338	306.503	57.5394	586.386	544.945	560.377	603.346	441.078	418.284	451.832	407.047	495.806	492.276	514.051	509.619	489.963	506.336	511.812	487.735	483.436	490.884	521.278	494.48	419.586	444.632	507.99	502.221
60.9364	361.044	358.338	360.057	362.391	282.754	281.322	287.328	297.452	387.901	387.24	388.798	403.489	358.606	356.834	366.588	364.191	363.305	363.695	368.171	372.234	311.473	305.207	309.539	306.342	57.5789	584.203	542.578	558.211	601.043	439.027	417.393	450.95	406.158	494.914	491.342	512.738	508.956	489.033	505.746	510.786	486.825	482.384	490.227	520.472	493.449	419.06	444.657	507.484	501.524
60.9794	359.355	358.334	361.259	362.935	283.041	282.371	286.555	296.679	386.472	386.459	387.583	402.023	357.325	355.78	364.352	362.516	362.339	361.862	366.985	371.09	310.711	304.29	308.152	304.923	57.6183	583.075	541.644	556.905	599.624	437.511	416.721	449.679	405.107	493.535	489.683	510.772	507.6	488.138	504.812	509.657	486.025	481.74	489.727	520.071	493.168	418.878	444.831	506.864	501.39
61.0223	357.744	355.918	357.595	359.302	279.923	279.82	284.832	295.309	384.858	385.43	386.744	400.458	356.403	354.874	363.2	360.856	361.413	361.075	366.256	370.754	309.55	303.65	307.568	305.02	57.6577	581.067	539.92	555.12	597.399	436.506	415.243	448.264	404.016	492.392	488.845	509.749	506.386	487.245	503.204	508.501	485.17	480.91	488.756	519.311	492.975	418.292	444.326	506.292	501.046
61.0653	357.031	356.382	359.59	360.829	281.526	281.187	285.889	295.492	385.295	385.17	385.81	399.695	355.01	353.496	361.888	359.911	359.978	359.717	364.222	369.224	309.201	302.533	306.422	303.15	57.6972	578.599	536.927	552.035	594.06	434.346	413.515	446.792	403.048	491.096	487.737	508.596	504.933	486.119	501.906	507.548	484.117	479.69	487.637	517.428	491.5	417.796	443.605	505.736	500.371
61.1082	354.842	353.72	355.344	356.762	277.726	277.87	283.182	292.869	381.956	382.955	383.356	397.162	353.161	351.514	360.721	358.149	357.903	357.708	362.182	367.477	307.455	301.715	305.769	302.363	57.7366	578.227	537.667	553.531	596.536	435.509	414.32	447.469	402.635	490.323	486.229	507.295	503.644	485.098	501.149	506.14	482.828	478.389	486.621	516.101	490.442	417.333	443.182	505.35	500.029
61.1512	354.791	353.553	356.353	358.557	279.434	278.899	283.725	292.917	382.144	382.306	382.985	396.23	351.994	350.648	358.61	356.622	356.515	356.194	360.287	365.769	306.297	300.036	303.697	300.658	57.776	575.223	534.759	550.346	592.394	432.53	412.169	444.997	400.515	488.193	484.758	505.946	502.803	484.016	500.18	505.289	481.932	477.829	486.059	515.474	489.409	416.865	443.277	505.226	500.123
61.1942	351.846	350.548	352.626	354.728	276.481	275.755	281.423	291.194	380.204	380.639	381.602	394.965	350.727	349.345	358.505	356.756	356.096	355.975	360.97	365.305	306.16	300.461	303.867	300.73	57.8155	575.459	535.474	550.417	592.441	432.895	411.653	444.837	399.804	487.245	483.996	505.033	501.331	483.589	499.237	504.493	481.09	477.186	485.138	514.012	488.396	416.238	442.865	504.32	499.49
61.2371	352.704	350.569	354.989	356.693	278.402	277.873	282.713	292.609	382.101	381.641	382.226	395.552	351.068	349.185	358.133	354.796	354.265	353.71	358.438	362.5	304.915	298.326	302.063	299.439	57.8549	573.251	532.151	546.246	588.454	430.39	409.431	442.965	398.755	486.011	482.168	504.095	501.09	482.935	498.457	503.79	480.616	476.779	484.845	513.76	488.752	416.76	441.89	504.387	498.57
61.2801	349.786	347.931	349.698	351.686	274.114	274.148	279.657	289.983	378.908	377.766	379.839	393.208	349.269	347.342	356.64	353.453	353.718	353.47	358.337	362.693	304.479	298.822	302.233	300.071	57.8943	572.513	532.682	548.911	589.759	430.883	410.251	442.27	398.93	485.172	481.477	502.988	499.618	481.752	496.873	502.359	479.49	475.362	483.484	512.703	487.742	415.328	441.455	503.236	497.071
61.323	350.561	348.945	352.181	354.173	275.858	275.468	280.426	289.929	377.909	378.037	379.053	392.089	347.353	345.849	354.193	351.91	351.918	351.5	356.236	361.222	303.577	297.303	300.788	298.652	57.9338	569.559	528.087	544.418	584.109	426.937	407.366	438.815	396.702	482.505	479.143	500.933	497.689	480.697	496.48	501.185	479.132	475.067	482.549	512.524	487.226	416.402	441.832	503.047	497.535
61.366	348.033	345.596	348.045	349.544	272.004	271.572	277.406	287.365	375.548	375.01	376.841	389.712	346.439	345.105	353.315	351.4	351.318	350.58	355.715	360.288	302.856	297.026	300.388	298.628	57.9732	569.775	528.937	545.409	586.317	428.336	407.749	439.39	395.518	481.652	478.619	499.674	496.484	479.75	494.506	500.142	478.108	474.397	481.989	511.534	485.597	415.614	441.217	502.195	496.265
61.4089	346.67	344.378	348.216	349.577	272.862	272.523	277.773	287.262	376.206	375.96	376.638	390.181	346.829	344.777	353.519	350.93	351.188	349.564	354.542	358.173	302.102	295.906	299.184	296.796	58.0126	567.96	525.447	542.044	581.295	425.413	406.15	437.267	394.409	481.019	477.884	499.519	495.733	478.892	494.362	499.514	477.138	473.337	481.011	510.829	485.217	415.769	441.055	502.074	496.886
61.4519	344.999	342.066	345.384	347.006	270.403	269.909	275.46	285.259	373.342	373.33	374.326	387.987	344.746	342.954	351.754	349.845	349.573	349.049	353.852	358.523	301.426	295.456	299.623	296.457	58.0521	566.01	526.183	541.445	582.988	425.929	405.356	437.86	394.228	480.774	477.705	498.489	494.934	477.972	493.945	499.133	476.901	472.91	480.747	509.724	485.159	414.855	440.234	500.847	495.97
61.4948	344.9	343.869	347.517	348.479	271.881	271.25	275.831	285.494	372.577	372.217	373.631	386.321	342.009	341.042	349.195	346.721	347.043	346.312	350.509	354.977	299.734	292.673	297.501	294.298	58.0915	563.779	522.675	538.47	578.781	422.913	403.7	435.2	392.466	478.615	475.269	495.955	493.686	476.35	491.96	497.708	475.209	471.361	479.059	508.305	483.619	414.714	440.239	500.666	496.042
61.5378	342.874	341.338	343.261	344.654	268.66	268.154	273.547	283.687	369.929	370.063	371.424	385.302	341.181	340.688	348.414	345.971	346.479	345.482	350.071	355.111	298.744	293.401	297.297	294.408	58.1309	563.888	524.397	539.1	580.665	424.191	404.267	435.428	392.231	477.905	474.764	495.274	492.195	475.599	490.88	496.196	473.751	470.352	478.467	506.55	481.976	413.935	439.409	500.306	495.025
61.5808	342.681	341.13	344.409	346.227	269.612	268.92	273.313	282.798	370.177	369.747	371.076	384.106	339.808	338.223	346.906	344.483	344.983	343.731	348.631	354.014	298.262	292.034	296.285	293.349	58.1703	561.963	520.998	535.348	575.828	421.322	401.492	432.914	391.445	476.24	473.288	493.576	491.837	475.405	490.116	495.584	473.599	470.702	477.858	506.562	481.873	414.303	439.515	500.995	495.109
61.6237	340.372	338.139	340.745	342.093	266.548	265.861	271.223	280.928	368.068	367.988	368.963	382.293	338.336	336.604	345.533	343.453	343.853	343.426	348.274	352.793	297.903	292.133	296.481	292.376	58.2098	559.988	521.516	536.405	577.41	422.469	402.417	433.55	390.102	476.371	472.626	493.636	490.304	474.636	489.611	493.892	472.346	469.483	477.014	505.704	481.008	413.631	439.193	500.311	494.087
61.6667	340.186	339.238	342.431	344.799	268.208	267.33	271.702	281.846	368.702	368.032	369.26	382.528	338.411	336.812	345.643	341.872	341.813	341.503	345.267	350.862	296.547	289.929	294.201	291.28	58.2492	558.711	518.636	533.635	573.85	419.316	399.985	431.092	388.861	473.631	470.492	492.083	489.302	473.795	488.738	493.594	471.644	468.673	476.017	504.22	479.411	413.983	438.312	499.735	493.584
61.7096	337.582	336.443	338.249	340.317	264.996	264.267	269.348	279.387	365.547	365.217	367.19	380.229	337.007	334.925	343.961	341.67	341.624	341.929	346.071	351.178	295.87	290.31	294.198	291.418	58.2886	557.996	518.916	534.388	575.222	421.455	400.068	431.668	388.808	473.469	470.34	490.734	487.429	472.176	487.824	492.851	470.601	467.656	475.344	503.481	478.817	412.87	437.155	498.992	492.253
61.7526	337.769	336.983	339.873	342.393	267.605	265.824	271.247	279.983	367.015	365.532	367.45	379.552	335.69	334.345	342.117	339.895	339.388	339.409	343.706	347.914	294.48	288.451	292.128	289.601	58.3281	555.734	515.569	530.748	570.574	418.216	397.487	429.099	386.609	471.738	468.176	488.696	486.664	471.493	486.737	492.028	469.784	466.731	474.676	502.944	478.433	413.09	437.671	498.508	492.564
61.7955	335.153	333.781	335.969	337.717	263.934	262.783	267.786	277.014	363.627	362.337	364.313	377.518	333.676	332.475	340.747	338.504	338.842	337.997	343.167	347.8	293.906	288.231	291.973	289.508	58.3675	556.377	516.598	532.805	573.562	419.853	398.832	430.234	387.398	471.956	468.098	488.8	485.408	471.431	484.491	490.341	467.551	465.256	472.239	501.304	476.41	411.854	436.59	497.313	491.413
61.8385	334.999	333.495	337.467	338.115	263.964	263.176	267.536	277.164	362.672	361.629	363.344	376.251	332.692	331.012	339.295	336.917	337.404	336.329	341.557	346.334	292.722	286.532	289.862	287.413	58.4069	554.299	513.135	528.399	567.986	415.279	395.575	426.637	384.927	470.037	466.517	486.646	484.349	469.708	484.158	489.171	467.557	464.781	472.125	500.622	475.824	411.352	437.296	497.545	490.624
61.8814	332.451	331.179	332.937	334.148	261.12	260.185	265.203	275.265	360.417	359.873	361.499	374.695	331.288	330.074	339.064	336.26	336.647	335.944	341.195	345.789	292.217	286.214	290.419	287.686	58.4464	553.772	514.559	530.109	570.396	417.167	397.549	427.869	385.414	470.454	466.719	487.133	483.83	468.943	483.939	488.787	465.318	463.282	469.929	498.221	473.619	410.686	436.091	496.306	489.359
61.9244	332.862	331.549	335.646	336.892	262.918	261.437	266.286	275.748	361.46	361.284	362.486	375.625	332.46	330.729	339.072	336.442	336.226	334.771	339.836	343.98	290.076	284.397	288.28	286.172	58.4858	550.925	510.442	525.862	564.527	413.303	394.27	424.838	383.404	468.048	464.953	484.717	483.045	467.398	483.321	487.306	464.909	463.889	470.419	499.243	474.79	410.478	436.215	496.408	489.719
61.9674	330.683	329.023	330.985	332.48	259.501	258.31	263.7	273.684	358.67	358.091	359.447	373.17	329.561	328.365	336.93	334.743	334.886	333.966	339.146	343.31	290.618	285.135	288.601	285.829	58.5252	550.529	511.943	527.696	568.137	415.047	395.521	425.378	382.714	465.895	463.569	482.713	479.925	466.134	480.417	486.742	463.841	463.215	469.682	497.292	473.069	409.335	435.139	494.67	488.811
62.0103	330.656	329.324	332.625	334.445	261.038	260.255	264.135	273.638	358.269	358.149	359.821	371.733	328.487	326.657	335.398	333.423	332.692	332.135	336.566	340.787	288.484	282.743	286.525	283.902	58.5647	547.335	507.497	523.015	561.979	410.244	392.208	421.798	380.626	463.986	462.058	481.97	479.246	464.814	479.721	485.7	463.468	461.75	468.186	497.046	471.792	409.732	435.802	494.661	488.53
62.0533	327.77	326	328.172	329.804	257.525	256.964	261.525	271.36	355.597	355.407	357.496	370.464	327.283	325.995	334.052	332.359	332.094	331.65	336.323	339.739	288.599	283.111	286.767	284.16	58.6041	547.388	509.06	525.036	565.634	413.171	393.526	424.173	381.163	464.78	462.235	481.479	478.037	463.63	478.464	483.505	461.112	459.566	466.171	495.063	470.511	408.915	434.401	493.368	488.088
62.0962	328.083	327.009	330.405	331.712	258.538	257.57	262.022	270.79	355.549	354.806	356.353	369.365	325.54	324.86	332.364	330.676	331.111	330.44	334.984	338.992	287.114	281.564	285.29	282.513	58.6435	545.023	505.222	520.781	560.461	409.61	390.708	421.203	379.038	462.943	460.426	480.257	476.726	463.135	478.341	483.007	460.855	459.907	466.612	495.673	471.186	408.858	434.27	493.526	488.127
62.1392	325.301	323.808	325.743	326.976	255.15	254.512	259.138	268.744	353.333	352.96	354.28	367.009	324.445	323.152	330.803	329.147	329.866	329.504	333.993	338.309	286.948	281.305	285.27	282.535	58.683	543.571	506.46	522.036	561.391	410.564	390.853	421.14	378.329	462.044	459.465	479.163	475.414	461.197	477.067	482.181	459.557	458.928	466.186	494.276	469.979	408.233	433.406	492.51	487.104
62.1821	325.414	323.765	327.851	328.767	257.35	256.154	259.472	269.302	352.919	351.887	353.555	366.265	323.536	321.568	329.768	328.115	328.701	327.201	332.105	336.217	285.802	279.593	283.874	280.868	58.7224	541.584	502.363	518.402	556.496	407.072	388.271	418.203	376.713	460.639	457.294	477.484	474.532	460.923	475.666	481.317	458.753	457.697	464.422	494.039	469.148	408.68	433.228	492.58	487.484
62.2251	322.852	320.804	323.669	324.772	253.879	253.043	257.26	267.106	351.228	350.572	351.903	365.088	322.262	320.508	329.047	326.912	327.431	326.219	331.638	335.163	285.265	279.495	282.933	280.677	58.7618	542.041	504.615	520.125	560.262	409.454	388.794	419.971	377.12	460.096	456.716	476.632	473.661	459.349	474.513	479.729	457.073	457.018	462.965	491.533	466.507	407.293	432.191	491.096	485.437
62.268	322.296	321.451	324.44	325.823	254.315	253.448	257.184	267.346	350.956	349.693	351.143	364.055	321.878	319.968	327.829	325.85	325.963	325.423	330.113	334.145	283.427	277.392	281.278	279.064	58.8013	539.442	500.166	516.042	554.872	405.235	385.691	416.522	375.367	457.848	455.236	475.75	472.42	458.73	474.299	478.334	456.588	455.605	462.71	491.581	466.63	407.829	431.853	490.596	486.292
62.311	320.481	318.919	321.206	322.549	251.418	251.174	255.578	265.645	349.131	348.215	349.817	362.583	320.33	318.65	326.877	324.972	324.86	324.341	329.75	333.403	283.076	277.216	281.491	278.204	58.8407	539.129	501.429	517.275	557.49	407.064	387.176	417.918	375.685	458.097	454.963	474.78	471.286	458.605	473.036	477.732	455.338	454.108	461.694	489.236	464.848	406.546	431.159	489.904	485.077
62.354	321.078	319.123	322.865	323.601	252.863	252.018	255.073	264.501	347.913	347.938	348.87	361.7	319.547	317.99	326.531	324.398	324.617	323.901	328.802	332.893	283.016	276.822	280.854	277.613	58.8801	536.529	497.562	512.662	552.149	402.893	384.108	414.728	373.846	456.364	452.738	473.089	470.296	456.644	471.747	475.872	455.09	453.769	460.472	489.571	464.323	406.763	430.771	489.734	484.449
62.3969	318.352	316.755	318.959	320.05	250.024	249.71	253.288	263.087	346.21	345.922	347.247	360.061	317.991	316.387	324.972	323.012	323.126	322.748	327.257	331.986	282.021	276.178	280.316	277.16	58.9196	536.201	498.267	514.035	554.8	405.445	386.284	417.154	374.973	456.818	453.471	473.337	470.035	456.619	471.873	475.751	453.597	452.746	459.2	486.963	462.771	405.436	430.127	488.672	482.654
62.4399	317.995	316.06	319.975	321.142	250.92	249.69	253.293	262.36	345.007	344.642	346.306	358.345	316.785	314.569	323.201	321.257	321.147	320.478	324.938	329.608	280.397	274.158	278.364	275.496	58.959	533.382	494.497	510.047	549.366	401.098	382.253	412.181	372.075	453.908	450.617	470.559	468.254	454.608	469.356	474.261	452.08	452.159	458.577	486.996	462.869	405.912	430.655	487.957	482.376
62.4828	315.294	313.435	316.251	317.178	247.753	246.849	251.59	260.721	343.073	342.65	344.469	356.501	315.198	313.113	321.762	319.728	319.726	319.442	324.372	327.945	279.491	273.489	277.494	274.729	58.9984	533.316	496.225	511.706	552.351	403.503	384.172	412.935	372.2	453.634	450.358	469.252	466.637	453.165	468.233	472.215	450.98	450.439	456.741	485.36	461.38	404.728	429.421	486.739	481.558
62.5258	315.381	314.926	317.989	318.665	248.668	247.522	251.275	259.496	341.906	342.015	343.444	355.879	314.028	312.632	320.906	318.935	319.259	318.824	323.495	327.614	278.473	272.874	276.563	274.081	59.0379	530.809	492.216	507.868	546.8	399.266	380.993	409.626	370.409	451.93	448.384	468.313	466.093	452.64	468.257	472.111	450.576	450.174	457.554	486.012	460.862	404.664	428.955	487.389	481.748
62.5687	313.182	312.156	314.284	315.116	246.353	245.197	249.352	258.254	340.735	340.311	341.959	354.72	312.81	311.611	319.374	317.728	317.693	317.256	322.469	326.762	277.594	271.93	275.463	273.273	59.0773	530.911	494.051	509.271	549.554	401.891	382.167	411.427	370.659	451.03	447.513	467.853	463.955	451.562	466.461	471.193	449.344	449.168	455.696	483.736	459.998	403.959	427.728	486.204	480.428
62.6117	312.933	311.286	313.837	315.027	246.087	244.89	248.934	258.256	339.841	339.322	340.655	353.389	311.662	310.499	318.18	316.631	316.462	315.974	321.125	324.95	275.993	270.479	274.056	271.657	59.1167	528.725	489.772	504.899	543.604	397.486	378.477	408.108	367.659	449.398	445.375	465.993	462.865	450.152	465.114	470.069	448.218	448.704	455.082	482.988	458.695	403.207	427.85	485.952	481.319
62.6546	310.233	309.218	311.885	312.903	244.365	243.343	247.708	257.139	337.93	338.235	339.052	351.586	309.856	308.725	316.892	314.935	315.418	314.716	319.483	323.467	274.75	269.308	273.629	270.4	59.1562	528.261	491.034	506.865	546.201	399.677	379.466	408.969	367.873	449.021	444.992	464.971	461.302	449.257	463.878	468.798	447.345	447.496	453.54	481.538	457.447	402.37	426.239	483.909	479.141
62.6976	310.026	308.999	312.628	314.634	244.42	243.738	247.033	256.125	337.522	337.345	337.8	350.194	308.502	306.847	314.62	312.536	313.085	312.11	317.115	321.288	273.405	268.175	272.327	269.266	59.1956	525.879	487.195	502.863	540.348	395.927	376.892	405.629	365.893	447.047	443.747	463.429	460.18	447.904	463.155	467.916	446.524	446.116	452.849	481.237	457.017	401.747	426.207	483.534	478.78
62.7405	307.831	306.745	309.084	310.942	242.325	241.455	245.704	254.694	336.01	336.067	336.731	349.163	307.791	306.269	313.638	311.68	312.112	311.042	316.08	319.911	272.681	267.472	270.741	268.545	59.235	525.605	488.341	503.884	543.487	397.923	377.779	407.677	366.853	447.168	443.817	463.266	459.346	447.99	462.022	466.893	444.961	444.398	451.198	479.477	455.758	401.452	425.671	482.503	477.302
[truncated: 907 more rows]
[truncated: 54 more columns]
