# Supplementary material for: Determining the effects of pseudouridine incorporation on human tRNAs
Source: EMBO J. 2025 Apr 29;44(13):3553–85. doi: 10.1038/s44318-025-00443-y (PMC12217144; doi:10.1038/s44318-025-00443-y)
Supplement: Supplementary file 9 — Source data Fig. 4 [file 44318_2025_443_MOESM9_ESM.zip › EMBOJ-2025-120166-T_SourceDataForFigure4A-Lys.xlsx]

## Sheet: Fig-4A_tLys_deltaTms
	ΔTm	ΔTm	ΔTm	ΔTm	ΔTm	ΔTm	ΔTm
Units	[°C]	[°C]	[°C]	[°C]	[°C]	[°C]	[°C]
Reaction ID	Lys - no-Pus	Lys - 1*/3*/4*	Lys - 1	Lys - 3	Lys - 4	Lys - 1/3/4*	Lys - 1/3/4
Batch Replicate ID
Batch Replicate 1	0	-0.12535	4.3125	3.3596	4.42183	6.22676	8.52713
Batch Replicate 1	0	-0.09375	3.57538	2.70976	4.15303	6.70179	8.45414
Batch Replicate 1	0	0.69392	4.33351		4.87245	7.70565	9.09655
Batch Replicate 1	0	-0.79765	4.65384		5.4442	7.87522	9.39695
Batch Replicate 2	0	0.43343	5.69788		4.80488	8.01809	8.91019
Batch Replicate 2	0	-1.07121	4.95559	4.54216	4.18809	7.14962	8.38989
Batch Replicate 2	0	0.19393	5.06397		4.12231	7.26176	8.3156
Batch Replicate 2	0	-0.5232	4.5638	4.86351	3.94327	6.84398	7.87
Batch Replicate 3	0	-0.8015	3.38452	6.09445	2.78179	5.84055	7.5395
Batch Replicate 3	0	0.29582	5.04559	6.28678	3.7235	7.00947	7.94523
Batch Replicate 3	0	0.34844	3.85046	5.79575	3.3265	7.55417	7.8674
Batch Replicate 3	0	-0.37184	4.14549	5.9414	3.18268	6.70077	8.12952
Batch Replicate 4	--	--	--	3.40815	--	--	--
Batch Replicate 4	--	--	--	3.87293	--	--	--
Batch Replicate 4	--	--	--	4.24854	--	--	--
Batch Replicate 4	--	--	--	3.47683	--	--	--
	--	--	--	4.70108	--	--	--
	--	--	--	1.75867	--	--	--
	--	--	--	4.66797	--	--	--
	--	--	--	2.47688	--	--	--

## Sheet: Fig-4A_tLys_unfold_rawsignal
Capillary	1	2	3	4	5	6	7	8	9	10	11	12	17	18	19	20	21	22	23	24	25	26	27	28	Capillary	1	2	3	4	5	6	7	8	9	10	11	12	17	18	19	20	21	22	23	24	25	26	27	28
Sample ID	Lys - no-Pus	Lys - no-Pus	Lys - no-Pus	Lys - no-Pus	Lys - 1*/3*/4*	Lys - 1*/3*/4*	Lys - 1*/3*/4*	Lys - 1*/3*/4*	Lys - 1	Lys - 1	Lys - 1	Lys - 1	Lys - 4	Lys - 4	Lys - 4	Lys - 4	Lys - 1/3/4*	Lys - 1/3/4*	Lys - 1/3/4*	Lys - 1/3/4*	Lys - 1/3/4	Lys - 1/3/4	Lys - 1/3/4	Lys - 1/3/4	Sample ID	Lys - no-Pus	Lys - no-Pus	Lys - no-Pus	Lys - no-Pus	Lys - 1*/3*/4*	Lys - 1*/3*/4*	Lys - 1*/3*/4*	Lys - 1*/3*/4*	Lys - 1	Lys - 1	Lys - 1	Lys - 1	Lys - 4	Lys - 4	Lys - 4	Lys - 4	Lys - 1/3/4*	Lys - 1/3/4*	Lys - 1/3/4*	Lys - 1/3/4*	Lys - 1/3/4	Lys - 1/3/4	Lys - 1/3/4	Lys - 1/3/4
Set	1	1	1	1	1	1	1	1	1	1	1	1	1	1	1	1	1	1	1	1	1	1	1	1	2	2	2	2	2	2	2	2	2	2	2	2	2	2	2	2	2	2	2	2	2	2	2	2	2
Temperature [°C]	Fluorescence [counts]	Fluorescence [counts]	Fluorescence [counts]	Fluorescence [counts]	Fluorescence [counts]	Fluorescence [counts]	Fluorescence [counts]	Fluorescence [counts]	Fluorescence [counts]	Fluorescence [counts]	Fluorescence [counts]	Fluorescence [counts]	Fluorescence [counts]	Fluorescence [counts]	Fluorescence [counts]	Fluorescence [counts]	Fluorescence [counts]	Fluorescence [counts]	Fluorescence [counts]	Fluorescence [counts]	Fluorescence [counts]	Fluorescence [counts]	Fluorescence [counts]	Fluorescence [counts]	Temperature [°C]	Fluorescence [counts]	Fluorescence [counts]	Fluorescence [counts]	Fluorescence [counts]	Fluorescence [counts]	Fluorescence [counts]	Fluorescence [counts]	Fluorescence [counts]	Fluorescence [counts]	Fluorescence [counts]	Fluorescence [counts]	Fluorescence [counts]	Fluorescence [counts]	Fluorescence [counts]	Fluorescence [counts]	Fluorescence [counts]	Fluorescence [counts]	Fluorescence [counts]	Fluorescence [counts]	Fluorescence [counts]	Fluorescence [counts]	Fluorescence [counts]	Fluorescence [counts]	Fluorescence [counts]
20	386.739	392.813	398.118	397.828	530.573	537.696	542.724	569.658	528.517	522.053	530.123	518.942	512.883	505.746	502.35	521.915	458.55	457.568	470.13	470.793	388.774	373.981	400.841	420.433	20	607.962	690.033	651.557	676.629	691.094	682.808	734.859	733.306	678.705	706.077	685.674	707.755	745.129	745.672	770.673	752.726	352.11	338.119	331.858	335.846	376.273	370.887	392.16	394.984
20.0394	384.995	391.927	397.674	396.643	530.122	536.181	542.318	569.182	528.462	520.443	529.864	519.03	512.532	505.14	501.741	521.07	458.752	456.654	469.864	470.89	388.259	373.366	400.31	420.226	20.0395	608.811	689.263	651.295	676.401	690.56	682.114	732.99	732.059	677.968	704.974	683.834	706.147	744.428	744.088	769.231	752.898	351.909	337.696	331.208	335.242	375.723	371.243	392.053	394.252
20.0789	382.669	391.239	397.298	396.829	528.326	536.054	541.552	568.811	527.49	520.818	529.396	517.296	512.258	504	500.947	520.134	457.529	456.573	469.287	469.478	387.797	373.093	399.766	419.79	20.0789	609.468	687.744	651.025	675.684	689.979	681.681	732.616	732.351	676.941	703.395	682.769	705.297	744.234	743.635	768.776	751.436	351.568	337.048	330.71	334.638	375.168	370.646	392.305	393.896
20.1183	383.63	391.316	396.515	397.112	527.918	535.243	540.497	568.637	527.084	520.241	528.516	517.474	511.041	503.417	500.005	520.002	458.014	455.866	469.173	469.453	388.161	372.488	398.984	419.489	20.1184	606.581	687.876	650.18	675.969	689.368	681.312	732.379	730.673	676.874	702.804	682.451	704.781	742.767	742.516	767.773	750.678	351.083	337.543	330.064	334.449	374.269	369.894	391.377	393.673
20.1577	382.698	391.082	395.99	396.51	528.581	535.136	540.563	567.292	527.157	518.815	528.217	516.893	511.531	503.116	499.968	519.041	457.17	455.31	468.866	468.811	386.872	371.743	398.931	419.033	20.1578	606.79	687.307	649.031	674.634	688.079	680.159	731.763	729.939	675.881	702.17	681.617	703.612	742.443	741.942	766.715	749.04	350.084	335.897	330.619	334.275	374.582	370.027	390.633	392.912
20.1972	382.898	389.831	396.156	395.838	527.907	534.497	539.431	567.415	526.537	518.5	527.99	516.089	510.212	502.953	499.156	518.837	455.997	455.399	467.397	468.625	386.864	371.511	398.536	417.571	20.1973	605.815	686.782	648.599	674.326	687.771	679.128	731.965	729.28	675.091	702.289	680.464	703.739	740.732	741.675	766.106	749.651	350.531	336.539	329.473	334.146	373.932	369.279	390.083	392.813
20.2366	382.006	389.952	395.242	395.352	527.125	534.347	538.763	566.243	525.529	518.38	527.325	515.655	509.852	502.151	499.445	518.881	455.433	454.842	467.985	468.158	386.504	371.184	397.871	418.11	20.2367	605.478	685.229	648.38	672.9	687.237	678.442	731.142	729.101	674.094	701.028	679.862	702.749	740.813	740.655	764.596	748.458	349.629	335.615	329.676	333.743	374.117	369.154	389.993	391.905
20.276	381.651	389.78	394.744	395.035	526.699	533.76	538.801	566.544	525.13	517.787	526.679	515.181	509.846	502.213	498.028	517.54	455.078	454.33	466.371	467.463	385.843	371.179	397.537	417.498	20.2762	606.251	684.646	647.822	673.475	686.706	679.119	729.327	728.39	674.369	701.303	679.049	702.619	740.375	739.55	764.004	747.263	349.5	335.737	329.402	333.409	373.011	368.807	389.835	391.649
20.3155	380.373	389.482	394.657	394.704	526.071	533.38	537.826	565.288	523.658	517.446	526.171	513.567	509.244	501.618	497.621	516.951	454.552	454.63	466.306	467.179	385.597	370.836	397.026	417.304	20.3156	605.821	683.388	646.861	672.974	685.22	678.406	728.9	727.692	673.577	699.375	678.834	701.891	740.108	738.962	765.299	746.34	348.826	335.341	329.309	333.015	373.819	367.899	389.551	391.465
20.3549	379.622	389.113	394.492	394.558	526.102	532.85	537.627	565.314	523.459	517.294	525.832	513.578	508.828	501.123	497.096	516.162	453.659	453.541	465.465	466.265	385.396	369.995	397.247	416.59	20.3551	605.003	684.123	647.091	671.611	685.442	677.844	728.211	727.191	672.253	700.063	678.465	701.101	739.447	738.625	763.601	746.027	349.085	334.701	328.818	333.167	372.647	367.492	388.767	390.657
20.3943	380.894	388.738	394.203	393.705	525.71	532.363	537.186	564.196	523.321	516.282	524.931	513.606	508.313	499.925	497.775	516.152	453.254	452.542	465.532	466.049	384.241	369.14	396.627	416.034	20.3945	603.261	683.666	646.065	671.291	685.306	676.933	728.339	725.796	671.77	699.226	678.753	699.821	738.98	738.054	762.931	745.02	348.582	334.882	328.739	332.427	371.713	367.417	388.47	390.475
20.4338	379.882	388.291	393.565	393.054	525.357	531.3	536.958	564.227	522.838	516.415	524.733	512.91	507.734	499.797	496.831	515.325	453.468	452.442	464.962	465.648	384.673	369.704	396.613	415.797	20.434	604.871	682.902	645.778	672.242	684.285	676.649	727.97	726.304	672.089	698.137	677.366	699.493	738.29	737.671	762.222	744.612	348.374	334.226	328.063	332.387	371.476	367.153	388.136	390.216
20.4732	378.784	388.214	393.129	393.295	524.735	531.205	536.134	564.122	522.564	515.782	524.033	511.835	506.879	499.315	496.612	515.333	453.489	452.273	464.622	464.882	384.131	369.368	396.078	415.084	20.4734	603.235	682.027	644.642	670.664	684.083	676.144	726.816	725.638	670.507	697.097	677.14	698.764	737.03	736.682	760.831	744.335	348.293	333.642	327.551	332.236	371.199	366.536	387.538	390.092
20.5126	379.649	387.777	393.127	392.198	524.16	530.85	535.568	563.056	521.476	515.641	523.485	512.184	506.572	499.042	495.1	514.314	452.233	451.92	464.182	463.927	383.421	368.395	394.954	414.944	20.5129	601.178	681.495	643.534	669.091	683.096	675.516	726.964	724.637	669.6	697.147	675.74	698.33	737.055	736.243	760.305	744.064	347.848	333.853	327.092	332.013	370.754	366.262	387.29	389.906
20.5521	377.766	387.574	392.877	392.277	523.607	530.515	535.005	563.088	522.046	515.049	523.59	511.377	506.494	498.016	495.396	514.544	452.455	451.973	463.167	464.092	382.943	368.184	395.158	414.374	20.5523	602.495	680.396	643.661	669.911	682.669	675.509	725.921	723.422	669.029	696.06	674.826	697.486	736.787	734.955	758.917	742.843	347.173	333.46	326.888	330.977	370.294	365.712	386.45	388.936
20.5915	379.234	387.086	392.525	392.828	523.458	530.114	535.02	563.265	520.957	513.848	522.782	511.395	505.523	497.834	495.274	513.634	451.346	450.928	463.429	463.202	382.934	367.56	394.767	413.892	20.5918	600.869	679.626	642.891	668.326	682.637	673.93	725.096	723.428	668.88	695.581	674.721	696.852	735.093	734.598	758.764	742.436	347.092	333.222	326.927	331.272	369.715	365.524	386.528	388.684
20.6309	377.871	387.1	391.697	391.903	522.841	529.966	534.329	561.761	520.816	513.891	522.187	511.049	505.295	497.487	494.815	513.212	451.005	450.394	462.896	462.794	382.39	367.508	394.531	413.269	20.6312	601.978	679.257	642.631	668.26	681.495	673.589	724.356	722.305	667.702	694.403	674.404	696.197	734.455	733.352	758.225	741.61	346.621	332.337	326.185	330.663	369.734	365.031	385.374	388.437
20.6703	376.037	386.928	391.303	391.481	522.482	529.445	534.139	561.309	520.304	513.564	522.385	510.16	504.781	497.002	494.636	513.133	450.962	449.812	462.123	462.581	382.008	367.205	393.932	413.167	20.6707	600.526	678.651	642.366	667.544	680.507	673.467	723.229	721.872	667.352	693.686	674.573	695.655	733.522	732.853	757.347	740.68	346.547	332.295	325.903	330.04	369.505	364.708	385.333	387.696
20.7098	377.433	386.392	391.204	391.029	521.842	529.154	533.47	561.115	520.013	513.153	521.455	509.616	504.498	496.543	494.159	512.279	450.502	449.373	461.389	462.222	381.185	366.257	394.076	412.274	20.7102	599.418	678.924	640.166	665.938	679.17	672.509	723.222	721.489	667.237	693.4	673.335	695.283	733.214	732.276	756.832	739.575	346.296	331.897	325.702	329.55	369.128	364.617	385.007	387.342
20.7492	375.983	385.771	390.807	391.414	521.569	528.617	533.997	560.846	519.416	512.306	521.592	509.127	504.36	495.943	492.51	511.849	450.091	449.002	461.071	462.014	380.732	366.331	393.118	411.921	20.7496	600.413	677.895	640.573	666.002	678.673	672.293	722.566	721.663	666.501	692.719	672.51	694.023	732.395	731.364	756.105	738.877	345.715	331.406	325.742	329.121	368.493	363.631	384.329	386.203
20.7886	376.509	385.549	390.628	390.982	521.139	527.772	533.145	560.257	518.75	511.47	520.168	509.391	503.35	495.536	493.139	511.284	449.866	448.656	460.737	461.505	380.162	366.633	392.009	411.956	20.7891	597.11	677.487	640.057	664.863	678.622	671.757	723.213	720.278	665.334	692.032	671.768	692.99	731.607	730.948	755.937	738.581	345.979	331.302	325.29	328.736	368.331	363.579	384.424	386.11
20.8281	375.302	385.237	390.553	390.166	520.007	526.642	533.057	560.141	518.203	510.783	519.694	508.898	502.779	495.135	491.839	511.418	449.157	448.372	460.247	461.464	380.371	365.735	392.062	411.328	20.8285	598.336	676.391	639.486	665.621	678.341	671.014	721.92	719.406	665.302	691.18	671.6	692.878	730.939	730.622	754.4	736.718	345.094	330.455	324.968	328.541	368.289	363.117	383.666	385.983
20.8675	376.311	384.913	389.92	389.979	520.416	526.666	532.449	559.61	518.117	509.966	518.907	508.255	501.521	494.371	491.055	510.854	448.416	447.159	460.209	460.272	380.248	365.482	391.177	411.388	20.868	597.052	675.83	639.35	664.822	677.701	670.402	721.242	719.269	663.77	690.582	670.868	691.223	730.535	729.797	753.162	737.081	344.904	329.696	323.9	328.566	367.689	362.98	383.412	385.99
20.9069	375.034	385.293	389.836	390.091	519.377	526.468	531.402	559.106	517.783	510.111	518.542	507.253	501.616	494.325	491.562	510.098	447.752	447.269	459.979	459.861	380.16	364.451	391.269	410.588	20.9074	597.775	675.106	638.977	664.889	676.693	670.229	719.96	718.683	663.419	689.9	670.219	690.649	729.749	729.229	753.782	736.454	344.306	329.611	324.045	327.753	367.218	362.566	383.022	385.16
20.9464	375.766	384.367	389.321	389.383	519.881	525.965	530.747	558.414	516.658	509.914	518.17	506.852	501.262	493.603	491.1	509.58	447.665	447.014	458.285	459.711	378.939	364.902	390.617	409.911	20.9469	596.02	675.033	637.948	663.306	676.477	668.527	720.981	717.044	662.976	688.935	669.758	689.969	728.953	728.239	752.733	735.959	344.744	329.794	323.694	327.609	366.78	361.785	382.681	384.75
20.9858	374.278	384.384	388.92	388.798	518.715	525.014	530.211	557.772	516.926	508.902	518.605	506.452	500.755	493.733	490.168	509.574	447.414	446.803	457.883	459.576	378.784	363.954	389.416	409.771	20.9863	597.067	673.646	637.669	663.68	676.045	669.204	719.403	717.263	662.813	688.9	669.073	689.426	728.665	727.61	751.222	735.316	343.28	329.322	323.563	327.136	366.418	361.564	382.635	384.517
21.0252	375.286	383.487	388.276	388.768	518.68	525.182	530.11	558.053	516.072	508.37	517.056	505.421	500.353	492.411	489.762	508.361	446.48	445.972	457.959	459.003	378.836	364.092	389.791	409.11	21.0258	595.225	674.081	636.376	662.087	675.632	667.895	719.112	717.228	661.95	688.164	667.467	689.958	727.297	726.924	750.77	734.827	343.177	329.219	323.089	326.768	366.023	361.79	382.285	383.965
21.0647	373.417	383.638	388.493	388.519	517.851	523.58	529.773	557.446	516.33	508.797	516.874	505.846	500.253	492.3	489.104	508.005	446.246	446.37	456.812	458.557	378.407	362.757	389.525	408.838	21.0652	596.48	673.146	636.679	662.961	674.772	667.934	717.96	716.627	660.66	687.899	667.834	688.719	726.567	725.996	751.135	734.499	342.909	328.792	322.792	326.5	365.993	360.854	381.217	383.786
21.1041	374.232	383.059	388.199	387.864	517.463	523.273	529.355	558.066	515.801	507.926	516.317	505.654	500.026	491.345	488.731	507.83	445.962	444.985	456.517	457.685	377.358	362.928	389.14	408.325	21.1047	594.046	672.706	635.667	661.454	673.952	666.993	717.259	716.243	659.916	686.746	667.188	688.558	726.274	724.637	749.386	733.703	342.859	328.824	322.838	326.448	365.541	361.097	381.55	383.925
21.1435	373.851	383.083	387.931	387.141	516.922	523.135	529.168	556.816	514.726	507.333	516.429	504.831	499.373	491.913	488.791	507.458	446.537	444.857	456.711	457.611	377.412	362.206	388.59	408.482	21.1441	594.761	671.914	635.899	662.138	673.086	666.605	716.673	716.221	659.705	685.675	666.489	688.044	726.035	725.15	749.338	732.396	342.45	327.697	322.243	326.409	365.114	360.471	380.211	382.596
21.183	374.491	382.536	387.545	387.024	516.912	522.824	528.702	555.741	514.3	506.486	515.65	504.499	499.585	490.878	488.654	506.573	444.872	443.974	455.701	457.12	376.872	362.259	387.761	408.04	21.1836	593.276	671.505	634.675	660.857	672.635	666.318	716.257	714.941	659.702	685.809	666.541	686.309	724.652	724.669	747.275	732.245	342.575	327.646	322.095	326.197	364.42	360.202	379.857	382.259
21.2224	372.861	382.592	386.935	386.714	516.427	522.723	528.636	555.138	514.338	507.072	515.611	503.146	498.458	490.854	488.162	506.465	444.83	443.373	455.702	456.836	376.695	362.028	387.518	407.95	21.223	594.173	671.518	634.279	661.738	672.184	665.582	715.472	715.061	658.955	684.961	665.088	685.962	725.166	723.938	747.627	732.224	341.489	327.108	321.39	325.609	364.227	358.884	380.082	381.662
21.2618	373.159	382.366	386.561	386.559	516.662	522.555	528.045	554.397	513.767	506.313	514.61	502.963	498.118	490.168	487.207	505.989	444.887	443.365	455.097	455.841	376.267	361.106	387.537	407.148	21.2625	592.34	670.129	633.133	660.338	671.581	664.537	715.937	713.71	658.812	684.011	664.479	685.939	723.057	722.535	746.383	730.451	341.781	326.787	321.968	325.125	364.366	358.275	379.866	381.874
21.3013	371.264	382.2	386.37	386.607	515.559	521.676	526.671	554.28	513.245	505.315	514.45	502.565	497.601	489.445	487.193	505.67	444.569	442.902	454.226	455.793	375.692	360.64	387.174	406.694	21.3019	592.599	670.158	633.299	659.962	670.811	663.999	714.061	712.987	658.228	683.533	663.77	684.613	723.14	722.509	745.723	729.451	340.653	326.591	320.475	324.545	363.795	358.91	378.878	381.367
21.3407	372.369	381.604	386.226	385.641	515.618	521.421	526.666	553.99	512.755	504.908	514.094	502.777	497.503	488.854	486.86	504.626	443.157	442.62	453.893	455.26	375.133	360.822	386.484	406.018	21.3414	590.695	669.025	632.728	658.304	671.454	663.085	713.945	712.623	656.907	682.923	663.691	683.959	722.57	721.671	745.175	729.018	341.058	326.298	320.48	324.303	363.376	357.975	378.267	380.86
21.3801	370.811	381.442	385.64	386.072	514.297	521.19	526.507	553.246	512.248	504.552	513.437	501.517	496.64	488.393	485.919	504.431	443.066	441.986	454.06	454.779	374.961	359.844	385.959	405.678	21.3809	591.756	668.611	633.004	658.96	670.797	663.616	713.059	712.712	656.753	681.66	662.423	683.896	721.476	720.987	744.594	728.274	340.13	325.637	320.475	324.24	362.318	358.287	378.195	380.926
21.4196	371.243	380.978	385.641	385.281	514.301	520.227	525.902	553.492	511.427	504.279	512.64	501.626	496.512	487.854	485.579	503.794	442.31	441.235	454.065	454.569	374.505	359.058	385.963	404.755	21.4203	589.868	668.064	631.349	657.689	669.94	662.076	713.183	711.179	656.194	681.093	662.497	682.729	720.491	720.703	743.915	727.997	340.121	325.171	319.671	323.708	362.397	357.427	377.376	380.687
21.459	370.324	380.523	385.768	384.561	513.702	520.168	525.943	552.884	511.23	504.696	512.246	500.788	495.126	487.91	484.584	503.579	442.158	441.341	453.494	453.86	374.201	358.762	385.256	404.661	21.4598	590.409	666.666	630.94	657.871	669.526	662.439	711.972	711.202	655.286	680.507	660.715	681.693	719.624	720.141	743.456	727.173	339.399	325.534	319.127	323.454	361.946	357.403	377.017	380.455
21.4984	371.273	380.247	384.774	384.195	513.804	520.569	524.975	552.099	510.527	503.67	511.43	500.619	495.364	486.791	484.464	502.386	441.904	440.744	453.492	453.061	373.308	359.012	385.543	404.953	21.4992	589.666	666.369	630.164	656.583	669.11	662.271	711.634	711.012	654.531	680.273	661.028	681.579	720.204	719.714	742.808	727.122	339.344	325.192	318.837	323.423	361.792	357.392	376.591	380.01
21.5379	371.005	379.808	384.339	384.426	512.734	519.164	523.991	551.783	509.788	502.227	511.928	499.836	494.99	486.416	484.039	502.321	441.481	440.548	452.513	452.465	373.025	358.698	384.834	404.368	21.5387	590.178	665.551	629.588	657.17	668.649	661.71	710.946	710.5	654.543	679.87	660.076	680.607	719.321	719.131	741.521	726.392	338.863	324.33	319.161	323.171	361.012	356.862	376.077	379.455
21.5773	371.387	379.725	383.915	383.711	512.687	519.092	523.851	551.457	509.499	501.969	510.991	500.058	494.693	485.902	483.769	501.369	440.416	439.401	451.738	452.118	372.741	357.6	384.607	403.248	21.5781	589.27	666.053	629.422	655.185	668.208	660.773	710.454	709.718	653.059	679.318	660.187	680.017	718.665	718.795	741.006	726.093	338.938	324.263	318.611	322.656	360.824	356.17	375.424	379.123
21.6167	369.049	379.132	383.142	383.242	512.66	517.748	523.912	550.654	509.628	501.835	510.416	498.786	493.874	485.815	482.937	501.556	440.226	439.53	451.563	451.217	372.334	357.86	383.941	403.286	21.6176	589.41	664.693	629.266	655.448	667.503	660.846	710.123	709.07	652.973	678.421	659.366	679.616	717.618	717.984	740.036	724.283	338.035	324.366	318.405	322.38	360.098	356.064	375.379	378.149
21.6562	369.984	378.7	383.235	383.091	511.796	518.704	522.928	550.058	508.532	501.484	510.604	498.641	493.045	484.589	482.705	500.534	439.916	439.565	450.704	451.251	371.836	357.203	383.007	402.827	21.657	587.554	664.376	628.538	654.27	667.041	659.562	709.661	708.692	651.77	677.415	658.532	678.68	716.688	717.406	739.436	724.091	337.841	323.89	318.16	322.018	359.875	355.58	375.182	377.91
21.6956	368.378	378.389	382.801	382.425	511.731	517.447	522.457	549.05	509.016	501.799	510.439	497.359	492.73	484.605	482.245	500.595	439.865	439.2	450.35	450.891	371.784	356.556	382.771	402.222	21.6965	588.651	663.377	627.638	654.103	666.596	659.13	708.887	707.818	651.436	677.003	657.975	678.055	716.106	716.172	739.58	722.32	337.823	323.544	317.853	321.433	358.769	355.199	374.521	377.664
21.735	369.206	378.096	382.726	381.992	511.511	517.614	521.788	549.282	507.917	500.732	509.293	497.768	493.054	483.497	482.007	499.729	438.792	438.367	449.701	450.086	370.51	356.594	382.276	401.508	21.7359	586.447	663.688	627.524	652.606	666.663	657.89	708.199	706.591	651.42	676.668	657.222	677.799	715.251	715.789	738.542	722.359	337.221	323.11	317.414	321.138	359.128	354.721	374.407	377.332
21.7744	367.883	377.918	382.284	381.991	510.094	517.111	521.176	549.155	507.073	500.759	508.826	496.647	491.458	483.614	480.513	499.516	438.406	438.135	449.522	449.879	370.493	356.132	382.397	401.337	21.7754	587.756	662.633	626.498	652.494	666.029	658.277	707.59	706.274	650.461	676.839	656.705	677.097	715.004	715.877	737.576	722.191	336.751	322.63	317.288	320.848	359.28	353.918	374.207	377.019
21.8139	368.218	377.431	381.677	381.798	510.236	516.72	521.397	548.802	506.335	500.253	508.47	496.277	491.489	483.378	480.17	498.895	437.531	437.522	448.962	449.099	370.142	356.241	381.553	401.01	21.8148	585.277	661.745	626.882	651.602	665.189	656.403	707.401	705.759	650.02	675.463	655.42	676.135	714.063	715.059	737.522	721.751	336.391	322.676	316.729	320.905	358.841	353.867	373.58	376.805
21.8533	366.819	377.103	381.803	381.145	509.842	515.985	520.641	548.239	506.537	499.795	508.002	495.915	491.168	482.773	479.695	498.902	437.182	437.105	448.729	448.683	370.027	355.444	381.175	400.519	21.8543	586.41	661.196	625.95	651.244	664.302	656.668	706.169	705.441	649.035	674.753	654.777	676.493	713.022	713.827	736.18	720.311	335.587	321.872	316.401	320.247	357.896	353.194	373.268	375.166
21.8927	367.773	377.113	381.444	380.947	509.458	515.918	520.197	547.972	505.407	499.07	506.877	495.366	490.053	482.31	479.901	498.314	437.622	436.724	447.92	448.635	369.328	355.041	381.277	399.997	21.8937	584.947	661.488	625.448	649.843	664.065	656.462	706.509	704.869	647.959	674.529	654.688	675.301	712.759	712.933	735.737	720.003	335.587	321.595	315.877	319.791	357.427	353.102	372.945	375.316
21.9322	366.552	377.017	381.185	380.73	508.963	515.604	520.072	547.635	505.05	498.161	507.227	494.803	489.784	482.387	479.285	497.934	436.688	436.449	447.532	448.051	369.242	354.306	381.21	399.599	21.9332	585.601	660.358	624.962	649.973	663.549	656.175	705.276	704.553	647.396	673.968	654.084	674.33	712.285	712.38	735.027	719.302	335.049	321.683	315.475	319.565	356.959	353.091	372.249	374.768
21.9716	367.137	376.687	380.865	380.684	509.284	515.378	520.259	546.822	504.928	498.039	506.663	494.924	489.237	480.726	479.213	497.571	435.769	435.682	447.218	446.925	368.873	353.515	380.288	399.436	21.9726	583.883	659.455	623.492	649.213	663.39	655.943	704.879	703.733	646.524	672.927	653.891	673.604	711.818	712.071	733.931	718.222	334.657	321.315	315.148	319.221	356.856	352.396	371.909	374.442
22.011	365.178	376.481	380.795	379.968	509.031	514.88	519.777	545.699	504.53	497.917	505.494	493.905	488.411	480.356	478.511	497.024	435.712	435.181	446.644	446.86	368.609	352.82	379.714	399.038	22.0121	584.887	659.404	623.323	649.017	662.712	655.793	703.958	703.58	646.589	672.582	652.524	673.338	711.399	710.655	732.892	716.988	334.703	321.171	314.663	318.717	356.989	351.906	371.336	374.32
22.0505	366.234	375.664	380.416	379.678	508.168	513.904	519.117	545.621	503.69	497.31	505.352	493.513	488.335	480.545	477.851	496.261	435.195	434.37	445.948	447.23	368.115	353.22	379.436	397.895	22.0516	583.005	658.305	623.089	648.101	661.722	654.938	703.924	702.894	646.133	671.45	651.797	672.372	710.598	709.438	732.399	716.258	334.812	320.587	314.643	318.526	356.336	351.807	371.088	373.533
22.0899	365.11	375.212	380.073	379.222	507.775	513.264	518.684	545.325	503.894	496.527	505.21	493.064	487.694	479.997	477.311	496.42	435.016	434.447	445.62	447.073	367.751	353.049	378.852	397.771	22.091	583.514	658.153	622.755	648.18	661.241	654.523	703.379	702.111	645.423	670.674	651.677	671.506	709.66	709.787	732.477	715.211	334.135	320.298	314.596	318.328	355.5	351.482	370.73	373.34
22.1293	365.488	375.153	379.917	379.068	507.387	513.188	518.455	545.076	503.041	496.236	504.329	492.809	486.963	478.956	477.056	495.733	434.924	434.053	445.312	446.38	367.228	352.283	378.039	398.129	22.1305	582.054	658.306	621.127	647.51	660.71	653.515	702.899	701.097	644.516	670.483	651.453	670.887	708.477	710.117	731.926	715.143	333.631	319.967	314.239	317.809	355.09	350.822	370.651	373.228
22.1688	364.217	374.49	379.588	378.437	506.869	512.713	518.308	544.582	502.458	496.167	504.059	492.099	487.244	478.613	476.485	495.321	434.039	433.562	444.598	445.317	366.964	351.594	378.095	397.282	22.1699	582.656	657.571	621.063	647.164	660.035	652.95	702.633	700.293	643.999	669.327	650.473	670.355	707.737	708.481	731.009	715.105	333.168	319.374	313.883	317.364	354.678	350.431	370.222	373.084
22.2082	364.906	374.479	378.994	378.21	505.833	512.08	517.552	544.019	501.724	495.365	503.607	492.187	487.119	478.209	476.149	494.547	433.217	432.981	444.238	445.168	366.279	351.321	377.969	396.927	22.2094	581.511	657.066	620.738	646.539	659.587	652.227	701.993	699.906	643.645	668.973	649.965	670.185	707.447	707.326	730.397	714.537	332.895	319.204	313.367	317.001	354.723	350.414	369.535	372.38
22.2476	363.332	374.077	378.665	378.291	505.569	511.075	517.436	543.875	500.793	494.759	503.04	491.974	486.177	477.913	475.335	494.118	432.409	432.453	444.122	444.667	366.241	351.23	377.641	396.442	22.2488	581.247	656.255	620.088	646.021	659.172	651.824	700.712	699.441	642.745	668.892	649.412	669.473	706.553	707.029	729.746	713.562	332.796	318.801	312.75	316.683	354.516	349.982	369.176	371.825
22.2871	364.327	374.035	378.364	378.07	505.382	510.918	517.157	543.186	500.424	494.459	502.148	491.253	485.633	477.233	475.178	493.912	432.355	432.084	443.226	444.007	365.821	351.142	377.059	395.483	22.2883	580.518	655.512	619.616	645.254	658.655	650.883	700.011	699.102	641.912	667.692	648.468	668.526	705.914	706.969	729.025	712.378	332.254	318.272	312.404	316.42	353.635	349.268	369.177	371.988
22.3265	364.072	373.652	378.088	377.706	504.985	510.814	516.612	542.455	500.385	494.079	501.961	490.711	485.203	476.688	474.703	493.014	432.337	431.526	442.596	443.612	364.958	350.275	376.685	395.367	22.3277	580.176	654.996	618.848	644.579	657.465	650.28	699.497	699.052	641.866	666.767	647.523	668.263	705.532	706.103	728.607	711.929	331.539	318.186	311.895	316.422	353.174	348.638	368.805	371.658
22.3659	363.287	372.823	377.844	377.488	504.706	510.169	516.26	542.522	499.799	493.61	502.111	490.05	484.952	475.967	473.716	492.484	431.739	431.351	442.339	443.139	364.426	349.554	376.236	394.837	22.3672	580.694	654.378	618.521	644.167	656.537	650.277	698.744	698.686	641.841	666.67	646.906	667.583	704.626	704.855	728.129	711.968	331.584	318.067	311.743	316.061	353.136	348.208	368.133	371.265
22.4054	363.801	372.645	377.485	377.368	504.374	509.586	516.047	542.697	498.983	493.404	501.526	489.575	484.51	475.386	473.546	492.093	431.315	430.92	442.285	442.692	364.2	349.497	375.558	394.066	22.4066	578.616	653.988	618.124	643.963	656.358	649.448	698.242	697.939	640.965	666.379	647.118	666.734	703.958	704.328	727.506	711.582	331.762	317.677	312.017	315.223	352.728	348.36	367.74	370.863
22.4448	362.885	372.796	376.918	376.943	503.856	509.254	515.61	542.391	499.03	493.07	500.783	489.226	483.721	475.63	473.878	491.082	431.216	430.148	442.219	442.48	364.015	349.323	375.18	393.99	22.4461	579.118	653.304	617.304	644.233	655.791	649.17	697.76	697.035	640.083	665.535	646.578	666.347	703.396	703.24	727.056	710.535	331.29	317.244	311.562	315.037	352.204	348.598	367.235	370.005
22.4842	363.499	372.284	376.442	376.121	503.307	508.938	515.061	541.602	498.492	492.046	499.975	488.332	483.213	475.147	473.294	490.745	430.746	429.928	441.313	442.335	363.651	349.102	375.193	393.486	22.4855	577.999	653.258	617.259	642.455	655.335	648.954	697.971	696.392	639.636	664.381	645.807	665.415	702.619	702.614	726.287	709.963	330.68	316.926	310.971	314.738	352.07	348.154	366.787	369.757
22.5237	362.623	371.83	376.424	375.826	502.751	508.38	514.506	540.75	497.454	491.38	499.504	487.74	482.738	474.47	472.083	490.781	430.196	429.725	440.714	441.913	363.242	348.684	375.027	392.872	22.525	578.754	652.676	616.846	642.384	654.353	648.678	696.789	696.545	638.728	663.752	645.141	664.562	701.553	702.111	725.404	709.621	330.139	316.676	310.619	314.094	351.615	347.112	366.703	369.144
22.5631	363.345	371.515	376.396	376.204	502.266	507.923	513.741	540.393	497.3	491.166	499.448	487.636	482.486	474.056	471.982	490.289	430.276	429.242	440.763	441.118	362.929	348.154	374.071	392.603	22.5644	576.309	652.185	615.842	641.842	653.615	647.47	695.668	695.248	637.492	663.772	644.489	664.012	700.8	701.359	724.823	708.796	330.095	316.083	310.467	314.251	351.067	346.886	366.417	369.028
22.6025	361.504	371.163	375.718	375.566	502.128	507.734	513.448	539.916	497.218	491.046	499.115	486.902	482.133	473.597	471.579	489.953	429.841	428.556	440.361	440.25	362.65	347.733	373.597	392.298	22.6039	577.262	651.715	615.415	641.756	653.176	647.674	694.854	694.246	637.689	662.657	643.743	663.874	700.7	700.725	723.932	707.811	329.347	315.31	310.269	313.817	350.958	346.292	365.777	368.025
22.642	362.605	370.755	375.619	375.2	501.624	507.502	513.063	539.186	496.422	490.552	497.834	486.693	481.399	473.212	470.725	489.194	429.082	428.167	439.805	440.417	361.918	347.399	373.283	392.333	22.6433	575.692	651.668	614.972	640.989	653.174	646.73	694.943	694.139	637.256	662.857	642.671	663.233	700.133	699.655	723.662	707.309	329.852	315.45	309.613	313.253	350.475	345.691	365.392	367.836
22.6814	361.401	371.079	375.109	374.787	501.003	506.613	512.531	539.27	496.109	489.536	497.598	486.239	480.331	473.065	470.333	488.493	428.889	427.786	439.044	440.13	361.879	347.161	372.665	391.796	22.6828	576.278	651.082	614.371	641.803	652.414	646.562	694.376	693.281	636.422	661.666	642.018	662.592	699.612	698.74	723.696	706.023	328.884	315.372	309.434	313.32	350.12	345.638	364.904	367.447
22.7208	362.169	370.566	374.794	374.76	500.968	506.225	511.724	539.027	495.213	489.086	497.542	485.695	479.793	473.008	469.763	488.464	428.232	427.182	439.136	439.418	361.348	346.486	372.027	391.615	22.7223	574.434	650.171	613.906	640.154	652.388	644.864	694.297	692.639	635.658	660.849	641.724	662.056	698.457	698.388	723.07	705.784	328.539	315.078	309.201	312.993	349.881	345.088	364.713	367.382
22.7603	360.572	369.866	374.152	374.33	500.705	505.538	511.738	538.229	495.339	488.685	496.833	484.916	479.789	472.207	469.182	488.443	427.771	426.294	438.333	438.245	361.203	346.541	371.821	391.175	22.7617	574.405	648.905	613.53	640.69	652.047	645.288	692.393	692.294	634.849	659.719	640.869	661.522	697.687	697.613	721.153	704.896	328.374	314.907	308.481	312.485	349.054	344.704	363.792	366.702
22.7997	361.351	369.285	374.225	374.087	500.462	505.55	511.226	537.499	494.893	488.341	495.812	484.561	479.244	471.397	468.673	487.675	427.018	426.273	437.987	438.452	360.767	345.962	371.793	390.536	22.8012	573.643	649.577	612.737	638.404	651.195	643.781	693.151	691.503	635.256	659.713	640.78	660.532	697.321	696.491	720.775	704.591	328.423	314.537	308.352	312.199	348.266	344.276	363.953	366.347
22.8391	359.887	369.394	373.937	373.38	499.025	504.833	511.092	537.623	494.144	488.084	495.603	484.228	478.848	471.394	467.668	487.104	426.15	426.287	436.969	438.201	360.904	345.71	371.6	390.663	22.8406	574.344	649.373	612.451	637.85	650.145	643.615	692.776	691.718	634.414	659.074	639.81	660.012	696.463	695.85	721.028	703.993	328.028	314.275	308.399	312.073	348.629	344.332	363.255	366.051
22.8785	360.833	369.182	373.924	373.141	498.244	504.733	510.43	537.358	493.614	487.47	495.071	483.933	477.94	470.832	467.63	486.323	426.489	425.661	436.555	437.63	359.601	344.751	370.473	389.638	22.8801	572.676	648.134	612.071	637.62	649.898	643.594	691.791	690.649	632.905	658.572	639.51	659.947	695.84	695.37	720.559	703.459	327.84	314.014	308.262	311.93	348.564	344.302	362.574	365.208
22.918	359.167	368.559	373.134	372.543	498.458	504.292	510.236	536.776	493.012	487.277	495.104	482.943	477.321	470.233	467.29	486.064	425.602	425.013	436.61	437.444	359.042	344.439	369.982	389.444	22.9195	573.538	646.919	611.685	638.165	648.939	642.861	690.904	690.44	632.139	658.037	638.637	659.106	696.126	694.517	719.787	702.518	327.086	313.597	307.565	311.477	347.65	343.361	362.123	365.236
22.9574	359.487	368.659	372.697	372.338	498	503.815	509.245	536.512	492.261	486.071	494.512	483.48	476.599	469.818	466.659	484.702	425.314	424.691	435.952	436.542	359.021	344.33	369.966	388.772	22.959	571.85	647.451	610.29	637.209	648.927	642.78	690.283	688.837	631.897	657.75	638.247	658.441	694.875	694.477	719.174	701.774	326.533	312.995	306.667	311.282	346.897	342.676	361.612	364.742
22.9968	358.851	367.841	372.735	372.375	497.969	503.434	509.423	535.898	491.364	486.002	494.067	482.463	475.887	469.347	466.676	485.051	424.846	424.409	435.311	436.012	359.038	344.611	369.926	388.679	22.9984	572.284	647.081	610.357	638.131	647.705	642.86	689.382	688.677	631.899	656.45	637.507	657.374	694.48	693.171	717.477	700.607	326.224	312.627	306.976	310.732	346.39	342.627	361.566	364.186
23.0363	359.357	367.772	372.764	371.952	497.802	502.663	508.962	535.09	490.869	486.027	493.595	482.43	475.672	468.582	466.011	484.292	424.462	423.434	435.401	436.038	358.455	343.648	368.712	387.843	23.0379	570.937	645.792	608.968	635.313	648.103	640.981	689.608	687.472	630.76	655.9	636.829	656.992	694.295	693.025	716.539	700.679	326.079	312.775	306.892	310.054	345.869	342.248	361.265	364.147
23.0757	358.012	367.342	371.88	371.65	497.407	502.527	508.948	535.249	490.861	485.646	493.537	481.695	475.316	468.244	465.032	483.093	424.121	422.902	434.482	435.447	358.107	343.765	368.28	387.343	23.0773	571.419	644.702	608.392	635.469	646.96	640.854	688.571	687.322	630.379	654.92	636.15	655.919	693.187	692.404	716.306	698.99	325.714	312.281	306.007	309.626	345.46	341.228	361.13	363.514
23.1151	358.774	367.039	371.703	371.38	497.183	501.543	508.78	534.12	490.365	484.58	493.415	481.445	474.895	467.559	465.528	483.3	423.526	422.952	434.697	434.89	357.743	342.703	368.155	387.332	23.1168	569.88	644.395	608.427	634.283	647.119	639.457	688.54	685.734	630.123	654.433	636.625	655.45	692.026	692.085	715.163	698.971	326.211	311.928	305.963	309.677	345.387	341.325	361.064	363.332
23.1546	357.305	366.963	370.839	370.94	496.619	501.859	507.802	534.149	490.25	484.106	492.759	480.774	474.936	468.253	464.322	482.948	423.339	422.277	433.782	434.726	357.905	342.143	368.008	386.691	23.1562	571.361	643.944	608.598	634.396	646.433	639.816	687.686	685.501	629.752	654.076	635.259	654.218	691.921	690.237	714.626	697.518	324.949	311.606	306.175	309.362	345.178	340.646	360.229	362.124
23.194	358.017	366.692	370.394	370.933	496.514	501.95	508.067	533.512	489.818	483.277	491.902	480.727	474.111	467.358	464.204	482.677	422.747	422.153	433.317	434.439	356.805	341.805	367.524	386.124	23.1957	568.703	643.266	607.39	633.189	645.598	638.562	686.766	685.088	628.47	653.413	634.731	653.461	690.567	690.057	713.461	697.869	324.789	311.314	305.427	308.556	344.565	340.132	359.44	362.191
23.2334	356.634	365.989	370.425	370.202	494.737	500.554	506.61	533.088	489.061	483.491	491.726	480.176	473.288	466.431	462.791	481.904	422.651	421.806	432.961	434.403	356.808	341.395	367.64	385.776	23.2351	569.32	642.765	606.798	632.971	644.852	638.962	686.098	685.073	627.353	653.204	633.333	653.635	690.57	688.52	712.936	696.013	325.045	310.915	305.064	308.369	343.867	339.69	359.607	362.24
23.2729	357.512	365.81	370.134	370.179	494.88	500.573	506.054	533.601	488.322	482.219	491.048	479.946	473.004	466.667	462.91	481.475	421.857	421.154	432.401	433.289	356.178	341.17	366.647	385.217	23.2746	567.725	642.164	605.891	632.386	644.645	638.967	686.163	684.718	627.668	652.087	633.098	652.721	689.646	688.888	712.167	697.133	324.449	310.447	304.181	308.228	343.467	339.283	359.137	361.435
23.3123	355.905	365.37	369.912	369.63	494.646	499.901	505.647	532.448	488.08	481.769	490.68	478.837	472.75	465.392	462.658	480.84	422.256	420.779	431.902	433.253	355.603	340.472	366.483	384.184	23.314	568.451	641.704	605.458	632.563	643.765	639.021	685.136	684.184	626.807	651.991	632.137	652.234	689.139	687.998	711.946	695.093	323.847	310.176	304.402	307.947	342.729	338.961	358.527	360.913
23.3517	357.061	365.123	369.788	369.334	494.385	499.229	505.245	531.729	487.956	481.89	489.616	478.321	472.947	464.696	462.378	480.883	421.212	420.473	431.522	431.825	354.63	340.345	366.095	384.15	23.3535	567.292	640.826	603.955	630.948	644.163	636.561	684.383	683.316	626	651.159	632.444	651.947	688.038	687.051	711.417	694.505	323.842	310.264	304.549	307.584	342.842	339.001	358.144	360.423
23.3912	355.885	364.657	368.916	369.194	493.985	499.41	504.572	532.191	487.077	481.137	489.078	478.391	471.765	464.287	461.473	480.411	420.698	420.106	431.1	431.52	354.363	339.919	365.451	383.866	23.393	568.129	640.434	604.091	631.294	642.749	637.22	683.584	682.671	624.676	650.5	631.875	651.093	687.872	686.271	710.652	693.506	322.953	309.449	304.3	307.249	342.465	338.362	357.534	359.606
23.4306	356.384	363.862	368.575	368.452	494.403	499.452	504.269	531.841	486.775	480.42	488.784	477.86	471.775	463.608	461.447	479.474	420.27	419.789	430.656	431.061	354.106	339.931	365.449	383.792	23.4324	566.212	640.481	603.935	629.952	642.555	637.183	683.569	681.74	624.098	650.235	631.216	650.53	686.958	687.66	709.623	692.874	322.539	309.344	303.571	307.033	341.82	338.167	357.515	359.692
23.47	355.304	363.617	368.346	367.577	493.426	498.11	504.14	531.079	487.124	480.26	489.172	477.722	471.181	464.105	460.94	479.297	420.881	419.193	429.906	430.972	353.683	339.337	364.673	383.104	23.4719	567.369	639.606	603.129	629.717	642.021	636.891	682.306	680.999	623.623	649.185	629.553	649.591	686.577	685.683	708.848	692.719	321.513	309.573	303.796	306.789	342.323	337.364	357.276	359.24
23.5095	355.776	363.401	367.805	367.432	493.386	497.44	503.893	530.424	486.283	479.507	488.153	477.652	470.512	462.706	460.043	478.198	419.351	419.165	430.613	430.353	353.113	339.252	364.174	382.978	23.5113	564.914	639.292	603.213	628.832	641.974	635.051	683.269	681.199	623.545	648.66	630.168	649.002	685.927	684.941	708.401	691.382	322.09	308.878	302.801	306.394	341.966	336.978	356.505	358.441
23.5489	354.617	363.555	367.959	368.284	492.55	497.522	503.548	529.415	486.322	479.161	487.681	475.32	470.007	462.965	459.926	477.578	419.315	418.984	429.877	429.475	353.136	339.163	364.251	382.057	23.5508	565.587	638.556	602.176	628.865	640.992	635.524	682.263	679.939	622.896	647.884	629.206	648.351	685.029	683.624	707.533	690.521	321.617	308.723	302.881	305.796	341.021	337.136	356.324	358.312
23.5883	355.138	362.932	367.659	368.14	492.243	497.432	502.91	528.653	485.574	478.773	487.201	475.547	469.799	462.145	459.341	477.161	418.217	418.397	429.091	429.587	352.903	338.694	363.403	381.388	23.5902	563.988	638.189	601.614	628.056	640.598	634.16	681.682	678.971	622.54	646.798	628.553	648.348	684.571	683.316	707.754	690.409	321.671	308.325	302.408	305.504	340.875	336.28	356.161	358.381
23.6278	353.641	362.424	366.895	367.076	491.707	497.166	502.899	529.67	485.066	479.052	486.697	475.767	469.049	462.029	458.808	477.042	417.99	417.555	427.875	428.867	352.28	338.292	362.876	381.307	23.6297	564.748	637.01	601.238	627.952	639.983	634.117	680.243	678.789	621.75	646.854	627.19	646.895	683.616	682.442	706.57	689.972	321.129	307.515	301.628	305.62	340.508	336.398	355.052	357.48
23.6672	354.421	361.843	366.145	366.774	491.52	496.64	502.316	528.659	484.436	478.208	486.351	475.212	469.126	461.279	459.184	476.052	417.685	416.813	428.162	428.279	351.564	337.883	362.863	381.332	23.6691	563.194	637.434	600.712	626.864	638.999	633.459	680.937	678.012	620.235	645.798	627.125	647.235	683.235	682.711	706.313	689.92	321.659	307.549	301.564	305.192	340.144	336.539	354.728	357.583
23.7066	352.992	362.379	366.171	365.82	491.47	496.399	501.771	527.441	483.723	477.961	486.199	474.515	468.34	461.187	458.13	476.303	417.384	416.238	427.463	427.879	351.842	337.497	362.289	380.697	23.7086	563.688	635.805	600.333	626.549	638.894	632.901	680.529	678.007	619.901	645.69	626.533	646.04	682.754	681.584	704.86	688.62	319.92	307.082	300.847	304.402	339.86	335.606	354.599	356.737
23.7461	353.479	361.688	365.823	365.735	490.868	496.023	501.64	526.895	483.507	477.572	484.735	474.466	467.393	460.454	457.634	475.24	416.215	416.767	427.155	428.034	350.893	337.437	361.427	380.052	23.748	561.113	635.277	599.965	625.148	638.287	632.163	680.011	677.688	620.417	644.764	626.567	645.063	682.478	680.926	704.113	688.693	320.306	306.848	300.897	304.257	339.749	335.172	354.315	356.092
23.7855	352.297	361.944	365.234	366.112	490.655	495.148	501.015	526.832	482.999	477.634	484.507	473.739	467.112	460.275	457.761	475.643	416.194	415.602	426.467	426.765	350.584	336.616	361.933	379.878	23.7875	561.885	634.601	599.605	625.198	637.655	632.144	679.569	677.009	619.064	644.548	625.107	643.492	681.731	680.053	703.816	686.872	319.922	306.713	300.33	304.327	338.571	335.408	353.358	355.883
23.8249	352.938	361.368	365.265	365.687	489.738	495.298	500.725	526.887	482.458	476.383	484.108	472.918	466.586	458.64	457.483	474.053	416.188	414.917	426.204	426.847	350.273	336.042	360.877	379.359	23.8269	560.924	633.726	598.964	624.103	636.908	630.993	678.994	675.74	617.854	643.577	624.822	643.065	681.191	679.248	702.694	686.574	319.408	306.334	300.351	304.018	338.444	334.898	353.214	355.58
23.8644	351.654	360.616	365.105	364.611	489.584	495.434	500.628	525.374	481.542	476.125	484.391	471.658	466.247	458.912	456.422	473.407	415.722	414.846	425.53	426.283	350.013	335.815	360.575	378.93	23.8664	561.559	632.984	598.621	624.624	636.657	630.866	678.04	675.822	616.975	643.125	623.316	642.907	679.649	678.331	702.096	686.019	319.281	305.772	299.873	303.832	338.407	334.621	352.845	354.446
23.9038	352.23	360.183	365.067	364.659	489.316	494.295	500.025	525.129	481.006	475.454	483.437	471.95	465.84	457.752	456.277	472.85	415.078	413.746	425.063	425.687	349.274	335.111	359.916	378.106	23.9058	560.061	632.81	598.021	622.864	636.917	630.184	677.924	675.6	616.575	641.756	622.733	642.867	678.765	678.407	701.626	685.606	318.801	305.907	299.637	303.376	338.178	333.657	352.485	354.533
23.9432	350.609	360.104	364.227	364.387	488.467	493.496	499.408	524.687	481.23	475.106	482.993	471.324	464.769	457.843	455.496	473.022	414.928	413.528	424.974	425.15	349.074	335.331	359.251	377.798	23.9453	559.973	632.395	597.318	623.725	636.084	629.65	677.188	674.939	616.526	641.895	622.208	642.12	678.902	677.231	700.26	684.609	318.138	305.244	298.745	303.739	337.201	333.771	352.697	354.203
23.9826	351.379	359.795	363.938	364.089	488.235	493.505	498.947	524.177	480.95	474.198	482.373	471.456	464.31	456.888	454.41	472.298	413.049	413.158	424.735	425.061	348.153	333.95	359.166	377.414	23.9847	558.558	632.919	597.244	622.655	635.742	627.619	677.512	673.959	615.967	640.975	622.262	640.819	678.378	676.709	700.024	684.195	317.946	305.48	299.032	302.85	337.092	333.455	352.316	353.884
24.0221	349.863	359.684	364.105	363.8	487.808	493.277	498.259	525.044	479.704	474.35	482.282	470.531	463.894	457.231	454.046	472.365	413.874	412.86	423.85	424.241	348.264	334.233	358.784	377.207	24.0242	558.949	632.013	597.311	622.634	634.988	627.83	675.798	672.732	614.994	640.031	620.607	640.434	676.961	676.146	699.304	683.429	317.713	304.277	298.138	303.123	337.303	333.089	352.024	354.097
24.0615	350.61	359.133	363.672	363.566	487.207	492.341	497.756	523.913	478.902	473.212	481.304	470.706	463.319	456.56	454.153	471.63	412.877	412.46	422.872	424.53	347.916	333.772	358.047	376.122	24.0637	557.846	631.971	596.716	620.585	634.629	627.312	676.767	673.613	614.628	640.26	620.608	640.042	676.788	675.78	698.612	682.825	317.459	304.366	298.19	302.673	336.547	332.396	351.531	353.321
24.1009	349.02	359.312	363.31	363.34	486.188	492.803	497.405	522.588	479.088	472.386	481.388	469.866	463.364	456.663	453.381	471.446	412.479	412.318	422.087	423.658	347.368	333.618	357.738	375.87	24.1031	557.805	630.492	595.794	621.344	633.757	626.613	674.857	672.825	613.91	639.579	619.821	639.573	676.573	674.553	697.933	682.145	316.838	304.129	298.256	301.902	335.782	331.882	350.92	352.816
24.1404	350.096	358.353	363.236	362.959	485.946	492.443	497.652	522.886	478.033	472.289	480.365	469.346	462.845	455.686	453.11	471.252	411.922	411.482	422.489	423.618	347.475	333.385	358.079	375.608	24.1426	556.73	630.08	595.528	619.793	633.696	626.32	674.993	672.081	613.609	639.339	618.948	639.066	675.632	673.403	697.402	681.359	316.53	303.633	297.523	301.391	335.606	331.368	350.4	352.213
24.1798	349	358.435	362.69	362.452	485.815	491.407	496.293	522.321	478.276	472.638	480.213	468.716	461.676	455.302	452.606	470.711	411.695	411.032	421.997	422.832	346.856	332.665	357.453	375.148	24.182	557.022	629.536	594.645	620.742	632.721	626.162	674.316	671.351	612.249	637.769	618.729	638.318	674.78	672.762	696.584	679.978	316.176	303.482	296.95	301.767	334.731	331.377	349.648	351.342
24.2192	349.432	358.167	362.21	362.104	485.188	490.863	495.72	521.681	478.081	471.441	479.648	468.202	461.377	454.933	452.358	469.994	411.214	410.743	421.876	422.701	345.841	331.754	356.737	375.092	24.2215	555.068	628.888	594.748	618.333	631.803	624.972	674.472	670.825	611.648	637.779	618.656	637.405	674.253	672.7	696.235	679.489	316.046	302.916	296.731	301.262	334.368	330.511	349.703	351.097
24.2587	348.122	357.558	362.698	362.048	485.01	490.605	496.072	521.442	477.063	470.857	479.348	467.774	460.787	454.431	451.853	469.733	410.775	410.139	421.218	421.779	345.82	331.528	356.752	374.591	24.2609	555.726	627.694	593.526	619.319	630.954	624.884	673.217	670.002	611.215	636.834	617.623	636.842	673.609	671.09	695.756	678.441	315.841	302.649	296.606	300.476	334.486	329.767	349.731	350.763
24.2981	348.822	356.898	361.943	361.44	484.922	490.396	495.631	521.033	476.877	470.538	479.111	467.488	460.51	453.784	451.032	469.124	409.944	409.225	420.324	421.548	345.571	331.095	356.801	373.297	24.3004	554.613	628.3	593.178	618.463	631.648	624.462	672.827	669.708	611.003	636.221	617.052	636.493	672.682	670.511	694.979	677.733	315.528	302.579	296.4	300.471	334.092	329.529	349.047	350.612
24.3375	347.748	357.501	361.467	361.321	484.501	489.907	494.599	520.911	476.382	470.479	478.508	466.867	460.361	453.546	450.52	468.906	409.732	409.031	420.345	420.93	345.323	330.625	356.092	373.361	24.3398	554.95	627.406	592.632	618.688	630.411	623.696	672.204	668.895	610.643	635.658	616.874	635.423	671.882	669.988	694.227	676.937	314.795	302.226	296.133	299.942	334.095	329.239	348.356	349.869
24.377	348.263	356.721	361.369	360.975	483.886	489.696	494.45	520.38	475.849	470.147	477.706	466.578	459.537	452.683	450.049	468.283	409.597	408.711	420.313	420.828	344.678	330.219	355.724	372.88	24.3793	553.561	627.218	592.719	617.777	629.838	622.979	671.509	668.216	609.838	635.117	616.667	634.66	671.36	669.311	693.655	676.759	314.812	301.682	295.884	299.671	333.739	328.886	348.07	349.682
24.4164	347.495	355.852	361.502	360.696	483.251	489.026	494.315	520.035	475.034	469.805	477.206	465.936	459.214	452.388	449.583	467.723	409.024	408.391	419.671	419.999	344.076	330.033	355.11	372.391	24.4187	554.152	626.209	591.5	617.922	629.345	622.537	670.562	668.004	609.324	634.009	615.687	634.39	670.544	669.009	692.209	676.166	314.473	301.325	295.499	299.472	333.052	328.529	347.711	349.225
24.4558	347.782	355.773	360.936	360.376	483.046	488.136	494.266	519.319	474.311	469.091	476.61	465.285	458.794	452.096	449.247	466.912	408.544	407.766	418.784	419.262	343.673	329.567	354.941	372.107	24.4582	552.07	626.342	590.748	617.223	629.184	622.439	669.758	667.43	608.974	633.063	614.554	633.914	669.525	668.717	691.15	675.479	314.134	301.211	295.111	299.294	332.692	328.335	347.431	349.054
24.4953	346.041	355.147	359.956	360.046	482.369	487.713	493.847	518.731	474.053	468.425	475.88	465.045	458.738	451.624	448.794	466.51	408.322	407.267	418.254	419.212	343.817	329.614	354.343	371.64	24.4976	553.102	625.141	590.362	616.786	628.613	621.93	669.312	666.566	608.026	632.748	613.892	633.274	668.638	668.202	690.895	675.289	313.776	300.872	294.452	298.855	332.498	328.216	347.086	348.59
24.5347	346.9	354.92	359.79	359.568	482.327	488.014	493.115	518.517	473.514	467.653	475.3	464.747	458.576	450.899	448.38	465.86	407.965	406.98	418.307	419.03	343.103	328.946	353.874	371.169	24.5371	552.062	623.781	589.424	615.579	627.875	620.744	668.724	666.198	607.183	632.921	613.429	632.409	668.521	666.954	690.618	674.419	313.321	300.372	294.259	298.359	332.119	327.877	346.729	348.401
24.5741	346.624	354.951	359.369	359.487	481.983	487.667	492.886	518.314	472.903	467.616	474.913	463.99	457.972	450.22	447.797	465.448	407.382	406.418	417.826	418.074	342.325	328.362	353.709	370.939	24.5765	552.381	623.261	589.054	615.459	627.051	620.701	667.819	665.802	606.146	632.162	612.406	631.723	668.185	665.991	689.814	673.504	312.862	299.469	294.039	298.303	331.588	327.793	346.261	348.174
24.6136	346.419	354.555	358.952	359.191	481.516	486.975	492.568	517.916	472.574	467.414	474.322	463.903	457.42	449.623	447.228	465.163	407.117	405.873	417.521	417.353	341.721	328.132	353.046	370.089	24.616	551.952	623.261	588.823	615.157	626.727	620.524	667.762	665.217	605.622	631.242	611.778	631.127	667.214	665.596	688.702	672.523	312.63	299.056	293.559	297.828	330.829	327.079	345.661	347.531
24.653	345.374	354.111	358.924	358.502	481.162	486.748	492.157	517.411	472.38	466.569	473.862	463.927	456.808	449.094	446.679	464.538	406.734	405.373	416.975	417.312	341.444	327.835	352.595	369.642	24.6554	551.766	622.775	588.281	615.021	626.348	619.664	667.244	664.739	605.114	630.8	611.418	630.35	666.63	664.931	688.56	671.266	312.406	299.145	293.173	297.322	330.531	326.319	345.163	346.788
24.6924	345.64	353.968	358.705	357.96	480.079	486.491	491.947	517.058	471.905	466.443	473.56	463.025	456.251	448.601	446.416	464.042	406.253	405.283	416.363	416.981	341.148	327.432	351.891	369.505	24.6949	551.532	621.874	587.383	614.511	625.776	619.048	666.271	664.469	604.33	629.602	610.724	629.588	665.993	664.915	688.232	670.628	312.025	299.025	293.086	297.069	330.288	326.212	344.863	346.495
24.7319	346.096	353.935	358.399	357.986	479.535	485.882	491.561	516.638	471.46	466.253	472.939	462.336	455.816	448.426	445.568	463.636	405.749	405.119	415.932	416.526	340.573	326.936	351.714	369.189	24.7344	550.718	621.61	586.596	613.255	625.292	618.578	666.219	663.837	604.191	628.682	609.776	629.312	665.103	664.867	687.465	670.258	311.818	298.854	292.94	296.976	329.663	325.858	344.54	346.479
24.7713	345.188	353.584	358.136	358.244	479.581	485.215	491.172	516.269	471.165	465.661	472.443	462.107	455.384	448.04	444.731	462.926	405.448	404.344	415.454	416.378	340.261	326.637	351.692	368.742	24.7738	551.036	621.378	586.206	612.715	624.82	618.086	665.995	663.08	603.717	628.271	609.122	629.296	664.437	663.699	686.892	670.253	311.633	298.758	292.67	296.786	329.548	325.286	343.861	346.245
24.8107	345.655	352.95	357.785	357.714	479.131	485.261	490.638	516.121	470.558	465.284	472.199	461.614	454.898	447.498	444.85	462.526	404.971	403.678	415.071	416.183	339.968	326.316	350.877	368.142	24.8133	549.862	620.744	585.764	611.707	624.705	617.599	665.278	662.866	602.963	628.07	608.939	628.76	663.879	662.774	685.721	670.233	311.191	298.495	292.569	296.085	329.433	324.796	343.302	345.852
24.8502	343.444	353.125	357.27	357.137	478.658	485.469	489.834	515.375	469.629	464.923	471.833	460.888	454.297	447.474	444.383	462.554	404.059	403.301	414.415	415.391	339.465	325.758	350.405	368.034	24.8527	550.168	620.076	585.698	611.963	623.847	617.386	664.527	662.26	602.345	627.888	607.896	627.84	663.383	662.181	685.265	669.102	310.499	297.973	291.455	296.037	328.9	324.421	342.957	345.277
24.8896	343.938	352.656	356.908	356.674	478.07	484.995	489.468	514.381	469.16	464.118	471.12	460.445	453.837	446.99	443.699	461.644	403.662	402.853	414.268	414.777	339.105	325.294	349.736	367.835	24.8922	548.584	619.43	584.903	610.627	623.259	616.611	664.269	661.629	601.855	626.836	607.023	626.715	662.778	661.568	684.978	668.188	310.283	297.741	290.688	295.773	328.557	324.312	342.47	345.223
24.929	344.032	351.927	356.515	356.406	477.362	484.271	489.609	514.001	469.377	463.396	470.661	460.01	453.566	446.389	443.429	460.846	403.3	402.325	414.142	414.708	338.934	324.952	349.453	367.529	24.9316	549.132	618.849	584.144	610.137	622.43	616.259	663.566	660.976	601.619	626.132	606.707	625.879	661.89	661.335	683.559	667.427	310.055	297.197	290.995	295.244	328.082	324.078	342.42	344.83
24.9685	344.947	351.486	356.407	356.204	476.921	483.602	489.518	513.622	468.926	463.123	470.706	459.426	453.182	445.723	443.08	460.676	403.011	401.933	413.453	414.187	338.297	324.489	349.097	367.297	24.9711	548.128	618.602	583.701	610.703	622.039	615.153	663.25	660.127	600.987	625.234	606.194	625.775	661.276	660.62	683.042	666.578	309.706	296.884	290.54	294.949	327.608	323.346	341.584	344.475
25.0079	343.171	351.21	356.109	355.895	477.031	482.987	488.886	513.347	468.188	462.606	470.337	458.949	452.932	445.195	442.282	460.404	402.638	401.71	412.399	413.278	337.876	324.314	348.387	367.104	25.0105	548.455	617.737	583.467	611.317	620.698	614.841	662.504	660.235	599.887	624.673	604.647	625.432	660.602	659.496	682.511	666.287	309.341	296.675	290.147	294.388	326.976	323.224	341.279	344.145
25.0473	343.947	350.337	355.917	355.627	476.944	482.799	488.322	512.715	467.83	461.706	469.641	458.742	452.491	444.631	441.909	459.803	402.517	401.273	412.101	412.69	337.583	323.782	348.303	365.8	25.05	547.312	616.673	582.419	608.394	620.146	614.475	662.291	659.512	599.403	624.704	605.12	624.317	659.471	659.071	681.711	665.658	309.651	296.524	290.47	294.278	326.716	322.571	341.27	343.746
25.0868	342.345	350.717	355.315	355.194	476.105	482.399	487.583	512.756	467.095	461.265	469.421	458.179	451.696	444.362	441.091	459.229	401.571	400.665	411.419	412.534	336.744	323.376	347.599	365.683	25.0894	547.749	615.623	581.842	608.156	619.265	614.096	661.189	658.957	598.588	623.451	604.804	623.897	659.13	658.673	680.974	664.527	308.856	296.16	289.875	293.869	326.15	322.12	341.206	343.168
25.1262	343.224	350.56	354.798	354.742	476.072	482.248	487.153	512.244	466.415	460.9	468.748	458.12	451.209	443.858	441.109	458.618	401.447	400.393	411.027	411.863	336.593	323.436	347.427	365.323	25.1289	546.028	616.31	581.46	607.676	619.934	613.487	661.463	658.514	598.402	622.638	604.262	622.83	658.276	658.281	680.214	664.346	308.649	295.864	289.762	293.639	326.289	322.021	340.592	343.14
25.1656	341.63	350.054	354.336	354.501	475.071	481.491	486.723	512.271	466.129	460.405	468.829	457.274	450.783	443.188	440.512	458.445	401.34	399.496	410.932	411.304	336.577	323.277	347.079	364.633	25.1683	546.702	615.635	580.877	608.288	618.791	613.589	660.205	657.323	597.645	621.815	603.491	622.164	657.726	656.433	679.386	663.102	308.065	295.23	289.211	293.142	325.62	321.728	340.328	342.345
25.205	342.704	349.648	354.262	353.83	474.699	481.38	486.647	511.929	465.558	459.676	468.087	456.474	450.116	442.738	440.044	457.919	401.385	399.474	410.646	410.686	336.673	322.612	346.802	364.345	25.2078	545.048	615.243	580.54	607.263	618.807	612.863	660.766	656.769	596.488	620.78	603.003	621.5	656.596	656.054	678.562	662.639	307.58	294.716	288.926	292.778	325.701	321.189	340.159	341.815
25.2445	341.023	349.46	354.059	353.629	474.389	481.059	486.302	511.221	465.336	460.086	467.438	456.15	449.632	442.591	439.742	457.206	400.585	398.908	410.075	409.749	336.239	322.039	346.446	363.962	25.2472	545.385	613.847	579.876	606.782	618.256	611.87	659.348	656.388	595.981	621.026	602.396	621.227	657.002	655.633	677.603	662.165	307.671	294.646	288.526	292.436	325.177	320.44	339.951	341.448
25.2839	342.024	349.195	353.72	353.239	474.192	480.983	485.624	510.63	464.848	459.295	467.062	455.451	448.786	441.698	438.857	456.565	400.077	398.448	409.543	409.752	335.491	322.081	345.586	363.706	25.2867	544.177	613.872	579.735	604.976	617.628	611.161	658.549	655.685	595.511	620.815	601.795	619.697	655.461	655.687	677.527	661.93	307.483	294.887	288.777	292.626	324.611	320.568	339.488	341.155
25.3233	340.423	348.829	353.301	353.726	474.1	480.454	484.596	510.335	464.418	458.104	466.771	455.185	448.845	441.146	437.995	456.028	400.039	398.167	409.053	409.107	335.69	321.767	345.128	363.132	25.3261	544.762	613.042	578.986	605.181	616.966	610.694	657.117	655.052	594.685	619.558	601.264	619.36	654.736	654.37	676.327	660.752	306.94	294.157	287.842	292.339	324.826	319.991	338.865	340.856
25.3628	340.964	348.389	353.294	353.319	473.606	479.453	484.615	510.089	463.221	457.476	466.506	454.947	448.189	440.573	438.03	455.829	399.294	397.484	408.067	408.913	334.28	321.105	344.943	362.872	25.3656	543.199	612.435	578.868	604.389	617.382	610.351	658.37	654.804	594.135	619.051	601.315	618.884	654.569	653.73	675.863	660.108	306.728	293.551	288.206	291.945	324.011	319.801	338.658	340.586
25.4022	339.833	348.401	353.033	352.522	472.801	479.389	484.22	509.81	463.258	457.498	465.727	454.347	448.298	440.56	437.535	455.472	398.757	396.847	408.148	408.295	334.711	320.647	344.598	362.325	25.405	543.545	611.319	577.663	604.583	615.992	610.142	656.776	654.075	593.355	618.418	600.425	617.793	653.528	652.528	675.735	659.122	306.313	293.32	287.095	291.071	324.035	319.063	337.941	340.159
25.4416	340.81	347.747	352.645	352.481	472.744	479.484	483.11	509.516	462.552	456.362	464.775	454.376	447.683	439.661	436.903	454.657	398.151	396.709	407.425	407.563	333.708	320.912	344.294	362.005	25.4445	542.148	611.859	578.119	603.845	615.962	609.277	656.595	653.589	592.869	618.263	599.166	618.202	653.339	652.84	674.278	658.574	305.924	293.433	287.078	290.868	323.399	318.726	337.863	339.351
25.4811	339.181	347.057	351.61	352.46	471.645	478.644	483.776	509.007	462.536	456.776	464.617	453.149	447.127	439.491	436.441	454.004	397.536	396.21	406.8	407.063	332.951	321.058	343.875	361.673	25.484	542.39	611.386	577.746	604.112	615.751	608.774	655.681	652.654	592.467	617.943	598.334	617.385	652.617	650.771	674.59	657.522	304.964	292.425	286.54	290.566	322.42	318.604	336.95	338.923
25.5205	339.253	346.858	351.293	352.165	471.168	477.937	482.94	508.353	461.954	455.918	463.96	453.148	447.07	439.386	435.771	453.864	397.073	396.05	407.303	407.074	332.761	320.003	343.24	361.014	25.5234	540.778	611.028	576.797	602.248	614.719	608.424	655.242	652.353	591.611	616.753	598.378	616.504	652.511	649.977	673.201	657.434	305.189	292.129	286.282	290.102	322.202	318.026	336.467	338.265
25.5599	338.393	347.087	351.352	351.667	471.388	478.058	481.873	509.037	462.035	456.002	464.852	452.079	446.077	438.419	435.15	453.546	396.458	395.284	406.71	406.557	332.933	319.745	342.993	360.176	25.5629	541.238	609.915	576.255	602.582	614.713	607.468	654.415	651.957	591.549	616.427	597.818	615.591	650.496	649.576	673.427	656.607	304.7	292.142	286.268	290.054	321.587	318.053	336.13	338.195
25.5994	339.415	346.999	351.019	351.239	471.505	477.784	481.838	509.248	461.926	455.06	463.196	451.982	445.62	438.872	435.437	453.31	396.2	395.246	406.427	405.87	332.145	318.923	342.435	360.547	25.6023	539.867	609.582	575.11	601.508	613.423	607.077	653.91	650.695	590.893	615.668	597.262	614.614	650.37	649.757	672.371	655.872	304.181	291.49	285.55	289.68	321.457	317.542	335.921	338.137
25.6388	337.889	346.118	350.92	350.601	471.093	476.682	481.355	507.492	460.616	454.98	463.661	451.818	445.302	437.945	433.95	452.086	395.435	394.827	405.746	405.889	332.385	318.616	342.08	360.363	25.6418	539.904	608.809	574.499	600.847	613.123	606.553	653.386	650.768	589.666	615.067	595.983	614.716	648.931	648.708	671.004	654.499	303.991	291.376	285.068	289.414	321.29	317.002	335.194	337.456
25.6782	338.956	345.962	350.794	350.507	471.076	476.144	480.946	507.376	459.862	454.358	462.248	451.748	444.309	437.67	434.004	451.886	395.567	394.512	405.016	405.007	331.21	318.374	341.439	359.393	25.6812	539.035	607.945	574.167	599.786	612.847	606.428	654.041	650.063	589.658	613.705	596.103	613.163	648.853	648.472	671.012	654.999	303.975	291.196	284.809	289.24	320.836	316.431	334.839	336.835
25.7177	337.546	345.777	350.441	350.587	470.751	476.037	480.432	506.319	459.244	454.213	462.547	450.634	443.959	437.621	432.91	451.654	394.371	393.891	404.715	404.707	330.91	318.079	341.292	358.895	25.7207	539.719	607.672	573.74	600.589	611.866	606.088	652.762	650.159	588.853	613.605	594.927	613.619	647.575	647.569	669.739	654.172	303.112	291.093	284.858	288.956	320.454	316.049	334.642	336.577
25.7571	338.107	345.443	350.176	350.058	470.411	476.061	480.407	505.534	458.76	453.508	461.596	450.762	443.512	436.152	434.04	450.412	393.908	393.298	404.311	404.606	330.647	316.912	340.933	358.704	25.7601	538.024	607.068	574.286	598.791	612.123	605.297	653.118	649.956	588.377	613.402	594.296	612.786	647.032	647.799	669.181	653.498	303.039	290.124	284.262	288.43	320.229	315.616	334.32	335.904
25.7965	336.625	345.512	349.311	349.901	469.085	475.202	480.502	505.6	459.237	452.819	461.415	448.975	441.899	436.757	432.527	451.055	393.686	393.208	403.519	404.374	330.202	316.49	340.386	357.953	25.7996	538.492	606.886	573.409	598.886	610.448	604.531	650.764	649.354	587.992	612.611	593.798	611.985	647.396	645.831	668.517	652.65	302.491	289.803	284.251	288.591	320.125	315.065	333.577	335.668
25.836	337.112	345.22	349.197	349.652	469.237	475.058	479.831	504.885	458.621	452.748	460.257	449.371	442.392	435.831	433.039	450.28	393.835	392.816	403.16	403.14	329.937	317.096	339.818	358.028	25.839	537.081	606.133	572.54	597.929	610.13	603.774	651.093	648.271	586.845	612.356	592.902	611.262	645.763	645.56	668.252	652.781	302.465	289.542	283.911	288.197	320.243	314.969	333.355	335.187
25.8754	336.091	345.166	348.576	348.689	468.409	474.168	479.69	504.935	458.021	452.469	461.079	449.107	442.231	435.133	432.177	449.03	392.738	391.956	402.986	402.169	329.475	316.648	339.326	357.097	25.8785	537.825	605.601	571.676	598.088	609.576	603.512	649.771	648.2	586.682	611.27	592.13	611.707	645.483	645.094	668.266	651.313	301.983	289.316	282.845	287.53	318.738	314.187	332.959	335.218
25.9148	336.55	344.758	348.511	348.431	468.581	473.95	479.043	504.46	457.553	451.419	459.265	448.189	441.604	433.9	431.919	448.956	392.235	392.163	402.489	402.885	329.293	316.301	338.99	356.849	25.9179	535.828	605.478	571.853	597.534	609.081	602.712	650.605	647.403	586.049	610.812	591.441	609.231	644.645	643.865	667.133	650.991	301.946	289.461	283.403	287.522	318.574	313.919	332.629	334.717
25.9543	335.264	343.844	347.89	348.255	467.758	473.202	478.295	504.66	457.159	451.326	459.201	447.147	440.59	434.239	431.197	448.624	391.985	391.68	402.202	402.112	328.91	315.567	338.628	356.227	25.9574	536.546	604.614	570.92	596.913	608.121	602.011	650.013	647.237	585.499	609.445	591.284	610.276	644.598	642.918	666.553	650.053	301.201	289.073	282.391	286.931	318.253	313.617	332.743	334.276
25.9937	335.695	343.507	347.904	347.532	467.495	473.051	477.756	503.625	456.499	451.083	458.924	447.701	440.789	433.301	430.521	448.229	391.624	390.817	401.537	402.074	328.643	315.266	338.405	355.912	25.9968	535.252	603.337	570.239	595.905	608.129	602.085	649.756	646.937	585.044	609.124	590.303	608.697	643.077	643.494	665.906	649.878	301.262	288.306	282.816	286.477	317.861	312.733	332.369	333.962
26.0331	334.124	343.776	347.682	347.59	466.58	472.731	477.352	502.447	456.629	450.787	458.253	447.274	440.1	432.819	429.929	447.778	391.207	390.765	400.994	401.63	327.804	314.803	338.161	355.272	26.0363	535.126	602.941	569.91	595.906	607.266	601.63	648.514	646.184	584.146	608.508	589.55	608.537	642.512	642.94	665.123	648.11	300.879	288.27	281.844	285.953	317.784	312.911	331.523	333.522
26.0726	334.839	343.512	347.203	347.138	466.645	472.386	476.645	502.234	456.024	449.844	457.206	447.156	440.508	432.027	430.438	447.133	391.28	389.736	400.708	400.785	327.255	314.228	337.798	355.29	26.0757	533.764	603.102	568.813	595.154	607.224	600.34	648.251	645.323	582.935	608.231	589.349	607.494	641.19	641.719	664.107	648.118	300.712	288.085	282.303	285.66	317.515	312.147	330.851	333.069
26.112	333.802	343.628	346.934	346.914	465.968	472.36	476.5	502.389	455.849	449.529	457.436	445.398	438.9	431.966	429.213	447.091	390.115	389.658	400.371	400.521	326.967	313.82	336.952	354.353	26.1152	534.436	602.165	568.195	594.97	605.794	599.929	647.318	645.53	582.7	607.02	588.462	607.319	641.146	640.801	663.244	647.011	300.395	286.95	281.91	286.004	316.561	312.407	331.078	333.138
26.1514	334.694	342.579	346.749	346.682	465.79	472.106	475.841	502.299	454.785	449.341	456.709	445.253	438.925	430.918	428.762	446.089	390.445	389.214	400.043	400.098	326.873	313.658	336.842	354.028	26.1547	532.819	602.607	568.482	593.735	606.644	598.898	647.234	644.269	582.607	606.691	587.517	605.906	641.032	639.779	662.455	646.836	299.755	287.461	281.542	285.451	316.347	312.294	330.468	332.383
26.1909	332.917	342.028	346.209	346.163	465.714	471.45	475.948	502.123	454.718	448.561	457.059	444.927	439.004	430.934	428.159	446.01	389.615	389.168	399.167	399.785	326.515	313.182	336.16	354.052	26.1941	533.565	601.576	567.455	593.646	605.74	598.53	645.418	643.924	581.499	605.924	587.176	605.508	640.76	639.892	661.936	645.783	299.093	286.906	281.466	285.428	315.618	311.359	329.96	332.048
26.2303	333.435	341.874	346.149	345.929	465.928	470.985	475.551	501.263	453.677	447.981	455.85	445.462	438.365	430.229	428.501	445.359	389.099	387.937	399.285	399.973	326.184	312.756	335.995	353.232	26.2336	531.74	600.744	566.747	593.114	605.493	598.371	645.777	644.134	580.911	604.886	586.26	605.329	639.117	639.494	661.491	645.559	299.506	287	281.1	285.1	315.172	311.437	329.48	331.457
26.2697	332.131	341.456	345.727	345.833	464.523	470.156	475.197	501.407	454.119	447.87	456.194	443.794	438.46	430.204	427.647	444.952	389.155	387.767	397.991	399.408	325.717	312.644	335.741	352.911	26.273	532.393	599.904	566.459	592.58	604.436	598.195	645.236	643.098	580.117	604.924	586.051	604.932	638.368	638.412	660.915	644.776	299.058	287.256	280.415	284.684	314.971	310.908	328.941	330.848
26.3091	332.839	341.343	345.572	345.277	464.677	470.23	474.824	501.252	453.671	447.368	455.402	443.579	437.525	429.687	427.522	444.612	388.272	387.591	398.244	397.913	325.369	311.85	334.863	352.495	26.3125	531.261	600.142	566.675	592.534	604.469	597.271	644.944	642.67	579.914	604.946	585.369	604.317	637.75	638.126	659.133	644.176	298.559	286.073	280.24	284.369	314.542	310.085	328.637	330.692
26.3486	332.103	341.612	345.565	345.499	464.478	469.995	474.619	500.008	453.031	446.744	455.447	442.901	437.013	428.765	426.329	444.274	388.009	386.997	397.416	397.829	324.533	311.378	334.392	351.714	26.3519	531.713	599.374	565.756	592.468	603.309	596.848	643.543	641.813	579.284	604.08	585.29	603.195	636.831	636.868	659.074	643.251	298.454	285.856	279.893	283.459	313.993	309.824	328.503	330.398
26.388	332.663	341.082	345.249	344.884	463.775	469.445	474.054	499.557	451.714	446.173	454.454	443.119	436.376	428.596	425.791	443.7	386.985	386.928	397.157	397.464	324.156	311.814	334.757	352.105	26.3914	530.697	598.418	565.054	590.454	604.384	596.615	645.46	641.482	578.723	603.196	583.871	603.281	636.284	636.219	658.641	642.839	298.337	285.308	279.628	283.14	313.82	309.434	328.242	330.029
26.4274	331.159	341.513	344.917	344.483	462.993	468.297	473.401	498.85	452.005	446.271	453.575	442.203	435.802	428.112	425.572	443.22	386.948	386.547	397.191	396.787	323.882	311.348	334.078	351.755	26.4308	530.765	597.489	564.335	590.258	602.677	595.557	643.56	640.664	578.4	603.093	583.21	603.241	636.157	635.521	657.939	641.79	297.616	285.231	279.14	283.415	313.318	309.466	327.795	329.491
26.4669	331.319	340.629	344.411	343.71	462.623	468.821	473.658	498.533	451.189	445.825	453.288	442.261	435.106	427.556	425.764	442.866	386.296	385.93	396.484	396.872	323.071	310.704	333.762	350.995	26.4703	529.042	597.618	563.884	589.864	602.414	595.115	643.431	639.475	577.294	601.785	582.427	601.964	635.235	634.454	657.261	641.322	297.528	285.101	278.687	283.093	313.389	309.004	326.964	329.412
26.5063	330.488	339.987	344.334	344.082	461.975	468.333	473.358	497.896	451.66	445.128	453.252	441.778	435.045	427.025	424.655	442.108	386.229	385.866	395.968	396.214	323.135	310.088	333.098	350.632	26.5097	529.464	596.975	562.872	589.768	601.768	595.138	642.285	638.825	577.029	601.348	581.853	600.923	634.492	633.932	656.032	640.778	296.837	284.239	278.261	282.582	312.56	308.859	326.769	328.57
26.5457	331.16	339.641	343.577	343.332	461.361	467.726	472.796	498.001	450.809	443.857	452.568	441.739	434.509	426.213	424.459	441.592	385.754	384.605	395.238	395.618	322.907	309.488	332.434	350.041	26.5492	528.269	596.895	563.585	588.603	601.585	594.545	642.119	638.716	576.144	600.702	581.747	600.415	633.816	633.115	655.263	640.673	296.69	284.057	278.25	282.304	312.284	308.373	326.295	328.642
26.5852	329.679	339.5	343.579	342.863	461.111	466.774	471.465	497.225	450.092	443.977	452.992	440.787	433.985	425.641	423.62	441.332	385.056	384.45	394.882	394.684	322.484	309.365	331.909	349.723	26.5886	528.491	596.119	563.102	588.79	600.77	594.241	640.53	638.209	575.484	599.792	580.898	600.007	633.368	632.793	654.982	639.162	296.203	283.911	277.484	281.765	311.982	307.862	326.171	328.309
26.6246	330.169	338.714	342.894	342.685	461.077	466.481	471.365	496.539	449.593	443.509	452.317	440.305	433.326	425.581	423.659	440.528	384.331	384.017	394.405	394.716	322.049	309.271	331.981	349.384	26.6281	527.169	595.564	561.846	587.091	600.857	593.005	639.906	638.092	574.585	599.465	580.828	599.211	632.57	632.468	654.523	638.23	295.958	283.526	277.409	281.461	311.729	307.692	325.926	327.715
26.664	329.118	339.63	342.521	342.348	460.992	466.801	471.357	496.983	448.922	443.249	451.943	439.657	432.69	425.598	422.966	440.237	384.428	383.598	394.311	394.298	321.731	309.003	331.536	348.497	26.6675	527.637	595.093	561.233	587.479	599.524	592.952	639.648	637.124	574.735	599.009	580.078	598.436	631.493	631.623	654.539	637.576	295.539	282.915	277.427	281.561	311.359	307.127	325.7	327.462
26.7035	330.158	338.574	341.93	341.759	460.238	466.148	470.501	496.19	448.412	442.709	451.137	439.531	432.696	424.592	422.516	439.493	383.823	383.34	393.133	394.091	321.118	308.307	330.732	348.249	26.707	526.298	594.352	561.083	586.834	599.668	592.024	639.57	636.534	574.189	597.801	578.969	598.341	631.393	630.672	653.738	636.616	295.261	282.704	277.153	281.124	310.714	306.756	325.176	327.037
26.7429	329.226	338.121	341.806	341.776	459.912	465.587	470.872	495.738	447.95	441.881	450.058	439.093	431.979	423.956	421.931	439.28	383.634	382.885	392.627	393.398	320.812	307.952	330.416	347.841	26.7464	526.675	593.752	560.716	586.313	598.445	591.791	638.042	635.602	573.622	597.576	578.203	597.787	630.505	630.277	653.231	635.695	295.059	282.665	276.351	280.542	310.351	306.735	324.37	326.32
26.7823	329.831	337.774	341.611	341.14	459.601	464.97	469.944	495.34	447.387	441.56	449.376	438.639	431.394	423.688	421.142	438.864	383.458	382.783	392.651	392.833	320.289	307.837	330.039	347.554	26.7859	524.658	592.603	559.597	585.171	598.318	591.728	637.693	634.857	572.572	596.873	577.443	596.823	629.625	629.695	652.33	635.459	294.604	282.415	276.063	280.018	310.078	306.089	323.585	325.762
26.8218	327.782	337.785	341.418	340.847	458.964	464.53	469.337	494.605	446.826	441.749	449.152	438.607	431.276	423.843	420.654	438.517	382.891	381.94	392.225	392.599	319.855	307.268	329.775	346.794	26.8254	525.283	592.512	559.053	585.371	597.581	591.452	636.988	634.531	572.041	596.663	576.996	596.191	629.158	629.064	652.115	634.816	293.944	281.996	275.795	279.874	309.709	305.826	323.648	325.232
26.8612	328.558	337.511	341.051	340.967	458.655	464.445	469.101	494.08	446.677	441.051	448.932	437.792	430.941	423.19	420.451	437.769	382.067	381.012	391.494	392.041	319.309	306.819	329.181	346.302	26.8648	524.33	592.273	558.356	584.731	597.397	591.081	637.1	633.773	571.286	596.724	577.059	595.473	628.479	628.13	651.17	634.026	294.009	281.609	275.686	279.555	309.567	305.323	323.202	324.671
26.9006	327.186	336.968	340.812	341.019	458.165	464.141	468.593	493.83	446.739	440.007	449.126	436.586	430.288	422.238	419.923	437.095	381.993	381.086	390.852	391.356	318.757	306.565	329.033	345.97	26.9043	524.751	591.335	557.971	584.182	596.662	590.266	636.555	633.272	570.857	596.005	576.168	594.332	627.732	627.189	650.263	633.008	293.83	281.227	275.426	279.363	309.081	304.65	322.611	324.531
26.9401	328.03	336.627	340.618	340.521	457.769	463.794	468.121	493.496	446.077	439.787	448.171	436.557	429.813	422.043	419.586	436.891	381.74	380.587	390.483	391.107	318.512	306.172	328.377	345.621	26.9437	524.318	590.839	557.489	583.797	595.882	589.344	636.326	632.792	570.88	594.538	575.367	594.142	627.324	626.349	650.123	632.404	293.351	280.538	274.971	279.026	308.591	304.283	322.401	324.422
26.9795	328.109	336.422	340.405	339.883	457.586	463.539	467.825	493.086	445.319	439.773	447.128	436.471	428.99	422.049	419.041	436.439	381.033	379.941	390.351	390.934	318.452	306.041	327.737	345.442	26.9832	524.33	590.593	556.748	583.359	595.368	589.018	635.618	632.208	570.611	593.821	575.102	593.658	627.007	626.168	648.955	631.904	293.177	280.546	274.579	278.598	308.24	303.893	321.925	323.804
27.0189	327.333	335.993	339.866	339.482	457.351	462.933	467.272	492.567	445.125	439.297	447.183	435.885	428.297	421.318	418.518	435.564	380.515	379.544	389.943	390.298	318.205	305.804	327.515	344.899	27.0226	524.124	590.331	556.371	582.565	594.859	588.947	634.459	631.631	569.854	593.833	574.206	592.37	625.933	625.746	648.193	631.385	292.978	280.55	274.341	278.327	307.778	303.974	321.362	323.151
27.0584	327.192	335.6	339.437	339.259	457.076	462.243	466.635	492.055	444.905	438.773	446.683	435.191	428.052	420.355	418.23	435.079	380.023	379.438	389.256	389.816	317.742	304.892	327.031	344.23	27.0621	523.083	589.994	556.124	581.953	594.447	588.598	633.921	631.277	568.779	593.357	573.242	591.637	624.986	624.717	647.692	631.169	292.5	279.943	274.209	277.951	307.501	303.895	321.02	323.027
27.0978	326.749	335.147	339.118	338.979	456.371	461.637	466.279	491.599	444.42	438.199	445.853	434.612	427.394	420.003	417.947	434.956	379.646	379.016	388.968	389.559	317.043	304.506	326.95	344.053	27.1015	523.743	589.501	555.623	581.71	594.122	588.029	633.798	631.071	568.299	592.405	572.887	591.392	624.564	624.342	646.774	630.997	292.09	279.852	274.133	277.824	307.25	303.45	320.999	323.478
27.1372	326.682	334.791	338.696	338.878	455.801	461.578	465.747	491.409	444.096	437.491	445.554	434.248	426.778	419.678	417.411	434.348	379.141	378.196	389.063	389.074	316.599	304.203	326.528	343.587	27.141	521.721	589.149	555.458	581.211	593.21	587.286	633.762	630.821	567.528	591.486	572.48	591.048	624.009	623.758	646.495	630.36	292.011	279.655	273.997	277.658	306.932	303.413	320.74	323.118
27.1767	326.004	334.75	338.678	338.52	455.474	461.378	465.408	490.922	443.686	437.145	445.333	433.57	426.565	419.373	416.444	433.758	378.849	378.045	388.734	388.628	316.411	303.389	326.123	343.279	27.1804	522.014	587.712	554.537	581.24	591.812	586.632	632.486	630.549	566.365	591.106	571.675	590.236	623.446	623.136	645.841	628.588	291.685	279.105	273.407	277.448	306.572	302.932	319.81	321.779
27.2161	326.551	334.237	338.593	337.887	455.06	460.478	465.097	490.247	443.166	437.071	444.688	433.017	426.533	418.579	416.312	433.382	378.741	377.398	387.906	387.894	315.793	303.267	326.042	342.692	27.2199	520.626	587.969	553.841	579.951	592.219	586.716	632.155	629.597	566.095	590.832	571.345	589.943	622.388	622.681	644.886	627.76	291.275	278.697	273.112	277.239	306.143	302.3	319.14	321.202
27.2555	325.612	334.246	338.531	337.618	454.813	459.989	464.727	490.617	442.751	436.67	444.206	432.341	425.71	417.854	416.241	432.724	378.376	377.142	387.304	387.318	315.397	303.285	325.47	341.955	27.2593	521.326	587.561	553.24	580.365	591.594	586.461	631.438	629.194	565.636	590.261	571.115	589.393	621.641	621.755	644.272	627.674	290.586	278.376	273.077	276.668	305.755	301.897	319.069	321.333
27.295	326.733	333.737	337.827	336.944	453.797	459.682	464.308	490.402	441.953	435.799	443.769	431.99	424.962	417.679	415.639	431.582	377.702	377.223	386.927	387.025	314.889	302.706	324.876	341.49	27.2988	520.342	586.844	553.108	579.292	590.927	585.534	631.133	629.183	565.199	589.523	570.527	588.636	621.163	621.128	643.714	627.093	290.22	278.03	272.866	276.319	305.312	301.709	319.046	321.323
27.3344	325.205	333.565	337.239	336.751	453.809	459.893	463.793	489.568	441.546	435.878	443.3	431.863	425.105	417.047	414.697	431.306	377.291	376.694	386.77	386.672	314.812	302.298	324.666	341.035	27.3382	520.532	586.352	552.219	578.824	589.562	585.745	630.658	628.812	565.23	589.022	569.701	588.451	620.566	620.536	642.505	625.963	289.818	277.743	272.56	276.136	304.973	301.147	318.704	320.255
27.3738	325.474	333.348	336.839	336.63	452.736	459.618	463.854	489.035	441.277	435.451	442.997	431.393	424.496	416.646	414.454	431.195	377.124	376.128	386.198	386.273	314.773	301.197	324.298	341.179	27.3777	519.017	585.881	552.062	577.859	590.025	584.264	630.047	627.278	564.184	588.342	568.819	587.375	619.795	619.537	642.139	624.906	289.503	277.474	271.909	275.691	304.956	300.699	318.209	320.095
27.4132	324.076	332.913	336.771	336.924	452.755	458.921	462.857	488.37	441.34	434.607	442.761	431.011	423.551	416.7	414.27	431.055	376.457	375.644	385.814	385.689	314.092	300.786	324.126	340.045	27.4171	519.431	584.996	551.618	577.771	588.864	584.353	629.501	626.543	563.697	587.859	568.495	586.714	618.982	618.892	641.867	624.508	289.263	276.875	271.372	274.895	304.716	300.169	317.732	319.981
27.4527	324.688	332.812	336.264	336.369	452.894	458.242	462.808	487.766	440.493	434.161	442.324	430.744	422.97	416.55	413.885	430.412	376.073	375.062	385.134	385.006	313.674	300.579	323.831	339.913	27.4566	518.007	584.743	551.349	577.199	589.072	584.194	628.973	626.032	563.116	587.033	567.669	585.515	618.042	618.433	641.025	623.913	289.261	276.553	270.963	274.97	303.896	300.034	317.764	319.48
27.4921	324.208	332.197	336.374	335.89	452.599	458.215	462.679	487.725	439.803	434.157	442.164	430.135	422.124	415.465	413	429.68	375.442	374.795	384.672	384.864	313.502	300.265	323.217	339.557	27.4961	518.996	583.83	551.177	576.982	588.878	584.116	627.777	626.018	563.056	585.931	566.991	585.345	617.801	617.632	639.508	623.313	288.85	276.467	270.567	274.627	303.277	299.463	316.442	318.881
27.5315	324.631	331.502	336.261	335.404	452.305	458.292	462.433	487.078	439.417	433.209	441.312	429.852	421.794	414.942	412.462	429.387	374.861	374.264	384.421	384.516	312.871	299.907	322.456	338.841	27.5355	517.101	584.036	550.512	576.012	588.348	582.881	628.451	625.542	561.845	585.154	566.551	585.445	617.328	617.501	639.251	623.007	288.802	276.29	270.328	273.951	302.814	298.952	316.531	318.603
27.571	323.398	332.013	335.777	335.317	451.4	457.358	462.22	487.321	439.199	433.113	441.04	429.527	421.653	414.655	412.119	429.131	374.822	373.727	384.449	383.644	312.154	299.57	322.29	338.701	27.575	517.456	583.329	549.859	575.479	586.904	582.75	626.703	625.242	561.21	584.637	566.026	584.716	616.847	615.676	638.168	621.876	288.243	276.183	270.348	273.831	303.012	298.673	316.031	318.172
27.6104	323.652	331.512	335.659	334.995	450.526	456.878	461.346	486.649	438.554	432.764	439.846	429.068	421.292	413.831	411.978	428.912	374.076	373.233	383.522	383.724	311.549	299.356	321.55	338.473	27.6144	516.462	582.675	550.088	575.597	586.788	581.333	627.765	624.052	560.127	584.605	565.577	584.134	615.557	615.78	637.61	621.196	287.705	275.497	270.074	273.765	302.41	298.951	315.528	317.816
27.6498	322.363	331.982	335.41	334.334	450.603	457.055	460.727	486.137	437.74	432.096	440.323	428.37	420.852	413.427	411.23	428.637	373.777	372.935	383.343	383.661	311.261	299.178	320.641	337.99	27.6539	516.91	581.9	549.14	575.437	585.854	581.795	626.644	624.565	559.543	583.537	564.567	583.413	615.077	615.43	636.523	620.6	287.275	275.471	269.976	273.741	302.049	298.565	315.534	317.623
27.6893	323.023	331.205	334.853	334.271	449.797	456.591	461.034	485.402	436.969	431.531	439.408	428.073	419.923	412.808	410.489	427.917	373.655	372.344	381.963	383.079	310.657	298.83	320.805	337.682	27.6933	514.822	581.298	548.732	574.753	586.031	580.588	625.504	623.306	559.262	583.853	564.378	582.398	614.337	614.185	635.709	620.221	287.005	275.205	269.52	272.76	301.305	298.246	314.921	317.391
27.7287	321.841	330.657	334.503	334.23	449.714	455.643	460.548	485.211	437.147	431.162	439.483	427.602	420.198	413.036	410.569	427.637	372.994	372.225	381.652	383.001	311.262	298.376	320.207	336.954	27.7328	515.565	580.322	548.604	574.248	584.403	580.724	624.317	622.957	558.757	581.897	563.468	581.642	613.26	613.666	634.641	619.844	286.737	274.652	268.712	272.452	301.046	296.801	314.604	316.533
27.7681	322.237	330.308	334.006	333.553	449.07	455.469	459.874	484.801	436.998	430.525	438.607	426.986	419.503	412.107	409.607	426.133	372.068	371.712	381.4	382.249	310.192	297.605	320.104	336.866	27.7722	514.06	580.579	547.011	572.824	584.561	579.71	624.448	622.573	558.672	582.183	563.151	580.825	613.178	612.686	634.166	618.703	286.338	274.379	268.463	272.32	301.338	296.807	314.008	316.364
27.8076	321.442	329.542	333.841	333.473	449.503	455.296	459.698	483.928	435.967	430.264	438.414	427.166	419.47	411.782	409.259	425.894	371.421	371.088	380.949	381.769	309.589	297.436	320.098	336.259	27.8117	514.463	579.562	547.069	573.014	583.777	579.141	623.28	621.652	557.612	581.195	562.94	581.047	612.709	612.013	634.043	618.236	286.18	274.304	268.189	271.967	300.621	296.1	313.659	315.991
27.847	321.692	329.466	333.363	333.438	448.523	454.893	459.348	483.335	435.312	429.252	437.256	426.92	418.734	409.992	408.558	425.586	371.459	370.638	380.675	381.253	309.549	297.417	319.044	335.888	27.8511	513.568	579.375	547.132	571.976	583.455	578.373	624.02	620.962	557.636	580.973	562.222	580.515	612.144	611.693	632.907	617.522	286.669	273.577	268.118	270.858	300.473	296.1	313.226	315.596
27.8864	319.955	329.547	333.58	332.637	448.713	453.612	458.789	483.209	435.183	429.794	437.949	425.638	418.41	410.679	407.726	425.188	370.825	370.228	380.386	380.006	309.68	296.726	318.715	335.224	27.8906	514.113	578.471	545.996	572.139	582.363	578.091	622.877	620.513	556.366	580.837	561.444	579.66	611.208	610.982	632.909	616.895	285.456	273.665	267.367	271.73	299.991	295.778	312.939	315.122
27.9259	320.479	329.058	333.106	332.293	448.796	453.779	458.997	483.025	434.628	428.682	436.919	425.898	418.381	409.538	408.446	424.507	370.974	369.795	380.065	380.791	309.068	296.306	318.875	335.353	27.93	512.071	578.262	545.672	570.176	582.845	577.377	623.406	619.687	555.771	580.007	560.679	579.054	609.813	610.522	631.514	616.419	285.393	273.507	267.256	271.34	299.2	295.411	312.178	314.806
27.9653	319.403	328.656	332.796	332.056	447.922	453.348	458.678	483.056	434.346	428.85	436.949	424.594	416.996	409.941	407.032	424.296	370.925	369.629	378.811	380.2	308.611	295.195	318.447	334.522	27.9695	512.045	577.229	545.329	570.321	581.947	576.724	622.448	619.599	555.054	579.208	559.707	578.712	609.848	609.391	631.553	615.999	285.034	272.636	267.205	271.293	299.519	294.895	312.34	314.257
28.0047	320.246	328.339	332.306	331.994	447.85	452.926	457.163	482.586	434.105	427.725	435.228	423.927	416.654	409.127	407.231	423.483	370.073	368.691	379.641	379.283	308.068	295.452	317.53	333.929	28.0089	511.778	577.11	544.548	569.792	581.609	575.967	621.923	618.075	554.497	578.799	559.953	577.668	609.072	608.749	630.22	615.055	284.853	272.263	266.802	270.685	298.885	294.596	311.654	313.767
28.0442	318.884	328.628	331.852	332.296	447.263	452.422	457.679	481.914	433.664	427.777	435.217	423.859	416.561	408.678	406.282	422.96	368.533	368.227	378.798	378.964	307.917	294.823	317.09	333.991	28.0484	512.028	575.931	543.929	570.047	581.227	576.677	620.381	617.485	553.555	578.447	558.566	577.394	608.63	608.311	629.273	614.526	284.159	272.107	265.908	270.367	298.318	294.17	311.365	313.645
28.0836	319.46	327.852	331.471	331.245	447.559	452.12	456.616	481.071	433.045	427.318	434.957	423.035	416.128	408.814	405.997	422.775	369.467	368.459	377.859	378.475	306.935	294.878	317.114	333.519	28.0878	510.554	576.614	543.986	569.49	581.361	576.187	620.575	617.274	553.149	578.023	557.893	576.293	608.43	607.37	629.194	614.153	284.436	272.122	266.079	269.893	298.344	293.779	310.921	313.083
28.123	318.373	327.753	331.071	331.717	446.39	452.003	457.049	481.124	432.459	427.155	435.369	423.291	415.791	407.8	404.379	422.483	368.958	367.783	377.462	378.334	306.785	294.467	316.626	333.004	28.1273	510.49	575.612	543.364	569.406	579.958	575.679	619.617	617.337	552.969	576.743	557.246	575.491	607.705	607.379	628.605	613.03	283.964	271.395	265.985	269.493	297.279	293.878	310.63	312.934
28.1625	319.147	327.38	331.041	330.926	446.21	451.007	456.735	480.351	432.132	426.691	434.776	422.665	414.625	407.213	404.704	421.951	368.102	366.925	377.277	377.919	306.566	294.141	316.2	332.853	28.1668	510.61	574.187	542.34	568.234	580.188	574.507	619.098	616.126	552.66	576.899	556.876	575.109	607.528	606.618	628.399	612.378	283.727	271.135	265.566	268.95	297.296	293.312	310.5	312.521
28.2019	318.684	327.049	330.754	330.408	445.801	450.631	455.702	480.433	431.747	426.257	433.911	422.329	415.168	407.9	404.271	421.056	367.872	367.273	376.53	377.708	306.428	293.809	316.06	331.876	28.2062	510.459	573.655	542.371	567.573	579.402	573.894	618.317	615.351	551.488	575.363	556.599	574.284	606.377	606.022	626.759	612.321	283.247	270.996	265.295	269.077	296.715	293.546	310.07	312.365
28.2413	319.069	326.34	330.034	330.383	445.577	450.589	455.909	479.416	431.43	425.534	432.784	422.422	413.942	406.87	404.213	420.578	367.421	366.56	377.178	376.579	305.756	293.418	314.826	331.477	28.2457	508.456	573.911	542.137	566.615	578.952	573.488	618.05	615.242	550.564	575.279	555.894	573.641	606.358	605.476	626.181	610.959	282.795	270.42	265.207	268.596	296.261	293.077	309.612	311.612
28.2808	317.571	326.265	330.192	329.834	444.805	450.84	455.43	479.029	430.592	424.934	433.423	420.966	413.563	406.126	403.835	420.158	367.49	366.431	376.116	376.796	305.318	292.647	314.502	330.88	28.2851	509.049	572.868	541.365	566.881	577.974	573.352	617.005	614.632	549.554	574.226	554.515	573.169	605.48	604.224	625.243	610.212	282.528	270.716	265.027	268.155	295.654	291.684	309.707	311.122
28.3202	318.127	325.962	329.306	329.435	444.409	449.906	455.123	478.742	429.76	424.3	431.961	420.873	413.137	405.77	403.62	419.187	366.97	365.377	375.606	376.2	304.961	292.38	314.52	330.531	28.3246	508.146	572.513	540.733	565.585	577.977	572.637	617.694	613.958	550.255	573.786	555.122	572.444	605.167	603.445	624.944	610.507	282.36	270.063	264.411	267.844	295.583	292.108	309.295	310.583
28.3596	317.376	325.796	329.391	329.583	443.447	449.171	454.28	478.486	430.22	424.635	431.947	420.633	412.185	405.695	402.838	418.852	366.155	365.278	374.858	375.432	304.295	291.773	314.392	330.399	28.364	508.478	571.732	539.818	565.509	577.185	572.693	616.423	614.003	549.401	572.653	553.984	572.053	603.4	603.408	623.638	607.862	281.216	269.767	264.053	267.405	294.979	291.319	308.473	310.401
28.3991	318.193	325.133	329.212	329.118	443.662	449.021	453.764	478.287	429.436	424.013	430.767	419.473	411.294	404.256	402.292	418.707	365.939	364.927	374.806	375.417	303.872	291.76	313.415	330.195	28.4035	507.038	571.369	539.543	564.433	576.343	571.089	615.949	613.12	549.373	572.698	553.568	571.166	602.782	603.107	623.215	608.943	281.775	269.307	263.981	267.226	294.465	290.976	308.208	309.85
28.4385	315.839	324.912	328.875	328.612	443.033	448.336	453.329	477.224	429.486	423.322	431.846	419.576	411.023	404.91	401.676	418.286	365.398	364.442	374.25	374.383	303.778	291.13	312.831	329.831	28.4429	507.408	571.223	539.398	564.499	575.865	570.882	615.171	612.832	547.875	571.956	552.184	570.227	602.385	601.903	623.265	608.142	281.245	269.05	263.512	266.839	294.284	290.973	307.671	308.857
28.4779	316.169	324.5	328.428	327.988	442.289	448.34	452.948	476.749	428.541	422.857	431.562	419.171	411.054	404.273	401.372	416.975	364.717	363.921	373.96	373.495	303.183	290.956	312.685	329.3	28.4824	505.795	571.312	538.484	563.65	575.549	570.368	614.793	612.149	547.322	572.115	552.603	570.194	601.641	601.315	621.862	607.493	281.04	268.821	263.314	266.799	293.575	290.663	307.059	308.618
28.5174	315.914	324.589	328.164	328.133	442.835	448.17	452.545	476.51	427.902	422.169	430.657	418.421	410.054	403.4	400.593	417.119	364.587	364.29	373.191	373.482	302.913	290.754	312.428	328.454	28.5218	505.937	570.041	537.479	563.665	575.274	570.245	614.296	611.494	546.706	571.312	551.413	569.054	600.374	600.373	621.406	605.735	280.277	268.309	262.534	266.748	293.782	289.888	306.713	308.636
28.5568	316.929	324.029	327.618	327.997	442.139	447.375	451.849	476.058	427.563	421.643	430.596	418.328	409.808	402.493	400.233	416.679	364.09	362.92	372.994	373.406	302.696	290.072	312.288	328.164	28.5613	504.594	569.634	537.791	563.452	574.954	569.549	613.768	610.489	546.607	570.436	551.429	568.099	600.274	599.709	620.972	605.367	280.408	268.141	262.622	266.205	293.408	289.353	306.232	308.276
28.5962	314.898	323.917	327.441	327.196	441.086	446.911	452.092	475.192	427.112	421.499	429.808	417.099	409.337	402.562	399.637	416.322	363.39	362.72	372.652	372.92	302.142	289.186	311.806	327.661	28.6007	504.953	568.792	537.297	562.987	574.488	569.003	612.936	610.164	545.6	569.763	549.8	567.88	599.141	598.764	620.29	605.068	279.549	267.858	262.042	265.761	292.823	288.743	306.674	307.18
28.6356	315.452	323.415	326.906	326.742	441.131	446.518	451.557	475.075	426.093	421.096	429.012	417.505	408.595	401.709	399.368	415.629	363.6	362.878	371.94	373.27	302.118	288.986	310.892	327.326	28.6402	503.506	569.074	536.879	561.649	574.679	567.938	613.047	610.219	545.027	569.542	549.658	567.961	598.874	597.714	619.232	603.932	279.533	267.544	261.945	265.506	292.037	288.732	306.049	307.023
28.6751	314.123	322.993	326.864	327.125	441.192	445.665	451.327	475.555	426.025	420.806	429.247	416.764	408.523	401.167	398.934	414.903	362.915	362.069	371.296	372.403	301.809	289.164	310.543	326.724	28.6796	503.779	567.754	535.642	561.801	573.214	568.002	611.874	609.242	544.528	568.932	549.174	567.239	598.399	597.654	619.233	603.733	279.678	267.192	260.95	265.424	291.94	288.041	305.412	306.557
28.7145	315.143	322.975	326.687	326.53	440.741	445.763	450.652	475.287	425.143	420.669	428.142	416.377	407.854	400.706	398.975	414.637	362.61	361.694	371.186	371.947	300.954	288.722	310.191	326.279	28.7191	502.47	567.293	536.058	560.195	572.882	566.663	611.906	608.454	543.025	568.37	548.139	567.013	597.289	597.233	618.078	603.134	279.217	267.368	261.352	265.244	291.261	288.288	304.857	306.449
28.7539	313.59	322.491	326.406	326.546	440.326	444.511	450.869	474.482	425.443	420.447	428.236	416.027	407.513	400.266	398.263	414.609	362.04	361.437	370.827	371.574	300.808	288.532	309.891	325.843	28.7585	503.18	566.296	535.289	560.752	572.009	566.648	610.793	608.264	542.7	567.642	547.774	565.988	596.915	596.673	617.593	602.139	278.58	266.592	261.036	264.842	291.004	287.876	304.134	305.572
28.7934	314.232	322.312	325.544	326.027	439.431	444.632	449.875	474.279	424.429	419.697	426.966	415.698	407.046	399.966	397.899	414.008	361.79	360.884	370.064	370.322	300.184	287.586	309.562	325.552	28.798	502.427	566.56	534.35	558.95	571.927	566.597	611.331	608.313	542.425	567.897	547.264	564.733	596.172	596.248	616.718	601.743	278.461	266.302	260.786	264.784	290.988	287.658	303.672	305.106
28.8328	313.362	322.577	325.81	325.778	439.901	444.713	448.958	474.216	423.996	419.186	426.799	414.673	406.058	399.665	397.57	412.952	361.363	360.463	369.769	370.448	299.845	287.144	309.005	325.26	28.8375	503.011	565.828	534.287	559.724	570.613	566.64	610.342	607.192	541.982	566.337	546.284	564.399	595.53	595.364	615.94	600.794	278.348	265.982	260.445	264.207	290.911	286.81	303.543	304.948
28.8722	313.566	322.222	325.743	325.732	439.479	444.411	449.028	473.747	424.14	418.439	426.066	414.631	405.629	399.02	396.996	412.788	361.03	360.334	369.003	370.648	299.036	286.878	308.494	324.692	28.8769	500.833	565.608	533.777	559.552	570.937	565.773	610.177	606.816	540.39	566.36	546.691	563.951	595.111	594.286	615.485	600.656	278.013	265.893	260.262	263.591	290.209	286.192	303.249	304.968
28.9117	313.279	321.597	325.394	325.772	438.129	443.934	448.637	473.838	423.567	418.121	426.483	414.428	405.152	398.618	396.468	412.861	360.659	359.88	368.803	369.805	298.858	286.074	308.294	323.884	28.9164	500.663	564.783	533.015	558.708	570.32	564.95	609.688	605.638	539.72	565.261	545.786	563.651	594.607	593.719	613.891	600.005	277.365	265.202	259.659	263.656	289.67	285.688	302.751	304.848
28.9511	313.385	321.096	325.138	325.319	438.187	443.669	448.027	473.284	423.424	417.477	425.651	414.408	404.546	397.941	396.039	411.69	360.27	359.439	368.277	369.503	298.901	286.538	307.734	324.276	28.9558	500.014	564.482	533.273	558.23	569.943	564.111	608.869	605.045	539.842	564.146	545.234	562.732	593.802	593.742	613.863	598.871	277.2	264.804	259.532	263.171	289.552	285.816	302.526	304.305
28.9905	312.056	321.168	324.501	325.009	438.486	442.802	448.136	472.707	422.936	417.272	424.95	413.48	404.217	397.802	395.015	411.005	359.668	358.971	367.926	368.862	298.443	286.081	307.678	323.592	28.9953	500.336	563.548	532.792	558.184	569.519	563.781	608.385	604.487	540.059	563.74	544.518	562.354	593.124	592.622	613.162	598.324	276.9	264.712	259.345	263.234	289.048	285.467	301.777	304.416
29.03	312.671	320.755	323.859	324.203	437.993	442.735	447.612	472.018	422.602	416.887	424.324	412.991	403.424	397.362	394.705	410.878	359.066	358.477	367.624	368.588	297.816	285.426	307.235	323.239	29.0347	499.288	563.516	532.459	556.707	568.934	563.28	607.387	604.214	539.477	563.402	544.102	561.395	592.804	591.633	612.576	598.064	276.685	264.286	259.104	263.24	288.682	285.098	301.252	303.769
29.0694	311.878	320.408	323.169	323.574	437.72	442.574	447.858	471.396	422.088	416.79	424.003	413.146	403.207	396.797	394.597	410.684	358.464	358.591	367.741	368.197	297.421	285.164	306.956	322.835	29.0742	499.376	562.721	531.551	556.003	567.718	563.391	606.726	603.614	538.564	562.253	543.497	560.971	592.037	591.128	612.234	597.301	276.434	263.907	258.949	262.612	288.18	285.06	301.067	303.145
29.1088	312.167	319.887	323.297	323.29	437.253	442.306	447.202	470.789	421.175	416.227	423.355	412.732	403.219	396.199	394.229	409.627	358.748	357.758	367.013	367.77	296.884	284.794	306.325	322.081	29.1136	498.345	562.217	531.218	555.173	567.694	562.347	607.15	603.593	537.815	561.918	543.27	560.528	590.912	590.513	611.715	597.034	276.475	263.933	258.467	262.137	287.622	284.702	300.826	302.611
29.1483	310.769	319.5	323.001	322.94	437.316	441.958	446.119	470.491	421.027	415.732	423.191	412.036	402.721	395.85	393.69	409.088	358.23	357.171	366.124	366.874	296.414	284.576	306.033	321.71	29.1531	498.697	561.233	530.206	555.594	567.161	561.947	606.29	603.087	537.07	561.167	543.046	559.715	590.567	589.567	610.998	595.961	275.673	263.655	258.181	262.064	287.315	283.924	300.584	302.264
29.1877	311.291	319.285	322.621	322.853	436.94	441.488	445.814	469.8	420.906	415.243	422.708	411.842	402.056	395.74	393.314	408.23	357.275	356.499	366.184	366.528	296.218	284.257	305.401	321.456	29.1925	497.692	561.452	529.479	555.456	566.075	561.233	606.216	602.676	536.601	560.378	541.956	559.609	590.02	589.495	610.221	594.67	275.088	263.142	257.678	261.666	286.87	283.522	300.255	302.39
29.2271	310.262	319.369	322.468	322.538	436.613	441.189	445.906	469.408	420.286	414.618	422.441	411.785	401.63	395.273	392.986	407.764	357.206	355.858	365.808	366.319	295.897	283.68	304.915	321.141	29.232	497.704	560.548	529.656	554.947	565.205	560.711	604.979	601.798	536.142	560.087	540.923	558.842	589.09	589.057	609.386	594.198	274.904	262.702	257.491	261.202	286.966	283.409	299.675	301.854
29.2666	310.626	318.9	322.201	322.167	436.069	440.869	445.324	469.191	419.906	414.05	422.138	410.946	401.37	394.311	392.37	407.558	356.801	355.301	364.945	365.714	295.287	283.347	304.776	320.476	29.2714	496.67	559.879	529.729	554.239	565.3	560.088	604.845	601.511	535.339	559.175	540.793	558.419	588.549	588.397	608.439	594.188	274.505	262.423	257.262	260.798	286.623	282.925	299.221	301.276
29.306	309.559	318.969	322.041	322.08	435.197	440.635	444.858	468.936	419.745	413.837	421.735	410.092	400.668	394.033	391.921	407.299	356.469	354.783	364.798	365.151	295.123	283.069	304.489	320.132	29.3109	496.634	559.475	528.802	554.052	564.903	559.931	604.374	600.804	534.696	558.385	540.185	557.498	588.001	587.623	607.475	593.359	273.921	262.048	257.087	260.738	286.184	282.469	298.672	300.987
29.3454	309.959	318.352	321.562	321.915	434.456	440.1	444.391	468.774	418.684	413.451	421.32	409.934	400.128	393.686	391.277	407.059	356.147	354.461	364.933	364.614	294.835	282.654	304	319.701	29.3503	496.579	559.747	528.356	552.98	564.526	559.819	603.602	600.006	534.586	557.764	539.801	557.207	587.317	586.9	607.149	592.587	273.715	261.696	257.076	260.082	285.851	282.172	298.538	300.498
29.3849	310.053	318.31	321.157	321.531	434.138	439.68	444.002	468.31	418.123	412.92	420.941	409.84	399.727	392.987	390.547	406.415	355.403	354.406	364.283	364.206	294.444	282.116	303.506	319.26	29.3898	496.268	558.919	527.376	552.472	563.698	559.266	602.318	599.977	533.828	556.906	538.725	556.652	586.772	585.884	606.85	592.001	273.645	261.571	256.707	259.524	285.463	281.504	297.696	300.12
29.4243	310.146	318.209	320.892	321.104	434.165	439.435	443.895	467.689	418.346	412.541	419.977	409.47	399.292	392.636	390.562	406.306	355.206	354.269	363.482	364.281	294.005	281.83	303.095	318.905	29.4292	495.136	558.342	526.82	551.915	563.381	558.523	601.829	599.593	532.845	556.487	537.762	555.907	585.744	584.898	605.871	591.105	273.484	261.268	256.235	259.314	284.829	281.356	297.319	299.785
29.4637	310.371	317.61	320.699	320.711	433.469	438.845	443.472	467.075	417.995	412.192	419.557	408.489	398.725	392.658	390.364	406.1	354.927	353.737	363.363	364.282	293.746	281.546	302.77	318.201	29.4687	494.897	557.923	526.657	551.784	563.155	557.794	601.348	598.935	532.603	556.193	538.042	555.79	584.998	584.4	604.682	590.227	273.147	260.957	255.741	258.845	284.252	281.05	297.495	299.379
29.5032	308.785	317.418	320.565	320.416	432.577	438.272	442.955	466	417.423	411.888	419.553	408.06	398.088	392.275	389.588	405.299	354.37	353.277	363.059	363.692	293.565	280.852	302.633	317.806	29.5082	495.453	557.139	526.146	551.683	562.362	557.368	600.794	598.363	532.432	555.519	537.684	554.871	584.496	583.912	604.464	589.631	272.904	260.846	255.233	258.476	284.011	280.486	297.27	298.974
29.5426	309.012	317.017	320.025	320.426	432.471	437.917	442.696	465.183	417.29	411.4	418.447	408.202	398.114	391.576	388.623	404.977	354.161	352.822	362.575	362.884	292.885	280.36	302.357	317.768	29.5476	493.516	556.357	525.875	550.659	561.861	557.591	601.178	597.601	532.015	554.91	536.537	554.26	583.92	583.337	604.436	589.352	272.682	260.544	255.005	258.552	283.975	280.292	296.788	298.477
29.582	308.356	316.79	319.985	320.307	432.292	437.445	442.381	465.237	417.125	410.62	418.151	407.411	397.941	390.928	387.645	404.767	353.513	352.206	362.044	362.125	292.791	280.176	301.63	317.182	29.5871	494.258	555.758	524.926	550.737	561.118	557.456	600.168	597.051	531.269	553.982	535.828	554.109	583.539	582.937	603.242	588.815	272.166	260.04	254.999	258.535	283.91	279.664	295.988	297.963
29.6215	309.142	316.123	319.499	319.663	432.176	437.354	441.937	465.346	416.288	409.977	417.803	407.213	397.177	389.976	387.654	404.122	352.96	351.823	361.128	361.707	292.506	280.06	301.052	316.584	29.6265	492.847	555.743	524.753	549.604	560.658	556.291	599.554	596.393	530.115	553.39	535.682	552.754	582.618	582.387	602.318	587.854	271.932	259.761	254.833	257.899	283.225	279.219	295.739	297.632
29.6609	307.686	315.905	319.506	318.909	431.456	437.13	441.518	465.083	416.16	409.699	417.534	406.894	396.785	389.87	387.629	403.288	352.792	351.768	360.826	360.949	291.853	279.639	301.112	316.147	29.666	493.318	555.079	524.167	549.718	560.263	555.563	598.519	595.562	529.575	553.491	535.02	551.44	582.115	581.063	601.581	587.042	271.7	259.503	254.334	257.926	282.687	278.874	295.584	297.454
29.7003	308.433	315.086	319.005	318.603	431.031	436.409	440.754	464.364	415.639	409.37	417.255	406.179	396.604	388.926	387.194	403.668	352.333	351.446	360.146	360.581	291.23	279.334	300.865	316.143	29.7054	492.338	554.18	524.336	549.434	560.294	554.545	598.739	595.316	529.261	551.945	534.117	551.327	581.379	580.457	600.93	586.472	271.638	258.942	253.997	257.47	282.358	278.485	295.262	296.726
29.7397	307.034	315.195	318.926	318.734	430.13	436.68	440.305	464.641	414.778	409.153	416.855	405.434	396.023	388.384	386.237	403.639	352.073	351.115	359.852	360	290.856	279.115	300.412	315.451	29.7449	492.7	553.251	524.173	549.432	559.405	554.424	597.995	594.936	528.687	551.378	533.762	551.611	580.634	580.26	600.371	585.503	271.135	258.684	253.832	257.175	282.4	278.259	294.532	296.57
29.7792	307.761	314.825	318.459	318.321	429.736	436.22	440.199	463.745	413.782	408.841	416.388	405.227	395.516	387.841	386.056	401.575	351.505	350.665	359.975	359.933	290.075	278.611	300.022	314.598	29.7843	490.667	553.502	522.596	547.853	558.745	554.055	597.497	594.31	527.882	551.095	533.009	550.468	580.084	579.562	599.581	585.256	270.534	258.547	253.343	256.645	282.132	277.722	294.274	296.053
29.8186	306.768	314.827	318.135	318.268	429.756	435.689	440.165	463.218	414.241	408.132	416.096	404.671	394.954	387.907	385.678	401.093	351.155	350.334	359.029	359.781	290.162	277.476	299.582	314.099	29.8238	490.852	552.296	522.119	547.071	557.128	554.13	596.523	593.231	527.715	550.819	532.334	549.452	579.298	578.872	599.113	584.478	270.157	257.975	252.896	256.425	281.746	277.471	294.053	295.879
29.858	307.636	314.093	317.862	317.722	429.73	435.266	439.335	462.647	413.481	407.81	414.808	404.829	394.331	387.312	384.981	400.774	350.52	349.743	358.507	358.86	289.798	277.599	298.989	314.607	29.8632	490.367	552.742	522.212	546.306	557.598	553.096	596.512	592.997	526.916	550.447	532.212	549.14	578.966	577.908	598.65	583.838	270.066	257.993	252.611	255.948	281.003	277.078	293.341	295.499
29.8975	305.918	314.246	317.43	317.759	428.929	434.656	439.456	462.31	413.331	407.809	414.716	404.03	394.234	387.616	384.496	400.465	349.853	349.409	358.208	358.414	289.646	277.31	298.942	313.563	29.9027	491.182	552.055	522.078	546.548	556.419	552.376	595.678	592.944	526.487	549.544	531.501	548.474	577.903	577.55	597.98	583.386	269.534	257.58	252.372	256.153	280.711	276.643	292.967	295.016
29.9369	306.173	313.989	317.211	317.729	429.017	434.321	439.049	462.098	412.009	407.458	413.65	403.723	393.182	386.587	384.051	399.427	350.104	348.65	358.274	358.537	288.372	277.089	298.644	313.214	29.9421	489.133	551.338	520.979	545.68	557.227	552.359	595.491	591.699	525.455	549.169	530.653	548.306	577.339	577.244	597.121	582.304	269.266	257.418	251.84	255.833	280.66	276.014	292.975	294.174
29.9763	305.426	313.791	317.256	317.115	429.095	433.99	438.739	461.428	412.317	406.647	413.953	402.754	393.101	386.088	383.576	399.125	349.5	348.606	357.977	358.222	287.879	276.637	298.171	312.644	29.9816	489.409	550.414	520.078	545.805	556.164	552.24	594.01	591.497	525.165	548.227	530.181	547.538	576.541	576.428	596.314	581.504	268.863	257.074	252.141	255.566	280.123	276.048	291.777	294.576
30.0158	305.757	313.296	316.794	316.51	428.519	432.906	437.245	461.108	411.351	406.584	412.678	402.971	392.615	385.074	382.859	398.586	349.508	347.915	357.115	357.62	288.25	276.616	297.45	312.002	30.021	488.21	550.27	520.161	545.021	555.979	551.304	594.481	591.379	524.873	548.05	530.19	546.748	575.548	575.72	595.51	581.333	268.812	257.056	251.698	255.288	279.84	275.464	291.499	294.143
30.0552	304.755	313.033	316.691	316.177	427.849	433.077	437.54	460.473	411.312	406.202	412.773	402.273	391.761	384.809	382.282	398.431	348.957	347.589	356.559	356.97	287.973	276.008	296.764	311.54	30.0605	488.525	549.935	519.522	544.51	555.361	550.767	593.646	590.356	523.617	547.777	529.984	545.223	575.082	575.188	595.046	580.883	268.378	256.591	251.321	254.623	279.247	275.434	291.494	293.526
30.0946	305.264	312.747	316.13	315.979	427.262	433.15	437.263	460.055	410.199	405.815	412.356	402.462	391.662	384.725	382.283	398.158	348.388	346.639	356.345	356.88	287.17	275.887	297.126	311.126	30.0999	486.737	549.484	518.662	543.829	555.497	550.308	593.193	589.905	523.414	547.11	528.591	544.59	574.073	574.774	594.204	579.712	268.378	256.423	251.119	254.476	278.771	275.289	291.459	293.237
30.1341	303.654	311.98	315.995	315.916	426.723	432.461	436.714	460.203	410.501	405.691	412.198	401.245	391.005	384.38	381.483	397.577	348.043	346.132	355.919	356.553	287.113	275.585	296.56	310.796	30.1394	487.159	549.403	517.86	543.698	554.622	549.76	592.047	589.522	522.341	546.547	527.915	544.528	574.093	573.78	593.719	578.988	268.027	256.124	250.907	253.654	278.775	274.28	290.071	292.439
30.1735	303.907	311.694	315.84	315.202	426.379	432.313	435.506	459.891	410.052	405.194	411.615	401.477	390.321	383.621	381.033	397.476	347.628	346.577	355.724	356.312	286.608	274.873	295.879	310.271	30.1789	486.466	547.836	518.87	542.658	554.708	549.123	591.982	589.201	522.812	545.17	527.742	544.062	572.649	573.448	593.368	579.188	268.303	255.809	250.781	253.507	277.956	274.147	290.277	291.977
30.2129	303.26	311.918	315.402	315.307	426.068	432.607	436.26	459.56	409.362	404.193	411.121	400.859	389.959	383.262	380.824	397.051	346.872	346.709	355.383	355.578	286.235	274.459	295.318	309.951	30.2183	487.274	547.501	517.616	543.08	553.473	549.118	590.988	588.962	522.447	544.452	527.098	543.449	572.908	572.486	592.229	577.956	267.241	255.053	249.921	253.478	278.044	273.984	290.045	292.002
30.2524	303.945	311.884	315.427	314.948	426.204	431.626	435.263	458.753	408.871	403.676	411.04	400.44	389.771	382.363	380.383	396.347	346.653	345.917	354.747	355.649	285.598	274.464	295.111	309.998	30.2578	485.25	548.013	517.174	541.628	553.971	547.899	590.773	588.647	521.172	544.601	526.17	543.056	572.062	573.069	591.886	577.606	267.094	255.192	249.761	253.116	277.49	273.604	289.521	291.632
30.2918	302.678	310.961	314.87	314.916	425.831	430.946	435.339	458.16	409.184	403.635	410.356	399.793	388.55	381.967	380.017	396.157	346.235	345.262	354.693	354.699	285.484	274.056	294.593	309.489	30.2972	486.439	546.62	516.161	541.556	552.414	547.914	589.375	588.023	520.991	543.504	525.966	541.576	571.206	572.079	590.718	576.348	266.569	255.008	249.78	253.246	277.065	273.348	289.31	291.312
30.3312	303.044	310.768	314.544	314.31	425.65	430.568	435.08	458.271	408.722	403.387	410.247	399.66	388.58	381.59	379.331	395.388	345.507	344.683	353.607	354.686	284.164	273.411	294.243	309.191	30.3367	484.426	545.809	516.732	540.73	552.679	547.173	590.11	587.26	519.871	542.991	525.291	541.623	570.242	570.823	590.355	576.063	266.491	254.809	249.473	252.78	276.668	272.823	288.612	290.959
30.3707	302.221	310.627	313.805	314.759	424.863	430.025	434.605	458.186	407.792	403.15	410.2	398.923	388.711	381.491	378.586	394.642	345.45	344.072	353.213	353.815	284.581	273.393	293.569	308.733	30.3761	484.725	545.272	515.871	539.867	551.464	546.473	588.813	587.165	519.549	542.843	524.95	541.004	569.936	570.366	589.755	575.06	265.697	254.276	249.071	252.004	276.07	272.297	288.609	290.392
30.4101	302.704	310.169	313.567	314.05	424.291	429.569	434.109	457.28	406.848	402.421	408.83	398.442	387.968	380.543	379.305	394.704	344.95	344.106	353.094	354.132	283.864	272.745	293.303	308.476	30.4156	483.235	545.137	515.779	539.721	551.342	545.859	589.096	586.385	518.479	541.871	523.923	540.121	568.99	569.393	589.226	575.072	266.305	253.642	249.103	252.006	275.648	271.884	288.151	290.467
30.4495	301.249	309.922	313.949	313.837	423.954	429.925	433.798	457.482	406.998	401.902	408.477	398.161	386.923	380.425	378.02	394.691	344.565	343.833	352.592	353.386	283.779	272.631	292.835	308.191	30.455	482.993	544.405	514.581	539.435	550.406	545.477	588.165	585.881	518.322	541.461	523.464	539.88	568.317	569.511	589.008	573.72	264.667	253.62	248.308	251.734	275.935	271.522	287.791	289.916
30.489	301.719	309.837	313.297	312.933	423.681	429.013	433.176	456.426	405.774	400.81	408.147	397.611	386.819	380.222	377.71	393.794	344.329	342.697	352.301	353.266	283.029	271.719	292.23	306.89	30.4945	482.19	544.579	514.732	538.618	550.789	545.495	588.672	585.067	517.252	540.472	522.648	539.21	567.117	568.297	588.478	573.123	265.055	252.996	248.193	251.691	275.505	271.577	287.874	289.851
30.5284	300.618	309.193	313.309	313.45	423.691	428.459	434.039	456.131	406.224	401.225	408.129	396.93	386.178	379.615	376.805	393.097	343.73	342.711	352.017	353.061	282.851	271.354	291.684	306.553	30.5339	482.929	543.667	514.198	538.312	550.29	544.787	587.051	584.917	517.107	540.349	521.975	538.843	567.022	567.809	587.366	572.446	264.342	252.976	247.878	250.919	274.958	270.771	286.751	289.55
30.5678	301.452	308.992	313.088	312.693	423.33	427.788	433.329	455.524	405.698	400.071	407.321	396.836	386.42	378.612	377.34	392.973	343.349	342.299	351.029	351.868	282.202	271.579	291.375	306.583	30.5734	481.264	542.977	514.643	538.583	550.161	544.14	586.851	583.818	516.681	539.602	522.384	538.819	565.856	567.206	587.031	571.926	264.586	252.886	247.82	250.95	274.839	270.423	286.685	288.913
30.6073	300.282	309.2	313.008	312.712	422.042	427.749	432.827	455.204	405.177	400.34	407.434	396.822	385.656	377.857	376.027	392.436	343.391	342.151	351.027	351.813	282	270.945	291.061	306.44	30.6128	482.247	542.087	513.356	538.031	549.082	544.035	586.51	583.346	515.618	539.648	521.833	537.634	566.245	566.412	585.995	571.413	263.645	252.677	247.711	250.604	273.775	270.625	286.418	288.21
30.6467	300.696	308.676	312.164	311.891	422.062	427.589	432.26	455.183	404.593	399.584	406.76	396.392	385.116	377.687	376.249	391.848	342.422	341.1	350.164	351.29	281.523	270.381	290.788	306.34	30.6523	480.698	542.059	512.976	537.322	549.07	542.824	586.581	583.01	515.703	538.288	521.032	536.857	565.494	565.575	585.695	570.56	263.574	252.572	247.654	250.201	273.601	269.908	285.691	288.093
30.6861	299.65	308.179	311.88	312.042	421.929	426.735	432.497	454.096	404.408	399.365	406.447	395.576	384.295	377.598	374.736	390.9	342.493	341.07	350.372	350.924	281.624	270.097	290.671	305.528	30.6917	481.308	541.205	511.693	536.748	548.232	542.153	585.415	582.504	514.811	537.96	520.504	536.664	565.294	565.423	584.191	569.461	263.492	252.406	246.741	249.971	273.663	269.754	285.496	287.973
30.7256	300.406	307.77	311.356	311.373	421.093	426.721	431.827	454.254	403.781	399.206	405.355	394.996	384.476	377.791	375.024	390.551	342.556	341.015	349.324	350.739	280.938	269.249	290.109	305.305	30.7312	479.824	540.954	512.046	535.757	547.733	542.305	585.651	582.756	514.268	537.195	520.054	536.186	563.119	563.774	583.518	568.872	263.074	251.586	246.204	249.893	273.013	269.392	284.938	287.531
30.765	299.111	308.576	311.179	310.844	421.321	426.774	431.361	453.94	404.191	398.315	405.625	395.185	383.815	376.603	374.688	390.632	341.464	339.822	349.276	350.352	280.633	268.942	289.623	305.02	30.7706	480.284	540.389	511.333	535.292	547.375	541.72	584.417	581.465	513.649	536.833	518.811	535.463	563.803	563.66	582.923	567.853	262.756	251.178	246.004	249.483	272.641	269.127	284.298	287.129
30.8044	299.587	308.253	310.943	310.442	420.3	426.407	430.951	453.112	403.199	397.87	405.135	394.89	383.246	375.981	373.301	390.078	341.153	339.684	348.616	349.946	280.144	268.981	289.095	303.921	30.8101	478.191	540.941	510.617	534.326	547.513	541.559	584.333	581.662	513.501	536.024	518.223	535.182	562.452	562.905	582.647	567.859	262.75	251.103	245.796	249.177	272.568	268.699	283.895	286.794
30.8438	298.383	307.072	310.85	310.438	420.622	426.26	430.064	453.247	402.923	397.107	404.851	393.472	383.114	375.65	373.249	389.483	340.206	339.086	348.289	348.939	279.644	268.57	288.567	303.815	30.8496	478.906	539.778	510.429	533.922	546.416	541.104	583.602	580.857	512.446	534.806	518.144	534.289	562.242	562.337	581.599	567.252	261.924	250.527	245.531	249.021	272.055	267.822	283.385	286.126
30.8833	298.766	307.057	310.13	310.045	419.828	425.8	430.149	452.524	402.432	397.04	404.407	393.911	382.87	375.283	373.247	388.741	340.239	338.801	347.512	348.757	278.935	267.924	288.297	302.91	30.889	478.083	538.842	510.378	534.365	546.718	540.552	583.482	579.535	512.253	534.422	517.135	533.183	561.468	561.942	581.539	566.303	262.174	250.59	245.072	248.725	271.791	267.518	283.189	285.679
30.9227	298.027	306.826	310.248	310.133	420.01	424.433	430.523	452.043	401.309	396.402	404.202	392.973	381.161	374.98	372.595	387.879	340.394	338.581	347.626	347.976	278.879	267.795	288.064	302.709	30.9285	478.532	537.928	509.792	533.265	545.973	539.829	582.112	579.097	511.759	533.804	516.398	532.762	560.515	561.105	580.283	565.495	261.528	250.219	245.012	248.146	271.535	267.69	283.2	285.497
30.9621	298.545	306.021	309.943	309.472	419.232	424.576	429.235	452.005	401.123	395.658	403.675	392.531	381.371	373.836	372.315	387.971	340.144	337.88	346.56	347.832	278.529	267.232	288.164	302.433	30.9679	477.564	537.469	509.42	532.737	544.606	539.607	582.104	579.087	510.459	533.596	515.518	531.933	560.669	560.463	579.964	565.513	261.024	249.9	245.12	248.029	271.032	267.609	282.323	284.772
31.0016	297.883	305.817	309.646	309.565	418.746	423.686	429.203	451.259	401.271	395.752	403.524	392.783	381.078	373.577	371.669	387.582	339.537	337.568	346.17	347.156	278.038	266.771	287.525	302.245	31.0074	478.28	537.37	508.702	532.561	543.756	538.933	580.939	578.714	510.183	532.932	515.126	531.06	559.916	559.567	579.135	564.669	260.782	249.64	244.005	247.302	270.344	266.676	282.49	284.727
31.041	298.358	305.351	308.998	308.986	418.344	423.784	428.395	450.962	400.438	395.223	403.11	392.181	380.348	372.586	371.519	386.968	338.377	336.684	346.151	346.781	278.014	266.219	286.81	302.166	31.0468	476.712	537.407	507.892	531.538	544.535	538.455	581.293	577.841	510.157	531.727	514.724	530.582	559.094	559.441	579.219	564.106	260.231	249.246	244.024	247.273	270.223	266.354	281.872	284.281
31.0804	297.151	305.317	309.209	309.495	417.994	423.81	428.088	451.204	400.387	394.573	402.628	391.633	379.787	372.815	370.185	386.214	338.819	336.759	345.619	346.211	277.814	266.272	286.636	301.592	31.0863	477.16	537.025	506.79	531.237	543.745	537.955	580.397	577.312	509.402	531.347	514.341	529.767	557.761	558.376	577.585	562.937	260.508	249.18	243.681	247.424	270.012	266.441	281.642	284.155
31.1199	297.371	305.216	308.705	308.923	417.653	422.968	427.105	450.953	399.534	394.618	401.867	391.168	379.683	372.554	370.335	385.852	337.956	336.292	344.847	345.944	277.431	265.873	285.856	301.02	31.1257	475.286	536.765	507.259	530.454	543.752	537.013	580.034	576.896	508.589	531.303	514.655	529.787	557.51	558.053	577.789	562.707	259.847	248.63	243.452	246.736	269.647	265.518	281.064	283.836
31.1593	296.26	305.314	308.622	308.616	417.722	423.213	426.931	449.787	399.814	393.868	401.533	390.3	378.956	372.514	369.46	385.163	337.755	335.872	344.735	345.308	276.898	265.477	285.54	300.216	31.1652	475.409	535.673	506.275	529.779	542.497	536.996	579.357	575.979	508.258	530.846	513.211	529.54	556.831	557.169	576.992	562.254	259.392	248.823	243.373	246.641	269.403	265.261	281.032	282.791
31.1987	296.921	304.455	308.057	308.156	417.356	422.676	426.351	449.757	398.846	393.507	401.301	390.092	378.369	371.367	369.358	384.914	337.365	335.192	344.671	345.266	276.216	265.06	285.167	299.965	31.2046	474.699	535.619	506.168	529.127	542.847	536.038	579.168	575.71	507.585	529.99	513.442	528.783	555.995	555.741	576.056	561.465	259.491	248.317	243.019	246.16	268.966	264.856	280.903	282.682
31.2382	295.353	304.342	307.187	307.838	416.186	421.971	425.973	449.191	398.125	393.272	400.421	389.212	378.456	371.019	368.37	384.355	336.95	334.847	344.517	345.111	276.146	264.944	284.805	299.359	31.2441	474.781	534.84	505.43	529.182	541.987	535.857	578.144	575.308	506.605	528.686	512.631	528.079	554.812	555.565	575.794	561.314	259.18	247.993	242.478	246.19	268.251	264.821	279.992	281.924
31.2776	296.21	303.793	307.116	307.387	416.223	421.329	426.012	449.01	397.951	392.8	399.698	388.81	378.357	370.557	368.033	384.029	336.601	334.636	343.822	344.891	275.847	264.661	284.802	299.012	31.2835	473.87	534.795	505.288	528.749	541.995	535.134	578	574.071	506.348	528.933	511.822	527.738	554.389	555.116	574.989	560.378	259.237	247.702	242.502	245.676	267.875	264.008	279.723	281.901
31.317	295.069	304.107	307.262	308.161	416.245	421.916	425.707	448.902	397.704	393.114	399.881	388.369	377.614	370.188	367.318	383.535	336.138	334.645	343.393	343.94	275.506	264.19	284.344	298.855	31.323	474.214	534.002	504.441	527.92	541.071	534.896	577.051	573.74	505.867	528.18	510.927	526.849	554.947	554.518	574.738	559.378	258.304	247.033	242.221	245.391	267.826	263.856	279.104	281.311
31.3565	295.371	303.751	306.987	307.394	415.987	421.351	425.423	447.995	397.033	392.286	399.331	388.65	376.894	369.526	367.444	382.692	335.777	334.358	342.928	343.304	275.166	263.854	284.092	298.677	31.3624	472.075	534.433	504.29	527.634	540.931	534.544	577.36	574.213	504.831	527.586	510.918	526.942	554.38	553.795	574.065	558.583	258.174	246.76	241.848	245.194	267.452	263.363	278.896	280.98
31.3959	294.861	303.458	306.822	307.788	414.875	420.767	425.012	447.534	397.424	392.122	399.146	388.748	376.413	368.966	366.647	382.171	335.002	333.927	342.781	343.016	274.895	263.616	283.221	298.297	31.4019	472.604	532.801	503.459	526.981	539.7	534.853	575.9	573.047	504.458	527.403	509.95	526.014	553.594	553.295	573.114	558.569	258.064	246.712	241.487	244.36	266.792	263.085	278.204	280.771
31.4353	295.561	302.857	306.239	306.571	415.334	420.533	424.1	447.403	396.81	390.992	398.45	388.368	376.085	368.543	366.097	381.907	334.462	333.399	342.275	342.656	274.777	262.552	283.005	297.735	31.4413	471.263	532.618	503.602	525.841	540.219	533.911	575.638	572.604	504.013	526.831	509.291	525.76	552.441	552.564	572.797	557.611	257.742	246.465	241.225	244.47	266.529	262.728	277.99	280.592
31.4748	295.163	302.221	306.227	306.595	415.466	419.919	423.624	447.169	396.293	390.728	398.305	387.689	375.543	367.693	365.888	381.773	334.195	332.939	341.722	342.457	274.27	262.187	282.388	297.11	31.4808	472.017	532.266	502.837	525.958	538.995	533.067	575.019	572.204	503.612	526.352	509.001	524.924	551.788	551.722	572.116	556.679	257.156	246.016	240.548	243.947	266.304	262.469	277.811	279.954
31.5142	295.344	302.193	305.817	305.861	414.681	419.41	423.396	446.859	395.731	390.715	397.83	387.347	375.099	367.387	364.874	381.137	334.139	332.821	341.575	341.801	273.498	262.09	281.984	296.657	31.5203	470.318	531.595	501.873	525.747	539.412	533.27	575.49	571.606	502.961	526.061	507.921	523.85	551.125	550.722	571.281	556.205	257.427	245.794	240.267	243.546	265.826	262.431	277.302	279.564
31.5536	293.183	302.136	305.685	305.777	414.646	419.226	423.479	446.481	395.071	390.172	397.005	386.757	374.425	367.246	364.373	380.397	333.679	332.662	341.052	341.38	273.183	262.08	281.498	296.292	31.5597	470.755	530.862	501.252	525.242	538.286	532.777	574.211	571.002	502.362	524.899	507.303	524.003	550.121	549.945	570.765	555.024	256.801	245.673	240.328	243.604	265.332	261.85	276.787	279.293
31.5931	294.303	301.687	305.458	305.371	414.82	419.156	423.31	446.246	394.753	389.246	396.854	386.141	373.931	366.868	364.228	380.227	333.213	332.402	340.196	341.362	273.186	261.688	281.198	296.004	31.5992	470.334	530.396	501.271	524.436	537.722	532.24	573.298	570.816	501.838	523.908	506.893	523.642	549.423	549.049	569.687	553.882	256.211	245.07	240.157	243.451	265.303	261.262	276.32	278.749
31.6325	293.656	301.441	305.362	305.221	414.103	418.583	422.692	445.81	394.481	388.875	396.691	385.696	373.785	366.539	363.555	379.93	332.896	331.887	339.792	340.902	272.644	261.353	281.314	295.553	31.6386	470.002	529.868	500.591	524.577	536.813	531.321	572.419	570.368	501.299	523.212	506.524	522.735	549.032	548.495	569.023	553.431	256.198	244.543	239.658	242.92	265.013	261.04	276.056	278.376
31.6719	293.756	301.185	304.774	304.958	413.672	417.934	422.143	445.329	393.817	388.472	395.77	385.261	373.049	365.974	363.234	379.357	332.588	331.016	339.806	340.449	272.003	261.09	281.072	295.028	31.6781	468.881	529.716	499.893	524.271	536.732	530.706	572.696	569.782	500.821	522.722	506.668	522.16	548.309	548.146	568.735	553.246	255.849	244.657	239.404	242.48	264.283	260.81	275.755	277.986
31.7114	293.42	301.227	304.218	304.18	413.213	417.52	422.081	445.04	393.685	388.157	395.282	384.979	372.072	365.681	362.783	379.11	331.936	330.617	339.359	340.071	271.503	260.508	280.491	294.709	31.7175	468.312	529.031	499.633	523.354	536.114	530.413	572.026	569.479	500.369	522.612	505.623	522.041	548.139	547.594	568.032	552.727	255.626	244.538	239.199	242.308	263.939	260.802	275.566	277.703
31.7508	293.25	300.902	304.365	303.808	412.637	417.033	421.552	444.437	393.53	387.825	395.121	384.767	371.681	365.284	362.472	378.877	331.237	330.359	338.619	339.475	271.136	259.989	279.818	294.42	31.757	468.626	528.925	499.808	522.698	535.679	529.705	571.538	568.926	500.024	522.018	504.635	521.184	547.599	547.311	567.492	552.22	255.418	244.156	238.676	241.793	263.97	260.401	275.176	277.348
31.7902	293.839	300.267	304.228	303.586	412.486	416.647	420.885	444.121	392.677	387.203	394.682	384.156	371.774	364.469	362.394	378.243	330.756	329.656	338.268	338.942	271.127	259.802	279.174	294.057	31.7964	468.454	528.289	498.964	522.517	535.043	529.161	570.985	568.118	499.201	520.985	504.061	520.182	546.462	546.697	566.594	551.836	255.069	244.027	238.268	241.553	263.626	259.859	274.408	276.911
31.8297	292.178	300.271	303.57	303.183	412.319	416.508	420.74	443.779	392.244	386.966	394.413	383.773	371.748	363.738	361.955	377.425	330.183	329.446	337.919	338.644	270.57	259.837	278.996	293.691	31.8359	467.802	527.666	498.061	521.786	534.384	528.685	570.517	567.328	498.405	520.554	503.393	519.735	545.514	546.286	565.701	551.157	254.813	243.632	237.832	241.432	262.997	259.525	274.206	276.563
31.8691	292.61	299.885	303.424	302.912	412.063	416.222	420.354	443.048	391.913	386.434	393.829	383.705	371.048	363.106	361.606	376.753	330.178	329.227	337.763	338.355	269.78	259.19	278.462	293.329	31.8753	466.717	527.098	497.421	521.445	533.63	527.944	569.865	566.716	497.891	520.079	502.881	519.256	544.926	545.719	565.143	550.172	254.344	243.142	237.328	241.271	262.655	259.203	274.105	276.175
31.9085	291.788	299.97	303.069	302.759	411.218	415.687	419.841	443.157	391.264	386.374	393.09	382.791	370.121	362.68	361.026	376.29	329.86	328.533	337.527	337.829	269.574	258.417	277.992	292.799	31.9148	467.011	526.73	497.054	521.609	533.271	527.442	569.058	566.456	497.29	519.214	502.481	518.645	544.425	544.48	564.407	549.236	254.013	242.991	236.952	241.098	262.421	258.9	273.204	275.733
31.9479	292.512	299.511	302.735	302.101	410.892	415.436	419.172	442.957	390.908	386.001	392.857	382.207	369.586	361.924	360.442	375.888	329.074	328.437	337.116	337.596	269.304	258.267	277.513	292.64	31.9542	466.114	526.386	496.832	520.848	533.614	527.315	568.692	566.387	497.042	518.581	502.154	517.764	543.783	543.882	564.201	548.943	253.736	242.464	236.714	240.594	262.057	258.484	273.018	275.594
31.9874	291.146	299.501	302.536	302.022	410.429	415.033	419.668	442.923	390.79	384.622	392.718	381.584	369.434	361.588	359.614	375.701	329.006	328.397	336.533	336.923	269.077	257.717	276.9	292.626	31.9937	466.755	525.116	496.122	520.693	532.842	526.828	567.953	565.99	496.734	517.632	501.526	517.075	543.33	543.254	563.988	548.724	253.237	242.043	236.61	240.233	261.514	258.044	272.749	275.316
32.0268	291.924	299.157	302.279	301.759	409.896	414.459	419.429	442.534	390.39	384.199	392.271	381.198	369.069	361.133	359.734	375.427	328.818	327.726	335.935	336.386	268.653	257.352	277.348	291.728	32.0331	465.687	526.107	496.072	519.256	532.454	526.611	568.02	565.446	496.136	517.421	500.796	517.133	542.742	542.839	563.197	547.847	252.938	241.938	236.423	239.898	261.095	257.678	272.311	274.83
32.0662	290.063	298.928	302.151	301.434	409.609	414.119	418.742	441.453	389.942	384.637	391.927	381.212	368.461	360.62	359.215	375.116	328.096	327.298	335.864	335.969	268.504	256.939	276.784	291.046	32.0726	465.679	525.144	495.01	519.048	531.758	526.029	566.929	564.753	495.722	517.086	500.185	516.425	542.268	542.503	562.32	547.068	252.519	241.789	236.295	239.918	260.977	257.017	271.826	274.221
32.1057	290.175	298.407	301.666	301.188	409.39	413.341	418.264	441.372	389.043	384.017	390.857	380.86	367.9	360.222	358.797	374.363	327.689	327.139	335.132	335.492	267.833	256.753	276.409	291.406	32.112	464.32	524.047	494.876	518.791	531.6	525.058	566.597	563.769	494.838	516.367	499.849	515.683	542.15	541.84	561.437	546.42	252.567	241.572	236.041	239.258	260.634	256.728	271.636	273.869
32.1451	289.514	298.139	301.468	300.685	408.851	413.918	417.329	441.12	388.562	383.43	390.483	380.657	367.238	359.987	358.225	373.637	326.83	326.247	334.8	335.157	267.203	256.04	276.418	290.668	32.1515	464.781	523.077	494.037	518.068	530.653	524.967	565.871	563.159	493.935	515.99	499.296	515.209	541.585	541.388	561.434	545.884	252.064	240.975	235.949	239.287	260.076	256.665	271.346	273.196
32.1845	290.391	297.461	301.145	300.389	408.018	413.975	416.966	440.529	388.139	383.293	390.105	380.563	366.882	359.465	358.194	373.249	326.494	325.653	335.044	335.007	266.874	256.401	275.699	290.322	32.191	463.789	523.265	494.112	517.617	530.258	523.841	566.425	562.861	493.835	515.223	498.512	514.153	540.615	540.339	560.773	545.429	251.982	240.76	235.598	238.985	259.482	256.698	270.54	273.563
32.224	289.379	297.967	300.881	300.605	408.641	413.38	417.432	440.069	388.474	382.657	390.259	380.441	366.871	358.976	357.735	372.431	326.191	325.543	334.941	335.113	266.817	256.001	275.864	289.645	32.2304	464.05	522.594	493.454	517.299	529.019	523.876	565.146	562.397	492.828	514.884	497.632	513.398	540.015	539.829	559.571	544.761	251.631	240.812	235.535	238.506	259.312	256.18	270.456	272.817
32.2634	289.538	297.388	300.401	299.805	408.302	412.966	416.131	439.739	388.126	381.842	389.953	380.227	366.088	358.374	357.171	372.32	325.864	325.255	333.939	334.202	266.671	255.636	274.734	289.45	32.2699	462.982	522.923	493.042	517.08	529.473	523.467	565.458	562.242	492.77	515.126	497.745	513.443	539.604	539.443	559.106	544.209	251.203	240.566	235.423	238.641	259.105	255.442	270.128	272.94
32.3028	288.693	297.309	300.166	299.809	407.417	412.299	416.296	439.48	387.231	381.302	389.425	378.911	365.505	358.075	356.515	371.827	325.405	324.825	333.15	333.279	266.152	255.066	274.398	289.391	32.3093	463.462	521.474	492.338	516.884	528.36	523.413	564.36	561.907	491.559	514.432	496.803	512.507	539.258	538.477	559.117	543.113	250.801	239.88	234.809	238.48	258.567	254.788	269.945	272.205
32.3423	289.147	296.824	299.924	299.486	406.912	411.488	415.964	438.712	386.665	380.649	388.652	378.352	365.246	357.094	356.575	371.391	325.109	324.455	333.217	332.843	265.657	255.013	273.978	288.749	32.3488	461.721	521.594	492.482	515.628	527.963	522.675	563.65	561.111	491.886	513.568	496.225	512.046	538.627	537.886	558.192	542.209	250.189	239.677	234.853	237.938	258.227	254.546	269.515	271.541
32.3817	287.936	297.064	299.736	299.115	406.849	411.753	416.022	438.623	386.877	381.108	388.585	377.964	365.045	357.113	355.232	371.376	324.713	324.217	332.362	332.741	265.27	254.691	273.804	287.902	32.3882	461.705	520.327	492.166	515.006	527.039	522.299	562.948	560.572	490.97	512.785	496.031	511.474	538.09	538.119	556.995	541.518	250.22	239.552	234.683	237.139	258.684	254.038	268.714	271.487
32.4211	288.414	296.365	299.349	298.824	406.454	411.172	415.39	437.558	385.509	380.134	387.772	378.304	364.543	356.852	354.955	370.726	324.613	323.973	331.942	331.889	264.569	254.134	273.001	288.241	32.4277	461.218	520.355	491.054	514.812	528.13	521.819	562.954	559.953	490.171	511.527	496.35	511.049	537.395	536.663	556.759	540.951	250.062	239.309	234.387	236.93	257.685	253.793	268.634	271.245
32.4606	287.639	296.127	298.879	298.586	406.472	410.845	414.784	437.927	385.93	379.95	387.895	377.98	363.489	356.143	354.794	369.621	324.288	323.265	331.529	331.917	264.783	253.965	272.63	287.485	32.4671	461.433	519.816	490.347	514.325	527.214	521.423	561.502	559.519	489.757	510.946	495.462	510.201	536.268	536.001	555.94	539.826	249.884	238.868	233.944	236.88	257.299	253.136	268.731	270.426
32.5	288.021	295.555	298.25	298.432	406.351	410.63	414.107	437.102	385.485	379.256	387.265	377.632	363.886	355.685	354.145	368.994	323.4	322.853	331.255	332.051	263.859	253.25	272.606	287.037	32.5066	460.202	519.881	489.851	513.824	527.324	520.913	561.15	559.548	489.146	510.984	494.419	509.64	535.648	535.233	555.472	539.422	249.682	238.307	233.749	236.329	256.75	253.041	268.176	270.143
32.5394	287.834	295.8	298.312	298.045	405.416	410.138	414.075	436.822	385.051	378.81	387.185	376.465	362.845	355.945	354.022	368.883	323.488	322.593	330.664	331.065	263.663	252.601	271.962	286.159	32.546	460.639	519.117	489.652	512.84	526.02	520.421	559.777	557.975	488.205	510.75	493.354	509.241	534.714	534.375	554.101	539.158	249.104	238.2	233.239	235.976	256.982	252.86	267.935	269.684
32.5789	287.623	295.269	297.982	298.105	405.096	409.984	413.236	436.869	384.665	378.323	387.004	375.624	362.013	355.682	353.917	368.222	322.685	321.785	330.408	330.609	263.525	252.363	271.405	286.041	32.5855	459.044	519.023	489.507	511.773	525.472	519.693	560.548	557.727	487.991	510.084	493.166	508.828	534.653	534.008	553.282	538.676	249.119	238.161	232.893	235.817	256.396	252.131	267.528	269.32
32.6183	286.299	294.814	298.059	297.686	404.297	409.753	413.857	436.462	384.299	378.232	386.178	375.737	361.642	354.822	353.041	367.987	322.11	321.756	330.001	329.891	263.041	252.091	270.658	285.683	32.6249	459.481	518.497	489.103	511.354	524.695	519.191	559.516	557.565	487.335	509.701	492.651	507.244	533.657	533.006	553.658	538.264	248.437	237.731	232.917	235.581	255.996	252.361	266.838	269.184
32.6577	286.802	294.786	297.587	297.005	403.826	409.247	413.005	436.116	383.686	377.913	385.507	375.43	362.061	354.555	352.443	367.451	322.2	321.321	329.471	329.343	262.329	252.071	270.833	285.306	32.6644	458.245	517.767	488.072	511.425	524.686	518.85	559.607	556.645	485.942	509.187	492.161	507.552	532.635	533.041	552.542	536.982	248.29	237.674	232.319	235.121	255.402	251.86	266.572	269.122
32.6972	286.319	294.671	297.29	296.995	404.003	408.469	413.083	435.245	383.149	377.788	385.423	374.72	361.246	354.033	352.07	367.038	321.617	321.039	328.831	328.949	262.442	251.792	270.352	285.075	32.7038	458.35	516.711	487.342	510.359	523.762	519.266	558.117	555.828	485.839	508.668	490.918	506.574	531.856	532.417	551.527	537.307	247.615	236.728	231.613	235.212	255.391	251.383	266.192	268.327
32.7366	286.487	293.956	297.189	296.429	403.646	408.056	412.414	435.181	383.072	377.328	385.172	374.97	360.649	353.297	351.721	366.938	321.381	320.22	329.004	328.748	261.997	250.986	269.646	284.888	32.7433	457.744	516.913	487.43	509.329	523.94	518.37	559.171	555.453	485.373	508.162	490.507	505.679	531.466	532.037	551.396	536.868	247.749	236.47	231.26	234.711	254.938	251.13	265.924	267.705
32.776	285.587	294.221	297.65	296.177	403.503	408.558	412.14	435.155	383.282	377.203	385.064	374.024	360.334	353.344	351.222	366.501	320.777	320.33	328.383	328.364	261.724	250.905	269.418	284.159	32.7827	458.116	515.745	486.994	509.447	523.07	517.424	558.026	554.713	484.371	507.501	490.013	505.51	531.353	530.664	550.334	535.39	247.314	237.023	231.344	234.69	254.436	250.977	265.605	267.752
32.8155	286.178	293.689	297.091	295.725	402.911	407.714	411.244	434.49	382.216	376.316	384.265	373.226	359.556	352.449	350.256	365.637	321.236	319.754	328.058	327.713	260.759	250.714	268.98	283.624	32.8222	456.906	515.835	486.822	509.159	522.826	516.954	558.789	554.496	484.142	506.941	489.861	504.965	530.811	530.967	550.026	535.594	247.231	237.05	230.896	234.182	253.907	249.927	265.063	267.405
32.8549	284.301	293.422	296.818	296.371	403.205	407.805	410.818	433.878	382.354	377.176	384.202	373.323	359.901	351.788	349.562	365.453	320.374	319.23	327.534	327.245	260.575	250.481	268.268	283.667	32.8617	457.734	515.378	486.047	508.472	521.514	515.857	557.014	554.197	483.388	506.198	489.562	504.911	530.206	529.984	549.299	534.174	246.655	235.864	230.799	234.087	253.924	250.319	265.077	267.078
32.8943	284.97	292.76	296.404	295.626	402.571	406.824	410.026	433.477	381.714	376.156	383.504	373.098	358.93	351.76	349.928	364.716	319.735	318.756	326.887	327.293	260.232	249.706	268.728	283.019	32.9011	455.587	515.37	485.668	508.577	522.468	516.103	557.277	554.104	482.743	506.604	488.612	503.757	529.998	528.188	548.535	533.763	246.571	235.315	230.568	234.097	253.316	249.991	264.794	266.619
32.9338	284.112	292.335	295.682	295.406	402.151	406.938	410.004	433.206	380.761	375.631	383.343	372.687	359.035	351.472	348.822	364.339	319.299	318.284	326.981	326.394	260.009	249.346	268.322	282.707	32.9406	455.335	514.376	485.139	508.416	520.912	515.448	555.856	553.184	482.755	505.55	487.912	504.12	528.989	528.204	548.221	534.143	246.158	235.179	230.089	233.495	252.941	249.664	264.428	266.528
32.9732	284.72	291.832	295.149	294.62	401.833	406.554	409.855	432.694	380.464	375.36	382.623	372.16	357.976	350.713	348.988	363.3	319.175	318.471	326.783	326.521	259.868	249.141	267.426	281.747	32.98	454.721	514.517	485.305	507.42	521.665	515.083	556.548	552.475	482.032	505.118	488.045	502.715	528.45	528.359	547.812	532.973	245.951	235.424	229.862	233.019	252.671	249.329	263.909	266.112
33.0126	283.39	292.199	295.133	294.397	401.539	405.776	409.513	433.384	380.804	375.16	382.02	371.821	357.584	350.283	347.761	363.574	318.577	317.918	326.022	325.6	259.284	248.582	267.032	281.499	33.0195	454.486	513.636	484.791	507.41	520.144	515.01	554.992	551.794	481.594	504.148	486.914	502.182	527.754	527.142	545.714	532.198	245.507	234.533	229.951	233.389	252.338	248.679	263.815	265.717
33.0521	283.6	292.008	294.921	293.877	401.003	405.587	409.161	432.267	379.826	374.742	381.676	371.548	357.348	350.035	347.738	362.776	318.49	317.964	325.867	325.46	258.563	248.369	267.236	281.697	33.0589	453.471	512.731	484.336	506.135	520.754	514.294	555.212	551.895	481.035	503.292	486.359	501.585	527.477	526.623	546.013	531.819	245.22	234.821	229.22	233.006	252.004	248.36	263.674	265.077
33.0915	283.475	291.541	294.585	294.004	400.783	405.475	409.463	432.374	379.875	374.243	380.829	370.443	356.854	349.597	346.885	362.025	318.02	317.379	325.461	325.065	258.623	247.912	266.46	280.963	33.0984	454.092	511.694	483.469	506.271	519.107	513.976	554.942	550.68	480.542	502.86	485.652	500.781	526.737	525.74	545.17	531.277	244.84	234.663	229.117	232.577	251.602	248.057	263.055	264.755
33.1309	283.554	290.861	294.361	293.303	400.553	404.802	409.064	431.194	379.123	373.4	380.213	370.337	356.656	348.808	346.673	361.963	317.103	316.503	325.196	324.188	258.574	247.43	266.901	280.591	33.1378	453.178	512.112	483.374	505.52	518.771	512.856	555.226	550.751	480.399	502.587	485.257	500.125	526.05	525.282	544.316	530.37	245.145	234.454	228.668	232.549	251.449	247.964	262.518	264.613
33.1703	282.859	290.975	294.047	294.058	399.584	404.435	408.31	431.447	379.015	373.717	381.1	370.103	355.583	348.563	346.103	361.654	316.796	316.089	324.791	324.084	258.168	246.999	266.165	280.522	33.1773	453.236	511.942	482.776	505.915	518.47	512.92	553.55	550.293	479.589	501.603	484.501	500.346	526.525	524.501	544.063	529.155	243.797	234.314	228.839	231.883	251.417	247.446	261.907	263.969
33.2098	283.486	290.806	293.697	293.262	399.422	404.082	407.774	430.561	378.772	372.947	380.036	369.384	354.917	348.415	345.607	361.047	316.15	316.423	324.194	324.298	257.477	247.026	265.397	279.532	33.2167	452.008	511.243	482.702	505.147	518.796	511.844	554.345	549.479	479.067	501.142	484.393	498.899	524.629	523.908	543.89	529.634	244.587	233.954	228.154	231.86	250.695	247.212	261.766	263.749
33.2492	282.544	290.708	293.465	293.295	398.7	403.777	408.108	430.46	377.127	372.948	379.833	368.838	354.778	347.539	345.605	360.516	316.358	315.944	324.001	323.292	257.245	246.425	264.714	279.377	33.2562	452.165	510.629	482.162	504.577	517.886	511.853	552.667	549.016	478.084	500.376	483.912	498.579	524.438	523.334	543.273	528.042	243.72	233.009	228.086	231.388	250.104	247.078	261.427	263.154
33.2886	282.836	290.533	293.329	292.81	398.497	403.268	407.166	429.606	377.029	372.107	379.656	369.073	354.716	347.13	345.425	360.572	315.453	315.399	323.273	323.959	257.217	246.45	264.99	279.134	33.2956	451.015	510.233	481.143	504.392	517.706	511.238	552.192	548.729	477.751	499.437	483.333	498.615	524	523.52	542.872	528.124	243.898	233.007	227.611	231.225	250.083	246.252	260.976	262.839
33.3281	282.045	290.21	293.264	292.665	398.568	403.752	407.268	429.481	377.305	372.341	378.713	368.594	354.007	346.674	344.935	359.632	315.287	314.739	322.927	322.731	256.635	245.784	264.478	278.459	33.3351	451.094	509.362	480.543	504.349	516.916	510.693	551.269	547.96	477.17	499.369	482.927	497.93	523.081	522.108	542.478	526.984	243.72	232.6	227.379	230.959	249.18	245.645	260.681	262.469
33.3675	282.053	290.24	293.076	292.052	398.417	402.937	406.276	429.218	376.891	371.413	378.508	368.159	353.727	346.401	344.668	359.616	315.402	314.634	322.569	322.654	255.79	245.677	264.487	278.271	33.3745	449.962	509.779	481.154	503.238	517.302	510.35	551.618	547.868	476.294	498.757	482.501	496.993	522.127	522.068	540.989	526.624	243.242	232.651	227.158	230.544	249.228	245.31	260.351	262.305
33.4069	280.912	289.291	292.495	292.29	397.813	402.826	406.936	429.026	376.628	371.42	378.778	367.684	353.199	346.13	343.857	359.327	314.811	314.007	321.794	322.155	255.737	245.155	263.766	278.198	33.414	450.526	508.545	480.546	502.917	516.051	508.966	550.444	546.822	475.47	498.498	481.437	496.659	522.289	521.174	540.239	525.726	243.096	232.323	226.599	230.727	249.03	245.491	260.356	261.713
33.4464	281.266	288.996	292.222	291.821	397.402	402.37	406.617	428.185	375.896	370.63	377.771	367.837	352.812	344.924	343.509	358.344	314.088	313.841	321.868	321.905	254.876	244.607	263.351	277.811	33.4534	448.461	508.55	479.793	502.487	515.899	509.162	551.153	546.522	475.363	498.637	481.763	496.22	522.172	520.443	540.226	525.991	242.537	231.843	226.213	229.996	248.524	244.969	259.719	261.055
33.4858	280.489	289.028	292.282	290.977	397.051	401.892	406.243	427.815	375.643	370.102	377.795	366.793	352.219	345.196	343.152	358.171	313.809	313.216	321.312	320.971	254.966	244.152	263.366	276.891	33.4929	448.96	507.633	479.082	502.206	514.755	508.253	550.374	546.018	475.238	497.799	480.694	495.386	521.122	520.084	539.593	524.489	242.356	231.482	226.11	229.279	248.134	244.752	259.444	260.666
33.5252	281.015	288.666	291.518	290.802	397.123	401.229	405.529	427.547	374.506	369.901	376.931	366.229	351.968	344.412	342.6	357.571	313.825	312.922	320.816	320.896	254.458	244.002	262.683	276.783	33.5324	448.337	507.368	478.288	501.591	514.604	508.521	550.173	545.831	473.924	496.681	479.838	494.903	520.344	518.949	538.867	524.118	242.314	230.995	225.69	229.401	247.98	244.081	258.814	260.478
33.5647	279.579	288.411	292.003	291.173	396.251	401.425	406.184	428.209	374.997	370.012	376.678	366.11	351.428	344.088	342.152	356.994	313.436	312.7	320.528	320.279	254.429	243.623	262.45	276.273	33.5718	448.835	506.687	477.727	501.764	513.539	507.597	548.989	544.853	473.517	496.261	479.406	493.854	519.268	518.037	538.508	522.773	242.168	230.857	225.306	228.787	247.874	243.868	258.351	260.307
33.6041	280.195	287.887	291.452	290.544	396.343	400.738	405.112	427.384	374.446	369.171	375.93	365.691	350.884	343.652	342.171	356.501	312.849	312.502	320.73	320.419	254.15	243.437	262.171	276.066	33.6113	447.667	507.207	477.702	500.597	513.833	507.581	549.09	545.026	473.309	495.9	479.098	493.225	519.332	517.84	537.649	522.648	241.575	230.74	225.23	228.824	247.436	243.538	257.979	259.668
33.6435	278.955	287.917	291.451	290.108	395.998	400.036	405.262	426.667	373.58	368.738	376.037	364.923	350.527	343.235	341.006	356.333	312.3	312.042	320.036	319.82	253.792	243.228	261.553	275.507	33.6507	448.147	506.038	477.3	500.999	513.022	506.84	547.822	544.345	472.936	495.45	478.491	493.021	518.897	517.855	536.94	522.492	241.457	230.309	225.055	228.652	246.922	243.052	257.475	259.71
33.683	279.481	287.73	290.689	289.769	395.748	399.397	404.488	425.923	372.857	367.954	375.4	364.769	350.308	342.506	340.797	355.449	312.212	311.22	319.126	319.721	252.842	243.031	261.331	274.915	33.6902	446.573	506.46	477.16	499.978	512.909	506.133	547.813	543.217	471.885	494.424	477.396	492.258	517.621	516.82	536.814	521.772	241.415	230.253	225.171	228.213	246.724	242.952	257.189	259.39
33.7224	279.239	287.162	290.336	290.111	395.647	399.918	404.541	426.278	373.022	367.829	375.346	364.36	349.94	342.165	340.236	355.041	311.943	311.626	318.751	319.146	252.763	242.514	260.658	274.497	33.7296	446.48	505.443	476.886	499.22	511.66	505.505	547.102	542.6	471.321	494.399	477.214	492.305	517.118	516.056	535.984	521.189	240.8	229.946	224.345	227.568	246.213	242.254	256.896	258.429
33.7618	279.383	287.137	289.831	289.336	394.846	399.205	403.765	425.654	372.604	367.535	374.939	364.035	349.238	341.825	339.778	354.488	311.684	311.23	318.968	318.835	252.569	241.453	260.275	273.972	33.7691	446.146	505.323	476.047	499.063	513.223	505.404	546.538	542.451	471.094	492.858	476.335	491.846	516.141	515.669	534.721	520.661	239.955	229.4	224.345	227.757	245.958	242.037	256.875	258.433
33.8013	277.569	286.626	289.499	289.376	394.154	398.76	403.329	424.529	372.621	366.956	374.717	364.004	348.761	341.519	339.403	354.208	310.963	310.664	318.62	318.551	252.118	241.1	260.1	273.802	33.8085	446.35	503.874	475.458	498.843	511.843	505.035	545.719	542.087	470.012	492.772	475.513	491.553	515.693	515.727	533.863	519.55	239.866	229.079	223.997	227.327	245.562	241.807	256.313	258.216
33.8407	278.168	285.967	289.591	288.971	394.049	398.496	402.747	424.301	371.687	366.577	373.842	363.644	348.458	340.861	338.933	353.927	310.485	310.103	318.001	318.211	251.627	241.415	259.879	273.666	33.848	445.786	504.226	474.815	497.954	511.06	504.844	546.193	541.845	469.347	492.08	474.989	490.736	514.708	514.692	533.689	518.798	239.59	228.839	223.89	227.186	245.325	241.613	255.97	258.066
33.8801	277.68	286.267	289.205	288.879	394.007	398.296	402.148	424.52	370.956	366.543	373.553	362.882	347.79	339.946	338.357	353.085	310.349	309.838	317.596	317.674	251.015	241.231	259.449	273.114	33.8874	445.927	503.163	474.321	497.766	510.385	504.288	545.118	541.173	469.487	491.639	474.659	489.716	514.208	514.11	533.301	517.671	239.509	228.896	223.161	226.951	244.937	241.009	255.845	258.105
33.9196	278.084	286.077	288.791	288.413	393.442	397.686	401.853	424.244	370.917	366.475	373.216	362.561	347.022	339.476	338.224	352.786	309.898	309.507	317.524	317.576	250.66	240.695	258.989	272.848	33.9269	445.039	502.869	474.001	497.42	509.933	503.611	544.93	540.441	468.822	490.827	474.128	489.396	514.384	513.472	532.939	517.517	239.136	228.602	222.709	226.833	244.474	240.536	255.42	257.508
33.959	277.431	285.67	288.729	288.03	393.087	397.297	401.471	423.562	370.681	366.104	372.765	362.477	346.841	339.533	337.406	352.479	309.454	308.948	316.906	316.949	250.754	240.372	258.536	272.796	33.9663	445.447	501.807	473.532	497.385	508.787	503.047	543.512	539.921	468.008	490.274	473.13	488.838	513.548	512.911	532.385	517.701	239.012	228.031	222.873	226.342	244.069	239.948	255.34	257.708
33.9984	278.153	285.375	288.403	288.071	392.834	397.204	401.143	423.443	370.477	365.808	372.277	362.048	346.386	339.039	336.662	351.845	309.269	308.722	316.342	316.285	250.542	240.222	258.244	272.538	34.0058	443.861	502.731	473.353	496.56	508.527	502.864	543.524	540.029	467.721	489.546	472.318	488.474	512.755	512.513	531.549	517.093	239.019	227.958	222.62	226.088	243.835	239.656	254.77	257.197
34.0379	278.53	285.122	288	288.184	392.52	396.86	400.832	423.402	370.044	365.332	371.921	361.314	345.708	338.298	336.588	351.264	308.856	308.398	316.088	315.957	250.05	239.734	257.923	271.88	34.0452	444.015	501.593	472.379	496.348	508.15	502.482	543.133	539.702	467.03	489.32	472.044	488.014	512.348	512.004	531.211	516.335	238.7	227.687	222.435	225.854	243.805	239.576	254.401	256.242
34.0773	277.424	284.9	287.916	287.595	392.107	396.519	400.506	422.847	369.434	364.506	371.764	361.076	345.464	337.928	336.237	350.612	308.301	307.959	315.766	315.561	249.583	239.443	257.466	271.312	34.0847	443.982	501.337	472.087	495.802	508.209	501.511	542.91	538.82	466.344	489.309	472.349	487.214	511.785	511.752	530.678	515.312	238.184	227.237	222.056	225.719	243.275	239.688	254.253	255.772
34.1167	276.679	284.676	287.706	286.782	391.903	396.001	400.376	422.609	369.183	364.037	371.438	360.665	345.074	337.29	335.622	350.049	307.685	307.366	315.388	315.427	249.101	238.956	257.019	271.079	34.1241	443.883	500.312	471.517	495.523	507.525	501.105	542.147	538.355	465.925	488.602	471.783	486.63	511.091	510.866	529.84	514.672	237.848	227.132	221.834	225.539	242.631	239.327	253.746	255.677
34.1562	276.53	284.365	287.278	286.845	391.622	395.501	399.745	421.967	368.647	364.171	371.258	360.134	344.652	336.835	334.964	349.81	307.498	306.846	314.725	314.872	248.878	238.271	256.598	270.78	34.1636	442.35	499.879	471.334	494.481	507.618	500.714	541.359	538.028	465.858	487.979	470.679	486.237	510.596	509.882	529.208	514.116	237.786	227.298	221.769	225.27	242.196	238.536	253.487	255.583
34.1956	276.595	283.956	287.128	286.899	391.317	395.482	399.517	421.459	368.176	363.988	370.767	360.184	344.273	336.811	334.38	349.518	307.555	306.609	314.558	314.482	248.632	238.258	256.197	270.288	34.2031	442.426	499.634	470.744	493.743	506.854	500.344	540.565	537.009	465.593	487.509	470.082	485.323	510.138	509.24	528.544	513.314	237.4	226.948	221.387	224.766	241.879	238.291	253.021	255.442
34.235	276.256	283.819	286.727	286.671	391.28	395.313	399.36	421.55	367.92	363.289	370.26	359.757	343.7	336.532	334.076	348.923	307.055	306.262	314.654	314.163	248.133	238.038	255.767	269.727	34.2425	440.371	498.825	470.068	493.341	506.478	499.683	540.226	536.314	464.728	486.907	470.516	484.89	509.253	508.687	527.906	512.843	237.003	226.272	221.087	224.151	241.484	237.88	252.751	254.815
34.2744	276.942	283.794	286.022	286.322	390.785	394.684	398.574	421.112	367.533	362.832	369.844	359.093	343.08	336.037	334.076	348.781	306.49	305.907	314.316	313.575	247.958	237.59	255.472	269.825	34.282	441.341	498.38	469.487	493.012	505.81	499.367	539.816	535.776	464.12	486.223	470.377	484.278	508.591	507.955	527.066	512.203	236.524	225.868	220.827	224.017	241.286	237.472	252.648	254.209
34.3139	275.641	283.806	286.48	285.953	390.27	393.936	398.714	420.828	367.362	362.386	369.501	358.769	342.613	335.656	333.615	348.265	306.18	305.515	313.228	312.96	247.958	237.09	255.213	269.406	34.3214	442.31	498.099	469.036	492.97	505.113	499.388	539.237	535.136	463.652	485.578	469.623	483.69	507.792	507.307	526.195	511.616	236.184	225.845	220.429	223.954	241.269	237.491	252.014	254.195
34.3533	276.291	283.327	286.219	285.406	389.89	393.93	398.419	420.687	366.912	362.177	368.958	358.732	342.182	335.132	333.435	347.143	305.844	305.203	312.48	312.603	247.277	236.898	255.283	268.824	34.3609	441.042	497.57	468.912	492.612	504.726	498.638	538.779	534.725	462.918	485.072	468.998	483.491	506.948	506.869	525.828	511.476	236.365	225.77	220.007	223.594	240.993	237.101	251.479	254.062
34.3927	275.374	282.856	285.632	285.679	389.855	393.965	398.447	420.112	366.198	361.933	368.593	357.965	341.63	334.575	332.85	346.659	305.115	304.655	312.423	312.094	247.016	236.623	254.627	268.224	34.4003	440.68	496.974	468.764	491.404	503.989	497.738	538.538	534.401	462.305	484.485	468.279	482.569	506.757	506.417	525.629	511.091	236.39	225.363	219.648	223.423	240.684	236.674	250.883	253.514
34.4322	275.684	282.529	285.226	285.314	389.343	393.198	397.541	419.25	365.819	361.27	368.041	358.192	341.078	334.502	332.689	346.181	305.035	304.153	312.132	312.21	246.336	236.183	254.184	267.741	34.4398	439.868	496.992	468.889	491.19	504.225	497.623	538.342	534.081	461.989	484.236	467.674	482.302	506.311	505.92	524.994	510.316	236.218	225.048	219.552	223.099	240.293	236.373	250.281	252.959
34.4716	274.937	282.418	285.227	285.051	388.571	393.668	397.063	419.042	365.799	360.945	368.414	357.484	340.661	334.384	331.842	345.76	304.633	304.004	311.753	311.906	245.723	235.681	253.744	267.29	34.4792	439.735	495.891	468.117	491.158	503.487	497.292	537.334	533.279	461.769	484.11	466.822	482.13	505.943	505.214	524.223	509.482	235.632	224.693	219.14	222.98	240.296	235.801	250.582	252.366
34.511	275.194	282.11	285.186	284.57	388.078	393.367	396.509	418.376	365.072	360.708	368.174	357.368	340.462	333.595	331.374	345.717	304.207	303.95	311.434	311.475	245.819	235.671	253.346	266.987	34.5187	439.408	495.528	466.921	490.442	503.133	496.358	537.381	532.54	460.834	483.034	466.624	481.423	505.279	504.967	524.05	508.949	235.004	224.485	218.87	222.624	239.767	235.175	250.273	251.852
34.5505	274.369	282.214	284.82	283.845	388.021	392.592	396.627	418.548	365.089	360.627	367.831	356.521	339.759	333.034	331.033	345.27	303.688	303.814	311.008	310.594	245.294	234.968	253.009	266.389	34.5581	439.258	494.922	465.633	490.188	502.121	495.601	536.704	532.163	460.136	482.26	466.528	480.63	504.868	503.813	523.538	508.304	234.682	223.925	218.783	222.419	239.227	235.366	249.565	251.979
34.5899	274.682	281.425	284.697	283.753	387.734	391.602	396.251	418.461	364.227	359.838	367.044	356.437	339.27	332.865	330.72	344.639	303.493	302.902	310.509	310.728	245.026	234.344	252.271	266.595	34.5976	438.73	495.126	466.697	489.246	502.42	495.675	536.426	531.907	460.091	482.615	466.164	480.313	503.958	503.22	522.695	507.959	234.721	223.694	218.44	221.67	238.763	234.983	249.214	251.021
34.6293	274.366	281.068	284.381	283.722	387.312	392.104	395.939	417.549	364.085	359.538	366.785	356.068	339.131	331.934	330.188	344.566	303.163	302.705	310.308	310.071	244.651	234.28	251.733	266.139	34.637	438.742	493.825	466.095	488.92	501.631	495.451	534.738	531.637	459.33	481.823	465.119	479.829	503.38	502.823	522.474	507.389	234.263	223.482	218.291	221.602	238.36	234.619	249.073	251.17
34.6688	274.211	280.755	283.954	283.553	386.482	391.445	395.32	417.311	363.685	358.805	366.428	355.958	338.74	331.659	329.758	344.195	303.049	302.192	309.985	309.863	244.394	233.982	251.855	265.609	34.6765	437.706	494.132	466.086	488.837	502.689	494.871	535.534	531.369	458.939	481.46	465.213	478.984	502.644	501.965	521.567	507.346	233.552	223.314	217.878	221.407	238.339	234.186	248.891	250.948
34.7082	273.136	281.02	283.843	283.6	386.603	390.438	395.352	417.288	363.582	359.22	365.807	355.351	337.907	330.953	329.037	343.766	302.696	301.879	309.471	309.571	243.946	233.501	251.015	264.581	34.7159	438.256	492.779	465.541	489.152	501.362	494.188	534.426	530.598	458.247	481.149	463.961	478.247	501.69	501.98	520.675	506.364	233.623	223.048	217.708	221.325	238.089	233.967	248.356	250.152
34.7476	273.479	280.545	283.426	283.16	385.692	389.664	394.991	417.218	362.648	358.683	365.288	355.657	337.587	330.551	328.678	343.201	302.317	301.392	309.397	309.824	243.654	233.54	250.952	265.093	34.7554	436.326	493.776	465.617	487.846	500.887	493.88	534.833	529.911	457.742	480.661	463.955	477.718	501.671	501.796	520.141	506.533	233.708	222.789	217.49	220.454	237.59	233.568	247.702	249.886
34.7871	272.758	280.198	283.256	283.324	386.499	390.473	394.4	416.974	363.036	358.228	364.978	355.152	337.261	330.173	328.128	343.332	301.458	301.38	308.517	308.723	243.731	232.914	250.552	264.111	34.7948	436.825	492.827	465.397	487.282	499.829	493.306	533.245	529.373	456.86	480.131	462.787	477.313	501.382	500.362	519.635	504.754	233.18	222.652	217.269	220.531	237.282	233.212	247.674	249.452
34.8265	273.101	279.739	282.481	282.513	385.851	390.05	394.002	416.488	362.799	357.268	364.049	354.967	336.579	329.988	327.783	341.882	301.725	300.428	308.403	307.605	243.238	232.597	250.353	264.294	34.8343	436.041	492.46	464.527	487.14	499.864	493.379	533.671	529.302	456.656	479.186	462.624	477.05	499.848	500.3	519.667	504.298	232.678	222.245	216.651	220.392	237.346	232.782	247.046	249.094
34.8659	271.908	280.013	282.982	282.274	385.207	389.581	393.552	415.493	362.368	357.376	364.442	354.002	336.179	329.89	327.54	342.218	301.212	300.277	307.977	307.535	242.914	231.831	250.17	263.886	34.8738	435.93	491.543	464.001	486.308	498.663	492.513	532.451	529.177	456.195	478.321	461.587	475.824	500.044	499.932	519.205	503.387	232.253	222.059	216.613	220.379	236.622	232.625	247.152	249.215
34.9054	272.546	279.468	282.508	281.859	384.727	388.607	393.215	415.643	361.44	356.465	363.55	353.88	335.664	329.277	326.848	341.288	300.023	300.023	307.103	307.765	242.244	231.887	249.888	263.266	34.9132	434.55	491.677	463.604	486.653	498.023	491.776	532.587	528.567	455.87	478.331	461.132	475.913	499.805	499.005	518.437	502.907	232.205	221.84	216.544	219.684	236.175	232.181	246.746	248.265
34.9448	271.89	279.865	282.562	281.919	385.346	389.268	392.81	414.919	361.663	356.446	364.019	352.817	335.419	328.828	326.656	340.778	300.035	299.693	306.715	307.061	241.732	231.597	249.325	262.581	34.9527	435.369	490.517	462.492	486.272	497.582	491.569	531.161	527.623	455.697	477.141	460.956	475.399	498.951	498.28	517.752	502.552	232.032	221.376	216.314	219.845	236.277	231.815	246.368	248.457
34.9842	272.018	279.131	281.943	281.139	384.62	388.702	392.476	414.913	360.882	356.127	362.872	353.151	334.666	328.143	326.103	340.468	300.025	299.448	306.557	306.935	241.358	231.379	249.234	262.61	34.9921	434.904	490.682	462.508	485.515	497.857	491.089	531.841	527.512	454.884	477.495	460.413	474.785	497.513	497.791	516.862	502.442	232.037	221.25	216.445	219.881	236.308	231.402	246.131	247.844
35.0237	271.254	279.213	281.772	281.289	384.351	388.61	392.181	414.279	360.716	356.11	362.323	352.864	334.446	327.618	325.53	339.559	299.312	299.443	306.341	306.861	241.205	231.011	248.549	262.323	35.0316	434.616	489.715	461.356	485.161	496.729	490.154	530.784	526.571	453.848	476.731	460.258	474.429	497.37	497.044	515.9	501.532	231.297	220.948	216.057	219.365	235.701	231.775	245.589	247.647
35.0631	271.732	278.727	281.076	280.962	383.967	387.767	391.702	414.002	360.272	355.766	362.413	352.145	333.969	326.67	325.157	339.454	299.333	298.405	305.756	306.121	240.538	230.932	248.692	261.636	35.071	433.078	490.066	461.588	484.765	496.805	490.069	531.127	526.643	453.689	475.922	459.617	474.398	496.9	497.015	514.901	501.634	231.517	220.8	215.825	218.954	234.645	230.969	245.341	247.573
35.1025	270.86	278.509	280.791	281.092	383.246	387.526	391.562	413.686	360.029	355.324	362.306	351.844	332.822	326.481	324.261	339.069	299.386	298.098	305.543	305.249	240.552	230.217	248.385	261.341	35.1105	433.768	489.179	461.284	484.571	495.824	489.454	529.906	525.556	453.867	475.657	459.148	472.852	496.095	496.893	514.948	500.019	231.063	221.03	215.163	219.068	235.179	231.124	245.067	246.864
35.142	271.329	278.04	280.837	280.516	383.131	386.787	391.055	412.691	359.647	355.226	361.502	352.111	333.01	326.544	324.072	338.519	298.999	297.66	305.367	305.499	239.854	230.018	247.756	261.069	35.1499	432.71	489.255	461.308	483.923	495.424	488.635	529.217	525.84	452.781	475.367	457.923	473.512	495.146	495.554	514.592	500.447	230.926	220.265	215.41	218.477	234.913	230.869	244.622	246.975
35.1814	269.966	277.902	280.616	280.507	382.69	386.839	391.846	412.906	360.109	355.066	361.215	350.928	332.309	326.307	323.763	338.421	298.09	297.658	305.184	304.782	239.414	229.632	247.167	260.748	35.1894	432.88	488.109	460.389	483.382	494.753	488.293	528.284	525.358	452.622	475.015	456.905	472.665	494.953	495.479	513.963	498.701	230.368	220.444	214.569	218.51	234.468	230.413	244.43	246.347
35.2208	270.556	277.264	280.004	280.026	382.928	386.68	391.452	412.453	359.408	354.187	360.985	350.796	332.154	325.525	323.395	337.369	297.796	297.697	304.579	304.593	239.249	229.466	247.036	260.211	35.2288	431.587	488.421	460.342	482.679	495.404	487.843	529.574	525.155	451.862	474.449	456.991	472.13	493.724	494.513	514.153	498.837	230.262	219.928	214.424	217.932	233.398	229.58	243.671	245.861
35.2603	269.72	277.766	280.615	279.739	382.533	386.235	390.242	411.742	358.886	354.168	360.675	350.213	331.82	324.588	322.637	337.441	298.03	297.13	303.799	304.113	238.695	228.902	246.409	259.95	35.2683	432.024	486.977	459.412	482.28	494.719	487.024	528.446	524.064	451.769	473.122	456.401	471.67	494.194	493.698	512.736	498.612	230.348	219.766	214.353	217.939	233.017	229.665	243.44	245.261
35.2997	270.497	276.903	280.018	279.363	382.347	385.812	389.903	411.48	358.067	353.511	359.825	350.189	331.734	324.382	322.133	336.837	297.098	297.007	303.401	303.999	238.687	229.28	246.238	259.37	35.3077	430.524	487.293	458.978	481.957	494.234	487.031	528.199	523.516	450.853	472.637	455.608	470.928	493.571	492.968	511.4	497.911	229.876	219.502	213.704	217.293	232.51	228.628	243.044	244.943
35.3391	269.145	277.085	279.687	279.227	382.086	385.98	389.634	411.344	358.296	353.329	359.737	349.953	330.771	323.722	321.689	336.322	296.769	296.659	303.029	303.324	238.527	228.498	245.349	258.874	35.3472	430.961	485.959	457.719	481.96	493.256	486.797	526.726	522.805	450.111	472.071	455.223	470.161	493.364	491.704	511.902	496.171	229.27	219.001	213.665	217.164	232.385	228.878	242.769	244.872
35.3785	269.153	276.364	279.406	278.801	381.458	385.514	389.248	411.05	357.815	352.443	359.23	349.587	330.283	323.829	322.285	334.929	296.201	295.859	302.572	303.506	238.018	228.061	245.433	258.947	35.3866	429.466	486.296	458.131	481.543	493.392	486.261	528.001	522.245	450.609	472.563	455.435	469.739	492.647	492	511.416	496.155	229.394	219.179	213.711	216.573	232.364	228.209	242.503	244.314
35.418	268.705	276.653	279.066	279.148	381.295	385.279	389.051	410.558	356.893	352.51	359.559	349.28	330.042	323.292	320.854	335.155	295.673	295.452	302.248	302.723	237.853	227.713	244.968	258.532	35.4261	429.801	485.168	457.552	480.997	492.221	485.738	526.182	521.867	449.717	471.907	454.777	469.219	491.781	491.907	511.301	495.295	229.02	218.631	213.125	216.608	231.899	228.056	241.882	244.094
35.4574	269.511	276.355	278.67	278.191	380.568	384.466	388.785	410.289	357.037	352.118	358.819	349.087	329.69	322.779	320.949	334.751	296.043	295.528	302.584	302.742	237.093	227.586	244.736	257.766	35.4655	429.372	485.125	457.254	480.436	492.589	486.044	526.613	520.694	449.165	470.894	453.993	468.605	492.185	491.014	510.078	494.935	228.583	218.269	212.771	216.501	231.839	227.877	241.757	244.171
35.4968	268.04	275.908	279.027	278.399	380.472	384.367	388.747	409.444	356.29	352.413	358.777	348.192	328.829	322.697	320.076	334.559	295.304	294.89	301.592	302.014	236.646	227.175	244.101	257.193	35.505	429.821	484.715	456.516	479.726	491.474	485.416	525.081	520.017	448.364	470.638	453.431	467.555	491.331	490.835	509.395	494.917	228	217.908	212.703	215.74	231.482	227.641	241.646	243.635
35.5363	268.393	275.302	278.652	278.068	379.96	384.412	388.299	408.871	356.075	351.944	358.018	347.748	328.552	321.663	320.25	333.676	295.56	294.456	301.621	302.923	236.727	227.161	244.004	257.045	35.5445	428.608	485.03	456.496	479.635	492.209	484.211	524.534	520.719	448.338	469.943	453.651	468.051	489.556	489.249	508.69	493.733	228.111	217.64	212.877	215.723	231.116	227.26	241.113	243.436
35.5757	267.624	275.395	278.6	277.668	379.955	384.125	388.006	409.182	355.958	351.022	357.745	348.004	328.025	321.792	319.413	333.237	295.129	293.983	300.927	301.368	236.678	226.563	243.566	256.924	35.5839	428.877	484.141	456.287	478.863	491.299	484.373	523.373	519.745	447.136	469.254	452.946	467.477	489.733	488.981	508.144	493.473	227.975	217.742	212.42	215.859	231.113	227.359	241.255	242.471
35.6151	268.438	274.894	278.171	277.569	379.79	383.577	387.145	409.057	355.395	350.87	357.65	347.045	328.085	321.091	319.616	332.487	294.207	293.674	300.464	301.082	235.981	226.295	243.41	256.943	35.6234	427.771	483.657	455.839	477.892	491.142	482.935	524.065	519.711	446.585	469.468	451.993	466.963	488.648	488.97	507.444	492.748	227.445	217.272	212.094	215.357	230.708	227.066	240.699	242.425
35.6546	267.338	275.267	277.7	277.229	379.341	383.195	387.371	408.499	355.708	350.541	357.492	346.536	327.768	320.513	318.631	331.934	294.513	293.686	300.389	300.606	235.656	225.73	242.772	256.006	35.6628	427.721	483.061	455.123	477.462	489.786	482.853	522.582	518.84	446.514	468.086	450.935	466.055	488.298	488.539	507.468	492.194	227.381	216.682	211.968	215.17	229.914	226.111	240.314	242.393
35.694	267.934	274.645	277.574	276.678	378.838	382.39	386.487	408.132	354.989	349.943	356.7	346.509	327.253	320.065	318.3	331.678	293.811	292.794	300.09	300.409	234.772	225.76	242.623	256.049	35.7023	427.21	483.073	455.169	477.013	489.589	483.131	523.969	518.477	445.832	468.329	450.871	465.638	488.091	487.251	507.212	491.93	226.977	216.404	211.386	214.421	229.571	226.045	239.895	241.904
35.7334	265.972	274.787	277.421	277.441	378.116	382.145	386.857	408.285	354.662	349.673	356.383	346.506	326.495	320.151	317.783	331.339	293.256	292.427	299.648	299.985	235.068	225.228	242.009	255.125	35.7417	427.721	482.317	454.456	477.418	488.617	482.254	521.896	517.559	445.262	467.264	450.42	465.318	486.6	487.332	505.639	490.799	226.935	216.731	211.425	214.638	229.618	225.976	239.4	241.156
35.7729	266.568	274.328	277.073	276.323	378.131	382.175	386.158	407.258	354.049	349.174	355.689	345.935	325.93	319.439	317.555	331.282	293.035	292.243	299.404	299.716	234.195	224.642	241.888	254.906	35.7812	426.464	482.703	454.682	476.643	489.409	481.998	522.053	517.389	445.298	467.365	450.785	464.569	486.333	486.42	505.345	489.896	226.551	216.433	211.461	214.22	229.216	225.519	238.935	241.109
35.8123	266.038	274.374	276.39	276.191	378.011	382.403	385.437	407.215	354.257	349.458	355.815	345.511	325.099	318.77	316.693	330.998	292.631	292.093	298.915	298.807	234.066	224.637	241.411	254.263	35.8206	426.712	481.575	453.928	476.417	487.559	481.597	520.517	516.82	444.78	466.315	449.814	463.501	486.039	486.394	504.177	489.528	226.01	215.964	211.226	214.298	228.884	225.046	238.647	240.881
35.8517	266.52	273.925	276.057	275.941	377.503	381.534	385.044	406.679	353.662	348.487	355.043	345.294	324.924	318.524	316.507	329.965	292.342	291.796	298.943	298.657	233.815	224.567	241.837	254.026	35.8601	424.432	481.508	453.226	476.054	487.578	480.983	520.884	516.328	444.984	466.194	448.915	463.066	485.555	485.772	503.868	489.599	226.107	215.724	210.7	213.877	228.58	224.962	238.315	240.681
35.8912	265.792	273.576	276.054	275.542	377.094	381.662	385.481	406.229	352.746	348.447	354.75	344.742	324.277	318.187	316.057	330.017	292.434	291.456	298.324	298.12	233.273	223.655	240.88	253.585	35.8995	424.817	481.041	452.588	475.486	486.646	480.367	520.011	515.334	443.808	465.374	448.191	462.888	484.848	484.645	503.138	489.088	225.799	215.645	209.82	213.55	227.913	224.917	238.169	239.991
35.9306	266.18	273.568	275.561	275.524	376.889	380.826	384.805	406.062	352.427	347.658	354.279	344.067	323.675	317.306	315.764	329.202	292.012	290.742	298.347	297.982	232.835	223.595	239.959	253.214	35.939	424.704	480.69	453.816	474.529	486.7	480.181	519.859	515.393	443.929	465.783	448.092	461.845	484.101	483.371	502.626	488.027	225.674	215.16	209.875	213.417	228.067	224.186	237.698	239.84
35.97	265.075	273.486	275.776	275.374	376.3	380.53	384.497	405.639	352.722	347.774	354.248	344.082	323.495	317.412	315.118	328.617	291.471	290.411	297.837	297.451	232.825	223.168	239.93	252.669	35.9784	424.708	479.751	452.475	474.485	485.87	479.724	518.958	514.578	442.75	464.114	447.573	461.409	483.536	482.846	501.96	487.486	225.157	214.929	209.753	213.387	227.922	223.825	237.655	239.345
36.0095	265.622	272.991	275.544	274.994	376.47	380.449	383.797	405	352.09	346.948	353.542	343.575	322.785	316.506	314.889	327.895	290.928	290.188	297.312	297.362	232.359	222.554	239.985	252.774	36.0179	423.183	479.244	452.206	474.229	486.22	478.83	519.061	514.641	442.187	464.369	446.715	461.285	482.56	482.979	501.471	487.402	224.987	214.655	209.788	212.837	227.246	223.514	237.04	239.099
36.0489	264.816	272.641	275.483	275.281	375.987	380.162	383.067	405.785	351.48	346.504	353.083	343.49	322.427	315.735	314.445	327.632	290.528	289.893	297.091	297.115	231.992	222.41	239.426	252.527	36.0573	424.01	478.502	451.53	473.805	485.03	478.915	518.471	513.718	441.751	463.36	446.531	461.203	481.958	481.915	500.865	486.402	224.779	214.718	209.124	212.057	227.063	222.98	237.217	238.725
36.0883	265.315	272.177	275.149	274.657	375.922	380.103	382.886	404.9	351.22	346.328	353.221	343.017	322.391	315.457	314.063	327.888	290.499	289.868	296.942	296.652	231.907	222.382	239.03	252.025	36.0968	422.848	478.79	450.884	473.36	485.113	478.578	518.242	513.216	441.382	463.67	445.67	460.413	481.788	482.077	500.171	486.05	224.127	214.265	208.567	212.034	226.598	222.738	236.716	238.309
36.1278	264.031	272.575	274.821	274.359	375.062	379.938	383.195	404.59	351.485	346.244	353.244	342.858	322.002	315.506	313.712	327.503	290.301	289.45	296.592	296.422	231.573	222.05	238.614	251.452	36.1362	423.318	477.836	450.467	473.273	484.112	477.578	516.863	512.734	440.524	462.853	445.064	459.969	481.378	481.511	499.954	485.772	224.01	214.062	208.87	211.733	226.389	222.922	236.402	237.708
36.1672	264.367	272.064	274.674	274.065	374.715	379.387	383.001	404.27	350.873	345.898	352.284	342.881	321.715	315.257	312.861	326.887	289.958	288.843	296.014	296.026	230.796	221.718	238.195	251.444	36.1757	421.862	477.718	450.407	472.349	484.544	477.735	517.711	512.668	440.837	462.669	445.194	459.456	480.906	480.839	499.429	485.206	223.662	213.982	208.589	211.47	225.902	222.509	235.874	237.525
36.2066	263.78	271.851	274.581	273.629	374.479	378.952	382.226	404.423	350.654	345.471	351.753	342.2	321.112	314.671	312.163	326.416	289.615	288.529	295.401	295.659	230.501	221.163	237.884	251.055	36.2151	422.127	476.727	449.708	472.202	483.749	477.198	516.239	512.066	440.156	461.464	445.182	458.398	480.666	480.318	499.035	483.817	223.322	213.598	208.343	211.947	225.645	222.22	235.263	237.069
36.2461	264.065	271.561	274.395	273.404	374.255	378.404	381.696	404.222	350.409	345.259	351.542	342.143	320.532	313.992	311.815	326.393	289.335	288.047	295.125	295.247	230.672	220.891	237.494	250.276	36.2546	421.314	476.91	450.433	471.453	483.138	476.375	516.006	511.883	439.758	461.277	444.951	457.947	479.94	479.706	498.19	483.318	223.489	213.391	208.12	211.715	225.486	221.712	235.038	236.822
36.2855	262.971	271.415	274.329	273.725	374.315	378.164	381.712	403.269	349.844	344.978	351.423	342.179	320.169	313.664	311.469	325.847	288.762	287.693	294.826	294.818	230.366	220.454	237.291	250.139	36.2941	421.707	476.378	449.648	471.138	482.687	476.114	515.52	510.98	439.131	460.81	444.276	457.848	479.356	479.685	498.066	483.311	222.998	212.973	208.009	211.201	225.353	221.457	234.856	236.048
36.3249	263.262	270.889	273.904	273.512	373.884	377.924	381.266	402.56	349.399	344.55	350.903	341.372	319.72	313.396	311.248	325.194	287.937	287.317	294.651	294.808	230.032	220.073	237.051	249.985	36.3335	420.153	475.626	448.597	471.622	482.627	475.534	515.111	510.772	438.867	459.591	443.626	457.082	479.058	479.13	497.281	482.41	222.705	212.753	207.651	210.8	224.67	221.104	234.423	235.777
36.3644	263.308	270.542	273.551	273.122	373.45	377.465	380.881	401.964	349.27	344.377	350.59	340.874	319.451	312.866	310.554	325.094	287.753	287.13	294.501	294.911	229.83	219.951	236.535	249.607	36.373	420.121	474.864	448.258	470.678	481.897	475.226	513.846	510.268	437.875	458.928	442.643	456.88	478.291	478.278	496.414	481.892	222.563	212.724	207.512	210.602	224.32	220.641	234.425	235.863
36.4038	263.239	270.557	273.366	272.403	373.395	376.982	380.6	401.613	348.808	343.873	350.877	340.723	318.866	312.245	309.935	324.811	287.739	287.209	294.154	294.478	229.378	219.602	236.106	249.109	36.4124	419.377	475.078	447.913	469.758	481.62	474.428	514.022	509.346	437.116	458.936	442.25	456.491	477.544	477.76	495.698	481.902	222.345	212.15	207.301	210.488	224.159	220.643	234.297	235.54
36.4432	262.988	270.574	273.437	272.177	372.688	376.767	379.904	401.526	348.311	343.592	350.332	340.174	318.369	312.03	309.594	324.28	287.422	286.752	293.657	293.802	228.767	219.134	235.716	248.533	36.4519	419.663	474.431	447.373	469.261	480.441	473.909	513.538	508.85	436.915	458.634	441.839	455.28	477.404	477.43	495.135	481.392	221.874	211.586	206.737	210.103	224.025	220.209	233.977	235.023
36.4826	262.832	269.92	273.203	271.986	371.83	376.592	379.712	401.479	347.73	343.208	349.598	339.901	318.054	311.746	309.153	323.727	287.209	285.961	293.196	293.577	228.34	218.743	235.389	248.196	36.4913	418.911	474.235	447.471	469.155	480.782	472.83	512.802	508.534	436.984	458.238	441.123	455.049	476.77	476.801	494.522	480.882	221.634	211.592	206.417	209.941	223.545	219.809	233.643	234.636
36.5221	263.248	269.071	272.683	271.423	371.8	376.294	379.726	401.041	347.121	342.579	349.347	339.524	317.572	311.213	308.827	323.162	286.799	285.551	292.906	293.084	228.216	218.818	235.31	247.944	36.5308	419.273	473.517	446.673	468.741	480.084	472.698	511.785	508.049	436.09	458.044	440.455	454.384	475.898	476.175	494.181	480.218	221.414	211.468	206.467	209.672	222.918	219.532	233.324	234.169
36.5615	262.396	269.199	272.482	271.636	371.942	376.01	379.209	400.394	347.507	342.713	349.17	339.246	317.307	311.139	308.526	322.541	286.43	285.475	292.514	292.538	227.949	218.729	235.129	247.627	36.5702	418.677	473.593	446.179	468.59	479.598	472.469	511.918	507.543	435.255	457.817	440.26	453.737	475.546	475.673	493.764	479.459	221.215	210.972	206.451	209.063	222.744	219.237	233.203	233.947
36.6009	262.656	268.845	271.799	271.477	371.374	375.552	378.746	400.295	347.28	342.208	349.122	339.258	316.838	310.498	308.149	322	286.223	284.926	292.445	292.538	227.478	218.072	234.786	247.356	36.6097	418.686	473.406	446.31	468.193	479.39	471.985	511.513	507.34	435.04	457.395	440.008	453.82	475.097	475.35	492.972	478.583	220.999	210.566	205.977	208.858	222.64	218.995	232.825	233.9
36.6404	261.804	269.044	271.624	271.289	370.574	375.328	378.592	399.83	346.487	341.713	348.722	338.412	316.282	309.708	307.303	321.502	285.654	284.492	292.328	292.266	227.573	217.58	234.354	246.809	36.6491	417.658	472.753	446.319	467.672	479.2	471.564	510.616	506.787	434.786	456.87	439.283	453.1	474.773	474.654	492.536	478.136	220.891	210.351	205.565	209.089	222.379	218.703	232.086	233.551
36.6798	262.24	268.973	271.649	270.921	370.301	375.145	378.304	399.109	345.887	341.688	347.879	338.403	315.973	309.302	306.912	321.078	285.593	284.136	291.875	291.867	227.445	217.261	233.883	246.437	36.6886	417.602	472.051	445.432	467.257	478.321	470.874	510.072	506.034	434.725	456.309	438.63	452.602	474.479	474.387	492.535	478.047	220.487	210.031	205.35	209.138	222.172	218.218	231.596	233.233
36.7192	261.322	267.963	271.426	270.815	370.897	375.142	378.052	399.445	346.176	341.158	347.559	337.797	315.718	308.852	306.518	320.576	285.498	283.558	291.502	291.048	226.878	217	233.114	245.936	36.728	417.197	471.91	444.799	466.688	477.751	470.836	510.221	505.873	434.232	455.82	438.294	452.337	473.713	474.343	491.848	477.504	220.156	209.99	204.982	208.957	221.626	217.849	231.311	232.949
36.7587	261.865	267.564	270.847	270.234	370.983	374.465	377.647	398.944	345.71	340.397	347.059	337.092	315.439	309.007	306.283	320.293	284.692	284.083	291.18	290.98	225.897	216.7	233.457	245.799	36.7675	416.849	471.335	444.192	466.508	477.36	470.47	509.868	504.995	433.35	455.133	438.25	451.845	473.097	473.385	490.981	477.083	220.346	210.045	204.808	208.657	221.197	217.665	231.09	232.374
36.7981	260.941	268.017	270.796	269.908	370.03	374.232	377.35	398.773	345.285	340.347	347.013	337.124	315.159	308.26	306.045	319.863	284.347	283.901	290.706	291.255	225.748	216.493	233.469	245.272	36.8069	416.596	470.475	443.48	466.303	476.703	469.588	508.826	504.081	433.118	454.756	437.702	451.501	472.801	472.611	490.632	476.479	220.018	209.705	204.661	208.356	221.062	217.75	230.733	232.138
36.8375	261.179	267.597	270.216	269.472	369.832	373.527	376.672	398.859	344.895	339.992	346.681	337.407	314.352	307.352	305.208	319.127	284.288	283.312	289.872	290.494	225.574	216.116	232.362	244.907	36.8464	415.947	470.317	443.69	465.95	476.493	469.226	508.95	504.299	433.004	455.082	436.776	451.179	472.561	472.396	489.732	475.719	219.553	209.472	204.398	208.042	220.769	217.83	230.438	231.983
36.877	260.002	267.567	270.387	269.854	369.221	373.456	376.553	398.334	344.847	339.884	346.097	336.813	313.584	307.4	304.71	319.026	284.021	282.968	289.954	290.354	225.229	215.771	232.214	244.638	36.8858	416.547	470.129	443.285	465.842	475.459	469.142	508.394	503.671	432.058	454.633	436.395	450.899	471.751	471.917	488.901	475.53	219.44	209.205	204.297	208.011	220.809	217.193	229.738	231.53
36.9164	260.511	267.163	269.725	269.498	368.978	373.168	376.227	397.676	344.385	339.502	345.158	336.33	313.731	306.842	304.532	318.434	284.094	282.906	289.538	289.881	224.648	215.524	231.739	244.659	36.9253	415.513	469.671	443.273	464.706	475.335	468.579	507.895	502.644	431.453	453.457	435.832	450.34	470.983	471.025	488.697	475.195	219.198	208.778	204.089	207.788	220.367	216.751	229.573	230.888
36.9558	259.797	267.1	270.358	269.52	368.194	373.301	376.58	397.161	344.265	339.173	345.871	335.986	313.45	306.387	303.842	317.831	283.68	282.295	288.712	288.823	224.431	214.864	231.537	243.669	36.9648	415.362	468.382	442.979	464.735	474.677	468.184	507.304	502.391	430.769	452.909	435.335	449.901	470.56	470.776	488.034	474.529	218.688	208.69	203.951	207.399	219.776	216.562	229.597	231.237
36.9953	260.113	266.842	269.987	269.09	368.179	372.82	375.829	396.447	343.61	338.507	345.184	335.506	312.95	305.669	303.575	317.534	283.125	281.701	288.83	289.07	224.205	214.739	231.003	243.41	37.0042	415.237	468.309	442.342	464.494	474.752	467.788	507.063	502.155	430.741	452.936	434.94	449.498	469.893	469.977	486.946	473.926	218.667	208.627	203.488	206.694	219.606	216.4	229.273	230.942
37.0347	259.217	266.645	269.38	268.745	368.176	372.739	375.854	395.842	343.793	338.342	344.869	335.224	312.36	305.515	303.034	317.154	282.797	281.466	288.213	288.547	224.013	214.223	230.702	243.296	37.0437	415.228	467.735	442.121	464.234	473.686	467.367	506.042	501.345	430.421	452.555	434.506	448.782	469.487	469.34	486.514	473.083	218.382	208.485	203.512	206.612	219.394	215.967	228.922	230.622
37.0741	259.899	266.265	269.191	268.329	368.077	372.095	375.398	395.951	342.703	337.982	344.356	334.716	311.944	304.965	303.376	315.911	281.987	281.173	288.371	288.74	223.772	214.334	230.575	242.968	37.0831	413.802	467.966	440.976	463.027	473.858	467.017	505.58	501.118	429.984	452.088	434.333	448.04	469.021	468.787	486.306	472.545	218.497	208.233	203.235	206.658	219.167	215.792	228.242	230.22
37.1136	259.308	265.954	269.358	268.398	367.808	372.379	375.472	396.131	342.769	338.003	344.639	335.019	311.473	304.693	302.895	316.932	281.761	280.549	287.716	288.282	223.168	214.781	230.186	242.874	37.1226	414.18	467.053	440.737	462.794	472.441	466.997	504.932	500.668	429.445	450.939	434.071	447.541	468.863	468.299	485.734	471.974	217.717	208.277	203.182	206.298	218.913	215.368	228.032	229.881
37.153	259.487	265.424	268.8	267.699	367.488	372.127	374.663	395.254	342.282	337.355	344.084	334.267	311.279	304.172	302.449	315.904	282.029	280.269	287.501	287.804	223.112	213.868	229.93	242.133	37.162	413.16	466.973	440.904	462.239	473.147	466.385	505.376	499.937	429.144	450.579	433.778	447.198	467.891	468.126	485.176	470.653	217.58	207.941	202.95	205.914	218.27	215.145	227.552	229.204
37.1924	258.067	265.429	268.596	268.38	367.252	371.65	374.151	395.124	342.092	337.637	343.121	333.905	310.941	304.348	301.233	315.122	281.582	279.666	286.812	286.933	222.946	213.583	229.556	241.432	37.2015	413.008	466.428	440.281	462.15	471.747	465.483	504.346	499.455	428.231	450.241	433.427	446.286	467.175	467.608	484.674	470.389	217.634	207.526	202.507	205.776	218.005	214.679	227.476	229.13
37.2319	258.781	264.968	268.052	267.84	367.014	370.68	373.705	394.434	341.425	336.658	343.136	333.843	310.218	303.454	301.201	315.083	281.431	279.84	286.776	287.023	222.183	213.166	228.877	241.434	37.2409	412.71	466.206	439.665	461.839	472.462	465.413	505.021	499.36	428.001	449.927	433.057	446.442	466.63	466.573	484.331	470.624	217.089	207.063	201.662	205.606	217.623	214.233	227.321	228.58
37.2713	257.445	265.34	267.991	267.94	366.433	370.951	373.725	394.898	341.428	337.269	343.449	333.706	310.235	302.727	300.503	314.279	281.397	279.148	286.052	286.859	222.256	212.41	228.747	240.967	37.2804	413.011	465.635	439.24	460.987	471.646	464.388	503.811	498.308	428.144	449.555	432.203	446.017	466.391	465.932	484.025	470.397	216.538	206.965	201.925	205.374	217.342	213.955	226.665	228.928
37.3107	257.65	264.528	267.979	267.447	365.899	370.395	373.598	393.918	341.041	336.116	342.664	333.767	309.433	302.324	300.247	313.771	280.501	278.733	286.441	286.722	221.543	212.732	228.502	240.87	37.3198	411.739	465.43	439.093	460.575	471.335	464.109	503.376	498.178	427.14	449.044	431.915	445.966	466.263	465.677	483.349	469.729	216.477	206.428	201.625	205.103	216.557	213.438	226.48	228.187
37.3502	257.397	264.791	267.821	267.074	365.604	370.136	372.89	393.745	340.515	336.511	342.49	332.755	309.006	302.287	299.468	313.735	280.056	279.105	285.561	285.553	221.62	212.352	228.452	240.759	37.3593	411.643	464.524	438.192	459.752	470.477	464.167	502.685	497.57	426.199	448.141	431.092	445.23	465.602	464.955	482.421	468.131	216.806	206.479	201.389	205.009	216.765	213.575	226.219	228.105
37.3896	257.471	264.553	267.676	266.496	365.671	369.384	372.341	393.684	340.127	335.518	341.459	332.743	308.353	301.393	299.997	313.448	279.691	278.948	285.605	286.281	220.814	211.835	227.831	240.347	37.3987	410.697	464.856	438.722	459.563	470.835	463.322	502.743	497.583	425.853	448.166	430.389	444.962	464.935	464.637	482.415	468.66	216.66	206.495	200.818	204.633	216.583	213.045	225.908	227.738
37.429	256.722	264.265	267.21	266.817	365.144	369.502	372.79	392.706	340.375	335.694	341.805	331.672	308.378	301.103	299.424	313.203	279.697	278.426	284.943	285.833	220.606	211.443	227.588	239.554	37.4382	410.822	464.272	438.164	458.94	469.868	462.893	501.542	497.052	425.164	447.7	430.402	444.18	464.705	463.986	481.677	467.603	216.149	206.185	200.841	204.304	215.906	212.659	225.536	227.165
37.4685	257.061	263.946	266.593	266.5	364.961	369.058	372.025	392.631	339.986	335.074	341.202	331.813	307.415	300.786	299.255	312.138	279.71	277.721	285.427	285.226	220.511	211.339	227.203	239.838	37.4776	409.779	463.691	437.557	458.527	469.661	462.74	502.411	496.844	425.231	447.351	430.024	443.704	464.539	463.746	480.894	467.434	216.409	205.715	201.073	204.55	215.982	212.68	225.334	226.915
37.5079	256.311	263.87	266.311	266.546	364.284	369.349	372.081	392.046	339.703	335.027	341.761	331.459	307.008	300.609	297.84	312.52	279.417	277.649	284.981	284.788	220.348	211.066	226.742	238.943	37.5171	410.113	463.296	437.151	458.476	468.757	462.595	501.454	496.688	424.451	446.537	429.692	443.024	464.424	463.255	481.089	466.89	215.655	205.252	200.925	203.731	215.53	212.586	225.526	226.981
37.5473	256.699	263.636	266.074	265.923	364.333	369.194	371.505	392.117	339.005	334.395	340.943	330.911	306.999	299.91	298.399	311.5	278.343	277.837	284.42	285.144	219.4	210.617	226.908	239.067	37.5565	409.363	463.557	436.952	458.188	468.98	461.951	501.335	496.092	424.38	446.702	429.823	443.008	462.667	463.036	480.583	466.738	215.862	205.204	200.384	203.636	215.174	212.009	224.626	226.292
37.5868	255.669	263.305	266.019	266.09	364.073	368.186	372.191	391.909	338.908	334.151	340.427	330.359	305.991	299.64	297.116	311.183	277.944	277.183	284.114	284.519	219.216	210.533	226.168	238.686	37.596	409.797	462.326	436.379	457.908	468.107	461.423	500.35	495.241	423.792	446.033	429.01	442.542	462.373	462.165	479.466	465.727	215.013	205.315	199.936	203.733	215.1	211.848	224.439	226.29
37.6262	256.28	262.905	266.026	265.084	363.548	367.78	371.264	391.787	338.77	333.662	340.45	330.876	306.264	299.128	297.827	310.634	278.193	276.757	283.515	284.134	218.893	210.055	225.709	238.57	37.6355	408.813	462.169	436.466	457.876	468.075	460.827	500.203	494.304	423.23	445.306	428.741	441.729	461.564	461.814	479.357	465.515	215.532	204.796	200.157	202.924	214.766	211.705	224.004	226.084
37.6656	255.31	262.757	265.709	265.386	363.216	367.58	371.34	391.374	338.123	333.55	340.599	330.229	305.507	298.65	296.694	309.927	277.375	276.022	283.485	283.601	218.512	209.411	225.31	238.009	37.6749	409.034	461.384	435.459	457.04	467.242	460.398	499.081	494.244	422.542	444.094	427.612	441.565	461.276	461.013	478.97	464.285	214.378	204.67	199.837	202.891	214.378	211.384	223.883	225.539
37.705	255.79	262.24	265.348	264.801	362.845	367.013	370.729	391.128	337.697	333.357	340.093	329.778	305.028	298.497	296.114	310.324	277.563	276.01	282.964	283.683	218.304	209.478	225.272	237.75	37.7144	407.867	460.809	435.789	457.08	467.119	459.821	499.448	493.536	422.529	444.348	428.141	440.832	460.623	461.029	478.42	464.529	214.136	204.433	199.598	202.836	214.067	211.045	223.43	225.238
37.7445	255.063	262.772	265.302	265.096	362.61	367.299	370.772	390.818	337.956	333.005	340.074	329.274	304.899	298.236	295.813	309.96	277.193	275.656	282.772	283.278	218.033	208.906	224.633	237.493	37.7538	408.214	460.264	435.077	456.514	466.162	459.287	498.285	492.594	422.322	443.461	427.56	440.496	459.523	461.07	477.152	463.782	214.431	204.139	198.906	202.643	213.513	210.381	223.397	225.17
37.7839	255.387	262.18	264.854	264.404	362.215	367.358	370.241	390.297	337.239	331.952	339.54	329.471	304.365	297.25	295.776	308.978	276.853	275.422	282.069	283.455	217.783	208.457	224.23	236.837	37.7933	406.834	460.533	434.705	455.629	466.246	459.403	498.98	493.302	421.675	443.12	427.525	439.626	458.925	459.359	476.406	464.124	214.329	204.099	198.868	202.487	213.27	210.083	222.955	224.802
37.8233	254.438	261.934	264.473	264.237	362.742	366.433	369.694	390.438	336.95	332.029	338.707	329.08	303.537	296.975	295.224	308.972	276.749	275.154	281.892	282.746	217.527	208.251	223.838	236.528	37.8327	407.66	459.505	434.283	455.222	465.737	458.434	497.713	492.577	420.778	443.095	426.764	439.757	458.98	458.533	476.302	463.085	214.182	203.611	198.805	201.835	213.195	209.945	222.306	224.456
37.8628	254.906	261.602	264.244	263.707	362.241	366.351	369.163	389.801	336.203	331.753	338.801	328.715	303.174	296.218	294.429	307.908	276.332	274.478	281.829	282.122	217.287	208.547	223.878	236.458	37.8722	406.228	459.861	434.311	454.944	465.269	458.261	497.62	492.278	420.661	442.188	425.342	439.25	458.36	458.136	476.55	462.217	213.619	203.369	198.765	201.555	212.591	209.386	221.877	224.176
37.9022	253.945	261.973	264.864	263.919	361.399	366.12	369.34	389.403	336.397	331.218	338.406	328.223	303.069	295.987	294.132	307.583	275.503	274.277	281.288	281.59	216.975	208.445	223.715	236.229	37.9116	406.41	458.958	433.581	454.293	464.296	457.57	496.383	491.732	419.792	441.637	424.964	438.784	458.637	458.051	475.602	461.7	213.301	203.576	198.443	201.603	212.983	209.362	222.257	223.977
37.9416	254.47	261.431	264.166	263.565	360.978	365.878	368.283	389.275	336.058	330.896	337.683	327.934	302.28	295.824	294.555	307.628	275.498	273.875	281.289	281.48	216.524	207.461	223.844	235.372	37.9511	406.036	459.311	433.98	454.119	464.862	458.076	496.382	490.768	419.868	441.984	425.112	438.293	457.7	457.491	475.321	461.836	213.254	203.039	198.052	201.349	212.388	208.946	221.828	223.432
37.9811	253.593	260.858	264.05	263.408	361.128	365.569	368.656	389.41	334.956	330.449	337.965	327.401	301.943	295.817	293.761	307.328	275.172	273.835	280.675	281.416	216.545	207.126	223.159	235.551	37.9905	406.181	458.519	432.887	453.668	463.648	457.011	495.696	490.475	419.64	440.991	424.536	437.922	458.089	457.21	474.229	460.457	213.017	202.517	198.18	200.767	212.393	208.745	221.108	223.232
38.0205	253.829	260.757	263.726	263.005	360.511	365.081	367.755	388.935	335.214	330.24	337.078	327.273	302.041	294.816	293.504	306.18	275.021	273.636	280.415	281.434	215.747	207.051	222.711	235.296	38.03	404.901	457.512	432.349	454.457	463.676	456.107	496.055	490.567	419.616	440.45	424.686	437.718	456.658	456.328	473.893	459.661	212.75	202.763	198.097	200.817	211.596	208.681	220.73	223.11
38.0599	253.263	260.885	263.124	263.214	360.517	365.294	368.06	388.15	335.07	329.577	336.718	327.263	301.705	294.13	292.749	305.865	274.515	273.138	280.289	280.815	215.471	206.802	222.366	234.777	38.0694	405.066	457.244	431.984	453.731	462.69	455.718	494.498	489.599	419.247	439.859	423.506	436.448	456.588	455.824	473.859	459.732	212.41	202.362	197.805	200.565	211.729	208.204	220.785	222.688
38.0994	253.692	260.248	262.361	262.958	359.935	364.905	367.725	388.204	334.653	329.134	336.3	326.883	300.933	294.17	292.434	305.982	274.296	272.475	279.541	280.409	214.947	206.435	222.543	234.705	38.1089	404.273	457.657	432.017	452.318	463.21	456.057	494.97	489.852	418.349	439.724	423.527	436.459	455.329	454.816	472.245	459.436	212.183	201.935	197.407	200.452	211.376	207.861	220.434	222.334
38.1388	252.669	260.398	263.39	262.51	359.467	364.123	367.918	388.521	334.603	329.041	336.638	325.954	300.674	293.463	291.649	305.186	273.839	271.942	279.4	279.978	214.97	205.767	221.918	234.047	38.1483	404.165	456.741	431.469	452.278	462.03	454.746	493.341	488.881	418.201	438.821	423.683	436.216	455.473	454.672	471.738	459.099	212.069	202.061	197.076	200.479	211.265	207.756	220.627	221.581
38.1782	253.14	259.763	262.732	262.331	359.234	364.329	366.793	387.643	333.881	328.581	336.21	326.128	300.148	293.252	291.458	304.499	274.145	272.313	278.884	279.841	214.862	205.81	221.506	233.958	38.1878	403.391	456.998	431.161	451.817	462.89	455.417	494.564	488.894	417.146	438.847	423.041	435.885	454.471	455.079	471.658	458.265	211.927	201.937	197.12	200.316	210.792	207.573	220.125	221.534
38.2177	252.648	259.67	262.514	262.016	359.599	364.172	367.1	387.121	333.99	328.3	336.202	325.876	300.157	293.111	291.104	304.284	273.629	272.283	278.559	279.289	214.527	205.151	221.161	233.348	38.2272	404.018	456.314	430.686	451.735	460.732	454.823	493.104	488.28	416.915	438.174	422.139	435.151	455.152	454.462	470.659	457.186	211.889	201.26	196.731	199.748	210.727	207.376	219.928	221.492
38.2571	252.921	259.124	262.024	261.762	359.468	363.791	366.035	386.719	333.635	328.035	335.618	325.635	299.578	292.749	290.577	303.866	272.95	272.13	278.36	278.935	214.045	205.151	221.339	232.989	38.2667	403.406	455.457	430.266	451.264	461.14	454.184	493.188	487.697	415.729	438.029	421.762	435.322	454.388	453.69	470.324	457.23	211.75	201.338	196.397	199.75	210.15	206.943	219.274	221.064
38.2965	251.551	259.132	262.006	261.397	358.664	363.348	366.117	386.755	333.415	328.148	335.404	325.214	298.955	292.599	289.88	303.505	273.044	271.649	278.346	278.51	213.832	204.65	220.511	232.505	38.3062	403.907	454.982	429.622	451.445	459.807	453.397	492.301	486.775	415.772	437.387	421.069	434.111	453.905	453.056	470.166	456.178	211.451	201.108	195.957	199.378	210.342	206.336	219.57	220.793
38.336	252.121	258.615	261.584	260.909	358.727	362.849	365.21	386.327	332.474	327.718	334.832	325.222	298.413	292.072	289.498	303.059	272.566	271.366	278.206	278.772	213.597	204.701	220.19	232.675	38.3456	402.212	455.212	429.851	450.787	460.726	453.367	492.83	486.524	414.961	437.169	420.953	434.586	452.691	452.138	469.351	455.943	211.235	200.786	195.972	199.259	210.154	206.269	218.865	220.525
38.3754	251.123	259.173	261.593	261.497	357.934	362.936	365.124	386.088	332.398	327.999	335.044	324.799	298.5	291.337	289.28	302.409	272.435	270.976	277.801	278.136	213.341	204.292	219.8	232.436	38.3851	402.324	454.576	429.134	450.385	459.295	453.411	491.237	486.219	415.056	436.202	420.581	433.909	452.562	451.448	469.225	455.393	211.161	200.521	195.738	198.98	209.504	205.94	218.616	220.126
38.4148	251.753	258.493	261.347	260.606	358.007	362.363	364.679	385.73	331.881	327.397	334.773	324.401	297.938	290.927	288.734	302.052	272.194	270.731	277.154	277.355	213.21	204.107	219.271	231.676	38.4245	401.429	455.061	429.619	449.987	459.349	452.843	492.27	485.847	414.514	435.771	420.526	433.059	452.253	451.789	468.743	455.118	211.073	200.171	195.735	198.793	209.019	205.941	218.227	219.928
38.4543	250.521	257.988	261.2	260.474	357.848	362.587	364.979	385.833	331.928	327.056	334.053	324.084	297.186	290.933	288.19	302.055	271.982	270.654	276.889	277.366	212.775	203.791	218.978	231.612	38.464	401.75	453.922	429.151	449.554	458.758	452.116	490.581	485.407	414.119	435.948	419.622	432.26	451.826	450.959	468.052	454.892	210.59	200.077	195.444	198.416	209.647	205.734	218.036	219.796
38.4937	251.113	257.748	261.005	260.335	357.612	361.796	364.497	385.277	331.572	326.446	333.29	324.129	296.887	290.9	287.904	301.682	271.591	270.304	276.975	277.108	212.294	203.632	218.71	231.215	38.5034	401.2	453.494	428.903	448.38	458.984	451.645	491.273	485.237	414.279	435.183	419.717	432.067	451.356	450.606	467.975	454.492	210.227	200.088	195.553	198.227	209.056	205.489	217.662	219.698
38.5331	250.461	258.024	261.081	260.406	357.623	361.454	364.528	385.062	331.45	326.147	333.388	323.471	296.717	290.084	287.445	301.355	271.464	270.021	276.354	276.49	211.994	203.573	218.241	230.484	38.5429	401.215	452.591	427.99	448.548	458.184	450.833	489.881	484.281	413.545	434.779	419.198	432.202	451.103	450.132	467.082	453.374	209.82	199.695	195.024	197.853	208.891	205.147	217.116	219.021
38.5726	251.161	257.862	260.597	259.904	357.232	361.034	364.181	384.94	331.227	326.021	333.649	323.266	296.316	289.65	287.142	300.723	271.115	269.734	275.989	276.272	211.755	203.223	218.081	230.038	38.5823	399.281	452.703	427.548	448.518	458.514	450.934	489.548	484.795	413.017	435.26	418.893	431.914	450.144	449.631	466.76	453.27	210.016	199.934	195.088	197.817	208.378	204.836	217.006	218.595
38.612	250.26	257.841	260.434	259.928	357.306	360.939	363.62	384.484	330.744	325.924	333.407	323.27	295.784	289.738	286.532	300.339	270.533	269.497	276.193	276.28	211.676	202.68	218.149	229.905	38.6218	399.703	451.946	427.064	447.938	457.619	450.276	488.421	483.806	412.467	434.365	418.031	431.112	449.752	449.285	465.849	453.064	209.624	199.799	195.025	197.794	207.895	204.351	216.916	218.561
38.6514	250.301	257.18	260.359	259.726	356.886	360.832	363.54	384.212	330.528	325.549	332.545	323.14	295.369	289.205	286.094	300.038	270.331	269.167	275.88	275.939	211.468	202.655	217.792	229.666	38.6612	399.878	452.251	427.598	447.464	457.844	450.171	488.823	482.4	412.332	433.755	418.097	430.696	449.301	448.955	465.619	452.805	209.41	199.594	194.904	197.307	207.596	204.1	216.546	218.382
38.6909	250.197	257.091	260.349	259.445	356.28	360.756	363.611	383.734	330.506	325.402	332.16	322.603	295.217	288.565	285.834	299.625	270.147	268.894	275.453	275.614	211.069	202.314	217.45	229.181	38.7007	399.826	451.293	426.56	447.534	456.495	449.581	487.232	482.273	412.1	433.391	417.764	430.136	448.845	448.819	465.486	451.917	209.294	198.892	194.64	197.064	207.672	203.874	215.844	218.369
38.7303	250.384	256.83	259.894	259.282	356.252	360.339	362.976	383.435	330.084	325.307	331.632	321.986	294.854	288.136	285.729	299.292	269.925	268.693	275.186	275.602	210.647	201.688	217.092	228.937	38.7401	399.031	451.227	426.258	446.681	456.267	449.387	487.314	482.633	412.026	433.394	417.232	429.494	448.46	447.957	464.849	451.294	209.096	198.437	194.614	196.996	207.084	203.697	215.629	217.888
38.7697	250.257	256.478	259.303	258.98	356.015	359.589	362.606	383.215	329.545	324.914	331.3	321.894	294.26	287.829	285.573	298.863	269.641	268.289	274.656	275.476	210.472	201.449	216.702	228.969	38.7796	398.968	450.582	425.364	446.693	455.679	449.038	486.883	482.022	411.372	432.935	416.879	428.931	448.086	447.026	464.167	450.887	208.75	198.353	194.323	196.827	206.831	203.372	215.582	217.511
38.8091	249.992	256.24	258.797	258.416	355.422	358.971	362.508	382.818	329.3	324.487	331.263	321.982	293.839	287.322	285.11	298.447	269.245	267.968	274.035	274.96	210.391	201.261	216.372	228.605	38.819	398.175	450.055	426.012	446.393	455.734	448.822	485.985	481.265	410.569	432.557	416.944	428.92	447.985	446.851	463.894	450.518	208.567	198.358	193.928	196.645	206.634	203.113	215.382	217.228
38.8486	249.645	256.076	258.568	258.374	355.092	358.939	361.972	382.745	328.773	323.867	330.938	321.87	293.519	286.847	284.809	297.892	268.862	267.718	274.044	274.498	210.011	201.132	215.955	228.1	38.8585	398.353	449.17	424.836	446.026	455.056	447.98	485.179	480.758	410.363	431.763	416.155	428.443	446.918	447.064	463.187	449.82	208.092	198.276	193.573	196.518	206.095	202.797	214.982	216.639
38.888	249.375	255.676	258.579	258.49	355.019	359.022	361.759	382.226	328.017	323.677	330.897	321.388	293.109	286.766	284.358	297.523	268.685	267.338	274.044	274.338	209.79	200.892	215.826	227.774	38.8979	397.647	449.495	424.049	445.77	454.887	447.491	485.5	480.454	409.862	431.209	415.509	428.002	446.111	446.65	462.535	449.28	207.827	198.092	193.322	196.288	206.038	202.26	214.757	216.391
38.9274	249.893	255.51	258.477	258.085	354.641	358.797	361.739	381.791	328.079	323.336	330.611	320.908	292.571	286.51	283.953	297.241	268.538	267.105	273.433	273.995	209.545	200.467	215.576	227.577	38.9374	397.596	448.674	423.456	445.021	454.241	446.82	485.092	480.012	409.531	430.725	414.852	428.036	446.043	446.151	462.068	448.439	207.622	197.777	193.516	196.079	205.822	202.03	214.72	216.169
38.9669	249.063	256.002	258.317	258.093	354.068	358.62	361.329	382.014	328.645	322.791	329.9	320.724	291.99	285.546	283.577	296.867	268.043	266.849	273.054	273.635	209.084	200.095	215.27	227.3	38.9769	396.864	448.859	423.884	444.416	454.187	446.319	484.642	479.478	409.387	430.613	414.907	427.527	445.51	445.685	461.671	448.016	207.612	197.721	193.527	195.935	205.15	202.207	214.249	216.013
39.0063	249.039	255.664	257.816	257.822	353.793	357.972	360.59	381.583	328.513	322.712	329.408	320.62	291.42	284.839	283.166	296.157	267.465	266.299	272.772	273.629	208.513	199.727	215.081	226.947	39.0163	397.428	448.065	423.51	444.794	453.787	446.193	483.954	479.039	408.837	430.308	414.454	426.879	445.054	445.318	461.082	448.064	207.294	197.687	193.205	195.707	204.897	202.062	213.941	215.992
39.0457	248.559	255.191	257.899	257.258	354.021	357.678	360.685	380.689	327.846	322.188	329.842	319.92	290.952	285.027	282.505	295.743	267.227	266.182	272.367	273.469	208.176	199.373	214.677	226.723	39.0558	396.642	447.771	423.486	444.181	452.922	445.754	483.616	478.894	408.521	429.93	413.661	426.734	444.483	444.506	460.283	447.564	206.915	197.467	192.802	195.515	204.796	201.556	213.861	215.651
39.0852	248.651	254.682	257.683	256.881	353.699	357.362	360.527	380.286	327.485	321.905	329.294	319.689	290.771	284.372	282.835	295.569	267.192	266.201	272.425	272.763	208.346	199.192	214.87	226.121	39.0952	396.451	447.198	422.828	443.506	452.416	445.233	483.05	478.557	408.079	429.454	413.309	426.915	443.959	443.356	459.871	446.784	206.788	197.208	192.263	195.389	204.68	201.123	213.67	215.213
39.1246	247.923	254.709	257.42	256.888	353.266	356.945	360.633	380.56	327.584	321.824	329.096	319.739	290.867	283.845	282.692	295.311	266.976	265.978	272.108	272.136	208.17	198.556	214.566	225.857	39.1347	396.374	446.736	422.374	443.605	452.413	444.901	482.707	477.885	407.516	428.942	412.683	426.341	443.595	443.164	459.929	446.499	206.736	196.855	192.073	195.143	204.648	200.963	213.354	214.919
39.164	248.587	254.427	256.903	256.287	352.88	356.955	360.054	380.136	327.248	321.568	328.397	319.339	290.456	283.73	281.808	294.732	266.614	265.417	272.295	272.151	207.26	199.124	213.964	225.718	39.1741	395.648	446.743	422.346	443.569	452.105	444.565	482.444	477.302	407.249	428.596	412.35	425.23	442.8	443.043	459.507	446.377	206.67	196.755	192.197	194.924	204.469	200.786	212.916	214.554
39.2035	247.521	254.813	257.056	256.833	353.113	356.865	359.429	380.571	326.959	321.739	328.76	318.962	289.944	283.581	281.572	294.376	266.531	265.325	272.056	271.79	207.031	198.492	213.222	225.74	39.2136	395.759	446.277	421.779	443.035	451.658	443.989	481.785	477.389	406.964	428.314	412.57	424.809	442.374	442.299	458.635	445.74	206.264	196.732	191.888	194.829	204.095	200.39	212.629	214.383
39.2429	248.177	254.283	256.874	256.047	352.298	356.59	358.855	379.873	326.311	321.015	327.846	318.541	289.424	282.698	281.188	293.918	266.212	265.283	271.445	271.739	207.165	198.078	213.321	225.367	39.253	395.457	446.642	421.762	442.229	451.324	443.679	481.695	477.534	407.025	428.294	412.022	424.49	442.256	442.305	458.506	445.135	206.101	196.478	191.666	194.674	203.381	200.416	212.083	214.397
39.2823	246.711	253.799	256.746	256.219	352.099	356.127	359.437	379.512	326.181	320.882	327.462	318.134	288.814	282.329	280.525	293.635	265.831	264.919	271.231	271.345	206.881	197.838	212.892	225.351	39.2925	395.594	446.326	421.22	441.847	450.618	443.457	480.98	477.089	406.761	427.615	411.544	424.148	441.87	442.241	458.472	445.131	206.052	196.433	191.697	194.538	203.497	200.32	211.794	214.214
39.3218	247.209	253.882	256.667	255.524	351.703	355.303	358.644	378.881	325.308	320.282	327.362	317.985	288.823	282.175	280.044	292.676	265.698	264.616	270.917	271.171	206.483	197.686	212.431	224.84	39.3319	394.491	445.532	420.964	441.192	450.504	442.551	480.222	476.698	405.98	426.805	411.517	423.725	441.432	441.425	458.057	444.926	205.917	196.062	191.47	194.34	203.466	200.143	211.892	213.789
39.3612	246.595	253.521	256.379	255.581	351.769	355.746	358.362	379.547	325.597	320.06	327.092	318.231	288.259	281.958	279.276	292.174	265.193	264.444	270.004	271.076	205.846	197.253	212.07	224.461	39.3714	394.4	444.611	420.142	440.636	449.844	442.42	479.122	475.789	405.519	426.744	410.613	423.225	441.045	440.618	457.542	444.028	205.56	195.552	191.345	194.232	202.806	199.714	211.565	213.54
39.4006	247.123	253.21	256.214	255.295	351.414	354.974	357.722	379.232	324.751	319.751	326.676	317.722	288.097	280.981	279.404	292.471	265.173	264.02	270.295	270.939	205.649	197.362	211.781	223.844	39.4108	393.819	445.141	420.631	440.387	449.896	442.31	479.549	475.624	405.198	426.648	410.346	422.957	440.744	440.084	457.033	443.622	205.312	195.497	191.127	194.111	202.563	199.455	211.228	213.149
39.4401	245.886	253.067	255.685	254.781	351.234	355.05	358.487	378.587	325.325	320.068	327.134	317.425	288.139	280.881	279.101	292.268	264.786	264.094	269.88	270.517	205.301	196.796	211.499	223.454	39.4503	393.986	444.035	419.797	440.757	448.947	441.519	478.617	475.03	405.017	426.177	410.142	422.484	440.26	439.785	456.391	443.164	205.518	195.53	190.64	193.537	202.605	198.925	210.519	213.257
39.4795	246.019	252.911	255.243	254.578	350.92	354.247	357.664	378.281	325.199	319.492	327.099	317.126	287.302	280.459	279.003	291.218	264.386	263.487	269.651	269.858	205.254	196.487	211.67	223.067	39.4897	392.435	444.806	419.799	439.667	449.389	441.927	479.218	474.306	404.164	426.25	409.865	422.039	439.939	439.274	456.224	442.188	205.207	195.016	190.513	193.172	202.15	198.721	210.171	212.759
39.5189	245.492	252.795	255.292	254.802	350.838	354.613	358.133	378.224	325.029	319.094	326.935	316.911	286.672	279.745	278.265	291.065	263.565	263.364	269.269	269.613	205.13	196.267	211.084	222.826	39.5292	392.359	443.244	418.887	439.661	449.203	441.696	478.025	474.198	403.513	425.732	409.758	421.489	438.983	438.685	455.975	442.031	204.744	195.289	190.536	193.309	201.862	198.584	210.394	212.368
39.5584	245.77	252.561	254.965	253.955	350.486	354.187	356.89	377.54	324.297	318.325	326.212	316.752	286.226	279.52	278.339	290.556	264.24	262.973	269.199	269.892	204.477	196.033	210.797	222.752	39.5686	392.107	443.76	418.857	439.389	448.304	440.775	478.512	473.786	403.353	425.087	409.565	421.736	438.446	438.287	455.679	441.634	204.508	195.187	190.084	192.7	201.229	198.512	209.989	211.882
39.5978	246.066	252.771	254.993	254.442	350.183	353.809	357.268	377.336	324.186	318.935	325.964	316.222	285.833	279.476	277.755	290.087	263.791	263.127	268.795	269.769	204.529	195.989	210.802	222.321	39.6081	392.44	443.168	417.954	439.395	447.634	440.354	477.173	472.781	403.186	424.839	408.87	421.357	438.857	437.994	454.758	441.287	204.169	194.892	190.242	192.954	201.147	198.056	209.932	211.627
39.6372	246.07	252.243	254.79	253.94	349.837	353.276	356.748	377.294	322.821	318.161	325.313	316.117	285.613	279.323	277.617	289.708	263.825	262.449	268.723	269.228	204.374	195.733	210.59	222.15	39.6476	391.916	443.279	418.61	438.658	447.374	440.181	477.493	472.873	403.261	424.63	408.704	420.776	437.76	437.282	454.899	440.543	204.023	194.57	190.413	192.775	201.172	198.008	209.472	211.214
39.6767	244.607	252.182	254.18	253.901	349.633	353.523	356.539	376.639	323.381	318.01	325.334	315.567	285.506	279.09	276.401	289.459	263.53	262.593	268.561	268.818	204.085	195.263	210.384	221.329	39.687	391.746	442.499	418.285	437.582	446.328	439.44	477.188	472.153	402.925	423.407	408.09	420.653	437.382	437.55	454.198	440.547	204.207	194.448	189.965	192.472	201.049	197.643	208.82	211.119
39.7161	245.5	251.338	253.881	253.444	349.31	353.088	356.228	376.385	323.256	317.599	324.572	315.415	285.01	278.433	276.885	289.291	263.302	262.078	268.091	268.616	203.859	194.961	209.728	221.836	39.7265	390.743	442.255	417.769	437.407	446.98	439.62	477.044	472.046	401.69	423.404	407.523	419.763	437.307	437.071	453.942	439.878	204.076	194.397	189.738	192.507	200.516	197.028	208.775	210.333
39.7555	244.499	252.414	254.086	254.088	348.832	352.884	355.865	376.443	322.935	318.288	325.083	315.252	284.268	278.454	275.545	288.714	262.745	262.021	267.386	267.97	203.418	194.713	209.408	221.475	39.7659	391.02	441.186	417.247	437.186	445.705	439.141	475.804	471.426	401.439	423.08	407.215	419.431	436.586	436.101	453.868	439.307	203.812	194.103	189.338	192.266	200.845	197.066	208.702	210.464
39.795	244.854	251.675	253.489	253.177	348.841	352.413	355.169	375.806	322.462	317.085	324.355	315.238	284.343	277.385	275.895	288.747	262.742	261.608	268.075	268.075	203.032	194.7	209.221	220.959	39.8054	389.714	441.989	416.964	436.896	446.406	439.214	476.131	471.647	401.601	423.347	406.389	419.384	436.457	436.266	453.265	439.238	203.736	193.439	189.2	191.889	200.451	196.876	208.517	210.029
39.8344	244.085	251.414	253.734	253.212	348.94	352.481	355.557	374.971	322.709	316.86	324.012	314.251	284.094	277.272	275.613	288.528	262.714	261.983	267.374	267.197	202.82	194.233	208.752	220.474	39.8448	389.894	441.061	416.574	436.393	445.632	438.37	475.242	470.66	400.9	422.606	406.132	418.955	435.857	435.363	452.459	438.542	203.635	193.519	189.115	191.854	199.939	196.496	208.274	210.154
39.8738	244.312	250.794	253.332	252.842	348.899	351.889	354.378	374.568	322.122	316.264	323.597	314.119	283.672	277.037	275.196	287.857	262.135	260.971	267.143	267.471	202.747	194.241	208.87	220.225	39.8843	389.849	441.233	416.865	436.888	445.125	437.868	475.441	470.5	401.503	422.908	406.022	418.736	436.057	435.252	452.073	438.524	203.202	193.759	188.824	191.196	199.734	196.041	207.67	209.699
39.9132	243.783	250.709	253.007	252.526	347.939	352.22	355.504	375.07	322.108	317.051	323.793	313.707	283.824	276.937	274.874	288.248	262.73	260.471	267.368	267.503	202.305	193.799	208.316	220.127	39.9237	389.108	440.143	416.418	436.204	444.551	437.851	474.712	469.654	400.623	422.528	406.215	418.288	434.679	434.86	451.711	437.838	202.779	193.461	188.77	191.448	199.106	196.353	207.672	209.796
39.9527	244.12	250.37	253.133	251.978	347.484	352.081	354.854	375.085	321.217	316.317	323.373	313.689	283.374	275.782	275.221	287.142	261.358	260.511	266.558	266.891	202.075	193.897	208.348	219.923	39.9632	388.848	440.447	415.702	435.741	444.801	437.283	474.327	469.468	400.296	421.324	405.975	418.28	434.795	434.571	450.852	437.651	202.474	193.238	188.482	191.234	198.709	196.037	207.461	209.703
39.9921	243.757	250.334	252.81	252.291	347.79	351.705	354.613	374.824	321.252	316.259	323.548	313.465	282.739	276.2	273.841	286.542	261.537	260.285	266.238	266.627	202.283	193.361	208.059	219.738	40.0026	389.217	439.604	414.776	434.917	443.763	436.645	473.441	469.129	399.983	420.799	405.536	417.783	435.255	433.942	450.589	436.782	202.497	193.188	188.573	191.14	198.741	195.441	207.034	209.067
40.0315	243.913	249.791	252.699	251.536	347.544	351.219	353.926	373.761	320.988	315.968	323.154	313.393	282.544	275.705	273.73	286.243	260.783	260.47	266.191	266.417	201.55	193.262	207.631	219.052	40.0421	388.53	440.024	415.103	434.803	444.584	436.551	473.637	468.722	399.518	420.831	405.27	417.336	433.719	433.036	450.085	436.355	201.987	193.329	188.403	190.803	198.58	195.18	206.917	208.597
40.071	242.561	250.278	252.664	251.403	347.327	351.05	354.283	373.717	320.906	315.396	322.992	313.062	282.084	275.561	273.582	285.512	260.709	259.635	266.137	265.859	201.296	192.832	207.359	218.632	40.0815	388.596	439.173	414.54	434.658	443.137	436.008	472.222	467.866	398.8	421.106	404.627	416.36	433.512	432.851	450.027	436.347	202.412	192.369	188.004	190.793	198.157	195.166	206.532	208.452
40.1104	242.96	250.001	252.431	251.364	346.619	350.835	353.593	373.244	320.195	314.911	322.465	313.026	281.543	275.177	273.066	285.887	260.268	259.267	265.792	265.84	201.058	192.427	206.983	218.523	40.121	387.549	438.212	413.943	434.329	443.472	435.826	472.803	467.428	399.494	420.506	404.13	416.63	432.554	432.69	449.59	435.799	202.07	192.574	187.745	190.36	197.881	194.944	206.184	208.461
40.1498	243.045	249.569	252.439	251.927	346.61	350.938	353.411	373.936	320.555	315.422	322.437	312.619	281.451	274.8	272.16	285.451	260.354	259.501	265.292	265.208	200.709	191.906	206.915	217.983	40.1604	387.582	437.784	413.382	433.837	442.338	435.678	471.844	467.052	398.299	419.953	403.912	416.748	432.519	432.127	448.691	435.108	201.772	191.991	187.767	190.188	197.613	194.69	206.046	207.715
40.1893	243.291	249.255	252.03	251.617	346.322	350.617	353.215	372.886	319.584	314.701	321.848	312.053	280.621	274.065	272.161	285.085	260.207	259.142	265.734	265.965	200.592	192.052	206.741	218.088	40.1999	386.735	437.705	413.396	433.37	442.262	435.143	472.1	467.478	398.311	419.658	404.06	415.249	431.841	431.276	447.84	434.744	201.982	192.399	187.579	189.822	197.502	194.42	205.887	207.642
40.2287	241.931	249.546	251.941	251.61	345.547	350.187	353.074	372.409	319.937	315.131	321.612	311.927	280.359	273.695	271.85	284.981	259.902	259.038	265.045	265.186	200.602	191.67	206.517	217.76	40.2393	386.627	437.505	412.543	433.502	441.321	434.946	470.648	466.727	398.17	418.947	403.469	415.351	432.207	431.412	448.26	434.21	201.723	191.882	187.221	190.035	197.215	194.248	205.428	207.262
40.2681	242.275	248.875	251.649	251.137	346	349.402	352.879	372.479	319.548	314.645	321.219	312.26	279.951	273.378	271.928	284.324	259.386	259.07	264.744	265.093	200.075	191.68	206.086	217.425	40.2788	386.282	437.628	412.695	432.758	441.709	434.931	471.011	466.563	397.6	419.254	403.429	414.953	431.38	430.986	447.505	435.099	201.304	191.981	187.123	190.042	197.209	194.119	204.931	206.605
40.3076	241.661	249.063	251.331	250.708	345.535	349.657	352.852	372.167	319.348	314.349	321.253	311.073	279.998	273.503	271.076	284.184	258.916	258.607	264.497	264.937	200.05	191.258	205.943	217.22	40.3183	386.695	436.816	412.505	432.922	440.932	434.402	469.989	465.597	397.512	418.7	402.05	414.893	429.92	430.249	446.964	433.802	201.297	192.033	187.274	189.859	196.659	193.653	204.763	206.891
40.347	242.135	248.801	251.305	250.043	345.074	349.007	352.144	371.355	318.651	313.754	320.853	310.936	279.18	272.818	271.018	283.905	259.246	258.136	264.504	264.624	199.483	190.998	205.956	217.375	40.3577	385.914	436.5	412.745	432.568	440.659	433.275	470.376	465.898	397.268	418.132	403.27	415.05	430.487	430.121	446.97	433.413	201.297	191.689	187.3	189.523	196.798	193.282	204.391	206.225
40.3864	241.244	248.848	250.798	249.822	345.225	349.024	352.465	371.589	318.287	313.637	320.973	310.14	278.954	272.89	270.656	283.598	258.696	257.992	263.784	264.235	199.379	190.766	205.455	216.713	40.3972	385.705	435.736	412.169	432.298	439.583	433.274	469.421	465.138	396.572	417.221	402.566	414.51	430.212	429.202	446.37	433.453	200.74	191.685	186.754	189.36	196.365	193.157	204.28	206.329
40.4259	241.53	248.062	250.595	249.738	344.483	348.553	351.936	371.102	317.993	313.561	320.076	310.705	278.955	271.947	270.312	283.148	258.354	257.394	263.616	264.086	199.008	190.798	205.207	216.424	40.4366	384.834	436.145	411.493	431.319	439.903	432.231	469.608	464.869	396.648	417.656	401.752	412.546	429.936	429.163	446.242	432.19	200.455	191.264	186.226	189.242	195.76	192.834	204.174	205.857
40.4653	241.037	248.168	250.885	249.934	345.143	348.192	351.756	370.753	318.252	313.301	320.2	310.244	278.629	271.996	269.945	282.317	258.361	257.45	263.457	263.643	198.652	189.921	204.842	216.074	40.4761	385.279	435.677	410.85	431.452	439.301	432.227	468.29	464.939	396.499	417.131	401.977	412.629	429.234	428.688	446.029	432.034	200.374	191.221	186.129	189.148	196.151	192.868	203.923	205.669
40.5047	241.068	248.155	250.109	249.498	344.449	347.756	351.094	370.567	317.744	312.841	319.53	310.368	278.095	271.53	269.763	281.87	258.339	257.55	263.303	263.993	198.563	190.089	204.946	215.607	40.5155	384.306	436.169	411.74	431.421	439.537	431.709	468.593	464.865	395.952	417.018	401.684	412.929	428.748	427.982	445.822	431.681	200.152	190.847	186.016	189.036	195.663	192.414	203.418	205.393
40.5442	239.929	247.813	249.871	249.474	343.991	347.458	351.72	370.776	318.236	312.287	319.363	309.741	277.935	270.9	269.78	281.947	258.106	257.33	263.107	263.289	198.408	189.757	204.399	215.476	40.555	384.006	435.148	410.782	431.266	438.476	431.879	468.074	463.911	395.249	416.739	400.931	412.615	428.475	428.122	445.056	431.154	200.342	190.587	186.264	188.546	195.691	192.174	203.374	205.088
40.5836	240.466	247.431	249.83	249.285	344.076	347.315	351.172	370.029	317.622	312.18	319.417	309.856	277.81	270.473	268.967	281.629	257.986	256.975	262.792	262.837	197.774	189.456	204.135	214.877	40.5944	383.405	434.972	410.568	430.153	438.887	431.368	467.671	463.469	395.448	415.986	400.247	411.993	427.66	427.706	444.212	431.225	200.357	190.397	185.655	188.881	195.202	192.291	202.93	204.765
40.623	240.167	247.365	250.077	249.442	343.594	347.245	350.191	370.275	316.932	312.674	319.513	309.601	277.816	270.48	268.28	281.125	257.857	256.579	262.543	262.875	197.648	189.131	203.632	214.699	40.6339	383.689	434.35	409.993	429.812	437.603	430.883	467.096	462.84	394.902	415.588	400.133	411.129	427.61	427.381	443.992	430.268	199.629	190.237	185.787	188.214	194.988	191.923	202.686	205.069
40.6625	240.326	246.759	249.532	248.637	343.273	346.909	349.848	369.52	316.506	311.9	318.907	309.395	277.081	270.259	268.32	280.886	258.018	256.426	262.659	263.09	197.441	189.328	203.359	214.49	40.6733	383.063	434.414	410.278	430.559	438.199	430.778	467.784	463.186	394.837	415.83	399.839	411.479	427.08	427.043	443.885	430.248	199.583	190.063	185.698	188.087	194.717	191.692	202.268	204.613
40.7019	239.596	246.984	249.573	249.264	343.329	347.061	350.371	369.418	316.895	312.143	319.243	309.117	276.911	269.752	267.924	280.396	257.657	256.508	262.554	262.658	197.366	188.807	203.292	214.326	40.7128	383.051	433.511	409.581	429.653	437.237	430.102	466.389	462.354	394.506	414.95	399.364	410.75	426.698	426.61	443.957	429.394	199.068	190.504	185.359	188.451	194.656	191.312	202.179	204.304
40.7413	240.065	246.6	249.205	248.847	343.211	346.251	349.963	368.834	316.642	311.76	318.714	308.684	276.523	269.161	267.662	280.003	257.251	255.943	261.73	262.412	197.302	188.817	203.162	214.025	40.7522	382.996	433.589	409.713	429.001	437.565	430.705	466.28	462.129	394.574	415.347	399.793	410.086	426.658	426.017	443.385	429.032	199.317	190.076	185.304	188.212	193.943	191.004	201.901	204.257
40.7808	239.22	247.077	248.763	249.1	342.567	346.202	349.807	368.472	316.438	311.797	318.357	308.288	276.115	269.002	267.255	279.79	257.261	255.414	261.313	262.16	196.883	188.665	202.721	213.727	40.7917	383.038	432.976	409.223	428.516	436.641	429.928	465.327	461.312	394.107	414.74	399.18	409.876	426.158	425.746	442.923	428.671	199.155	189.449	184.945	188.013	193.738	190.443	201.584	204.143
40.8202	239.543	246.51	248.498	248.445	342.426	345.714	349.294	368.366	316.194	311.186	317.772	308.19	275.742	268.717	267.04	279.506	256.945	255.639	261.221	261.905	196.549	188.358	202.238	213.87	40.8311	381.568	433.199	408.44	428.302	436.995	428.97	465.632	461.371	393.234	414.451	399.022	409.876	426.229	424.903	442.379	427.76	199.037	189.64	184.953	187.439	193.685	190.538	201.16	203.635
40.8596	238.623	246.13	248.571	247.767	342.522	346.343	348.88	368.267	315.758	310.763	317.664	308.029	275.338	268.385	266.977	279.078	256.339	255.632	260.882	261.612	196.458	187.993	202.095	213.777	40.8706	381.998	432.454	408.18	427.962	435.598	428.668	464.36	460.465	393.236	413.923	398.9	409.561	426.191	425.282	442.015	428.231	199.133	189.519	184.697	187.489	193.319	190.348	201.463	203.941
40.8991	239.179	245.884	248.009	247.732	341.959	345.848	348.606	367.841	315.482	310.535	317.486	307.66	275.255	268.413	266.7	278.523	256.198	255.239	260.839	261.414	196.353	187.7	201.838	213.826	40.91	381.727	432.695	408.08	428.355	435.328	429.257	464.438	460.161	393.47	414.089	398.273	409.494	425.505	425.142	441.572	428.035	198.717	188.943	184.876	187.557	193.219	190.231	201.274	203.687
40.9385	238.805	245.329	247.798	247.689	341.774	345.778	348.952	367.998	315.617	310.633	317.402	307.509	275.182	268.197	266.604	278.329	256.094	255.149	260.725	261.038	196.117	187.563	201.617	213.297	40.9495	381.834	432.09	407.534	427.727	434.462	428.441	463.371	460.013	392.725	413.736	397.803	409.356	424.626	424.441	441.33	427.635	198.469	189.174	184.906	187.129	193.02	189.559	201.245	202.776
40.9779	238.895	245.163	247.643	247.388	341.476	345.469	348.741	367.813	315.079	310.248	317.074	307.549	274.797	268.116	266.332	278.102	255.966	254.945	260.453	260.848	195.743	187.409	201.577	212.755	40.989	380.033	431.854	408.149	426.531	434.836	427.891	463.641	460.471	392.65	413.599	397.213	408.624	424.074	423.453	440.7	426.687	198.262	188.846	184.798	187.062	193.012	189.341	200.405	202.597
41.0174	238.796	245.298	247.458	247.27	341.184	345.015	348.173	367.491	314.358	309.953	316.685	307.257	274.447	267.677	265.548	277.697	255.723	254.519	259.916	260.6	195.556	187.265	201.504	212.476	41.0284	381.041	430.872	407.292	426.687	434.202	427.578	463.101	459.103	392.02	413.096	396.938	408.594	424.068	423.256	440.519	426.381	198.212	188.291	184.406	186.895	192.943	189.27	200.406	202.289
41.0568	238.318	245.202	247.386	247.024	341.27	344.36	347.683	367.039	314.361	309.893	316.634	307.115	273.944	267.021	265.168	277.693	255.65	254.269	259.538	260.313	195.52	187.016	201.35	212.055	41.0679	380.347	431.006	407.327	426.638	434.965	427.112	463.682	458.394	392.198	413.082	397.289	408.52	423.3	423.116	440.038	426.128	197.968	188.682	184.294	186.715	192.329	189.06	200.334	202.08
41.0962	238.585	244.968	247.422	246.768	341.423	344.053	347.664	366.766	314.685	309.716	316.552	306.694	273.609	266.952	264.919	277.255	255.514	254.41	259.591	260.22	195.007	186.682	200.724	211.6	41.1073	380.552	430.623	406.257	426.301	433.589	426.9	462.212	458.597	391.668	412.861	396.737	407.744	423.453	423.218	439.672	425.576	197.605	188.653	184.133	186.346	191.985	188.793	200.076	201.964
41.1356	238.655	244.886	247.116	246.639	341.1	343.961	347.522	366.432	314.335	309.718	316.345	306.471	273.554	266.513	264.467	276.447	255.027	254.189	259.553	260.042	194.577	186.479	200.267	211.435	41.1468	379.406	430.646	406.684	425.665	434.369	426.882	462.189	458.083	391.55	411.991	396.642	407.462	423.222	422.935	439.426	425.758	197.641	188.457	183.832	186.496	191.891	188.683	199.711	201.594
41.1751	238.102	244.672	247.04	246.65	340.227	343.791	347.538	365.935	313.922	309.4	316.332	306.403	273.119	266.173	264.29	276.754	255.169	253.644	259.368	259.789	194.706	186.09	200.262	211.493	41.1862	380.02	429.724	405.907	425.657	432.92	426.166	461.36	457.654	391.259	411.352	396.314	407.095	423.023	422.135	438.913	425.235	197.384	188.129	183.609	186.108	191.582	188.504	199.71	201.677
41.2145	238.038	244.636	246.791	246.48	339.691	343.97	347.533	365.92	313.605	308.98	315.983	305.967	272.774	266.115	263.901	276.961	255.3	253.587	259.184	259.489	194.341	185.864	200.015	211.219	41.2257	379.429	429.593	406.091	425.179	433.465	425.958	461.32	457.164	390.713	411.487	396.736	406.568	422.586	422.05	438.492	424.806	197.496	188.049	183.607	186.129	191.72	188.4	199.326	201.41
41.2539	237.695	244.4	246.486	246.176	339.81	343.765	346.777	365.835	313.241	308.444	315.436	306.149	272.373	265.769	263.518	276.372	254.823	253.211	258.921	259.389	193.844	185.862	199.945	210.913	41.2651	379.437	429.133	405.059	425.03	432.343	425.505	460.277	456.444	390.525	411.417	395.612	406.472	421.973	421.872	438.371	424.37	197.098	188.102	183.697	186.298	191.855	188.333	199.087	201.166
41.2934	237.336	244.167	246.467	246.099	339.862	343.375	346.198	365.844	312.972	308.114	315.218	305.881	271.862	265.394	263.499	276.003	254.426	252.941	258.481	259.089	193.817	185.497	199.625	210.395	41.3046	378.036	428.664	405.443	424.942	432.005	425.404	460.974	456.328	390.596	411.017	395.131	405.943	421.795	420.734	437.701	423.974	197.011	188.079	183.23	185.879	191.211	187.787	198.821	200.695
41.3328	237.261	243.833	246.219	245.824	339.498	343.117	345.929	365.708	312.812	308.197	314.89	305.402	271.649	265.168	263.333	275.572	254.382	253.118	258.318	258.924	193.437	185.188	199.472	210.58	41.344	378.293	428.116	404.748	424.317	431.028	424.87	460.429	456.216	390.24	410.513	395.336	405.978	421.76	420.592	437.168	423.58	196.95	187.778	183.117	185.438	190.666	187.688	198.496	200.25
41.3722	237.123	243.956	245.996	246.084	339.088	342.904	345.843	365.517	312.906	308.288	314.847	305.046	271.361	265.157	262.867	275.161	254.211	253.039	257.911	258.583	193.273	184.934	198.942	209.924	41.3835	377.512	428.474	404.1	423.917	431.412	424.74	459.909	455.891	389.743	410.508	395.07	405.703	421.277	420.35	437.084	423.293	196.682	187.444	182.9	185.475	190.581	187.699	198.189	199.932
41.4117	237.563	243.661	245.692	246.106	338.725	342.236	345.415	365.05	312.181	307.976	314.748	304.902	270.901	264.939	262.855	275.134	253.824	252.531	257.789	258.702	193.161	185.12	199	210.247	41.4229	378.037	427.999	403.301	423.589	430.894	424.134	459.192	455.208	389.392	410.217	394.734	405.375	420.775	419.977	437.292	423.029	196.625	187.387	182.718	185.364	190.419	187.285	198.022	199.782
41.4511	236.6	243.212	245.29	245.515	338.673	342.261	345.368	364.046	312.237	307.634	314.207	304.859	270.994	264.336	262.333	274.776	253.299	252.123	257.527	258.5	192.879	184.85	198.539	209.638	41.4624	377.316	426.949	403.406	423.285	430.746	423.316	458.974	455.209	389.267	409.589	394.457	404.926	420.288	419.877	436.962	422.67	196.371	187.235	182.683	185.088	190.092	186.927	197.905	199.541
41.4905	236.922	242.487	244.944	245.11	338.142	342.267	345.039	363.503	311.905	307.219	313.903	304.429	270.376	263.839	262.078	274.434	253.39	251.994	257.37	257.904	192.425	184.715	198.485	209.582	41.5018	377.253	426.349	403.261	422.858	429.982	422.54	458.546	454.885	389.095	409.28	394.065	404.674	419.809	419.55	436.313	422.144	196.082	186.903	182.453	184.901	189.963	186.732	197.682	199.35
41.53	236.811	242.72	245.105	245.028	338.073	341.682	344.516	363.943	311.858	307.434	314.325	303.599	270.471	263.51	261.887	274.299	253.173	251.347	256.966	257.669	191.901	184.189	198.425	209.399	41.5413	376.962	426.795	403.091	422.517	429.89	422.233	458.309	454.078	388.801	409.262	393.792	404.349	419.391	418.943	435.979	421.815	195.975	186.538	182.45	184.685	189.734	186.507	197.496	199.33
41.5694	237.237	241.804	244.627	244.724	337.685	340.993	344.347	363.328	311.151	307.255	314.048	303.568	270.531	263.297	261.875	273.706	252.889	251.338	257.087	257.872	191.927	183.987	197.896	208.948	41.5807	376.611	426.416	402.961	421.94	429.842	422.488	458.002	453.591	388.499	409.059	393.235	403.789	419.148	418.511	435.402	421.551	196.017	186.428	182.281	184.547	189.467	186.172	197.14	199.146
41.6088	235.77	242.548	245.078	244.706	337.552	341.138	344.105	363.021	311.118	307.057	313.8	303.638	270.024	263.004	261.432	273.278	252.592	251.457	257.068	257.707	191.991	183.646	197.667	208.713	41.6202	376.574	425.684	402.479	421.322	429.122	422.32	457.461	453.157	388.169	408.839	392.794	403.628	418.598	418.102	435.067	420.928	195.923	186.497	181.916	184.513	189.254	185.915	196.723	198.641
41.6483	235.835	242.167	244.542	244.503	337.658	340.4	344.177	362.63	310.777	306.343	313.479	303.764	269.581	262.636	261.314	273.059	252.67	251.407	256.584	257.36	191.882	183.661	197.625	208.677	41.6597	376.028	425.697	402.172	421.232	429.077	421.827	457.115	452.754	387.889	408.679	392.573	403.418	417.89	417.604	434.801	420.523	195.858	186.51	181.753	184.417	189.04	185.893	196.76	198.253
41.6877	235.353	242.399	244.411	244.055	337	340.389	344.13	362.509	310.952	306.265	313.438	303.436	269.301	262.703	260.927	272.976	252.021	251.037	256.236	257.659	191.669	183.186	197.521	208.183	41.6991	376.161	425.245	402.061	421.046	428.454	421.733	456.265	452.185	387.616	408.135	392.687	403.315	417.765	417.624	434.491	420.246	195.737	186.412	181.688	184.168	189.096	185.785	196.849	198.451
41.7271	235.345	241.866	244.145	243.521	336.429	340.079	344.022	362.027	310.543	306.219	313.291	302.745	269.126	262.34	260.458	272.614	252.098	250.751	256.258	256.466	191.669	183.177	197.229	207.77	41.7386	375.475	425.391	401.698	420.705	428.147	421.812	455.911	451.617	387.423	407.982	392.89	402.809	417.603	417.17	434.331	420.056	195.057	186.029	181.515	184.039	188.869	185.413	196.675	198.282
41.7666	234.955	241.963	243.596	243.576	336.922	340.381	343.284	362.193	310.23	305.861	312.68	302.242	268.926	262.359	260.044	272.249	251.409	250.519	255.855	256.306	191.267	182.674	196.903	207.921	41.778	375.343	424.663	400.586	420.242	427.393	421.324	455.433	451.454	387.253	408.007	392.171	402.255	417.491	417.015	433.494	419.909	194.906	185.754	181.138	183.991	188.584	185.298	196.29	197.608
41.806	235.428	241.67	243.202	243.162	336.634	339.716	342.798	361.649	309.759	305.336	312.206	302.273	268.637	261.968	260.631	272.565	251.648	250.163	255.756	256.186	191.025	182.414	196.704	207.309	41.8175	374.605	424.704	401.097	420.309	428.18	420.971	455.971	451.884	386.902	407.602	392.147	402.349	417.11	417.236	433.095	419.357	195.086	185.562	181.049	183.775	188.163	185.107	196.035	197.592
41.8454	234.558	241.436	243.267	243.004	336.099	339.524	343.273	362.063	310.063	305.606	312.633	302.193	267.713	261.668	259.673	272.133	251.246	250.606	255.526	256.412	191.129	182.171	196.12	207.047	41.8569	374.704	423.69	400.49	419.165	427.087	420.045	455.257	450.909	386.649	407.446	391.717	402.278	416.853	416.554	433.12	419.216	194.735	185.519	181.15	183.671	187.924	184.931	195.995	197.3
41.8849	234.733	240.594	243.041	242.363	335.498	339.452	342.572	361.618	309.517	304.645	312.109	302.017	267.737	261.366	259.368	271.786	251.195	249.885	255.501	255.733	190.738	181.998	196.066	206.894	41.8964	374.431	424.036	400.241	419.99	427.156	419.894	455.534	450.198	386.692	406.829	391.257	401.755	416.347	416.138	433.229	419.01	194.561	185.539	180.934	183.428	187.671	184.619	195.689	196.778
41.9243	234.295	240.728	243.299	242.832	335.647	339.185	342.455	361.318	309.568	304.882	311.93	301.477	267.791	261.482	259.038	271.557	251.12	250.011	255.425	255.579	190.59	181.431	195.682	206.83	41.9358	374.938	423.148	399.239	419.342	426.33	419.306	454.905	449.372	386.034	406.226	390.789	401.341	415.825	416.167	432.52	418.256	194.334	185.055	180.793	183.03	187.858	184.596	195.293	196.461
41.9637	234.379	240.281	242.938	242.158	334.814	338.233	341.54	361.092	309.054	304.533	311.462	301.908	267.809	260.647	259.091	271.288	250.73	249.447	255.044	255.536	189.815	181.649	195.667	206.861	41.9753	373.414	423.038	399.77	419.464	426.458	419.607	454.954	449.806	385.388	406.595	390.998	401.194	415.793	415.072	432.002	418.259	194.093	184.636	180.532	182.882	187.522	184.266	195.034	196.166
42.0032	234.16	240.547	242.725	242.611	334.863	338.983	342.263	360.735	308.581	304.456	311.518	301.461	267.63	260.891	258.322	271.104	250.208	249.299	254.566	254.964	189.696	181.466	195.439	206.511	42.0147	373.695	422.398	399.409	418.509	425.953	418.822	454.246	449.118	385.228	406.228	390.492	400.574	415.355	414.658	431.981	418.106	193.719	185.178	180.175	183.277	187.547	184.397	194.865	196.42
42.0426	234.373	240.046	242.477	242.555	334.744	338.436	341.606	360.667	308.392	303.63	310.7	301.837	267.325	259.947	258.504	270.818	250.309	249.23	254.854	255.146	189.825	181.387	194.909	205.817	42.0542	373.315	422.483	398.63	418.095	426.119	418.367	453.7	449.311	385.255	405.984	389.976	400.52	414.751	414.567	431.98	418.114	193.77	184.687	180.073	183.041	186.745	183.912	194.626	196.103
42.082	233.51	240.444	242.675	242.013	334.927	338.071	341.928	360.413	308.656	303.937	311.299	301.165	266.919	259.768	258.199	270.636	250.347	248.955	254.472	254.581	189.806	181.174	194.929	205.354	42.0936	373.78	421.292	397.957	417.718	424.444	418.259	452.656	448.492	384.553	405.836	389.594	399.695	414.504	414.551	431.29	417.594	193.856	184.97	180.258	182.761	186.929	183.76	194.468	196.159
42.1215	233.643	240.021	242.316	241.676	334.482	337.709	341.567	359.555	308.37	303.497	310.661	301.743	266.799	259.579	258.277	270.076	249.915	249.118	253.955	254.59	189.265	180.716	194.433	205.34	42.1331	372.635	421.471	398.513	416.803	425.141	418.096	453.312	448.002	385.01	405.369	389.642	400.179	414.546	414.271	431.311	417.306	193.703	184.795	180.251	182.545	186.752	183.117	193.881	195.804
42.1609	232.876	240.587	242.057	241.444	334.504	337.77	341.095	360.104	308.518	303.308	310.438	300.772	266.377	259.909	257.859	270.212	249.826	248.703	254.049	254.139	189.01	180.354	194.282	205.054	42.1725	372.785	421.087	397.645	416.558	424.331	417.498	452.447	447.561	384.291	404.812	389.508	399.872	414.07	413.711	430.556	417.076	193.772	184.589	179.747	182.356	186.746	183.404	193.974	195.793
42.2003	233.6	239.929	241.611	241.26	334.232	336.916	340.694	359.249	307.865	302.989	309.775	300.514	265.528	259.254	257.47	269.943	249.346	248.877	253.55	254.202	188.689	180.956	194.405	204.848	42.212	371.939	420.85	397.697	416.596	424.366	417.687	452.074	448.261	384.014	404.394	389.513	399.859	414.422	413.746	430.746	416.807	193.819	184.194	179.445	182.496	186.485	182.897	193.634	195.726
42.2397	232.613	239.458	241.433	241.128	334.114	337.323	340.839	358.969	307.703	303.293	309.838	300.434	265.719	259.551	257.096	269.581	249.148	248.225	253.418	253.992	188.426	180.08	194.103	204.759	42.2514	372.204	420.428	396.726	416.152	423.602	416.807	451.491	447.157	383.316	403.543	389.034	399.138	413.976	413.778	429.761	416.453	193.289	184.055	179.588	182.032	185.973	182.554	193.338	195.141
42.2792	232.785	239.429	240.93	240.748	333.471	336.752	340.544	358.283	307.253	303.197	309.331	300.674	265.104	258.74	256.872	269.195	248.928	248.189	253.389	254.059	187.732	180.236	193.735	204.505	42.2909	370.838	420.504	396.936	415.404	424.225	417.037	452.128	446.93	383.519	404.117	388.959	399.198	413.289	413.5	429.554	416.403	193.055	184.283	179.604	182.195	185.867	182.343	193.073	195.16
42.3186	232.042	239.196	241.145	240.774	333.872	336.472	340.145	358.862	307.251	303.16	309.861	299.95	265.313	259.175	256.332	269.083	248.678	248.42	253.515	253.586	188.045	180.287	193.77	204.263	42.3304	371.543	419.84	396.337	414.858	423.159	416.41	450.623	446.292	383.768	404.144	388.532	398.663	413.31	412.393	429.268	416.161	192.86	184.019	179.176	182.23	185.701	182.696	193.1	194.908
42.358	232.661	238.719	240.898	240.393	333.405	336.047	339.713	358.295	306.708	302.497	309.311	300.158	264.923	258.447	256.796	268.858	248.341	247.692	252.883	253.337	188.046	179.652	193.667	203.965	42.3698	370.5	419.752	397.325	415.225	424.086	416.117	451.302	446.478	383.428	403.994	388.56	398.371	412.937	412.622	428.548	416.006	192.61	184.066	178.906	181.898	185.148	182.536	192.923	194.237
42.3975	232.303	239.049	240.266	240.839	333.391	336.457	339.872	357.886	306.915	302.086	309.121	299.984	264.693	258.178	256.349	268.674	248.34	247.456	252.34	253.526	187.937	179.668	193.146	203.695	42.4093	370.546	419.213	396.296	414.382	422.647	415.852	449.913	446.178	382.71	403.942	388.117	397.891	412.345	412.035	428.416	415.112	192.843	183.572	178.999	181.643	185.077	181.844	192.808	194.678
42.4369	232.507	238.48	239.955	240.003	333.269	335.851	339.427	357.071	307.116	301.942	308.618	299.589	265.01	257.589	256.606	267.791	248.47	247.851	252.504	253.172	187.396	179.306	193.345	203.424	42.4487	370.284	419.372	396.16	414.688	422.846	414.938	450.783	445.365	383.084	403.586	387.719	397.991	411.909	411.642	428.586	414.358	192.662	183.476	178.91	181.575	184.732	181.53	192.471	194.455
42.4763	230.986	238.443	240.146	240.109	332.356	335.913	338.597	357.144	306.767	302.102	308.928	299.514	264.697	257.397	256.109	267.757	248.06	247.058	252.187	252.785	187.263	179.054	193.119	203.058	42.4882	370.307	418.68	395.493	414.416	421.897	414.309	449.583	444.675	382.664	402.613	386.71	397.827	411.986	411.696	428.335	414.413	192.243	183.461	178.808	181.762	184.652	181.729	192.456	194.185
42.5158	231.629	237.978	239.556	239.35	332.323	335.519	337.979	356.872	305.953	301.996	308.424	299.378	264.247	257.623	256.29	267.328	248.261	246.866	252.011	252.926	186.983	179.13	192.811	203.165	42.5276	369.357	418.756	395.655	414.257	422.07	414.459	450.316	444.351	381.776	402.476	387.722	397.456	411.99	410.708	427.174	414.169	192.419	183.224	178.708	181.448	184.416	181.382	192.459	193.902
42.5552	230.9	238.159	239.59	239.993	332.047	335.124	338.586	356.238	306.261	301.686	308.491	299.186	264.338	257.335	255.481	267.357	248.152	246.836	251.895	252.791	186.808	178.841	192.303	202.786	42.5671	369.509	417.89	394.72	414.227	421.188	413.633	449.069	444.341	381.927	401.878	386.978	397.387	411.718	410.462	427.365	414.254	192.404	182.831	178.522	181.493	184.589	181.289	191.976	193.595
42.5946	231.317	237.612	239.323	239.447	331.357	334.569	338.038	356.167	306.091	301.191	307.462	298.763	263.809	257.099	255.248	267.235	247.921	246.422	252.159	252.658	186.707	178.813	192.308	202.272	42.6065	369.113	418.022	395.214	414.011	421.719	413.91	449.405	444.069	381.754	402.136	386.936	397.739	411.683	410.649	427.152	413.724	192.036	183.168	178.161	181.142	184.095	180.917	191.978	193.241
42.6341	230.46	237.906	239.631	239.711	331.54	334.723	338.343	356.543	305.798	300.562	307.754	298.395	263.72	257.483	255.015	267.229	247.551	246.332	251.698	252.144	186.746	178.431	191.947	202.238	42.646	368.451	417.044	394.173	413.373	421.054	413.577	448.128	442.9	382.166	401.812	386.664	396.578	411.481	410.071	427.001	412.832	191.921	183.369	178.389	180.986	183.849	180.914	191.146	193.044
42.6735	230.719	237.596	239.063	238.939	331.008	334.716	337.682	355.918	305.25	300.537	307.409	298.173	263.184	256.831	254.832	266.847	247.499	246.149	251.652	252.544	186.314	178.609	191.902	202.223	42.6854	368.56	417.305	394.631	413.471	420.629	413.887	447.953	443.145	381.13	401.681	385.954	396.29	411.293	409.97	426.564	413.02	191.701	183.313	178.337	180.981	184.037	180.592	191.344	192.676
42.7129	230.168	237.338	238.415	238.804	331.47	334.35	337.45	355.692	305.375	301.086	307.578	298.033	263.204	256.42	254.746	266.464	247.485	245.394	250.9	251.948	185.799	178.239	191.759	201.992	42.7249	368.604	416.533	393.276	413.075	419.775	413.249	447.333	441.903	380.278	400.55	386.022	396.592	410.985	408.8	426.056	412.838	191.82	182.789	177.861	180.357	183.781	180.568	190.959	192.494
42.7524	230.672	237.117	238.36	238.399	330.495	333.67	337.041	355.054	304.944	300.266	306.592	297.944	262.895	255.856	254.348	265.981	247.269	245.43	251.046	251.827	186.241	177.809	191.138	201.871	42.7643	367.522	417.219	393.329	412.151	420.039	412.257	447.776	442.368	380.696	401.145	385.959	395.969	410.13	409.086	425.882	412.754	191.484	182.525	178.142	180.619	183.655	180.535	190.806	192.448
42.7918	229.986	237.377	239.062	238.819	330.69	334.104	337.076	354.472	305.049	300.394	306.906	297.532	262.852	256.295	254.254	266.07	246.876	245.502	250.926	251.155	185.607	177.558	191.377	201.319	42.8038	367.236	416.607	393.011	411.597	418.672	412.229	446.484	441.837	380.183	400.511	385.154	395.874	409.735	409.151	425.303	411.728	191.511	182.408	177.802	180.47	183.256	180.289	190.567	192.189
42.8312	230.292	236.663	238.673	237.961	330.5	333.865	336.686	354.368	305.089	300.162	306.611	297.357	262.823	256.207	254.233	265.852	246.485	245.471	250.8	251.1	185.165	177.465	191.06	201.369	42.8432	366.315	416.445	392.975	411.692	419.702	411.86	446.314	441.81	379.368	401.045	384.959	395.315	409.6	408.426	425.183	411.379	191.215	181.899	177.467	180.221	182.885	179.824	190.571	192.129
42.8707	229.263	236.401	237.878	238.649	329.534	333.365	336.411	354.228	304.399	300.099	306.769	297.183	262.62	255.803	254.269	265.384	246.21	245.125	250.271	250.855	185.093	177.057	190.59	201.159	42.8827	366.89	415.611	392.1	411.036	418.664	411.205	445.637	441.024	379.629	400.818	385.041	394.997	409.855	407.854	424.515	411.064	191.625	181.777	177.641	179.832	182.875	179.61	189.924	191.825
42.9101	229.729	236.012	237.737	238.203	329.311	332.857	336.114	353.711	303.784	299.803	306.233	297.253	262.48	255.223	254.12	265.096	246.123	245.218	250.78	250.398	185.093	176.989	190.914	201.022	42.9221	365.841	415.479	392.677	411.433	418.957	411.214	446.897	441.908	379.621	400.782	385.274	395.1	409.962	408.394	425.006	411.406	191.096	181.575	177.191	180.002	182.914	179.697	189.928	191.396
42.9495	229.293	236.061	237.811	237.873	329.58	333.286	335.964	354.612	304.045	299.642	306.034	296.695	262.249	255.176	253.992	265.317	245.993	244.825	249.962	250.229	184.688	176.895	190.582	200.6	42.9616	366.147	414.518	391.319	410.67	417.552	411.113	445.618	440.834	379.619	399.815	384.387	394.607	408.918	407.964	424.393	410.872	190.951	181.811	177.217	179.847	182.261	179.235	189.683	191.316
42.989	229.308	235.706	237.586	237.299	329.014	332.544	335.575	353.977	303.565	298.72	305.297	296.27	261.887	255.155	253.466	265.313	245.754	244.397	249.962	250.465	184.82	176.961	190.528	200.785	43.0011	365.452	414.913	391.489	410.681	417.992	410.423	445.883	440.094	379.704	399.772	384.193	394.589	408.701	407.406	424.286	410.519	191.544	181.403	177.074	179.675	181.836	179.084	189.263	191.209
43.0284	228.881	236.252	237.942	237.59	329.186	332.841	336.149	353.213	303.769	298.926	305.435	295.774	261.268	255.336	253.211	264.933	245.535	244.245	249.825	249.944	184.56	176.875	190.014	200.47	43.0405	365.673	413.991	391.051	410.328	416.906	410.176	445.095	439.817	378.93	399.546	383.769	394.035	408.214	407.453	423.428	409.917	190.722	181.301	177.106	179.626	182.318	178.908	189.677	191.158
43.0678	229.102	235.675	237.478	236.682	328.524	332.234	335.507	352.663	303.378	298.857	304.934	295.862	261.141	255.008	253.121	264.748	245.765	243.893	250.021	249.683	184.03	176.784	189.746	199.85	43.08	365.217	414.021	391.141	409.479	417.584	410.016	444.693	439.903	378.418	399.351	383.85	393.701	408.673	407.253	423.891	409.695	190.726	181.252	176.991	179.469	182.048	178.647	189.178	190.922
43.1073	228.264	235.792	237.517	236.979	328.119	332.114	334.871	353.05	302.983	298.538	305.147	295.821	260.646	254.65	252.792	264.592	245.639	243.724	249.35	249.584	183.954	176.202	189.313	199.965	43.1194	365.285	413.03	389.816	409.148	416.699	409.557	443.383	438.861	378.1	399.007	383.443	393.428	408.194	406.939	423.699	410.083	190.481	181.656	176.514	179.648	181.724	178.912	188.777	190.368
43.1467	228.583	234.985	237.069	236.346	327.48	331.165	334.004	352.716	302.459	298.27	305.088	295.504	260.141	254.396	252.342	264.655	245.177	243.742	248.981	249.819	184.13	176.08	189.574	200.123	43.1589	365.181	413.289	390.415	409.092	417.246	409.472	444.438	438.242	378.286	398.586	383.45	392.834	408.056	406.599	423.253	409.501	190.38	181.292	176.739	179.098	181.422	178.541	188.675	190.086
43.1861	227.652	235.056	237.103	236.484	327.886	330.983	334.252	352.155	302.058	298.324	304.612	295.803	260.075	254.223	252.017	264.516	244.984	243.331	248.973	249.562	184.008	175.867	189.197	199.971	43.1983	364.951	412.62	389.32	408.42	416.241	408.913	443.372	438.127	377.96	398.418	382.654	392.964	407.332	406.188	423.222	408.966	190.1	181.174	176.608	178.953	181.1	178.329	188.42	190.534
43.2256	227.758	234.311	236.431	235.816	327.425	330.88	333.71	352.005	301.954	297.856	304.15	295.504	260.182	253.921	252.246	264.307	244.84	243.351	248.906	248.84	183.475	175.886	188.794	199.592	43.2378	364.37	412.613	389.731	408.447	416.853	408.369	443.803	437.762	377.069	397.681	382.57	393.245	406.62	405.806	423.1	408.799	190.057	181.003	176.316	178.66	180.974	177.924	188.125	190.063
43.265	227.521	234.483	236.544	236.302	327.52	330.498	333.294	352.095	301.966	297.557	304.197	294.728	259.916	253.929	252.169	263.877	244.631	243.055	248.581	248.538	183.093	175.646	188.775	198.94	43.2772	363.888	412.174	388.88	408.426	415.679	408.294	442.298	437.211	377.135	397.76	382.286	392.015	406.377	405.722	422.455	408.72	189.821	180.151	176.252	178.753	180.939	177.567	187.797	189.725
43.3044	227.7	234.109	235.981	235.986	326.497	330.293	333.343	351.588	301.895	297.516	304.339	294.891	259.898	253.649	251.878	263.963	244.274	242.867	248.428	248.819	183.231	175.573	188.784	198.74	43.3167	363.643	412.262	389.394	407.798	415.681	407.948	442.736	437.856	377.487	398.359	382.283	391.705	405.518	405.002	421.725	408.263	189.785	180.412	175.929	178.752	180.83	177.294	187.765	189.382
43.3438	226.997	234.261	236.032	235.895	326.469	330.257	333.582	350.857	301.831	297.035	304.113	294.797	259.898	253.366	251.776	263.992	244.044	242.85	248.355	248.718	183.095	175.479	188.624	198.633	43.3561	363.666	411.522	388.196	407.545	414.556	407.889	441.908	437.26	377.083	397.439	382.191	391.575	405.689	404.775	421.692	407.924	189.821	180.308	175.764	178.401	180.698	177.598	187.775	189.288
43.3833	227.494	233.81	235.944	235.245	326.463	329.736	333.043	350.94	301.402	297.015	303.792	294.197	259.727	253.407	251.641	263.509	243.595	242.596	248.048	248.595	182.803	175.209	188.439	198.352	43.3956	363.444	411.544	388.539	407.827	414.967	407.446	441.518	436.868	377.019	397.843	382.235	391.916	406.149	404.967	421.758	407.722	189.728	180.625	176.011	178.359	180.354	177.317	187.359	189.148
43.4227	227.318	233.751	235.616	235.179	326.223	329.418	332.478	350.628	301.26	296.701	303.71	294.348	259.312	252.932	251.423	263.273	243.294	242.42	248.055	248.473	182.461	174.81	188.202	198.053	43.435	363.273	410.436	388.05	406.909	414.258	406.731	440.801	435.859	376.562	397.236	381.674	391.709	405.442	404.927	420.903	407.439	189.213	180.444	175.719	178.394	180.29	177.11	187.24	188.797
43.4621	227.092	233.522	235.274	234.937	325.861	329.368	332.332	350.231	301.213	296.335	303.262	294.387	259.077	252.849	251.346	263.171	243.384	242.285	247.957	248.288	182.289	174.45	187.718	197.983	43.4745	362.276	411.074	387.348	406.249	414.79	406.923	441.361	435.753	376.594	396.244	381.782	390.745	404.704	404.438	420.647	406.782	189.068	180.042	175.526	178.019	180.019	176.524	187.274	188.864
43.5016	226.66	233.351	235.077	234.771	325.916	329.031	332.171	350.187	301.078	296.372	302.827	293.883	259.18	253.161	251.059	262.911	243.278	242.168	247.362	248.121	182.241	174.293	187.529	197.949	43.5139	362.029	410.207	386.752	405.784	413.432	405.975	440.802	434.868	375.906	395.706	381.426	390.506	404.718	404.349	420.922	406.6	188.651	179.954	175.265	177.848	179.796	177	187.116	188.772
43.541	226.552	233.108	234.82	234.698	325.563	328.329	331.694	349.402	300.475	295.977	302.991	293.968	259.14	252.658	250.785	262.438	243.072	242.01	247.204	247.79	181.981	173.952	187.5	197.506	43.5534	361.521	409.984	386.72	405.345	413.711	405.818	440.659	434.903	375.99	395.811	381.265	390.123	404.105	403.889	420.124	406.484	188.723	179.638	174.878	177.77	179.403	176.533	186.715	188.596
43.5804	226.797	232.687	234.612	234.321	324.606	328.27	331.601	349.006	299.875	295.784	302.841	293.847	258.88	252.378	250.63	262.358	242.972	241.808	246.915	247.55	181.904	173.78	186.998	197.534	43.5928	361.411	408.781	385.985	405.058	412.189	405.333	439.394	434.589	375.484	395.746	380.823	389.827	403.637	403.66	419.743	406.54	188.507	179.751	174.924	177.673	179.47	176.141	186.388	188.41
43.6199	226.345	232.254	234.56	234.124	324.294	328.532	331.765	349.02	300.014	295.802	302.301	293.056	258.557	252.591	250.253	262.542	242.739	241.477	246.562	247.401	181.709	173.598	186.709	197.635	43.6323	360.739	409.497	386.534	405.02	412.382	405.054	439.506	434.308	375.19	395.443	380.341	389.706	403.645	403.715	419.76	406.223	188.517	179.672	175.052	177.55	179.341	176.166	186.202	188.153
43.6593	226.364	231.516	234.164	233.499	324.245	327.81	330.982	348.499	299.813	295.378	302.11	292.909	258.512	252.434	250.354	262.22	242.119	241.241	247.054	247.297	181.436	173.679	186.867	196.908	43.6718	360.812	408.599	385.903	404.929	411.839	404.674	439.007	433.82	374.96	395.079	380.282	389.916	403.704	403.507	419.797	405.87	188.543	179.289	174.85	177.439	178.905	176.196	186.011	187.908
43.6987	225.891	232.056	233.882	233.995	324.669	327.783	330.801	348.421	299.696	295.061	302.25	293.162	258.441	251.902	250.086	261.765	242.045	240.946	246.674	246.8	181.26	173.428	186.488	196.442	43.7112	360.084	408.503	385.819	404.239	412.141	404.82	438.336	433.962	374.998	394.794	380.51	389.332	403.63	402.855	419.308	405.647	188.58	179.143	174.693	177.459	178.813	175.749	186.016	187.657
43.7382	225.971	231.9	233.834	233.177	324.163	327.413	330.652	347.679	299.424	294.746	301.906	292.748	258.648	251.313	249.786	261.312	242.395	240.998	246.705	246.584	180.921	173.083	186.511	196.835	43.7507	360.449	408.054	384.984	403.922	411.641	404.465	437.566	433.307	374.601	394.421	379.907	389.126	403.424	402.579	418.546	405.047	188.36	179.13	174.602	177.373	178.993	175.452	185.687	187.465
43.7776	225.304	231.813	233.627	233.032	323.664	327.475	330.316	347.696	299.344	294.548	301.413	292.491	258.098	251.443	249.745	261.505	242.07	240.629	246.103	246.162	180.865	173.125	186.162	196.046	43.7901	359.755	408.146	384.204	403.657	411.842	404.633	438.232	433.12	374.26	394.489	379.737	389.213	402.939	402.587	418.13	404.749	188.033	179.017	174.461	177.049	178.697	175.323	185.227	187.147
43.817	225.468	231.176	233.078	232.534	322.825	326.747	330.003	347.233	299.514	294.288	301.161	292.437	257.904	251.519	249.912	261.403	242.164	240.575	245.732	246.356	180.66	173.146	186.54	195.933	43.8296	359.698	407.431	383.974	403.068	410.782	403.78	437.599	432.76	373.941	394.322	379.541	388.801	402.773	402.355	418.202	404.65	187.937	178.736	174.2	176.852	178.436	175.307	185.42	186.939
43.8565	225.058	231.053	233.265	232.611	323.235	326.567	330.442	347.335	299.225	294.168	300.967	292.31	257.635	251.533	249.416	261.146	241.964	240.6	245.921	246.258	180.666	172.97	186.494	196	43.869	359.13	407.261	384.129	402.922	410.425	402.724	436.754	432.311	373.889	393.522	379.161	388.44	402.628	402.129	418.318	404.44	187.771	178.376	173.994	176.831	178.298	174.89	185.54	186.833
43.8959	225.21	230.536	233.022	232.164	323.18	326.127	329.902	346.888	298.427	293.851	300.179	291.89	257.487	251.118	249.168	261.09	241.495	240.419	246.132	246.371	180.104	172.725	186.316	195.941	43.9085	359.26	406.735	383.467	402.654	410.249	402.553	436.371	431.686	373.658	392.804	379.021	388.35	402.295	401.896	417.875	404.273	187.516	178.4	173.984	176.637	178.067	174.551	185.13	186.538
43.9353	224.778	231.3	232.787	232.555	323.114	326.295	329.901	346.675	298.688	294.649	300.51	291.531	257.623	250.871	248.517	260.874	241.248	240.03	245.36	245.833	179.937	172.478	186.241	195.783	43.9479	358.569	406.618	383.321	402.45	409.939	402.757	436.713	431.525	373.518	392.825	378.878	388.107	402.217	401.485	417.671	403.9	187.342	178.473	173.87	176.445	177.992	174.561	184.747	186.292
43.9748	224.766	230.473	232.299	231.922	322.82	325.867	329.211	346.008	298.521	294.226	300.304	291.654	257.441	250.73	248.756	260.513	240.884	239.709	245.143	245.647	180.162	172.626	185.766	195.65	43.9874	358.379	405.952	383.225	402.494	409.141	402.006	436.066	431.273	373.096	393.115	378.292	387.766	402.151	401.119	417.815	403.542	187.001	178.283	173.745	176.41	177.869	174.392	184.727	186.09
44.0142	223.713	230.419	232.488	232.226	322.43	325.759	328.805	345.754	297.654	294.131	300.145	291.418	257.067	250.667	248.903	260.59	240.792	239.724	245.047	244.939	180.07	172.329	185.243	194.967	44.0268	358.357	405.508	383.062	401.948	408.842	401.329	435.261	430.709	372.712	393.128	377.961	387.491	401.431	401.127	417.592	403.468	186.767	178.157	173.758	176.367	177.486	174.2	184.604	185.716
44.0536	224.251	229.914	231.852	231.592	321.694	325.189	327.956	345.202	297.078	293.793	300.02	291.167	256.943	250.439	248.399	260.37	240.609	239.844	244.842	244.997	179.752	171.959	185.215	194.884	44.0663	358.108	405.308	382.79	400.959	408.674	401.127	434.994	430.538	372.871	392.718	377.77	387.464	400.858	401.065	417.058	403.157	186.9	178.026	173.629	176.369	177.295	173.958	184.293	185.466
44.0931	223.792	230.014	231.9	231.594	321.824	325.125	328.485	345.656	297.153	293.623	299.966	291.2	257.014	250.602	247.908	260.635	240.256	239.732	244.536	244.332	179.232	172.031	184.794	194.572	44.1057	358.078	404.18	381.85	400.511	407.625	400.525	433.988	430.033	372.708	392.13	377.081	387.474	400.905	400.443	416.83	402.908	186.957	177.914	173.243	176.113	177.276	173.604	184.152	185.522
44.1325	223.679	229.389	231.622	230.942	321.051	324.364	327.298	344.651	296.327	292.797	299.408	291.15	256.834	249.97	247.983	260.09	240.549	239.143	244.438	244.881	179.088	171.656	184.896	194.822	44.1452	357.449	404.716	381.454	400.236	408.258	400.479	434.211	429.413	372.486	391.887	377.135	387.079	400.839	399.976	416.977	403.256	186.808	177.822	173.009	175.679	176.847	173.327	183.886	185.414
44.1719	223.34	229.647	231.645	231.27	320.655	325.009	327.416	345.197	296.956	292.993	299.21	290.332	256.264	249.551	247.561	259.836	239.923	238.775	243.977	244.434	179.001	171.645	184.398	194.846	44.1846	357.704	404.197	381.322	400.167	407.226	399.995	433.853	429.261	371.965	391.715	377.028	387.043	401.076	399.657	416.458	403.101	186.379	177.578	173.042	175.894	176.996	173.28	183.753	185.218
44.2114	223.499	229.356	230.809	230.492	320.619	324.288	326.932	344.764	296.564	292.459	299.091	290.336	256.137	249.677	247.777	259.429	239.873	238.816	244.163	244.522	179.251	171.471	184.28	194.417	44.2241	356.949	403.35	381.486	400.226	407.407	400.052	433.611	429.535	372.15	391.536	376.494	386.705	400.611	399.053	415.997	402.398	186.361	177.245	172.725	175.643	176.754	173.002	183.319	185.033
44.2508	222.572	228.993	230.558	230.821	320.781	323.974	326.778	343.588	296.421	292.739	298.907	290.164	255.983	249.719	247.402	259.603	240.165	238.432	243.593	244.052	179.059	171.372	183.585	194.263	44.2635	357.052	402.385	380.177	399.758	406.662	399.344	432.675	428.703	371.882	390.954	376.366	386.444	400.339	399.219	415.555	401.532	186.541	177.197	172.658	175.196	176.158	173.297	183.288	184.871
44.2902	222.727	228.578	230.498	230.124	320.189	323.6	326.384	343.188	295.746	292.285	298.295	290.389	255.913	249.249	247.323	259.275	239.843	238.371	243.668	244.136	178.429	171.022	183.796	193.686	44.303	355.871	403.204	379.879	398.946	407.1	399.307	432.614	428.107	371.258	390.731	376.274	386.322	399.979	399.373	415.515	401.222	186.483	177.222	172.846	175.236	176.029	173.122	183.035	184.536
44.3297	222.51	228.446	230.761	230.311	320.68	323.197	326.577	342.944	296.105	292.049	298.531	289.722	255.958	248.992	246.67	258.913	239.244	238.172	243.423	243.914	178.452	170.6	183.595	193.692	44.3425	356.378	402.329	379.466	398.101	406.3	398.722	431.841	427.461	370.787	390.54	375.832	386.371	399.538	398.641	415.796	401.381	185.931	177.091	172.746	175.326	176.1	173.082	182.898	184.717
44.3691	222.56	227.96	230.306	229.289	319.834	322.738	326.113	342.447	295.888	291.814	298.205	288.981	255.535	249.02	246.794	259.24	239.286	237.577	242.972	243.569	178.484	170.689	183.634	193.245	44.3819	354.782	402.059	378.996	397.806	405.891	398.169	432.468	426.74	370.612	390.326	375.395	385.781	399.461	398.169	415.385	400.881	186.073	177.028	172.541	175.028	176.102	172.763	182.455	184.464
44.4085	221.438	228.219	230.088	229.555	319.423	322.474	326.24	342.862	295.534	292.078	297.863	289.573	255.507	248.722	246.906	259.095	238.442	237.926	243.484	243.496	178.367	170.35	183.411	193.122	44.4214	354.793	401.477	377.924	397.738	405.579	397.172	431.434	426.316	370.678	389.713	375.005	385.239	399.336	398.372	414.721	400.561	185.811	176.865	172.416	174.978	175.88	172.94	183.042	184.407
44.4479	221.662	227.588	229.636	228.882	318.828	322.02	325.903	342.379	294.874	290.839	298.005	289.495	255.26	248.78	246.643	258.604	238.665	237.761	242.696	243.377	178.011	170.684	183.298	193.315	44.4608	354.27	401.453	379.439	397.268	405.569	397.618	431.515	426.105	370.116	390.355	375.079	385.468	399.097	398.327	414.659	400.599	185.93	176.525	172.209	174.976	175.856	172.963	182.551	184.481
44.4874	221.111	228.143	229.516	229.219	318.842	322.292	325.725	341.792	295.031	291.479	298.202	288.588	255.162	248.565	246.072	258.264	238.32	237.746	242.181	243.033	177.621	170.46	183.079	192.936	44.5003	353.754	401.006	378.052	396.841	404.495	397.191	429.913	425.182	369.729	389.685	374.968	385.232	398.518	397.455	414.187	400.372	185.706	176.586	172.313	174.984	175.308	172.469	182.162	183.971
44.5268	221.503	227.427	229.05	228.662	318.064	321.852	324.835	341.786	294.802	291.112	297.325	288.791	254.635	248.096	246.571	258.46	238.683	236.799	242.772	242.924	177.48	169.977	183.172	192.759	44.5397	353.833	400.695	379.028	397.173	404.638	396.85	430.254	425.208	369.721	389.329	374.519	384.647	398.28	397.099	413.385	400.204	185.671	176.49	171.851	174.575	175.046	172.023	181.82	183.651
44.5662	220.967	227.231	229.63	229.127	317.954	321.9	324.505	341.768	294.781	290.822	297.553	288.397	254.526	248.025	246.313	258.563	237.702	236.597	242.302	242.375	177.123	169.672	182.333	192.758	44.5792	353.622	399.372	377.836	396.958	403.49	396.409	429.516	424.477	369.255	389.707	374.281	384.212	398.092	397.484	413.15	400.285	185.116	177.038	171.862	174.377	175.202	172.034	182.208	183.248
44.6057	221.261	226.873	228.953	228.48	317.79	321.141	324.159	341.229	294.344	290.19	296.751	288.007	254.686	247.759	246.25	257.7	237.978	236.434	242.223	242.864	177.376	169.938	182.366	192.694	44.6186	353.152	399.974	377.351	396.039	404.353	396.683	430.221	424.35	369.548	388.987	374.029	384.136	397.843	397.652	413.614	400.145	184.926	176.48	171.601	174.612	174.926	171.733	181.942	183.274
44.6451	220.6	226.936	228.92	228.424	317.596	321.099	324.05	341.269	294.691	289.933	296.542	288.43	254.855	247.901	246.009	257.556	238.003	236.423	242.086	242.293	177.243	169.684	182.249	192.379	44.6581	353.053	399.367	376.743	395.279	403.42	395.257	429.112	424.343	369.581	388.862	373.799	383.763	397.82	397.119	413.459	399.643	184.85	176.416	171.764	174.377	174.627	172.003	181.559	183.172
44.6845	220.661	226.094	228.437	227.817	317.15	320.716	323.646	340.764	293.904	289.755	296.526	287.634	253.94	247.18	245.858	257.586	238.125	236.685	241.634	242.313	176.965	169.64	181.925	192.021	44.6975	352.657	399.126	377.045	395.309	403.626	395.951	428.836	423.818	368.693	388.673	374.292	383.488	397.698	396.39	412.923	399.417	185.186	175.789	171.52	173.867	174.67	171.088	181.385	182.831
44.724	220.046	226.468	228.118	227.865	316.572	320.582	323.71	340.816	293.697	289.491	296.282	287.876	253.941	247.437	245.797	257.403	237.714	236.652	241.255	241.77	176.774	169.193	181.976	191.851	44.737	352.348	398.51	376.435	394.859	402.442	395.449	427.191	422.927	368.32	388.06	373.462	383.133	397.098	395.995	413.151	398.87	184.257	175.88	171.03	173.972	174.408	171.346	181.264	182.887
44.7634	220.246	225.777	227.646	227.512	316.376	319.487	323.294	339.769	293.114	289.188	295.766	287.273	253.74	247.721	246.113	257.417	237.478	236.17	240.988	242.414	176.554	169.324	182.046	191.575	44.7764	351.571	398.765	376.135	394.36	402.864	394.881	428.294	423.242	368.892	388.182	373.596	383.545	397.063	396.375	412.356	398.097	183.991	175.564	170.739	173.653	174.297	171.182	180.964	182.935
44.8028	219.561	226.293	228.272	227.855	316.555	319.275	322.904	340.113	293.562	289.333	296.729	286.889	253.788	247.652	245.356	256.872	237.375	236.282	240.93	241.64	176.467	168.93	181.411	191.544	44.8159	351.56	397.814	375.276	393.4	402.33	393.995	427.288	421.87	368.454	387.687	373.238	382.835	396.285	396.39	412.753	398.24	183.973	175.477	171.26	173.255	173.88	171.31	180.806	182.479
44.8423	219.609	225.438	227.378	227.216	316.039	319.183	322.198	339.546	292.689	288.627	295.194	286.747	253.406	246.773	244.988	257.075	236.926	235.922	241.251	241.532	176.376	168.358	181.465	191.209	44.8553	351.263	398.275	375.415	394.186	402.757	393.766	427.579	421.767	368.242	387.527	372.439	382.136	395.739	395.693	411.698	397.906	183.871	175.587	170.923	173.401	173.673	170.585	180.939	182.596
44.8817	219.298	225.258	227.74	227.026	316.012	319.131	322.272	339.805	293.338	288.551	295.118	286.953	253.405	246.908	244.654	257.004	236.595	235.738	241.287	241.26	176.155	168.496	181.166	191.345	44.8948	350.947	396.961	374.257	393.436	401.772	393.041	426.475	420.876	368.002	387.241	372.017	382.924	396.582	396.111	411.989	397.492	183.666	175.095	170.77	173.682	173.817	170.802	180.652	181.788
44.9211	219.496	224.862	226.908	226.185	315.527	318.423	321.753	338.598	292.559	287.808	294.821	286.765	253.324	246.702	244.978	256.646	236.856	235.415	240.468	241.106	176.572	168.343	181.177	191.114	44.9342	349.787	397.442	374.472	392.827	401.491	393.458	426.706	420.692	367.569	387.271	372.746	382.169	395.922	394.817	411.677	397.445	183.93	175.275	170.582	173.416	173.541	170.475	180.773	181.798
44.9606	218.712	224.63	227.311	226.829	315.166	318.542	321.41	338.758	292.582	288.29	295.257	286.089	253.251	246.444	244.672	256.193	236.126	235.048	240.298	240.547	176.152	168.416	180.83	191.126	44.9737	349.998	396.424	373.369	391.853	400.016	392.377	425.933	420.472	367.103	386.586	371.879	382.341	395.582	395.195	411.629	396.56	183.487	175.156	170.657	172.976	173.6	170.666	180.044	181.957
45	218.733	224.733	226.712	226.198	314.924	317.879	320.785	338.166	292.419	287.863	294.54	286.037	252.97	246.546	244.559	256.611	236.449	234.904	240.355	240.642	175.561	168.774	180.543	190.612	45.0132	349.15	396.562	373.655	392.244	400.669	392.207	425.689	419.878	367.267	386.193	371.637	382.058	395.311	394.51	410.843	396.77	183.443	174.921	170.477	172.873	173.491	170.384	179.907	181.686
45.0394	217.951	224.739	226.957	226.793	315.307	317.393	320.79	337.625	291.89	288.19	294.481	285.725	252.688	246.157	244.206	256.15	235.929	235.232	239.784	240.38	175.573	168.224	180.47	190.474	45.0526	349.493	395.72	373.006	392.258	399.478	391.813	424.626	419.479	366.575	386.395	371.341	381.927	395.308	394.605	411.015	396.91	183.482	174.774	170.452	172.983	173.347	170.068	180.041	181.201
45.0789	218.142	224.527	226.142	225.903	314.501	317.289	320.335	337.34	291.612	287.198	294.503	285.793	252.54	246.055	244.413	255.786	235.751	234.845	240.313	240.057	175.168	168.09	180.398	190.552	45.0921	348.409	395.521	373.377	391.442	400.263	392.622	425.149	419.404	366.739	385.883	370.844	381.795	395.027	393.874	410.503	396.471	183.366	174.385	170.285	172.906	172.947	169.918	179.994	181.011
45.1183	217.733	224.636	226.417	225.913	314.576	317.308	320.557	337.667	291.683	287.242	294.812	285.258	252.744	246.335	244.178	255.907	235.507	234.365	240.225	239.646	175.283	167.76	180.445	190.147	45.1315	348.536	394.498	372.525	390.939	398.772	391.864	424.274	418.359	366.304	385.265	370.866	381.21	394.754	394.465	410.838	396.161	182.801	174.411	169.903	172.536	172.688	170.059	179.455	181.016
45.1577	217.909	224.05	225.81	225.155	314	316.626	319.868	336.889	291.098	286.995	294.268	284.895	252.37	245.905	243.732	256.252	235.462	234.642	239.453	240.07	175.206	167.438	180.55	190.201	45.171	347.566	394.753	372.604	390.855	398.432	391.314	424.013	418.506	366.432	385.42	370.189	380.477	394.297	393.457	409.689	395.989	182.9	174.373	169.725	172.608	172.555	169.528	179.293	180.806
45.1972	217.171	223.622	225.419	225.375	314.11	316.535	319.937	336.76	291.089	286.883	293.781	284.497	252.251	245.736	243.731	255.765	234.862	234.05	239.05	239.71	175.105	167.436	179.997	190.126	45.2104	347.804	394.197	371.819	390.48	397.287	390.539	423.094	418.097	366.258	384.708	369.871	380.862	394.146	394.111	410.226	396.46	182.532	174.043	169.821	172.169	172.519	169.227	179.798	180.513
45.2366	217.625	223.389	225.346	224.661	313.527	316.252	318.831	336.256	290.983	286.544	293.684	284.711	252.196	245.775	243.819	255.716	234.848	234.067	239.06	239.554	175.274	167.44	179.61	190.161	45.2499	347.167	394.419	371.642	390.44	398.926	390.973	423.35	417.564	365.564	384.534	370.196	379.898	394.117	393.594	410.12	395.277	182.548	173.902	169.456	172.18	172.457	168.842	179.318	180.424
45.276	217.465	223.86	225.501	224.831	314.131	316.672	319.169	336.674	290.426	286.239	293.368	284.444	252.162	245.644	243.608	255.432	234.611	233.745	238.831	238.931	175.041	167.255	179.403	189.798	45.2893	347.282	393.716	370.744	389.654	397.552	390.27	421.725	416.418	365.16	384.055	369.651	380.406	393.89	393.033	409.524	395.638	182.913	173.586	169.908	171.983	172.302	169.407	179.07	180.437
45.3155	217.307	222.929	224.664	224.152	313.311	315.772	318.798	335.725	290.283	286.143	292.693	284.261	251.683	245.209	243.367	255.086	234.56	233.712	239	238.726	174.352	166.695	179.731	189.595	45.3288	346.444	393.19	370.969	389.334	397.119	389.717	422.569	416.539	365.553	384.643	370.24	379.892	393.276	392.664	408.911	394.444	182.6	173.438	169.192	171.915	171.987	168.759	178.454	180.204
45.3549	216.371	223.363	224.706	224.443	312.708	315.535	318.463	335.336	290.084	285.848	292.765	284.089	251.53	245.296	243.319	255.06	234.483	233.288	238.54	238.506	174.455	166.731	179.478	189.286	45.3682	346.601	392.516	370.302	388.995	395.965	389.022	421.835	416.209	365.061	384.198	369.36	379.63	393.589	393.137	409.26	395.03	182.138	173.539	169.764	171.358	171.745	169.281	178.609	180.142
45.3943	216.643	222.782	224.159	223.757	311.959	314.758	318.127	334.708	289.739	285.504	292.326	283.787	251.404	245.153	243.457	255.028	234.209	233.176	237.766	238.559	174.329	166.799	179.173	188.836	45.4077	346.164	392.569	371.013	388.793	396.988	388.199	421.788	416.15	365.347	383.799	368.98	379.795	392.924	392.202	408.437	394.486	182.125	173.266	169.147	171.313	171.65	168.884	178.334	179.884
45.4338	216.237	222.572	224.213	223.912	312.088	315.189	317.652	334.64	290.058	285.64	292.356	283.658	251.524	244.839	242.72	254.906	233.888	232.836	237.58	238.194	173.851	166.498	179.311	188.68	45.4471	345.885	391.728	370.297	387.843	395.827	388.131	420.873	415.102	364.471	383.583	368.885	379.713	392.594	392.019	408.399	394.48	181.849	173.399	169.068	171.781	172.162	168.647	178.139	179.754
45.4732	216.25	222.26	223.911	223.119	311.777	314.431	316.826	333.929	289.538	285.415	292.007	283.366	251.376	244.74	242.766	254.573	234.441	232.644	237.583	237.79	173.865	166.705	178.565	188.86	45.4866	344.529	391.68	369.525	387.343	395.206	387.682	420.146	414.769	364.323	383.322	368.168	378.632	392.433	391.598	407.929	394.698	182.136	172.809	168.642	171.515	171.823	168.446	177.844	179.626
45.5126	215.365	222.034	224.083	223.79	311.891	314.722	317.405	334.324	289.478	285.083	292.017	283.13	251.061	244.64	242.563	254.412	233.783	232.683	237.55	237.895	173.978	166.35	178.372	188.507	45.526	344.248	390.306	368.819	386.684	394.224	387.401	419.594	414.248	364.036	382.639	368.409	378.673	392.189	391.976	407.533	393.788	181.653	173.119	168.548	171.294	170.745	167.888	177.452	179.486
45.5521	215.549	221.686	223.498	222.924	311.39	314.022	316.959	333.673	289.279	284.742	291.712	283.093	250.896	244.518	242.407	254.111	233.253	232.621	237.499	238.093	173.617	166.034	178.399	188.311	45.5655	344.322	390.783	369.702	386.742	395.627	387.922	420.743	414.621	363.839	382.443	368.413	378.32	392.344	391.739	407.459	393.449	181.6	173.155	168.563	171.219	170.919	167.921	177.64	178.984
45.5915	214.779	221.273	223.026	222.868	310.793	313.801	316.456	333.481	288.669	284.407	291.136	282.777	250.636	244.114	242.471	253.844	233.175	232.513	237.385	237.618	173.459	165.906	178.421	188.209	45.6049	344.452	390.15	368.674	386.368	393.62	386.978	419.142	414.315	363.28	382.274	367.885	378.124	391.798	391.069	407.331	393.273	181.794	172.49	168.951	171.048	170.682	167.497	177.555	178.997
45.6309	214.904	221.095	222.716	222.169	310.085	313.263	315.847	332.768	288.054	283.872	290.918	282.541	250.278	243.745	242.737	253.825	233.23	232.306	237.306	237.187	173.317	166.009	178.169	188.012	45.6444	343.208	390.392	368.251	385.912	394.134	387.129	418.846	413.069	363.522	382.566	367.816	377.973	391.539	391.651	406.943	393.702	181.373	172.393	168.244	171.085	170.697	167.544	177.433	178.746
45.6703	214.249	221.552	222.722	222.224	310.221	313.147	315.723	332.379	288.265	284.01	291.123	282.365	250.072	243.663	242.312	253.743	232.843	232.052	236.515	236.744	173.091	165.935	178.09	187.609	45.6839	343.658	389.079	367.372	385.367	393.196	385.767	417.536	412.359	362.856	381.688	367.286	377.584	391.245	390.697	406.323	393.398	181.351	172.186	168.35	170.738	170.833	167.332	177.226	178.59
45.7098	214.384	220.854	222.132	221.864	309.788	312.382	315.118	332.11	288.239	283.826	290.703	281.885	250.18	243.643	242.128	253.285	232.24	231.873	236.282	236.705	173.155	165.599	178.222	187.418	45.7233	342.708	388.909	367.758	385.367	393.747	385.838	418.23	412.763	362.821	382.552	367.79	378.18	390.858	390.183	405.956	392.891	180.904	172.061	168.288	170.263	170.426	167.406	177.128	178.264
45.7492	214.518	220.891	222.34	221.999	309.693	312.408	315.07	331.929	287.795	283.134	290.369	281.542	250.062	243.702	242.21	253.238	232.184	231.499	236.49	236.598	173.038	165.487	177.764	187.165	45.7628	342.354	388.16	366.587	384.689	392.4	384.939	416.944	411.706	362.293	381.375	367.015	377.61	390.73	390.521	405.962	392.7	180.497	172.349	168.054	170.718	170.498	167.488	176.791	178.027
45.7886	214.36	220.264	222.056	221.506	309.36	311.938	314.79	331.325	287.317	282.986	289.952	281.22	249.827	243.427	241.819	253.213	232.288	231.289	236.082	236.31	172.871	165.282	177.226	186.937	45.8022	341.892	388.152	367.337	385.37	392.833	385.592	417.493	411.188	362.155	381.208	366.704	377.147	389.893	389.644	405.318	392.089	180.385	172.117	167.75	170.311	170.122	167.022	176.676	177.817
45.8281	213.894	219.742	221.549	221.16	309.006	311.366	314.36	330.854	287.143	283.038	289.792	280.992	249.68	243.005	241.543	253.084	231.93	231.338	235.493	236.009	172.729	165.006	177.185	186.933	45.8417	342.071	387.302	366.332	384.16	391.571	384.323	416.365	410.414	362.014	380.14	366.342	376.718	390.452	389.267	405.447	392.063	180.37	171.635	167.604	170.197	169.926	166.556	176.794	177.993
45.8675	213.315	219.894	221.446	221.248	308.816	311.386	314.027	330.405	287.017	283.067	290.024	281.111	249.501	242.854	241.583	253.048	231.493	231.239	235.572	235.626	172.528	164.828	177.189	186.81	45.8811	340.78	387.865	365.276	383.258	391.974	384.662	416.6	410.441	361.772	380.57	365.871	376.25	390.112	389.198	405.274	391.96	180.001	171.688	167.274	170.062	169.802	166.517	176.375	177.743
45.9069	213.453	219.608	221.335	220.76	308.311	311.101	313.461	329.641	286.55	283.038	289.796	280.851	249.516	242.847	241.364	252.577	231.573	231.039	235.728	235.643	172.249	164.731	176.983	186.839	45.9206	340.855	386.697	364.82	382.945	390.777	383.974	415.342	409.585	361.217	379.997	366.141	375.784	389.995	389.116	405.119	391.391	179.732	171.375	167.152	169.864	169.642	166.467	176.725	177.544
45.9464	212.906	219.28	221.102	220.347	307.785	310.898	313.362	329.831	286.364	282.606	289.318	280.361	249.385	242.88	241.118	252.393	231.404	230.652	235.317	235.263	172.076	164.887	176.849	186.482	45.96	339.989	386.543	365.175	383.099	391.208	383.673	416.101	409.276	360.875	379.936	365.51	375.811	389.416	388.973	405.007	391.533	179.51	171.587	167.234	169.768	169.539	166.183	176.331	177.496
45.9858	212.746	218.898	220.704	219.866	307.009	310.19	312.834	329.61	286.411	282.22	288.816	280.147	249.054	242.572	241.155	252.384	231.016	230.271	235.005	234.711	171.807	164.483	176.718	186.184	45.9995	340.424	385.596	364.446	382.299	390.046	383.001	414.595	408.613	360.674	379.826	365.221	375.548	389.177	388.302	405.053	391.704	179.663	171.542	167.265	169.679	169.516	166.491	176.222	177.15
46.0252	212.958	218.754	220.261	219.714	306.781	309.63	312.433	329.083	286.017	281.933	288.577	279.959	248.767	242.097	240.771	252.256	230.976	230.017	234.837	234.512	171.429	164.004	176.712	186.018	46.0389	339.354	386.358	365.104	382.522	390.614	382.632	414.72	409.158	361.069	380.053	365.175	375.881	389.07	387.935	404.629	390.573	179.668	171.066	166.942	169.447	169.194	166.332	176.096	176.989
46.0647	213.105	218.294	219.625	219.224	306.796	309.041	312.347	328.774	285.647	281.627	288.262	279.769	248.715	241.998	240.522	252.25	231.173	229.783	234.823	234.536	171.658	164.158	176.317	185.963	46.0784	339.485	385.051	363.635	381.593	389.088	381.648	413.593	408.231	360.54	379.093	364.662	375.405	388.974	388.203	404.26	390.246	179.697	171.062	166.959	169.312	168.998	166.196	175.428	177.174
46.1041	212.337	218.388	219.979	219.448	306.86	309.601	312.199	328.555	285.741	281.36	288.433	279.605	248.69	242.089	240.393	252.224	230.743	229.748	234.565	234.439	171.568	164.016	175.849	185.595	46.1178	338.314	384.59	363.425	381.294	388.694	381.071	413.203	407.673	360.15	379.431	364.443	375.235	388.667	388.181	404.024	390.777	179.533	170.813	166.879	169.115	169.103	165.884	175.384	176.955
46.1435	211.874	217.728	219.365	218.747	306.006	308.853	310.947	327.655	284.91	281.121	288.071	279.422	248.102	241.717	239.867	251.824	230.127	229.684	234.564	234.39	171.298	164.051	176.306	185.726	46.1573	337.997	383.883	362.566	380.453	387.793	380.749	412.351	407.243	360.229	378.728	363.897	374.774	388.616	387.827	403.353	390.309	179.114	170.51	166.528	169.068	169.169	165.59	175.565	176.666
46.183	211.413	217.724	219.349	218.822	305.752	308.445	311.386	327.304	284.499	281.22	287.799	278.447	247.866	241.87	239.453	251.626	230.019	229.262	234.154	233.857	171.199	163.622	176.022	185.795	46.1967	337.46	383.773	363.459	379.861	388.34	380.459	412.82	407.039	359.776	378.004	363.606	374.324	388.097	387.468	403.134	389.776	178.672	170.456	166.225	168.748	169.001	165.372	175.236	176.341
46.2224	211.471	217.695	218.97	217.97	304.967	307.713	310.617	326.865	284.588	280.661	287.443	278.134	247.887	241.238	239.567	251.498	230.324	229.314	233.82	234.2	170.93	163.782	175.925	185.228	46.2362	337.731	383.096	362.134	379.356	387.427	380.016	411.91	406.384	359.13	378.002	363.265	373.908	387.926	387.295	402.949	389.68	178.576	170.168	166.241	168.47	168.732	165.392	174.953	175.96
46.2618	211.558	217.477	219.046	218.615	305.386	308.033	310.957	326.776	285.119	280.893	288.285	278.553	247.867	241.114	239.477	251.283	229.862	228.931	233.357	233.653	170.616	163.127	175.744	184.747	46.2756	337.302	383.098	361.652	379.18	387.014	379.659	411.374	405.965	359.428	378.481	363.019	373.797	387.689	386.509	402.694	389.556	178.504	170.062	166.074	168.35	168.215	165.378	174.752	175.547
46.3013	211.655	216.959	218.351	217.436	304.889	307.773	309.649	325.859	284.494	279.868	287.231	278.052	247.699	241.291	239.808	251.301	229.76	228.541	233.561	233.675	170.837	163.365	175.569	185.152	46.3151	337.135	382.436	360.905	378.606	386.638	379.51	410.55	405.294	359.203	378.414	362.723	373.398	387.426	386.159	402.604	389.026	178.48	170.296	165.933	168.259	168.194	165.097	174.452	175.336
46.3407	210.755	216.928	218.639	218.024	304.88	307.387	310.073	326.095	284.083	280.161	286.958	278.123	247.505	241.453	239.452	250.873	229.26	228.056	233.069	233.555	170.415	163.259	175.449	185.139	46.3546	336.616	382.417	361.335	378.611	386.55	379.289	409.93	404.765	358.4	377.805	362.45	373.158	387.116	385.9	402.095	388.674	178.42	170.043	165.807	168.128	168.113	164.895	174.445	175.564
46.3801	210.828	216.426	217.832	217.007	303.947	306.239	309.509	325.423	283.366	279.318	286.437	277.819	247.279	241.218	239.4	250.498	228.789	228.209	233.224	233.291	170.383	163.068	175.294	184.668	46.394	336.232	381.487	360.426	378.385	386.079	378.271	409.981	404.604	358.402	377.188	362.393	373.06	386.9	385.559	401.895	388.581	178.127	169.589	165.5	168.211	167.732	164.87	174.506	175.447
46.4196	209.858	216.596	218.172	216.965	303.389	306.244	309.924	325.008	283.333	279.601	285.908	277.421	247.406	240.69	239.071	250.532	228.483	228.53	232.902	233.141	170.216	162.96	175.188	184.618	46.4335	336.281	381.438	360.176	378.26	385.869	378.258	409.681	404.413	358.344	376.935	362.108	372.934	386.704	386.094	401.566	388.574	178.014	169.36	165.365	168.09	167.863	164.787	174.37	174.954
46.459	209.947	216.287	217.813	216.395	302.54	305.528	308.71	324.156	282.357	279.28	285.946	277.098	247.332	240.412	239.151	250.171	228.735	228.115	232.738	233.446	169.936	162.587	174.819	184.257	46.4729	336.086	380.533	360.012	377.579	385.393	378.013	409.047	403.939	357.906	376.64	361.735	372.514	386.239	386.217	401.667	388.39	177.723	169.239	165.448	167.698	167.606	164.786	174.332	174.842
46.4984	209.638	215.869	217.771	217.084	303.559	305.69	309.072	324.82	282.601	279.09	285.896	276.803	247.421	240.774	238.633	250.272	228.466	227.328	231.994	232.388	169.986	162.071	174.59	184.01	46.5124	335.658	379.249	359.058	376.649	384.63	376.948	408.424	403.461	357.471	376.242	361.182	371.527	386.101	385.413	401.844	387.684	177.463	169.211	165.441	167.646	167.355	164.519	174.153	174.854
46.5379	209.294	215.286	217.189	216.72	302.819	304.852	308.13	323.883	282.464	278.746	285.682	277.072	247.159	240.6	238.742	249.878	228.232	227.628	232.614	232.381	169.823	162.461	174.76	184.253	46.5518	334.947	379.716	358.599	376.294	384.406	376.267	408.085	402.618	357.272	376.006	360.653	371.119	385.898	384.946	401.318	387.48	177.463	169.037	165.165	167.642	167.372	164.134	173.85	174.649
46.5773	208.995	215.444	217.054	216.677	302.469	304.933	308.224	323.658	282.406	279.021	285.572	276.229	247.044	240.507	238.319	249.815	228.088	227.333	232.222	232.164	170.238	162.117	174.355	183.863	46.5913	334.749	379.468	358.237	375.749	383.981	375.943	407.725	401.486	357.278	375.777	360.405	371.32	385.61	385.127	401.084	387.891	177.374	169.13	164.835	167.807	167.193	164.209	173.661	174.508
46.6167	209.156	215.115	216.209	215.875	302.356	304.057	307.186	323.228	281.957	278.156	285.069	276.175	247.314	239.819	238.469	249.7	228.276	227.29	231.731	232.451	169.737	162.003	174.601	183.638	46.6307	333.814	378.868	358.292	375.368	383.553	375.906	407.191	401.486	357.025	375.441	360.522	371.212	385.479	384.598	400.558	387.593	177.194	169.287	164.61	167.883	167.245	164.098	173.474	174.451
46.6562	208.083	214.651	216.487	216.041	301.787	304.181	307.085	322.218	281.825	278.294	284.883	276.114	246.797	239.979	237.558	249.428	227.844	227.027	231.549	231.529	169.65	161.732	174.474	183.316	46.6702	333.813	377.536	357.381	374.736	382.466	375.348	406.265	401.11	356.551	374.508	360.579	370.391	385.326	384.038	400.384	386.83	177.112	168.951	164.648	167.466	167.232	164.038	173.605	174.235
46.6956	208.226	214.028	215.872	215.328	301.287	303.279	306.077	321.63	281.038	278.046	284.774	275.881	246.665	239.597	237.857	249.378	227.715	226.509	231.582	232.074	169.503	162.098	174.197	183.38	46.7096	333.152	378.345	357.241	374.828	382.406	375.334	406.48	400.125	356.194	374.423	359.973	370.076	384.825	383.69	400.24	386.592	177.17	168.629	164.546	167.214	166.78	164.045	173.332	173.756
46.735	207.489	214.096	215.793	215.421	300.799	303.785	307.143	321.74	281.369	277.681	284.838	275.372	246.394	240.022	237.328	249.6	227.026	226.329	230.8	231.345	169.166	161.88	173.938	183.242	46.7491	332.925	377.581	356.081	374.232	381.401	374.366	405.836	399.56	355.982	374.379	360.015	370.352	384.597	383.517	399.927	386.032	176.708	168.294	164.432	167.255	166.673	163.717	173.017	174.297
46.7744	207.69	213.691	215.571	214.859	300.362	302.939	305.942	321.172	280.684	277.626	283.793	275.539	246.245	239.331	237.847	249.218	227.138	226.182	230.778	231.494	169.285	161.104	173.511	182.725	46.7885	332.265	377.01	356.251	374.456	381.66	373.948	405.388	399.417	356.08	373.958	359.776	369.954	384.469	383.562	399.593	386.026	176.817	168.383	164.155	166.998	166.586	163.7	172.816	174.265
46.8139	207.884	213.979	215.412	215.18	300.421	303.259	306.287	321.552	281.01	277.189	283.702	275.458	245.974	238.893	237.293	248.737	226.637	225.601	230.521	230.815	169.057	161.441	173.527	182.622	46.828	332.16	376.131	354.79	373.219	380.234	373.021	404.259	398.335	355.48	373.773	359.207	369.648	384.398	383.526	399.151	385.926	176.826	168.335	164.4	167.125	166.377	163.244	172.699	173.777
46.8533	207.907	212.933	214.963	213.909	299.442	302.318	305.709	320.338	280.877	276.732	283.326	274.742	245.679	239.203	237.594	248.612	227.099	225.843	230.116	231.31	169.194	161.275	173.718	182.792	46.8674	331.654	376.401	355.743	372.633	380.873	373.44	404.207	398.797	354.982	373.8	359.334	369.618	384.385	383.253	398.643	385.783	176.529	167.996	164.32	166.777	166.394	162.918	172.298	173.521
46.8927	207.263	213.264	215.119	214.686	299.993	302.838	305.599	320.902	280.715	276.88	283.193	274.578	246.144	239.33	237.059	248.29	227.127	225.549	229.891	230.757	169.044	161.116	173.241	182.335	46.9069	331.164	375.281	354.421	371.663	379.294	372.393	403.253	398.214	354.438	373.011	359.184	369.485	383.975	382.701	399.058	385.695	176.276	167.824	164.08	166.553	166.074	162.659	172.376	173.548
46.9322	207.363	212.742	214.086	213.432	298.779	301.465	304.494	320.156	279.803	276.318	282.874	273.898	245.485	238.58	237.284	248.56	226.561	225.169	230.252	230.432	168.322	161.108	173.422	182.172	46.9463	330.23	375.544	355.437	371.691	380.094	372.41	403.603	397.766	354.77	372.814	358.775	368.538	383.952	382.535	398.406	385.242	176.225	167.529	164.053	166.459	165.752	162.705	172.121	173.515
46.9716	206.452	212.755	214.131	213.812	299.165	301.489	304.988	319.683	280.077	276.601	283.057	273.927	245.99	238.376	236.455	248.177	225.789	224.769	229.749	230.07	168.396	160.983	172.926	181.928	46.9858	330.106	374.575	354.096	370.539	378.474	371.457	402.205	397.46	354.036	372.418	358.178	368.462	383.316	382.551	397.754	385.206	175.736	167.615	163.676	165.852	165.711	162.67	172.123	173.049
47.011	206.643	212.232	213.814	213.158	298.451	300.703	303.861	319.103	279.665	275.932	281.987	274.012	244.956	238.947	236.447	248.529	225.992	224.599	229.634	229.885	168.164	160.779	173.071	182.21	47.0252	329.908	374.387	354.185	371.113	379.027	371.447	402.787	396.364	353.964	371.826	358.494	368.048	382.687	382.389	397.407	385.205	175.568	167.25	163.302	165.816	165.412	162.209	171.448	172.88
47.0505	206.174	212.298	213.788	213.698	298.92	301.067	303.833	318.985	279.669	275.798	282.368	272.952	245.055	238.462	236.611	248.332	225.744	224.361	229.295	229.57	168.348	160.875	173.054	182.059	47.0647	329.139	373.399	353.154	369.773	377.831	370.537	402.453	395.288	353.901	371.243	357.681	367.567	382.505	381.629	397.321	384.596	175.699	167.317	163.255	165.675	165.502	162.507	171.258	173.001
47.0899	206.054	211.819	212.897	212.71	298.399	300.149	303.444	318.392	279.28	275.113	281.552	272.897	244.72	238.27	236.702	247.752	225.493	224.389	229.454	229.528	167.921	160.617	172.838	182.243	47.1042	328.604	374.007	353.46	369.767	378.256	370.507	402.1	395.429	353.553	371.248	357.426	367.468	382.424	381.342	397.255	384.364	175.494	167.198	162.934	165.587	165.158	162.571	171.039	172.719
47.1293	205.778	211.652	213.52	212.861	297.821	300.288	303.593	318.294	279.284	275.543	282.474	272.871	244.563	237.748	236.183	247.367	225.819	224.315	229.251	229.237	167.869	160.337	172.537	181.715	47.1436	328.041	372.827	352.731	368.867	376.985	369.348	400.878	394.944	353.253	370.868	357.256	366.91	382.858	380.767	397.119	383.868	175.457	167.152	162.859	165.253	165.259	162.11	171.346	172.315
47.1688	205.943	211.233	212.8	212.13	297.275	299.155	302.426	317.314	278.723	275.031	281.601	272.169	244.409	237.858	236.037	247.788	225.196	224.051	229.032	229.366	167.664	160.544	172.153	181.744	47.1831	328.172	373.371	352.487	369.318	377.342	369.637	401.369	395.136	352.847	370.626	357.717	366.906	382.303	380.787	396.555	384.018	175.067	166.685	162.832	165.354	165.169	161.685	171.016	172.272
47.2082	205.332	211.495	213.149	212.859	297.53	299.444	302.945	317.702	278.525	274.813	281.865	272.63	244.513	237.783	235.876	247.599	225.03	223.958	228.839	228.754	167.575	160.399	172.091	181.382	47.2225	328.391	371.959	351.425	368.295	376.079	368.674	399.575	394.086	352.302	370.127	357.134	366.802	381.903	380.643	396.18	382.946	175.026	166.629	162.785	165.205	165.291	161.873	171.228	172.337
47.2476	205.396	210.793	212.713	212.059	296.745	298.69	302.374	317.037	278.012	274.491	281.173	272.603	244.212	237.277	235.861	247.558	224.896	224.087	228.366	229.161	167.171	160.198	172.245	181.408	47.262	327.713	372.346	352.027	368.231	376.644	368.734	400.507	393.998	352.251	370.347	357.112	366.456	381.525	379.927	396.294	382.734	175.009	166.283	162.966	164.761	164.779	161.548	170.901	171.894
47.2871	204.944	211.087	212.199	212.308	295.943	299.239	301.468	316.288	277.781	274.744	281.321	271.439	244.387	237.737	235.512	247.451	224.422	223.761	228.328	228.806	167.179	160.083	171.732	181.21	47.3014	327.2	371.014	350.553	367.886	374.843	368.371	398.879	393.09	351.949	370.141	356.723	366.391	381.579	380.078	396.122	382.558	174.619	166.368	162.568	164.617	164.481	161.898	170.78	172.193
47.3265	204.832	210.265	211.663	211.261	295.773	298.176	301.152	315.7	277.124	274.068	281.059	271.429	244.042	237.897	235.637	247.342	224.596	223.398	228.341	228.949	167.072	160.094	172.007	181.337	47.3409	326.587	371.495	351.339	367.431	375.983	367.585	399.877	393.1	351.925	369.728	356.221	365.513	382.286	380.491	396.017	383.307	174.554	166.193	162.205	164.354	164.104	161.649	170.524	171.872
47.3659	203.883	210.159	211.682	211.295	295.47	298.33	301.212	315.347	277.353	273.451	280.382	271.439	243.761	237.187	235.551	246.884	224.376	222.711	227.841	228.181	167.163	159.989	171.364	180.943	47.3803	326.561	369.947	350.186	366.505	374.18	366.341	398.202	392.21	351.746	369.547	355.262	365.479	381.464	379.824	395.641	382.601	174.663	165.886	162.452	163.925	164.523	161.283	170.658	171.905
47.4054	203.792	209.521	210.891	210.958	295.159	297.344	300.506	314.959	276.954	272.996	280.187	270.937	243.35	236.758	235.576	246.796	223.805	222.623	227.573	228.202	167.163	159.275	171.55	180.487	47.4198	325.255	369.782	349.634	366.054	374.745	366.654	397.724	391.767	351.389	369.451	355.468	365.103	380.698	379.313	394.801	382.62	174.349	166.155	162.05	163.975	164.313	161.23	170.403	171.677
47.4448	203.397	209.768	210.965	210.905	294.452	297.402	300.547	314.888	277.401	273.55	279.907	270.537	243.333	236.834	235.043	246.626	223.336	222.471	227.158	227.856	166.981	159.2	171.229	180.35	47.4592	325.008	368.531	348.508	365.583	373.561	365.579	396.913	390.653	351.253	369.277	354.982	364.707	380.997	378.909	395.19	382.209	174.21	165.705	162.137	164.239	164.122	161.21	170.445	171.324
47.4842	203.77	209.475	210.599	210.255	293.777	296.741	299.478	314.1	276.426	272.705	279.344	270.917	243.098	236.672	235.191	246.395	222.951	223.011	227.345	227.425	166.408	159.37	171.047	180.452	47.4987	324.852	369.208	349.074	365.452	373.798	366.63	397.01	390.972	350.433	368.373	354.915	364.815	379.769	378.332	395.474	381.35	173.613	165.622	161.74	163.865	164.282	160.892	169.893	171.238
47.5237	202.882	208.828	210.373	209.933	294.27	296.53	299.519	314.589	276.222	272.885	279.803	270.318	242.912	236.64	235.132	246.378	223.241	222.626	227.306	227.157	166.762	159.31	170.617	180.316	47.5381	324.747	368.198	347.993	364.83	372.714	365.498	395.52	389.592	350.232	367.701	354.869	364.343	379.708	378.796	394.439	381.485	173.37	165.531	161.639	163.751	163.836	160.891	169.807	171.069
47.5631	203.183	208.574	210.037	209.301	293.682	295.836	298.705	313.754	275.928	272.448	278.99	270.116	243.036	236.367	235.177	246.09	223.479	221.823	226.861	227.334	166.876	158.943	170.902	180.569	47.5776	323.764	368.739	348.048	364.687	373.042	365.425	396.27	390.044	350.443	368.609	354.784	364.116	379.924	378.573	394.199	380.897	173.578	165.305	161.192	163.245	163.782	160.745	169.914	170.816
47.6025	202.421	208.188	209.843	209.691	293.209	295.448	298.636	313.35	275.516	272.204	278.979	269.697	242.686	235.981	234.645	245.527	223.019	221.534	226.389	227.03	166.441	158.684	170.452	180.022	47.617	323.52	367.717	347.356	363.827	371.426	364.419	394.477	389.141	350.299	367.739	354.227	363.643	379.46	378.692	393.611	380.811	173.558	164.832	161.376	163.417	163.794	160.952	170.049	170.917
47.642	202.387	207.807	209.535	209.268	292.619	294.817	297.903	312.961	274.938	271.822	278.465	269.284	242.178	236.127	234.498	245.255	222.532	221.203	226.503	226.463	165.805	158.625	170.894	180.1	47.6565	323.253	367.891	347.596	364.073	371.931	364.593	395.101	389.381	350.035	367.398	354.215	363.156	379.352	378.057	393.45	380.937	173.395	164.679	160.906	163.083	163.733	160.367	169.416	170.528
47.6814	202.122	208.065	209.323	209.172	293.072	295.362	297.864	313.077	274.827	271.58	278.208	268.976	242.04	236.137	234.241	245.546	222.24	221.282	226.016	226.183	165.964	158.371	170.568	179.696	47.6959	322.484	366.366	346.347	363.11	370.622	364.048	393.278	388.091	349.716	366.732	353.462	362.985	378.846	378.114	393.451	380.256	172.732	164.391	160.704	163.07	163.682	160.084	169.689	170.727
47.7208	201.848	207.39	208.725	208.672	291.698	294.097	297.352	312.347	274.63	271.419	277.856	268.878	241.912	235.762	234.132	245.461	222.246	221.236	225.861	226.093	165.908	158.757	170.453	179.536	47.7354	321.882	366.379	345.985	362.922	370.955	363.298	393.863	388.466	348.94	366.7	352.625	362.671	379.221	377.314	392.685	379.567	172.764	163.935	160.712	162.503	163.257	160.008	169.579	170.604
47.7603	201.384	207.831	209.292	208.733	292.27	294.023	297	311.911	274.966	270.958	277.62	268.612	241.764	235.746	233.724	245.441	221.846	221.076	225.714	226.268	165.842	158.361	170.252	179.3	47.7749	321.459	365.293	345.769	362.154	370.107	362.338	392.527	387.939	348.515	366.343	352.848	362.2	378.483	377.205	392.573	379.341	172.298	164.511	160.807	162.684	163.635	160.152	168.888	170.163
47.7997	201.434	207.154	208.607	208.058	291.363	293.424	296.593	311.506	274.411	270.32	276.997	268.639	241.918	235.463	233.641	245.33	221.85	220.705	225.436	226.018	165.897	158.096	170.005	179.297	47.8143	321.797	365.625	346.218	361.915	370.535	362.346	392.956	387.011	348.691	365.899	352.937	361.741	378.063	376.819	392.586	379.151	172.679	164.212	160.493	162.129	163.259	159.624	168.77	169.972
47.8391	201.391	207.183	208.473	207.831	290.979	293.409	296.778	310.909	274.072	270.197	276.927	268.301	242.338	235.606	233.794	245.087	221.826	220.622	225.423	225.582	165.822	157.859	169.752	179.312	47.8538	321.496	364.222	345.228	361.112	368.936	361.558	391.371	386.106	348.438	365.185	352.079	361.931	378.127	377.427	392.337	379.937	172.09	164.627	160.386	162.648	163.177	159.996	168.258	170.077
47.8785	201.249	206.589	207.855	207.36	290.305	292.849	296.039	310.556	273.797	270.112	276.529	268.073	242.059	235.88	233.52	244.768	221.423	220.741	224.864	225.83	165.497	157.646	169.783	178.877	47.8932	320.45	364.07	345.033	360.745	369.151	361.349	391.123	386.292	347.749	365.831	352.226	361.647	377.886	377.357	392.005	379.327	172.225	164.03	160.371	162.166	162.867	159.526	168.209	170.098
47.918	200.458	206.431	208.133	207.713	289.917	292.351	296.1	310.371	273.594	269.865	276.586	267.97	241.188	235.711	232.98	244.824	221.016	220.17	224.778	225.268	165.351	157.48	169.727	178.803	47.9327	320.462	363.372	343.901	359.93	368.214	360.669	390.006	385.281	348.26	365.173	351.635	361.375	377.673	376.74	391.656	378.654	171.814	163.95	160.394	162.268	162.668	159.752	168.777	169.879
47.9574	200.574	205.893	207.312	207.164	289.351	291.812	295.131	310.078	273.096	269.286	276.227	267.739	240.701	235.291	233.316	244.59	220.839	219.663	224.912	224.785	165.26	157.677	169.857	178.97	47.9721	319.762	363.618	344.076	360.297	369.081	360.043	390.552	384.811	347.573	364.757	351.821	361.028	376.796	376.567	391.542	378.275	171.712	163.554	160.333	162.26	162.402	159.432	168.299	169.683
47.9968	199.902	205.921	207.405	206.909	289.335	291.86	294.893	309.815	272.906	269.139	275.661	267.669	240.923	235.26	233.566	244.258	220.488	219.866	224.389	224.73	165.192	157.644	169.629	178.619	48.0116	319.477	362.412	342.934	358.878	367.702	359.575	389.202	383.829	347.154	364.467	350.882	360.43	377.384	375.772	390.679	378.359	171.659	163.728	160.216	162.089	162.607	159.342	168.284	169.429
48.0363	200.082	205.517	206.99	206.457	288.955	291.049	294.319	309.115	272.54	269.103	275.467	267.483	240.894	235.221	233.321	244.164	220.473	219.77	224.008	224.401	165.014	157.361	169.382	178.484	48.051	318.533	361.952	343.276	358.762	367.684	359.351	389.455	384.074	347.114	365.289	350.858	360.748	376.616	375.506	391.047	377.903	171.604	163.61	159.573	161.466	162.219	159.12	167.739	169.45
48.0757	199.552	205.607	207.008	206.567	288.552	290.878	293.931	308.544	272.414	268.895	275.602	267.547	240.748	234.811	232.908	243.846	220.639	219.261	223.71	224.105	164.538	157.313	169.074	178.496	48.0905	318.539	361.017	341.796	357.915	366.464	358.494	388.493	383.229	346.631	363.909	350.661	360.183	376.583	375.173	391.056	378.002	170.949	163.356	159.525	161.96	162.156	159.669	168.051	169.095
48.1151	199.553	205.061	206.307	206.091	287.889	290.6	293.841	307.6	272.288	268.302	275.265	267.515	240.728	234.47	232.556	243.706	220.214	219.218	223.532	223.943	164.349	157.105	168.744	178.331	48.1299	317.661	361.684	342.229	357.731	366.688	358.618	389.332	383.757	346.341	363.255	349.812	359.443	376.136	375.143	390.488	377.984	171.145	162.998	159.168	161.382	162.063	159.104	167.913	169.094
48.1546	199.042	205.08	205.989	205.856	287.604	290.152	293.589	307.37	271.579	267.761	274.611	266.901	240.245	234.241	232.462	243.764	219.711	219.04	223.325	223.698	164.301	156.811	168.878	178.288	48.1694	317.487	360.334	341.142	356.624	365.447	357.681	387.387	382.66	345.699	362.975	349.586	359.575	375.907	374.647	390.199	377.671	170.953	163.208	159.125	161.158	161.8	158.74	167.79	168.993
48.194	199.011	204.746	205.653	205.394	287.171	289.186	292.71	306.923	271.194	267.898	274.026	266.646	239.968	234.09	232.508	243.592	219.567	218.785	223.035	223.266	163.918	156.776	168.731	178.054	48.2088	317.24	361.162	340.989	356.545	366.14	358.151	387.675	382.39	345.616	362.901	349.284	359.061	375.761	374.869	389.656	377.224	170.95	163.423	159.013	161.329	161.833	158.799	167.657	168.903
48.2334	198.32	204.467	205.447	205.044	286.614	288.61	292.02	306.132	271.317	267.569	273.577	266.198	239.851	233.912	232.545	243.406	219.773	218.715	222.975	222.925	163.742	156.92	168.705	178.049	48.2483	317.107	359.946	339.944	355.75	364.709	356.98	385.839	380.925	345.012	362.644	348.969	358.75	375.459	374.446	389.671	376.813	170.728	163.05	158.704	160.918	161.917	158.689	167.153	168.79
48.2729	198.083	204.089	205.186	204.725	286.091	288.549	291.874	305.922	271.339	267.199	273.778	265.797	239.851	233.664	232.387	243.245	219.882	218.318	222.612	223.043	163.814	156.847	168.712	177.741	48.2877	316.087	359.762	340.288	355.679	365.117	356.86	386.65	380.736	344.905	361.886	348.623	358.73	375.04	374.407	389.138	376.311	170.483	162.423	158.694	160.537	161.506	158.317	167.113	168.583
48.3123	198.23	203.5	204.558	204.003	285.505	288.004	291.542	305.525	271.009	267.381	273.937	265.816	239.935	233.493	232.141	243.031	219.486	217.967	222.322	223.188	163.827	156.359	168.419	177.254	48.3272	315.975	358.359	339.425	354.752	363.618	355.921	385.105	380.356	344.363	361.603	348.668	358.26	374.684	373.863	388.717	376.267	170.143	162.347	158.758	160.359	161.093	158.184	166.932	168.124
48.3517	197.837	203.514	204.553	204.562	286.119	288.409	291.692	305.261	270.542	267.059	273.566	265.464	239.653	233.489	231.753	242.906	218.967	217.939	222.207	222.803	163.853	156.094	168.108	177.073	48.3666	315.685	359.39	338.569	354.289	363.677	355.254	385.689	379.881	344.118	361.347	348.526	357.939	374.64	373.527	389.185	376.075	169.988	162.237	158.35	160.211	161.327	158.072	166.907	167.987
48.3912	197.724	203.015	204.163	203.959	285.224	287.616	290.699	304.607	270.164	266.378	273.142	265.263	239.625	233.418	231.679	242.619	218.991	217.633	221.993	222.89	163.903	156.543	168.171	177.081	48.4061	314.992	358.018	337.835	353.697	362.299	354.465	384.108	378.708	344.406	360.514	348.02	357.26	374.58	373.679	388.8	375.712	169.705	162.131	158.231	160.22	161.417	157.849	166.866	168.047
48.4306	197.209	202.769	203.934	203.856	285.113	287.008	290.57	304.538	269.949	266.343	272.653	264.758	239.428	233.3	231.649	242.149	218.582	216.982	221.519	222.445	163.744	156.397	168.232	177.004	48.4456	315.208	358.308	338.991	353.997	363.251	355.579	384.52	378.489	343.963	360.318	347.606	356.84	374.598	372.925	388.279	375.335	169.457	161.884	158.263	160.119	161.126	157.784	166.478	167.84
48.47	196.925	202.243	203.328	202.934	284.44	286.353	290.223	303.925	269.549	266.072	271.993	264.77	239.346	233.067	231.656	242.229	218.614	216.869	221.628	222.229	163.754	156.556	167.968	176.733	48.485	314.709	357.326	337.292	352.789	361.937	353.614	383.193	377.827	343.13	360.172	347.232	355.973	374.035	372.526	388.427	375.062	169.389	161.857	157.884	159.898	161.027	157.661	166.39	167.563
48.5095	196.461	202.249	203.309	203.138	284.247	286.095	289.744	303.727	269.404	265.795	272.009	264.139	239.086	233.015	231.279	242.187	218.216	216.636	221.503	221.818	163.581	156.403	167.425	176.47	48.5245	313.36	357.481	337.245	352.482	361.999	353.745	383.391	377.501	342.991	360.039	347.117	356.2	373.574	372.378	387.823	374.643	169.688	161.587	157.566	159.494	160.631	157.482	166.112	167.494
48.5489	196.358	201.34	202.621	202.403	283.658	285.395	289.225	303.37	268.835	265.04	272.102	263.525	238.819	233.002	230.971	241.908	217.703	216.49	221.074	221.387	162.795	156.125	167.59	176.668	48.5639	312.89	356.296	336.408	351.378	360.867	352.6	382.252	377.145	342.406	359.321	346.866	356.43	373.743	372.652	387.316	374.472	169.228	161.603	157.724	159.569	160.411	157.35	166.313	167.525
48.5883	195.885	201.76	202.697	202.647	283.349	285.455	289.006	302.374	268.754	265.045	271.915	263.577	238.661	232.722	230.83	241.508	217.412	216.202	220.644	220.957	162.422	155.748	167.078	176.388	48.6034	312.415	356.48	337.297	351.847	360.977	352.76	382.179	376.648	342.238	359.252	346.679	356.238	373.377	372.448	387.36	374.257	168.963	161.431	157.473	159.484	160.399	157.095	166.059	167.251
48.6278	195.891	201.289	202.211	201.863	282.586	284.411	288.249	301.081	268.329	264.802	270.774	263.233	238.496	232.367	231.061	241.57	217.253	216.154	220.614	221.382	162.661	156.198	167.358	176.573	48.6428	312.257	354.98	335.598	350.851	359.992	351.813	381.325	375.694	341.96	358.781	346.354	355.691	372.967	371.617	387.261	374.233	169.131	161.057	157.227	159.125	160.364	157.133	165.908	167.34
48.6672	195.347	201.067	201.951	202.265	282.667	284.349	287.9	301.723	268.11	265.166	271.322	262.815	238.49	232.277	230.387	241.788	216.979	216.048	220.099	220.87	162.39	155.775	167.129	176.327	48.6823	311.951	356.565	336.071	350.491	360.158	351.933	381.402	375.732	342.057	358.81	346.028	354.983	372.503	371.19	386.538	373.852	168.735	160.799	156.932	159.002	160.181	156.89	165.787	167.104
48.7066	195.562	200.461	201.302	201.497	281.791	283.245	286.883	300.737	267.922	264.417	270.609	262.773	238.13	231.865	230.63	241.559	216.861	215.654	220.063	220.8	162.292	155.613	167.156	175.811	48.7217	311.653	354.73	335.05	349.917	359.062	351.418	379.766	375.037	342.033	358.539	345.546	354.431	371.93	370.675	386.296	373.282	168.508	160.938	156.99	158.822	160.198	156.872	165.618	166.71
48.7461	195.051	200.812	201.703	201.408	281.585	283.887	287.055	300.898	267.499	264.051	270.025	262.197	238.299	231.95	230.86	240.988	216.306	215.675	219.797	220.737	161.887	155.449	166.814	175.811	48.7612	310.874	354.131	335.341	349.609	358.957	351.049	379.558	374.75	341.407	358.178	344.969	354.126	371.798	370.228	386.027	373.15	168.412	160.881	157.088	158.488	160.037	156.629	165.364	166.931
48.7855	195.062	200.095	200.939	200.572	280.886	283.541	286.11	300.286	267.033	263.135	270.018	262.168	238.087	231.728	230.432	241.108	216.471	215.245	219.922	220.319	162.036	155.354	166.948	175.669	48.8006	310.332	353.01	333.715	348.448	357.754	349.969	378.48	373.615	340.905	357.85	344.532	354.113	371.786	370.296	385.889	372.908	168.122	160.386	156.592	158.5	160.023	156.665	165.285	166.973
48.8249	194.232	200.435	201.206	201.186	281.012	283.969	286.436	300.134	266.923	263.478	270.016	261.811	237.451	231.014	230.146	240.602	215.749	214.692	219.241	219.796	162.19	155.438	166.558	175.811	48.8401	309.734	353.295	333.881	348.502	357.899	349.348	378.417	372.635	340.688	357.489	344.482	354.132	371.397	370.32	385.843	372.588	168.106	160.341	156.253	158.394	159.887	156.779	165.085	166.612
48.8644	193.965	200.041	200.523	200.344	279.958	282.527	285.5	299.328	266.401	263.39	269.097	261.277	237.062	230.943	230.215	240.44	216.035	214.617	219.594	219.884	161.882	155.412	166.728	175.381	48.8795	309.033	352.436	332.991	347.859	357.041	349.004	377.757	372.22	340.159	357.251	344.154	353.868	371.008	369.718	385.529	372.221	168.049	160.285	156.181	158.2	159.672	156.672	165.003	166.304
48.9038	193.311	199.681	200.611	200.479	279.932	282.05	285.484	298.951	266.582	262.759	269.006	261.046	237.185	231.308	229.667	240.497	215.543	214.627	219.068	219.149	161.206	155.256	166.233	175.153	48.919	308.479	351.672	332.085	347.052	356.18	348.778	376.999	372.161	339.959	357.033	343.487	353.283	370.49	369.477	385.286	372.133	167.878	159.966	156.03	158.084	159.546	156.557	165.05	166.314
48.9432	193.651	199.139	199.779	199.684	278.919	281.316	284.902	298.347	266.471	262.416	268.493	260.844	236.627	230.715	229.932	240.012	215.316	214.077	218.903	219.326	161.904	155.373	166.184	175.085	48.9584	308.567	350.991	331.825	346.891	356.217	348.465	376.891	371.801	339.973	356.562	343.182	352.595	370.074	369.364	384.878	371.962	167.888	159.863	156.01	157.742	159.416	156.391	164.739	166.355
48.9826	193.238	199.48	200.069	199.897	279.162	281.823	284.795	298.332	266.147	262.154	268.497	260.726	236.707	230.841	229.849	239.758	215.155	214.461	218.817	218.74	161.516	155.141	166.4	175.408	48.9979	308.299	349.919	330.86	346.311	355.499	347.724	375.908	370.857	339.547	355.863	342.999	352.315	369.968	368.606	384.187	371.385	167.788	159.894	155.976	157.752	159.511	156.601	164.679	165.952
49.0221	192.98	198.9	199.381	198.957	278.106	280.715	284.009	297.521	265.094	261.736	268.149	260.087	236.633	230.585	229.535	239.764	215.003	213.66	218.596	219.357	161.307	154.561	166.096	175.034	49.0373	307.523	349.962	330.544	345.838	355.168	347.616	375.584	370.41	339.242	355.666	342.908	352.406	369.724	368.568	384.044	371.461	167.391	159.961	155.688	157.823	159.369	156.592	164.64	165.721
49.0615	192.543	198.459	199.469	199.16	278.746	280.968	283.621	297.199	265.581	261.712	268.355	259.671	236.184	230.386	228.826	239.612	214.514	213.465	218.372	218.689	161.202	154.285	165.742	174.737	49.0768	307.152	349.112	330.003	345.136	354.346	346.915	374.675	369.595	338.645	355.531	342.68	352.137	369.636	368.465	384.055	371.668	166.806	159.464	155.476	157.342	159.333	156.016	164.579	165.638
49.1009	192.528	198.094	198.899	198.073	277.354	280.089	282.798	296.388	264.415	260.738	267.613	259.561	236.25	230.397	229.108	239.361	214.354	213.136	218.364	218.783	161.291	154.345	165.882	175.069	49.1163	306.905	349.201	329.961	344.482	354.278	345.868	373.784	369.465	338.334	354.865	342.149	351.583	369.265	367.998	383.447	371.46	166.686	158.953	155.236	157.225	159.174	155.736	164.317	165.365
49.1404	191.767	197.842	198.809	198.921	277.69	280.298	283.569	296.458	264.958	261.182	267.953	260.024	235.982	230.26	228.547	239.131	214.077	213.207	217.696	217.934	161.044	153.927	165.705	174.753	49.1557	306.663	348.342	329.138	344.205	353.417	345.378	372.954	368.908	338.192	354.539	341.964	351.143	368.779	367.888	383.332	370.916	166.588	158.921	155.105	156.969	159.266	155.638	163.94	165.347
49.1798	191.507	197.294	197.929	197.854	276.303	279.376	282.471	295.221	263.92	260.477	266.748	259.318	235.941	229.75	228.826	239.05	213.892	212.489	218.072	217.674	160.56	154.153	165.732	174.223	49.1952	305.633	348.275	329.182	344.349	353.302	345.01	373.296	367.935	338.097	354.539	341.398	350.662	368.074	367.386	382.792	370.444	166.269	158.599	155.312	156.556	159.084	155.152	163.711	165.177
49.2192	190.991	197.581	197.981	198.099	276.261	279.019	282.306	294.672	263.99	260.277	267.021	258.703	235.52	230.202	228.384	238.72	213.426	212.737	217.586	217.523	160.452	153.911	165.585	174.037	49.2346	305.303	346.51	328.034	343.12	351.834	344.07	372.309	367.198	338.257	354.323	340.935	350.284	368.074	367.493	382.419	370.143	166.289	158.638	155.115	156.514	158.491	155.427	163.948	165.129
49.2587	191.211	196.932	197.199	197.675	275.665	277.967	281.087	294.666	263.557	259.866	266.533	258.451	235.536	229.387	228.348	238.771	213.633	212.644	217.581	217.316	160.746	154.075	165.199	174.276	49.2741	304.859	347.387	328.434	342.772	351.841	344.095	372.419	367.264	337.141	353.522	340.741	349.663	367.619	367.05	382.107	369.563	166.32	158.567	154.74	156.504	158.346	154.864	163.677	164.777
49.2981	190.226	196.791	197.554	197.679	275.817	278.332	281.806	294.46	263.587	259.75	266.285	258.443	236.048	229.375	227.819	238.747	213.747	212.842	217.357	217.173	160.85	154.058	164.835	174.062	49.3135	304.589	346.028	327.006	341.371	350.175	343.312	370.729	366.027	336.572	352.857	340.603	349.428	367.317	367.081	381.596	369.37	166.047	158.472	154.515	156.535	158.525	155.243	163.434	165.253
49.3375	190.358	196.215	196.882	197.029	274.959	277.828	280.774	293.521	263.116	259.279	265.785	258.094	235.104	228.902	228.502	238.634	213.368	211.823	216.886	217.252	160.508	153.937	165.271	173.745	49.353	303.933	346.38	327.433	341.81	351.526	343.44	371.742	366.417	336.776	352.621	340.02	349.268	367.425	366.102	381.279	369.17	165.432	158.285	154.53	156.45	158.586	154.919	163.379	164.981
49.377	189.934	196.344	197.612	197.483	274.658	277.611	280.881	293.138	263.148	259.609	266.054	258.215	234.952	229.427	227.74	238.436	212.829	212.257	216.474	216.883	160.091	153.673	165.131	173.882	49.3924	303.652	345.02	326.055	340.524	349.692	341.868	369.732	365.421	336.257	352.42	340.034	348.949	367.511	366.086	381.409	369.235	165.684	158.228	154.366	155.762	158.243	154.85	163.264	164.817
49.4164	190.374	195.835	196.637	196.304	274.321	276.728	279.809	293.125	262.379	259.235	265.606	257.605	235.283	229.009	228.134	238.293	212.672	211.937	216.482	216.68	160.302	153.865	165.178	173.725	49.4319	302.553	345.278	326.494	340.369	350.246	341.92	370.254	364.567	336.003	351.799	339.522	348.237	366.801	366.204	381.208	368.867	165.737	157.967	154.084	155.749	157.955	154.468	163.031	164.633
49.4558	189.53	196.142	196.967	196.415	275.002	276.703	280.173	292.632	262.427	259.005	265.162	257.289	234.909	228.925	227.621	238.331	212.143	211.935	216.055	216.41	160.193	153.394	164.94	173.425	49.4713	302.257	344.418	325.222	339.097	348.592	340.994	368.835	363.868	335.844	351.701	339.054	348.196	366.709	365.859	380.439	368.352	165.125	157.735	154.032	155.94	158.158	154.918	163.086	165.035
49.4953	189.366	195.554	196.247	195.795	274.038	275.524	279.114	291.821	261.515	258.401	264.511	256.898	234.804	228.826	227.331	237.808	212.886	211.269	216.115	215.935	159.862	153.454	164.989	173.45	49.5108	302.431	344.258	325.572	340.06	349.276	341.31	368.81	363.632	334.926	351.444	338.892	348.046	366.286	365.525	380.357	367.996	165	157.378	153.696	155.706	157.834	154.583	162.599	164.821
49.5347	188.639	195.197	196.058	195.471	273.108	276.196	279.021	291.729	261.639	258.591	264.703	257.202	234.694	228.556	226.712	236.98	211.906	210.986	215.913	215.58	159.825	153.321	164.569	173.251	49.5502	302.554	343.382	324.023	338.453	347.718	339.792	367.355	363.027	334.722	350.751	338.309	347.517	365.806	365.44	380.339	367.83	165.019	157.681	153.782	155.271	157.776	154.659	163.144	164.358
49.5741	188.662	194.539	195.31	194.607	272.013	275.417	278.114	290.968	261.152	257.762	263.783	256.52	234.009	228.112	226.554	237.528	211.627	210.921	215.313	215.836	159.848	153.083	164.28	172.835	49.5897	301.094	343.623	324.715	338.862	348.375	340.177	367.613	363.049	334.604	351.192	337.96	347.596	365.587	364.166	380.142	367.122	164.785	157.624	153.825	155.226	157.629	154.29	162.722	164.12
49.6136	188.021	194.475	195.522	195.096	272.998	275.374	278.599	290.748	260.781	257.188	263.549	256.061	234.396	228.646	226.462	237.331	211.471	210.476	215.098	215.306	159.546	152.94	164.329	172.924	49.6291	300.977	342.579	322.693	337.51	346.531	339.273	365.402	361.897	334.238	350.262	336.874	346.996	365.422	364.874	378.957	367.041	164.506	157.401	153.53	155.146	157.411	154.441	162.786	164.228
49.653	188.042	194.075	194.783	194.203	271.743	273.998	277.422	289.575	260.366	256.644	263.453	255.439	233.654	228.148	226.069	236.976	211.275	210.644	215.254	215.668	159.364	153.288	164.305	172.761	49.6686	300.122	342.147	323.481	337.547	346.87	339.309	366.759	361.432	334.131	350.176	337.676	346.518	365.199	363.9	378.743	367.003	164.178	156.72	153.346	155.05	157.431	154.381	162.41	164.217
49.6924	187.81	193.945	194.628	194.795	272.037	274.581	277.724	290.182	260.703	256.509	263.097	255.113	233.575	227.531	225.73	236.403	210.767	209.949	214.649	214.643	159.351	152.678	164.193	172.449	49.708	299.981	340.741	321.916	335.969	345.066	338.276	365.01	360.558	333.468	349.705	337.165	346.538	365.217	363.874	378.734	366.413	164.071	156.841	152.879	154.913	157.245	153.874	162.485	163.882
49.7319	187.61	193.337	194.146	194.115	271.08	273.72	276.493	288.787	259.866	255.916	262.576	254.931	233.705	227.403	226.353	236.438	210.939	209.883	214.689	214.614	159.106	153.078	164.119	172.154	49.7475	299.159	340.888	322.403	336.393	345.802	337.898	365.13	360.511	333.442	348.865	336.596	346.036	364.484	363.13	378.354	366.274	164.308	156.562	152.775	154.775	157.161	153.816	162.042	163.463
49.7713	187.398	192.877	193.893	193.862	270.498	273.418	276.622	288.412	259.579	256.37	262.685	254.624	233.539	227.048	225.462	236.392	210.539	209.365	213.977	213.929	159.201	152.586	163.964	172.321	49.787	298.796	339.994	321.285	335.636	344.557	337.868	363.484	359.844	332.801	348.797	336.367	345.588	364.566	363.159	378.012	365.978	163.936	156.575	153.119	154.526	157.239	153.551	162.059	163.72
49.8107	187.132	192.454	193.217	193.102	269.819	272.462	275.797	287.678	259.316	256.028	261.945	254.431	233.22	227.252	225.648	236.079	210.125	209.177	214.395	213.92	159.085	152.879	164.259	172.597	49.8264	298.727	340.249	321.078	335.412	344.744	337.002	363.96	359.341	332.15	348.778	336.637	345.303	363.854	362.08	377.949	365.084	163.287	156.154	152.711	154.318	156.583	153.576	161.415	163.309
49.8502	186.271	192.595	193.896	194.055	270.291	273.033	276.112	287.914	259.202	255.562	261.691	254.371	233.377	227.313	225.481	236.541	210.039	209.121	214.123	213.718	158.968	152.324	163.712	172.226	49.8659	297.945	338.465	319.247	334.252	343.504	336.42	362.91	358.363	331.858	348.08	335.944	344.165	363.921	362.668	377.725	365.576	163.829	156.148	152.468	154.091	156.82	153.455	161.906	163.119
49.8896	186.364	191.752	193.134	192.831	269.334	271.536	274.605	286.938	258.448	255.089	261.462	254.009	233.015	227.071	225.311	236.149	209.766	208.827	213.578	213.761	158.977	152.623	163.747	171.893	49.9053	297.819	339.589	321.072	334.605	344.786	336.243	363.277	358.44	331.95	348.272	335.368	344.605	363.324	362.596	377.413	365.304	163.696	156.041	152.243	153.962	156.554	153.4	161.89	163.213
49.929	186.411	192.032	192.886	193.179	269.954	271.875	274.767	287.058	258.481	254.698	261.331	253.56	232.69	226.684	225.38	235.821	209.373	208.407	213.034	213.15	158.798	152.01	163.349	171.697	49.9448	297.186	337.983	319.679	332.819	342.866	335.001	361.68	357.135	330.851	347.007	334.775	344.014	362.746	362.438	376.624	364.373	162.899	155.853	152.499	153.513	156.752	153.186	161.673	163.102
49.9685	185.853	191.392	192.298	192.023	268.44	270.893	274.225	286.057	257.972	254.586	260.677	253.423	232.736	226.326	224.671	236.028	209.256	208.397	212.915	213.281	158.847	151.762	163.636	171.769	49.9842	296.618	337.749	319.241	332.65	343.111	335.87	362.541	357.118	330.81	347.209	334.592	344.106	362.714	361.256	376.723	364.705	163.053	155.291	151.992	153.404	156.49	153.453	161.737	163.116
50.0079	185.332	191.926	192.764	192.751	269.114	271.503	274.245	286.274	258.37	254.633	260.405	252.896	232.532	226.267	224.491	235.606	208.681	208.394	212.578	213.088	158.608	152.03	163.238	171.523	50.0237	296.032	336.726	318.058	331.731	341.289	334.129	361.282	355.966	329.907	346.786	334.366	343.578	362.237	361.858	375.604	364.604	162.593	155.417	151.807	153.232	156.303	153.274	161.683	162.995
50.0473	184.913	190.983	191.821	191.521	267.867	270.136	273.306	285.169	257.928	254.024	260.169	252.634	232.398	226.1	224.308	235.67	208.399	207.861	212.906	212.988	158.365	151.729	163.482	171.435	50.0631	295.221	337.024	318.631	332.151	342.144	333.93	361.349	356.176	330.475	346.586	333.851	343.084	361.986	360.858	375.181	363.209	162.282	155.134	151.619	153.314	156.03	152.907	161.402	162.768
50.0868	184.688	191.283	191.847	191.718	267.248	270.28	273.376	284.803	257.262	254.085	259.791	252.532	231.99	226.024	224.26	234.929	208.125	207.523	212.854	212.612	158.23	151.693	163.353	171.094	50.1026	294.956	335.767	317.539	330.882	340.05	332.568	359.827	355.113	329.933	345.397	333.452	342.879	361.689	360.079	375.255	363.925	162.232	155.182	151.547	152.857	156.031	152.883	160.841	162.601
50.1262	184.553	190.409	191.063	190.497	266.387	269.018	272.12	283.984	256.717	253.335	259.565	252.062	231.817	225.592	224.108	234.582	208.047	207.375	212.599	212.198	158.166	151.851	162.697	171.088	50.142	294.535	336.148	317.892	331.7	341.913	333.169	360.578	354.79	329.562	345.63	332.767	341.389	360.625	359.833	374.979	363.223	161.886	154.718	151.151	152.69	156.18	152.569	160.844	162.348
50.1656	184.277	190.163	191.495	191.181	267.377	269.16	272.785	284.206	256.736	253.326	259.303	251.514	231.33	225.601	223.918	234.454	207.676	207.041	211.88	211.906	157.94	151.802	162.593	171.163	50.1815	293.927	334.517	316.267	330.505	339.157	331.825	358.726	354.132	329.175	345.421	332.359	341.546	361.244	359.988	374.979	363.234	161.994	154.586	150.93	152.954	155.836	152.604	160.98	162.05
50.205	183.853	189.545	190.641	190.148	265.94	268.434	271.689	283.174	255.991	252.955	258.862	251.012	230.931	225.263	224.055	234.083	207.241	206.923	211.413	211.637	157.782	151.478	162.658	171.13	50.2209	293.439	335.518	316.75	330.769	340.326	332.338	359.607	353.762	329.141	345.311	332.645	341.129	360.668	359.248	374.244	362.98	161.587	154.549	150.924	152.581	155.874	152.728	160.862	162.136
50.2445	183.464	189.868	190.598	190.546	265.952	268.505	271.355	282.442	255.505	252.551	258.709	250.368	230.706	225.175	223.754	233.918	206.864	206.533	211.258	211.694	157.84	151.242	162.591	170.979	50.2604	292.638	334.034	315.324	329.061	338.058	330.681	358.111	352.331	328.1	344.283	332.103	340.918	360.87	359.32	374.046	362.224	161.553	154.456	150.754	152.579	155.847	152.139	160.756	162.353
50.2839	183.614	189.379	189.881	189.686	264.934	267.352	270.698	282.02	255.179	252.233	258.397	250.435	230.659	224.87	223.503	234.228	206.98	206.202	211.499	211.7	157.576	151.149	162.525	170.927	50.2998	292.264	333.878	315.56	329.591	338.635	330.248	357.781	352.375	328.061	344.56	331.995	340.521	359.943	358.94	373.851	361.514	161.315	153.953	150.292	152.39	155.487	151.874	160.522	161.768
50.3233	182.948	189.561	190.09	189.871	265.053	267.219	270.573	282.457	255.365	252.151	258.141	250.311	230.785	224.831	223.399	234.391	206.65	206.135	211.245	211.158	157.321	151.119	162.438	170.91	50.3393	292.173	332.559	314.289	327.76	336.893	328.528	356.099	351.197	327.631	343.718	331.415	340.038	360.706	358.556	373.641	361.551	161.397	154.066	150.57	152.183	155.523	152.626	160.613	161.81
50.3628	182.906	188.747	189.728	189.183	264.36	266.506	270.269	281.913	255.14	251.494	257.464	249.978	230.626	225.151	223.149	234.111	206.132	205.832	210.752	210.689	157.446	151.291	162.371	170.812	50.3787	291.544	332.604	314.429	328.39	337.764	329.854	356.306	351.484	327.281	343.143	331.112	339.799	359.905	358.534	372.797	361.12	160.925	153.646	149.835	151.922	155.088	152.154	160.352	161.617
50.4022	182.423	188.565	189.361	189.067	263.918	266.34	270.088	281.171	254.853	251.433	257.173	249.863	230.361	224.749	222.795	233.477	206.095	205.53	210.501	210.262	157.395	150.982	162.103	170.598	50.4182	291.342	331.361	312.852	326.89	336.156	328.479	355.232	350.406	327.031	342.618	330.831	339.551	359.792	357.752	372.809	360.413	160.737	153.445	150.242	152.126	155.545	152.013	160.358	161.598
50.4416	182.05	187.848	188.691	188.469	263.222	265.742	269.084	280.401	254.477	251.138	256.885	249.598	229.861	224.163	222.663	233.32	205.659	205.239	210.302	210.183	157.354	150.614	161.832	170.432	50.4577	290.675	331.986	314.49	327.567	337.217	328.977	355.482	350.245	327.175	342.708	330.121	338.787	358.79	357.074	372.529	360.626	160.852	153.326	149.799	151.926	155.29	151.873	160.2	161.504
50.4811	181.597	187.486	188.536	188.153	263.231	265.506	268.532	279.924	253.79	250.346	256.535	249.053	229.339	223.827	222.418	233.04	205.138	204.759	209.916	209.737	157.213	150.541	161.956	170.279	50.4971	290.389	330.268	312.624	326.04	335.425	327.077	353.634	349.023	325.755	341.812	329.904	338.938	358.462	357.939	372.244	360.517	160.663	153.219	149.901	151.299	155.064	151.8	160.223	161.692
50.5205	181.459	187.013	187.778	187.827	262.799	265.006	267.916	279.39	253.349	249.901	256.34	248.828	229.467	223.81	221.931	232.571	205.063	204.435	209.411	209.427	157.117	150.48	161.983	170.269	50.5366	289.293	330.732	312.473	326.43	335.677	327.314	354.672	349.263	325.859	342.31	329.005	337.818	357.955	356.755	371.457	359.97	160.308	152.9	149.581	150.888	155.048	151.602	159.815	161.098
50.5599	181.301	186.733	187.46	187.602	262.083	264.509	267.25	279.115	253.382	249.783	256.094	248.75	229.352	223.926	221.718	232.599	204.888	204.484	209.413	209.301	157.292	150.21	161.695	170.042	50.576	289.25	328.959	311.378	325.351	334.039	326.329	352.789	348.008	325.323	341.386	328.639	337.72	357.833	357.072	371.727	359.535	160.11	152.748	149.409	151.079	154.831	151.846	159.907	160.867
50.5994	181.016	186.266	187.425	187.239	261.477	263.967	266.774	279.058	253.363	249.478	255.606	248.493	229.246	223.599	221.797	232.369	204.718	204.291	209.298	208.936	157.133	149.951	161.488	169.551	50.6155	288.998	329.58	311.152	325.357	334.737	325.716	352.864	348.098	325.554	340.957	329.104	337.943	357.532	356.722	371.398	359.489	159.921	152.806	148.956	150.786	154.463	151.329	159.676	160.828
50.6388	180.737	185.777	187.083	186.693	260.918	263.347	266.143	278.192	252.776	248.824	255.086	248.142	229.425	223.109	221.974	232.197	204.754	203.839	208.885	208.968	156.629	150.177	161.274	169.643	50.6549	288.244	328.122	310.06	323.836	332.696	324.824	351.399	347.021	324.814	340.56	328.484	336.936	357.65	356.335	370.899	358.637	159.59	152.875	149.249	151	154.942	151.419	159.687	161.082
50.6782	180.206	185.975	186.78	186.726	260.753	263.094	266.008	277.355	252.079	248.276	254.879	247.719	229.242	223.054	221.98	232.068	204.293	203.595	208.846	208.767	156.275	150.225	161.177	169.735	50.6944	288.456	328.562	310.443	324.239	333.181	325.258	351.501	346.415	324.81	340.586	328.306	337.338	357.224	356.464	370.727	358.272	159.377	152.609	149.01	150.655	154.558	151.21	159.289	160.977
50.7177	180.012	185.533	186.186	186.352	260.241	262.342	265.693	277.168	251.995	248.132	254.512	247.366	228.9	222.897	221.577	231.66	203.798	203.552	208.61	208.62	156.243	150.049	161.157	169.641	50.7338	287.821	327.357	309.628	323.129	331.778	323.931	349.939	345.406	324.027	340.054	327.656	336.591	356.127	355.674	369.939	357.905	159.013	152.304	148.814	150.797	154.408	151.278	159.478	160.759
50.7571	179.605	185.351	186.019	185.926	259.959	262.085	265.22	276.616	251.769	248.079	254.339	246.82	228.312	222.493	220.985	231.566	203.612	203.529	207.939	208.227	156.276	149.908	160.759	169.633	50.7733	286.772	327.675	309.945	323.374	332.747	324.08	350.922	345.033	323.707	339.951	327.249	335.705	356.036	354.863	369.903	357.547	159.115	151.937	148.315	150.164	154.115	151.049	158.969	160.487
50.7965	179.22	184.826	185.282	185.305	259.051	261.192	264.338	275.7	251.114	247.661	254.099	246.554	228.124	222.524	220.635	231.486	203.488	203.339	207.612	208.008	156.251	149.965	161.041	169.672	50.8127	286.33	325.887	308.185	321.974	330.771	322.577	349.114	343.95	323.1	338.787	326.958	335.727	355.626	354.945	369.043	357.111	159.054	151.723	147.958	149.83	154.229	151.076	159.28	160.652
50.836	178.938	184.554	185.641	185.16	259.076	260.708	264.279	276.156	250.756	247.602	253.776	246.315	228.021	222.538	220.363	231.37	203.288	203.024	207.349	207.54	156.221	149.762	160.826	169.555	50.8522	285.552	326.463	309.012	322.357	331.434	322.946	349.602	344.133	322.485	338.471	326.928	335.012	354.838	353.89	368.61	356.822	158.737	151.451	147.874	149.698	153.878	150.7	158.839	160.287
50.8754	178.542	184.013	184.819	184.353	257.929	259.719	263.44	275.345	250.12	246.857	253.39	245.977	227.802	222.185	220.373	231.089	202.985	202.644	207.206	207.247	156.326	149.759	160.552	169.313	50.8916	285.203	324.779	307.402	320.821	329.677	321.694	348.407	343.342	321.978	337.83	326.284	334.382	354.536	354.088	368.106	356.483	158.452	150.764	147.86	149.647	154.295	150.375	158.888	160.505
50.9148	178.16	184.085	185.104	184.896	258.539	260.619	263.578	274.718	250.515	246.822	253.04	245.642	227.57	222.186	220.137	230.871	202.572	202.121	207.054	206.573	156.166	149.699	160.427	168.982	50.9311	284.528	324.584	307.561	321.394	330.493	322.416	347.96	342.403	321.828	337.355	325.977	334.148	354.539	353.768	367.664	356.131	158.326	150.907	147.571	149.634	154.206	150.406	158.893	160.202
50.9543	178.228	183.39	183.871	183.951	257.162	259.806	262.307	273.891	250	246.218	252.392	245.219	227.322	222.032	220.318	230.753	202.334	201.787	206.949	206.701	155.929	149.589	160.358	168.898	50.9705	284.02	323.759	306.434	319.546	328.713	320.585	346.7	341.518	321.204	336.793	325.193	333.912	354.494	353.422	367.823	355.987	158.07	150.832	147.356	149.361	153.857	150.274	158.492	160.126
50.9937	177.931	183.746	184.402	184.24	257.527	259.867	262.379	273.831	249.997	246.026	252.362	244.891	227.096	221.981	219.785	230.751	202.091	201.526	206.573	206.038	155.778	149.266	160.232	168.484	51.01	283.668	324.252	306.733	319.553	329.223	320.967	347.104	342.262	321.151	337.594	325.401	333.378	354.441	352.961	367.787	355.717	157.795	150.5	147.236	148.958	153.765	150.144	158.408	159.9
51.0331	177.638	182.958	183.577	182.955	256.476	258.401	261.241	272.65	249.429	245.4	251.478	244.84	227.185	221.48	219.827	230.263	201.962	201.416	206.532	206.158	155.761	149.024	160.725	168.41	51.0494	283.412	322.805	305.068	318.494	327.74	319.357	345.775	341.221	320.745	337.007	324.947	333.195	353.911	352.777	367.24	355.478	157.556	150.643	147.037	148.53	153.733	150.351	158.331	159.738
51.0726	177.238	183.259	183.701	183.228	256.52	258.606	261.629	272.679	248.834	245.182	251.324	244.477	226.677	220.942	219.625	229.803	201.136	200.916	205.79	206.052	155.854	148.655	160.338	168.487	51.0889	283.07	322.974	305.563	318.504	327.602	319.263	345.488	341.014	320.361	335.806	324.444	332.952	353.11	352.626	366.677	355.23	157.474	150.689	146.664	148.62	153.328	149.985	158.282	159.577
51.112	176.878	182.302	182.818	182.406	255.37	257.096	260.417	271.827	248.247	244.577	250.731	244.196	226.712	220.648	219.389	229.957	201.097	201.132	205.918	205.518	155.593	149.092	160.026	168.515	51.1284	282.457	321.71	303.64	317.841	326.334	318.402	344.454	340.341	319.767	335.551	323.904	332.405	353.025	352.43	366.5	354.536	157.34	150.366	146.608	148.862	153.204	149.742	158.298	159.376
51.1514	176.501	182.663	183.244	182.849	255.442	257.811	260.813	272.373	248.337	244.61	251.423	243.637	226.22	221.027	218.944	229.521	201.126	200.921	205.713	205.348	155.335	149.056	159.919	168.268	51.1678	281.985	321.373	304.042	317.864	326.724	317.799	344.432	339.497	319.378	335.457	323.475	332.047	352.854	351.837	366.146	354.271	157.155	150.003	146.666	148.525	153.323	149.661	158.273	159.2
51.1909	176.288	182.091	182.35	181.449	254.333	256.831	259.807	271.426	247.662	243.976	250.271	243.019	225.862	220.45	218.734	229.606	201.237	200.483	205.618	205.456	154.988	148.987	159.782	168.356	51.2073	281.534	320.533	303.212	316.736	325.533	316.761	343.664	338.812	319.076	334.614	323.177	331.912	352.489	351.342	365.462	354.063	156.867	149.808	146.214	147.986	152.956	149.674	158.148	159.08
51.2303	175.801	181.909	182.157	182.159	255.116	256.772	259.88	270.931	247.56	244.076	250.339	242.97	225.751	220.084	218.439	229.283	200.566	200.102	204.823	204.789	154.859	148.536	159.582	167.958	51.2467	280.626	321.199	303.081	316.349	325.899	316.777	342.921	338.767	318.692	334.17	322.51	331.32	352.06	350.868	364.917	353.402	156.44	149.549	146.07	147.829	152.464	149.493	157.92	159.008
51.2697	175.723	181.415	181.409	180.806	253.959	255.531	258.845	270.041	246.921	243.433	249.7	242.659	225.749	219.799	218.461	229.108	200.134	200.108	204.89	204.419	155.144	148.474	159.669	167.915	51.2862	279.706	319.399	302.128	315.081	324.931	316.032	342.103	337.52	318.048	333.531	321.938	330.664	351.692	350.476	364.518	353.3	156.219	149.311	145.993	147.703	152.382	149.295	157.741	159.03
51.3091	175.067	181.238	181.635	181.622	254.616	255.968	258.954	270.538	246.921	243.56	249.756	242.26	225.356	219.865	218.323	228.207	200.347	199.877	204.347	204.369	155.049	148.457	159.536	167.901	51.3256	279.931	319.005	301.496	314.667	324.301	316.06	341.681	336.574	317.678	333.033	321.201	330.264	351.289	350.233	364.01	352.756	156.018	149.162	145.555	147.478	152.587	149.457	157.553	158.85
51.3486	174.619	180.289	180.923	180.275	253.296	255.081	257.504	268.925	246.562	242.788	249.184	242.399	225.549	219.687	218.026	228.925	199.653	199.388	204.332	203.842	155.019	148.426	159.635	167.561	51.3651	278.997	318.202	300.249	313.944	323.265	315.231	340.549	335.804	317.752	332.673	320.524	330.065	350.827	349.951	363.834	352.063	155.812	148.951	145.456	147.507	152.473	149.282	157.342	158.581
51.388	174.165	180.589	181.135	180.784	253.421	254.971	258.126	268.914	246.138	242.316	248.762	241.569	224.751	219.349	217.539	228.176	199.171	198.825	203.953	203.47	154.594	148.004	159.319	167.634	51.4045	278.427	317.709	299.841	313.515	322.522	314.182	339.876	335.094	317.512	332.303	320.345	330.007	350.435	349.186	363.719	351.639	155.868	148.744	145.45	147.3	152.167	149.247	157.302	158.365
51.4274	174.55	179.961	180.276	179.673	252.254	253.959	256.938	268.2	245.777	242.333	248.47	241.579	224.97	218.717	217.854	227.678	199.229	199.022	203.575	203.577	154.56	148.308	159.391	167.478	51.444	277.938	316.99	299.5	313.041	321.892	313.907	339.755	334.647	316.917	332.116	320.187	329.532	350.165	348.671	363.333	351.486	155.794	148.523	145.208	146.82	152.172	149.432	157.231	158.219
51.4669	173.64	179.879	180.444	180.389	253.058	253.976	257.606	268.189	245.517	242.346	248.445	241.044	224.469	218.633	217.094	227.422	198.333	198.751	203.128	202.87	154.584	147.877	159.085	167.255	51.4834	277.208	315.772	298.195	311.75	320.421	312.994	338.639	333.585	316.404	331.549	319.593	328.575	349.776	348.83	363.106	351.522	155.586	148.328	145.052	146.89	152.24	149.301	157.033	158.466
51.5063	173.283	179.182	179.718	179.296	251.641	252.857	256.101	266.708	244.387	241.41	247.551	240.993	224.21	218.205	217.241	227.714	198.337	198.349	202.913	203.208	154.418	148.467	159.303	167.328	51.5229	277.07	316.08	298.533	311.617	320.948	312.253	337.989	332.898	315.986	331.052	318.758	327.867	349.004	348.182	362.608	350.773	155.467	148.336	144.962	147.005	152.013	149.029	157.069	158.252
51.5457	173.022	179.555	179.506	179.345	251.389	252.761	255.598	266.768	244.529	241.387	247.102	240.226	223.885	218.327	217.05	227.825	197.966	197.904	202.849	202.929	154.228	148.022	159.064	166.773	51.5623	276.605	314.548	297.389	310.587	319.515	311.494	337.112	332.493	315.472	330.957	318.448	327.799	349.056	347.955	362.144	350.547	155.037	148.147	144.689	146.505	152.073	148.933	156.993	158.05
51.5852	172.511	178.685	178.917	178.393	250.189	252.027	254.992	266.02	243.874	240.867	247.05	240.284	224.171	217.786	216.95	227.348	198.287	198.156	202.821	202.576	154.374	148.275	158.761	167.226	51.6018	276.296	315.132	297.418	311.041	319.891	311.497	337.23	332.828	315.268	330.571	318.254	327.314	348.63	347.816	361.847	350.263	154.908	147.875	144.275	146.068	151.864	148.593	156.386	157.826
51.6246	172.448	178.791	179.155	178.915	249.997	252.516	255.557	266.311	244.398	240.676	246.712	239.484	223.466	218.166	216.278	227.281	197.988	197.463	202.035	202.243	153.901	148.192	158.424	166.69	51.6412	275.634	313.851	296.313	309.921	318.757	310.779	336.044	331.894	314.915	329.887	317.697	326.967	348.251	347.195	361.281	349.796	154.584	147.741	144.385	146.251	151.894	148.701	156.52	157.824
51.664	172.291	178.256	178.379	177.935	249.687	251.711	254.416	265.345	243.878	240.09	246.22	239.545	223.257	217.611	216.172	226.769	197.719	197.605	201.946	201.997	153.762	147.996	158.241	166.899	51.6807	275.386	313.846	296.459	309.654	318.44	310.607	335.865	331.118	314.809	329.695	317.646	326.595	347.995	346.31	361.103	349.819	154.437	147.441	144.092	146.173	151.576	148.732	156.5	157.767
51.7035	172.036	178.36	178.81	178.265	249.838	251.269	254.573	265.328	243.672	240.012	246.232	238.609	223.273	217.242	215.795	226.495	197.065	196.914	201.382	201.124	153.815	147.752	158.143	166.685	51.7201	274.57	312.349	294.645	308.198	316.666	309.534	334.365	330.29	314.337	328.942	317.486	325.818	347.661	346.153	360.941	349.153	154.405	147.305	144.006	145.85	151.864	148.637	156.699	157.743
51.7429	171.838	177.436	177.73	176.988	248.503	250.236	253.383	264.2	243.027	239.242	245.474	238.271	222.963	216.923	216	226.036	196.593	196.859	201.561	201.179	153.645	147.805	158.044	166.427	51.7596	273.851	312.866	295.51	308.953	317.53	309.734	334.249	329.784	313.375	328.651	317.048	325.723	347.123	345.88	360.643	348.212	154.255	147.263	143.646	145.745	151.473	148.432	156.342	157.715
51.7823	170.976	177.304	177.207	177.134	248.527	249.993	253.022	264.089	242.946	238.564	245.701	238.103	222.358	216.571	215.466	225.526	196.553	196.489	201.241	200.724	153.639	147.633	158.005	166.154	51.7991	273.213	311.556	293.963	307.255	315.481	308.562	332.228	329.31	312.443	327.986	316.154	325.52	346.839	345.788	360.561	347.935	153.654	146.637	143.599	145.213	151.237	147.878	156.485	157.259
51.8218	171.051	176.753	176.761	176.636	247.268	249.116	252.236	263.297	242.136	238.378	244.852	237.511	222.502	216.55	215.785	225.657	196.203	196.398	201.232	200.705	153.311	147.447	157.961	165.945	51.8385	272.828	311.637	294.57	307.289	316.337	308.662	333.345	328.574	313.392	327.647	316.316	324.926	345.777	345.094	360.064	347.769	153.354	146.476	143.441	144.86	150.928	147.762	156.142	156.662
51.8612	170.474	176.896	177.253	177.04	247.924	249.64	252.168	263.019	242.031	238.387	244.367	237.382	222.202	216.632	215.183	225.448	195.638	195.755	200.845	200.405	153.059	147.119	157.685	166.028	51.878	272.431	310.328	292.975	305.848	314.328	306.764	331.705	327.382	312.486	326.62	315.131	324.096	345.704	344.921	359.411	347.232	153.112	146.447	143.462	144.98	151.04	147.931	156.119	157.079
51.9006	170.317	176.117	176.352	176.192	246.485	248.064	251.268	262.102	241.553	237.778	243.981	236.928	221.992	216.242	215.133	224.822	195.637	195.961	200.435	200.359	153.362	147.079	157.492	166.139	51.9174	272.138	310.467	293.815	306.531	315.052	307.273	332.465	327.494	312.099	326.69	315.651	324.1	345.178	345.094	358.928	346.853	153.444	145.933	143.099	144.87	150.904	147.699	156.03	156.943
51.9401	169.508	176.284	176.892	176.347	247.389	249.011	251.404	262.786	241.527	238.181	243.88	236.288	221.135	215.901	214.924	224.479	195.332	195.229	199.881	199.856	152.865	146.423	157.261	166.058	51.9569	271.461	308.621	292.349	304.844	313.173	305.769	330.279	325.983	311.457	326.025	314.608	323.519	344.965	344.738	358.598	346.608	152.986	146.008	143.047	144.489	150.734	147.825	155.904	157.054
51.9795	169.417	175.551	175.689	175.055	245.832	247.223	250.343	261.689	240.539	237.464	243.574	236.618	221.566	215.464	214.968	224.428	195.032	195.251	199.891	199.381	152.625	146.772	157.384	165.842	51.9963	270.99	309.312	292.145	304.864	313.625	305.973	330.663	325.856	311.226	326.024	314.352	323.127	344.164	344.07	357.844	346.03	152.981	145.872	142.648	144.09	150.442	147.511	155.964	156.88
52.0189	169.101	175.555	175.97	175.551	245.825	247.685	250.579	261.753	241.026	237.374	243.613	236.008	221.63	215.878	214.436	224.413	194.64	194.778	199.515	198.767	152.82	146.51	157.13	165.695	52.0358	270.543	308.435	290.953	303.878	311.921	304.644	328.833	324.955	310.436	325.058	313.502	322.57	343.806	343.199	357.194	345.826	152.274	145.724	142.496	143.934	150.499	147.769	155.235	156.803
52.0584	168.865	174.69	175.069	174.942	244.748	246.944	249.334	260.738	240.253	236.623	242.407	235.817	221.433	215.303	214.355	224.385	194.755	194.659	199.217	198.948	152.581	146.41	157.283	165.374	52.0752	269.427	308.296	291.362	304.288	312.761	304.877	329.332	324.83	310.255	324.805	313.246	322.321	343.604	342.929	357.01	345.658	152.085	145.312	142.229	143.524	150.22	147.619	154.876	156.638
52.0978	168.616	175.719	175.443	175.079	245.158	246.901	249.389	260.311	240.128	236.608	242.569	235.41	220.445	215.137	213.897	223.947	194.543	194.166	198.943	198.469	152.387	146.189	156.958	165.056	52.1147	268.858	306.883	289.888	303.183	311.022	304.046	327.86	323.938	309.099	324.225	312.981	321.605	343.055	342.309	356.166	345.546	151.979	145.059	141.871	143.569	150.321	147.666	155.502	156.687
52.1372	168.306	174.546	174.714	173.869	244.02	245.724	248.438	259.31	239.285	235.797	241.67	235.075	220.293	214.579	213.538	223.426	193.777	194.107	199.093	198.557	152.448	146.297	157.233	165.717	52.1541	268.76	307.019	290.188	303.174	311.52	304.067	328.677	323.936	309.526	324.081	312.729	320.737	342.485	341.51	354.953	344.419	151.341	144.58	141.526	143.059	150.123	147.482	155.152	156.576
52.1767	168.249	174.42	174.656	174.201	244.33	246.072	248.636	259.298	239.544	235.569	241.503	234.272	219.947	214.392	213.198	223.291	193.455	194.052	198.658	197.946	152.145	146.123	156.983	165.25	52.1936	267.942	305.651	288.752	301.338	309.595	302.566	326.382	322.632	308.851	323.527	312.102	320.101	342.089	341.621	356.156	344.509	151.316	144.821	141.717	143.186	149.988	147.194	155.173	156.065
52.2161	168.047	173.602	173.597	173.237	243.078	244.745	247.515	258.246	238.524	235.087	241.04	234.134	219.838	214.054	213.077	223.115	193.23	193.869	198.347	197.689	152.149	146.16	156.91	165.048	52.233	267.731	305.352	289.233	301.874	310.147	302.725	327.178	321.814	308.893	322.381	311.684	320.504	341.764	341.059	355.101	343.892	151.202	144.452	141.654	143.025	149.742	146.898	154.997	156.06
52.2555	167.383	173.908	173.976	173.712	243.402	244.548	247.781	258.528	238.354	234.764	240.904	233.757	219.534	213.753	212.886	222.758	192.981	193.361	197.583	197.489	152.148	146.033	156.46	164.703	52.2725	267.304	304.202	287.79	300.285	308.428	301.585	325.523	321.045	308.326	322.57	311.069	320.092	341.734	341.268	355.25	343.418	151.22	144.323	141.427	142.964	149.875	146.867	154.804	155.731
52.295	167.191	172.69	172.944	172.262	242.07	243.447	246.691	257.233	237.57	233.986	240.112	233.074	219.336	213.776	212.553	222.974	192.659	192.956	197.458	197.308	152.049	145.93	156.813	164.987	52.3119	266.828	304.802	288.165	301.349	309.238	301.807	325.933	320.761	307.854	322.125	310.927	319.362	340.71	340.031	354.287	342.555	150.638	144.062	141.3	142.315	149.751	146.545	154.376	155.711
52.3344	166.702	172.861	173.16	172.487	241.432	243.779	246.787	257.238	237.633	233.739	240.376	232.717	219.051	213.508	212.041	222.23	192.438	192.591	197.067	196.781	151.618	145.756	156.451	164.665	52.3514	265.639	302.649	286.524	299.53	306.744	300.065	323.933	319.916	307.597	321.394	309.882	318.862	340.685	340.414	354.225	342.233	150.6	144.009	140.756	142.816	149.52	146.848	154.445	155.601
52.3738	166.275	172.386	172.412	171.633	240.415	242.863	245.778	256.043	236.965	233.468	239.893	233.005	218.904	213.159	212.234	221.709	191.95	192.513	196.79	196.589	151.485	145.715	156.289	164.762	52.3908	264.799	303.006	287.218	299.277	307.953	300.118	323.969	319.795	306.536	321.26	309.271	318.242	340.295	340.059	352.985	342.821	150.696	143.517	140.385	142.499	149.149	146.546	154.393	155.716
52.4132	165.744	172.323	172.591	172.306	241.354	242.695	245.912	255.837	236.627	233.526	239.723	232.374	218.622	212.955	211.81	221.531	191.54	191.91	196.435	196.244	151.598	145.527	156.195	164.425	52.4303	264.185	301.657	285.502	297.862	305.882	298.712	322.77	319.077	305.875	320.177	308.992	318.395	340.057	339.389	353.086	342.285	150.351	143.571	140.7	142.185	149.422	146.678	154.575	155.648
52.4527	165.68	171.757	172.079	171.163	239.853	241.55	245.05	254.929	236.081	232.698	238.927	232.197	218.352	212.722	211.312	221.859	191.555	191.859	196.421	195.935	151.644	145.115	156.4	164.241	52.4698	264.293	301.68	285.967	298.098	307.132	299.295	322.953	318.5	305.887	320.291	309.062	317.842	339.455	338.576	352.487	342.047	150.128	143.202	140.315	142.18	149.28	146.429	153.942	155.103
52.4921	164.86	172.123	172.442	171.823	240.899	242.373	245.298	255.5	236.005	232.6	238.423	231.622	217.698	212.008	210.881	221.296	191.118	191.292	195.74	195.612	151.117	144.906	156.019	163.974	52.5092	263.654	300.055	284.433	296.924	304.933	297.743	321.244	317.351	305.377	319.355	308.994	316.779	339.616	338.648	351.98	341.757	149.833	143.227	140.393	141.896	148.914	146.654	153.992	155.225
52.5315	164.911	171.294	171.382	170.761	239.708	241.091	244.077	254.627	235.457	232.298	238.187	231.255	217.897	212.153	211.035	220.93	190.808	191.154	195.5	195.52	151.005	144.846	156.031	163.748	52.5487	263.317	300.962	285.191	297.429	305.979	298.628	321.896	317.62	305.326	319.52	308.176	316.699	338.861	338.271	352.01	340.705	149.519	143.073	139.914	141.6	149.049	146.556	153.949	155.143
52.571	164.775	171.161	171.576	170.853	239.599	240.991	243.817	253.731	235.4	231.898	237.853	230.879	217.928	212.224	211.179	220.89	190.706	190.834	195.494	195.292	150.957	144.662	155.648	163.46	52.5881	262.701	299.514	283.481	295.597	303.74	296.601	320.123	315.795	304.383	318.646	307.502	316.195	338.04	337.596	351.385	340.022	149.457	142.539	139.827	141.262	149.077	146.833	153.833	154.882
52.6104	164.296	170.455	170.716	169.857	238.147	239.889	243.199	252.906	234.924	231.466	237.232	230.419	217.587	211.732	210.939	220.786	190.604	190.364	195.253	195.211	150.894	144.74	155.507	163.712	52.6276	262.175	299.67	284.581	296.202	304.037	297.004	321.093	315.797	304.555	318.188	306.854	316.085	337.852	336.87	351.079	339.175	149.376	142.215	139.626	140.948	148.567	146.615	153.759	154.676
52.6498	163.761	170.355	170.703	170.47	238.468	239.675	242.93	252.598	234.231	231.276	236.82	229.76	216.759	211.441	210.513	220.101	190.09	190.257	194.766	194.757	150.911	144.656	155.462	163.47	52.667	261.527	298.309	282.769	295.2	302.762	295.552	318.864	314.443	303.786	317.308	306.754	315.423	337.182	336.344	350.191	339.487	148.967	142.212	139.534	141.056	148.658	146.753	153.865	154.774
52.6893	163.528	169.719	169.825	169.498	236.927	238.778	242.085	252.198	233.622	230.851	236.793	229.389	217	211.149	210.061	219.854	189.793	190.236	194.5	194.327	150.778	144.465	155.422	163.199	52.7065	260.556	298.303	282.833	294.495	303.381	295.896	319.499	315.154	303.817	316.865	306.997	315.139	337.226	335.815	350.073	338.452	148.627	141.937	139.089	140.8	148.432	146.39	153.333	154.552
52.7287	162.849	169.734	169.535	168.989	236.38	238.559	241.288	251.59	233.481	230.319	236.388	229.403	216.893	210.712	209.503	219.743	189.576	189.89	194.301	194.007	150.918	144.516	155.022	162.968	52.7459	260.378	296.894	281.28	293.379	301.82	294.665	318.124	313.413	302.542	316.32	305.737	314.543	337.159	335.929	349.292	338.808	148.4	142.025	139.259	140.394	147.967	146.395	153.473	154.458
52.7681	162.878	169.181	168.837	168.452	235.923	237.866	240.6	250.786	233.039	230.04	236	228.937	216.472	210.615	209.238	219.28	189.254	189.758	194.061	193.732	150.915	144.438	154.785	162.904	52.7854	260.301	297.362	282.065	293.412	301.819	294.78	318.701	313.682	302.672	316.246	305.614	313.602	336.474	334.936	348.93	337.387	147.964	141.478	138.59	139.982	147.885	145.773	153.339	154.413
52.8076	162.372	168.87	168.597	168.183	235.697	237.415	240.705	250.87	232.776	229.717	235.826	228.591	216.598	210.454	208.926	219.129	188.879	189.416	193.645	193.582	150.467	144.357	154.907	162.97	52.8248	259.896	296.029	280.543	292.288	299.785	293.413	316.767	312.775	301.602	315.619	304.402	313.351	335.635	335.311	348.622	337.276	148.365	141.324	138.505	139.789	148.046	146.09	153.727	154.113
52.847	162.171	168.471	168.178	167.699	235.294	236.731	240.191	250.125	232.385	229.11	235.032	228.572	216.216	210.048	208.948	218.763	188.643	188.692	193.297	193.396	150.221	144.335	154.79	162.759	52.8643	259.357	296.516	281.038	292.884	301.443	294.017	317.046	312.395	301.375	314.915	303.98	312.814	335.34	334.85	348.567	337.095	147.759	141.154	138.394	139.558	147.822	145.728	153.217	153.871
52.8864	161.856	168.237	168.149	167.77	234.907	236.238	239.686	249.238	231.715	228.429	234.179	227.861	215.381	209.879	208.961	218.335	188.376	188.379	193.027	192.775	149.985	143.885	154.612	162.443	52.9037	258.794	294.555	278.931	290.973	299.045	292.096	315.32	310.81	300.648	315.154	303.79	312.415	335.113	333.719	348.029	336.715	147.672	141.205	138.138	139.464	148.191	146.016	153.122	153.57
52.9259	161.818	167.597	167.611	167.355	234.356	235.723	239.227	248.582	231.318	228.121	233.686	227.392	215.012	209.599	208.517	218.358	188.066	188.287	192.746	192.312	149.869	143.811	154.563	162.365	52.9432	258.062	295.124	279.33	290.669	300.114	292.221	315.934	310.747	300.922	313.946	303.196	312.231	334.383	333.15	346.749	335.913	147.234	140.865	137.821	139.082	148.019	145.926	152.553	153.585
52.9653	161.864	166.889	166.816	166.586	233.739	234.994	238.341	247.796	231.037	228.192	233.623	227.178	214.998	209.345	208.135	218.092	187.729	188.111	192.293	192.163	149.883	144.045	154.427	162.609	52.9826	257.473	293.596	277.894	289.888	298.232	290.758	313.832	309.5	299.614	313.808	302.524	311.359	334.509	332.957	346.855	335.317	146.786	140.56	137.603	139.358	147.233	145.69	152.797	153.448
53.0047	161.319	167.035	166.994	166.741	233.249	234.924	237.876	247.817	230.698	227.925	233.603	226.554	214.771	209.314	207.821	217.589	187.256	187.663	191.813	191.569	149.647	143.68	154.01	162.237	53.0221	256.748	293.253	278.254	290.243	298.869	290.443	313.744	308.937	299.488	313.1	302.153	310.504	333.662	332.716	346.157	335.082	146.811	140.106	137.266	138.809	147.021	145.378	152.497	153.249
53.0442	161.193	166.454	166.39	166.315	232.443	234.324	237.436	247.513	230.275	227.252	233.018	226.27	214.533	209.059	208.074	217.578	187.343	187.346	192.273	191.328	149.655	143.585	154.183	161.985	53.0615	256.039	292.067	276.708	288.625	296.508	289.641	312.799	308.329	299.249	313.028	301.694	310.374	333.469	332.18	345.596	334.628	146.888	140.036	137.295	139.105	147.578	145.223	152.519	153.139
53.0836	160.632	166.666	166.219	166.19	232.877	234.002	237.23	247.066	230.056	226.835	232.732	225.991	214.078	208.647	207.953	217.763	187.102	187.343	191.913	191.303	149.738	143.897	153.931	161.833	53.101	255.158	292.978	277.109	288.261	297.206	289.821	313.16	308.246	298.983	312.6	302.001	310.121	332.766	331.54	344.866	334.37	146.404	139.817	137.12	138.558	147.217	145	152.387	153.087
53.123	160.321	166.111	165.637	165.47	232.139	233.6	236.629	246.158	229.419	226.479	232.516	225.566	213.675	208.398	207.58	217.142	186.49	187.052	191.289	191.293	149.35	143.567	153.824	162.127	53.1405	255.116	291.137	275.204	287.072	295.341	288.682	311.419	307.187	298.294	312.084	300.965	309.434	332.59	331.114	345.132	334.461	146.099	139.686	136.807	138.316	147.398	145.057	152.04	152.987
53.1625	160.318	165.827	165.877	165.33	231.35	233.371	236.549	245.926	229.234	226.1	232.256	225.074	213.353	208.275	207.057	216.658	186.065	186.461	190.939	190.654	149.412	143.237	153.742	161.723	53.1799	254.746	291.598	276.179	288.076	296.35	288.914	312.599	306.96	297.676	312.295	301.062	309.669	332.106	330.465	344.515	333.437	146.082	139.487	136.555	138.205	147.225	144.832	152.147	152.937
53.2019	159.961	165.266	164.957	164.427	230.049	232.178	235.13	245.06	228.593	225.585	231.479	224.62	213.38	207.888	206.639	216.724	186.051	185.967	190.565	190.427	149.29	143.44	153.788	161.809	53.2194	254.201	290.069	274.458	286.545	294.414	287.249	310.244	305.822	296.782	310.983	300.302	308.728	331.783	330.859	344.076	332.695	145.338	139.117	136.505	137.722	147.208	145.044	151.867	152.916
53.2413	159.171	165.192	165.248	164.908	230.331	232.029	235.162	245.21	228.224	225.325	231.163	224.481	213.065	207.489	206.025	216.071	185.634	185.534	190.375	189.62	149.015	143.183	153.864	161.686	53.2588	253.538	290.229	274.95	287.124	294.634	287.223	310.412	304.563	296.695	310.102	299.36	307.865	331.026	329.794	343.407	332.415	145.448	138.585	136.327	137.759	146.652	144.825	151.688	152.578
53.2808	159.016	164.408	164.391	163.601	228.844	231.086	234.492	244.19	227.795	224.834	230.828	224.167	212.632	207.232	206.044	215.556	185.294	185.399	190.261	189.967	149.162	142.907	153.281	160.967	53.2983	252.997	288.458	273.081	285.634	293.082	286.03	308.505	303.785	296.107	309.957	298.884	307.47	330.519	329.229	343.129	332.02	145.47	138.887	136.101	137.565	146.48	144.785	151.686	152.511
53.3202	158.645	164.813	164.535	164.126	229.57	231.187	234.252	244.094	227.902	224.547	230.696	223.531	212.34	206.978	205.791	215.15	184.703	184.912	189.774	189.427	148.761	142.623	153.298	161.096	53.3377	252.978	288.952	273.461	286.027	293.294	286.144	308.626	304.184	295.843	309.684	298.234	307.006	330.133	329.427	342.676	331.716	145.308	138.741	135.787	137.272	146.302	144.598	151.56	152.329
53.3596	158.375	163.991	163.666	162.988	228.284	229.585	232.872	243.194	226.895	223.932	229.777	223.127	212.196	206.811	205.613	215.151	184.754	184.823	189.56	189.335	148.612	142.606	152.671	160.868	53.3772	252.314	287.345	272.114	284.241	291.544	284.855	307.043	302.803	295.276	309.232	297.901	306.348	329.613	328.863	342.288	331.342	144.984	138.383	135.787	137.2	145.981	144.445	151.143	152.207
53.3991	158.032	164.037	163.872	163.341	228.894	230.271	233.127	242.843	226.739	223.787	229.795	222.814	211.832	206.642	205.285	215.147	184.434	184.723	188.957	188.539	148.666	142.192	152.486	160.662	53.4166	251.521	287.94	272.449	284.095	291.901	284.582	307.636	302.361	295.094	308.611	297.875	305.874	329.169	327.611	341.334	330.989	144.539	137.833	135.534	136.817	145.9	144.269	151.188	151.791
53.4385	157.852	163.407	163.057	162.184	227.658	228.803	231.978	241.574	225.98	223.118	228.837	222.847	211.463	206.038	204.681	214.987	183.989	184.33	188.824	188.561	148.332	142.245	152.727	160.774	53.4561	251.005	286.48	271.385	283.187	290.846	283.827	306.62	301.54	294.534	307.878	297.317	305.346	328.421	327.463	340.813	330.403	144.333	137.867	135.406	136.678	145.83	144.359	151.227	151.947
53.4779	157.063	163.427	163.225	162.763	227.953	229.202	232.118	241.917	226.061	223.06	229.176	222.334	211.29	205.698	204.471	214.145	183.143	183.561	188.192	187.628	147.927	141.958	152.697	160.864	53.4955	250.59	286.45	271.688	283.099	291.039	283.522	306.308	300.843	294.044	307.548	296.786	304.672	327.758	327.312	340.802	329.694	144.256	137.709	135.215	136.596	145.724	144.073	151.079	151.989
53.5174	156.639	162.387	162.35	161.903	226.397	227.512	230.504	241.204	225.253	222.46	228.321	221.95	210.744	205.785	204.612	214.083	183.436	183.968	188.001	188.186	148.008	142.193	152.194	160.476	53.535	249.684	285.163	270.165	281.765	290.049	282.458	305.254	300.281	293.519	306.975	296.404	304.326	327.552	326.816	340.371	329.435	144.156	137.654	134.834	136.472	145.68	143.829	150.996	151.828
53.5568	156.337	162.617	162.664	162.204	226.479	228.204	231.251	240.902	225.269	222.218	228.103	221.713	210.531	205.425	204.311	213.272	183.319	183.226	187.412	187.75	148.023	141.972	151.947	160.678	53.5744	248.869	285.475	269.762	281.523	289.604	282.451	304.632	300.215	293.351	306.81	295.82	304.322	327.517	326.098	339.629	328.898	143.824	137.378	134.485	136.154	145.404	143.743	150.537	151.501
53.5962	156.079	161.556	161.554	160.869	225.668	226.611	230.191	239.698	224.394	221.429	227.384	221.337	210.583	204.929	204.062	213.467	182.582	183.098	187.593	187.614	147.854	142.005	152.366	160.415	53.6139	248.628	283.814	268.599	280.587	288.349	281.727	304.335	299.682	293.069	306.209	295.368	303.716	327.312	325.494	339.075	328.561	143.566	137.006	134.209	135.834	145.373	143.797	150.21	151.401
53.6356	155.571	161.974	161.462	161.424	226.016	227.188	230.451	239.917	224.728	221.449	227.036	220.665	210.047	204.963	203.38	212.919	182.174	182.461	186.802	186.541	147.756	141.542	152.047	160.357	53.6533	247.714	283.596	268.526	279.757	288.061	281.073	303.885	299.013	292.666	305.231	295.171	302.893	326.533	324.918	338.769	328.343	143.387	136.83	133.984	135.585	145.299	143.73	150.311	151.343
53.6751	155.766	161.344	160.415	160.021	225.009	225.136	229.234	238.11	223.891	220.898	226.631	220.41	209.387	204.247	203.018	213.194	182.127	182.599	186.79	186.884	147.304	141.732	151.977	159.756	53.6928	247.09	282.827	268.084	278.869	287.203	280.19	302.628	298.068	292.08	304.619	294.482	302.358	325.931	324.622	338.562	327.872	143.183	136.595	133.883	135.462	145.01	143.404	150.325	151.158
53.7145	155.412	161.167	161.059	161.084	225.473	226.643	229.888	239.118	224.104	220.865	226.743	219.76	209.6	204.32	202.842	212.302	181.632	182.058	186.236	186.261	147.102	141.365	151.634	159.715	53.7322	246.968	282.174	267.402	278.611	286.303	279.446	301.94	297.213	291.365	304.168	293.918	301.936	325.496	324.284	337.96	327.23	142.788	136.484	133.869	135.408	145.024	143.436	150.057	151.291
53.7539	155.055	160.256	159.911	159.818	223.642	224.987	228.376	237.714	223.133	220.121	225.837	219.845	209.028	203.901	202.77	212.028	181.576	182.154	186.281	186.269	147.192	141.607	151.411	159.969	53.7717	246.723	281.403	266.658	278.239	285.545	279.143	301.357	296.519	290.872	303.789	293.503	301.365	325.097	323.74	336.816	326.501	142.278	136.094	133.338	135.015	145.062	143.48	149.804	151.03
53.7934	154.287	160.481	160	159.538	224.124	224.989	228.397	237.78	222.925	219.494	225.623	219.044	209.014	203.294	202.008	211.631	181.306	181.745	186.349	185.797	147.073	141.39	151.43	159.402	53.8112	245.985	279.958	265.637	277.181	284.26	278.258	300.375	295.932	290.169	303.195	292.94	300.708	324.825	323.489	336.084	326.112	142.155	135.641	132.773	134.693	145.085	142.959	149.881	151.019
53.8328	154.078	159.644	159.133	158.808	222.858	223.791	227.218	236.515	222.234	219.343	224.991	218.642	208.982	203.253	202.051	211.333	181.065	181.535	185.868	185.629	146.859	141.547	151.53	159.667	53.8506	245.791	280.02	265.432	277.345	284.596	277.812	300.254	295.82	289.38	302.646	292.855	300.359	323.813	322.665	336.183	325.614	142.033	135.533	132.812	134.453	144.753	142.64	149.769	150.8
53.8722	153.653	160.168	159.601	159.358	223.425	224.539	227.53	236.625	222.242	219.227	224.541	218.594	208.674	202.628	201.642	210.65	180.05	181.06	184.954	185.208	146.671	141.233	151.282	159.382	53.8901	244.804	278.692	264.163	276.147	283.732	277.134	299.138	294.765	289.174	302.262	292.272	300.046	323.041	322.159	336.106	324.904	141.708	135.421	132.818	134.326	144.399	142.758	149.887	150.474
53.9117	153.429	159.477	158.719	158.415	221.859	223.193	226.199	235.611	221.698	218.46	223.824	217.798	207.783	202.518	201.71	210.667	180.325	180.518	184.967	185.138	146.795	141.084	151.259	159.213	53.9295	244.633	279.339	264.807	275.865	283.888	276.736	299.052	294.505	288.899	301.794	291.651	299.981	322.705	321.561	335.151	324.161	141.269	135.242	132.522	133.919	144.307	142.376	149.655	150.045
53.9511	153.142	159.536	158.797	158.514	222.1	223.614	226.453	235.71	221.469	218.647	223.844	217.897	207.487	202.31	201.013	210.64	179.873	180.169	184.746	184.537	146.764	140.664	150.731	159.157	53.969	243.625	277.353	262.963	274.255	282.401	275.353	297.44	293.673	287.846	301.09	291.033	299.426	322.09	320.915	334.644	324.187	141.291	135.088	132.391	133.835	144.307	142.673	149.482	150.305
53.9905	152.497	158.498	157.782	157.352	221.169	222.07	225.491	234.696	220.594	217.757	223.331	217.213	207.131	202.284	201.58	209.885	179.75	180.171	184.965	184.583	146.406	140.779	151.028	159.098	54.0084	243.201	277.385	262.985	274.214	282.001	275.164	297.53	293.089	287.593	300.298	290.635	298.581	321.296	320.224	333.821	323.711	141.238	134.744	132.121	133.715	144.005	142.398	149.038	150.342
54.03	152.187	158.551	158.165	157.78	221.037	222.619	225.837	234.156	220.853	217.586	223.23	216.964	206.843	201.904	200.639	209.834	179.96	179.954	184.102	184.064	146.617	140.804	150.629	158.438	54.0479	242.585	276.234	261.674	273	281.066	274.111	296.312	292.433	287.277	299.656	290.342	297.848	320.999	320.403	333.191	322.874	140.952	134.366	131.837	133.579	144.295	142.366	148.983	149.985
54.0694	151.805	157.815	157.359	156.804	219.865	220.979	224.3	232.933	219.686	216.995	222.557	216.694	206.509	201.413	200.482	209.583	178.988	179.371	184.404	183.662	146.171	140.648	150.646	158.513	54.0873	241.699	276.324	261.928	273.863	281.294	274.502	296.178	292.342	286.845	299.813	289.818	296.926	320.604	320.108	332.621	322.282	140.617	134.238	131.349	133.495	143.975	141.995	148.777	149.557
54.1088	151.531	158.059	157.644	156.988	219.987	221.742	224.493	233.314	219.938	216.243	222.484	216.111	205.755	201.146	200.142	208.892	178.231	178.707	183.454	183.05	145.795	140.482	150.003	158.083	54.1268	240.875	274.82	260.345	272.113	279.364	273.414	294.367	291.019	286.308	299.494	289.308	296.595	320.359	319.226	332.15	321.675	140.375	133.942	131.602	132.965	143.685	141.736	148.605	149.723
54.1483	151.182	156.971	156.762	155.913	218.666	220.098	223.372	232.196	219.164	215.777	221.709	215.943	206.231	200.464	200.303	208.847	178.572	179.27	183.386	183.129	145.846	140.008	150.176	158.432	54.1662	241.325	274.945	261.014	272.568	280.091	273.094	294.898	290.607	286.22	298.688	288.634	296.75	319.423	318.097	331.509	320.895	140.492	133.368	131.139	132.477	143.511	141.68	148.239	149.436
54.1877	150.689	156.974	156.943	156.763	219.124	220.166	223.554	232.434	218.903	216.165	221.518	215.004	205.235	200.309	199.172	208.627	178.202	178.332	182.724	182.44	145.529	139.682	149.909	158.064	54.2057	240.714	273.613	259.129	270.842	278.036	271.737	293.297	288.966	285.706	297.902	288.004	296.393	319.248	318.763	331.079	320.454	140.188	133.641	131.106	132.562	143.692	141.743	148.487	149.561
54.2271	150.484	156.363	156.216	155.658	217.635	219.197	222.603	231.128	218.096	215.268	220.726	214.434	205.07	200.369	198.881	208.257	177.755	177.981	182.585	182.5	145.264	139.904	149.787	157.973	54.2451	240.285	274.304	260.268	271.515	279.318	272.246	293.865	289.521	285.182	297.766	287.968	295.775	318.836	317.606	330.44	320.388	139.825	133.389	130.517	132.359	143.145	141.424	148.095	149.705
54.2666	149.987	156.393	155.813	155.881	217.417	219.19	222.389	230.894	218.154	215.229	220.502	213.915	204.671	199.704	198.323	208.074	177.129	177.476	181.792	182.061	145.173	139.761	149.564	157.811	54.2846	239.645	273.173	258.625	269.332	277.292	270.612	291.873	288.388	284.715	297.169	287.625	295.133	318.36	317.696	330.254	320.118	139.409	133.515	130.532	132.181	143.328	141.551	148.21	149.161
54.306	149.769	155.703	155.04	154.726	216.447	218.273	221.721	230.021	217.493	214.409	220.348	213.825	204.641	199.194	198.41	208.026	177.344	177.773	182.07	181.289	145.409	139.653	149.659	157.731	54.324	238.728	272.728	258.854	269.19	277.914	270.711	291.94	287.889	283.809	296.391	286.875	294.498	317.38	316.671	329.275	319.209	138.935	132.936	130.249	131.584	143.063	141.386	148.057	148.927
54.3454	149.175	155.34	155.034	154.608	216.407	218.485	221.381	229.535	217.367	214.226	220.006	213.472	204.264	199.027	198.073	207.672	176.877	177.551	182.086	181.145	145.327	139.521	149.475	157.268	54.3635	237.903	271.385	257.231	267.253	275.902	269.441	290.657	286.415	282.924	295.896	286.273	293.972	317.282	316.98	328.553	319.119	138.948	132.692	129.668	131.424	143.108	141.329	147.932	148.499
54.3849	148.988	154.722	154.214	153.663	215.326	217.349	220.534	228.996	216.561	213.599	219.21	213.021	203.573	198.845	197.666	207.079	176.987	177.099	181.615	180.972	144.844	139.314	149.308	157.054	54.4029	237.57	271.345	257.347	268.66	276.981	269.563	291.076	286.468	282.615	295.509	285.462	293.826	316.469	315.851	327.676	318.299	138.347	132.292	129.566	131.017	142.847	140.882	147.518	148.307
54.4243	148.774	155.151	154.884	154.743	216.094	217.422	220.524	228.565	216.846	213.191	218.354	212.724	203.06	198.299	197.111	206.628	176.044	176.582	180.975	180.324	144.621	139.18	149.119	156.989	54.4424	236.942	269.791	255.526	266.973	274.544	267.778	289.025	285.335	281.359	294.413	284.446	293.127	316.299	315.409	327.73	317.581	138.35	132.576	129.586	131.117	142.712	141.004	147.709	148.461
54.4637	148.146	154.127	154.072	153.31	214.692	216.299	218.957	227.573	215.633	212.4	218.212	212.394	203.13	198.348	196.633	206.485	175.548	176.232	181.064	180.06	144.786	139.363	149.1	156.768	54.4819	236.598	270.146	255.718	266.863	275.232	268.035	289.758	285.428	282.034	294.521	285.097	292.208	315.32	315.032	327.649	317.097	137.971	132.199	129.11	130.816	142.726	140.7	147.254	148.312
54.5032	147.863	154.676	154.007	154.029	215.56	216.461	219.87	227.653	215.325	212.636	218.349	212.372	202.968	198.206	196.459	206.305	175.202	175.925	180.304	179.768	144.592	139.017	148.881	156.366	54.5213	236.127	268.56	254.436	265.397	273.557	266.347	288.155	284.207	281.374	293.607	284.239	291.893	315.237	314.101	327.351	316.814	137.961	131.826	129.071	130.729	142.684	140.96	147.382	148.358
54.5426	147.571	153.669	153.033	152.711	213.727	215.324	218.663	226.833	214.9	212.359	217.565	211.78	202.343	197.68	196.606	205.873	175.044	175.736	180.299	180.002	144.505	138.659	148.605	156.507	54.5608	235.551	269.212	254.88	266.162	273.933	267.211	288.617	283.75	281.166	292.917	283.481	291.14	314.323	313.411	327.012	316.322	137.582	131.623	128.612	130.258	142.045	140.493	147.223	148.05
54.582	147.298	153.822	153.481	152.94	214.048	215.349	218.796	226.553	214.765	211.736	217.314	211.131	201.788	197.456	196.041	205.458	174.566	175.602	179.935	179.52	144.155	138.633	148.272	156.282	54.6002	234.643	267.94	253.008	264.189	272.133	265.788	287.039	282.653	280.268	292.476	282.701	290.172	313.632	313.092	325.64	316.201	137.488	131.555	128.796	129.844	141.978	140.225	147.073	147.999
54.6215	147.155	152.999	152.349	151.776	212.706	214.088	217.681	225.672	214.215	211.231	216.586	210.605	201.801	197.109	195.922	205.187	174.623	174.943	179.242	179.08	144.058	138.702	148.395	156.099	54.6397	234.509	268.592	253.955	264.634	273.367	266.011	287.272	282.678	279.986	292.162	282.685	290.225	313.432	312.357	325.782	315.544	137.046	131.515	128.161	129.759	142.214	140.237	146.91	147.946
54.6609	146.605	153.175	152.925	152.457	212.74	214.365	217.793	225.427	214.013	210.767	216.291	210.233	201.539	196.326	195.582	204.95	174.363	174.483	178.858	178.672	143.59	138.574	148.157	155.859	54.6791	233.605	266.928	252.147	263.135	271.274	264.235	285.231	281.422	279.125	291.624	281.718	289.274	313.332	312.19	325.358	314.822	137.185	130.853	128.318	130.062	141.758	140.132	146.84	147.807
54.7003	146.418	152.314	151.744	151.464	211.554	213.237	216.712	224.483	213.274	210.293	215.9	209.738	201.215	196.369	195.394	204.218	174.135	174.206	178.986	178.499	143.315	138.406	148.368	155.758	54.7186	233.013	266.27	252.056	263.164	271.543	264.163	285.189	280.738	278.708	290.927	281.299	289.14	311.09	311.236	324.055	313.16	136.743	130.489	127.813	129.572	141.338	139.837	146.524	147.812
54.7397	145.759	152.617	152.03	151.66	212.538	213.36	216.44	224.372	213.195	210.096	215.253	209.204	200.782	195.87	194.953	204.118	173.526	173.921	178.465	178.247	143.382	138.119	147.929	155.538	54.758	232.267	264.947	250.841	261.881	269.786	263.414	284.048	280.069	278.348	290.337	280.329	288.524	311.892	310.882	323.976	313.741	136.233	130.493	128.047	129.323	141.85	139.648	147.076	147.01
54.7792	145.493	151.658	151.093	150.511	210.746	212.191	215.458	223.751	212.63	209.512	214.833	209.027	200.488	195.484	194.554	203.856	173.239	173.735	178.123	178.049	143.026	137.787	147.861	155.783	54.7975	231.866	266.195	251.864	262.493	271.188	263.666	284.395	280.04	277.971	289.953	280.552	287.699	310.801	309.928	323.144	313.335	136.329	130.424	127.67	128.995	141.38	139.381	146.478	146.847
54.8186	145.422	151.733	151.464	151.645	210.82	212.609	215.697	223.485	212.19	209.284	215.071	208.963	200.149	195.196	193.875	203.325	172.847	173.307	177.666	177.617	143.269	137.808	147.674	155.493	54.8369	230.74	264.162	249.626	260.54	268.571	261.963	281.906	278.757	276.965	288.616	279.675	287.618	310.508	309.619	322.913	312.68	135.955	130.114	127.39	128.851	141.363	139.581	146.024	147.057
54.858	144.866	150.643	150.538	150.153	209.608	211.18	214.71	222.467	211.661	208.391	214.562	208.524	199.932	194.716	193.633	203.225	172.694	173.13	177.43	177.176	143.124	137.777	147.565	155.422	54.8764	230.98	264.906	250.875	261.315	269.315	262.296	283.343	278.697	276.953	288.382	278.868	287.274	309.559	308.75	321.473	311.843	135.756	129.521	127.017	128.647	140.683	139.416	145.874	146.641
54.8975	144.469	151.401	150.478	150.292	209.857	211.098	214.424	222.27	211.146	207.974	214.217	207.689	199.502	194.346	193.352	203.037	172.397	172.698	177.153	176.802	142.845	137.563	147.419	155.195	54.9158	230.18	262.841	248.428	259.583	267.006	260.658	281.277	277.459	275.623	287.669	278.66	287.168	309.857	308.933	321.293	311.691	135.259	129.597	126.819	128.673	140.969	139.214	145.603	146.671
54.9369	144.311	150.192	149.748	149.432	208.78	210.356	213.672	221.468	210.726	207.804	213.805	207.322	199.082	194.138	193.086	202.971	171.989	172.205	176.778	176.335	142.92	137.305	147.207	155.006	54.9553	229.389	262.94	248.418	259.323	267.775	260.529	281.034	277.236	275.875	287.753	278.441	286.221	308.847	307.822	320.715	310.805	135.225	129.455	126.472	127.952	140.675	139.177	145.474	146.658
54.9763	144.031	151.056	150.159	149.556	208.823	210.51	213.526	221.115	210.652	207.598	213.559	207.306	198.685	193.736	192.75	202.569	171.794	171.762	176.61	175.891	142.612	137.282	146.876	154.97	54.9947	228.898	261.663	246.85	258.053	266.139	259.045	279.357	276.134	274.874	286.933	277.439	285.326	308.605	307.858	320.818	310.415	134.866	129.478	126.632	127.952	140.794	139.149	145.481	146.33
55.0158	143.618	149.782	149.349	149.05	207.86	209.632	212.821	220.404	209.954	206.809	213.057	206.744	198.37	193.355	192.433	201.818	171.737	171.458	176.438	175.711	142.409	137.284	146.675	154.668	55.0342	227.992	261.776	247.522	258.863	266.14	259.567	280.06	275.806	275.207	286.928	277.709	284.906	307.977	306.825	320.151	309.776	134.818	129.01	126	127.426	140.412	139.021	145.376	146.342
55.0552	143.067	148.884	148.793	148.644	206.941	208.707	211.961	219.501	209.174	206.097	212.43	206.148	198.278	193.345	192.05	201.475	171.244	171.376	175.881	175.397	142.395	136.868	146.482	154.34	55.0736	227.498	260.523	246.393	257.258	264.462	257.769	278.104	274.573	274.116	285.829	276.74	284.98	307.536	306.385	319.542	309.749	134.186	128.983	126.049	127.575	139.99	138.745	145.013	146.324
55.0946	142.611	148.748	148.266	148.24	206.572	208.119	211.505	219.019	209.028	205.811	211.929	205.725	198.239	193.047	191.678	201.22	170.743	171.027	175.472	174.884	142.12	136.644	146.143	154.171	55.1131	227.559	261.303	247.662	257.927	266.184	258.705	279.162	274.754	273.607	285.571	276.283	283.872	306.594	305.699	318.716	309.314	134.33	128.471	125.793	127.241	139.888	138.454	144.828	145.928
55.1341	142.466	148.253	147.63	147.402	206.093	207.353	210.992	218.356	208.619	205.332	211.503	205.278	197.98	192.307	191.373	200.685	170.672	170.518	175.253	174.492	142.062	136.692	146.353	154.211	55.1526	226.73	259.363	245.29	255.961	263.424	257.159	277.078	273.456	273.165	284.52	275.465	283.227	306.754	305.102	318.241	307.932	134.137	128.073	125.784	127.186	139.575	138.421	145.205	145.74
55.1735	142.308	148.141	147.783	146.808	205.888	207.062	210.205	217.822	208.059	204.847	211.332	205.022	197.203	191.951	190.75	200.15	170.042	170.264	174.733	174.116	142.097	136.346	146.208	153.892	55.192	226.418	259.579	245.853	255.951	264.463	257.533	278.069	273.681	272.966	284.422	275.101	282.81	305.672	304.467	317.019	307.347	133.497	127.741	125.286	126.585	139.579	137.998	144.908	145.402
55.2129	142.022	148.239	147.558	146.741	205.491	206.64	209.497	217.628	208.031	204.423	210.787	204.155	196.582	191.851	190.245	199.7	169.584	170.185	174.513	174.07	141.789	136.168	145.866	153.778	55.2315	225.61	257.654	244.085	254.226	262.338	255.751	275.943	272.513	272.13	283.796	274.643	282.193	305.081	304.478	317.317	307.442	133.68	127.431	125.21	126.668	139.995	138.277	145.048	145.513
55.2524	141.476	147.427	147.161	146.406	204.958	206.018	209.079	217.149	207.706	204.13	210.164	203.487	196.445	191.668	189.94	199.411	169.251	169.572	173.995	173.774	141.655	136.165	145.561	153.675	55.2709	225.878	258.865	245.365	255.559	263.993	256.447	276.816	272.329	271.871	283.847	274.203	281.86	305.12	303.417	315.965	306.44	133.311	127.404	125.003	126.51	139.486	137.929	144.405	145.094
55.2918	140.925	146.314	146.346	145.86	204.068	205.182	208.49	216.294	206.894	203.971	209.659	203.467	196.022	191.339	190.133	199.4	168.992	169.322	173.756	173.421	141.653	136.006	145.67	153.517	55.3104	225.204	256.671	243.415	253.45	261.584	254.737	274.949	270.973	271.121	282.979	273.453	280.989	304.649	303.454	315.717	306.883	133.102	127.156	125.073	126.02	139.232	137.855	144.279	145.013
55.3312	140.689	146.461	146.179	145.932	203.772	204.943	208.048	215.78	206.206	203.59	209.048	203.338	195.549	190.842	189.695	198.907	168.664	169.137	173.398	172.926	141.335	135.829	145.087	153.121	55.3498	223.951	257.069	243.681	253.442	261.157	254.777	275.209	270.344	270.667	282.346	273.781	280.188	303.652	302.473	315.169	305.646	132.786	126.716	124.63	125.8	138.972	137.687	143.995	145.023
55.3707	140.332	145.771	145.371	144.872	202.673	203.88	206.964	215.126	205.81	202.548	208.408	202.923	195.375	190.413	189.313	198.137	168.13	168.838	173.205	172.49	141.084	135.928	145.366	152.747	55.3893	223.499	255.454	242.089	252.118	260.134	253.245	273.456	269.171	269.892	281.584	272.408	279.516	302.919	302.138	314.8	305.202	132.38	126.377	124.6	125.802	139.097	137.128	144.234	144.823
55.4101	140.246	146.256	145.466	145.09	203.319	204.191	207.442	214.763	205.749	202.389	208.542	202.44	194.459	190.101	188.736	197.852	167.626	168.542	172.612	171.691	140.813	135.643	145.097	152.411	55.4287	223.056	255.358	242.535	252.652	260.732	254.1	273.981	269.618	270.084	281.346	272.289	279.804	302.5	301.437	313.935	304.599	132.108	126.342	124.032	125.415	138.67	136.858	143.764	144.524
55.4495	139.94	145.425	144.367	143.936	201.929	202.938	206.485	213.767	204.898	201.855	207.842	201.962	194.146	189.546	188.422	197.614	167.537	168.33	172.554	171.664	140.698	135.468	144.932	152.83	55.4682	222.347	253.998	240.796	251.177	258.825	252.22	272.09	268.526	269.336	280.485	271.384	278.93	302.162	301.184	313.065	303.906	131.803	126.272	123.818	125.187	138.73	137.325	143.406	144.509
55.489	139.553	145.523	144.886	144.262	201.915	203.209	206.318	213.696	204.923	201.387	207.547	201.205	193.916	189.293	187.992	197.138	167.109	167.556	171.811	171.177	140.201	134.988	144.536	152.553	55.5076	222.41	254.582	241.019	252.071	259.961	252.33	272.685	268.081	268.371	279.866	270.685	278.764	301.19	300.034	312.198	303.458	131.371	126.075	123.624	125.01	138.619	137.139	143.371	144.491
55.5284	139.283	144.545	144.154	143.174	200.5	201.847	205.153	212.875	204.264	200.93	206.785	200.825	193.59	189.064	188.178	197.222	166.876	167.322	171.925	171.26	140.244	135.177	144.773	152.617	55.5471	221.013	252.89	239.452	249.979	257.74	250.633	270.718	266.646	267.286	279.176	270.176	278.114	301.011	299.331	311.723	302.866	131.207	125.928	123.541	124.986	138.306	136.932	143.438	144.459
55.5678	138.761	144.659	144.231	143.496	200.991	202.231	205.488	213.121	204.579	201.03	206.486	200.78	193.185	188.285	187.608	196.441	166.416	166.611	171.75	170.286	140.291	134.76	144.545	152.403	55.5865	220.869	253.359	240.959	250.379	258.654	251.121	271.31	266.894	267.412	279.021	269.807	277.51	300.536	299.042	311.137	302.533	131.083	125.729	123.222	124.576	137.887	136.563	143.048	143.997
55.6073	138.101	143.769	143.018	142.13	199.502	200.635	204.63	211.827	203.431	200.311	205.948	200.584	193.396	188.362	187.468	196.369	166.419	166.665	171.186	170.499	140.192	134.765	144.038	152.099	55.626	219.79	251.861	238.72	248.348	256.511	249.648	269.63	265.638	266.451	278.378	269.246	276.561	299.747	298.426	310.628	301.721	131.054	125.396	122.986	124.169	137.939	136.34	143.157	143.69
55.6467	138.103	144.171	143.404	142.859	199.858	201.301	204.157	211.736	203.061	199.703	205.803	199.477	192.693	187.879	186.789	196.104	166.054	166.25	170.511	169.831	139.838	134.303	143.725	151.812	55.6654	219.317	252.06	239.052	248.857	257.025	249.719	269.388	265.405	266.199	278.308	268.947	275.96	299.06	297.906	310.251	300.986	130.89	124.916	122.698	123.84	138.075	136.097	143.03	143.468
55.6861	137.575	143.22	142.52	141.992	198.537	199.849	203.137	210.854	202.411	199.35	205.128	199.289	191.928	187.551	186.452	195.24	165.535	166.39	170.34	169.854	139.72	134.423	144.033	151.811	55.7049	218.57	250.653	237.516	247.243	255.298	248.628	268.479	264.478	265.625	277.51	268.237	275.441	298.517	297.62	309.853	300.466	130.643	125.006	122.408	123.648	137.884	136.155	142.671	143.486
55.7256	137.18	143.312	142.786	141.989	198.769	199.999	203.222	210.674	202.12	199.081	205.138	198.887	191.559	187.521	186.181	195.105	165.087	165.628	169.78	169.346	139.34	134.007	143.748	151.777	55.7443	218.161	250.403	237.656	247.039	255.187	248.093	267.91	263.684	265.006	276.452	267.379	274.717	297.674	296.455	308.855	299.11	130.301	124.843	122.05	123.49	137.621	136.111	142.562	143.361
55.765	136.829	142.678	141.773	141.131	197.495	198.803	201.745	210.023	201.527	198.436	204.603	198.608	191.316	186.349	185.85	194.828	164.865	165.362	169.654	169.268	139.336	134.326	143.702	151.714	55.7838	217.52	248.974	235.998	245.724	254.283	247.054	266.843	262.912	264.419	275.883	266.7	273.827	297.293	295.769	308.192	298.627	130.362	124.42	121.841	123.33	137.253	135.849	142.374	143.039
55.8044	136.339	142.557	142.185	141.906	198.157	199.152	202.365	209.601	201.633	198.08	204.297	197.875	191.254	186.31	185.338	194.286	164.565	164.679	168.938	168.887	139.316	133.822	143.272	151.356	55.8233	218.259	249.694	236.688	246.745	254.511	247.556	267.384	263.024	264.386	275.816	266.373	273.447	296.813	295.506	307.558	298.277	130.17	124.106	121.689	122.89	136.967	135.612	141.98	142.594
55.8438	136.1	141.522	140.916	140.711	196.574	197.832	200.565	208.122	200.808	196.887	203.556	197.571	190.597	186.501	185.518	194.406	163.984	164.405	169.099	168.535	139.367	134.046	143.134	151.331	55.8627	217.042	247.831	235.074	245.368	252.733	246.461	266.104	262.182	263.66	275.226	265.896	273.225	296.091	294.842	306.971	297.582	129.571	123.822	121.497	122.703	136.964	135.493	141.77	142.617
55.8833	135.574	142.009	140.79	140.609	196.6	197.617	201.005	208.416	200.43	197.119	203.302	197.754	190.041	186.098	185.242	193.778	163.861	164.1	168.591	168.231	139.149	134.011	142.799	150.875	55.9022	216.471	247.522	234.107	244.614	252.127	245.538	265.238	261.324	263.15	274.58	265.804	272.719	295.809	294.134	306.599	297.488	129.214	123.514	121.281	122.918	136.823	135.449	141.812	142.998
55.9227	135.315	141.17	140.182	139.421	195.666	196.2	199.671	206.798	199.458	196.553	202.423	196.935	189.537	185.015	184.609	193.405	163.825	164.278	168.511	167.958	138.599	134.048	142.831	150.911	55.9416	215.701	246.734	233.327	243.931	251.534	244.948	264.212	260.5	262.531	273.854	265.073	272.076	295.414	294.027	306.434	297.041	128.974	123.169	121.009	122.694	136.629	135.338	141.776	142.714
55.9621	135.075	141.77	140.398	139.973	195.827	197.143	199.87	207.555	199.765	196.308	202.326	196.246	189.276	184.406	183.65	192.273	162.753	163.597	167.603	167.144	138.294	133.813	142.489	150.508	55.9811	214.82	245.784	232.859	243.122	250.913	244.1	263.131	259.418	261.62	273.232	263.947	271.171	294.501	293.755	305.672	295.927	128.55	122.997	120.537	122.053	136.376	135.062	141.669	142.442
56.0016	134.46	140.988	139.433	138.865	194.387	195.831	198.899	206.371	198.856	195.642	201.592	195.713	189.088	184.685	183.525	192.768	162.97	163.646	167.78	166.978	138.493	133.364	142.616	150.163	56.0205	214.374	244.847	231.768	241.972	250.01	243.087	262.597	258.606	260.992	272.586	263.49	270.535	293.907	292.941	304.616	295.238	128.276	122.873	120.291	121.646	136.018	134.858	141.456	142.277
56.041	134.255	140.876	140.087	139.446	195.192	196.403	199.11	206.56	199.356	195.913	201.542	195.985	188.288	184.29	183.243	191.553	161.905	162.868	167.498	166.493	138.267	133.196	141.998	149.876	56.06	213.921	243.869	230.696	241.014	248.807	242.242	261.837	257.841	260.469	271.869	262.924	270.18	293.325	292.333	304.195	294.985	128.189	122.849	120.476	121.774	135.908	134.898	141.131	141.913
56.0804	134.173	140.149	139.261	138.511	193.655	194.967	197.933	205.357	198.71	195.024	200.792	195.141	188.672	183.871	183.318	191.562	162.257	162.879	166.915	166.512	138.097	132.64	141.621	149.919	56.0994	213.508	243.949	231.004	241.109	248.722	242.155	261.46	257.173	260.189	271.528	262.561	269.432	292.316	291.672	303.663	294.259	127.978	122.862	120.313	121.625	135.824	134.765	141.105	141.622
56.1199	133.516	140.164	139.397	138.564	193.788	194.665	197.987	205.336	198.3	194.19	200.669	194.442	187.968	183.915	183.083	191.746	161.992	162.527	167.103	166.29	137.977	132.575	141.801	149.625	56.1389	213.141	243.451	230.35	240.321	248.405	241.58	260.794	256.485	259.747	271.134	262.369	268.78	291.76	290.403	302.75	293.114	127.782	122.454	119.978	120.914	135.639	134.514	141.156	141.579
56.1593	133.364	139.428	138.459	137.844	192.443	193.583	197.009	204.284	197.432	194.344	200.24	194.163	188.171	183.184	182.8	190.768	161.693	162.438	166.518	166.256	137.671	132.635	142.115	149.825	56.1783	212.346	243.006	229.861	239.954	247.82	241.151	260.376	256.256	259.412	270.58	261.922	268.49	291.167	289.58	301.774	292.499	127.428	121.961	119.556	120.498	135.416	134.193	140.588	141.22
56.1987	133.169	139.543	138.342	137.764	192.87	194.04	197.019	204.13	197.176	193.661	199.198	193.373	186.85	182.33	181.742	189.913	160.873	161.401	165.798	165.119	137.597	132.231	141.554	149.081	56.2178	211.46	241.279	228.278	238.082	245.437	239.925	258.974	255.499	258.515	269.594	261.24	267.882	290.617	289.862	301.502	292.934	127.246	121.923	119.303	120.519	135.576	134.245	140.527	141.265
56.2382	132.497	138.817	137.759	136.7	191.686	193.003	195.574	202.962	195.856	193.106	198.464	193.103	186.428	182.394	181.199	190.218	160.686	161.791	165.733	165.074	137.522	132.406	141.573	149.68	56.2572	211.094	241.779	229.143	238.801	246.625	240.007	259.198	254.708	257.856	269.288	260.437	267.187	290.156	289.464	300.948	292.726	127.065	121.711	119.051	120.343	135.302	133.847	140.209	140.985
56.2776	132.354	138.84	137.819	137.764	192.608	193.438	196.043	202.945	196.37	192.828	198.419	192.513	186.194	181.677	181.027	189.958	160.325	161.127	165.685	164.672	137.31	132.1	141.194	148.984	56.2967	210.179	239.682	227.466	237.261	245.056	238.393	257.975	253.897	257.264	268.764	260.09	266.622	289.531	288.539	299.809	291.536	126.601	121.442	118.789	120.302	135.384	134.158	140.243	140.939
56.317	131.819	137.971	137.03	136.346	191.034	191.723	194.784	201.944	195.245	192.034	197.913	192.244	185.952	181.845	181.086	189.92	159.893	161.316	165.917	164.596	137.303	131.963	141.462	148.957	56.3361	210.36	240.283	228.114	237.686	245.647	238.432	257.924	253.727	256.882	268.222	260.009	265.696	288.682	287.459	298.827	290.237	126.319	121.074	118.485	119.959	135.183	133.906	139.823	140.772
56.3565	131.685	138.233	137.569	136.748	190.984	192.083	194.888	201.848	195.342	192.388	197.985	192.082	185.693	181.299	180.191	189.382	159.405	160.068	164.592	164.042	136.924	131.541	140.81	148.633	56.3756	209.385	238.5	226.101	236.03	243.604	236.983	255.795	252.601	255.89	267.134	258.856	265.07	288.553	287.212	298.963	290.147	126.216	120.769	118.648	119.891	134.736	133.494	140.095	140.633
56.3959	131.113	137.461	136.138	135.601	189.315	191.07	193.782	200.867	194.698	191.336	197.089	191.315	185.17	181.1	179.862	189.31	159.712	160.713	164.622	164.003	136.695	131.415	140.862	148.498	56.415	208.88	238.711	226.645	236.457	244.253	236.941	256.14	252.465	255.889	266.953	257.813	264.811	288.064	286.747	298.673	289.148	126.121	120.461	118.173	119.206	134.493	133.302	139.62	140.665
56.4353	130.832	137.413	136.62	136.297	189.835	191.434	194.053	201.029	194.383	191.196	196.905	190.922	184.865	180.415	178.76	188.303	158.847	159.579	163.763	163.141	136.368	131.244	140.662	148.343	56.4545	207.496	237.186	224.661	234.534	242.076	234.996	253.365	250.929	255.047	266.191	257.489	264.148	287.125	286.289	297.923	288.923	125.675	120.15	118.034	119.691	134.598	133.215	139.59	140.338
56.4748	130.462	136.564	135.436	134.884	187.998	189.983	192.818	199.536	193.553	190.304	196.653	190.811	184.4	179.752	178.949	188.026	158.912	159.608	163.901	162.944	136.657	130.799	140.76	148.007	56.494	207.975	237.932	225.454	235.347	242.796	236.151	254.881	251.392	254.698	266.446	257.576	264.152	286.205	285.541	296.76	288.596	125.865	119.755	117.66	119.385	134.049	132.693	139.406	139.89
56.5142	130.046	136.546	135.547	134.702	188.877	190.147	192.818	199.668	193.704	190.129	196.116	189.954	183.574	179.445	178.478	187.366	158.226	158.754	163.33	162.395	136.238	130.874	140.141	147.976	56.5334	206.765	236.201	223.566	233.685	240.469	234.594	252.842	250.164	253.469	265.068	256.485	263.325	285.72	285.399	296.152	287.747	125.287	119.937	117.687	118.796	134.334	132.954	139.371	139.706
56.5536	129.605	135.878	134.781	134.011	187.641	188.831	191.978	198.793	192.884	189.322	195.392	189.952	183.693	179.214	178.32	187.353	158.149	158.97	163.039	162.726	135.979	131	140.047	147.752	56.5729	206.686	236.569	224.018	233.908	241.561	234.773	253.358	249.81	253.368	264.668	255.321	262.589	285.395	284.618	295.579	286.963	125.045	119.813	117.447	118.326	134.173	132.694	139.034	139.735
56.5931	129.709	135.949	134.883	134.317	188.003	189.295	191.877	198.394	192.182	189.495	194.826	188.891	183.062	178.281	177.954	186.826	157.896	158.614	162.942	162.102	135.776	130.698	139.742	147.131	56.6123	205.45	235.064	222.175	231.974	239.499	232.477	251.371	248.195	252.627	264.195	254.702	261.875	284.673	283.581	294.808	286.088	124.631	119.216	117.207	118.35	133.876	132.223	138.669	139.226
56.6325	129.221	135.033	134.069	133.118	186.377	187.613	190.677	197.666	191.44	188.792	194.419	188.589	183.139	178.173	178	186.99	157.531	158.439	162.463	162.518	135.906	130.768	140.036	147.569	56.6518	205.359	235.822	222.83	232.723	240.317	233.474	251.796	248.202	252.249	263.296	254.687	261.26	283.048	282.66	294.105	285.425	124.378	118.781	116.466	117.93	133.3	131.941	138.479	139.139
56.6719	128.769	135.705	134.344	134.199	187.458	189.08	192.123	197.813	192.041	189.097	194.975	188.691	182.367	178.28	176.838	186.509	157.082	157.885	161.915	161.449	135.652	130.501	139.738	147.279	56.6912	204.323	233.977	220.834	230.924	237.79	231.591	249.762	246.968	250.967	262.28	253.647	260.606	283.082	282.049	294.093	285.2	124.122	118.699	116.21	117.815	133.716	132.186	138.188	138.944
56.7114	128.437	134.827	133.318	132.819	185.709	187.322	189.933	196.722	190.848	188.158	193.758	188.227	182.102	177.609	176.442	185.436	156.711	157.787	161.696	161.266	135.162	130.047	139.507	147.02	56.7307	204.128	233.655	221.827	231.347	238.596	231.568	250.383	247.038	251.359	261.714	252.944	260.11	282.001	281.475	293.149	284.646	123.67	118.57	116.187	117.17	133.155	131.993	137.76	138.864
56.7508	127.954	134.992	133.813	133.102	186.048	187.244	190.001	196.558	190.905	187.707	193.423	187.78	181.945	177.088	176.185	185.138	156.489	157.348	161.31	160.521	134.834	129.775	139.21	147.018	56.7701	203.381	232.285	220.157	229.817	236.829	230.365	248.959	245.683	250.368	260.75	252.649	259.673	282.783	281.211	292.535	283.853	123.719	118.4	116.136	117.075	132.979	132.157	137.964	139.116
56.7902	127.484	134.097	132.831	132.037	184.461	186.086	189.303	195.589	190.073	187.207	192.718	186.784	181.433	176.832	176.416	184.414	156.065	157.13	160.901	160.3	135.095	130.042	139.207	146.357	56.8096	203.207	233.069	220.842	230.547	237.749	231.208	249.815	246.101	250.272	260.97	252.445	259.896	281.142	280.417	291.985	282.698	123.227	117.814	116.021	116.826	132.659	131.781	137.804	138.645
56.8297	127.302	134.078	132.971	132.48	184.778	185.596	188.69	195.282	189.938	186.749	192.098	186.128	180.828	176.425	175.638	184.235	155.611	156.426	160.365	160.06	134.89	129.336	138.915	146.181	56.849	202.526	231.195	218.837	228.753	235.811	229.498	248.129	244.728	250.044	260.286	251.607	258.857	280.724	280.145	291.525	282.98	123.13	118.22	115.645	116.93	132.572	131.551	137.937	138.553
56.8691	126.922	133.113	132.039	131.45	183.818	184.754	187.915	194.545	189.621	186.159	192.054	186.254	180.65	175.913	175.007	183.923	155.475	155.78	160.412	159.856	134.467	129.444	138.475	146.226	56.8885	202.12	231.674	219.487	228.641	236.322	229.548	248.384	244.525	249.462	260.079	251.402	258.563	278.899	278.339	289.657	281.214	122.759	117.417	115.158	116.285	132.431	131.189	137.693	138.338
56.9085	126.766	133.873	132.902	131.938	185.175	185.776	188.414	194.656	189.326	186.558	191.804	186.028	180.253	175.491	174.646	183.294	155.311	155.649	159.998	159.318	134.406	129.08	138.153	145.853	56.9279	201.195	229.797	217.614	227.167	234.124	228.035	246.169	242.982	248.474	259.128	250.126	257.315	279.712	278.422	289.463	281.255	122.327	117.435	115.132	116.256	132.644	131.251	137.207	137.596
56.9479	126.113	132.816	131.461	130.729	182.876	184.104	187.222	193.589	188.607	185.633	191.108	185.671	179.713	174.92	174.304	182.864	154.975	155.64	159.697	158.888	134.233	129.286	138.118	145.665	56.9674	200.724	229.683	217.634	227.038	234.543	228.056	246.369	242.377	248.09	258.726	249.975	256.858	278.897	277.411	289.326	280.6	122.219	117.021	114.674	115.737	132.189	131.068	137.057	137.563
56.9874	125.981	133.131	131.486	131.194	182.795	183.882	187.305	192.882	188.563	184.882	190.924	185.066	179.532	174.897	174.335	182.321	154.303	155.035	159.046	158.454	134.055	128.823	137.614	145.461	57.0068	199.758	228.38	216.149	225.587	232.894	227.168	244.935	241.324	247.265	257.901	249.675	256.336	278.414	277.573	288.965	280.498	122.053	116.953	114.646	115.938	131.928	130.72	137.064	137.382
57.0268	125.56	132.128	130.63	130.18	181.669	182.837	185.95	192.366	187.622	184.402	190.094	184.713	179.168	174.261	173.628	182.201	153.941	154.765	158.885	158.213	133.515	128.61	137.758	145.465	57.0463	200.157	229.06	217.187	226.35	234.132	227.112	245.758	241.761	246.889	258.163	249.032	255.885	277.019	275.941	287.115	278.566	121.732	116.361	114.068	115.124	131.395	130.549	136.938	137.181
57.0662	124.949	131.986	130.358	129.965	181.198	182.547	185.688	192.151	187.141	184.29	189.848	184.469	178.487	174.169	173.046	182.049	153.866	154.567	158.449	158.078	133.313	128.503	137.533	145.197	57.0857	199.193	227.496	215.409	224.691	232.111	225.465	244.095	240.076	246.104	256.937	247.956	254.902	276.84	276.185	286.876	278.487	121.441	116.526	114.262	115.025	131.939	130.523	136.579	137.251
57.1057	124.832	131.085	129.747	129.356	180.27	181.7	184.62	191.428	186.566	183.726	189.318	183.76	177.931	174.079	172.816	181.678	153.327	154.322	158.01	157.788	133.571	128.328	136.961	145.112	57.1252	198.648	227.731	215.851	224.903	233.405	225.465	243.646	240.501	246.024	256.94	247.555	254.267	276.335	275.067	286.363	277.748	121.272	116.16	113.677	114.801	131.251	130.51	136.059	136.772
57.1451	124.972	131.631	130.199	129.831	180.671	181.858	184.546	191.262	186.416	183.187	189.182	183.245	177.676	173.275	172.326	180.969	152.664	153.592	157.82	157.389	133.407	128.219	136.688	144.886	57.1647	197.814	226.335	213.937	223.216	230.938	224.257	242.179	239.421	245.386	255.892	246.772	253.884	275.301	274.09	286.081	277.151	121.334	116.157	113.804	114.79	130.86	130.312	136.463	136.702
57.1845	124.29	130.524	129.243	128.737	179.624	181.069	183.934	190.415	186.032	182.56	188.667	182.78	177.035	173.045	172.015	180.379	152.588	153.241	157.311	156.982	132.841	128.003	136.821	144.772	57.2041	197.388	225.853	214.618	223.917	231.508	224.714	242.619	238.786	244.887	255.496	246.969	253.716	275.431	273.548	285.051	276.434	120.913	115.681	113.375	114.585	130.516	129.871	135.876	136.578
57.224	124.029	130.872	129.511	129.057	179.661	181.038	183.719	190.192	185.356	182.741	188.252	182.317	176.578	172.774	171.506	180.033	152.389	153.006	156.914	156.461	132.462	127.638	136.828	144.478	57.2436	196.66	224.704	213.068	222.034	229.602	223.283	241.104	237.52	243.793	254.569	246.14	253.091	274.6	273.575	284.542	275.412	120.166	115.556	113.316	113.882	130.726	129.308	135.617	136.565
57.2634	123.412	129.949	128.669	128.312	178.698	180.185	182.813	189.543	184.678	182.423	187.874	181.814	176.545	172.338	171.005	179.746	152.037	152.839	156.826	156.364	132.321	127.489	136.676	144.03	57.283	196.213	225.085	213.055	223.048	229.889	223.086	241.146	237.239	243.409	253.657	245.321	251.882	272.842	271.831	282.947	274.229	119.979	114.932	112.566	113.522	130.375	129.202	135.401	136.261
57.3028	122.979	129.591	128.27	127.718	177.91	179.394	182.013	188.684	184.132	181.613	187.199	181.326	175.921	171.958	170.794	179.194	151.65	152.63	156.359	156.144	132.1	127.462	136.461	144.024	57.3225	195.604	223.655	211.542	221.464	227.952	221.423	239.452	236.078	242.827	252.746	244.002	251.007	272.913	272.008	283.313	274.519	119.658	114.854	112.576	114.094	129.996	129.363	135.321	136.231
57.3423	122.846	129.215	127.981	127.159	177.545	178.78	181.616	187.96	183.602	181.027	186.677	180.912	175.278	171.414	170.379	178.626	151.141	151.99	155.954	155.452	132.016	127.154	136.134	143.929	57.3619	195.043	223.979	212.141	220.794	229.104	222.02	240.08	235.749	242.725	252.806	244.472	251.071	272.726	271.549	282.751	274.048	119.739	114.482	112.176	113.813	130.017	129.24	134.949	135.675
57.3817	122.562	128.693	127.359	126.69	177.128	178.237	181.07	187.152	183.089	180.398	186.253	180.283	175.264	170.999	170.098	178.275	150.986	151.802	155.814	155.125	132.062	126.65	136.007	143.564	57.4014	194.244	222.145	210.465	219.376	227.087	220.703	238.259	234.587	241.69	252.299	243.601	250.094	271.805	271.329	282.331	273.923	119.359	114.489	112.255	113.692	130.143	129.043	134.727	135.676
57.4211	121.972	128.439	126.977	126.582	176.852	178.155	180.749	186.918	182.88	179.8	185.657	179.73	174.833	170.247	169.935	177.713	150.878	151.557	155.477	154.771	131.717	126.464	135.624	143.114	57.4408	193.993	222.531	210.766	219.95	227.527	220.94	237.935	234.327	241.578	251.346	242.825	249.184	270.315	269.727	281.285	272.218	119.136	113.814	111.864	113.032	129.643	128.768	134.573	135.176
57.4606	121.804	127.951	126.64	126.062	176.271	177.53	180.404	186.527	182.518	179.497	185.14	179.596	174.262	169.8	169.451	177.31	150.444	151.282	155.113	154.565	131.285	126.715	135.477	142.882	57.4803	193.031	220.874	208.972	218.48	225.25	219.264	236.74	233.426	240.419	250.737	242.287	248.784	270.051	269.396	280.565	272.04	118.738	113.609	111.87	113.067	129.305	128.839	134.593	134.957
57.5	121.593	127.914	126.357	125.822	175.646	177.076	179.987	185.66	181.989	179.39	184.714	179.454	174.026	169.686	169.049	176.953	149.899	150.844	154.574	154.099	130.945	126.165	135.331	142.657	57.5197	193.372	221.847	210.326	220.053	226.775	220.264	237.895	233.623	240.337	250.583	242.414	248.563	269.546	269.033	280.169	271.37	118.946	113.352	111.306	112.505	128.914	128.495	134.252	134.808
57.5394	121.062	127.037	125.701	124.961	174.609	176.267	178.974	184.947	181.443	178.792	183.929	178.788	173.588	169.168	168.762	176.733	149.672	150.296	154.512	153.84	131.225	125.891	135.295	142.58	57.5592	192.047	220.08	208.398	217.755	224.566	218.495	236.015	232.49	239.7	250.054	242.031	248.104	269.44	268.521	279.615	270.567	118.479	113.394	111.701	112.445	129.12	128.659	134.23	135.029
57.5789	120.732	127.184	125.634	125.157	174.959	175.737	178.584	184.835	181.084	178.192	183.523	178.304	173.103	168.695	168.041	176.329	149.181	149.745	153.963	153.11	130.974	125.764	134.668	142.148	57.5986	191.899	220.626	208.852	218.129	225.675	218.938	236.548	232.544	238.824	249.934	240.961	247.692	268.432	267.183	278.406	270.229	118.104	113.327	111.199	111.896	128.466	128.146	133.652	134.272
57.6183	120.169	126.332	124.687	124.27	173.676	174.531	177.702	183.827	180.616	177.397	182.947	178.173	172.578	168.256	167.647	175.814	148.873	149.715	153.835	153.275	130.622	125.615	134.609	142.009	57.6381	191.078	218.861	206.991	216.223	223.176	217.137	234.29	230.712	238.235	248.542	240.564	246.851	268.323	267.291	277.814	269.315	117.873	112.977	110.579	111.839	128.399	128.258	133.858	134.454
57.6577	119.976	126.594	125.047	124.411	173.841	174.684	177.784	183.622	180.279	177.18	182.548	177.596	172.301	167.853	167.213	175.172	148.431	149.107	153.381	152.582	130.405	125.33	134.392	141.356	57.6775	190.713	219.233	207.769	216.878	224.656	218.147	235.016	231.373	238.137	248.063	239.966	245.982	267.259	266.397	277.508	268.638	117.7	112.429	110.253	111.63	128.203	127.807	133.211	134.214
57.6972	119.39	125.525	124.061	123.302	172.443	173.113	176.667	182.736	179.585	176.896	182.208	177.261	172.026	167.927	167.064	174.943	148.153	149.05	152.839	152.806	130.372	125.478	134.324	141.692	57.717	189.762	217.125	205.93	215.017	221.706	216.09	232.98	229.722	237.304	247.352	238.78	245.079	266.15	266.085	276.618	268.464	117.393	112.127	110.416	111.606	128.338	127.588	133.115	133.87
57.7366	119.421	125.801	124.157	123.831	173.036	173.93	177.048	182.682	179.674	176.852	182.055	177.089	171.475	167.686	166.557	174.807	147.642	148.602	152.278	152.341	130.281	125.169	134.415	141.204	57.7564	189.91	217.547	206.592	216.123	223.191	216.385	233.548	229.579	236.473	246.515	238.235	244.079	265.188	264.977	275.489	267.156	117.007	111.864	109.974	111.055	128.165	127.219	132.685	133.653
57.776	118.924	124.743	123.261	122.748	171.482	172.366	175.456	181.727	178.96	175.939	181.102	176.382	171.001	167.145	166.419	174.268	147.772	148.75	152.2	151.794	129.693	125.044	134.01	141.336	57.7959	188.91	216.213	204.894	214.137	220.923	214.878	231.507	228.521	236.025	245.718	237.756	244.15	264.445	264.399	274.757	266.874	116.565	111.765	109.922	111.065	127.641	127.075	132.682	133.701
57.8155	118.568	125.107	123.52	123.207	172.031	173.035	176.097	181.956	178.621	175.676	180.783	175.752	170.192	166.555	165.208	173.048	147.031	147.708	151.446	150.938	129.172	124.296	133.58	140.831	57.8353	188.947	217.115	206.049	214.925	222.33	215.837	232.689	228.676	236.067	246.011	237.805	244.097	263.901	263.537	274.113	266.083	116.287	111.395	109.499	110.648	127.67	126.778	132.3	133.32
57.8549	118.263	124.075	122.428	121.664	170.408	171.417	174.384	180.716	177.656	174.857	179.794	175.465	170.166	165.802	165.135	172.747	147.234	147.882	151.527	151.03	129.49	124.933	133.289	141.034	57.8748	187.795	215.025	203.772	212.586	219.521	213.685	230.448	227.334	235.029	245.114	236.833	242.939	263.474	262.758	273.317	265.438	116.163	111.335	109.289	110.561	127.735	126.749	132.599	133.284
57.8943	118.234	124.543	122.591	122.667	171.417	172.348	174.931	181.046	177.552	174.782	180.013	174.986	169.861	165.859	164.909	172.587	146.525	147.287	151.1	150.893	129.174	124.492	133.201	140.356	57.9143	187.118	214.216	203.776	212.417	219.387	213.233	229.591	226.285	234.017	244.075	235.731	241.742	262.415	262.02	272.743	264.522	115.909	110.982	109.113	110.291	127.449	126.529	132.382	132.884
57.9338	117.756	123.682	121.615	121.052	169.375	170.411	173.607	179.625	176.621	174.145	179.287	174.622	169.404	165.409	164.389	172.209	146.369	146.883	150.902	150.636	129.038	124.218	132.993	140.515	57.9537	186.34	212.806	201.938	210.782	217.665	211.851	228.516	225.392	233.444	243.295	234.864	241.357	261.841	261.348	272.132	264.215	115.708	110.628	108.972	109.882	127.498	126.378	132.16	132.63
57.9732	117.36	123.513	121.937	121.321	169.774	170.865	173.909	179.958	176.735	174.313	179.2	174.32	169.041	164.983	163.688	171.743	145.746	146.594	150.182	149.599	128.139	123.921	132.645	140.205	57.9932	186.469	214.035	203.19	211.55	218.482	212.123	228.792	225.255	233.203	242.863	234.769	241.031	261.328	260.279	271.176	263.374	115.385	110.452	108.452	109.399	126.969	126.036	131.955	132.346
58.0126	116.901	122.879	121.069	120.735	168.159	169.281	172.513	179.105	176.115	173.149	178.456	173.535	168.77	164.473	163.993	171.542	145.552	146.493	150.343	149.512	128.42	123.747	132.795	139.878	58.0326	185.519	212.204	201.438	209.994	216.798	210.883	227.672	224.122	232.634	242.103	234.163	240.802	261.073	259.667	270.613	262.704	115.002	110.237	108.104	109.163	126.594	125.664	131.63	132.122
58.0521	116.74	123.429	121.464	121.218	168.998	170.494	173.188	178.502	176.212	173.287	178.552	173.613	168.266	163.552	163.261	170.632	145.202	145.721	149.582	148.986	128.073	123.609	132.536	139.269	58.0721	185.025	211.859	201.169	209.587	216.652	210.467	227.254	224.001	232.163	241.709	233.878	240.279	260.41	259.443	270.198	262.337	114.715	109.656	108	108.899	126.411	125.526	131.212	131.782
58.0915	116.09	122.295	120.413	119.898	167.21	168.521	171.682	176.759	175.144	172.212	177.273	172.925	167.532	163.739	162.7	170.499	144.872	145.544	149.412	149.029	128.289	123.266	132.071	139.287	58.1115	184.435	210.82	200.096	208.728	215.692	209.794	226.247	223.353	231.663	241.266	233.397	239.49	259.833	258.92	269.316	261.914	114.552	109.293	107.754	108.757	125.988	125.464	130.843	131.599
58.1309	115.783	122.442	120.754	120.285	167.766	169.409	172.005	177.483	175.156	172.281	177.685	172.494	167.163	163.444	162.21	169.835	144.351	144.914	149.173	148.294	127.741	123.126	131.841	138.829	58.151	183.849	210.617	199.528	208.092	215.158	209.209	225.291	222.023	231.097	240.177	232.441	238.719	259.304	257.887	268.475	260.99	114.285	109.085	107.514	108.766	125.767	125.106	130.427	131.437
58.1703	115.011	121.514	119.861	118.989	166.314	167.839	170.456	176.255	174.137	171.241	176.322	172.117	166.858	162.796	161.976	169.716	144.114	144.925	149.148	148.441	127.766	123.396	132.135	138.987	58.1904	182.933	209.428	198.815	207.278	214.311	208.478	224.467	221.22	230.35	239.34	231.514	238.169	258.477	256.899	267.828	260.181	113.945	109.07	107.262	108.512	125.597	124.704	130.293	131.07
58.2098	114.936	121.999	120.209	119.858	166.862	168.066	170.588	176.33	174	171.306	176.401	171.312	166.022	162.321	161.354	168.722	143.351	143.974	148.122	147.575	127.34	122.787	131.285	138.71	58.2299	182.627	208.809	198.574	207.003	213.476	207.795	224.077	220.802	229.649	238.821	230.793	237.468	257.315	255.761	266.612	259.306	113.655	109.029	106.962	108.254	125.314	124.531	130.499	130.73
58.2492	114.374	120.753	119.132	118.823	165.173	166.77	169.407	175.311	173.42	170.861	175.934	171.227	165.636	161.943	161.243	169.144	143.415	144.631	147.797	147.768	126.967	122.601	131.424	138.453	58.2693	182.099	208.029	197.511	206.356	213.056	207.256	223.52	220.465	228.938	238.085	230.475	236.889	256.234	255.238	265.912	258.386	113.349	108.575	106.912	108.076	125.107	124.408	130.122	130.467
58.2886	114.217	121.312	119.554	119.308	165.772	167.141	169.497	175.284	173.132	170.344	175.486	170.627	165.495	161.853	160.527	168.849	142.897	143.827	147.14	146.973	127.097	122.29	131.076	137.922	58.3088	181.287	207.195	196.516	205.255	212.211	206.6	222.337	219.822	228.512	237.65	230.085	236.66	255.823	255.345	265.768	258.03	113.208	108.47	106.829	107.686	124.717	124.42	130.041	130.651
58.3281	113.824	120.293	118.334	117.729	164.103	165.8	168.013	174.324	172.29	169.942	174.86	169.912	164.771	160.841	160.455	167.646	142.806	143.525	147.216	146.99	126.791	122.091	130.812	138.026	58.3482	180.657	206.619	195.949	204.705	211.391	206.041	221.802	218.984	228.189	237.169	229.564	235.924	255.16	254.701	265.133	257.342	113.008	108.272	106.381	107.277	124.436	124.165	129.859	130.457
58.3675	113.82	120.283	118.571	118.283	165.207	166.378	168.633	173.783	172.025	169.133	174.514	169.348	163.891	160.108	159.313	167.029	142.039	142.924	146.716	145.985	126.51	121.704	130.783	137.595	58.3877	180.009	205.084	194.482	203.811	210.363	205.127	220.926	218.238	227.461	236.565	228.878	235.491	254.828	254.046	264.457	257.19	112.608	108.005	106.156	107.004	124.811	123.782	129.617	130
58.4069	112.885	119.279	117.604	116.757	163.347	164.639	167.409	172.522	171.17	168.276	173.63	168.979	163.966	159.688	158.989	167.097	142.053	142.793	146.801	146.301	126.479	121.702	130.599	137.413	58.4271	179.726	205.718	195.516	203.777	210.867	204.877	220.255	217.999	226.836	236.232	228.29	235.065	254.526	253.034	263.321	256.069	112.4	107.543	105.924	106.437	124.225	123.464	129.486	129.657
58.4464	112.954	119.556	118.111	117.43	163.616	165.068	167.657	173.029	171.037	168.294	172.882	168.419	163.929	159.811	158.669	166.261	141.379	142.138	146.406	145.378	126.285	121.552	130.102	137.206	58.4666	178.741	203.94	193.766	202.06	209.104	203.662	219.265	216.814	225.89	235.537	227.652	234.093	253.8	252.304	262.795	255.297	112.295	107.42	105.606	106.512	124.183	123.509	129.348	129.634
58.4858	112.435	118.587	116.907	116.302	161.989	163.71	166.095	171.977	170.21	167.714	172.499	168.183	163.168	159.465	158.547	166.46	141.16	142.026	145.951	145.494	125.81	121.512	129.916	137.068	58.506	178.697	204.227	194.387	202.657	209.61	204.029	219.749	216.37	225.6	235.577	227.339	233.55	252.659	251.379	262.14	254.671	111.958	106.824	105.182	106.221	123.751	123.118	128.401	129.142
58.5252	112.117	118.822	117.116	116.469	162.095	163.808	165.704	171.518	170.034	167.385	172.161	167.039	162.894	159.035	158.068	165.792	140.659	141.467	145.098	144.551	125.629	120.983	129.572	136.436	58.5455	177.973	202.482	192.837	201.409	207.891	202.604	218.16	215.139	224.831	234.544	226.573	232.758	252.113	250.926	261.301	254.549	111.888	106.817	104.992	106.154	123.925	123.161	128.617	129.268
58.5647	111.691	118.151	116.28	115.513	160.957	162.739	164.902	170.807	169.588	166.714	171.835	166.743	162.263	158.522	157.648	165.333	140.543	141.547	145.257	144.892	125.345	120.696	129.529	136.633	58.585	177.661	203.509	193.345	201.54	208.385	202.824	217.969	214.461	224.284	233.718	226.006	232.152	251.649	250.328	260.742	253.899	111.524	106.683	104.518	105.965	123.773	122.894	128.422	128.97
58.6041	111.522	118.489	116.651	116.679	161.645	163.224	165.439	170.836	169.266	166.365	171.111	167.092	161.868	157.662	156.99	164.67	140.113	140.793	144.689	144.119	125.02	120.566	129.122	136.11	58.6244	176.655	201.442	191.075	199.387	206.193	201.141	215.995	213.421	223.388	232.944	225.284	231.476	250.985	250.199	259.892	252.913	111.436	106.574	104.788	105.655	123.683	122.907	128.208	129.006
58.6435	111.002	117.519	115.603	115.255	160.073	161.467	164.397	169.796	168.63	165.753	170.863	166.493	161.355	157.343	156.642	163.791	139.472	140.663	144.729	144.136	124.676	120.523	129.163	136.006	58.6639	176.634	201.925	191.794	199.782	206.834	201.41	216.827	213.036	222.597	232.693	224.688	231.049	250.072	248.966	258.701	251.921	110.972	106.192	104.496	105.378	123.099	122.784	127.738	128.703
58.683	110.88	117.303	115.735	115.272	160.769	162.042	164.459	170.024	168.245	165.668	170.543	166.285	161.024	157.379	155.825	163.905	139.541	140.282	143.901	143.643	124.395	119.939	128.797	135.675	58.7033	175.6	200.101	189.736	197.595	204.658	199.592	214.941	212.565	221.89	231.918	224.007	230.028	249.296	248.048	258.579	251.238	110.397	105.768	104.365	105.189	122.748	122.362	127.799	128.313
58.7224	110.558	116.623	115.004	114.166	159.178	160.165	162.947	168.701	167.592	165.128	170.019	165.548	160.959	156.858	155.728	163.138	138.828	140.129	144.175	143.484	124.634	120.201	128.794	135.717	58.7428	175.232	200.411	190.975	198.794	205.859	200.308	215.623	211.951	222.02	231.389	223.39	229.776	248.196	247.039	257.393	249.957	109.943	105.239	103.357	104.378	122.265	121.773	127.312	127.795
58.7618	110.049	116.934	114.742	114.452	159.311	160.365	163.537	168.766	167.396	164.932	169.737	165.1	160.145	156.596	155.524	163.07	138.684	139.331	143.603	143.01	124.041	119.736	128.341	135.195	58.7822	174.17	198.951	189.264	196.733	203.539	198.058	213.725	210.254	221.04	230.592	222.902	229.27	247.869	247.023	257.074	249.623	110.105	105.194	103.641	104.556	122.254	122.249	127.204	127.449
58.8013	109.801	116.323	113.82	113.569	158.148	159.537	162.312	167.541	166.594	163.935	169.337	164.326	159.787	155.875	155.249	162.875	138.522	139.734	143.72	143.008	124.338	119.765	128.281	135.284	58.8217	173.846	199.691	189.432	198.124	204.66	199.337	214.716	211.572	221.407	230.775	223.232	228.585	246.644	245.592	255.957	248.927	109.568	104.829	103.44	104.196	121.957	121.737	126.862	127.376
58.8407	109.063	115.851	114.35	114.079	158.827	159.867	162.489	168.329	166.502	163.882	168.809	163.947	159.001	155.243	154.393	162.024	138.007	138.904	142.606	141.92	123.932	119.189	127.956	134.767	58.8611	172.689	197.474	187.494	195.825	201.764	196.916	212.27	209.346	219.874	228.841	221.874	227.736	247.079	245.629	256.05	248.711	109.68	104.721	103.418	104.417	122.266	121.535	126.849	127.416
58.8801	108.786	115.015	113.465	113.034	157.244	158.626	161.284	166.996	165.715	162.963	168.12	163.411	159.029	155.168	154.257	161.61	137.9	138.535	142.549	141.985	123.585	119.388	127.499	134.97	58.9006	172.841	198.531	188.863	196.702	203.652	198.036	213.595	210.002	220.174	229.687	221.997	227.583	246.152	245.077	255.646	247.987	109.804	104.711	103.001	104.298	122.035	121.051	126.203	126.885
58.9196	108.685	115.841	113.917	113.227	157.352	158.979	161.757	166.64	165.866	163.049	168.007	163.25	158.541	154.821	153.583	161.358	137.425	138.126	142.271	141.525	123.455	119.157	127.536	134.396	58.94	171.533	196.597	186.869	194.628	200.878	196.01	211.338	208.595	219.245	228.095	220.544	226.435	245.045	244.149	254.126	247.118	109.148	104.852	102.876	103.982	121.679	121.131	126.519	126.863
58.959	108.075	114.797	112.763	112.373	156.035	157.591	160.207	165.841	165.263	162.352	167.218	162.656	158.084	154.069	153.214	160.711	137.308	138.25	142.277	141.428	123.435	118.983	127.374	134.498	58.9795	171.937	196.64	186.952	194.804	201.711	196.098	211.333	207.661	218.378	227.716	220.179	225.629	243.824	242.789	253.268	245.766	108.922	104.02	102.008	103.549	121.148	120.756	125.987	126.562
58.9984	107.976	114.404	113.093	112.716	156.751	158.409	160.279	165.857	165.155	161.911	166.732	161.867	157.436	153.692	152.626	160.251	136.863	137.6	141.545	140.764	123.119	118.557	126.933	134.164	59.0189	170.946	194.908	185.067	192.653	199.671	194.14	209.395	206.438	217.174	226.558	219.147	224.829	243.439	242.279	253.206	245.562	108.271	103.777	102.05	103.282	121.281	120.353	126.186	126.433
59.0379	107.413	113.569	112.169	111.517	155.196	156.467	158.783	164.414	164.419	161.289	166.245	161.939	157.346	153.28	152.187	160.08	136.344	137.236	141.027	140.099	123.111	118.353	126.573	133.944	59.0584	170.727	195.74	185.735	193.749	200.54	194.86	210.279	207.124	217.395	226.22	219.288	224.951	242.327	241.427	251.398	244.41	107.827	103.404	101.638	102.686	120.396	119.945	125.549	126.422
59.0773	107.261	113.868	112.154	111.882	155.598	156.819	158.945	164.39	163.807	160.979	166.171	161.472	156.764	152.648	151.461	158.877	135.612	136.429	140.431	139.751	122.405	118.168	126.418	133.375	59.0978	169.995	193.932	184.184	191.979	198.534	193.442	208.529	205.905	216.456	225.271	218.416	224.178	242.558	241.189	250.994	244.137	107.762	103.232	101.704	102.635	120.77	120.115	125.325	125.823
59.1167	106.885	113.193	111.215	110.862	154.239	155.301	157.373	163.331	162.767	160.121	165.472	160.873	156.121	152.262	151.101	158.598	135.552	136.298	140.244	139.943	121.942	117.7	126.472	133.128	59.1373	169.935	194.672	184.876	193.071	200.069	194.045	209.042	206.364	216.579	225.781	218.611	224.458	241.483	240.874	250.094	242.882	108.059	102.796	101.056	102.33	120.268	119.747	125.047	125.118
59.1562	106.493	113.342	111.759	111.531	154.82	156.123	157.9	163.568	162.354	160.343	164.997	160.476	155.825	152.03	150.878	158.636	135.35	136.175	140.092	139.476	121.907	117.363	125.776	132.663	59.1767	168.804	192.476	182.664	190.709	197.451	192.135	207.082	204.775	215.305	224.161	217.009	223.579	241.083	240.33	249.637	243.139	107.527	103.127	101.39	101.991	120.177	119.699	125.058	125.433
59.1956	105.942	112.405	110.731	110.03	153.129	154.761	156.611	162.489	161.763	159.947	164.128	159.836	155.492	151.367	150.679	158.299	135.079	136.074	139.827	139.066	121.636	117.365	125.635	132.77	59.2162	167.866	192.751	183.477	191.234	198.151	192.878	207.049	204.186	214.912	223.632	216.444	222.287	240.043	238.812	248.609	242.065	107.353	102.646	100.963	101.605	119.966	119.251	124.568	125.344
[truncated: 908 more rows]
[truncated: 58 more columns]
