# Supplementary material for: Determining the effects of pseudouridine incorporation on human tRNAs
Source: EMBO J. 2025 Apr 29;44(13):3553–85. doi: 10.1038/s44318-025-00443-y (PMC12217144; doi:10.1038/s44318-025-00443-y)
Supplement: Supplementary file 9 — Source data Fig. 4 [file 44318_2025_443_MOESM9_ESM.zip › EMBOJ-2025-120166-T_SourceDataForFigure4A-Ser.xlsx]

## Sheet: Fig-4A_tSer_deltaTms
	ΔTm	ΔTm	ΔTm	ΔTm	ΔTm	ΔTm	ΔTm
Units	[°C]	[°C]	[°C]	[°C]	[°C]	[°C]	[°C]
Reaction ID	Ser - no-Pus	Ser - Pus - 1*/3*/4*	Ser - Pus - 1	Ser - Pus - 3	Ser - Pus - 4	Ser - Pus - 1,3,4*	Ser - Pus - 1,3,4
Batch Replicate ID
Batch Replicate 1	0	0.99461	2.71401	1.7039	0.40799	5.33014	6.18296
Batch Replicate 1	0	0.14683	3.253	1.69916	0.55179	5.57068	5.35747
Batch Replicate 1	0	-0.38383	2.53953	1.6613	0.6781	5.49592	6.02893
Batch Replicate 1	0	-0.39718	2.81325	1.41919	0.69019	5.62758	5.30777
Batch Replicate 2	0	-0.4698	2.81174	1.71539	0.18961	4.52967	4.82463
Batch Replicate 2	0	-0.27118	2.7629	1.94063	0.25288	4.32289	4.97182
Batch Replicate 2	0	-0.2455	3.32608	1.57198	0.69811	4.78897	5.43789
Batch Replicate 2	0	-0.2392	3.02048	1.31467	0.31779	4.62042	4.7974
Batch Replicate 3	0	0.4248	4.01144	1.79567	1.04256	4.77378	4.68847
Batch Replicate 3	0	1.01563	3.0775	2.35666	0.60539	5.18547	--
Batch Replicate 3	0	0.11318	3.77324	2.53063	1.10141	5.34865	4.98385
Batch Replicate 3	0	0.8124	3.68865	2.82846	0.77351	5.2604	4.72735

## Sheet: Fig-4A_tSer_unfold_rawsignal
Capillary	1	2	3	4	5	6	7	8	9	10	11	12	13	14	15	16	17	18	19	20	21	22	23	24	25	26	27	28	Capillary	1	2	3	4	5	6	7	8	9	10	11	12	13	14	15	16	17	18	19	20
Sample ID	Ser no-Pus	Ser no-Pus	Ser no-Pus	Ser no-Pus	Ser Pus - 1*/3*/4*	Ser Pus - 1*/3*/4*	Ser Pus - 1*/3*/4*	Ser Pus - 1*/3*/4*	Ser Pus - 1	Ser Pus - 1	Ser Pus - 1	Ser Pus - 1	Ser Pus - 3	Ser Pus - 3	Ser Pus - 3	Ser Pus - 3	Ser Pus - 4	Ser Pus - 4	Ser Pus - 4	Ser Pus - 4	Ser Pus - 1,3,4*	Ser Pus - 1,3,4*	Ser Pus - 1,3,4*	Ser Pus - 1,3,4*	Ser Pus - 1,3,4	Ser Pus - 1,3,4	Ser Pus - 1,3,4	Ser Pus - 1,3,4	Sample ID	Ser no-Pus	Ser no-Pus	Ser no-Pus	Ser no-Pus	Ser Pus - 1*/3*/4*	Ser Pus - 1*/3*/4*	Ser Pus - 1*/3*/4*	Ser Pus - 1*/3*/4*	Ser Pus - 1	Ser Pus - 1	Ser Pus - 1	Ser Pus - 1	Ser Pus - 3	Ser Pus - 3	Ser Pus - 3	Ser Pus - 3	Ser Pus - 4	Ser Pus - 4	Ser Pus - 4	Ser Pus - 4
Temperature [°C]	Fluorescence [counts]	Fluorescence [counts]	Fluorescence [counts]	Fluorescence [counts]	Fluorescence [counts]	Fluorescence [counts]	Fluorescence [counts]	Fluorescence [counts]	Fluorescence [counts]	Fluorescence [counts]	Fluorescence [counts]	Fluorescence [counts]	Fluorescence [counts]	Fluorescence [counts]	Fluorescence [counts]	Fluorescence [counts]	Fluorescence [counts]	Fluorescence [counts]	Fluorescence [counts]	Fluorescence [counts]	Fluorescence [counts]	Fluorescence [counts]	Fluorescence [counts]	Fluorescence [counts]	Fluorescence [counts]	Fluorescence [counts]	Fluorescence [counts]	Fluorescence [counts]	Temperature [°C]	Fluorescence [counts]	Fluorescence [counts]	Fluorescence [counts]	Fluorescence [counts]	Fluorescence [counts]	Fluorescence [counts]	Fluorescence [counts]	Fluorescence [counts]	Fluorescence [counts]	Fluorescence [counts]	Fluorescence [counts]	Fluorescence [counts]	Fluorescence [counts]	Fluorescence [counts]	Fluorescence [counts]	Fluorescence [counts]	Fluorescence [counts]	Fluorescence [counts]	Fluorescence [counts]	Fluorescence [counts]
set	1	1	1	1	1	1	1	1	1	1	1	1	1	1	1	1	1	1	1	1	1	1	1	1	1	1	1	1	2	2	2	2	2	2	2	2	2	2	2	2	2	2	2	2	2	2	2	2	2
20	915.478	914.546	925.732	924.234	843.292	970.428	950.785	949.314	915.49	948.381	928.943	977.489	1009.18	1006.59	1008.92	1007.38	918.843	915.887	923.162	928.555	1008.36	1050.98	997.687	1020.3	797.909	775.218	817.679	833.797	20	813.121	854.15	836.451	829.103	727.461	713.243	736.751	721.937	783.634	772.1	767.032	774.289	905.139	898.862	934.7	912.849	733.353	735.722	735.563	719.493
20.0395	913.798	914.341	924.357	924.119	838.577	970.077	948.548	948.358	914.081	947.166	928.109	975.724	1007.65	1005.38	1007.09	1006.21	918.903	913.663	921.887	927.159	1008.82	1050.52	996.98	1018.16	797.418	774.002	816.358	832.039	20.0395	816.323	854.755	835.418	829.378	725.968	713.241	737.388	720.449	782.236	771.999	766.267	774.76	904.624	898.887	933.074	911.553	731.876	734.134	734.998	718.932
20.0789	909.917	914.212	921.263	922.285	836.094	968.01	947.516	947.204	914.077	946.164	927.213	975.007	1007.17	1003.7	1006.02	1005.66	917.893	913.018	920.917	925.929	1007.95	1049.28	995.781	1017.6	796.313	772.998	816.16	831.346	20.0789	818.582	854.349	835.683	827.992	724.482	711.957	737.042	719.78	781.617	771.413	765.771	774.288	903.305	897.876	932.265	911.301	731.847	733.042	733.132	717.97
20.1184	911.123	912.807	921.902	921.405	834.697	966.939	946.016	946.516	913.114	946.265	926.405	973.587	1005.46	1002.38	1004.97	1004.73	916.233	913.094	919.542	925.841	1007.73	1049.19	994.911	1016.42	794.712	772.49	815.01	830.01	20.1184	813.681	852.738	834.634	827.065	723.481	711.653	735.481	719.135	780.688	770.611	766.06	773.132	903.221	897.753	932.266	909.989	730.94	732.636	733.276	717.737
20.1578	911.074	912.244	920.525	920.128	834.163	966.466	946.197	945.46	912.106	945.58	926.261	973.32	1004.51	1002.33	1005.1	1004.83	915.53	911.904	918.59	923.535	1005.65	1048.09	993.821	1016.45	795.617	771.699	814.42	829.274	20.1578	813.631	851.68	833.615	826.017	723.09	710.551	734.981	718.669	780.476	769.327	764.679	772.059	901.783	895.645	930.158	909.075	730.575	731.311	732.749	716.663
20.1973	910.064	910.545	920.633	920.053	832.089	966.849	945.284	945.558	911.219	945.265	925.511	973.358	1004.13	1002.13	1002.97	1003.85	914.239	910.706	916.616	923.099	1005.52	1046.95	993.256	1014.49	793.524	771	813.209	828.784	20.1973	813.889	851.285	833.124	826.813	722.662	709.438	735.007	717.355	779.805	768.791	763.4	771.76	901.688	895.065	929.473	907.747	729.606	730.867	731.45	715.846
20.2367	909.959	910.484	918.899	917.462	829.942	964.537	943.484	944.286	910.367	943.088	924.821	972.194	1003.46	999.946	1002.71	1002.52	913.566	910.882	916.871	921.624	1004.69	1046.42	992.913	1014.67	793.964	769.688	812.154	827.146	20.2367	810.773	850.505	831.312	826.237	721.84	708.859	734.286	717.621	778.577	768.689	763.362	770.877	900.905	894.449	928.934	908.501	729.049	729.462	731.567	714.397
20.2762	906.801	910.096	917.171	917.744	829.069	964.352	942.877	943.044	909.31	942.862	923.06	971.796	1002.64	1000.18	1002.94	1001.41	913.244	909.621	915.661	920.813	1002.25	1046.03	991.603	1013.87	792.93	769.493	811.873	826.957	20.2762	812.834	850.451	831.633	825.519	721.59	707.796	733.87	716.915	778.315	767.883	762.92	770.612	899.695	894.279	928.07	906.7	729.014	729.547	729.99	714.25
20.3156	905.233	910.504	915.711	916.532	828.451	962.494	941.924	943.033	909.396	942.828	922.255	970.326	1002.09	999.297	1001.3	1000.06	912.506	907.208	915.083	920.572	1001.98	1044.12	991.236	1012.25	791.816	768.984	811.002	825.285	20.3156	811.795	850.125	830.74	824.885	721.352	707.809	734.185	716.085	777.236	766.879	761.3	770.597	899.337	893.887	927.183	906.384	727.142	728.584	729.597	713.165
20.3551	904.996	909.36	916.13	916.498	826.96	962.355	941.684	941.789	908.025	942.515	922.49	969.754	1000.77	998.618	1001.4	999.285	912.032	907.501	914.079	919.765	1000.92	1044.31	989.875	1011.72	791.264	768.569	810.522	824.642	20.3551	811.566	848.253	829.661	823.81	720.312	707.11	732.637	716.33	777.408	766.53	760.945	769.838	898.065	893.581	926.148	905.079	727.185	728.116	728.384	713.153
20.3945	905.501	908.739	915.974	915.231	824.929	961.582	940.933	940.115	907.386	942.106	921.226	967.77	1000.29	998.028	1000.17	999.067	908.737	905.931	914.95	918.354	1000.82	1043.55	989.881	1011.32	790.962	766.662	809.493	823.179	20.3945	809.558	847.713	829.058	823.119	720.114	707.533	731.545	714.82	775.878	766.351	760.719	768.937	898.562	892.023	925.779	903.791	727.662	727.365	727.703	711.656
20.434	903.252	908.877	913.917	914.331	823.227	959.32	939.816	940.09	906.743	940.754	920.49	968.297	998.591	996.68	1000.07	998.494	909.845	904.703	912.853	917.02	999.736	1042.83	987.814	1009.96	789.262	767.43	809.028	824.043	20.434	812.676	847.381	828.729	822.536	719.012	706.616	730.337	714.04	776.237	764.961	759.408	768.933	897.525	891.677	924.428	902.935	724.941	725.992	725.884	711.364
20.4734	901.098	908.112	912.339	913.204	822.143	959.064	939.352	939.951	905.313	939.976	919.202	967.317	997.888	996.02	999.186	997.159	908.699	903.076	912.115	916.232	998.292	1041.61	987.714	1009.61	789.394	765.882	807.526	822.945	20.4734	809.828	846.311	827.536	821.659	718.317	705.804	729.926	713.663	774.958	764.059	759.02	768.071	896.688	890.992	923.982	902.274	725.049	726.216	725.945	710.632
20.5129	902.977	905.444	913.678	912.714	820.874	958.57	938.476	938.588	905.202	939.073	918.704	966.208	996.692	995.318	998.253	995.644	906.648	902.318	911.25	915.616	997.409	1040.89	987.887	1009.01	789.567	763.884	806.761	822.965	20.5129	808.178	845.507	825.99	821.482	717.76	704.868	729.946	713.266	774.208	763.926	759.527	766.659	895.66	890.58	923.466	902.379	724.544	725.605	725.249	709.931
20.5523	899.505	906.392	911.656	912.337	819.8	957.187	937.429	937.794	904.022	939.379	918.097	965.792	997.702	994.009	998.062	995.642	906.902	901.173	910.319	914.589	996.247	1040.16	986.983	1007.52	787.596	764.707	806.466	821.538	20.5523	810.223	845.001	826.261	820.665	717.057	704.856	729.269	712.674	773.869	762.707	758.126	766.587	894.895	889.833	922.078	901.766	723.341	725.348	723.668	709.32
20.5918	902.83	904.431	913.114	911.808	818.067	956.77	936.94	937.4	901.454	938.434	917.243	964.467	996.285	992.48	996.154	994.842	905.714	901.747	908.792	913.607	995.465	1038.28	986.321	1007.77	787.303	763.163	804.64	820.454	20.5918	807.81	844.015	825.072	820.353	716.617	703.644	728.361	711.909	772.68	762.62	757.638	765.431	894.069	888.9	921.41	900.583	722.068	724.517	723.534	708.388
20.6312	898.782	904.624	910.409	910.798	816.746	956.043	936.181	935.984	902.497	937.182	916.378	963.807	995.628	992.092	995.78	993.494	904.955	899.648	908.871	911.804	994.29	1037.99	985.557	1007.11	785.991	762.479	804.842	819.785	20.6312	809.851	842.913	824.203	818.429	716.029	703.482	728.014	711.257	772.416	761.819	756.556	765.101	893.881	888.566	921.4	899.729	721.84	723.919	722.902	707.769
20.6707	895.839	905.503	908.998	910.1	815.476	955.25	935.669	935.972	901.609	936.529	916.638	963.769	994.76	991.254	994.368	992.747	904.301	899.448	908.231	911.514	994.235	1037.53	983.81	1005.81	784.874	761.707	803.964	819.008	20.6707	807.041	842.599	823.75	818.304	715.413	702.78	726.947	709.595	771.885	760.972	755.613	764.469	893.062	887.246	920.726	899.718	721.001	722.619	722.134	707.169
20.7102	898.847	903.461	909.103	909.896	814.141	953.897	934.283	935.428	900.52	934.863	915.696	963.278	993.814	990.408	992.483	992.195	902.885	898.293	906.967	910.071	993.554	1036.62	983.565	1004.38	784.772	760.518	803.095	817.205	20.7102	804.497	842.383	823.628	816.291	714.878	702.281	726.643	709.552	771.212	760.702	756.249	763.329	892.213	886.268	919.97	899.048	720.57	722.241	721.402	705.668
20.7496	894.375	903.629	908.087	908.185	813.788	952.283	933.811	933.439	899.522	934.708	913.514	962.201	993.579	990.741	992.22	993.114	902.606	897.037	906.079	909.569	991.809	1036.36	981.995	1004.5	783.592	760.299	801.764	817.347	20.7496	805.844	841.492	823.053	816.106	714.432	701.789	726.085	708.544	770.569	760.766	755.74	763.344	891.503	885.747	919.705	897.738	719.665	721.309	720.315	705.788
20.7891	897.647	901.096	907.686	907.887	811.624	952.372	933.621	932.33	899.095	933.348	913.049	962.188	990.914	989.939	992.291	992.175	901.347	896.121	905.476	909.398	992.281	1034.09	980.947	1003.13	782.21	758.962	800.238	815.583	20.7891	803.215	840.897	820.706	816.959	714.139	701.323	725.251	708.029	769.305	759.671	754.889	762.065	892.002	884.892	918.578	896.765	718.922	720.578	720.026	704.684
20.8285	893.77	901.201	905.637	906.163	811.114	952.305	932.053	932.345	898.6	933.553	912.371	960.956	991.097	988.79	991.071	989.847	900.892	894.941	904.742	907.52	990.855	1033.58	979.988	1002.12	781.09	759.409	799.713	814.926	20.8285	805.133	840.762	820.889	816.441	713.79	700.31	724.99	707.604	769.335	758.336	754.783	761.645	889.9	883.931	917.816	896.589	718.617	720.193	718.922	704.825
20.868	896.657	898.82	906.008	905.802	808.991	951.08	931.218	931.376	898.565	932.231	912.451	959.68	990.322	988.311	990.497	989.772	898.923	896.065	902.808	907.13	990.159	1031.97	978.521	1000.63	780.817	756.953	798.786	813.639	20.868	802.543	839.461	819.969	814.97	712.486	700.413	723.334	706.718	768.801	757.871	753.749	760.41	889.713	883.796	917.506	896.151	717.85	718.344	719.431	702.86
20.9074	892.508	899.707	904.528	905.63	808.11	950.248	930.202	930.903	897.195	931.096	910.97	958.423	989.696	987.236	988.577	989.979	899.224	893.788	902.804	905.81	989.13	1031.88	976.829	1000.73	780.14	757.344	798.668	812.878	20.9074	803.853	839.315	819.687	814.949	712.271	699.794	723.592	706.898	768.387	757.435	753.127	761.082	888.672	883.286	916.326	894.909	715.57	718.937	717.268	703.587
20.9469	894.927	898.384	905.373	905.199	807.153	950.142	929.756	929.953	896.595	930.718	909.942	958.181	988.706	987.068	987.177	987.986	896.861	893.146	901.374	905.471	989.132	1031.16	977.023	1000.04	779.376	755.605	797.305	812.795	20.9469	801.254	837.858	818.547	814.139	711.353	698.297	723.099	706.75	767.189	758.142	752.596	760.849	887.968	882.806	916.58	894.041	716.394	717.851	717.338	701.44
20.9863	891.794	898.586	903.674	904.122	806.253	948.638	928.955	929.698	895.242	929.477	910.513	958.043	989.448	984.621	986.652	986.549	897.139	891.127	901.363	904.366	987.783	1030.58	976.06	1000.26	778.343	755.302	796.371	812.196	20.9863	802.842	836.624	819.129	812.805	710.69	698.07	723.617	706.327	766.654	757.117	752	760.158	887.616	881.901	916.222	893.773	714.699	717.575	716.39	701.526
21.0258	893.959	896.913	904.165	903.212	804.519	948.912	928.298	929.531	895.448	928.868	910.555	957.448	987.435	985.466	985.74	986.826	895.595	891.958	898.823	903.229	986.578	1029.47	975.785	998.251	778.009	754.219	795.888	811.876	21.0258	799.912	837.002	817.567	812.027	710.317	697.526	721.255	705.957	765.742	756.198	751.272	758.527	886.117	879.866	914.769	893.201	714.249	716.158	715.858	700.916
21.0652	889.802	897.45	900.713	901.989	803.956	946.744	928.099	928.094	894.364	928.305	908.305	955.456	987.514	984.365	985.388	986.568	896.027	890.069	899.022	904.362	985.848	1028.83	975.251	997.438	777.429	754.844	795.57	811.07	21.0652	801.118	835.852	817.506	811.68	709.473	696.747	721.289	705.226	765.386	755.412	750.357	758.625	885.413	880.352	913.653	891.555	714.223	716.273	715.27	699.844
21.1047	892.767	895.422	901.758	901.664	803.376	947.039	926.551	927.051	894.208	927.135	907.574	955.114	983.626	983.198	984.121	985.627	893.779	890.738	897.171	902.114	985.496	1028.01	974.424	996.44	776.156	753.104	794.174	809.271	21.1047	798.301	835.465	816.12	811.046	708.721	696.193	720.941	704.383	763.941	754.77	750.385	757.913	885.54	878.623	913.116	890.459	712.16	715.333	715.226	699.717
21.1441	888.154	896.409	900.379	900.995	802.224	945.44	925.896	926.466	893.381	927.596	905.787	954.919	985.315	982.76	983.541	984.8	894.715	889.807	898.137	901.916	984.267	1028.73	974.116	996.886	776.226	752.879	793.383	809.053	21.1441	800.223	834.71	816.083	810.809	708.159	695.323	719.801	704.138	763.67	754.033	748.963	757.527	884.921	878.525	912.87	890.891	712.638	714.324	713.741	698.318
21.1836	891.495	894.356	901.147	899.72	800.104	944.679	925.326	925.74	892.422	926.606	906.085	953.245	983.657	982.243	983.643	984.135	892.719	888.771	895.361	900.134	983.808	1026.76	973.262	994.188	774.648	751.402	792.356	808.248	21.1836	797.426	834.274	814.512	809.391	707.945	694.766	720.264	703.825	763.146	754.3	748.673	756.938	884.171	877.397	912.043	890.637	712.069	714.071	714.228	697.918
21.223	887.222	895.021	898.432	899.411	800.019	943.713	924.848	924.752	891.958	925.66	905.624	952.895	984.144	981.505	982.489	982.314	892.937	885.899	896.643	899.307	981.815	1025.91	971.687	993.546	774.306	751.603	791.849	807.824	21.223	799.023	833.101	814.683	809.368	708.24	694.355	719.279	703.382	762.842	753.831	747.6	756.924	883.074	875.446	910.865	889.733	710.586	712.946	712.353	697.461
21.2625	889.666	892.861	899.429	898.625	798.712	942.619	923.546	925.24	891.924	925.231	904.721	952.526	982.752	980.373	982.614	981.783	890.189	887.966	893.902	898.387	982.94	1024.97	972.29	993.306	772.828	749.546	790.34	806.404	21.2625	796.22	832.723	813.512	808.846	707.451	693.062	718.186	702.489	762.331	752.867	747.882	756.21	883.395	876.18	910.381	887.982	710.093	712.563	712.46	696.945
21.3019	885.883	893.349	897.3	898.348	797.245	942.525	923.245	922.993	891.645	925.127	903.49	951.173	983.462	980.26	981.242	980.595	890.31	883.739	893.358	896.607	981.015	1024.88	971.235	992.746	770.981	749.774	790.066	805.919	21.3019	797.564	832.293	812.598	807.746	706.718	692.707	717.442	701.733	762.538	752.609	746.162	755.995	881.57	875.792	909.797	887.316	709.327	711.797	710.18	696.468
21.3414	888.035	890.838	897.534	897.539	796.032	940.757	921.716	922.5	890.163	924.309	902.46	950.076	981.872	978.769	981.117	979.166	889.028	885.139	892.214	895.052	980.359	1023.17	972.175	992.46	771.905	748.213	789.707	804.47	21.3414	794.313	831.289	812.418	807.277	705.674	693.009	716.876	701.086	761.109	752.545	746.263	754.728	881.508	875.151	908.968	885.689	708.642	711.361	710.329	695.274
21.3809	884.332	891.456	895.654	897.512	795.015	940.196	921.159	921.859	888.617	922.819	902.765	948.203	982.254	976.522	980.958	979.616	888.934	882.54	891.457	896.106	980.268	1022.65	969.741	991.623	771.032	747.554	789.225	803.757	21.3809	796.393	830.575	811.953	806.455	705.009	692.261	717.3	700.611	760.355	750.426	745.119	754.558	879.425	874.404	908.374	886.096	708.598	710.169	709.274	695.054
21.4203	886.52	889.27	895.581	896.297	794.186	940.508	919.826	920.806	888.891	923.027	902.369	947.813	979.832	977.088	978.617	979.61	887.796	883.737	890.987	894.048	978.791	1021.39	968.98	989.119	769.969	746.958	787.919	802.818	21.4203	793.884	830.275	810.998	805.967	704.703	691.566	716.008	700.091	759.783	750.032	743.959	753.764	879.071	873.823	907.351	885.612	707.618	709.368	709.779	694.135
21.4598	884.27	888.75	894.298	895.256	792.857	939.765	919.691	919.972	887.634	921.059	900.661	946.839	979.26	976.853	978.043	977.757	886.214	882.077	888.756	893.205	977.794	1020.65	967.514	988.227	768.953	746.17	786.674	802.069	21.4598	795.29	829.092	810.931	804.64	703.932	690.815	715.439	699.124	759.562	748.923	743.735	753.523	879.373	872.726	907.147	884.979	707.107	708.45	707.874	692.483
21.4992	885.435	888.069	894.764	893.997	792.204	939.423	918.922	919.303	887.152	920.577	901.031	947.275	978.649	975.743	976.627	976.652	885.552	881.117	889.013	891.368	977.216	1020.26	967.563	987.137	766.864	744.948	786.924	801.36	21.4992	791.071	829.034	809.299	803.614	703.931	689.888	714.474	699.057	757.258	748.519	743.765	752.584	878.298	872.501	906.883	884.283	706.308	707.635	707.823	691.916
21.5387	880.959	888.566	892.381	892.933	791.105	938.507	918.16	918.224	884.95	920.884	898.907	946.601	978.957	975.217	976.327	975.979	884.525	879.399	887.567	891.273	974.481	1020.92	967.244	987.05	766.597	744.139	785.987	800.618	21.5387	793.336	828.122	808.374	803.501	705.036	689.013	713.848	698.158	758.296	747.883	742.256	751.871	877.571	871.31	905.87	883.47	704.741	707.508	706.396	691.949
21.5781	883.021	886.601	892.234	892.737	788.908	938.219	917.114	917.84	885.013	920.845	898.373	945.496	976.784	973.787	975.558	976.119	883.936	878.692	887.051	890.003	975.481	1017.99	966.424	985.439	767.073	742.091	785.049	799.545	21.5781	790.673	828.02	808.267	804.579	702.397	689.727	714.273	697.714	758.246	747.987	742.232	751.377	877.592	870.717	904.889	882.85	703.926	706.969	706.624	691.22
21.6176	879.352	887.503	890.961	892.028	789.176	936.615	916.66	917.438	884.3	919.896	897.958	944.085	976.59	972.414	974.53	974.763	883.774	878.804	886.208	890.124	974.227	1017.75	965.275	985.113	765.815	742.587	784.283	798.874	21.6176	792.148	826.645	808.076	803.267	702.31	688.365	713.523	696.684	757.974	747.015	741.094	751.88	876.836	870.198	904.418	882.087	703.25	706.009	705.618	690.791
21.657	882.366	885.248	891.633	890.804	786.99	936.745	915.626	916.47	883.371	918.859	897.291	944.063	974.857	971.24	974.288	973.43	881.994	878.55	884.628	889.28	973.965	1016.64	964.078	984.712	765.481	741.181	783.335	798.484	21.657	789.222	826.131	806.465	801.836	701.673	687.288	712.294	695.549	755.709	746.023	741.362	750.159	875.594	869.476	904.301	881.848	703.601	705.094	704.999	689.434
21.6965	877.327	886.019	889.61	890.199	785.957	935.391	915.707	916.032	882.961	918.263	896.828	942.492	974.778	971.021	973.71	973.911	881.342	876.128	884.791	888.374	972.418	1015.6	962.909	983.523	764.461	741.1	783.492	797.713	21.6965	790.526	824.526	805.974	801.336	701.979	686.451	711.844	695.024	755.982	744.88	739.448	750.012	874.541	868.503	902.766	880.87	702.805	704.776	703.563	690.19
21.7359	879.844	884.068	889.588	890.106	784.217	934.821	914.539	914.989	882.411	917.631	895.954	942.241	973.383	970.546	972.772	973.022	879.497	876.406	882.646	887.825	972.686	1014.76	961.499	981.924	763.084	739.551	782.248	795.08	21.7359	788.383	824.18	804.643	799.906	700.284	686.171	710.913	695.406	754.617	745.081	739.195	749.079	874.403	867.925	900.614	880.016	702.136	703.82	703.731	689.119
21.7754	876.142	884.522	887.493	890.149	784.036	934.046	913.551	913.128	880.823	916.341	895.106	941.133	973.328	969.85	972.444	972.648	879.534	874.845	882.027	887.127	971.52	1014.7	960.989	981.736	762.65	739.537	782.089	795.133	21.7754	789.625	823.07	804.444	799.598	700.018	685.775	710.569	694.809	753.993	744.42	738.656	749.061	873.207	867.119	900.167	878.303	701.13	702.057	702.413	687.607
21.8148	878.66	883.474	888.752	888.721	782.586	933.229	913.616	912.558	880.467	916.212	894.817	940.029	972.238	968.89	970.899	971.464	878.402	875.24	881.673	886.57	971.119	1013.4	960.79	981.185	762.398	738.098	779.795	794.177	21.8148	786.517	822.899	802.736	798.785	699.299	686.097	710.004	694.462	753.419	744.429	738.546	747.098	871.79	866.454	899.783	877.605	700.506	702.079	702.189	687.002
21.8543	873.227	883.316	886.477	888.083	782.309	931.344	912.374	912.106	879.11	915.964	893.562	939.019	972.153	967.645	970.322	969.707	877.999	873.073	881.343	885.746	968.995	1012.74	959.527	980.094	761.85	738.729	779.25	794.258	21.8543	788.292	822.209	803.236	797.55	698.338	685.277	709.55	693.168	753.479	743.052	737.696	747.269	871.849	865.521	899.67	876.347	699.589	701.698	700.82	686.502
21.8937	876.023	881.495	887.155	887.385	781.248	931.417	912.091	911.16	879.254	915.541	892.735	939.452	969.924	967.384	969.25	969.421	876.256	872.287	879.488	884.699	968.671	1011.57	957.689	979.57	760.404	737.025	778.031	793.73	21.8937	785.294	822.589	802.194	797.167	698.523	683.54	708.1	692.735	752.378	742.143	737.187	746.328	871.408	864.951	898.898	876.25	699.004	701.451	700.373	685.44
21.9332	872.522	881.338	884.996	886.247	779.197	929.896	911.314	910.091	877.945	913.723	892.532	937.954	969.415	966.181	968.603	968.24	875.307	870.734	879.104	883.75	967.584	1010.78	957.208	979.698	759.639	736.916	778.186	792.58	21.9332	785.896	821.515	801.615	796.82	697.932	684.032	708.364	692.502	751.739	741.582	736.562	745.973	871.572	864.744	897.83	876.357	698.668	700.644	700.148	684.138
21.9726	874.741	879.644	885.58	886.215	778.131	929.854	910.527	909.712	877.361	913.993	891.496	937.157	968.036	966.02	967.608	967.743	874.281	870.306	878.609	883.225	967.235	1009.46	957.128	978.394	758.557	735.569	777.352	791.653	21.9726	784.153	820.564	801.141	796.024	696.665	683.23	707.63	691.175	750.707	741.938	735.916	745.592	870.904	863.996	896.7	875.492	697.647	699.978	700.063	683.52
22.0121	870.599	880.427	883.622	884.421	777.994	928.69	909.583	909.07	877.015	912.71	890.219	936.524	967.751	965.425	967.108	966.458	874.169	869.067	878.152	882.703	965.572	1009.66	955.864	977.973	757.851	734.943	776.468	791.099	22.0121	785.386	819.862	800.539	795.053	696.024	682.952	707.457	690.465	750.505	741.252	735.412	745.151	870.078	863.536	896.473	874.293	697.082	699.168	699.07	682.887
22.0516	871.726	879.349	884.03	884.8	776.739	928.129	909.144	908.703	876.3	912.207	889.736	935.676	967.251	964.331	966.612	965.143	872.945	867.521	877.068	881.24	965.293	1008.25	955.457	977.726	757.357	734.118	775.702	789.881	22.0516	781.671	819.469	799.38	795.452	695.606	682.452	706.422	690.266	749.822	740.412	735.087	744.117	869.308	862.77	896.193	873.601	696.624	698.707	698.4	682.228
22.091	868.832	879.074	883.06	884.496	775.28	926.223	908.129	908.472	874.772	912.117	889.213	934.618	966.194	962.856	965.822	964.609	871.979	866.352	876.169	880.589	964.915	1007.67	954.939	976.938	756.528	733.246	775.143	789.229	22.091	783.453	818.674	799.085	794.603	695.162	682	705.77	689.334	749.579	738.979	734.182	743.908	868.152	861.853	895.12	872.863	695.732	698.417	697.72	682.422
22.1305	871.374	877.066	883.253	883.594	773.994	925.615	906.903	907.622	874.587	910.832	888.818	934.121	965.734	961.864	964.786	963.884	871.464	866.591	874.329	879.067	964.218	1006.55	953.624	975.945	754.848	732.872	773.448	787.149	22.1305	780.962	818.696	797.574	793.596	694.5	681.144	705.319	688.836	749.454	739.115	733.904	743.161	867.037	861.163	894.038	872.496	695.059	697.085	696.977	681.204
22.1699	867.078	877.54	881.55	883.508	772.818	924.528	906.357	906.368	874.828	909.891	887.548	933.367	965.125	962.215	964.075	962.748	871.169	865.353	873.757	877.959	963.582	1006	952.241	974.36	753.972	731.786	773.177	786.726	22.1699	782.203	817.347	797.706	792.622	693.901	680.699	704.96	688.703	748.599	738.788	733.135	742.577	865.963	860.351	893.115	871.571	694.242	696.042	695.666	680.511
22.2094	870.216	876.065	881.783	882.37	770.851	924.018	905.606	905.432	873.719	909.392	886.59	932.173	964.218	961.171	963.658	962.378	869.821	864.335	873.053	877.36	963.44	1004.89	951.284	973.755	753.837	730.689	772.221	785.635	22.2094	779.804	816.468	796.631	792.329	693.243	680.271	704.854	688.013	747.282	737.702	731.581	741.809	865.523	859.9	892.355	870.765	693.399	695.804	695.547	679.863
22.2488	866.132	875.821	879.567	883.097	769.952	923.233	905.188	903.975	872.47	908.453	885.258	931.471	964.267	959.896	962.067	961.927	869.54	863.449	872.481	876.474	962.211	1004.02	951.023	973.256	753.294	729.383	771.233	785.512	22.2488	781.289	815.768	796.058	790.926	692.163	679.73	704.09	687.128	746.906	737.013	730.428	741.44	865.028	859.172	891.701	870.091	693.02	695.014	695.346	679.045
22.2883	868.987	874.164	880.065	881.614	769.154	922.526	904.649	902.783	872.11	907.618	884.811	931.272	962.912	959.209	960.787	960.686	868.341	862.717	872.017	875.738	961.978	1002.82	950.312	972.261	752.068	728.589	769.785	784.604	22.2883	781.2	815.174	796.128	790.213	691.677	678.751	703.121	686.713	746.668	736.662	730.461	741.13	864.271	858.662	891.049	869.118	692.029	693.85	694.767	678.043
22.3277	865.041	874.971	879.036	879.972	768.451	921.125	904.111	902.443	871.121	906.971	884.533	930.396	962.388	958.272	960.083	959.252	867.56	861.585	870.816	874.852	960.604	1002.22	949.26	971.992	751.579	728.054	769.14	783.771	22.3277	778.648	814.69	795.468	790.696	690.924	678.131	702.588	686.489	745.604	736.063	731.144	740.306	863.581	858.044	890.594	867.953	691.456	693.402	693.975	677.129
22.3672	867.886	872.951	878.845	879.361	767.214	920.336	902.652	902.167	869.812	906.353	883.782	929.666	961.246	957.497	959.108	958.355	866.329	861.328	869.362	873.61	959.703	1001.18	947.955	971.318	750.754	727.249	768.718	783.182	22.3672	779.667	813.989	794.494	789.33	689.879	678.366	701.858	685.88	744.569	735.258	730.366	739.238	863.065	857.261	890.227	867.345	691.167	692.962	692.931	676.477
22.4066	865.423	873.341	877.428	878.574	766.103	919.668	901.55	901.458	869.518	905.725	882.667	929.094	960.716	956.284	958.073	958.025	865.169	860.481	869.396	872.156	958.718	1000.14	946.976	970.26	750.259	726.921	768.098	783.041	22.4066	778.699	813.79	793.818	788.456	689.645	678.049	701.113	684.96	744.287	734.413	729.262	738.954	862.783	856.462	889.667	867.4	690.153	692.018	692.011	675.064
22.4461	865.723	872.876	876.425	877.923	764.816	919.709	901.188	900.661	869.137	905.542	882.323	927.914	960.51	956.025	957.151	957.706	864.821	858.816	868.46	871.325	957.895	998.886	946.626	969.416	749.896	726.026	766.934	782.934	22.4461	779.582	813.357	793.498	788.364	688.934	677.425	700.336	684.212	743.92	733.616	728.425	738.576	862.015	855.111	888.738	866.778	689.261	691.035	690.991	674.317
22.4855	866.19	871.486	875.427	877.076	763.872	919.453	900.188	900.113	868.108	905.083	881.999	926.962	959.51	956.303	956.681	956.976	864.246	858.297	866.737	870.669	957.66	997.998	946.218	968.32	748.754	725.029	766.344	781.613	22.4855	776.548	812.169	792.646	787.402	688.322	676.788	700.016	683.353	743.609	733.648	728.008	737.218	861.121	854.542	887.59	865.706	688.228	690.458	690.385	674.125
22.525	865.021	869.738	874.391	876.047	762.944	918.134	899.433	899.536	866.765	903.762	880.434	926.184	958.158	955.519	956.013	956.043	862.701	857.733	866.023	869.288	956.438	997.391	945.099	967.489	747.697	724.653	765.686	780.257	22.525	777.915	810.61	792.176	786.442	687.714	676.114	700.043	682.661	743.462	733.411	728.096	736.452	860.622	853.871	886.329	865.022	687.858	690.438	689.676	673.765
22.5644	867.162	867.885	874.701	875.569	761.511	917.261	898.826	898.712	865.654	902.998	879.648	925.352	957.083	954.69	954.935	955.01	861.147	856.427	865.001	868.74	955.306	996.496	944.499	967.045	746.775	723.456	764.503	779.586	22.5644	775.074	810.629	791.123	786.4	687.201	675.591	698.778	682.939	742.193	731.939	727.145	735.504	860.41	852.816	885.521	864.74	687.383	689.656	689.151	673.223
22.6039	863.077	868.29	873.912	875.279	760.786	916.042	897.591	897.991	865.537	902.091	878.709	924.054	956.897	954.152	954.36	954.392	860.693	855.772	863.668	868.168	954.626	996.4	944.25	966.048	745.887	722.116	764.084	779.003	22.6039	776.806	809.893	791.245	785.577	686.628	675.352	698.205	682.161	741.994	730.783	726.534	735.754	859.838	852.119	886.097	863.766	686.094	688.428	688.204	672.812
22.6433	865.229	867.041	873.624	874.704	759.346	914.998	897.528	897.14	865.312	900.99	877.437	922.766	955.798	953.124	953.884	954.13	859.85	855.49	862.559	866.768	954.042	995.603	942.824	964.741	744.733	721.325	763.206	778.326	22.6433	774.043	809.154	789.8	784.547	686.846	673.922	697.705	680.862	740.563	731.41	725.774	734.637	858.856	851.28	886.054	863.154	685.187	688.307	687.742	672.152
22.6828	861.341	866.424	871.948	873.413	758.313	913.957	897.017	896.18	864.203	901.117	878.165	922.887	955.221	951.67	953.246	952.965	858.719	854.504	862.064	866.411	953.075	994.902	941.755	964.055	743.858	720.686	762.843	777.126	22.6828	776.647	808.363	790.101	782.736	685.546	672.957	697.258	680.266	740.469	729.785	725.288	733.714	857.345	851.017	884.508	862.905	684.473	687.703	686.704	671.676
22.7223	863.478	864.725	872.441	872.868	756.99	913.555	895.57	895.493	863.338	899.703	877.647	921.845	954.243	951.047	952.37	952.147	857.203	853.781	860.704	865.416	952.904	994.472	941.225	963.274	744.106	720.085	761.829	775.941	22.7223	772.522	808.455	788.979	784.159	684.312	673.024	696.769	680.086	739.672	729.651	724.47	733.897	856.634	850.636	883.566	862.327	684.354	686.497	686.38	670.918
22.7617	860.163	865.866	870.244	871.585	757.098	912.648	894.623	894.137	862.203	898.463	876.763	920.772	953.379	949.855	951.592	951.806	856.829	852.559	859.87	864.191	951.661	993.666	940.875	962.831	744.004	719.203	760.687	775.833	22.7617	773.777	806.476	788.976	783.274	683.692	672.231	696.039	679.337	739.306	729.326	723.288	734.131	856.51	850.116	882.257	861.653	683.261	686.045	685.669	670.225
22.8012	862.266	863.535	871.066	869.782	755.223	912.132	893.883	893.304	860.808	898.474	875.752	920.749	951.855	948.813	950.953	950.792	855.261	851.889	859.54	862.725	950.792	992.989	939.573	961.076	742.23	718.492	759.206	774.573	22.8012	771.422	806.27	786.875	781.76	683.419	671.511	694.831	679.356	738.779	728.73	723.224	731.864	856.516	848.94	881.928	860.663	682.79	685.151	685.255	669.867
22.8406	857.779	864.244	868.591	869.853	754.303	910.693	893.19	892.597	859.984	897.075	874.464	919.814	951.222	947.638	949.472	949.401	854.612	849.965	859.171	862.048	949.39	991.864	938.71	960.028	741.142	718.681	758.085	773.72	22.8406	772.855	804.901	787.191	781.492	682.432	670.545	694.805	678.589	738.551	727.496	722.551	731.29	854.673	847.449	881.319	860.122	681.866	684.632	683.485	669.049
22.8801	859.362	862.701	868.393	869.483	752.791	910.529	891.899	892.294	858.659	896.901	874.148	918.923	950.865	946.833	948.733	947.987	853.779	848.387	857.134	861.986	948.307	989.564	938.096	959.467	740.694	716.286	757.751	772.85	22.8801	769.475	803.986	786.413	781.292	682.184	670.254	693.802	677.367	737.52	727.445	721.836	730.321	853.956	847.269	881.362	859.278	680.567	683.183	683.3	668.136
22.9195	857.135	862.244	867.337	868.326	751.989	909.622	891.305	891.07	859.142	896.514	873.672	917.403	950.676	945.849	947.826	947.184	852.795	848.524	856.332	860.704	947.406	989.289	937.203	959.307	740.222	715.817	757.078	771.908	22.9195	770.707	803.182	785.356	780.519	681.781	669.62	693.335	676.286	736.773	726.018	721.289	730.364	853.512	846.663	880.266	857.827	679.678	683.283	682.023	667.812
22.959	859.439	859.974	867.736	868.124	750.83	909.486	889.55	890.865	858.352	895.42	872.938	916.742	948.866	945.657	947.573	946.448	851.789	847.601	855.145	859.526	947.735	988.506	936.649	957.838	739.22	714.482	755.681	770.166	22.959	768.643	803.3	785.503	780.162	681.288	669.334	693.241	677.086	736.617	725.258	721.047	729.363	852.763	846.458	879.316	858.136	679.174	682.372	682.13	667.155
22.9984	855.797	860.907	865.499	866.914	749.364	908.221	890.023	888.928	857.729	894.465	872.354	916.298	948.831	944.398	946.933	946.474	851.308	846.181	855.052	859.683	945.825	988.63	936.198	957.177	738.052	714.413	755.041	769.358	22.9984	769.422	801.804	785.049	779.239	680.729	668.743	692.931	676.772	735.194	725.205	719.543	729.232	852.147	845.816	878.456	856.899	679.082	681.667	680.847	666.733
23.0379	857.66	859.106	865.621	865.475	747.805	907.676	889.26	888.131	857.139	894.253	870.414	916.463	947.39	943.883	946.139	946.382	849.48	846.356	853.737	858.764	945.606	986.372	934.4	956.346	737.34	712.973	753.9	768.389	23.0379	766.631	801.442	783.527	778.51	680.113	668.005	691.528	676.154	734.31	724.741	719.368	728.413	851.364	845.601	877.923	856.983	677.845	681.962	680.377	666.594
23.0773	854.352	860.125	864.716	865.875	746.852	905.434	888.325	887.757	855.882	893.724	870.092	914.101	946.498	943.217	944.911	943.721	848.766	845.21	852.049	858.498	944.579	985.862	934.255	954.918	736.124	712.029	753.342	767.979	23.0773	768.869	799.998	783.854	777.631	679.541	667.241	691.081	675.112	734.035	724.191	718.295	728.502	849.794	844.923	876.836	856.224	677.742	681.179	679.38	664.806
23.1168	856.494	858.861	864.637	865.006	745.597	904.65	886.884	886.135	855.289	892.361	868.643	913.624	944.9	943.329	945.061	943.008	847.747	844.959	851.535	856.616	944.251	985.215	932.425	954.118	735.42	711.758	752.79	766.663	23.1168	765.17	799.848	782.673	777.494	678.782	666.542	690.248	673.662	734.096	723.136	718.13	726.437	850.903	843.377	876.351	855.528	676.59	679.554	678.965	664.683
23.1562	851.992	858.119	863.114	864.103	745.574	903.053	887.183	887.061	854.951	891.649	868.178	912.696	945.241	940.493	943.129	942.868	847.481	843.204	851.743	855.272	942.452	984.369	931.717	953.925	735.402	711.508	751.854	766.852	23.1562	767.228	798.69	782.814	776.413	678.066	666.228	689.709	673.021	733.846	721.58	717.839	726.462	849.222	842.826	876.186	853.314	675.662	678.489	677.539	663.561
23.1957	854.389	856.646	863.019	863.453	743.882	903.46	885.33	887.147	854.248	890.127	866.846	912.496	942.549	940.425	942.966	943.262	845.824	842.895	849.603	854.453	942.61	983.8	930.045	952.029	732.932	710.176	751.542	764.93	23.1957	765.256	798.68	781.376	775.498	677.649	665.127	689.717	672.628	732.362	721.624	717.075	726.567	849.051	841.828	875.109	852.781	674.204	678.373	677.115	662.953
23.2351	849.967	857.23	861.46	862.165	742.745	901.571	884.76	885.769	854.299	890.365	866.462	912.095	943.371	939.326	942.387	941.533	845.801	840.899	849.459	854.065	941.335	983.77	929.754	951.832	731.89	709.718	750.471	764.585	23.2351	765.946	797.497	781.237	774.943	676.86	664.663	689.146	671.807	732.181	720.585	716.472	726.459	848.944	841.282	874.523	852.105	673.541	677.169	675.912	662.322
23.2746	852.843	854.369	861.276	861.583	741.689	901.892	883.625	885.105	852.644	889.04	865.503	911.422	941.282	939.369	941.431	940.756	844.242	840.73	847.888	851.827	940.818	982.434	928.049	951.423	731.401	709.26	749.478	763.394	23.2746	762.533	797.53	779.324	773.701	676.776	663.868	689.077	671.949	730.865	721.632	716.068	724.868	847.716	840.463	873.659	851.773	673.651	677.409	675.511	661.847
23.314	849.029	855.255	859.463	860.57	741.822	900.13	884.276	883.429	851.626	888.293	864.314	909.697	941.587	937.66	939.744	939.555	843.833	838.389	847.449	851.75	938.674	982.884	928.624	950.596	731.06	708.65	748.752	763.092	23.314	764.242	796.629	779.471	773.671	676.049	663.22	687.466	670.749	730.288	720.397	715.609	724.251	847.744	839.238	873.583	850.364	673.234	676.337	674.982	660.622
23.3535	851.027	853.429	859.92	860.09	740.193	900.358	883.721	882.886	850.461	887.806	863.961	908.457	939.732	937.513	939.265	938.911	841.853	838.785	846.264	849.752	938.573	980.456	927.134	949.376	729.605	706.881	748.231	761.264	23.3535	761.367	795.244	778.376	772.861	675.753	663.647	686.162	670.968	730.598	719.946	715.222	723.013	846.283	839.049	871.984	849.81	672.651	675.027	674.732	659.747
23.393	847.865	853.587	857.891	859.257	739.381	899.084	882.206	882.484	850.8	888.017	863.032	908.039	939.591	936.178	938.095	938.292	842.022	837.35	846.637	849.372	937.648	980.373	926.537	948.747	729.058	706.79	747.432	760.52	23.393	762.391	795.335	777.805	772.195	674.921	662.485	686.361	669.94	729.459	718.6	714.381	722.689	845.412	837.558	871.089	848.683	671.492	673.839	672.983	659.537
23.4324	849.97	851.455	857.777	860.033	738.294	899.745	881.1	881.753	849.679	887.11	861.957	907.859	937.493	936.371	938.529	937.704	840.687	836.46	844.277	848.031	937.761	978.462	925.43	947.008	729.149	705.776	745.695	759.368	23.4324	759.67	794.709	777.22	771.775	674.117	662.423	685.489	669.73	728.79	718.432	713.442	722.035	844.423	837.517	871.131	848.14	670.985	673.507	672.595	659.315
23.4719	846.142	852.805	856.647	858.479	737.226	897.02	879.646	880.609	849.524	886.744	862.016	907.172	939.136	933.706	937.972	936.256	840.701	834.971	844.109	846.847	935.92	977.673	924.232	946.158	728.25	705.787	745.765	758.765	23.4719	761.26	794.167	776.611	771.255	673.382	661.779	684.784	668.644	728.167	716.699	711.825	721.206	844.553	836.659	870.284	847.769	670.667	672.414	671.848	658.755
23.5113	848.547	850.699	856.998	858.055	735.959	896.855	879.697	879.432	848.246	886.154	861.359	906.408	937.18	933.093	937.068	934.801	838.158	834.459	842.402	845.716	936.365	976.948	924.514	946.694	727.008	703.928	743.983	757.948	23.5113	758.109	793.01	775.296	770.453	673.435	660.857	683.489	668.314	727.175	716.489	712.552	720.637	844.846	836.473	870.361	846.629	670.151	672.056	671.353	657.993
23.5508	843.679	850.283	855.524	857.112	735.453	895.335	878.551	878.987	848.657	884.041	860.405	904.948	936.741	932.924	936.797	934.816	838.054	834.953	842.604	844.489	933.914	976.2	923.642	945.566	726.904	703.364	742.834	757.317	23.5508	759.659	792.316	775.478	769.23	672.506	660.345	683.838	667.909	727.375	716.471	711.365	720.699	842.943	836.602	867.934	846.034	669.34	671.933	671.343	657.396
23.5902	846.194	848.952	855.287	855.859	733.428	894.991	876.818	877.974	848.194	883.858	859.234	904.485	934.814	932.361	934.585	933.416	836.573	833.673	841.773	843.97	932.819	974.37	923.905	945.015	725.398	701.575	742.482	757.037	23.5902	756.52	791.222	773.505	767.86	671.352	659.43	683.106	667.245	726.779	716.306	711.051	719.024	842.466	835.446	867.406	846.393	668.975	671.232	670.684	655.004
23.6297	842.141	848.812	853.949	855.624	732.688	894.273	876.977	876.535	846.777	883.118	859.414	903.071	935.739	930.475	934.53	932.921	836.717	831.735	840.289	843.52	931.003	973.851	922.84	944.437	724.027	701.807	742.24	756.324	23.6297	757.816	789.645	773.934	767.817	671.092	658.96	682.509	666.46	725.872	715.307	709.554	719.089	840.773	834.918	866.949	844.981	667.909	670.029	667.79	655.341
23.6691	844.066	847.904	854.645	854.081	731.227	894.11	876.203	875.722	844.894	882.073	858.499	903.069	933.474	930.926	933.836	932.185	833.034	831.285	839.32	843.387	932.447	972.477	921.924	943.394	723.732	701.653	740.47	754.777	23.6691	755.413	790.007	772.355	766.716	670.832	658.622	682.436	665.621	724.127	715.915	709.541	717.93	841.014	833.528	866.101	844.677	667.549	669.631	668.035	654.234
23.7086	840.499	848.396	851.736	854.314	730.239	892.006	875.654	876.414	845.175	881.812	857.67	901.413	933.747	930.247	932.688	931.105	833.887	829.242	838.53	841.399	930.385	972.094	921.191	941.669	722.868	701.056	740.27	754.355	23.7086	757.22	789.039	771.931	766.336	669.924	657.739	681.742	664.968	724.081	714.586	708.733	717.976	839.703	832.573	865.777	843.002	666.635	669.046	667.126	653.412
23.748	842.681	846.507	852.795	852.848	729.193	892.329	874.583	874.661	844.485	880.867	855.931	901.194	933.06	930.274	931.74	931.586	832.107	830.116	837.355	840.799	929.63	970.2	918.925	940.389	721.947	698.971	739.431	753.359	23.748	753.477	787.719	770.789	766.325	669.541	657.291	679.868	664.821	722.339	714.124	707.631	716.107	838.719	831.853	864.964	842.84	665.486	668.461	666.404	652.989
23.7875	841.63	846.079	851.688	851.701	728.663	890.992	874.097	873.824	843.941	879.863	856.446	899.389	930.413	929.62	931.897	930.404	832.269	829.568	836.286	839.854	929.375	970.586	918.84	939.952	721.5	698.894	738.303	752.644	23.7875	754.354	786.865	770.44	765.483	667.776	657.093	679.692	663.772	721.917	712.981	707.007	716.984	837.708	831.064	864.434	841.768	664.883	667.142	665.392	652.201
23.8269	842.793	845.051	852.019	850.997	727.331	890.881	873.386	873.087	842.58	879.946	855.343	899.994	929.856	928.052	930.229	929.906	830.217	828.28	834.973	838.96	929.153	968	918.395	940.106	720.219	697.46	737.701	751.43	23.8269	752.525	787.474	770.029	765.481	668.221	656.803	679.514	661.902	721.907	712.821	706.833	715.282	837.83	830.717	863.822	841.371	664.657	667.237	665.128	651.422
23.8664	837.695	846.402	850.746	850.029	726.652	889.492	873.051	871.997	842.199	879.195	853.465	898.097	930.524	926.816	928.377	928.769	830.627	826.36	834.639	839.39	927.465	968.607	917.508	939.593	719.189	697.277	736.631	750.944	23.8664	754.376	786.554	770.172	764.574	667.326	655.856	678.842	661.282	721.554	712.421	705.977	715.058	836.978	830.3	862.458	840.789	663.461	665.379	664.665	651.226
23.9058	840.25	844.614	850.4	849.932	724.288	889.644	871.699	872.072	840.892	878.75	852.548	898.222	928.351	925.497	927.882	928.374	828.301	825.758	833.026	837.666	926.354	967.273	916.365	938.014	718.914	695.782	735.845	750.252	23.9058	751.171	785.114	768.475	763.536	666.662	654.974	677.778	661.718	719.865	711.295	706.434	713.883	836.309	828.996	862.313	839.539	663.075	665.085	664.928	651.085
23.9453	836.692	843.459	848.295	848.831	724.086	888.054	870.349	871.253	840.287	876.765	852.525	897.378	928.962	924.789	927.635	926.927	828.412	825.347	832.284	836.947	925.282	966.798	915.114	936.987	718.086	695.526	734.982	749.611	23.9453	752.061	784.001	767.618	763.049	665.495	654.238	677.445	660.716	720.217	710.709	704.872	713.268	834.671	828.43	860.871	838.96	662.603	664.526	662.867	649.956
23.9847	838.633	842.031	848.475	848.229	722.424	887.638	870.353	870.406	839.473	876.687	851.175	896.819	927.96	924.741	927.082	926.203	827.021	825.202	831.253	835.781	925.304	965.273	916.26	935.938	718.127	694.421	734.605	748.457	23.9847	749.657	784.524	766.497	762.162	665.321	653.26	677.063	660.652	719.222	711.105	704.693	713.12	834.184	827.798	860.824	838.708	662.08	663.831	662.049	649.199
24.0242	834.851	842.605	847.149	848.319	722.411	886.53	869.585	868.83	838.556	875.993	851.892	894.787	927.518	922.504	926.614	925.405	826.289	822.513	830.606	834.9	923.718	965.48	914.862	935.331	717.166	694.216	734.08	747.292	24.0242	751.408	783.487	766.69	760.956	665.067	652.847	676.681	659.418	719.205	709.82	704.027	712.914	833.606	827.475	860.118	837.652	661.138	663.149	661.278	648.937
24.0637	837.482	840.927	847.02	846.881	720.946	886.534	868.559	867.285	837.906	874.564	850.175	894.306	925.988	922.243	924.572	925.427	824.837	822.428	829.664	835.161	922.91	963.757	913.574	933.6	715.903	692.718	732.166	745.973	24.0637	747.838	783.322	765.482	760.56	664.387	652.971	675.926	659.127	717.866	708.59	704.044	711.205	833.395	826.896	859.286	836.381	660.272	663.059	661.113	648.189
24.1031	834.08	840.529	845.039	847.084	720.147	883.843	867.013	866.073	837.874	874.395	848.55	892.99	926.205	921.042	924.434	924.399	824.995	821.355	828.763	834.163	921.727	963.582	912.824	932.999	714.804	692.349	731.926	746.235	24.1031	749.612	781.573	764.993	759.981	663.622	652.127	675.392	658.089	718.174	707.93	703.25	710.763	831.993	825.738	858.241	836.141	659.39	662.551	659.723	647.159
24.1426	835.891	838.815	845.355	845.867	718.521	884.239	866.75	865.55	836.537	873.768	848.191	892.641	924.874	920.592	923.123	923.128	822.669	820.886	828.399	833.427	921.502	961.88	912.235	932.461	714.073	691.229	730.83	744.51	24.1426	746.49	781.186	763.56	759.504	663.463	651.684	674.073	658.336	716.571	708.234	702.636	709.665	830.493	825.102	857.291	835.934	658.742	661.778	659.751	646.317
24.182	831.831	839.344	843.078	844.641	719.007	881.788	866.775	865.409	837.09	873.09	848.281	891.809	924.039	918.689	921.651	922.046	822.814	820.173	826.857	831.781	920.87	962.255	911.352	931.879	712.887	690.703	729.827	743.802	24.182	748.209	780.47	763.669	758.804	663.308	651.181	674.19	657.209	715.917	707.174	701.363	709.661	830.435	824.393	856.753	834.601	657.921	660.485	658.559	645.356
24.2215	834.224	837.059	843.314	843.588	716.889	881.519	865.979	864.828	834.838	872.595	847.038	891.384	922.672	918.08	920.837	920.926	822.293	819.646	825.091	831.379	919.534	960.612	910.122	930.409	711.933	689.6	729.805	743.412	24.2215	745.652	780.061	761.69	758.259	662.215	650.665	673.142	656.697	715.636	706.046	700.515	708.14	829.399	822.936	856.394	834.76	657.057	659.385	658.408	644.421
24.2609	830.395	836.839	841.688	843.172	715.31	881.061	863.831	864.551	834.534	871.112	846.021	890.469	921.85	917.965	920.757	919.808	821.761	817.477	824.596	829.524	918.349	960.114	908.322	930.396	711.58	689.304	728.561	742.565	24.2609	746.819	778.732	762.226	757.616	660.888	649.775	672.368	655.743	714.875	705.146	700.092	707.941	828.845	822.801	856.221	833.604	655.53	658.588	656.814	643.77
24.3004	832.69	835.971	842.346	842.479	714.892	881.567	863.99	863.401	833.494	870.775	845.411	890.763	921.271	917.311	919.892	919.025	820.314	817.79	823.766	828.877	918.046	958.806	908.102	928.96	710.271	687.713	727.823	741.12	24.3004	744.031	777.897	761.02	755.556	660.78	648.522	671.913	655.093	714.42	705.174	700.115	707.594	827.832	822.445	855.538	832.751	655.372	657.808	656.325	642.986
24.3398	828.835	835.559	841.329	841.178	713.624	880.578	863.002	862.806	832.857	869.704	844.586	889.381	921.793	916.439	919.511	918.755	819.208	816.459	823.212	827.797	916.924	958.643	907.03	928.05	709.171	687.414	727.252	740.488	24.3398	745.566	776.83	760.534	755.993	660.315	648.172	671.688	655.301	713.855	703.953	698.726	707.274	827.59	821.139	854.585	831.751	655.337	656.753	655.879	642.252
24.3793	830.841	834.162	840.893	840.2	711.567	880.433	861.624	861.84	831.358	869.077	843.573	888.562	920.126	915.899	918.417	917.633	817.938	815.085	821.85	826.727	916.887	957.478	905.973	927.589	708.443	686.199	727.201	738.814	24.3793	742.78	777.028	759.857	755.765	659.978	647.895	671.564	654.442	712.419	703.615	697.947	705.89	827.068	820.847	853.304	831.247	654.759	656.218	655.403	641.469
24.4187	827.529	834.319	838.867	839.628	711.227	878.283	861.325	860.614	829.885	869.101	842.985	888.11	919.608	914.38	917.736	916.325	818.199	813.794	821.863	826.262	916.432	957.364	904.58	927.185	708.087	686.321	726.16	738.229	24.4187	743.199	776.52	759.104	754.545	659.079	647.061	671.022	653.601	712.344	703.011	698.075	705.172	826.024	820.469	852.744	830.207	653.97	655.914	654.422	641.01
24.4582	829.499	832.913	838.738	839.155	709.781	878.305	860.546	860.172	829.601	868.64	841.937	887.147	918.891	914.013	916.242	915.498	817.227	813.44	820.582	825.218	915.789	956.317	904.03	926.15	707.873	684.417	724.475	737.075	24.4582	740.93	775.825	758.423	753.657	657.796	646.591	669.716	652.936	711.535	702.424	697.449	703.748	825.544	819.757	851.678	829.395	652.785	654.73	653.443	640.786
24.4976	826.096	833.07	837.01	839.007	709.935	876.612	859.685	859.252	829.291	866.828	840.929	886.049	917.928	913.053	916.052	915.115	816.064	812.226	818.895	824.169	914.395	954.488	902.868	925.214	706.378	684.219	724.017	736.575	24.4976	742.093	774.923	758.103	753.234	656.92	645.554	669.312	652.378	710.803	701.124	696.607	703.132	824.444	818.712	850.407	828.472	651.502	653.758	652.508	640.052
24.5371	828.148	831.795	837.238	837.86	707.993	876.213	858.566	858.285	828.251	866.039	840.328	885.308	915.988	912.899	914.616	913.999	815.027	811.213	817.508	823.335	913.582	953.502	902.514	923.419	705.351	684.016	722.702	735.194	24.5371	742.037	773.969	757.076	752.404	656.509	644.777	669.248	651.868	710.51	699.85	695.713	703.016	824.014	817.98	850.144	828.251	651.733	653.211	652.203	639.049
24.5765	823.725	831.681	836.869	836.744	706.984	875.021	858.161	857.35	828.227	866.102	839.601	883.911	915.634	912.523	913.308	912.896	814.442	810.453	816.931	822.669	912.716	953.789	901.511	922.491	705.15	683.555	721.526	734.838	24.5765	741.286	773.336	755.834	751.421	656.166	644.811	668.628	651.788	709.817	700.078	694.867	702.464	823.436	816.637	849.929	827.623	651.017	652.791	651.286	638.444
24.616	826.018	830.12	836.324	836.463	706.396	874.574	857.603	856.487	827.11	865.41	838.729	882.564	914.707	911.644	912.917	912.861	812.983	810.126	816.121	821.944	911.809	952.786	900.287	922.393	703.922	682.564	721.375	734.223	24.616	739.724	772.103	755.329	750.926	655.629	644.399	667.701	651.311	708.949	700.309	694.722	701.936	822.386	815.774	849.116	826.845	649.91	652.27	651.234	638.207
24.6554	825.078	829.131	835.278	835.816	705.625	873.826	856.333	855.927	826.316	864.584	838.02	882.205	913.82	910.711	912.165	912.85	812.295	808.939	815.141	820.8	910.658	951.774	900.046	921.494	703.014	681.347	720.7	733.068	24.6554	739.664	771.204	754.621	750.246	654.744	643.516	666.812	650.171	708.458	699.353	694.452	701.646	821.577	815.639	847.924	826.04	648.967	651.314	650.738	637.713
24.6949	824.941	828.552	834.449	834.976	704.685	872.431	854.966	855.288	825.86	864.19	837.247	881.817	912.665	910.24	911.605	911.223	811.348	807.876	814.386	819.635	909.88	950.857	899.036	920.579	702.887	679.992	719.665	732.53	24.6949	740.994	770.894	754.116	749.474	654.098	642.708	665.762	649.941	708.044	698.534	693.84	701.307	821.082	814.809	846.744	825.462	648.297	650.503	649.9	636.333
24.7344	825.368	828.275	833.497	834.243	703.319	871.949	854.543	854.139	824.587	863.199	836.418	881.127	911.309	909.197	910.432	910.039	810.468	806.958	813.462	818.723	909.044	949.571	897.568	919.68	701.894	679.125	718.938	731.343	24.7344	738.062	769.941	753.742	748.827	653.419	641.915	665.062	650.49	707.787	697.637	693.042	700.668	820.754	814.199	846.166	824.725	648.256	650.168	649.096	635.035
24.7738	823.034	827.26	833.27	833.245	702.263	871.279	853.553	852.57	824.107	861.872	835.638	880.213	910.605	908.39	909.764	909.463	809.83	806.399	812.601	817.843	907.828	948.536	896.23	919.278	700.725	678.01	718.017	729.826	24.7738	739.146	768.819	753.08	748.173	652.225	641.246	664.723	649.969	707.311	696.07	692.309	699.755	819.925	813.926	845.753	823.028	647.381	649.525	647.471	634.237
24.8133	823.5	825.138	833.037	832.194	701.477	870.306	852.376	851.998	822.718	861.219	834.602	879.023	910.026	907.681	909.209	908.929	808.739	806.097	811.752	816.894	907.165	946.914	896.137	918.598	699.456	677.14	717.041	729.272	24.8133	737.218	768.656	752.359	747.297	652.162	641.031	663.561	648.367	705.927	695.285	691.605	698.791	819.369	813.114	844.687	822.673	646.654	648.701	647.135	633.341
24.8527	821.43	824.728	831.757	831.122	700.278	869.775	852.072	851.588	821.703	860.697	833.954	877.897	909.407	906.703	907.605	908.271	807.936	804.455	811.051	815.551	906.678	945.66	895.71	917.512	698.524	676.734	716.101	729.061	24.8527	738.672	767.572	751.433	746.49	651.563	640.373	663.086	647.841	704.941	695.42	690.772	698.513	818.389	812.263	843.548	822.289	645.718	648.066	646.618	632.642
24.8922	823.449	823.187	831.745	830.847	699.167	869.476	851.205	850.6	821.777	860.163	833.861	876.917	907.864	906.062	906.809	907.369	806.937	803.264	810.096	814.581	905.647	945.177	894.534	916.85	697.469	676	714.288	728.19	24.8922	735.067	767.315	750.381	745.717	650.684	639.689	663.21	647.604	703.872	694.474	690.504	697.864	817.216	811.856	843.203	821.637	644.901	646.802	645.867	632.14
24.9316	819.45	823.268	829.727	830.556	697.935	868.289	850.707	849.922	820.807	858.942	832.92	876.391	906.811	904.68	905.942	906.726	805.809	802.444	808.634	814.249	904.569	944.461	894.029	915.84	696.355	675.229	713.037	726.858	24.9316	736.425	766.376	749.952	744.999	649.642	639.33	662.449	647.093	703.449	693.234	689.431	697.328	816.538	810.144	842.639	821.429	644.282	646.082	644.279	631.823
24.9711	821.397	822.364	829.485	829.309	696.242	866.995	849.919	849.031	819.84	857.912	831.771	875.42	906.226	903.541	905.505	905.197	804.048	801.223	808.102	813.344	904.176	943.633	893.399	915.163	696.594	674.577	713.243	726.238	24.9711	733.824	765.245	749.12	744.472	650.307	639.114	661.373	645.977	702.538	693.254	688.801	696.337	816.139	809.665	841.65	820.428	643.722	645.393	643.343	630.847
25.0105	817.779	822.599	828.63	829.02	695.681	866.739	849.415	848.224	818.848	857.655	831.569	874.281	905.948	902.495	905.43	904.354	803.253	800.275	807.583	811.936	903.363	942.81	893.305	914.078	695.755	674.494	712.229	725.945	25.0105	735.27	764.042	748.61	743.904	649.277	637.876	660.603	645.572	702.898	692.156	688.227	695.758	815.071	808.999	840.758	819.449	642.943	644.627	643.051	630.352
25.05	820.546	820.738	828.362	828.791	694.321	866.619	848.349	846.924	817.733	856.324	831.19	874.302	904.496	902.63	903.732	903.457	802.029	799.772	805.795	810.582	902.452	941.461	892.539	912.557	694.379	672.817	711.221	724.542	25.05	731.99	763.951	748.425	743.957	648.961	637.032	660.136	644.482	702.183	691.176	688.049	694.866	814.65	807.834	839.818	818.723	641.914	643.74	642.717	628.93
25.0894	816.114	820.913	826.595	827.144	693.324	864.447	847.705	846.475	817.29	855.371	831.06	873.685	904.053	901.673	902.97	902.621	801.768	798.513	805.201	809.739	901.235	941.124	891.893	912.397	693.436	672.908	710.596	723.467	25.0894	733.534	763.546	747.826	742.996	648.273	636.738	659.972	643.504	701.515	690.784	687.455	694.154	814.152	807.386	838.904	817.456	641.315	643.226	641.498	628.67
25.1289	817.926	818.814	826.735	825.89	691.929	863.611	847.524	846.556	816.774	854.478	830.335	872.6	903.535	901.056	902.251	901.879	801.44	797.753	804.445	809.453	901.266	939.63	891.236	911.785	693.026	671.584	709.178	723.365	25.1289	730.652	762.222	746.062	742.075	648.34	635.937	658.882	643.408	700.702	690.821	687.218	693.181	813.238	807.104	838.627	816.903	641.342	642.436	641.251	628.5
25.1683	814.977	818.815	825.855	825.511	691.49	863.322	847.223	845.554	816.186	854.244	828.858	872.111	903.496	899.876	902.152	900.954	800.804	796.37	804.211	809.797	899.741	939.045	890.37	911.604	692.246	671.173	708.073	722.773	25.1683	732.025	762.172	745.526	740.804	647.68	635.189	658.45	642.649	699.714	689.648	686.22	693.413	812.085	806.117	837.492	815.834	640.118	642.308	639.72	627.76
25.2078	816.315	817.322	826.088	824.309	689.507	862.293	845.925	845.712	814.761	853.553	828.492	871.207	901.486	899.187	901.042	900.766	799.626	795.829	803.174	807.619	900.573	938.369	889.435	910.205	691.535	669.688	707.502	721.322	25.2078	729.962	760.534	744.165	740.629	647.114	635.156	657.124	642.243	698.795	688.966	685.782	692.333	811.906	805.186	837.141	816.071	639.929	641.329	639.133	626.714
25.2472	813.645	817.979	824.958	824.329	689.466	860.921	844.755	845.056	814.512	852.621	826.672	870.323	901.675	898.531	900.516	899.102	798.93	794.899	802.056	807.184	898.825	938.322	888.685	908.923	690.688	669.837	707.389	721.509	25.2472	730.947	760.024	743.687	739.984	646.687	634.515	656.617	641.813	698.473	687.958	684.293	691.655	811.088	804.545	835.969	814.636	638.849	640.697	638.365	626.104
25.2867	815.983	816.149	825.184	823.696	687.551	860.077	843.176	843.931	813.338	852.014	826.004	869.687	900.025	897.896	899.839	897.945	797.893	794.568	800.298	805.545	898.005	936.122	888.167	907.735	689.807	667.956	707.26	719.761	25.2867	728.764	759.829	743.257	738.677	645.724	633.167	656.255	640.836	698.19	688.199	683.561	690.863	809.976	803.573	835.103	814.842	638.214	639.505	639.094	625.982
25.3261	812.149	816.735	822.177	822.681	687.014	859.485	842.848	842.467	812.21	850.836	825.33	868.417	899.574	896.629	898.838	897.643	797.058	793.163	799.941	804.093	896.84	934.948	886.279	906.637	689.053	667.765	705.595	719.325	25.3261	729.872	759.142	743.223	737.897	644.238	632.774	656.224	640.895	698.03	687.41	682.025	690.511	809.276	803.033	834.356	814.122	637.017	639.297	637.421	625.324
25.3656	813.369	814.819	823.2	822.454	685.703	858.372	840.628	841.393	811.171	850.474	824.627	867.343	898.959	895.699	897.628	896.42	795.967	792.933	799.264	803.904	896.772	933.61	885.918	906.116	688.623	666.361	704.981	718.295	25.3656	727.123	757.988	741.648	738.231	644.719	632.946	655.32	640.131	696.561	687.284	683.322	689.654	808.724	802.18	833.776	813.335	637.086	639.206	636.886	623.737
25.405	811.565	814.388	821.394	821.553	685.345	858.423	841.207	842.112	810.475	849.029	823.577	867.179	898.027	894.822	896.863	896.321	795.022	792.024	798.631	802.705	894.963	934.222	884.014	905.605	687.968	666.257	704.163	716.969	25.405	728.196	757.915	741.117	737.505	643.469	632.003	654.454	638.817	696.193	686.519	681.318	689.049	807.733	801.094	832.3	812.519	636.432	638.611	635.311	623.142
25.4445	812.233	813.432	821.181	821.038	683.909	857.421	839.485	840.938	810.099	847.892	822.862	866.809	897.828	894.292	895.686	895.372	793.283	791.455	796.652	802.608	894.538	932.765	883.881	904.614	686.65	664.302	702.637	716.084	25.4445	726.193	756.573	739.782	736.774	643.102	631.624	653.672	638.392	694.907	685.851	681.718	688.448	806.641	800.134	831.814	810.937	635.015	637.307	634.555	623.33
25.484	808.625	814.24	819.687	820.28	683.208	855.978	839.674	839.506	808.945	847.998	821.661	865.765	897.069	892.629	894.43	894.792	792.953	790.29	796.417	801.53	893.362	933.212	882.718	904.37	686.02	664.149	702.274	715.187	25.484	727.002	755.421	739.311	735.429	641.581	630.814	653.294	637.271	694.632	684.502	681.387	688.411	805.397	798.95	831.322	810.567	634.958	636.794	633.958	622.132
25.5234	811.376	812.114	819.628	818.887	681.565	855.754	838.764	838.85	808.163	846.955	821.563	865.426	894.619	893.013	893.837	894.21	791.235	790.299	794.81	799.741	892.708	930.9	882.69	902.497	684.909	663.337	701.605	715.329	25.5234	724.19	755.129	739.038	734.49	642.041	630.132	651.889	636.821	694.038	683.773	680.418	686.999	805.573	799.47	830.689	809.841	633.629	635.708	633.429	621.536
25.5629	806.891	812.249	817.384	818.555	681.01	854.349	838.309	838.64	808.739	846.342	820.362	863.935	895.004	891.9	892.79	893.467	791.381	788.442	794.391	799.174	892.092	929.595	881.315	901.471	684.154	663.16	700.83	714.022	25.5629	725.464	754.454	737.973	733.271	641.406	629.625	651.689	636.612	693.772	683.888	678.727	686.878	804.466	798.256	829.832	809.831	633.62	634.872	632.445	621.009
25.6023	809.107	810.808	818.418	817.852	679.874	854.53	837.276	837.71	807.845	845.824	820.249	864.502	893.343	891.27	892.562	891.541	789.96	787.995	792.899	797.954	890.795	929.329	881.547	900.673	683.772	661.185	699.521	713.264	25.6023	722.58	753.471	737.117	733.05	640.814	628.659	650.771	635.63	692.444	683.384	678.996	685.042	803.986	797.209	829.243	808.843	631.931	634.856	632.074	620.141
25.6418	805.45	811.188	816.322	817.093	679.728	853.465	836.586	837.115	806.797	845.196	819.062	861.796	893.772	890.011	891.776	891.741	790.66	785.994	792.181	797.323	888.646	928.985	880.026	899.101	683.528	660.967	698.534	712.374	25.6418	723.721	753.145	737.097	731.138	639.31	628.24	649.395	634.935	691.727	682.397	677.707	685.007	802.954	797.554	829.174	807.716	632.01	633.292	631.561	619.761
25.6812	806.02	809.41	815.69	816.287	678.593	852.846	836.215	836.294	805.893	844.693	818.214	862.038	891.589	889.796	891.29	890.646	788.359	785.768	791.491	796.402	888.763	927.778	879.868	898.786	681.366	660.09	698.159	712.165	25.6812	721.756	752.296	735.676	731.614	639.241	627.657	649.28	634.266	690.87	681.731	677.162	684.149	803.01	795.732	827.403	806.355	630.85	633.194	631.781	617.754
25.7207	804.565	808.481	814.815	815.242	677.894	851.525	834.334	835.286	805.058	843.814	817.399	861.49	892.357	887.979	889.418	889.335	787.982	784.48	790.434	795.69	887.328	926.644	878.312	898.122	680.242	660.265	697.058	711.131	25.7207	722.756	751.252	735.871	730.626	638.853	627.542	648.495	633.82	691.101	681.378	676.948	683.951	800.689	795.718	827.77	805.35	630.242	632.058	629.903	618.175
25.7601	806.3	807.094	814.749	814.116	675.918	851.219	833.534	834.428	803.807	842.832	817.049	860.65	889.733	887.761	888.583	889.092	786.133	783.268	789.786	793.678	888.052	926.21	877.569	897.472	680.461	657.696	695.898	709.976	25.7601	719.401	751.054	734.608	730.515	638.601	626.996	648.057	633.775	689.372	680.016	676.129	681.897	801.196	795.587	827.104	805.98	629.898	631.835	629.478	617.201
25.7996	802.826	807.297	812.747	813.822	675.432	850.097	832.735	833.121	802.187	842.197	815.385	858.767	889.437	885.751	887.421	888.78	786.885	782.653	789.104	793.057	885.632	925.662	876.718	896.028	679.515	657.6	694.867	708.623	25.7996	720.882	749.947	733.935	729.67	638.013	626.34	648.452	632.674	689.917	679.633	675.042	683.118	799.494	794.98	827.169	804.852	629.28	630.405	628.931	617.395
25.839	804.703	805.59	812.683	813.532	673.675	849.391	831.28	832.145	801.847	841.063	815.322	858.191	888.935	886.332	887.023	887.922	785.003	782.556	786.488	792.762	885.785	925.098	876.439	895.181	678.051	656.746	694.634	707.492	25.839	718.602	749.862	733.096	728.946	637.213	625.508	647.334	632.147	687.73	679.297	676.27	681.525	799.302	793.238	825.959	803.91	628.314	631.241	629.005	616.312
25.8785	801.763	805.22	810.899	812.491	672.835	848.666	831.283	831.747	800.297	840.129	815.006	857.55	889.181	884.37	886.751	885.679	784.685	780.878	786.972	791.661	883.93	923.883	874.218	894.671	677.238	656.166	693.992	707.606	25.8785	719.946	748.759	733.089	727.717	636.831	624.582	646.728	631.958	687.957	677.926	674.222	681.226	798.062	793.141	825.754	802.755	627.438	628.555	627.354	614.769
25.9179	803.829	803.356	810.856	811.154	671.865	847.915	830.562	831.262	800.312	839.38	813.572	856.597	887.15	884.153	885.062	884.909	783.352	780.496	784.391	789.75	883.847	922.844	874.866	892.106	677.031	654.442	693.088	706.998	25.9179	717.789	748.623	732.194	728.023	635.219	623.322	646.612	631.367	687.356	677.456	673.521	679.812	797.872	791.556	823.454	802.386	627.671	629.181	627.383	614.771
25.9574	799.154	803.409	809.602	809.862	672.196	846.567	829.178	829.757	799.498	838.068	812.864	854.723	886.338	882.845	884.555	884.299	782.775	778.231	784.542	789.156	882.834	921.696	872.869	891.13	675.714	654.485	692.969	705.88	25.9574	718.4	747.982	731.8	726.823	634.933	623.131	645.914	630.461	687.273	677.144	672.387	679.371	797.078	791.243	823.56	801.239	625.708	628.092	625.82	614.261
25.9968	800.912	801.911	810.064	809.262	670.494	846.001	828.877	828.66	798.891	837.559	812.311	854.605	885.089	882.111	882.783	884.156	781.457	780.146	783.795	788.284	882.243	920.86	872.14	891.645	675.06	653.03	691.659	704.785	25.9968	715.584	748.238	730.783	726.058	634.195	621.719	644.708	630.018	686.54	676.494	672.25	679.149	796.593	790.471	821.774	800.748	625.849	627.76	626.088	613.52
26.0363	798.441	802.428	809.116	808.878	669.561	845.326	827.634	828.167	797.606	837.611	812.145	854.685	884.844	880.024	882.906	882.137	781.39	777.54	782.948	788.211	880.744	920.003	871.396	891.371	674.153	652.72	690.846	704.461	26.0363	716.76	747.598	730.233	725.135	633.414	621.525	644.174	629.114	686.021	674.996	671.188	679.133	795.869	789.604	821.335	800.344	624.391	626.243	625.28	613.286
26.0757	800.275	800.244	808.884	807.338	667.775	844.542	826.51	828.036	796.661	837.453	810.798	853.395	884.006	880.59	881.352	882.209	779.343	777.167	781.899	787.545	879.758	919.77	871.328	889.429	673.685	651.533	689.88	702.873	26.0757	713.75	746.203	729.058	724.909	632.709	621.066	644.528	629.116	684.565	674.54	671.699	677.422	794.941	788.736	820.02	799.015	624.335	625.94	624.98	611.858
26.1152	796.712	800.507	807.454	807.975	668.465	843.376	826.165	826.791	795.878	836.742	810.34	852.081	882.998	879.948	881.608	880.497	779.472	776.043	781.36	785.818	877.904	918.348	868.756	888.894	672.317	651.076	688.892	701.772	26.1152	714.801	745.404	728.068	723.881	631.927	620.636	643.26	628.539	683.294	673.691	669.557	677.613	793.711	787.444	818.858	798.063	622.297	624.726	622.68	610.335
26.1547	798.994	798.458	806.789	806.874	666.617	843.098	824.539	825.996	795.133	834.991	808.919	851.811	881.648	879.249	880.615	879.749	777.992	775.113	779.451	784.833	878.39	917.671	867.997	888.207	671.14	650.399	688.229	700.622	26.1547	712.268	744.108	727.933	723.391	630.773	620.496	642.596	627.748	682.82	673.261	669.212	676.861	792.877	788.415	818.144	798.8	622.464	624.318	623.414	609.884
26.1941	794.984	799.787	804.832	805.952	665.93	841.512	825.035	824.901	794.976	834.128	808.333	849.784	882.358	878.224	879.311	879.465	777.31	774.996	779.625	784.445	876.451	915.995	867.697	887.433	670.046	650.332	687.072	699.629	26.1941	712.952	743.546	726.905	722.259	630.61	619.847	642.21	627.073	682.332	672.641	668.032	676.942	791.487	787.108	817.886	797.623	620.601	623.914	622.124	609.808
26.2336	796.803	798.003	805.041	804.715	664.667	841.237	823.371	824.205	794.348	833.861	806.989	848.961	880.072	877.034	879.222	878.065	774.646	773.854	778.166	783.381	876.398	914.362	867.925	885.013	668.873	648.625	686.508	698.753	26.2336	710.467	743.089	726.109	721.358	630.245	619.685	640.551	626.122	681.129	672.538	668.093	675.508	791.43	786.482	816.954	797.744	620.867	622.914	622.196	608.608
26.273	793.611	797.752	803.82	803.777	664.966	841.653	822.461	823.56	793.596	831.972	806.201	849.061	880.418	876.787	878.441	878.041	775.117	771.045	777.563	782.688	875.65	914.281	866.59	885.036	668.808	648.242	685.311	697.763	26.273	712.065	742.437	725.933	721.195	628.83	618.567	640.307	625.855	681.57	671.495	666.898	675.1	791.029	785.151	816.337	795.601	620.346	621.676	620.654	607.606
26.3125	794.629	795.996	803.54	803.195	662.748	840.002	822.204	822.176	792.354	831.498	805.215	847.675	878.437	876.239	878.343	877.581	773.701	771.299	776.581	782.134	874.918	913.302	865.225	884.747	668.719	647.155	684.343	697.545	26.3125	708.877	742.149	724.261	720.803	629.082	617.839	639.806	625.532	679.904	671.09	666.062	673.713	790.045	784.658	816.227	795.184	620.04	621.248	620.291	607.239
26.3519	791.998	796.508	801.814	802.165	662.102	838.758	820.98	821.727	791.943	831.252	804.809	846.873	878.164	873.369	876.638	875.809	773.181	770.854	775.817	781.039	873.088	913.035	864.39	883.512	668.03	646.618	684.323	696.46	26.3519	710.336	741.446	724.566	719.358	627.806	616.259	639.412	624.617	679.813	669.619	665.637	674.098	789.382	783.506	815.114	794.123	618.936	620.65	620.072	606.813
26.3914	793.949	794.868	802.472	801.324	660.564	838.041	820.467	820.878	791.425	830.331	804.558	845.438	877.113	873.173	875.769	874.688	772.071	770.142	774.968	779.992	872.953	911.092	863.572	882.492	666.728	645.882	682.892	696.074	26.3914	707.254	740.394	723.991	718.791	627.243	615.959	638.587	624.893	678.771	669.693	665.459	673.202	788.794	782.797	813.764	794.718	618.47	620.445	619.93	606.249
26.4308	790.577	795.191	800.88	801.089	660.115	837.034	818.627	820.46	790.707	829.786	803.542	844.834	877.087	872.252	874.061	874.184	771.986	768.848	774.053	778.847	871.673	910.928	862.566	881.901	666.231	645.51	682.046	695.007	26.4308	709.074	739.744	722.821	718	626.399	615.593	637.758	623.556	678.718	668.371	664.736	672.649	788.263	781.584	813.048	793.569	618.039	619.205	618.285	606.263
26.4703	792.171	793.187	800.698	800.282	658.59	836.795	818.128	819.031	789.005	828.838	802.087	843.846	874.859	871.979	873.564	871.974	770.391	767.522	772.95	779.215	870.065	909.354	861.909	881.201	665.313	643.694	680.613	694.321	26.4703	705.865	739.024	721.732	718.288	627.345	614.86	636.911	622.708	677.14	667.852	663.693	671.436	787.744	781.851	812.628	793.088	616.78	619.001	618.22	605.306
26.5097	789.459	793.897	799.326	798.868	658.244	833.995	818.349	818.752	788.575	828.806	801.987	844.162	873.9	871.278	874.062	872.397	769.338	766.65	772.548	778.021	868.613	910.028	860.647	880.348	664.507	643.15	679.746	692.58	26.5097	707.233	738.232	721.19	717.572	625.71	614.53	637.02	621.704	677.497	667	663.302	671.069	786.874	781.942	811.618	791.827	615.918	617.533	617.463	603.573
26.5492	790.572	791.948	799.159	798.176	656.994	834.182	816.961	817.748	787.632	827.34	800.444	841.707	872.485	870.528	873.001	871.078	767.997	766.328	771.758	776.283	869.125	908.962	860.037	879.226	664.19	642.192	679.183	692.87	26.5492	705.105	738.583	721.2	717.206	624.906	614.556	635.829	621.541	676.533	667.405	662.848	670.894	786.365	780.433	810.839	791.199	615.662	616.807	616.924	603.13
26.5886	786.463	793.161	797.203	797.353	656.57	833.296	816.739	818.331	786.268	826.817	799.566	841.869	872.312	869.646	872.111	870.336	768.101	765.194	771.245	775.56	867.829	907.31	859.462	878.387	662.648	641.962	678.494	691.895	26.5886	706.081	736.769	720.394	715.81	624.028	613.76	635.463	621.234	676.86	666.422	662.198	670.181	785.394	779.362	810.148	789.93	615.26	616.63	616.47	603.229
26.6281	788.411	791.062	797.026	796.786	654.776	832.759	815.277	816.718	785.733	825.899	799.128	841.26	871.629	868.632	870.676	869.119	765.993	764.201	770.12	775.086	867.415	905.826	859.489	877.414	662.178	641.112	677.219	690.858	26.6281	702.343	736.327	719.386	715.184	623.825	613.339	634.776	620.814	675.454	665.313	661.337	668.879	784.775	778.717	808.745	789.648	614.049	615.606	615.561	602.178
26.6675	784.884	791.116	796.219	796.312	653.498	831.645	814.312	815.673	785.699	825.236	799.094	840.331	871.534	867.674	870.59	868.252	765.322	763.244	769.234	774.133	866.37	905.485	857.716	876.862	661.171	640.722	677.09	689.911	26.6675	704.161	735.176	718.827	713.724	623.306	612.723	634.27	619.107	674.383	664.125	660.271	668.473	784.238	777.741	808.131	788.948	612.563	615.014	613.908	600.801
26.707	786.096	788.815	796.167	795.066	652.48	831.253	814.19	814.44	784.912	824.588	797.589	839.255	870.459	867.425	869.998	867.362	764.449	762.651	768.554	772.598	865.66	903.771	856.688	876.261	660.582	639.518	676.136	689.111	26.707	701.835	735.446	716.123	713.138	622.801	611.133	633.319	618.433	673.828	663.572	660.227	667.145	783.712	777.596	807.154	788.015	612.376	614.232	613.544	600.033
26.7464	782.488	788.959	794.506	795.698	652.641	830.318	813.311	813.774	784.153	823.905	796.823	838.174	869.679	865.921	868.943	866.913	764.544	761.11	768.169	772.078	864.395	903.349	855.93	874.971	659.824	638.57	675.436	688.34	26.7464	703.281	734.326	715.938	712.688	621.835	610.605	632.523	618.102	673.748	662.981	659.735	666.588	782.956	776.514	805.68	787.233	611.697	613.833	612.879	599.752
26.7859	784.443	787.011	794.442	794.307	650.781	829.815	812.03	812.988	783.451	823.305	796.337	837.973	868.363	864.918	867.98	865.547	762.806	760.951	766.619	771.518	863.844	901.954	854.702	873.504	658.486	637.272	673.827	687.342	26.7859	699.08	733.171	715.676	711.322	621.647	611.211	631.538	617.963	672.639	662.682	658.71	665.522	781.808	775.627	805.453	786.767	611.022	612.494	612.491	598.812
26.8254	781.861	788.1	792.706	792.686	649.702	829.163	810.824	812.258	783.036	822.413	795.991	837.015	867.625	864.465	867.421	864.654	762.009	759.721	765.936	770.506	862.62	901.71	853.433	872.914	657.57	636.872	672.911	686.399	26.8254	700.149	732.057	715.177	710.666	620.353	609.677	630.832	616.994	671.918	661.642	658.293	664.716	780.992	774.609	804.228	785.748	610.712	611.765	611.625	597.861
26.8648	783.433	785.945	792.804	791.766	648.099	827.916	810.115	811.858	781.489	821.604	794.284	835.925	866.438	863.842	866.825	864.183	760.598	758.745	764.589	769.586	861.759	900.558	852.694	872.295	656.383	635.549	672.006	684.794	26.8648	697.276	731.62	714.819	710.259	619.758	608.975	630.462	615.618	672.029	661.465	658.425	663.783	780.36	774.138	803.931	785.096	610.334	610.917	610.749	597.249
26.9043	780.029	786.278	791.495	791.866	647.344	826.784	809.311	811.438	781.14	820.441	793.465	835.246	865.769	862.706	865.549	863.029	759.491	757.606	764.013	768.507	860.777	899.745	852.673	871.947	655.873	634.867	671.107	684.475	26.9043	699.019	730.117	713.839	709.419	619.294	608.61	629.766	614.719	671.012	660.862	657.683	663.48	779.431	773.748	803.829	784.411	609.75	610.214	610.217	596.775
26.9437	781.845	784.255	791.39	790.882	646.334	826.154	808.428	810.483	780.43	820.321	792.496	834.649	864.555	861.53	864.301	862.17	758.623	757.078	763.804	767.189	859.995	898.786	852.483	870.811	654.814	633.74	670.182	683.559	26.9437	698.927	729.682	713.105	709.041	618.813	607.644	628.76	613.899	669.639	660.102	656.918	662.818	778.833	772.81	802.982	783.206	609.101	609.423	609.347	596.106
26.9832	778.047	785.036	789.515	790.373	645.455	825.462	807.936	809.427	779.523	820.029	791.675	833.825	864.088	860.706	863.946	861.47	758.375	756.167	763.083	766.259	859.353	897.416	851.604	870.015	653.603	632.997	669.439	682.504	26.9832	697.608	729.537	712.518	708.549	618.377	607.055	628.589	613.486	669.198	659.319	655.851	661.982	778.416	771.541	802.131	782.264	608.288	608.514	608.858	595.409
27.0226	779.27	783.369	789.956	789.183	644.074	824.784	807.611	808.3	777.958	818.583	791.09	833.025	863.682	860.678	862.486	860.792	757.688	755.025	761.925	765.629	858.923	897.263	850.946	869.273	653.368	632.653	668.909	682.38	27.0226	698.609	728.123	711.627	707.46	617.852	606.797	628.526	613.114	668.67	658.538	654.838	661.335	777.542	770.631	801.047	782.1	607.037	608.491	608.266	594.671
27.0621	778.698	782.569	789.809	788.205	643.195	823.41	806.885	807.852	777.026	817.533	790.596	832.147	862.399	859.955	861.126	860.155	756.6	753.908	760.494	764.53	857.972	896.7	849.645	868.145	652.595	631.898	667.717	681.658	27.0621	696.144	727.61	711.289	706.864	617.149	606.271	627.157	612.394	668.309	658.295	654.493	660.449	776.296	770.478	800.248	781.552	605.908	607.665	607.137	594.085
27.1015	778.19	781.965	788.642	788.105	641.857	822.673	805.375	807.504	776.539	816.911	789.412	831.347	861.368	858.675	860.564	859.478	755.146	753.077	759.765	763.174	856.507	895.227	847.853	866.923	651.323	630.904	666.585	680.099	27.1015	696.36	726.686	710.728	706.643	616.338	605.734	626.055	611.753	667.682	657.78	653.673	659.854	775.38	769.488	799.512	780.309	605.5	606.472	606.743	593.51
27.141	775.414	781.127	787.462	787.173	641.007	821.974	804.84	806.388	776.014	816.061	787.915	830.512	860.894	857.434	859.319	858.743	754.131	752.23	759.057	762.672	855.095	894.227	847.041	865.927	650.432	630.113	665.951	679.244	27.141	695.061	725.566	709.432	705.913	615.872	605.478	625.729	611.197	666.332	657.108	653.442	659.343	774.807	768.632	798.487	779.434	604.521	606.196	605.925	592.511
27.1804	776.3	779.881	786.622	785.86	640.673	821.155	804.221	805.098	775.792	815.145	787.15	829.904	859.676	856.285	858.266	857.792	753.72	750.963	757.373	762.482	854.539	893.211	845.972	865.395	649.736	629.305	665.044	678.969	27.1804	695.841	724.029	708.478	704.788	614.772	604.832	625.224	610.684	665.742	655.868	652.743	658.807	773.765	768.235	797.757	778.626	603.685	605.511	605.08	591.732
27.2199	778.705	778.25	786.017	784.69	639.625	820.683	803.252	804.5	774.585	814.363	786.657	829.263	858.624	855.805	857.166	856.949	753.201	750.179	756.209	761.528	854.246	892.721	844.821	864.519	648.675	628.467	663.802	678.254	27.2199	693.288	724.378	708.025	704.621	614.01	603.908	624.88	609.959	665.385	655.274	651.559	657.312	772.817	767.019	797.332	777.738	603.637	604.795	604.465	591.258
27.2593	774.817	778.283	784.607	784.122	638.541	819.399	802.312	804.211	773.217	813.772	786.645	828.153	858.03	855.214	855.878	856.64	752.707	749.503	756.18	760.484	853.512	892.179	844.383	863.825	647.435	628.155	662.581	677.61	27.2593	694.681	723.591	707.367	703.499	613.584	603.399	624.721	609.805	664.447	654.99	651.057	657.104	772.124	766.185	795.992	776.765	602.505	604.295	603.325	590.759
27.2988	777.233	776.688	785.18	783.8	636.988	818.715	800.854	802.979	772.292	813.169	785.921	827.509	856.61	854.401	855.276	856.299	751.428	748.916	755.54	759.836	852.602	890.346	843.692	863.14	646.83	626.972	662.09	676.582	27.2988	691.779	723.351	706.478	702.589	613.028	602.734	623.63	608.919	663.245	655.092	650.715	656.662	771.532	765.559	794.994	776.164	601.397	603.477	602.856	589.832
27.3382	774.081	777.347	783.186	782.005	635.964	818.375	800.161	802.676	772.058	812.514	784.996	826.449	855.505	853.355	854.956	855.263	750.726	747.638	753.633	758.908	850.787	889.295	842.675	861.685	645.854	625.9	661.198	675.06	27.3382	693.187	722.143	705.736	701.569	612.09	602.207	622.82	607.862	663.323	654.243	650.037	655.246	771.2	764.455	795.087	775.015	600.905	603.003	602.053	589.427
27.3777	775.041	775.861	782.95	781.224	634.403	818.059	798.773	801.844	771.782	811.482	783.96	825.346	854.1	852.146	853.73	854.294	749.585	746.916	752.074	757.639	850.205	888.753	841.554	860.268	644.91	625.27	659.676	673.714	27.3777	690.156	721.636	704.913	701.408	611.664	600.998	621.932	606.936	662.87	653.656	649.406	654.066	770.436	763.779	794.279	774.695	600.219	601.881	601.039	588.355
27.4171	771.308	775.596	781.372	781.169	634.645	817.06	798.443	800.091	770.773	810.723	782.589	824.703	853.791	851.212	852.557	853.245	749.564	746.142	751.705	756.522	849.426	888.562	840.908	860.031	644.249	625.259	658.899	672.463	27.4171	691.572	720.991	704.42	699.782	610.946	599.738	621.738	606.38	661.998	652.519	647.532	654.135	768.909	763.182	792.96	773.519	599.358	601.189	600.24	587.525
27.4566	773.185	773.715	781.341	780.341	632.469	816.43	797.249	799.058	769.368	810.212	781.733	823.782	852.407	851.089	851.803	852.178	748.502	745.189	750.35	755.79	849.644	887.002	839.591	858.796	643.735	623.846	658.495	672.925	27.4566	688.664	720.143	703.59	699.426	610.955	600.308	621.423	605.991	660.714	651.952	648.153	653.784	768.434	762.365	792.648	772.85	598.501	600.711	599.364	586.838
27.4961	768.989	774.53	779.548	779.572	631.494	814.532	797.344	798.025	768.177	808.916	781.204	822.559	852.442	849.856	851.069	850.882	747.19	744.278	749.717	754.843	848	885.56	838.39	857.536	642.741	622.972	657.357	671.984	27.4961	690.002	719.294	703.582	698.295	609.632	599.152	620.307	604.909	660.368	651.001	646.951	653.298	767.969	762.239	792.34	772.337	597.538	599.759	598.615	587.644
27.5355	769.625	773.087	778.961	778.405	630.11	813.488	796.106	796.973	767.396	808.531	780.84	822.021	851.679	848.98	850.159	849.366	746.129	742.83	749.435	754.168	847.443	884.734	838.3	856.873	641.756	622.292	656.563	670.252	27.5355	687.037	718.933	702.253	698.268	609.701	598.225	619.323	604.719	659.504	649.932	646.743	652.397	767.3	761.588	791.586	771.987	596.656	599.149	599.067	586.236
27.575	768.302	773.142	778.3	777.862	630.437	812.588	795.331	796.964	767.171	807.415	779.522	821.288	850.903	848.043	849.809	848.977	745.777	742.037	749.271	753.754	845.685	883.849	836.835	856.096	641.803	621.258	655.78	669.154	27.575	688.026	717.83	702.02	697.177	609.062	596.767	618.571	603.942	659.484	648.909	645.717	652.064	766.016	761.595	790.745	770.998	596.3	597.825	597.812	585.148
27.6144	770.132	770.784	778.112	776.745	628.323	813.686	794.516	795.082	766.375	807.062	778.533	819.738	850.009	847.87	848.64	849.268	744.742	742.639	747.593	752.04	845.37	883.095	835.635	855.482	639.643	620.651	654.859	669.048	27.6144	685.287	716.973	700.678	696.516	608.161	597.451	618.705	603.632	657.979	648.992	645.203	650.69	765.612	759.956	789.286	769.884	596.446	597.661	597.333	584.249
27.6539	766.539	771.58	776.671	776.189	627.737	811.325	793.466	795.795	765.539	806.485	777.682	819.03	848.678	845.977	848.049	848.707	743.577	741.322	746.979	751.164	844.52	881.617	834.897	855.083	638.756	620.135	653.839	667.815	27.6539	686.643	716.146	700.521	696.069	606.941	596.501	618.215	603.769	657.496	647.909	643.921	650.337	764.808	759.447	788.191	768.932	595.659	596.892	596.483	583.881
27.6933	767.806	769.522	776.432	775.494	626.214	810.846	792.013	794.185	764.353	805.797	777.504	818.098	847.724	845.216	846.202	847.028	742.115	740.059	745.264	750.197	843.765	880.924	834.805	853.716	638.234	618.909	653.031	667.018	27.6933	684.359	715.539	699.316	695.631	607.089	595.686	617.193	602.453	656.115	646.982	643.181	649.53	763.535	758.308	788.013	769.429	594.898	596.654	596.304	583.591
27.7328	765.353	769.639	774.652	775.335	625.87	809.596	791.892	794.307	763.951	805.282	777.213	816.296	847.942	844.493	846.857	846.715	742.101	738.365	744.899	748.938	842.204	880.149	832.923	852.54	637.091	618.76	652.408	665.61	27.7328	685.657	714.643	698.847	694.888	606.162	594.572	616.163	601.528	656.619	645.421	642.482	649.429	762.652	757.321	786.451	767.279	594.401	594.755	594.829	582.722
27.7722	765.945	768.739	774.996	774.325	624.547	809.926	790.416	792.839	763.775	804.329	775.459	816.082	846.747	845.022	845.281	846.125	739.953	737.997	744.057	748.159	842.469	879.832	833.004	851.803	636.402	616.898	650.644	664.824	27.7722	682.343	714.175	698.894	693.778	605.551	594.087	616.687	600.758	655.154	646.208	641.489	647.551	763.13	756.953	785.526	766.58	593.722	595.005	594.377	581.5
27.8117	763.543	768.545	773.525	772.934	623.799	808.007	790.79	792.059	762.83	802.973	775.372	815.662	846.446	842.496	844.496	844.807	740.084	736.462	744.108	747.335	841.295	879.275	831.473	850.206	635.547	616.867	649.871	663.895	27.8117	683.29	713.292	698.207	693.134	604.547	593.298	615.401	599.702	654.922	645.287	640.534	648.165	762.2	755.893	784.671	766.105	593.06	593.234	592.859	581.248
27.8511	765.303	765.582	773.981	772.121	622.673	807.351	789.704	790.914	762.312	802.655	773.341	814.004	844.523	842.306	844.164	844.226	737.852	736.275	742.166	746.804	840.952	878.082	831.108	849.953	634.544	615.265	648.557	663.364	27.8511	680.109	713.477	696.695	691.559	604.122	592.893	614.304	599.388	653.765	644.817	640.415	645.591	760.736	754.69	783.538	765.38	592.321	593.025	593.026	579.762
27.8906	761.905	766.162	771.918	771.695	622.05	806.291	789.414	789.993	761.279	801.812	773.336	813.019	844.491	841.363	842.982	842.856	738.645	734.756	742.098	745.825	837.838	877.125	829.553	849.087	633.597	615.181	647.295	662.371	27.8906	680.955	711.803	696.189	690.473	602.97	592.278	613.539	598.967	654.052	643.233	639.659	646.379	760.407	753.575	783.594	764.709	591.398	592.08	591.145	579.808
27.93	763.847	764.181	772.328	770.59	619.764	806.254	788.133	788.83	760.765	801.607	772.582	812.193	842.703	841.305	842.668	842.395	735.863	734.54	740.14	745.143	837.436	875.698	828.663	848.962	633.359	613.604	648.327	661.505	27.93	679.719	711.392	695.226	690.803	603.076	591.388	612.812	598.713	652.35	644.213	639.657	645.783	759.112	753.496	781.457	764.847	590.809	591.353	591.594	578.916
27.9695	760.48	764.723	770.715	769.772	619.983	803.739	786.375	788.934	760.137	800.467	771.624	811.681	842.965	839.619	841.328	840.959	736.016	732.825	739.613	744.482	836.652	875.146	827.826	848.088	632.569	613.558	646.681	660.869	27.9695	680.49	709.999	694.586	689.613	602.03	591.082	612.727	597.691	652.065	642.251	638.823	645.072	757.717	752.665	781.553	763.69	589.996	591.157	589.939	578.63
28.0089	762.679	762.262	770.225	768.746	618.093	803.44	785.68	787.511	758.957	799.759	770.729	811.605	841.503	839.82	840.147	840.016	734.592	732.687	738.791	743.887	837.006	873.908	828.109	846.594	631.028	612.172	645.681	659.988	28.0089	677.514	709.701	693.848	689.609	601.906	590.694	611.761	596.651	651.268	642.272	638.06	643.952	758.462	751.176	780.902	762.85	589.5	590.758	590.726	577.678
28.0484	758.613	763.589	769.067	767.597	617.999	802.664	784.776	787.234	757.862	798.662	769.815	809.727	841.706	838.193	839.775	840.322	733.784	732.018	738.262	743.102	835.531	873.594	826.72	846.407	629.976	611.237	644.375	658.889	28.0484	678.983	708.56	692.699	688.139	601.153	590.016	611.956	595.554	651.163	641.754	637.424	643.697	757.506	751.07	779.536	761.334	589.128	589.382	589.3	576.259
28.0878	760.408	761.452	768.853	767.556	616.944	802.113	784.247	786.935	757.207	797.315	768.707	809.541	839.83	837.233	837.875	838.582	732.971	731.624	736.618	741.008	834.912	872.598	826.436	844.231	629.605	609.512	644.812	657.89	28.0878	675.919	708.051	692.004	687.905	600.5	589.409	609.809	595.281	649.04	641.773	637.449	642.498	757.055	750.655	779.105	761.125	587.794	588.333	588.922	575.629
28.1273	756.138	762.247	767.375	766.789	616.455	801.762	783.361	785.637	756.582	798.165	768.386	807.383	839.323	836.744	837.954	837.949	733.515	730.43	735.438	740.363	833.059	871.749	825.514	843.724	628.953	608.967	642.728	656.456	28.1273	677.343	707.13	690.687	687.622	600.182	588.446	609.695	594.869	649.15	640.459	636.143	642.095	755.671	750.302	777.869	759.653	587.381	587.933	586.898	575.17
28.1668	758.533	760.57	766.764	765.896	614.582	800.945	781.881	784.582	756.189	796.848	767.436	807.171	838.265	835.996	836.344	837.025	731.696	729.544	735.351	739.279	833.684	871.034	824.652	842.272	627.844	606.695	642.989	656.4	28.1668	674.512	707.282	689.769	687.673	599.598	588.354	609.589	594.169	648.18	640.928	636.65	641.099	754.095	749.085	778.361	760.055	587.349	587.079	587.977	574.635
28.2062	755.12	760.598	765.64	765.341	614.519	800.055	781.856	783.699	755.53	796.307	767.026	806.515	837.992	834.103	836	835.83	731.427	728.453	734.853	740.079	831.534	870.647	823.245	841.842	626.782	607.432	641.919	655.429	28.2062	676.141	705.378	689.311	685.609	598.394	587.37	608.857	593.684	648.138	639.248	635.137	641.093	753.674	748.377	777.501	758.84	585.728	586.387	586.132	573.644
28.2457	757.225	759.276	766.264	763.822	612.599	799.093	780.235	782.939	753.472	796.043	766.226	805.933	836.342	833.774	834.342	835.3	729.152	727.633	732.914	738.092	830.996	868.961	822.356	840.303	625.728	606.714	641.259	654.594	28.2457	673.555	704.615	688.618	685.375	598.253	586.795	608.141	593.035	647.185	638.705	634.462	639.366	753.392	747.425	775.746	757.894	585.546	585.696	585.58	572.487
28.2851	753.651	758.321	764	763.7	612.735	796.974	780.014	781.995	753.318	794.471	765.588	804.764	837.035	832.722	834.937	834.683	729.992	726.62	733.22	736.926	829.558	869.194	821.705	839.934	625.979	606.281	640.381	653.656	28.2851	674.316	703.88	688.033	684.833	596.626	585.718	607.294	592.015	646.414	637.707	633.579	638.575	752.227	746.625	774.317	756.738	584.528	584.84	584.609	572.713
28.3246	755.604	757.024	764.051	763.151	611.021	796.475	779.53	781.887	751.933	794.102	764.281	804.664	835.669	832.955	833.552	833.884	728.369	726.385	731.23	736.254	828.89	867.153	820.976	839.341	624.437	604.944	639.247	652.607	28.3246	671.273	703.252	686.656	683.98	596.589	585.152	607.229	591.6	645.157	636.627	633.406	638.041	752.062	744.967	774.184	755.902	584.101	584.626	584.272	571.402
28.364	752.423	757.422	763.165	761.872	611.215	797.083	778.285	781.355	752.322	794.468	763.207	803.739	835.123	830.89	832.944	833.254	728.94	725.355	731.037	736.249	827.443	866.699	820.271	838.314	623.706	604.225	638.443	651.166	28.364	672.644	701.995	685.621	682.962	595.749	584.296	605.956	590.964	645.149	635.61	631.464	638.359	750.855	745.95	773.522	754.922	583.439	583.329	582.489	571.709
28.4035	753.784	755.819	762.396	761.373	608.826	796.393	777.225	780.14	751.473	793.292	763.059	802.892	833.321	830.705	831.202	831.708	725.96	725.023	729.026	734.428	827.99	864.523	820.12	836.991	623.568	602.723	638.525	651.467	28.4035	669.642	702.363	684.582	682.34	595.761	585.02	605.442	590.493	643.594	636.381	631.203	636.49	750.665	743.965	771.88	755.666	582.661	582.389	582.73	570.712
28.4429	750.76	756.111	761.839	760.639	608.54	794.803	777.145	778.805	750.734	792.434	762.295	801.252	832.965	829.646	831.313	831.04	725.648	723.854	729.271	733.728	826.661	863.432	819.024	836.526	622.079	602.588	637.971	650.087	28.4429	671.182	701.066	684.438	681.888	594.357	583.349	604.783	589.411	644.111	635.505	629.989	636.801	749.099	743.442	771.47	754.442	581.041	582.259	581.346	569.625
28.4824	752.787	754.411	761.531	759.658	606.512	793.992	776.124	778.248	749.178	790.305	761.585	800.767	832.091	828.161	829.69	829.698	724.265	723.238	728.007	732.037	825.469	863.387	817.325	834.259	621.164	601.298	635.687	648.937	28.4824	668.923	700.331	682.997	681.53	594.391	582.962	604.073	589.011	642.915	633.744	630.079	635.463	748.645	743.237	771.749	753.747	581.546	581.718	581.536	568.553
28.5218	749.146	754.489	759.455	759.139	607.255	793.208	776.168	777.713	749.158	790.326	760.636	799.568	831.894	828.062	828.843	829.276	724.616	721.299	727.605	732.081	824.719	862.875	816.929	834.042	620.011	600.954	635.302	647.811	28.5218	669.8	699.289	683.066	680.587	593.335	581.817	603.366	588.075	642.6	633.792	629.14	635.393	747.827	742.831	769.907	752.132	579.728	580.889	580.253	568.305
28.5613	751.158	752.286	759.309	757.206	605.105	792.351	774.479	776.288	748.485	789.865	759.108	799.099	829.997	827.651	827.221	829.432	724.057	721.416	725.286	731.07	824.091	861.094	815.391	834.287	619.556	600.332	634.566	647.205	28.5613	667.077	698.743	681.552	680.465	593.03	581.667	603.309	588.329	641.408	633.136	629.258	633.546	746.539	741.435	769.285	752.001	579.745	579.863	579.981	567.457
28.6007	747.504	753.014	757.366	757.063	604.074	791.336	774.097	775.61	746.889	788.858	758.746	796.992	830.154	826.715	826.848	828.556	722.076	720.349	725.669	729.95	822.52	860.763	815.161	833.391	618.238	599.811	634.02	646.657	28.6007	668.078	698.226	681.612	679.264	592.684	580.722	602.687	587.429	641.103	632.075	627.347	633.309	746.091	740.981	768.553	750.98	577.89	580.21	578.548	567.196
28.6402	749.554	751.078	757.65	756.048	602.29	790.835	773.726	775.154	745.668	788.755	758.535	796.664	827.777	825.28	825.904	827.496	720.536	719.388	723.41	728.652	821.787	859.971	814.27	831.584	617.725	597.979	633.847	645.794	28.6402	666.19	697.516	680.302	678.12	591.87	580.383	601.717	586.687	640.82	631.73	627.553	632.408	745.778	739.405	768.01	750.623	577.976	579.365	578.637	566.305
28.6796	745.489	750.617	756.227	755.488	602.532	789.542	773.125	773.367	744.334	786.779	756.813	795.76	827.723	824.747	825.094	827.113	720.675	718.013	723.608	728.315	820.431	859.615	813.402	831.813	617.223	597.119	632.268	645.155	28.6796	667.073	695.983	679.542	677.033	590.728	579.689	601.16	586.257	640.219	630.745	625.586	632.27	744.323	739.039	766.992	749.257	576.55	578.06	577.493	565.636
28.7191	747.656	748.713	755.378	753.77	600.437	788.482	772.113	773.208	743.674	786.234	755.692	795.549	826.001	824.185	823.914	825.487	718.695	717.156	722.183	727.104	819.979	857.985	811.85	830.465	616.333	596.936	631.568	643.979	28.7191	665.109	695.587	679.424	677.228	590.74	579.302	600.343	585.631	638.793	630.486	624.736	630.682	743.698	738.989	765.964	748.954	576.103	576.993	577.301	564.879
28.7585	743.831	750.192	754.943	754.861	601.175	788.329	771.029	772.116	743.461	785.935	755.616	794.368	827.077	822.513	823.242	824.89	718.112	715.954	721.699	726.51	818.982	857.017	810.661	829.356	614.999	596.099	629.825	642.801	28.7585	665.559	694.752	678.682	676.523	589.716	578.62	599.825	584.328	638.126	629.424	624.518	630.471	743.052	738.12	765.281	747.849	575.375	576.463	576.054	563.866
28.798	745.59	748.209	754.653	752.953	599.191	787.463	769.496	770.43	742.027	785.47	754.961	793.774	825.324	821.953	822.232	823.89	718.046	715.092	719.924	725.983	818.415	855.896	809.796	828.328	615.084	594.921	629.599	642.371	28.798	662.714	694.198	677.654	674.817	588.4	578.296	599.39	583.732	636.924	628.869	623.665	629.643	742.075	736.993	764.031	746.831	575.154	576.054	575.454	563.003
28.8375	742.482	747.442	753.395	752.159	598.631	785.864	769.185	769.559	742.151	784.991	753.955	792.522	825.068	821.024	822.221	822.127	717.289	713.462	719.981	724.679	816.557	855.041	808.948	827.983	614.154	594.665	628.7	640.86	28.8375	663.817	692.988	676.569	674.199	588.351	577.598	598.43	583.35	636.44	627.156	622.898	629.304	741.195	736.258	763.071	744.974	573.387	575.566	574.952	562.6
28.8769	743.856	745.812	752.735	751.037	596.698	785.992	767.905	768.903	740.827	784.012	753.118	791.78	822.827	820.153	820.855	821.846	716.083	713.75	718.601	724.26	817.077	853.58	809.177	827.713	612.657	592.322	627.712	640.106	28.8769	662.04	692.558	675.525	673.746	587.897	576.751	597.92	583.642	635.717	627.341	622.3	628.315	739.967	735.054	763.514	745.092	573.421	574.752	574.651	562.529
28.9164	740.291	746.392	751.895	750.595	597.279	784.653	768.159	769.512	740.259	783.23	752.291	790.458	822.463	819.051	819.731	821.244	715.389	712.914	717.829	723.537	816.113	853.298	807.443	827.149	611.809	592.597	626.896	639.21	28.9164	662.744	691.334	675.148	672.845	586.975	575.814	597.269	582.688	635.299	626.15	621.401	628.333	739.498	734.356	762.242	744.575	572.482	574.263	573.171	561.378
28.9558	742.173	744.234	752.042	749.789	594.694	783.706	766.858	767.752	739.318	782.441	751.452	790.128	820.725	817.948	819.022	820.415	714.411	712.094	717.48	722.668	814.113	853.03	806.212	825.88	610.511	591.035	626.37	638.452	28.9558	660.241	691.376	674.328	672.339	585.796	575.28	597.07	581.618	633.861	626.265	621.425	626.699	739.055	733.792	761.309	744.312	572.191	573.465	572.595	560.567
28.9953	740.117	745.012	750.968	748.456	595.317	782.255	766.866	766.882	738.718	782.084	750.637	788.832	820.315	816.85	818.983	819.489	713.568	710.816	716.433	721.373	813.092	851.832	805.165	824.513	609.55	591.359	625.444	637.694	28.9953	661.555	690.333	674.115	671.219	585.31	574.682	596.483	580.48	633.433	625.008	621.085	626.267	738.637	733.279	760.817	742.548	571.212	572.341	572.07	559.76
29.0347	740.873	743.274	750.328	748.006	593.247	782.225	765.218	766.127	737.34	781.744	749.681	789.124	819.811	816.634	818.002	818.705	712.165	709.663	715.169	720.792	813.223	850.798	805.356	823.675	609.156	590.348	624.662	637.005	29.0347	658.77	689.952	673.106	670.868	585.344	574.194	595.652	580.366	633.207	624.524	620.566	626.078	738.144	732.396	759.599	741.912	570.774	571.373	571.472	558.915
29.0742	737.323	743.792	749.405	748.592	592.838	780.855	763.914	764.494	737.402	780.389	748.737	788.147	818.954	815.697	817.197	817.963	711.812	708.784	714.106	720.153	812.796	849.749	804.476	822.936	608.789	589.525	623.531	635.785	29.0742	659.65	688.604	672.561	669.823	584.508	573.503	594.839	579.499	632.752	623.866	619.646	625.319	737.176	731.737	758.732	741.673	569.835	570.92	570.163	558.417
29.1136	739.51	741.518	748.813	746.929	591.342	780.323	762.705	763.78	736.116	779.566	747.96	786.751	817.24	814.491	815.302	816.435	711.314	708.415	713.522	718.569	812.239	848.435	803.155	821.876	607.304	588.683	621.95	634.672	29.1136	658.021	688.292	671.824	668.477	583.86	572.39	594.107	578.677	631.828	623.186	618.205	624.046	735.956	730.839	758.101	740.658	568.818	570.818	569.967	557.614
29.1531	735.257	741.918	747.203	746.647	590.373	778.376	762.019	763.542	734.908	778.878	746.786	786.403	817.238	813.249	814.571	815.776	710.414	707.47	713.006	718.521	810.677	848.106	802.122	820.61	606.653	587.823	621.515	633.773	29.1531	658.82	687.003	671.352	667.69	582.723	571.472	593.483	578.297	630.946	622.109	617.421	623.425	734.871	730.113	757.497	739.492	568.616	569.734	569.146	556.925
29.1925	737.083	740.427	746.716	745.245	588.717	777.901	760.877	762.144	734.439	778.196	746.394	785.594	815.863	812.315	813.851	815.014	708.594	706.573	711.917	717.312	810.282	847.466	801.258	819.411	605.853	586.487	620.467	632.598	29.1925	655.676	687.582	670.365	667.773	582.19	570.994	592.791	577.918	630.211	621.42	617.287	622.863	733.916	729.767	756.455	739.205	567.731	568.951	568.631	556.178
29.232	732.755	741.067	745.399	744.798	588.494	776.637	761.483	761.123	734.06	777.169	745.913	784.109	815.366	811.688	813.115	814.342	708.482	705.503	711.594	715.832	808.912	846.675	800.504	818.933	604.829	585.983	619.409	632.134	29.232	656.609	686.062	669.192	667.348	581.671	570.399	591.871	576.873	629.408	620.714	616.439	621.805	733.356	728.325	755.425	738.281	566.847	568.649	568.049	555.843
29.2714	735.019	738.557	745.568	743.246	587.339	775.61	760.27	760.916	733.327	776.296	744.985	783.274	814.886	810.734	812.107	813.396	708.177	705.042	710.253	714.43	808.405	845.137	799.289	817.436	604.221	585.013	619.219	631.326	29.2714	654.377	684.415	668.045	665.948	581.047	570.138	590.895	576.284	628.441	620.342	615.866	621.511	733.514	727.327	755.119	737.143	566.346	567.981	567.422	555.009
29.3109	731.228	738.629	743.701	742.709	586.616	775.763	759.186	759.809	732.621	775.871	744.145	782.822	813.79	809.828	811.614	812.547	707.9	704.146	709.119	714.091	807.071	844.214	798.234	817.095	603.467	584.069	618.433	630.306	29.3109	654.919	683.752	667.827	664.466	580.147	569.436	590.531	575.589	627.863	619.063	615.471	620.897	732.646	726.815	754.437	736.826	565.594	567.196	566.528	553.953
29.3503	733.378	736.766	743.482	742.137	585.106	775.212	758.184	758.947	731.523	775.261	743.725	782.332	812.452	809.435	810.709	811.877	706.7	702.582	708.156	713.585	806.349	843.292	797.134	816.676	602.429	583.169	616.928	629.668	29.3503	653.315	683.637	667.001	663.776	579.423	568.822	590.544	574.635	627.464	617.759	614.94	619.683	731.794	725.891	753.233	736.316	565.367	566.302	565.809	553.096
29.3898	729.861	737.087	742.432	741.687	584.775	773.699	757.645	758.645	730.429	774.603	742.251	781.164	811.65	808.815	809.926	811.156	705.369	701.827	707.039	712.554	805.859	842.188	796.143	815.388	601.387	582.78	615.945	628.369	29.3898	653.774	683.111	666.436	663.522	578.7	567.746	590.144	573.875	626.671	617.516	613.973	618.83	731.116	725.13	752.501	735.247	564.752	565.537	565.167	552.541
29.4292	732.284	735.494	741.645	740.677	583.275	772.735	756.566	757.609	729.855	773.874	741.417	779.892	810.69	808.052	808.32	809.855	704.093	701.716	706.538	710.989	805.09	841.099	795.77	814.102	600.63	581.488	615.225	627.186	29.4292	654.778	682.5	665.921	662.949	578.079	566.795	589.4	573.611	625.977	617.185	613.062	618.366	730.07	724.586	752.091	734.092	563.736	564.783	564.238	552.139
29.4687	730.988	734.506	740.844	740.053	582.648	772.367	756.006	756.623	728.941	773.44	741.164	779.032	810.116	807.433	806.546	808.815	702.81	700.599	706.213	710.921	804	840.964	794.944	813.905	599.81	580.673	614.301	626.58	29.4687	652.773	681.943	664.798	661.914	577.794	566.78	588.459	573.264	625.549	616.703	612.679	618.297	729.134	723.864	751.463	733.505	562.96	564.293	563.933	551.499
29.5082	731.101	732.935	740.249	739.004	581.359	771.405	755.229	756	727.791	772.518	739.557	778.649	809.701	806.843	806.341	808.423	701.814	699.599	705.225	710.354	802.777	840.015	793.879	813.308	599.166	580.255	613.546	625.514	29.5082	654.2	680.55	664.573	660.904	577.187	566.494	587.68	572.303	624.572	616.078	612.014	617.728	727.992	723.008	750.468	733.671	562.459	563.899	563.556	550.729
29.5476	732.344	731.299	739.822	737.907	579.625	770.398	753.872	755.153	726.867	771.262	738.406	777.801	808.354	805.751	805.975	807.943	700.692	699.015	704.168	708.639	801.697	837.574	793.508	811.834	598.398	579.641	612.979	624.882	29.5476	650.831	680.33	663.604	660.955	576.583	566	586.905	572.192	623.727	615.199	611.406	616.965	727.172	722.077	749.315	732.894	562.03	562.92	562.528	549.976
29.5871	730.737	731.647	738.912	737.549	579.097	769.794	753.121	753.75	726.162	770.105	738.03	776.669	807.295	804.091	804.394	806.339	699.969	698.555	703.273	707.893	800.992	836.254	793.083	810.689	597.463	578.671	612.032	624.558	29.5871	651.516	678.989	663.011	660.435	575.435	564.471	586.045	571.71	623.338	614.31	610.863	616.312	726.565	720.889	748.837	731.043	560.909	561.92	561.114	549.631
29.6265	730.792	730.385	737.512	737.008	577.845	768.876	752.123	752.715	725.606	768.9	737.093	775.904	806.812	802.665	803.076	805.341	699.739	697.806	702.467	706.894	800.39	836.559	791.857	809.79	597.008	576.866	610.806	623.549	29.6265	648.274	678.166	662.171	659.248	575.055	563.967	585.883	570.588	622.269	613.858	610.349	614.962	726.363	719.885	748.544	730.214	560.295	561.173	560.881	548.581
29.666	727.728	730.226	736.124	736.946	577.217	767.767	751.13	752.504	724.808	768.47	736.584	774.356	806.099	801.913	802.627	804.859	698.559	696.395	701.774	706.246	799.263	835.619	790.774	808.698	596.221	576.012	609.993	622.894	29.666	648.939	677.171	661.73	658.068	574.131	563.275	584.923	569.448	621.942	612.872	609.259	614.734	725.866	718.821	747.566	729.2	559.471	560.418	560.262	547.608
29.7054	730.092	727.941	736.318	736.06	575.968	766.622	750.267	751.68	723.533	768.074	736.056	773.338	805.462	801.336	801.707	803.428	697.435	695.379	700.863	705.77	797.994	834.223	790.184	807.461	594.917	575.567	609.513	622.105	29.7054	647.755	676.781	660.395	657.832	573.862	563.322	584.291	568.729	621.521	612.122	608.406	613.784	725.178	718.26	746.321	728.726	559.182	559.616	558.984	546.585
29.7449	725.606	729.089	735.067	735.062	575.11	765.341	749.205	750.309	722.476	767.233	735.086	772.902	804.579	800.509	800.693	802.713	696.936	694.236	700.392	704.48	796.853	834.093	788.979	807.165	593.623	575.127	608.666	621.403	29.7449	648.712	675.847	659.604	656.391	573.386	562.464	583.39	567.924	620.909	611.239	608.185	612.65	724.292	717.858	745.853	728.253	558.304	559.678	558.133	546.473
29.7843	727.591	726.568	734.686	733.221	573.116	764.271	748.157	749.723	722.327	766.275	734.098	771.962	803.685	799.961	800.45	801.363	695.794	694.091	699.945	703.256	796.726	832.28	787.745	806.467	592.581	573.8	607.644	620.414	29.7843	645.648	675.014	659.14	656.095	572.545	561.55	583.409	567.973	619.602	610.47	607.189	612.105	722.903	717.207	745.669	727.283	557.255	558.737	558.118	545.812
29.8238	724.685	726.803	733.259	732.08	573.207	763.877	747.574	750.289	721.218	765.476	732.959	770.855	802.804	799.498	799.385	800.838	695.203	693.673	698.867	702.687	795.72	831.484	786.928	805.861	591.459	573.183	606.87	619.79	29.8238	646.182	674.009	658.254	654.821	572.071	560.671	582.284	567.522	618.876	609.916	606.268	612.321	721.567	716.115	744.205	726.28	556.084	557.946	557.218	545.22
29.8632	725.958	724.55	732.275	730.797	571.528	763.857	747.017	748.891	719.878	765.214	732.021	770.174	801.057	799.462	797.911	799.392	693.413	692.983	696.996	701.529	794.603	830.442	785.899	804.924	590.768	572.671	605.923	618.451	29.8632	644.415	672.908	657.394	653.99	570.968	560.44	581.497	567.166	618.225	609.524	606.132	610.749	721.502	715.021	743.203	726.095	555.481	557.267	557.011	544.623
29.9027	723.081	726.018	731.487	731.569	571.667	762.743	746.513	747.448	720.275	764.14	731.779	769.699	800.379	797.814	796.884	798.446	692.892	691.833	696.153	700.589	793.106	829.712	784.798	803.8	589.811	571.629	605.118	617.908	29.9027	645.399	671.841	656.609	653.371	569.454	559.177	580.877	566.048	618.03	608.595	605.046	610.701	720.165	714.335	742.669	725.03	554.776	556.579	555.563	543.718
29.9421	724.698	723.934	730.757	730.461	570.113	761.73	745.086	746.178	719.565	762.817	730.577	768.194	800.005	796.667	796.393	797.952	692.057	691.193	694.94	699.953	792.376	829.469	784.259	802.395	589.635	569.929	604.314	616.886	29.9421	643.721	671.582	656.419	652.668	570.336	558.711	580.25	566.043	616.991	608.407	604.918	609.81	719.366	713.948	742.645	724.516	554.618	556.124	554.274	543.06
29.9816	721.459	724.467	730.947	729.866	569.245	760.195	743.892	745.966	717.929	762.545	730.54	767.7	799.49	796.079	796.126	797.651	691.038	690.25	694.645	698.997	791.843	829.12	783.117	801.192	588.981	569.498	603.725	615.946	29.9816	644.27	671.033	656.489	652.065	568.916	557.869	579.409	564.796	616.221	607.454	603.953	609.398	719.161	712.84	741.784	723.32	553.59	555.221	554.311	542.601
30.021	722.883	722.323	730.132	728.926	567.739	759.798	743.116	744.533	716.631	761.288	730.061	766.663	797.879	795.527	795.675	796.979	690.175	689.417	693.963	698.135	791.681	827.362	782.994	800.747	587.786	568.767	602.156	615.094	30.021	642.498	670.516	654.717	650.999	568.54	558.06	579.409	564.427	616.256	607.187	602.842	607.99	718.5	712.33	740.893	723.221	552.529	554.046	554.014	541.867
30.0605	720.853	721.529	729.191	728.248	567.128	758.892	742.703	743.004	716.334	760.706	728.649	766.143	796.988	794.327	793.997	795.892	689.263	688.703	693.191	697.221	790.602	826.236	782.272	799.829	587.125	567.809	602.214	613.91	30.0605	642.18	669.562	653.568	649.924	568.214	556.689	578.162	563.189	615.303	605.673	602.057	607.94	717.22	711.144	739.759	721.779	552.333	553.199	552.946	541.581
30.0999	721.298	720.379	729.023	726.457	566.14	758.09	742.03	741.364	715.466	759.57	728.18	765.167	796.883	793.116	792.901	795.005	688.702	687.179	692.069	696.558	789.927	825.244	781.064	798.392	587.1	566.56	600.399	613.161	30.0999	639.262	668.661	653.318	650.219	567.313	556.512	577.462	562.747	614.312	606.369	601.711	606.023	716.62	710.534	739.019	721.191	552.244	552.81	553.043	540.746
30.1394	718.121	721.112	727.052	726.222	565.971	757.045	741.215	742.018	714.799	758.919	727.588	764.419	796.123	791.585	793.131	794.116	689.124	686.515	691.457	695.475	788.085	824.719	779.778	797.719	585.977	566.044	599.289	611.932	30.1394	640.103	668.079	653.073	649.091	566.64	554.892	576.481	561.35	613.407	604.502	600.288	606.126	715.423	709.663	738.482	719.679	550.74	552.391	551.929	539.771
30.1789	719.913	719.38	726.959	724.867	564.28	756.948	739.797	740.532	713.647	758.642	725.703	763.537	793.881	790.721	792.167	792.958	687.622	685.339	690.305	694.663	787.909	822.921	779.262	796.903	585.212	565.492	598.795	611.095	30.1789	637.904	667.463	651.417	648.946	566.041	555.094	575.458	561.854	612.924	604.042	600.092	605.205	715.166	709.168	738.207	720.348	550.497	551.381	551.739	539.343
30.2183	717.378	719.149	726.325	724.163	563.76	755.158	739.381	740.388	712.892	757.401	726.798	763.14	794.28	790.09	790.614	792.713	686.533	684.449	689.731	693.739	786.815	821.901	778.729	795.758	584.558	564.972	598.232	610.259	30.2183	639.173	666.036	650.697	647.361	565.299	554.545	575.117	561.047	612.469	602.811	598.895	604.868	714.703	708.297	736.606	717.99	549.092	551.147	550.518	538.39
30.2578	717.93	716.673	725.856	723.723	561.487	754.299	737.996	739.717	712.24	756.532	725.333	762.054	792.995	789.065	789.632	791.217	685.546	684.611	688.439	693.094	785.787	821.477	777.566	795.601	583.347	563.625	597.175	609.398	30.2578	636.459	665.827	650.154	646.781	565.054	553.418	575.003	561.09	611.639	603.347	598.936	604.053	713.818	707.158	735.562	717.924	549.239	550.567	550.165	537.422
30.2972	715.732	717.957	723.795	722.55	562.402	754.452	737.289	738.913	712.068	756.283	723.548	761.251	792.223	787.873	788.815	790.741	684.997	684.198	688.464	692.658	784.504	820.879	776.781	794.252	582.348	563.506	596.654	608.11	30.2972	637.324	664.356	650.08	645.547	563.66	552.089	574.62	559.936	611.15	601.979	597.445	603.649	712.362	706.842	734.835	716.546	548.095	549.411	548.891	536.831
30.3367	717.204	715.613	723.429	720.606	560.541	753.609	735.83	737.888	710.235	755.424	722.528	761.386	790.367	787.599	788.091	789.657	682.368	682.642	687.204	691.158	784.063	819.466	775.25	793.201	581.709	561.424	595.344	607.686	30.3367	635.689	664.056	648.858	645.201	563.293	552.747	573.51	559.781	609.517	601.76	597.21	602.554	711.877	706.35	733.562	716.704	547	549.105	548.619	536.296
30.3761	713.124	715.92	722.514	722.004	560.01	752.054	736.156	736.714	709.438	755.224	722.607	759.913	790.088	785.596	787.294	788.143	682.799	681.078	686.36	689.906	782.25	819.435	774.628	792.73	580.466	561.079	594.722	606.573	30.3761	636.583	663.898	647.695	644.428	561.997	551.405	573.153	559.147	608.638	601.011	596.938	602.785	711.249	706.313	731.861	715.1	546.267	547.858	546.843	536.013
30.4156	714.01	714.302	722.351	720.397	558.127	751.708	734.831	735.672	708.934	752.878	720.59	759.266	788.741	785.151	786.377	786.934	681.686	680.562	685.265	689.61	781.808	817.734	773.36	792.141	579.692	560.354	593.635	605.736	30.4156	634.139	662.884	647.164	644.532	561.911	550.293	572.603	558.582	608.025	600.497	595.463	601.959	711.119	704.887	733.626	714.308	545.714	547.235	546.875	534.609
30.455	712.305	714.791	719.846	720.247	558.098	750.121	734.103	735.465	708.028	753.96	719.563	758.216	788.382	784.054	785.74	787.04	681.939	679.605	684.216	688.876	781.08	816.154	772.029	790.924	578.872	559.865	592.753	604.642	30.455	634.528	661.669	645.961	643.438	560.447	549.821	571.818	557.338	607.988	598.437	594.293	601.069	709.846	703.466	731.294	713.873	545.388	546.816	546.198	534.614
30.4945	713.331	712.688	719.392	719.042	556.466	749.411	733.002	734.432	706.896	752.46	718.778	757.822	786.958	783.058	785.15	785.26	679.796	679.153	683.327	688.216	780.707	816.189	770.928	790.427	577.597	558.167	591.874	603.811	30.4945	631.72	661.565	645.121	642.838	559.522	549.716	571.093	557.613	606.857	597.823	594.203	600.195	709.473	703.214	730.937	712.477	544.098	545.632	545.897	533.78
30.5339	710.599	712.394	719.316	718.951	556.174	748.432	731.99	734.378	706.625	751.889	718.824	755.9	786.785	782.738	783.691	784.462	679.112	678.74	682.561	687.392	779.396	815.336	770.348	789.267	577.508	557.416	591.083	603.13	30.5339	632.711	660.073	644.68	640.719	558.708	548.556	570.015	556.232	606.671	596.878	592.891	599.457	708.183	701.706	730.367	711.954	544.273	545.018	544.648	532.933
30.5734	710.841	711.052	718.454	718.022	554.635	747.401	731.882	732.662	706.274	751.713	717.78	755.459	785.511	781.589	783.785	783.57	678.079	677.083	681.589	685.617	778.226	815.262	770.151	788.139	575.973	557.417	590.486	602.599	30.5734	629.992	660.315	643.7	641.18	559.504	547.717	570.117	556.009	605.378	596.999	592.921	598.208	707.059	701.176	729.195	711.536	543.108	544.659	544.549	532.758
30.6128	707.443	712.102	717.212	717.607	554.513	746.478	731.088	732.417	705.866	750.355	717.085	754.568	784.849	780.571	782.058	783.375	677.907	676.119	682.406	685.699	777.172	814.427	768.136	787.214	574.481	557.047	589.687	601.3	30.6128	630.69	658.947	643.277	639.903	558.492	547.305	569.233	555.233	605.034	595.852	592.115	597.858	706.841	699.979	728.011	710.143	542.566	543.897	543.029	531.943
30.6523	708.841	709.656	716.837	715.245	552.679	746.168	729.525	731.254	704.61	749.438	715.418	754.549	783.337	779.503	781.347	782.229	676.36	676.621	679.854	684.328	777.487	811.985	767.734	785.26	574.444	555.927	588.537	600.274	30.6523	629.371	658.809	642.605	639.619	558.041	546.926	568.193	554.859	604.476	595.979	591.889	596.444	706.372	699.356	727.276	710.121	541.807	543.856	543.384	530.698
30.6917	706.317	709.974	715.031	714.857	552.541	744.934	729.258	729.941	703.882	748.453	714.563	752.91	782.77	779.019	779.477	780.853	675.752	675.32	679.639	683.211	774.948	811.637	766.727	785.011	573.298	555.324	587.11	598.755	30.6917	629.837	657.556	641.89	638.195	556.825	546.267	567.301	553.692	604.136	594.816	590.198	596.704	704.919	697.742	726.473	708.884	541.306	542.358	541.911	530.59
30.7312	707.484	707.791	715.121	714.307	551.184	744.396	728.295	728.939	703.426	748.046	713.978	752.669	781.63	779.188	779.117	780.843	674.2	673.269	678.066	682.984	775.313	811.283	765.115	784.34	572.64	554.569	586.37	598.402	30.7312	627.865	656.809	640.872	638.528	556.879	546.542	566.427	553.7	602.091	594.968	589.236	595.882	705.198	698.045	725.622	708.332	540.518	541.815	541.619	529.793
30.7706	704.649	707.674	713.581	713.456	550.983	742.977	727.784	728.531	702.726	747.727	713.197	751.018	782.231	778.119	778.086	779.831	673.565	672.713	678.264	681.68	773.695	810.279	764.713	782.69	571.859	553.554	585.365	597.81	30.7706	628.631	655.616	639.646	636.959	555.729	545.153	566.252	552.022	602.274	593.257	588.273	595.147	703.335	696.699	724.696	706.825	539.31	540.991	540.169	528.147
30.8101	705.821	705.686	713.41	712.799	549.209	742.486	726.27	727.844	701.152	746.574	712.422	750.326	780.73	776.036	777.405	779.713	673.194	671.865	677.314	680.947	773.57	809.661	764.127	783.406	570.509	552.698	585.063	596.832	30.8101	624.776	656.188	639.753	636.428	555.253	544.457	565.54	551.818	601.44	592.915	587.781	594.057	702.315	696.873	723.631	707.39	539.369	540.434	539.52	527.87
30.8496	702.731	707.038	711.697	712.152	549.435	741.413	725.198	727.516	700.919	745.743	710.994	749.338	779.255	775.103	776.965	777.672	672.92	672.465	676.083	679.954	771.871	808.511	762.949	781.653	569.365	552.657	584.191	595.784	30.8496	625.233	654.802	638.01	635.775	554.032	544.062	565.053	551.036	601.049	592.191	587.528	593.167	702.213	694.852	723.372	706.038	537.959	539.774	538.827	527.97
30.889	703.942	704.694	711.626	711.234	547.926	740.591	724.52	725.496	698.666	745.661	709.916	748.403	779.434	775.898	776.742	776.454	671.394	671.464	675.875	678.537	771.247	806.388	763.394	781.184	569.304	550.357	582.659	595.395	30.889	624.375	653.575	637.415	634.435	553.484	543.943	564.824	550.107	600.054	591.311	586.991	592.352	701.603	694.267	722.606	705.652	538.172	538.387	539.154	526.323
30.9285	701.483	705.707	710.374	711.268	547.711	739.807	725.117	725.853	699.463	744.34	710.275	747.31	778.093	772.969	775.313	775.797	671.053	669.605	674.85	677.991	769.715	805.624	761.912	779.683	568.99	549.819	582.204	593.565	30.9285	624.728	652.459	637.245	633.263	553.091	542.796	563.468	549.047	599.588	590.565	585.818	592.248	700.028	693.227	721.384	705.063	537.056	538.18	536.644	525.866
30.9679	702.47	703.573	710.372	709.698	545.418	738.95	723.456	723.732	697.568	744.044	709.042	747.016	776.421	772.853	774.728	774.839	669.155	668.88	674.031	676.67	770.076	804.376	760.146	779.068	567.206	549.331	581.282	593.619	30.9679	623.147	652.116	636.577	633.508	552.313	540.603	562.719	548.837	598.446	589.844	585.423	591.039	699.566	692.922	721.315	703.484	536.589	537.543	536.621	524.807
31.0074	699.517	703.439	708.257	709.197	545.966	738.13	723.364	723.132	697.362	742.945	708.697	745.292	777.446	772.323	774.222	774.804	669.331	668.176	672.955	675.972	768.303	804.474	760.272	777.605	566.608	549.141	580.28	592.129	31.0074	624.02	651.296	635.457	632.172	551.878	540.513	562.154	548.555	598.056	588.633	584.637	590.131	698.208	692.267	720.192	702.64	535.503	536.951	535.906	524.538
31.0468	699.977	702.24	708.193	707.937	544.511	736.997	721.917	722.078	696.199	742.104	707.852	744.686	775.023	772.357	772.131	772.965	667.365	666.554	672.122	675.129	766.863	803.067	759.813	776.563	566.073	547.737	580.126	591.696	31.0468	620.902	650.623	634.736	631.252	551.217	540.62	560.439	548.514	597.211	588.806	583.545	588.69	698.442	691.216	719.361	702.359	535.282	536.257	535.795	523.746
31.0863	697.665	702.237	707.199	707.443	543.543	736.716	720.719	721.716	695.849	741.979	706.542	744.634	775.082	771.116	771.612	772.807	667.107	666.009	672.294	674.922	766.745	801.811	758.736	776.534	565.65	547.008	579.608	590.85	31.0863	621.702	649.378	634.107	630.161	549.859	539.66	560.697	546.929	595.948	588.118	582.666	588.946	697.125	690.096	718.016	700.888	534.032	535.105	534.722	523.648
31.1257	698.933	700.51	706.876	706.502	542.285	735.314	719.195	720.776	695.041	740.556	706.073	744.251	773.674	770.362	770.192	771.591	664.889	665.713	670.892	673.953	765.605	800.788	757.401	776.135	564.517	546.181	578.901	589.414	31.1257	619.317	648.953	632.948	629.709	550.088	539.447	559.693	545.684	596.277	587.423	583.065	588.324	695.772	689.861	717.333	701.227	533.14	534.417	534.442	522.41
31.1652	696.454	700.445	705.652	706.153	542.15	734.525	719.323	720.806	694.475	740.163	705.111	742.755	772.913	768.598	769.599	771.126	664.616	664.677	670.141	673.038	764.303	799.673	756.52	774.65	563.526	545.685	577.42	588.669	31.1652	619.759	647.508	632.537	628.698	549.473	538.21	558.889	544.877	595.46	586.268	581.403	587.959	695.026	689.36	716.793	700.075	532.6	533.833	532.556	521.9
31.2046	697.86	698.842	705.465	704.752	540.455	734.396	717.862	718.925	693.069	739.54	704.338	741.593	771.192	768.099	768.904	770.106	663.985	664.539	669.126	672.015	764.417	798.909	756.756	773.39	562.628	543.834	577.503	589.785	31.2046	617.985	647.295	630.74	628.66	549.04	538.467	558.799	544.852	594.385	587.05	581.476	586.789	694.27	688.581	716.449	699.62	532.644	533.36	532.687	520.986
31.2441	694.976	699.733	704.167	704.29	539.854	732.805	717.479	718.759	692.127	738.77	703.518	740.595	770.498	766.692	767.838	769.061	663.723	663.291	668.712	671.326	762.939	797.645	755.313	772.416	561.66	543.295	576.172	588.112	31.2441	618.47	645.826	630.342	627.245	548.139	537.277	558.277	544.087	593.999	585.809	580.828	586.484	693.632	687.901	715.871	698.371	531.618	533.183	531.653	520.476
31.2835	696.159	697.823	703.334	703.677	538.222	732.708	715.866	716.713	691.246	737.432	702.558	740.391	769.996	765.976	766.787	768.419	662.516	662.09	667.552	670.667	762.358	796.625	754.713	771.831	561.392	542.027	574.878	586.968	31.2835	616.851	646.969	630.171	628.213	547.865	536.679	557.51	543.543	593.627	585.066	580.231	585.467	693.455	686.475	714.365	697.452	530.725	532.642	531.636	519.607
31.323	692.939	697.765	703.134	703.012	537.701	731.563	715.846	716.054	690.812	737.058	701.691	739.298	769.038	765.464	765.794	767.864	662.229	661.314	666.015	669.97	761.56	796.503	753.155	771.497	560.336	542.122	573.963	585.994	31.323	617.03	645.25	629.274	626.215	546.728	535.685	556.985	542.734	592.47	583.689	579.126	584.789	692.644	686.075	714.016	696.248	530.255	531.726	530.77	518.746
31.3624	693.854	696.062	702.826	701.986	535.999	730.874	714.242	715.272	690.09	736.214	701.033	738.35	767.695	764.698	764.889	767.279	660.944	660.5	665.699	669.329	761.253	795.226	752.238	770.04	559.734	541.433	573.042	585.383	31.3624	614.735	644.464	628.171	625.811	546.902	535.303	556.186	542.228	591.157	584.022	578.893	583.994	691.654	685.064	712.774	696.505	529.081	530.787	530.497	517.972
31.4019	691.795	696.993	701.577	701.216	536.194	730.411	714.378	715.281	689.651	735.34	700.641	737.227	767.684	763.838	764.121	766.242	660.768	659.695	664.757	668.404	759.728	794.135	751.53	769.641	558.57	540.783	572.729	584.065	31.4019	615.481	643.583	627.791	624.686	545.547	534.98	555.524	541.623	590.983	583.031	578.071	583.459	690.551	684.175	712.032	695.656	528.018	530.093	529.414	517.633
31.4413	692.949	694.435	701.397	699.73	534.63	729.301	712.676	713.934	688.253	734.672	699.754	736.793	766.057	763.51	762.719	765.492	659.498	659.357	663.38	667.048	759.283	793.311	751.04	768.031	557.199	540.043	571.194	582.348	31.4413	612.814	643.404	627.431	624.331	545.025	534.451	554.992	540.716	590.732	582.511	577.084	582.395	689.611	683.346	711.62	694.267	527.505	529.216	529.074	517.033
31.4808	689.273	695.124	699.58	700.073	534.403	727.909	711.982	713.004	686.925	734.178	698.368	736.193	765.853	761.424	761.9	764.529	658.133	658.206	662.85	666.459	758.326	793.276	749.922	766.641	556.848	538.905	570.758	582.096	31.4808	613.447	641.828	625.671	622.867	544.19	532.979	553.638	540.269	589.729	581.34	576.235	581.665	688.901	682.696	710.435	693.606	526.748	528.166	528.477	516.564
31.5203	691.088	693.106	698.806	698.664	532.371	727.592	710.384	712.617	685.973	732.948	697.476	735.405	764.6	760.174	761.227	763.344	656.94	657.527	661.959	666.227	757.26	791.852	748.886	766.319	556.153	538.033	569.141	580.938	31.5203	611.605	640.783	625.132	622.704	543.814	532.64	553.266	539.531	588.28	580.908	575.723	580.664	688.666	681.88	709.494	693.022	526.03	527.727	527.729	515.638
31.5597	688.312	693.334	697.926	698.264	532.559	726.444	710.08	711.368	685.562	732.864	696.993	734.232	763.674	760.386	761.229	762.771	656.79	656.626	660.54	665.113	755.717	791.182	747.63	765.149	555.214	537.514	568.501	580.5	31.5597	612.332	640.06	624.311	621.747	542.389	532.199	552.918	539.012	587.652	579.744	574.606	580.264	687.576	680.69	709.148	691.925	525.219	527.49	526.262	514.915
31.5992	689.362	691.374	697.307	697.027	531.145	725.793	709.322	709.997	684.573	732.214	695.696	733.37	762.331	759.188	760.049	761.475	655.436	655.54	659.316	663.567	755.571	790.238	746.782	764.364	554.734	536.32	568.037	579.716	31.5992	610.428	640.608	623.056	620.824	542.034	531.381	551.634	538.29	587.396	579.164	574.318	579.783	686.535	680.125	708.313	691.051	524.838	526.372	525.889	514.296
31.6386	686.752	691.727	695.84	696.824	530.728	724.72	708.323	708.957	684.177	730.705	695.152	732.232	762.67	758.036	759.185	760.804	654.904	654.44	658.999	662.68	754.426	789.299	745.791	763.895	553.774	536.059	567.238	578.867	31.6386	611.138	639.194	622.307	619.664	541.553	530.777	550.704	537.538	587.15	578.885	573.981	579.026	685.512	679.798	707.204	690.576	524.114	525.761	525.356	513.758
31.6781	687.566	689.833	695.743	695.369	528.747	723.53	706.948	707.862	683.245	729.647	694.292	731.26	761.595	757.496	758.896	759.966	654.433	654.163	657.746	662.513	753.875	788.186	744.654	762.952	553.125	534.855	566.427	578.076	31.6781	609.054	638.075	621.252	619.335	540.832	530.331	550.412	536.724	586.25	578.187	573.191	577.993	684.752	678.926	706.404	689.659	523.601	525.215	524.527	512.731
31.7175	685.855	689.381	694.704	694.601	528.256	722.735	706.784	707.254	682.227	729.527	693.513	730.631	760.464	756.309	758.173	758.65	653.701	653.149	656.919	661.384	753.253	787.27	744.126	761.981	552.568	533.755	565.536	577.15	31.7175	609.336	637.181	620.41	618.252	540.302	529.304	549.692	536.39	585.405	577.152	572.27	577.769	684.002	678.41	705.711	688.594	522.912	524.681	524.04	511.792
31.757	686.208	687.71	694.163	693.63	526.883	722.19	705.604	706.683	681.294	729.036	692.824	729.861	759.083	755.783	756.563	758.145	653.155	652.313	656.388	660.778	752.356	785.817	743.313	760.612	551.209	532.83	564.477	576.407	31.757	608.959	636.276	620.222	617.664	539.806	528.464	548.908	535.807	584.67	576.542	571.731	577.418	683.086	677.903	704.908	688.022	522.23	523.769	523.681	511.146
31.7964	682.051	687.567	693.162	693.088	526.849	720.881	704.732	705.808	680.941	728.07	691.598	728.821	758.284	754.686	755.278	758.272	651.939	651.244	655.472	660.545	751.383	784.802	742.175	759.663	550.409	532.591	563.028	575.668	31.7964	608.357	635.531	619.703	617.356	538.797	528.161	548.2	534.418	584.059	576.241	571.112	576.025	682.322	676.679	704.034	687.569	521.572	522.759	523.389	510.516
31.8359	683.861	686.019	693.062	692.14	525.284	720.391	703.897	704.48	680.221	727.048	690.752	728.216	758.098	753.204	754.334	757.029	650.61	650.46	654.459	659.344	750.3	784.664	741.374	759.358	549.56	531.621	562.152	574.489	31.8359	609.214	634.789	618.769	616.27	538.145	527.663	547.401	533.789	583.672	575.279	570.233	575.531	681.37	675.519	703.287	686.699	520.744	522.279	522.564	509.758
31.8753	683.818	685.458	692.506	691.721	524.48	720.263	703.117	704.059	679.04	726.245	690.271	727.846	757.44	752.587	753.625	755.561	650.171	649.295	653.283	658.203	749.307	784.007	740.282	758.021	548.34	530.531	561.403	573.491	31.8753	607.082	634.214	618.04	615.525	537.745	526.928	546.853	533.249	582.423	574.232	569.723	575.685	680.864	674.609	702.389	685.35	519.995	521.236	521.875	508.978
31.9148	682.552	684.321	691.483	690.653	523.363	719.354	702.446	703.467	677.907	725.245	688.938	727.061	756.384	752.02	752.67	754.189	649.26	648.14	652.196	657.642	748.554	782.547	739.311	756.895	547.67	529.654	560.665	572.99	31.9148	607.673	632.9	616.796	614.052	536.337	526.24	546.189	532.554	581.293	573.826	568.705	575.041	680.882	673.744	701.477	684.414	519.185	520.675	521.739	508.735
31.9542	681.142	683.593	690.6	689.549	522.082	718.686	701.43	702.008	677.13	724.816	687.975	725.517	755.583	750.686	751.297	753.306	648.077	647.644	651.477	656.847	747.618	781.78	738.643	756.591	547.066	529.12	560.179	572.171	31.9542	605.297	633.354	616.655	613.746	535.795	525.958	545.525	532.203	581.067	573.029	567.847	573.732	680.358	672.824	700.927	684.059	519.058	520.201	521.065	507.906
31.9937	681.02	682.947	689.383	688.963	521.388	717.484	699.773	701.278	676.522	724.46	687.543	724.502	754.88	749.606	750.797	752.578	647.19	647.147	650.888	655.495	746.676	781.324	737.706	755.558	546.052	528.442	559.27	571.17	31.9937	605.684	632.14	616.106	612.643	534.742	525.369	545.238	531.14	580.751	571.617	567.193	573.003	679.113	671.604	699.918	683.616	518.33	519.628	519.468	507.153
32.0331	681.641	681.416	688.413	688.127	520.125	716.475	698.933	700.855	675.945	723.688	686.486	723.99	753.855	749.034	750.062	751.473	646.672	646.399	650.241	653.939	745.511	780.135	736.689	754.255	545.211	527.455	558.539	570.34	32.0331	603.438	631.707	615.274	612.035	534.536	524.843	544.773	530.724	579.876	571.743	566.675	572.519	678.166	670.498	698.242	682.902	517.688	519.16	518.732	506.481
32.0726	680.471	680.61	687.662	687.33	519.887	715.568	698.667	699.849	675.5	723.107	685.784	723.397	752.988	748.372	748.92	750.655	646.653	645.367	649.362	653.201	744.117	778.692	735.677	752.942	544.555	527.148	557.972	569.229	32.0726	603.88	630.09	615.409	609.82	533.745	523.608	543.736	530.376	579.051	570.832	565.806	571.575	677.18	669.887	697.06	681.715	516.587	518.108	518.162	505.907
32.112	679.536	679.887	686.754	686.315	519.364	713.801	697.865	699.153	674.543	722.139	685.597	722.927	752.059	747.543	748.805	749.472	645.503	644.57	648.648	653.132	743.37	777.649	734.904	752.182	543.865	525.986	556.781	568.251	32.112	601.94	630.317	613.791	610.701	533.141	523.648	543.029	529.734	578.245	570.892	565.462	570.435	676.372	669.275	696.584	681.434	516.19	517.109	517.634	505.37
32.1515	677.004	679.305	685.97	685.385	518.341	713.223	697.474	698.442	673.395	721.02	684.703	722.145	750.745	746.597	748.064	749.223	644.097	643.583	648.101	652.115	742.505	776.801	734.301	751.848	543.405	525.247	555.609	567.327	32.1515	602.829	629.601	613.198	609.833	532.065	522.559	541.781	529.076	577.876	569.671	564.926	570.295	675.175	668.685	695.947	680.252	515.061	516.944	516.706	504.756
32.191	677.976	677.811	685.659	684.104	516.783	712.75	696.198	697.046	672.867	720.092	683.74	721.418	749.862	745.766	747.125	748.69	643.317	642.923	647.269	651.154	741.75	775.561	733.659	751.013	542.569	524.251	555.51	566.614	32.191	600.543	628.136	612.194	610	531.827	522.264	541.379	528.749	576.877	568.731	564.177	568.987	674.216	667.789	695.761	679.25	514.857	516.284	515.694	503.905
32.2304	675.863	678.924	684.257	683.987	515.971	711.761	695.674	696.749	672.49	719.898	683.224	720.184	749.739	744.916	746.718	747.357	642.434	641.773	646.367	650.643	740.894	775.316	732.762	750.138	541.453	523.867	554.801	565.726	32.2304	601.287	626.877	611.6	608.753	530.815	521.325	540.823	527.581	575.991	567.546	562.626	568.913	673.41	667.522	695.323	678.211	513.901	515.606	514.76	503.506
32.2699	677.357	676.723	683.628	682.564	514.299	710.799	694.762	695.767	671.202	719.045	681.928	719.11	748.495	744.353	745.139	746.146	641.445	641.044	645.134	649.495	740.142	773.837	732.281	748.098	539.833	523.209	553.936	564.74	32.2699	599.716	627.017	610.996	607.385	530.835	520.532	540.495	526.96	575.902	567.939	562.169	567.808	672.706	666.216	694.517	678.436	513.402	514.988	515.323	502.796
32.3093	673.854	675.808	683.53	682.179	514.316	709.95	694	695.64	670.24	717.729	681.089	717.744	747.466	743.318	744.188	745.56	641.202	640.247	644.264	648.935	739.383	772.94	731.002	747.377	538.877	522.574	552.81	564.04	32.3093	599.706	625.785	610.374	605.764	529.715	519.479	539.811	525.381	575.241	566.292	561.44	567.603	671.865	664.647	693.58	677.602	512.427	514.074	513.836	502.585
32.3488	674.768	673.558	683.303	680.511	512.201	709.375	693.165	694.12	668.731	717.526	679.844	716.822	747.155	742.244	742.93	744.926	640.236	639.672	643.465	648.146	739.273	772.633	729.755	746.712	538.696	521.286	552.371	563.244	32.3488	598.086	625.257	609.726	606.271	529.313	519.392	539.093	525.251	574.302	566.411	561.295	566.577	671.372	664.608	691.948	676.703	511.775	513.491	513.011	501.423
32.3882	672.053	674.395	681.137	680.95	512.14	708.208	692.549	693.595	668.513	717.082	678.774	716.24	746.285	741.432	742.105	743.973	639.016	638.841	643.215	647.607	737.578	771.136	729.082	745.752	537.778	521.064	550.956	562.275	32.3882	598.24	624.15	608.992	605.069	527.863	517.748	537.245	524.844	572.941	565.342	560.101	566.292	670.2	663.505	691.657	675.686	511.099	512.821	511.686	500.477
32.4277	673.004	672.221	681.42	679.861	510.03	707.627	691.75	693.106	667.465	716.262	677.354	715.139	744.798	740.975	740.84	742.851	638.495	637.787	641.876	646.202	736.273	769.74	728.107	745.549	537.507	519.913	550.678	561.371	32.4277	596.029	623.312	607.556	604.7	528.161	518.19	537.419	523.67	572.281	564.611	559.861	565.159	669.479	662.645	690.368	674.926	510.454	512.137	511.503	500.089
32.4671	670.532	673.564	679.938	679.648	511.047	706.607	689.839	692.114	666.985	715.929	677.443	714.594	744.369	739.554	740.86	741.421	638.104	636.18	640.235	645.712	735.341	769.786	727.075	744.701	536.623	519.265	549.532	560.445	32.4671	596.626	621.592	606.498	603.052	527.451	517.169	536.845	522.699	571.793	563.529	558.653	564.22	669.011	661.602	688.827	673.869	508.983	511.535	510.824	499.33
32.5066	671.783	671.557	679.15	678.037	508.568	705.484	688.595	690.587	666.191	715.556	675.896	714.248	742.664	739.604	740.509	740.532	636.607	636.088	640.182	644.877	735.318	768.492	726.306	743.091	535.358	517.994	549.154	559.312	32.5066	594.104	621.642	606.196	603.288	526.098	516.659	536.608	522.765	571.329	562.789	558.327	563.793	667.92	660.901	688.605	674.471	508.903	510.259	510.295	498.738
32.546	668.603	671.849	678.177	677.475	508.614	705.01	689.071	690.151	665.356	714.552	675.36	712.994	742.33	738.363	739.869	739.788	636.539	634.816	640.043	644.689	733.878	767.256	725.349	742.951	534.377	517.437	548.388	558.263	32.546	594.781	620.59	605.944	601.769	524.653	515.66	534.847	521.516	570.657	562.608	557.721	563.044	666.958	660.192	687.982	673.087	508.164	510.557	508.968	498.698
32.5855	670.343	670.297	677.266	675.835	506.801	704.33	687.436	689.089	664.533	713.545	673.925	711.779	739.994	736.381	738.518	738.679	635.238	634.581	638.681	643.492	733.281	766.403	724.312	741.554	533.802	516.275	547.893	557.85	32.5855	593.115	620.224	605.277	601.811	525.779	515.595	534.493	521.386	569.623	562.222	557.317	562.014	666.442	660.014	688.075	671.904	507.448	509.45	509.029	497.375
32.6249	666.363	669.726	676.192	675.921	506.945	702.683	686.571	688.061	663.566	712.637	673.589	710.409	740.281	736.081	737.368	737.808	634.539	633.423	638.273	643.085	731.79	765.639	723.268	740.42	532.947	515.84	546.847	556.812	32.6249	593.765	619.108	604.81	601.124	523.82	514.739	533.483	520.492	568.595	560.87	555.964	561.643	665.563	658.431	686.626	670.687	506.955	508.438	507.618	497.554
32.6644	667.705	667.922	675.952	674.619	504.849	701.795	685.891	687.542	662.322	711.892	673.24	710.267	739.077	735.349	735.222	737.466	633.19	633.171	636.96	641.438	731.296	764.949	723.573	740.227	532.168	514.482	546.077	555.477	32.6644	591.334	618.433	603.453	600.902	523.815	514.525	533.608	520.671	568.02	560.648	555.694	560.13	666.329	658.119	685.584	670.715	505.986	507.472	507.859	496.524
32.7038	665.312	668.176	674.74	674.537	505.515	701.554	684.857	686.713	661.687	711.887	672.13	709.816	738.242	734.158	735.612	737.299	632.707	632.459	635.983	640.795	729.772	765.041	722.235	740.466	531.419	514.297	545.362	554.996	32.7038	591.72	617.467	602.344	599.577	522.746	513.115	532.682	519.314	567.205	559.634	554.37	560.214	664.349	657.106	684.847	668.631	505.566	507.044	506.23	495.728
32.7433	666.21	666.274	673.632	672.632	503.51	700.129	683.29	685.912	660.428	710.858	670.782	708.797	737.261	733.77	734.32	735.39	631.142	631.657	635.567	640.102	729.35	763.22	720.831	738.4	530.33	512.493	544.416	554.323	32.7433	589.655	616.878	602.561	599.507	522.558	512.933	532.003	519.314	566.334	559.265	554.508	559.158	663.005	656.996	684.389	669.7	504.416	506.378	506.68	495.019
32.7827	663.326	666.715	673.028	672.861	503.867	699.8	683.196	684.878	659.779	710.07	670.296	707.311	736.44	732.78	733.466	734.235	631.096	630.74	634.9	638.783	728.141	762.33	719.288	737.036	529.234	512.601	543.685	553.714	32.7827	590.357	615.391	601.593	597.732	521.576	512.068	530.94	518.035	566.874	557.557	553.306	558.585	662.161	655.73	683.895	667.315	503.781	506.682	505.128	494.469
32.8222	664.193	664.809	672.981	671.567	501.381	699.155	681.964	684.092	658.57	709.129	668.863	706.651	734.464	732.378	732.087	733.357	629.674	629.814	633.048	638.246	726.68	761.318	719.245	736.224	528.913	511.975	542.341	552.661	32.8222	588.319	615.323	600.17	597.329	521.347	511.873	531.288	517.809	564.872	557.729	552.816	557.077	661.973	655.219	682.782	667.188	503.166	505.314	505.431	494.065
32.8617	661.124	665.292	671.517	671.066	501.502	697.036	682.228	683.34	658.663	708.694	668.408	707.096	735.068	731.746	731.379	733.65	628.863	628.648	632.628	636.721	725.57	761.031	718.113	735.009	528.394	511.398	542.124	551.283	32.8617	588.652	614.166	599.771	596.272	519.94	510.525	530.271	516.587	564.826	556.306	552.014	556.971	660.852	653.88	681.948	665.668	502.33	504.694	503.072	493.59
32.9011	661.948	663.144	671.311	670.845	499.469	695.523	680.719	682.22	657.586	707.472	667.469	705.452	732.68	731.101	731.109	731.602	627.717	628.901	630.561	636.411	725.617	759.777	716.828	734.8	527.067	509.688	540.349	550.701	32.9011	586.809	614.002	599.277	595.98	520.356	510.868	529.288	515.945	563.849	556.372	551.36	555.509	660.893	653.033	681.422	666.369	501.828	503.916	503.837	492.911
32.9406	659.9	663.979	669.736	670.989	499.807	696.31	679.993	681.303	657.203	707.051	667.634	705.069	732.743	729.346	730.269	730.94	627.305	627.757	630.924	634.894	724.061	758.565	715.654	733.972	526.818	508.786	540.287	549.704	32.9406	587.575	612.464	598.54	594.758	518.772	509.171	528.954	515.041	563.126	555.445	550.545	556.12	660.423	652.406	681.35	663.602	502.119	503.924	502.089	491.558
32.98	661.092	661.997	669.448	669.223	497.664	695.679	678.928	679.87	656.832	705.433	666.451	703.835	729.962	728.754	728.917	729.371	626.846	627.509	629.534	634.053	722.642	757.023	715.17	732.987	525.099	508.477	539.647	549.548	32.98	585.051	611.381	597.655	593.965	518.686	509.092	527.876	514.932	562.762	554.485	549.961	554.959	658.77	650.834	679.465	664.091	501.216	502.946	501.799	490.319
33.0195	658.498	661.081	668.267	667.983	497.887	694.487	678.239	679.144	655.034	704.77	665.104	702.169	730.176	727.929	727.402	729.872	626.2	625.839	629.63	632.908	720.83	756.167	713.812	731.64	524.497	507.946	538.218	548.388	33.0195	585.698	610.276	597.281	593.024	517.462	508.213	526.971	513.944	561.778	553.534	549.14	554.832	657.841	650.902	679.527	662.622	499.297	502.036	500.929	490.812
33.0589	659.692	659.413	668.273	666.584	495.806	693.11	676.511	677.895	653.869	703.769	664.232	701.573	729.674	727.414	727.169	727.429	624.16	625.373	628.051	632.992	721.17	755.401	713.607	731.257	523.555	506.58	536.85	548.163	33.0589	583.168	610.028	595.492	592.198	517.007	507.14	527.487	514.655	561.03	553.534	549.221	553.716	657.179	650.418	677.912	662.401	499.762	501.347	500.888	489.785
33.0984	656.611	660.086	666.801	666.425	496.127	692.201	676.542	677.651	653.45	702.914	663.726	700.333	729.022	725.931	726.096	727.984	623.88	624.421	626.74	631.941	719.976	754.091	712.093	729.829	523.195	505.832	536.091	546.814	33.0984	583.497	609.263	595.175	591.492	516.317	506.778	526.461	512.992	560.321	551.966	547.67	553.084	656.203	650.012	677.496	660.032	498.991	501.587	499.924	488.638
33.1378	657.203	658.326	666.924	664.812	493.875	691.31	674.65	676.134	652.892	702.291	662.609	700.338	727.854	725.62	725.799	726.211	622.777	623.724	626.164	630.93	720.127	752.575	712.033	729.552	521.056	504.962	536.026	546.28	33.1378	581.528	609.204	594.279	591.679	516.245	506.089	525.968	513.016	559.677	551.024	547.057	551.334	656.17	648.756	675.942	660.44	498.593	500.5	499.818	487.971
33.1773	655.272	658.691	665.119	664.829	494.409	691.191	675.045	676.414	651.581	701.597	662.041	699.188	728.282	723.694	724.628	726.78	622.737	622.463	625.669	630.272	718.607	752.203	711.025	729.233	520.815	504.515	535.243	545.513	33.1773	582.007	608.354	594.08	590.121	514.964	505.093	524.847	511.472	559.459	550.337	545.946	552.02	654.736	647.814	676.076	658.525	497.06	499.495	498.5	487.318
33.2167	656.161	656.72	664.997	664.037	492.809	690.305	673.82	675.31	651.207	701.615	661.373	697.914	726.964	723.495	723.818	724.017	621.454	622.08	624.735	629.546	717.62	751.653	710.475	728.108	519.885	503.461	533.604	545.389	33.2167	580.765	607.265	593.08	590.777	514.41	505.195	524.57	511.124	557.824	550.215	545.683	549.943	654.712	647.082	674.442	658.381	496.938	498.641	498.351	486.281
33.2562	653.299	657.023	662.468	663.37	492.619	688.681	673.157	674.679	650.5	700.971	660.814	697.376	725.483	723.056	723.062	724.35	621.64	620.736	624.377	629.25	715.569	751.247	709.013	727.299	519.868	502.957	533.149	544.16	33.2562	580.959	606.41	592.388	588.888	513.224	503.986	523.175	510.228	558.113	549.092	545.267	549.55	653.997	645.764	674.454	656.214	495.645	498.031	496.969	486.054
33.2956	654.488	655.329	662.586	661.645	490.612	688.404	672.128	673.303	649.171	699.37	660.24	696.116	723.779	721.647	722.457	723.087	620.717	620.901	623.489	628.243	716.093	750.221	708.368	726.442	518.555	501.744	532.698	543.226	33.2956	578.254	606.497	591.551	587.628	513.496	504.259	523.239	509.682	557.208	549.363	544.301	549.921	652.902	644.863	672.969	656.217	495.769	497.282	497.082	485.182
33.3351	651.686	655.238	661.003	661.606	490.9	686.515	672.249	673.086	648.528	698.818	659.168	694.057	724.389	720.539	721.763	721.613	619.266	618.573	622.795	627.001	714.352	749.357	706.834	725.537	517.935	501.503	531.838	542.165	33.3351	579.142	605.539	590.556	586.492	512.022	502.603	521.802	508.882	556.204	547.942	543.305	548.821	651.809	644.806	672.293	656.037	494.971	496.737	496.399	484.966
33.3745	653.094	653.086	660.698	660.597	489.184	686.122	671.257	671.534	648.578	697.343	657.55	693.88	722.602	720.468	720.21	720.435	618.406	618.094	621.041	625.449	715.376	747.728	705.504	723.787	517.22	500.209	530.734	541.62	33.3745	576.454	603.727	590.475	587.048	511.664	502.847	521.546	509.076	555.918	548.351	543.188	547.988	651.452	644.36	671.402	655.664	494.609	495.592	495.679	484.145
33.414	649.704	653.433	660.658	659.66	489.458	685.543	670.32	671.272	647.709	697.004	656.753	693.731	722.642	719.449	718.652	720.577	618.179	617.432	620.549	624.778	712.773	746.803	704.88	722.672	515.967	499.92	530.166	540.248	33.414	577.052	602.604	589.486	585.928	510.79	501.417	520.357	507.853	554.481	546.673	541.602	547.301	649.903	643.265	670.7	653.98	493.519	495.342	493.661	483.802
33.4534	650.756	651.846	659.537	658.688	487.337	684.909	668.705	669.7	646.361	696.072	656.093	693.471	720.711	718.108	718.338	718.882	616.621	617.807	619.715	624.697	713.044	745.657	704.688	721.675	515.643	498.302	528.718	540.617	33.4534	575.53	602.323	589.047	585.196	510.067	500.473	520.066	507.686	554.074	547.136	541.263	545.973	649.927	641.898	669.946	653.273	492.525	494.955	493.786	483.258
33.4929	649.549	651.35	659.128	657.708	486.567	683.948	668.562	669.478	646.093	695.242	655.948	691.86	720.571	717.615	717.846	717.803	616.279	616.077	618.835	624.359	711.425	745.048	703.117	721.321	514.646	498.638	527.969	539.292	33.4929	576.191	601.388	587.451	583.976	509.126	499.422	519.336	506.215	553.622	545.485	540.198	545.527	648.219	641.191	668.872	652.183	491.957	494.23	493.093	481.753
33.5324	649.834	650.207	658.633	656.263	485.082	682.671	667.413	668.185	644.349	694.921	654.953	691.742	719.435	716.394	716.65	716.628	614.859	615.154	617.633	622.311	711.051	744.09	702.489	720.431	514.332	497.246	527.265	537.735	33.5324	573.6	601.281	586.69	584.082	509.456	499.518	518.138	505.088	552.144	544.98	540.156	544.472	646.931	640.084	668.371	651.714	491.313	493.014	492.9	480.745
33.5718	646.052	650.61	657.157	656.519	485.244	681.13	667.386	667.398	644.059	694.126	653.817	690.253	719.102	715.04	715.74	716.382	614.443	613.752	617.469	621.842	709.668	743.469	701.784	720.101	513.079	497.104	527.113	537.349	33.5718	574.674	600.031	586.184	582.765	508.255	498.517	517.953	504.459	551.701	544.066	539.066	543.921	647.128	639.597	667.202	650.11	490.862	492.486	491.789	481.053
33.6113	647.618	648.655	656.628	655.236	483.484	680.971	666.076	666.035	642.011	693.004	652.816	689.127	717.09	714.422	714.36	715.532	614.04	613.052	615.624	621.351	710.139	741.49	701.31	717.947	512.39	495.98	526.991	536.997	33.6113	572.591	599.368	585.334	581.655	507.867	498.041	517.642	504.129	550.991	543.716	538.442	543.315	645.931	639.249	666.877	650.07	490.368	491.832	491.687	480.257
33.6507	644.564	648.675	654.862	654.744	483.296	679.817	665.836	665.047	642.194	693.554	652.623	688.79	716.4	713.981	714.389	714.247	612.645	612.051	615.639	620.518	707.249	740.887	700.235	717.013	511.452	495.049	525.18	536.385	33.6507	573.066	598.443	584.514	580.617	506.493	497.311	516.711	503.116	550.214	542.741	538.102	543.175	645.429	638.604	666.681	649.193	489.719	491.446	490.861	479.701
33.6902	645.979	647.257	654.396	653.709	481.691	679.182	663.831	664.817	640.598	691.867	651.617	687.523	715.061	713.477	713.49	713.7	611.5	611.575	614.391	618.15	708.029	739.256	698.582	716.455	511.598	494.492	523.293	536.204	33.6902	570.503	597.426	584.378	580.99	506.523	497.253	516.152	502.071	549.212	542.281	537.367	541.793	643.843	637.983	665.153	648.853	488.999	490.335	489.855	479.296
33.7296	642.998	647.737	654.005	654.468	482.406	678.955	663.552	663.979	641.253	690.857	651.018	686.59	715.187	711.829	712.477	713.423	611.204	610.511	613.948	618.472	706.138	738.084	697.715	714.584	510.16	493.913	522.98	534.828	33.7296	570.435	596.901	583.388	579.56	505.326	496.289	515.274	501.416	548.231	541.516	536.441	540.59	642.291	636.97	664.11	647.246	487.611	490.283	489.081	477.989
33.7691	643.925	646.264	653.461	652.491	480.42	677.68	661.704	662.973	639.376	689.617	649.618	685.847	713.701	710.734	711.629	712.252	610.249	609.844	612.979	617.701	705.845	737.025	697.227	713.384	509.401	492.585	522.783	533.632	33.7691	569.074	596.768	582.222	579.51	505.767	496.15	514.488	501.401	547.863	540.076	535.433	540.29	642.277	636.053	663.167	646.539	486.837	489.217	488.067	477.203
33.8085	641.312	645.92	651.866	652.102	480.24	677.116	661.699	662.602	638.757	689.349	649.064	684.592	712.966	709.653	710.605	710.918	609.595	608.8	611.945	616.661	704.878	736.976	696.082	713.221	508.688	491.956	521.791	532.648	33.8085	569.394	595.727	581.704	578.572	504.261	494.891	514.169	500.006	547.686	539.592	535.211	539.638	641.178	634.962	662.296	645.783	486.741	488.637	487.028	476.703
33.848	641.887	644.345	651.19	650.15	478.299	675.982	659.928	661.387	638.063	688.565	648.703	683.564	710.82	708.757	709.901	710.671	608.695	608.894	611.493	616.609	703.592	735.87	694.514	712.115	507.902	491.263	521.03	532.379	33.848	569.022	594.529	581.03	577.877	504.04	493.842	513.68	499.898	547.184	539.066	535.423	539.009	641.064	634.149	662.185	645.273	486.495	488.402	487.396	475.911
33.8874	638.721	644.518	649.968	649.973	477.91	675.514	658.875	661.69	637.042	687.214	647.338	682.95	710.45	708.144	708.919	709.923	608.142	607.68	610.835	615.726	702.676	735.266	694.101	710.821	507.748	490.707	520.098	531.166	33.8874	568.642	593.521	579.633	576.586	502.697	493.156	512.845	498.901	546.226	537.941	534.365	538.473	640.518	633.797	661.613	644.212	485.478	487.881	486.355	475.383
33.9269	638.819	642.687	649.526	648.943	476.304	674.673	657.779	660.079	636.7	686.928	646.102	682.178	709.772	707.836	708.49	708.893	607.484	606.776	610.397	614.715	702.172	733.973	693.897	710.243	507.013	490.351	519.688	530.367	33.9269	566.846	592.87	578.663	576.488	501.914	493.126	512.283	497.943	545.416	537.711	533.643	537.583	639.477	633.149	660.589	643.323	484.417	486.958	485.68	474.528
33.9663	638.152	641.922	649.486	649.268	476.77	674.183	657.924	659.424	636.633	686.633	645.822	681.381	709.084	706.586	707.711	708.813	606.973	606.48	609.488	613.862	700.769	732.854	692.666	709.069	505.782	489.215	518.552	529.085	33.9663	566.571	591.51	577.768	575.018	501.207	491.946	511.374	497.257	544.738	536.717	532.286	536.833	638.879	632.513	659.532	642.587	483.979	486.058	485.43	473.937
34.0058	638.41	639.916	648.314	647.867	474.458	672.521	656.925	658.73	634.893	685.878	645.213	680.408	708.169	705.54	706.012	706.72	605.303	605.802	608.13	612.62	699.701	731.587	692.054	707.762	505.108	488.575	517.999	529.057	34.0058	564.76	591.677	577.983	575.072	501.734	491.226	510.771	497.715	544.271	536.171	532.038	536.003	638.556	631.882	658.645	641.862	483.835	485.172	485.027	473.681
34.0452	635.553	640.209	646.075	647.066	474.592	671.769	656.171	658.433	634.369	684.824	643.971	678.942	706.855	704.299	704.479	705.662	604.601	604.475	607.352	611.708	698.533	730.632	690.947	706.609	504.478	487.482	517.073	527.735	34.0452	565.066	590.516	577.149	573.993	500.365	490.965	510.137	496.709	543.514	535.875	531.677	535.855	637.015	630.887	658.041	641.074	482.829	484.58	483.946	473.24
34.0847	636.781	638.371	646.101	645.702	473.029	671.46	654.922	656.807	633.321	683.741	643.068	678.33	705.724	704.069	703.542	704.548	603.806	604.029	606.441	611.877	697.8	729.229	689.937	705.682	503.156	486.54	515.965	526.797	34.0847	564.082	589.901	576.449	572.754	499.368	490.091	509.716	495.699	542.634	534.89	531.011	535.04	635.726	630.735	657.314	639.946	481.723	484.304	482.849	472.626
34.1241	634.615	639.611	645.136	645.734	473.147	669.872	654.023	656.471	632.185	682.926	642.285	678.011	705.746	702.747	703.516	703.778	603.088	603.362	605.898	610.995	696.536	728.112	688.858	705.045	502.57	485.827	515.271	525.545	34.1241	563.757	589.123	575.798	571.456	498.783	489.224	508.945	495.445	541.52	533.659	529.741	533.916	635.17	630.051	656.377	638.962	481.003	483.339	482.35	471.653
34.1636	635.22	637.289	644.652	643.861	471.385	668.9	652.512	655.213	631.79	682.363	641.775	676.854	704.647	701.824	702.491	702.669	602.271	602.442	604.919	610.123	696.465	727.162	688.397	704.582	501.873	485.398	514.444	524.855	34.1636	562.651	588.423	575.369	570.96	498.158	488.938	508.279	494.882	540.833	532.964	528.908	533.15	634.641	629.06	655.298	638.783	480.464	482.361	482.099	470.904
34.2031	633.122	636.932	644.019	643.257	471.176	668.316	651.799	654.941	630.851	682.152	640.621	675.937	703.825	700.821	701.958	702.382	601.719	601.718	604.273	609.503	695.308	727.171	687.33	703.755	501.053	484.366	513.698	524.531	34.2031	562.299	587.414	574.35	570.435	497.17	488.168	507.603	494.38	540.558	532.41	528.426	532.385	633.591	628.154	654.557	638.351	480.091	481.822	481.559	470.276
34.2425	633.442	635.271	643.348	642.186	469.692	667.573	651.366	653.611	629.636	681.215	639.576	675.152	702.704	700.412	701.341	701.713	600.415	601.488	603.254	607.709	694.203	726.392	686.803	702.805	500.965	483.494	513.27	523.986	34.2425	560.714	586.328	573.821	569.744	495.929	487.682	506.562	493.688	539.958	531.313	527.631	531.807	632.183	626.437	653.837	637.279	479.653	481.386	480.906	469.547
34.282	631.902	634.991	642.174	642.059	469.28	666.531	650.416	652.295	628.786	680.67	638.852	674.404	702.229	699.767	700.235	700.522	599.636	600.331	602.368	606.736	693.13	725.084	686.191	702.242	500.149	482.938	512.293	523.132	34.282	560.011	585.67	572.973	568.914	495.58	487.423	505.643	492.607	538.858	530.507	527.418	530.869	631.497	625.481	652.903	636.16	478.695	480.777	480.378	469.098
34.3214	632.02	634.328	641.477	641.399	468.558	665.395	648.895	651.09	628.333	679.685	638.108	673.511	701.322	698.506	699.673	699.61	599.116	599.502	601.859	606.627	692.127	724.675	684.946	701.198	498.815	482.472	511.187	522.143	34.3214	560.949	584.963	571.295	567.507	495.313	486.357	504.998	491.622	537.862	530.215	526.589	530.029	631.035	624.663	652.165	634.625	477.567	479.872	479.546	468.518
34.3609	631.579	633.701	640.899	640.489	467.775	664.503	648.332	650.674	628.061	678.838	637.526	672.559	700.237	697.604	698.797	698.654	598.451	599.298	601.409	605.783	690.591	723.786	683.447	699.907	497.975	481.89	510.661	521.195	34.3609	557.97	584.513	570.559	567.117	494.52	485.162	504.443	491.124	537.196	529.581	525.758	529.924	630.573	623.844	651.157	633.905	477.038	479.144	479.028	467.671
34.4003	630.654	632.307	639.729	639.288	467.081	663.601	647.793	650.454	627.279	677.989	637.015	671.698	699.352	696.589	697.62	697.881	597.732	598.736	600.294	604.817	689.186	722.675	682.738	699.236	497.378	481.23	509.678	520.771	34.4003	558.394	582.965	569.793	566.483	493.121	484.403	503.529	490.864	536.448	528.594	525.167	529.478	629.432	623.576	650.245	633.934	476.88	478.359	478.266	466.754
34.4398	631.355	630.396	638.993	637.865	465.907	662.213	646.639	649.094	626.356	676.327	636.067	671.113	698.208	695.633	697.008	697.446	596.843	598.304	599.346	604.54	688.443	722.048	682.64	698.529	496.559	480.628	508.527	519.933	34.4398	557.092	582.446	569.207	565.887	492.607	483.757	502.906	490.411	535.932	527.859	524.152	528.426	628.395	622.831	649.287	632.957	476.368	477.472	477.591	466.278
34.4792	628.624	630.774	638.693	636.967	465.164	661.441	645.83	648.479	625.35	675.836	635.01	670.56	697.847	694.743	696.048	696.337	596.334	597.359	598.925	603.864	687.462	720.934	681.794	697.363	495.695	479.881	507.971	518.754	34.4792	557.258	581.257	568.369	564.453	491.749	482.648	501.821	489.407	534.874	527.081	522.972	527.984	628.116	621.851	648.279	631.857	475.192	477.007	476.987	466.043
34.5187	629.724	628.631	638.038	635.334	463.707	661.533	644.956	647.968	624.223	675.996	634.141	669.422	697.146	693.745	694.655	694.956	595.363	596.358	597.815	602.104	687.141	720.042	680.74	695.403	495.028	478.835	507.208	518.355	34.5187	555.117	581.228	567.524	564.478	491.919	481.9	501.903	489.113	534.334	527.097	522.552	526.938	627.693	621.362	647.775	631.351	474.695	476.546	476.01	465.099
34.5581	627.648	629.557	636.984	635.352	463.794	660.272	644	646.686	623.398	675.155	632.843	668.166	696.231	693.138	693.603	694.208	594.681	595.268	596.903	601.558	686.091	719.34	679.397	694.686	494.129	477.442	506.127	517.637	34.5581	556.036	580.158	567.106	563.576	490.636	481.351	501.036	488.435	533.37	525.997	521.74	526.344	626.373	621.489	646.946	630.061	474.009	475.75	475.262	464.363
34.5976	627.838	627.638	636.237	633.896	462.676	659.231	643.13	645.618	622.357	673.906	632.265	667.013	695.13	692.24	692.855	692.997	593.83	594.65	595.75	601.144	684.927	718.424	678.302	694.216	493.682	477.1	505.695	516.308	34.5976	553.882	579.055	566.625	562.959	490.203	482.145	500.222	487.605	532.831	524.576	521.096	525.631	625.35	619.784	645.622	629.515	473.458	476.089	475.097	463.725
34.637	626.07	627.666	634.942	633.077	461.709	658.414	642.853	645.117	621.855	673.652	631.731	666.423	694.276	691.11	692.078	691.969	592.923	594.118	595.309	600.223	683.659	717.98	677.64	693.1	492.791	476.736	504.795	515.355	34.637	554.355	577.861	566.022	561.983	489.132	481.297	499.831	486.516	532.036	523.944	520.266	524.897	624.881	618.997	644.732	628.703	472.882	475.057	473.919	462.712
34.6765	627.371	625.829	634.167	632.503	459.951	657.397	642.161	644.015	620.802	672.543	630.473	665.934	693.126	690.368	691.354	691.323	592.077	593.234	594.515	599.301	682.812	717.184	676.408	691.806	492.042	475.712	503.989	515.117	34.6765	551.77	577.961	565.008	561.501	489.41	480.767	499.152	486.527	531.481	523.673	520.601	523.471	623.989	618.265	645.132	628.835	472.254	474.115	473.51	462.033
34.7159	623.956	625.86	633.353	632.178	460.426	656.556	641.512	643.023	620.115	671.586	630.022	664.966	692.322	689.626	690.318	691.262	591.252	592.731	593.416	598.386	681.583	715.832	675.554	691.503	491.289	475.266	503.555	514.548	34.7159	551.931	576.769	564.008	560.143	487.403	479.547	497.925	485.806	531.317	522.459	518.928	523.321	623.082	617.495	644.152	627.6	471.333	473.282	472.463	462.08
34.7554	625.228	623.991	633.151	631.149	459.051	655.531	639.577	642.015	618.902	670.68	628.974	663.59	690.687	688.832	689.28	690.126	590.726	592.037	592.781	598.065	681.492	715.08	674.92	691.083	490.859	473.902	502.229	513.593	34.7554	550.916	576.386	563.268	559.769	487.916	478.557	497.783	484.991	529.95	522.284	518.83	522.281	622.114	616.983	642.759	626.855	471.04	472.081	472.411	460.964
34.7948	622.332	624.238	631.21	630.229	458.252	654.643	639.104	641.464	618.204	670.187	627.841	663.194	690.452	687.411	688.846	688.322	590.198	590.878	592.26	597.383	680.714	713.953	673.751	689.893	489.602	473.676	501.1	512.626	34.7948	551.315	575.159	562.182	558.412	486.411	477.457	496.654	484.039	529.117	521.303	517.915	521.818	621.758	616.31	642.23	625.338	469.588	472.175	471.069	460.735
34.8343	622.854	623.201	630.384	629.013	455.935	654.157	637.684	640.042	617.262	669.609	627.333	662.329	689.479	686.74	687.602	686.344	589.526	590.131	591.576	596.049	680.367	712.777	673.001	688.587	489.166	472.244	500.721	511.63	34.8343	549.203	574.591	560.738	558.573	486.912	477.634	496.073	484.303	529.011	520.862	517.758	520.47	620.615	614.8	641.549	625.129	469.32	471.034	471.026	459.199
34.8738	621.009	623.497	629.808	628.152	456.823	653.405	637.106	639.885	616.54	668.288	626.669	661.366	688.831	685.336	686.798	686.646	588.019	588.943	590.677	595.279	678.763	711.716	671.98	686.684	488.207	471.016	500.236	511.011	34.8738	549.681	573.575	559.962	556.922	485.304	476.344	495.535	482.883	528.34	519.693	517.171	520.475	620.062	613.589	640.656	623.738	468.812	470.994	469.645	458.854
34.9132	621.468	621.635	629.094	627.494	455.296	652.698	635.633	638.782	616.055	668.274	625.604	660.634	687.829	685.269	686.309	685.78	586.614	588.081	590.065	594.424	678.772	711.175	671.556	686.772	487.173	471.624	499.995	509.838	34.9132	547.44	573.309	559.51	556.477	484.987	476.531	494.23	481.854	527.378	519.315	516.348	519.185	619.361	613.253	639.359	623.917	468.774	470.788	469.517	458.303
34.9527	619.783	621.188	629.084	626.524	454.479	651.407	635.811	638.112	615.892	667.333	624.655	660.034	687.339	684.259	684.968	684.531	586.328	587.67	589.058	593.899	677.415	710.825	671.203	685.881	485.975	470.752	499.154	509.169	34.9527	548.262	571.776	558.608	555.171	484.057	475.602	493.301	481.32	526.554	518.33	514.559	518.967	618.327	612.787	638.477	622.363	466.78	469.988	468.549	458.198
34.9921	619.859	619.722	628.108	625.554	453.338	650.176	634.152	636.496	613.944	666.478	624.463	659.108	686.124	683.102	683.802	683.745	585.919	586.433	588.206	592.973	676.209	709.971	669.776	685.426	486.559	469.151	497.89	508.359	34.9921	546.064	571.45	558.002	555.367	484.154	475.4	492.671	480.917	525.425	517.801	514.332	517.356	617.517	611.764	637.636	621.998	466.933	469.416	468.512	457.48
35.0316	616.817	620.25	627	624.515	453.237	649.853	633.54	636.83	613.706	666.011	623.521	657.916	685.677	682.069	683.719	683.477	585.576	585.774	587.573	592.614	675.128	709.132	668.152	684.499	485.542	468.638	496.763	507.542	35.0316	546.261	570.087	557.159	554.575	482.317	474.373	491.847	480.352	524.675	516.842	512.92	517.176	616.825	610.644	636.312	621.057	466.793	468.714	467.264	457.293
35.071	617.579	618.361	626.721	622.986	451.457	648.818	632.577	635.096	612.237	664.94	621.841	657.274	684.598	681.314	682.428	682.23	583.866	585.291	586.884	591.456	673.809	707.786	667.985	682.947	484.436	467.611	496.403	506.87	35.071	544.457	569.818	556.807	553.796	482.851	473.829	492	480.134	523.867	516.677	513.243	516.427	616.315	610.036	635.871	620.125	466.246	467.266	466.95	456.418
35.1105	615.561	619.047	625.624	623.48	451.1	648.226	632.79	634.654	611.419	664.743	622.099	656.668	683.975	681.136	682.245	681.26	583.488	583.897	585.776	590.513	672.588	706.686	667.25	681.99	483.163	467.287	495.336	506.164	35.1105	545.165	568.574	556.218	553.009	481.895	472.467	491.266	478.79	523.794	515.094	512.373	516.306	615.07	609.206	634.715	618.888	465.711	467.681	465.578	455.319
35.1499	616.619	616.245	624.657	622.591	450.045	646.945	630.986	633.646	610.942	662.914	621.075	656.358	681.781	679.809	681.015	679.818	582.245	583.576	585.59	589.921	672.621	706.015	666.161	680.607	482.99	466.489	495.158	505.697	35.1499	543.282	568.353	554.674	552.015	481.077	472.766	490.325	478.588	523.277	514.863	511.775	515.471	614.246	608.028	634.703	618.99	465.178	466.518	466.051	454.346
35.1894	613.353	617.621	623.315	621.681	450.058	646.403	630.705	632.897	610.752	662.708	621.273	654.963	681.397	678.58	680.398	680.025	582.718	582.483	585.134	589.509	670.333	705.891	664.119	679.975	481.675	465.976	494.573	504.515	35.1894	543.633	567.234	553.413	550.895	480.3	471.287	489.54	477.336	522.601	513.75	510.738	514.294	612.669	607.742	633.649	616.955	463.598	466.621	464.573	454.38
35.2288	614.627	615.78	622.766	620.097	447.642	645.49	629.286	631.501	609.126	661.965	619.396	654.089	679.634	677.662	678.887	679.35	581.27	582.239	584.172	588.001	670.618	703.937	663.826	679.532	480.92	465.767	493.181	503.808	35.2288	541.517	565.701	553.102	550.724	479.74	470.914	489.504	477.211	522.321	513.994	510.036	513.2	612.461	606.487	633.26	616.887	464.039	465.379	464.245	453.303
35.2683	611.634	615.325	622.046	620.219	448.002	644.44	629.685	630.591	608.346	661.253	618.22	653.381	680.047	677.011	678.728	678.994	580.522	580.853	583.31	587.453	670.077	703.528	663.494	677.837	480.372	464.179	492.182	502.893	35.2683	541.969	565.372	552.042	549.162	478.11	470.068	488.182	476.315	520.975	512.844	509.001	512.432	611.838	605.852	632.315	615.239	462.912	464.542	462.86	453.276
35.3077	612.08	613.761	621.673	618.254	446.024	644.162	627.687	629.11	607.536	659.847	617.429	652.157	678.249	675.011	675.609	676.832	579.732	579.363	582.595	586.082	669.341	701.006	661.64	677.241	479.624	463.397	491.263	502.363	35.3077	540.524	565.01	551.683	549.264	478.623	469.369	487.728	475.328	520.186	512.518	508.494	512.077	611.727	604.984	631.18	615.713	462.923	463.435	463.082	451.513
35.3472	609.47	613.787	620.178	618.492	446.633	642.535	627.177	630.205	607.028	659.933	617.077	651.238	678.444	674.803	676.491	676.403	579.069	579.294	582.492	586.549	667.906	701.206	660.872	676.072	479.197	462.638	490.537	501.865	35.3472	540.648	563.602	550.351	547.911	477.092	468.582	486.945	474.742	518.686	510.971	507.234	511.558	610.657	603.669	629.771	614.523	461.433	463.534	461.279	452.473
35.3866	609.328	611.945	619.06	616.921	445.272	641.477	625.483	628.309	605.421	659.044	615.509	650.031	676.882	674.585	673.817	675.541	577.926	578.756	580.758	584.377	666.99	699.996	660.349	675.739	477.995	462.312	490.075	500.417	35.3866	538.206	563.804	550.74	547.297	477.686	468.321	485.749	473.868	517.981	510.489	507.44	510.294	609.038	603.299	629.112	614.016	461.427	462.744	461.199	451.237
35.4261	608.287	611.746	618.308	616.422	444.814	641.618	625.991	627.422	604.832	657.83	615.043	649.507	676.269	673.697	674.366	675.195	577.514	577.805	579.515	584.093	665.456	700.181	659.413	674.364	477.554	461.655	489.448	499.261	35.4261	539.47	562.333	549.649	545.767	477.132	467.142	485.289	473.193	518.085	509.695	505.751	510.475	607.469	602.513	627.968	611.933	459.789	462.294	460.467	450.842
35.4655	608.552	609.491	617.922	615.335	443.009	640.349	624.044	625.576	603.512	656.952	613.546	649.089	675.038	672.154	673.556	673.63	576.545	577.478	578.914	583.367	665.25	697.767	658.582	673.161	476.94	460.643	488.212	499.073	35.4655	537.35	562.568	548.483	545.878	475.78	466.905	484.66	473.392	516.997	509.355	506.166	509.51	607.253	601.284	627.185	611.545	459.811	461.152	460.067	449.382
35.505	606.08	610.45	617.352	614.556	443.644	639.612	623.588	625.839	602.946	656.492	613.569	648.104	674.163	672.223	671.876	672.869	574.766	577.471	578.568	582.912	664.234	696.801	657.604	672.819	476.336	460.207	487.68	498.453	35.505	538.428	561.011	547.797	544.482	474.794	466.127	484.255	472.413	516.347	507.62	504.948	509.134	606.347	600.681	626.913	611.173	458.771	461.827	459.282	449.257
35.5445	607.322	608.561	616.934	613.533	441.594	638.658	622.144	625.065	601.887	655.679	612.216	647.242	673.218	671.048	670.803	671.433	575.014	575.979	577.474	581.289	663.426	696.095	655.589	671.778	475.298	459.565	487.491	497.907	35.5445	535.726	560.125	546.734	544.117	475.198	466.071	483.83	471.115	516.275	507.86	505.566	507.734	605.543	599.582	625.857	609.855	457.936	460.174	459.317	448.599
35.5839	604.783	608.978	615.129	613.414	441.973	637.448	621.89	624.267	601.068	655.093	611.889	646.065	672.995	668.768	671.011	670.973	573.78	574.731	576.969	580.913	662.69	695.566	654.994	670.769	474.55	459.263	486.202	497.337	35.5839	535.947	558.62	545.794	543.444	473.949	464.994	482.399	470.883	515.08	507.051	503.771	507.426	604.581	598.805	625.17	609.204	457.222	459.874	457.667	447.843
35.6234	605.915	607.15	614.649	611.819	440.133	637.381	620.474	622.493	600.567	654.343	610.776	645.518	671.165	668.864	669.465	669.856	573.077	574.09	575.651	580.195	662.354	694.017	654.553	669.401	474.363	458.34	484.586	495.96	35.6234	534.831	558.351	545.585	542.926	473.844	464.275	481.508	470.379	515.155	506.611	502.791	506.177	604.861	598.277	624.573	608.779	457.336	459.293	457.501	446.547
35.6628	603.395	607.527	614.062	611.283	439.754	636.242	620.838	622.757	600.292	653.347	609.305	644.502	671.677	668.474	668.773	668.937	572.289	572.937	576.003	578.971	660.509	693.429	653.676	668.741	473.64	457.066	484.124	495.021	35.6628	534.53	557.333	544.184	541.794	471.887	463.229	481.366	469.323	513.944	505.121	501.517	505.396	603.109	597.527	624.189	607.111	456.531	458.483	456.755	446.731
35.7023	603.799	605.657	612.86	609.691	437.902	635.118	618.909	621.083	599.583	652.681	609.44	643.962	669.878	667.278	667.617	668.299	570.688	573.313	574.288	578.57	661.089	691.853	653.619	667.668	472.484	456.373	483.513	494.377	35.7023	532.676	557.743	544.022	540.809	472.162	462.946	481.176	468.747	513.027	505.213	501.385	504.717	603.241	596.453	622.609	607.065	455.406	457.486	456.341	445.79
35.7417	601.531	605.643	612.049	609.487	437.451	634.145	618.828	620.76	598.228	651.536	607.823	642.451	669.97	665.83	667.272	668.203	570.202	571.668	574.256	577.89	658.83	691.167	652.947	666.182	471.378	455.981	482.452	493.333	35.7417	532.808	556.217	543.338	539.525	470.902	462.09	479.92	467.618	511.952	504.438	500.086	503.955	602.02	595.677	621.952	606.097	454.945	456.761	454.942	445.269
35.7812	602.402	603.574	611.71	608.619	436.036	633.901	616.885	619.216	597.272	650.961	607.22	642.319	668.445	664.302	666.513	666.511	569.342	571.157	572.805	577.111	658.01	690.511	651.058	666.081	470.676	455.934	481.745	492.907	35.7812	530.825	555.903	542.413	538.97	470.805	462.121	479.731	467.916	511.17	503.674	500.391	502.985	600.873	594.817	621.236	605.341	454.03	456.266	455.689	444.569
35.8206	600.254	604.133	611.35	608.459	436.556	632.844	617.813	619.936	597.652	650.243	606.521	640.866	667.589	663.889	664.547	666.524	568.633	570.095	572.52	576.663	656.94	689.621	650.2	665.478	470.311	455.009	480.348	492.006	35.8206	531.19	554.797	541.786	537.956	469.684	460.041	478.162	466.471	510.877	502.668	499.199	503.04	600.932	594.647	621.009	603.664	453.356	455.902	454.584	444.418
35.8601	600.672	602.251	610.469	606.989	434.787	631.419	615.79	618.342	595.759	650.131	605.067	640.172	666.046	663.372	664.047	664.793	568.313	570.175	571.613	575.749	656.448	688.534	648.765	664.344	469.405	454.077	479.936	491.572	35.8601	529.564	554.161	540.225	537.45	470.099	461.093	478.159	466.314	510.507	502.74	498.701	501.141	599.861	593.826	619.575	603.701	453.246	455.379	454.234	443.42
35.8995	597.883	602.919	608.546	607.569	434.547	630.638	615.1	617.428	594.975	648.977	604.448	639.186	665.631	662.504	663.935	664.158	566.885	569.521	570.987	575.326	655.495	688.082	648.307	663.502	469.161	453.434	479.071	490.673	35.8995	529.177	553.198	539.966	536.541	468.414	459.684	476.964	465.412	509.243	501.06	497.503	500.73	598.654	592.965	619.089	602.892	452.441	454.591	453.665	442.428
35.939	598.928	600.547	607.732	606.072	432.497	629.407	613.423	616.239	593.888	647.822	603.235	638.443	664.093	661.282	662.558	662.959	566.425	568.828	569.909	574.305	654.507	686.795	648.427	662.655	468.896	451.844	478.044	489.666	35.939	528.118	553.187	539.259	536.66	468.199	459.139	477.27	465.487	508.253	500.735	497.252	500.276	597.885	592.066	618.66	602.149	452.06	453.949	453.057	442.425
35.9784	597.002	601.078	607.991	604.751	433.075	628.895	613.631	617.068	594.058	646.787	602.744	637.728	663.57	659.918	661.195	661.518	566.461	567.308	569.248	573.79	653.275	685.417	646.868	662.188	466.888	451.512	477.147	488.938	35.9784	528.23	551.373	538.415	535.057	467.084	458.238	475.93	464.217	507.583	499.486	496.299	500.131	596.725	591.619	617.907	600.675	450.953	452.75	452.278	442.276
36.0179	596.859	599.096	607.357	603.371	431.447	628.285	611.666	614.731	592.433	646.12	602.482	636.297	662.632	659.722	660.479	661.398	565.835	566.539	568.147	572.061	652.747	684.417	646.163	659.916	466.566	449.89	476.632	487.976	36.0179	525.823	550.957	538.008	535.069	466.444	457.785	475.572	463.691	506.165	498.89	495.604	499.397	596.651	590.513	616.587	600.044	450.761	452.343	451.971	441.339
36.0573	595.025	599.984	605.798	603.728	431.852	627.014	611.673	614.429	591.412	645.465	602.098	635.464	661.555	657.638	658.831	660.316	565.076	565.886	567.746	571.523	651.961	683.165	645.031	660.047	465.53	450.172	476.471	487.253	36.0573	526.28	550.345	536.497	532.726	465.494	456.531	474.826	462.554	506.376	498.261	494.716	498.564	595.941	589.759	615.744	598.904	449.618	451.486	450.869	440.498
36.0968	595.486	597.527	605.495	601.822	429.535	626.208	610.739	612.78	591.084	645.441	600.392	634.602	660.591	657.221	657.838	659.091	563.291	565.224	567.101	571.319	650.916	682.539	644.648	659.364	465.119	449.333	475.383	486.977	36.0968	524.421	549.549	536.238	533.513	465.564	456.198	474.144	462.662	505.136	497.963	494.227	497.821	594.958	589.006	614.354	598.552	449.139	450.385	450.468	439.547
36.1362	592.592	598.166	605.044	602.009	430.656	625.674	610.96	613.061	590.941	643.815	600.055	633.734	660.358	657.316	657.772	657.929	562.561	565.032	566.177	570.306	649.269	681.717	643.248	657.661	464.66	448.62	474.217	485.918	36.1362	524.889	548.257	535.9	532.089	464.769	455.433	473.371	461.708	504.518	496.476	493.941	497.18	593.633	588.008	614.001	596.87	448.969	449.909	449.794	439.06
36.1757	593.762	596.009	603.791	600.249	428.236	624.287	608.522	611.763	589.265	643.571	598.869	632.805	658.876	656.37	656.747	657.736	562.38	563.876	565.266	568.598	648.787	680.654	642.632	656.746	463.746	447.065	473.092	485.389	36.1757	522.912	548.013	535.301	532.494	464.345	455.037	472.312	460.881	504.035	495.798	493.346	495.92	593.353	587.271	613.288	596.777	448.225	449.852	449.316	438.531
36.2151	591.504	596.005	602.868	600.121	428.516	623.226	607.413	610.47	588.459	642.229	597.008	631.773	658.017	655.344	655.529	656.751	560.924	562.739	564.437	568.242	647.257	680.031	640.792	656.014	462.995	447.137	472.607	484.515	36.2151	523.067	547.08	534.203	530.683	462.899	453.727	471.522	459.875	503.287	495.154	492.212	495.889	592.495	587.127	612.091	595.973	447.253	449.275	448.488	438.013
36.2546	592.463	594.003	602.229	598.31	426.172	622.233	605.966	609.398	587.398	641.578	596.753	631.25	656.367	654.134	654.699	656.508	559.735	562.385	563.992	566.798	646.92	678.21	640.413	654.745	462.016	446.575	472.241	483.543	36.2546	521.287	547.134	533.172	530.554	462.715	453.875	471.518	459.251	502.911	494.602	491.61	495.197	591.331	586.311	611.377	595.312	446.758	448.101	448.257	437.307
36.2941	589.943	593.842	600.738	598.876	427.031	621.791	605.988	609.049	587.227	641.27	596.592	630.538	656.96	653.434	654.965	654.314	560.095	560.831	563.2	566.392	646.243	677.016	639.595	654.068	461.255	445.538	471.054	482.729	36.2941	522.048	545.588	531.886	529.291	461.445	452.872	470.898	458.498	502.074	493.9	490.49	494.012	589.813	585.493	610.899	594.374	446.164	447.407	447.379	436.829
36.3335	590.361	591.801	600.036	596.95	424.799	620.907	604.265	607.878	586.837	639.537	595.11	628.95	656.095	652.284	653.657	653.613	559.771	560.361	562.022	565.329	645.396	676.935	638.36	653.201	461.319	444.836	470.332	481.872	36.3335	519.122	545.22	532.249	528.713	461.156	452.352	470.177	458.454	500.915	493.238	489.425	493.351	589.009	584.357	610.11	593.448	445.939	447.373	446.574	436.338
36.373	588.269	592.892	598.661	595.742	424.87	620.2	604.415	607.289	585.432	639.364	594.295	627.731	654.86	651.325	652.668	652.779	558.372	559.902	561.417	564.537	644.399	676.251	637.697	651.813	460.326	444	469.51	481.028	36.373	519.848	544.013	530.885	527.369	459.866	451.173	469.148	457.412	500.438	492.546	488.915	492.562	589.279	583.087	608.891	592.447	445.734	446.981	446.224	435.894
36.4124	589.219	590.908	598.699	594.457	422.986	619.035	603.161	605.749	584.721	639.012	593.926	626.942	653.618	650.321	651.196	651.642	557.376	559.118	560.406	563.458	643.724	674.983	637.349	650.462	458.895	442.854	469.121	479.664	36.4124	518.543	543.634	529.191	526.984	459.77	450.927	467.907	456.707	499.689	492.037	488.348	492.074	588.353	582.251	607.991	591.48	445.147	446.109	445.899	434.935
36.4519	586.407	591.713	597.768	594.715	423.56	618.944	603.165	605.429	584.48	637.981	593.207	626.446	653.141	649.166	650.533	650.665	556.665	558.197	560.126	563.164	642.594	673.653	636.024	650.091	457.867	442.558	468.265	479.51	36.4519	518.415	542.239	528.653	525.455	458.94	450.047	467.336	455.995	498.769	491.162	487.161	491.52	587.156	581.767	607.711	590.574	444.132	445.005	445.18	434.147
36.4913	587.668	589.195	596.651	593.197	421.134	617.137	601.845	604.646	583.354	636.961	591.737	625.733	651.711	649.071	649.517	649.988	555.998	557.956	559.703	562.53	642.278	672.688	635.304	648.714	457.489	441.857	468.14	478.798	36.4913	517.808	541.27	528.46	524.928	458.7	449.347	466.699	455.548	498.251	490.348	486.364	490.751	586.148	580.52	606.618	589.716	443.165	444.398	443.915	433.831
36.5308	584.738	590.119	596.136	593.043	421.4	616.874	600.675	603.788	582.134	636.984	590.864	625.221	651.313	647.938	648.525	650.156	555.346	557.182	558.338	561.959	640.92	672.37	634.886	648.197	456.821	441.096	467.196	477.652	36.5308	517.528	540.448	527.586	523.765	457.764	448.406	465.805	454.7	497.186	489.55	485.97	490.222	585.585	579.615	605.148	588.838	442.052	443.963	442.831	433.324
36.5702	585.494	587.724	595.088	591.657	419.639	615.847	599.051	602.185	581.535	636.396	590.391	623.797	650.634	647.041	647.246	649.061	554.762	556.293	557.345	560.549	639.643	671.687	634.227	647.588	456.078	440.229	466.794	477.465	36.5702	515.743	540.53	527.002	523.127	456.76	447.99	465.049	453.997	496.36	488.887	485.372	488.941	585.163	579.238	604.142	587.968	441.497	443.386	442.792	432.519
36.6097	582.769	588.076	594.78	590.881	419.547	615.019	598.394	600.964	580.632	635.68	589.771	622.421	649.444	646.327	646.677	647.346	554.059	555.199	556.775	559.733	638.243	671.039	632.825	646.428	455.395	439.716	465.7	476.778	36.6097	515.471	539.277	526.259	522.389	456.343	447.613	464.604	453.581	495.875	487.862	484.633	488.06	583.746	578.587	603.542	587.471	441.283	443.014	442.7	431.831
36.6491	584.029	586.46	594.005	589.278	417.75	614.345	597.248	600.097	579.473	634.645	588.672	622.207	648.574	645.542	646.11	646.191	553.128	554.277	555.518	558.943	638.032	669.718	632.122	645.217	454.554	439.039	464.764	476.56	36.6491	514.807	538.315	525.385	521.685	455.876	447.072	464.038	452.863	495.142	487.355	483.86	487.886	582.856	578.235	602.76	586.593	440.938	442.572	441.931	431.388
36.6886	581.394	585.909	593.197	589.506	418.097	613.707	596.868	600.249	578.774	633.72	587.96	620.989	647.899	644.306	645.258	645.799	552.217	553.471	554.473	558.358	637.37	668.159	631.344	643.819	453.741	438.337	464.37	475.364	36.6886	513.637	537.951	524.547	520.568	454.97	445.859	463.053	452.083	494.319	486.74	483.059	487.359	582.227	577.5	601.855	585.687	440.528	441.982	441.16	430.958
36.728	582.036	584.013	592.468	588.416	416.996	612.779	595.672	599.393	577.857	632.981	587.216	619.379	646.588	643.167	643.858	644.844	551.515	553.084	554.055	557.905	636.393	667.086	630.49	643.417	453.235	437.482	463.536	474.407	36.728	513.224	536.768	523.534	519.481	454.156	444.649	462.344	451.581	493.458	485.6	482.222	486.649	581.27	576.267	601.263	585.563	439.873	441.367	440.736	430.336
36.7675	580.813	583.858	591.46	587.717	416.129	612.121	595.123	598.471	577.13	632.535	586.723	618.896	645.978	642.924	642.918	643.56	551.019	552.679	553.361	557.333	635.813	666.286	629.646	642.895	452.561	436.803	462.882	473.468	36.7675	512.132	535.747	522.871	519.582	453.556	444.519	462.059	450.973	492.795	485.207	481.635	486.174	580.586	575.62	600.677	584.485	439.642	440.666	440.331	429.738
36.8069	580.91	583.155	590.484	586.383	415.15	611.51	594.63	597.669	576.491	631.981	586.018	618.762	645.119	642.48	642.562	642.809	550.463	551.95	552.603	556.515	634.663	665.564	628.339	642.067	451.621	435.868	462.404	472.19	36.8069	512.137	534.647	522.218	518.16	452.513	443.822	461.635	449.577	492.105	484.515	481.464	485.558	579.688	574.894	600.182	583.329	438.934	440.068	439.854	429.307
36.8464	580.186	582.262	589.701	585.783	414.417	610.483	593.78	596.724	575.524	631.21	585.219	618.253	643.865	641.043	641.844	642.262	549.521	551.146	552.275	555.519	633.212	664.7	626.968	641.416	450.972	435.382	461.935	471.708	36.8464	510.648	534.505	520.723	518.164	452.476	443.911	461.225	449.075	491.764	483.927	481.046	483.967	579.019	573.472	599.441	583.288	437.97	439.627	439.419	428.349
36.8858	578.979	581.41	588.699	585.467	413.85	609.711	592.796	595.777	574.176	630.353	584.255	616.854	642.935	639.826	640.773	641.273	548.502	550.238	551.576	554.52	632.001	663.607	626.064	640.135	450.406	435.237	461.55	471.2	36.8858	510.936	533.727	519.821	516.59	451.24	442.843	460.684	448.707	491.056	482.996	479.973	483.108	578.231	572.769	598.616	582.065	437.415	438.804	438.143	427.63
36.9253	579.69	579.704	587.771	583.928	412.575	609.006	591.479	594.719	573.067	629.609	583.028	615.427	642.061	639.172	639.784	640.111	547.753	549.684	550.657	553.302	631.264	662.856	625.704	638.918	449.739	433.966	460.066	470.384	36.9253	508.763	532.918	520.207	516.527	451.645	442.238	459.8	447.392	489.517	482.417	479.214	482.626	577.177	571.912	597.35	580.779	436.749	438.109	437.701	427.411
36.9648	576.958	579.576	587.244	583.146	411.807	607.881	590.76	593.88	572.509	628.826	582.403	614.631	641.454	637.994	638.995	639.205	547.452	548.811	550.617	552.73	630.818	662.214	624.466	638.217	449.139	433.08	458.352	469.369	36.9648	509.194	531.62	520.014	515.31	450.082	440.877	458.791	446.732	488.92	481.553	477.937	482.32	576.255	570.835	596.185	580.008	436.587	437.687	437.177	426.9
37.0042	577.32	577.631	586.548	581.717	410.067	607.113	589.53	592.84	571.571	627.896	581.197	613.513	640.197	636.778	637.811	638.218	546.668	547.605	549.854	552.044	630.326	660.413	623.03	636.888	448.113	432.297	458.477	468.227	37.0042	507.338	531.436	517.946	515.476	449.603	440.588	458.675	446.86	488.404	481.312	478.123	481.169	575.846	570.784	595.342	580.485	436.274	436.865	436.949	426.314
37.0437	575.378	577.256	586.542	581.772	409.796	606.187	589.445	592.236	570.545	627.672	580.061	612.849	639.466	636.199	637.344	637.32	545.345	547.359	547.998	551.024	628.8	659.076	622.34	635.54	447.1	431.489	457.96	466.989	37.0437	507.759	530.329	517.153	513.211	448.778	439.427	457.119	445.799	487.663	480.328	477.015	481.178	575.357	569.909	595.014	579.249	434.933	435.718	436.076	425.435
37.0831	575.695	576.158	585.712	580.319	408.569	604.89	588.912	590.94	569.415	626.473	579.574	612.008	638.575	635.574	636.512	636.072	545.016	546.782	547.671	550.38	627.389	658.213	621.311	634.708	447.026	431.277	456.982	467.621	37.0831	504.998	529.525	516.33	513.212	448.344	439.495	456.774	445.403	487.082	479.541	476.276	479.922	573.858	569.122	594.462	578.297	434.339	435.557	435.653	424.646
37.1226	573.301	576.291	584.11	580.063	408.802	604.216	587.644	590.292	569.355	625.428	579.055	610.862	638.022	634.518	635.149	635.922	544.008	545.523	547.497	549.607	626.09	657.489	620.535	633.851	446.326	430.479	456.455	466.628	37.1226	505.986	528.306	515.474	511.948	446.969	437.937	455.364	443.657	486.484	478.698	475.751	479.168	572.746	567.94	593.921	577.338	433.695	434.938	434.694	424.298
37.162	573.945	574.85	583.432	578.613	407.552	602.84	585.81	589.41	568.445	624.323	577.968	609.477	636.636	633.987	634.355	634.888	542.991	545.177	546.197	549.358	625.93	656.965	619.371	633.344	445.688	430.125	455.716	466.196	37.162	503.916	528.5	515.474	512.46	447.142	438.558	455.619	444.507	484.999	478.896	475.136	478.497	571.641	566.891	593.139	576.792	433.146	434.222	434.549	423.044
37.2015	571.448	574.267	582.394	578.606	407.329	602.03	585.693	588.421	567.414	624.327	577.285	608.444	636.07	632.969	633.438	633.932	542.077	544.753	545.231	548.859	624.985	656.382	618.632	632.625	444.886	430.008	455.012	465.629	37.2015	504.415	526.888	514.316	511.184	445.248	436.706	454.159	443.151	484.555	477.213	473.583	478.029	571.249	566.037	592.114	575.763	432.684	433.624	433.9	423.543
37.2409	572.243	572.551	581.812	577.36	405.589	601.076	584.373	586.895	566.129	623.604	576.299	607.735	634.494	631.585	632.378	633.292	541.886	543.31	544.148	547.383	624.231	654.977	617.545	632.383	443.006	428.28	454.097	464.228	37.2409	502.72	526.906	513.782	511.252	445.849	437.021	454.562	442.541	484.273	477.076	473.456	477.734	570.91	565.774	591.417	575.373	432.873	433.333	433.436	422.687
37.2804	569.065	573.919	580.687	577.1	406.18	600.446	584.452	586.893	565.785	622.854	575.666	608.035	633.769	630.605	631.888	632.899	541.24	542.832	543.678	547.066	622.073	654.3	615.903	631.232	442.809	427.724	453.54	463.753	37.2804	502.405	525.409	512.411	509.437	444.532	435.437	452.76	441.384	483.457	475.745	472.542	476.464	569.07	564.973	590.912	574.053	430.997	432.929	432.32	422.179
37.3198	570.107	571.467	580.482	575.278	404.032	598.64	582.93	585.747	565.131	622.054	574.304	606.847	632.9	629.878	631.139	631.299	540.488	542.451	543.682	546.428	622.046	652.77	615.579	630.901	442.591	426.836	452.671	463.055	37.3198	500.959	524.804	511.943	509.716	444.361	435.634	452.322	441.828	482.882	475.34	471.776	475.236	569.08	563.858	589.735	573.68	430.607	432.275	432.389	421.334
37.3593	568.23	571.939	578.877	575.556	403.654	598.148	582.305	584.932	563.457	621.242	573.144	605.201	631.765	629.208	630.254	630.139	539.627	541.362	542.964	545.584	620.591	651.759	614.564	629.055	441.426	426.561	451.596	462.698	37.3593	501.048	523.585	510.836	507.554	442.975	434.063	451.695	440.539	482.177	474.394	470.474	475.054	567.577	563.2	588.811	572.135	429.732	431.538	430.88	420.74
37.3987	568.639	570.258	577.763	574.214	401.797	596.983	581.139	583.917	562.247	619.717	571.978	604.195	631.08	627.683	628.797	629.252	539.142	540.699	542.09	544.282	620.4	650.236	614.335	628.696	441.577	425.579	450.842	461.648	37.3987	499.558	523.89	510.297	508	443.28	434.234	451.15	440.123	481.402	473.488	470.155	474.634	567.08	562.987	588.259	572.001	429.722	430.672	430.917	420.017
37.4382	565.803	569.628	577.181	574.524	402.16	596.27	580.857	583.979	562.281	619.406	571.194	603.711	630.38	626.504	628.101	629.131	538.084	540.115	540.943	543.727	618.84	649.225	612.512	627.327	440.517	425.394	450.397	459.957	37.4382	499.585	522.172	509.042	506.395	441.419	432.895	450.239	438.734	480.51	471.786	469.287	473.24	566.296	561.563	586.677	570.72	428.951	430.45	430.278	419.615
37.4776	565.98	567.82	575.837	573.094	400.381	595.994	579.808	582.274	561.097	618.336	570.049	603.457	629.329	625.95	627.097	627.558	537.425	539.071	540.1	542.549	618.626	648.599	611.631	627.212	439.593	423.982	449.666	460.026	37.4776	497.129	522.058	508.481	506.15	441.439	432.664	449.485	438.639	479.731	472.024	469.079	472.54	565.406	560.465	585.284	569.592	428.316	429.862	429.256	418.65
37.5171	565.657	568.228	576.831	572.655	400.503	594.926	579.45	581.531	560.989	618.283	570.726	602.384	628.679	625.418	626.035	626.754	536.717	538.404	539.785	541.845	617.701	648.106	610.699	626.065	438.645	422.981	449.055	459.562	37.5171	497.167	521.142	507.343	504.898	439.705	431.302	448.39	437.336	479.502	471.018	467.679	472.333	565.382	560.162	585.178	569.134	427.006	428.468	428.871	418.505
37.5565	565.324	566.564	575.215	570.286	398.544	593.747	577.747	580.29	559.67	616.759	568.611	600.873	628.147	623.784	625.218	625.205	535.994	536.718	538.682	541.533	616.864	646.644	609.952	624.839	437.969	422.544	448.15	458.311	37.5565	496.038	520.281	507.577	504.864	440.871	431.197	448.335	437.469	478.791	471.38	467.396	471.188	564.243	558.4	583.984	568.509	427.508	428.45	427.726	417.555
37.596	562.699	567.368	575.305	571.063	399.179	592.631	577.735	580.059	559.32	616.559	568.138	600.213	626.419	623.562	623.864	624.688	535.648	535.895	538.161	540.715	615.196	646.532	608.541	624.083	437.216	421.421	447.638	457.141	37.596	495.966	518.991	506.603	503.467	439.025	430.105	447.423	436.804	478.041	469.511	466.34	469.851	562.873	558.399	582.76	567.562	426.763	427.909	426.996	416.943
37.6355	563.419	565.144	574.291	569.463	397.276	592.147	576.251	578.346	558.604	615.572	567.135	599.965	626.423	623.214	623.16	623.567	534.949	535.941	537.367	539.209	615.599	644.785	608.346	622.659	436.545	420.895	446.882	456.731	37.6355	494.794	518.703	505.612	503.158	438.588	429.836	446.479	435.755	476.594	468.896	466.431	469.368	562.79	557.347	581.514	567.009	425.361	426.801	427.347	417.033
37.6749	561.765	564.901	572.66	569.652	397.676	591.056	575.302	578.608	557.374	614.793	566.214	598.752	625.436	621.506	622.742	622.436	534.56	535.17	536.682	538.027	614.307	643.86	607.476	622.017	435.051	420.746	445.434	455.982	37.6749	495.239	518.048	504.43	501.664	437.359	428.616	446.629	434.621	475.396	466.904	464.009	468.976	561.901	555.811	581.488	565.711	424.607	426.525	425.586	416.71
37.7144	562.267	563.045	571.932	568.763	395.726	589.976	573.93	577.52	555.982	614.364	565.011	596.914	623.379	621.024	621.294	621.648	533.917	534.162	535.554	537.821	613.282	642.9	605.707	620.848	435.454	420.143	445.066	455.484	37.7144	493.308	517.572	503.209	501.116	437.176	428.389	445.908	434.663	475.426	467.52	464.319	467.991	560.346	556.085	579.646	565.407	424.496	426.444	425.51	415.239
37.7538	559.394	563.298	570.758	567.678	396.38	589.13	574.115	576.379	555.442	612.584	565.537	596.977	624.651	619.95	620.694	621.254	532.732	533.58	535.287	537.182	611.603	641.894	604.669	620.382	434.81	419.067	444.461	454.6	37.7538	493.288	515.496	502.56	499.223	436.176	426.971	445.159	433.419	474.316	466.412	462.92	466.929	558.852	554.735	579.597	564.126	423.962	425.62	424.726	414.857
37.7933	560.161	561.764	570.076	565.839	393.9	588.348	572.081	575.154	554.2	611.306	563.43	595.859	622.262	619.192	618.609	620.551	531.884	533.427	533.953	536.511	611.115	640.797	604.63	618.987	433.813	418.439	443.318	453.782	37.7933	491.219	515.635	502.022	499.722	437.002	427.627	444.126	433.612	474.173	466.596	463.319	467.159	559.184	554.483	577.991	564.592	424.467	424.863	425.33	414.026
37.8327	557.4	561.459	568.752	565.979	394.031	587.343	571.858	574.706	554.186	611.099	563.481	595.39	622.03	617.269	618.763	619.872	531.149	532.006	533.29	535.084	609.54	639.628	602.852	617.09	432.698	417.653	442.896	453.174	37.8327	491.622	514.765	500.992	498.543	434.927	426.072	443.593	432.433	472.902	465.093	462.472	465.891	558.301	553.143	577.825	562.273	422.954	424.556	423.936	413.528
37.8722	557.858	559.713	567.959	564.196	392.284	585.992	570.14	573.882	552.561	610.296	561.733	594.425	619.947	617.758	617.3	618.496	530.161	531.925	532.884	534.951	609.699	638.862	602.063	616.647	432.424	417.517	441.953	452.678	37.8722	489.638	514.678	501.133	499.071	435.187	426.538	443.123	432.342	472.496	465.262	461.522	465.23	558.139	552.281	576.418	561.573	422.14	424.09	424.338	413.818
37.9116	556.608	560.214	566.88	563.976	392.66	585.109	570.906	573.197	551.409	609.656	561.255	593.325	619.481	616.885	616.588	617.767	528.738	530.913	531.584	533.503	607.634	637.924	600.815	615.604	431.297	416.553	441.472	452.475	37.9116	489.455	513.31	499.446	496.854	433.924	425.188	441.62	431.207	472.232	463.397	461.065	464.192	557.262	551.299	576.388	561.505	422.332	423.33	423.13	412.143
37.9511	557.019	557.88	566.515	562.922	390.85	584.098	568.748	571.926	550.514	609.474	560	593.114	618.315	615.876	614.687	616.644	528.07	530.623	531.442	533.433	607.355	637.779	601.037	615.673	430.693	416.27	440.962	451.618	37.9511	488.349	512.928	499.92	497.17	434.487	424.885	441.896	430.656	470.846	463.633	460.183	463.273	556.325	550.983	575.397	560.383	421.318	422.766	422.207	411.982
37.9905	555.053	558.818	565.738	563.186	391.399	584.637	569.11	571.501	550.813	608.229	558.907	591.106	618.395	613.999	614.432	615.984	527.654	529.424	530.242	532.786	605.901	637.364	598.934	614.653	429.862	415.591	440.428	450.489	37.9905	488.291	511.447	498.616	495.782	432.594	422.925	440.87	429.794	470.147	462.136	459.432	462.74	555.242	549.185	574.049	559.37	420.676	422.139	421.587	411.33
38.03	554.891	556.425	564.331	561.39	389.241	583.57	567.281	570.239	548.552	606.08	557.93	590.591	616.508	613.688	613.195	614.477	527.498	529.318	529.761	531.695	605.778	635.357	598.929	612.976	429.749	414.302	439.199	450.727	38.03	487.317	511.337	497.819	495.241	432.835	422.977	440.004	429.422	470.41	461.822	458.169	461.693	554.41	549.4	573.273	557.683	419.405	420.861	420.681	410.303
38.0694	553.188	557.676	564.068	560.823	389.406	582.891	566.649	569.415	548.036	606.166	557.561	589.067	616.638	612.742	612.952	614.424	526.124	528.52	528.92	530.821	604.238	634.634	597.461	612.079	428.056	413.969	438.608	449.165	38.0694	486.788	509.902	496.115	493.767	431.442	421.916	438.883	428.249	469.342	460.704	457.885	460.936	553.208	548.6	572.61	556.991	419.259	420.699	420.533	410.601
38.1089	553.324	555.741	562.252	559.122	387.544	581.759	565.518	567.927	547.329	604.989	556.863	588.496	614.886	611.201	612.202	612.57	524.765	527.738	528.034	529.991	603.76	633.991	597.211	611.056	428.713	412.864	438.255	448.751	38.1089	485.543	509.928	496.897	493.938	431.176	422.111	438.693	427.716	468.348	460.723	457.229	460.352	552.617	547.187	572.01	556.511	418.627	419.298	420.21	409.532
38.1483	551.766	555.637	561.679	559.34	388.731	581.438	565.689	568.532	547.337	605.114	556.916	586.687	614.381	610.427	611.188	612.325	525.073	526.814	527.45	528.896	601.653	632.414	595.595	609.79	427.72	412.342	437.636	447.61	38.1483	485.754	508.252	495.307	492.446	429.457	420.961	437.977	426.601	467.31	459.591	456.757	460.438	551.724	546.418	571.732	556.915	418.384	419.281	419.621	409.205
38.1878	552.229	553.341	560.518	557.957	386.365	579.773	563.886	566.642	546.08	604.097	555.844	586.525	613.042	609.548	610.13	611.743	523.784	526.365	526.843	528.907	601.853	631.532	594.938	609.363	426.82	411.484	436.898	447.008	38.1878	483.518	508.377	494.602	492.481	429.645	420.741	437.831	426.515	466.665	458.975	456.645	459.141	552.051	545.626	570.279	555.32	418.082	418.242	419.012	408.808
38.2272	550.418	553.883	560.224	557.837	386.504	579.545	563.323	565.896	544.753	602.426	554.824	584.873	612.277	608.165	610.185	610.84	523.173	525.355	525.46	527.486	600.761	630.708	593.62	608.317	425.92	411.187	435.68	446.218	38.2272	483.965	506.715	492.96	491.119	428.201	419.28	436.647	425.442	466.304	458.148	455.298	458.31	550.837	545.598	569.565	553.462	416.898	418.004	417.692	408.432
38.2667	550.531	552.14	559.352	556.156	384.6	577.932	561.426	564.186	543.465	601.824	553.608	584.452	611.393	607.197	608.413	609.412	523.167	525.054	524.705	526.666	599.654	630.114	592.947	607.246	425.571	409.557	435.06	444.883	38.2667	482.128	506.858	492.919	490.548	428.741	419.682	435.498	425.237	465.206	458.073	454.581	456.495	549.849	544.046	569.162	553.833	416.882	417.332	417.817	407.391
38.3062	548.086	552.435	558.612	556.342	384.894	576.923	561.658	564.26	543.447	601.221	553.456	583.747	610.461	607.186	607.807	608.839	521.644	523.959	524.466	525.935	598.783	629.018	591.452	605.768	424.813	409.781	434.422	444.359	38.3062	482.6	505.663	491.864	489.028	427.008	418.55	434.814	424.582	464.4	456.746	453.309	456.226	549.217	543.315	568.079	552.633	415.984	417.012	416.279	406.983
38.3456	548.527	550.581	558.43	554.901	382.901	576.274	560.088	562.669	542.541	600.376	552.455	582.885	608.772	605.154	606.895	607.496	521.543	523.374	523.826	525.157	598.537	628.162	591.184	605.663	424.403	408.662	433.205	444.18	38.3456	480.708	504.998	491.54	489.745	427.262	418.265	434.545	423.981	463.867	456.917	453.937	455.589	548.512	542.504	566.995	552.426	415.39	416.342	416.009	406.252
38.3851	546.834	550.907	557.436	554.542	383.919	575.637	560.505	562.524	541.842	600.367	551.871	581.524	608.627	605.374	606.274	607.557	520.389	522.967	523.253	524.673	597.406	626.338	590.51	604.393	423.163	408.296	432.664	443.412	38.3851	481.312	503.573	490.086	487.592	426.022	417.148	433.406	422.359	462.902	455.353	452.44	454.82	547.028	541.551	566.369	551.182	414.876	415.896	415.851	406.416
38.4245	546.977	548.648	556.237	553.325	381.592	574.216	559.062	561.489	540.551	599.276	550.181	581.646	607.381	603.942	605.923	606.459	520.057	521.671	522.304	524.381	596.644	625.37	589.279	604.058	422.887	407.427	431.89	442.279	38.4245	479.079	502.995	490.146	488.235	425.898	416.956	432.431	422.243	462.593	454.764	451.807	454.113	546.184	540.954	564.787	550.586	414.421	415.463	414.842	404.958
38.464	545.415	549.365	556.084	553.579	382.122	574.658	559.245	561.244	539.323	598.639	549.494	580.173	606.955	603.034	605.069	605.696	518.233	521.054	521.693	523.341	595.175	624.794	588.408	602.843	422.009	407.249	431.111	441.034	38.464	478.805	501.779	488.674	486.151	424.127	416.249	431.753	421.27	461.2	453.816	450.515	453.334	545.324	540.103	564.597	549.292	413.095	414.363	414.577	404.094
38.5034	545.559	547.314	555.291	552.172	379.882	573.136	556.982	559.3	538.461	597.893	548.104	579.277	606.306	602.332	603.64	604.037	517.719	520.193	521.34	522.499	594.252	623.795	587.585	602.334	421.686	406.596	430.285	440.998	38.5034	477.847	501.988	488.866	486.74	424.82	416.421	431.433	421.772	460.414	454.056	450.499	452.711	544.911	539.066	563.414	549.029	413.091	413.546	413.754	403.719
38.5429	543.428	548.274	554.662	551.755	380.736	572.911	557.238	560.258	537.918	596.505	547.75	578.433	604.794	600.456	603.381	603.33	516.994	519.534	520.46	521.487	593.441	622.271	586.696	600.242	420.955	406.026	429.656	440.16	38.5429	477.433	500.222	487.109	484.896	423.065	414.814	431.024	420.488	459.658	452.759	449.3	451.704	543.831	538.329	562.843	547.749	412.243	413.108	413.064	403.555
38.5823	543.611	545.89	553.772	549.947	378.58	571.511	555.618	558.491	536.764	595.982	546.958	577.745	603.661	600.776	602.342	601.95	517.09	518.991	520.178	520.891	592.382	621.483	586.166	600.353	419.765	404.439	429.84	439.848	38.5823	476.396	500.909	486.323	485.454	422.965	414.223	430.437	419.942	458.911	452.111	449.386	451.184	543.385	537.42	561.993	546.533	411.683	413.045	412.901	402.562
38.6218	540.522	545.868	553.137	550.277	378.477	570.207	555.506	557.783	536.715	595.079	546.255	576.876	604.073	599.37	601.018	600.93	515.773	517.743	518.807	520.152	590.995	620.359	584.559	598.964	418.815	403.919	428.791	438.368	38.6218	476.546	499.394	485.766	483.706	421.81	412.976	429.699	418.834	458.533	450.888	448.199	450.882	542.078	536.522	561.621	545.635	411.097	412.588	411.687	401.701
38.6612	541.105	543.886	551.742	548.507	376.714	569.132	553.988	555.747	535.381	594.34	544.549	575.706	602.421	598.611	600.139	600.274	514.888	517.906	518.135	518.958	589.482	619.539	583.493	598.661	419.027	403.401	427.471	438.068	38.6612	473.98	498.7	486.373	482.978	421.222	412.788	428.825	418.086	457.141	450.515	447.114	449.895	541.827	535.945	560.994	545.435	410.661	411.762	411.117	401.737
38.7007	540.097	544.216	550.964	548.178	377.668	567.57	552.986	556.48	534.675	593.757	543.926	575.024	601.893	597.494	599.238	599.594	514.623	517.225	517.248	518.474	588.51	618.553	582.142	597.627	417.206	402.709	426.911	437.179	38.7007	474.232	497.193	484.705	481.707	420.269	411.768	427.839	417.212	456.829	449.707	446.28	449.381	541.073	535.441	559.571	544.367	409.509	411.226	410.83	401.557
38.7401	540.281	542.407	550.288	546.21	375.477	566.92	552.048	555.2	533.968	592.433	542.807	574.049	600.4	597.014	597.878	598.264	513.651	516.165	516.873	518.617	588.683	617.374	581.627	596.352	416.661	402.073	427.067	436.273	38.7401	473.766	497.343	484.481	481.49	421.312	412.144	428.138	416.744	455.775	449.437	445.732	448.302	539.727	534.718	558.498	543.128	408.829	410.707	410.239	400.432
38.7796	537.664	542.273	549.146	548.073	376.253	566.683	551.662	555.487	533.298	591.336	542.375	573.463	600.446	596.359	597.193	597.814	512.443	515.313	516.266	517.706	587.391	616.627	580.418	595.707	415.862	401.311	426.428	435.68	38.7796	472.994	495.51	482.676	480.095	419.391	411.077	427.222	416.237	455.034	448.248	445.064	447.39	538.984	534.25	557.901	542.241	408.384	410.156	409.333	399.875
38.819	538.482	540.055	548.883	545.822	374.08	565.56	549.582	554.105	532.303	590.665	540.926	572.573	599.14	595.201	596.568	596.568	511.738	514.785	514.891	516.212	586.38	616.122	579.574	595.023	415.649	400.808	425.72	435.215	38.819	470.931	495.673	482.377	479.699	418.747	410.183	426.292	415.784	454.529	447.341	444.328	446.548	538.182	533.212	557.21	541.485	407.99	409.381	408.752	399.451
38.8585	536.481	541.019	547.046	546.185	374.683	565.547	549.288	553.518	531.277	590.143	540.224	572.172	598.558	594.311	595.569	596.262	511.348	514.754	514.035	515.425	585.085	615.841	578.785	594.303	414.972	399.961	424.759	434.214	38.8585	470.953	494.038	481.524	478.564	417.373	409.381	425.204	414.777	454.105	446.938	443.697	446.297	537.417	531.991	556.704	540.752	407.646	408.939	408.117	399.094
38.8979	537.02	539.439	546.225	544.451	372.8	564.395	548.522	552.146	531.122	589.674	539.054	571.361	597.422	593.154	594.631	595.351	511.264	513.942	514.153	514.478	584.657	614.902	577.933	592.52	414.051	399.695	423.858	433.988	38.8979	470.467	494.09	480.856	477.798	416.844	408.698	424.489	414.25	453.103	446.505	443.06	445.871	536.679	530.598	556.042	540.383	407.114	408.331	407.73	398.133
38.9374	534.872	539.715	546.422	544.364	373.106	563.242	549.329	551.317	529.979	588.42	538.348	569.481	596.514	592.693	593.78	593.631	509.813	512.648	512.99	513.937	583.287	613.314	577.058	591.242	413.014	399.212	423.423	432.825	38.9374	470.446	492.71	480.119	476.72	416.228	407.872	424.075	413.515	452.468	445.39	442.669	445.214	535.996	529.97	555.265	539.73	406.493	407.732	407.302	397.478
38.9769	534.706	537.905	544.841	542.316	371.431	562.019	547.257	549.894	528.697	587.586	537.767	568.358	595.07	591.975	592.829	593.085	508.439	511.768	512.281	513.246	582.319	612.646	576.104	590.532	412.203	398.37	422.874	432.195	38.9769	469.45	491.667	479.575	476.423	416.035	407.217	423.421	413.185	451.884	444.165	442.193	444.161	535.05	529.884	554.182	539.249	406.302	407.124	406.836	397.14
39.0163	533.088	537.849	543.743	542.56	371.35	561.525	546.469	549.093	528.159	586.778	536.813	567.799	594.772	590.472	591.772	592.999	507.825	511.172	511.662	512.438	581.604	611.907	574.627	589.998	411.68	397.464	421.87	431.529	39.0163	468.337	490.779	478.363	475.828	415.57	406.349	422.512	412.546	450.826	443.598	441.036	443.331	533.999	529.168	553.171	537.826	405.42	406.183	406.077	396.605
39.0558	533.146	536.078	543.695	541.25	369.659	560.218	545.207	547.552	527.337	585.716	535.374	566.946	593.644	589.974	590.684	591.942	507.667	511.099	510.906	511.562	580.951	611.002	573.678	589.279	411.235	396.958	421.175	430.687	39.0558	467.375	490.59	477.992	475.184	414.572	405.619	422.196	412.007	450.093	443.389	439.678	442.563	533.323	528.183	552.533	537.117	404.614	405.719	405.369	396.4
39.0952	531.303	536.307	542.745	540.218	369.408	560.015	544.991	546.722	526.603	585.121	534.727	565.911	592.994	588.866	589.434	590.72	507.046	510.257	510.017	510.921	579.829	609.816	572.93	587.921	410.082	396.07	420.214	429.768	39.0952	467.483	489.562	477.022	474.087	413.523	405.134	421.615	411.419	449.586	442.631	439.194	441.632	532.797	527.177	551.381	536.647	404.032	405.101	405.205	395.978
39.1347	531.705	534.389	541.447	538.55	368.422	558.877	543.662	545.561	525.546	584.726	534.119	564.969	591.926	587.849	588.825	590.033	506.191	509.36	509.192	510.255	578.805	608.441	571.831	586.646	409.424	395.199	419.29	429.279	39.1347	467.056	488.563	476.075	473.069	412.921	404.236	420.737	410.809	449.135	441.784	439.096	440.962	532.069	526.275	550.235	535.643	403.515	404.342	404.607	395.059
39.1741	530.673	533.607	540.773	538.749	368.015	558.074	542.742	545.246	525.304	584.164	533.236	564.4	590.79	586.866	588.808	588.643	505.703	508.582	509.144	509.305	577.876	607.389	570.794	585.763	408.86	394.72	419.123	428.729	39.1741	466.169	488.201	475.661	472.517	412.455	403.577	420.05	410.168	448.304	440.666	438.144	440.472	531.181	525.722	549.231	535.038	403.158	404.18	403.676	394.543
39.2136	530.455	532.438	539.947	537.852	367.11	557.754	541.821	544.673	524.352	583.101	532.291	563.892	589.987	585.813	587.967	587.775	504.93	507.832	509.011	508.76	577.369	606.825	570.205	585.043	407.987	394.308	418.494	427.999	39.2136	465.841	487.4	474.983	471.794	411.506	403.187	419.262	409.08	447.277	440.06	437.196	439.827	530.177	524.799	548.269	533.743	402.377	403.555	402.811	394.103
39.253	528.998	532.206	539.045	537.237	366.383	556.818	540.961	543.819	522.808	582.243	531.527	562.8	589.343	584.91	586.642	587.441	503.936	507.26	508.019	508.068	576.081	606.103	569.726	584.251	407.809	393.878	417.537	427.316	39.253	463.787	486.322	474.241	470.83	410.888	402.486	418.274	408.188	446.102	439.728	436.249	439.068	529.128	523.912	547.75	533.172	401.932	402.787	402.476	393.171
39.2925	528.494	531.004	538.007	536.364	365.346	555.804	540.325	543.206	521.794	581.509	530.79	561.764	588.22	584.147	585.657	585.804	503.179	506.217	507.005	506.981	574.399	604.833	568.77	583.266	407.439	393.001	417.209	426.578	39.2925	463.284	485.471	473.273	469.79	410.26	401.924	417.746	407.621	445.489	438.834	435.195	438.291	528.66	523.135	546.998	532.55	401.82	402.504	401.946	392.644
39.3319	527.551	531.014	537.396	535.084	365.098	555.393	539.445	542.154	521.504	580.842	529.69	560.809	587.103	583.464	584.643	584.518	502.181	505.481	506.184	506.457	574.035	603.857	567.491	582.411	406.247	392.307	416.357	426.351	39.3319	462.208	485.04	472.725	469.585	409.711	401.287	417.872	407.164	445.287	438.085	434.974	437.444	528.044	521.912	546.2	531.465	401.413	402.125	400.848	392.308
39.3714	527.516	529.656	536.672	534.613	364.205	554.732	538.504	541.27	521.142	580.013	528.733	559.742	586.304	582.434	583.962	583.73	501.629	505.373	505.272	505.79	573.442	602.965	566.566	581.643	405.401	391.856	415.376	425.86	39.3714	461.965	483.963	471.219	467.961	408.466	400.349	417.354	405.881	444.102	437.049	434.56	437.048	527.055	521.269	545.645	530.621	400.148	401.508	400.49	391.617
39.4108	527.818	527.169	535.686	533.929	362.39	553.364	537.374	540.379	519.945	578.926	528.014	558.823	585.23	581.581	583.374	583.012	501.412	504.736	504.445	505.054	572.581	602.134	565.919	580.88	404.982	391.243	415.075	424.742	39.4108	461.037	482.91	470.888	468.075	408.455	399.888	416.868	406.178	443.366	437.074	433.792	435.697	526.169	521.105	544.829	529.829	399.658	400.585	400.075	390.959
39.4503	524.897	528.032	535.355	532.918	362.234	551.855	536.625	539.21	518.974	578.501	527.25	558.016	584.68	580.613	582.062	582.46	500.385	503.318	503.795	504.564	571.552	601.096	564.475	579.682	403.942	390.632	414.585	423.933	39.4503	460.81	481.837	469.487	466.237	407.298	398.653	415.689	405.067	442.507	435.482	432.861	435.225	524.911	520.568	544.543	528.96	398.71	400.241	399.362	390.93
39.4897	525.489	526.269	534.305	530.991	361.049	551.035	535.337	537.99	517.666	577.608	526.03	557.327	583.509	579.739	580.872	581.326	499.619	502.866	503.218	503.066	570.396	599.812	563.4	578.467	403.848	389.524	413.444	423.351	39.4897	459.913	482.327	469.876	466.887	407.622	398.444	415.109	404.836	442.341	435.245	432.315	434.561	525.035	519.467	543.512	528.631	398.986	399.897	399.341	390.142
39.5292	523.233	525.319	532.711	530.818	360.963	550.577	534.815	537.679	516.092	576.042	525.007	556.085	582.741	578.518	579.975	580.208	498.943	502.343	502.364	502.036	568.847	599.018	562.565	577.449	403.105	388.855	412.363	422.122	39.5292	459.796	480.65	468.477	465.066	405.845	397.919	414.478	403.438	441.57	434.221	431.088	433.474	524.136	518.812	542.285	527.066	398.158	399.15	398.513	389.738
39.5686	524.157	523.312	531.838	528.824	359.36	549.434	533.509	536.19	515.002	574.984	524.688	555.085	581.523	577.724	578.986	579.094	498.219	501.681	501.679	501.462	568.615	598.119	562.261	576.244	402.074	387.882	412.393	421.601	39.5686	457.919	480.898	468.628	465.076	406.223	397.303	414.316	403.403	440.763	433.895	430.798	432.958	523.269	517.498	541.373	526.655	397.477	398.265	397.793	388.876
39.6081	521.763	524.107	530.587	529.355	359.558	548.592	532.989	535.338	515.076	574.803	524.354	554.234	581.436	577.237	578.507	578.952	497.501	500.783	500.733	500.935	567.635	597.151	561.267	575.319	401.19	387.394	411.865	420.694	39.6081	457.629	479.339	467.476	463.515	404.204	395.334	412.861	402.689	440.019	432.796	429.483	432.283	522.488	516.728	540.678	526.141	396.776	397.722	397.003	388.488
39.6476	522.443	522.449	529.742	528.072	357.735	547.886	532.248	534.346	514.565	574.453	522.507	553.378	579.743	575.996	577.784	578.309	496.651	499.655	500.484	500.434	566.663	596.172	560.491	574.506	400.811	386.91	411.098	419.832	39.6476	456.611	478.555	467.026	463.38	404.774	395.93	412.695	402.151	439.501	432.945	429.127	431.578	521.385	516.15	539.776	525.153	396.154	397.463	397.209	387.641
39.687	520.473	522.596	529.504	527.527	358.532	547.583	532.602	534.461	514.07	573.158	521.699	552.504	579.306	574.97	576.379	577.05	495.806	499.398	499.905	499.416	565.434	594.206	558.48	572.945	399.897	385.896	410.152	418.699	39.687	456.248	477.63	465.613	461.63	403.157	394.596	411.123	400.924	438.544	431.137	428.395	430.604	520.224	515.651	538.484	523.365	395.685	397.154	396.149	386.72
39.7265	520.831	520.392	528.552	525.957	356.416	545.8	530.51	532.971	512.952	572.081	521.041	551.669	577.816	574.409	575.382	575.714	495.616	498.934	498.95	498.689	564.668	593.738	558.152	572.766	399.589	385.618	409.67	418.238	39.7265	454.864	477.126	464.909	462.114	403.172	394.856	411.396	400.851	438.148	430.979	427.603	429.982	519.611	514.441	537.664	523.168	395.506	396.579	395.537	386.702
39.7659	518.43	521.266	528.02	526.862	356.52	545.852	530.317	532.675	511.835	571.358	520.031	551.144	577.431	573.714	574.752	575.089	495.148	497.859	498.334	498.146	563.452	593.194	556.997	570.854	398.986	385.383	408.479	417.275	39.7659	454.979	475.897	464.024	460.256	401.443	393.473	410.451	399.346	437.748	430.033	426.298	429.181	518.099	514.018	536.729	522.024	394.941	395.741	394.603	386.326
39.8054	518.746	519.128	526.698	524.658	354.384	544.732	528.859	531.221	510.913	571.158	519.368	549.697	576.562	573.194	573.904	574.491	493.701	497.539	498.227	497.445	563.264	592.039	556.709	570.584	397.833	384.824	408.024	416.713	39.8054	453.224	475.391	463.942	459.983	402.165	392.637	409.261	398.971	436.01	429.576	426.084	428.098	517.618	512.391	536.13	521.136	393.867	395.306	394.159	385.693
39.8448	516.409	519.722	525.986	524.05	355.097	543.853	528.681	530.849	510.473	570.431	519.27	549.056	575.766	571.903	573.639	573.443	493.3	496.969	497.505	497.145	562.026	591.121	555.515	570.346	396.957	384.814	406.933	415.474	39.8448	453.279	474.276	463.291	458.365	400.921	391.78	408.411	397.818	434.919	428.73	425.174	428.398	517.612	511.68	535.971	520.636	393.16	394.595	393.672	385.15
39.8843	516.298	518.014	524.946	522.065	353.533	542.419	526.598	529.439	508.493	569.471	517.24	547.828	573.711	571.544	572.481	572.068	492.819	496.225	496.111	495.602	561.461	589.599	554.948	568.924	397.052	383.475	407.226	415.658	39.8843	451.53	473.662	462.065	458.899	400.504	391.457	408.079	397.803	434.647	427.909	424.643	427.15	516.367	510.879	534.994	520.006	393.014	393.863	393.344	384.336
39.9237	514.554	518.161	525.115	522.813	353.793	541.544	526.82	528.767	508.66	568.703	516.995	546.931	573.597	570.232	571.822	571.594	491.627	494.986	495.482	494.971	559.852	589.395	553.803	568.008	396.328	382.645	406.454	414.459	39.9237	451.464	472.492	460.873	457.275	399.027	390.859	407.103	396.982	433.921	426.751	423.208	426.477	515.277	510.202	534.171	518.547	392.387	393.652	392.354	383.81
39.9632	515.199	515.785	523.763	520.995	351.696	540.865	524.756	527.061	507.51	567.677	515.398	546.048	571.992	568.866	570.541	570.343	490.601	494.335	494.582	494.32	559.531	587.45	552.365	567.071	395.089	382.332	405.25	413.793	39.9632	449.605	472.487	460.85	457.618	399.565	390.826	407.628	396.678	433.76	427.009	423.22	425.623	515.191	509.042	533.046	518.726	391.76	392.197	392.641	382.665
40.0026	512.931	516.078	522.802	521.788	352.089	540.41	525.215	527.518	506.745	567.285	514.89	544.684	571.961	568.064	569.057	569.393	489.665	493.373	494.08	493.03	557.645	586.231	551.312	565.796	394.31	381.368	404.722	412.96	40.0026	449.437	471.141	459.857	456.347	398.295	389.621	406.793	395.494	433.044	425.272	422.733	425.651	514.006	508.514	532.418	517.612	391.023	392.021	391.611	382.386
40.0421	512.91	514.164	521.87	519.917	350.707	538.708	522.414	526.001	505.579	566.334	513.637	543.888	570.108	567.503	567.963	568.231	489.865	492.946	493.308	492.225	556.909	585.718	551.054	564.939	394.259	380.578	404.065	412.91	40.0421	448.627	470.888	459.542	456.505	398.492	389.328	406.198	395.68	432.01	425.48	422.16	423.77	513.258	507.585	531.569	516.635	391.075	391.493	391.269	382.315
40.0815	511.83	514.899	522.304	519.948	350.915	539.486	523.888	525.405	505.371	565.762	513.447	543.58	570.46	565.67	567.314	567.582	488.67	492.41	492.84	492.002	555.866	584.562	549.454	564.167	393.739	379.796	403.271	412.322	40.0815	448.806	468.732	458.13	454.482	396.761	388.022	404.569	394.335	430.619	424.072	420.354	423.925	512.476	507.305	530.961	515.627	390.17	390.938	390.316	382.088
40.121	512.052	513.319	521.163	517.907	348.857	537.891	522.269	523.402	503.745	564.887	512.434	542.252	568.05	565.749	566.537	566.679	488.405	491.401	491.542	490.851	556.004	583.745	548.793	562.976	392.933	379.01	402.216	411.636	40.121	446.605	468.832	458.109	454.303	396.75	387.674	404.18	393.842	430.169	424.182	421.065	422.164	511.706	506.507	529.412	515.817	389.684	390.136	390.294	381.878
40.1604	509.977	513.018	520.023	518.399	349.335	537.267	522.414	523.584	503.342	564.067	511.572	541.4	568.393	564.978	566.346	566.564	487.833	491.071	491.438	490.615	554.333	582.458	547.222	562.417	391.638	378.302	400.724	410.723	40.1604	446.484	467.526	456.791	453.346	395.653	386.374	403.348	392.949	429.888	422.964	419.345	421.768	510.381	505.771	529.827	514.135	389.717	389.688	389.265	380.781
40.1999	510.233	511.354	519.387	516.557	347.417	535.422	520.777	522.562	502.297	563.936	510.45	540.997	567.274	564.567	564.908	565.732	485.796	490.379	490.97	490.056	553.488	581.965	547.393	560.849	391.418	377.284	400.858	409.894	40.1999	445.941	468.142	456.998	453.573	395.342	386.985	403.068	392.557	429.478	422.286	419.296	421.655	509.477	504.798	527.742	513.482	388.522	389.536	389.303	380.756
40.2393	508.328	511.629	517.812	515.974	347.963	535.402	521.02	522.092	502.272	562.225	509.908	540.529	567.207	562.822	563.747	565.301	485.28	490.267	490.336	489.62	551.989	581.35	546.371	560.439	390.694	377.428	400.444	409.069	40.2393	445.351	466.576	455.961	451.513	393.997	385.728	402.081	391.555	427.693	421.182	417.897	420.912	508.981	503.576	527.575	512.049	388.054	388.947	388.385	379.432
40.2788	508.991	509.312	517.16	514.858	346.615	534.847	519.388	520.851	501.118	561.528	508.59	539.092	565.768	562.008	563.265	563.899	485.359	489.149	489.894	489.312	551.807	579.875	545.301	559.364	389.856	376.679	399.59	408.852	40.2788	444.448	465.816	455.376	452.137	394.027	385.306	401.924	391.652	426.925	420.601	417.341	419.808	508.47	503.067	525.732	510.921	388.092	388.201	388.154	378.948
40.3183	506.899	510.43	517.854	515.203	346.715	534.157	519.047	519.955	500.354	560.639	507.831	538.518	564.817	560.715	562.055	562.784	484.876	487.883	488.713	487.836	550.902	579.403	544.27	558.09	388.855	376.05	398.775	407.702	40.3183	444.19	464.368	453.61	450.268	392.821	383.854	400.525	390.264	426.172	419.171	416.629	419.617	506.977	502.742	525.605	510.131	387.144	387.257	386.494	378.277
40.3577	507.148	508.262	516.596	513.611	344.598	532.706	517.017	518.629	499.421	559.563	506.845	537.414	563.302	560.081	561.061	561.464	483.643	488.068	487.725	487.226	550.123	577.74	543.283	557.147	388.376	375.557	398.287	406.681	40.3577	442.318	464.836	453.55	450.583	393.19	383.479	400.66	390.368	425.537	419.32	415.945	417.639	507.238	501.777	525.472	510.58	386.135	386.555	386.792	377.47
40.3972	505.191	508.407	515.457	514.05	345.184	532.469	516.63	518.831	498.912	558.695	506.693	536.05	562.88	559.593	560.818	561.738	483.597	485.797	487.349	486.721	549.453	576.119	542.407	555.539	388.356	374.802	397.479	406.058	40.3972	442.092	463.022	451.861	449.049	391.083	382.25	399.051	389.082	425.623	418.481	415.266	417.79	506.116	500.961	523.896	509.153	385.682	386.664	385.469	377.988
40.4366	505.471	505.643	514.558	511.769	343.265	530.547	515.116	517.949	496.888	558.047	505.816	534.675	561.458	558.169	559.146	560.078	482.326	486.389	486.618	486.061	548.931	575.774	541.625	555.215	388.196	374.301	396.797	406.114	40.4366	440.683	463.735	452.099	449.524	392.19	383.034	399.306	389.255	423.665	418.116	414.939	416.485	504.768	499.285	522.798	508.294	384.442	386.003	385.573	376.507
40.4761	503.766	506.39	515.181	512.091	343.826	530.205	515.323	517.389	496.895	556.995	505.106	534.246	560.835	557.269	558.592	558.602	480.974	485.859	485.167	485.299	546.912	575.006	540.205	554.429	387.026	373.453	396.445	405.269	40.4761	441.137	462.581	450.795	447.8	390.211	381.627	398.057	388.027	423.264	416.987	413.824	416.47	503.882	499.002	522.442	508.202	384.729	385.479	385.281	376.002
40.5155	503.856	504.217	513.844	510.211	341.611	529.279	513.53	516.069	495.994	555.882	504.155	534.124	559.57	556.509	557.719	558.215	480.682	485.321	484.801	483.96	546.593	574.454	539.458	554.549	386.752	372.887	396.201	404.932	40.5155	438.721	462.064	450.259	447.874	390.949	381.757	397.407	387.457	422.339	415.846	412.913	415.604	503.204	498.363	520.862	507.514	383.688	384.678	385.043	375.175
40.555	502.196	504.918	512.397	509.709	342.828	528.364	513.45	514.831	495.824	555.567	503.874	532.688	559.365	555.418	557.034	557.746	480.395	484.263	483.931	483.535	544.983	573.303	538.573	553.449	385.65	372.168	395.017	403.927	40.555	438.835	460.321	449.096	446.141	388.807	379.961	396.55	386.363	421.621	415.116	412.262	414.89	502.465	497.983	520.666	505.958	383.322	384.283	383.469	375.129
40.5944	502.257	502.824	511.562	508.345	340.922	527.421	511.562	513.748	493.754	554.474	502.004	531.724	557.892	554.654	555.745	556.611	479.201	484.493	482.924	482.977	544.395	572.228	538.4	552.348	385.156	371.836	394.62	403.021	40.5944	437.681	460.31	448.643	445.98	389.439	380.117	396.773	386.317	421.499	415.388	411.9	413.587	501.725	496.611	519.255	504.799	383.313	383.611	383.282	374.089
40.6339	499.352	503.177	510.9	508.747	340.66	526.98	511.638	513.32	493.209	553.475	501.852	531.853	557.912	554.242	555.476	555.999	478.936	483.061	482.644	482.747	543.84	571.537	537.131	550.862	384.892	370.783	393.621	402	40.6339	437.936	458.974	447.42	444.243	387.211	379.066	395.582	385.664	420.458	413.938	410.735	413.34	500.744	495.8	518.42	504.343	382.609	383.238	382.825	374.158
40.6733	500.154	501.237	509.912	507.547	338.688	525.822	510.624	512.569	492.451	552.675	500.265	530.318	555.962	553.375	554.201	554.957	478.444	482.239	481.745	481.341	542.353	570.414	537.013	550.042	383.451	370.43	393.47	401.777	40.6733	436.212	458.608	447.309	444.917	388.125	378.754	395.361	384.882	419.748	413.289	409.503	412.308	500.554	495.149	517.638	503.985	381.778	383.102	381.988	372.814
40.7128	498.863	502.301	508.617	506.617	339.936	525.853	510.613	511.603	490.701	551.69	499.888	529.173	556.42	552.065	553.523	553.568	477.476	481.811	481.583	480.73	540.932	569.476	535.133	549.315	382.515	369.833	392.383	401.091	40.7128	436.326	457.086	446.32	442.863	386.717	377.177	394.58	383.758	419.019	412.728	409.453	412.171	499.443	494.793	517.319	502.613	381.394	382.067	381.255	372.452
40.7522	498.719	499.828	507.475	505.219	337.868	524.437	508.999	510.496	490.192	550.484	498.375	527.886	554.651	550.553	552.026	553.001	476.721	480.857	480.325	480.192	541.392	567.649	533.916	547.725	382.703	369.095	391.685	400.654	40.7522	435.17	456.881	445.733	442.77	386.52	377.349	393.793	383.514	418.86	411.574	409.75	410.809	499.321	493.993	516.036	502.268	380.776	382.418	380.923	371.831
40.7917	496.65	500.406	506.744	505.212	338.112	523.656	509.356	510.733	490.402	550.368	498.843	527.527	554.182	549.989	550.604	552.614	476.141	479.574	479.477	479.307	539.632	566.727	531.937	546.866	381.459	367.808	390.973	400.069	40.7917	435.075	455.596	444.825	440.795	385.248	375.941	392.751	382.215	417.502	410.917	408.04	410.035	497.872	493.046	515.716	501.061	380.222	382.043	380.149	371.911
40.8311	497.298	498.491	506.447	503.309	336.624	522.546	507.421	509.112	489.584	549.735	496.789	526.552	552.397	548.882	550.56	551.865	475.409	479.894	479.104	478.359	538.625	566.078	532.78	546.549	381.518	367.428	390.175	398.816	40.8311	433.366	455.477	444.529	441.742	385.503	375.892	392.821	382.175	417.286	410.939	407.588	409.168	497.016	492.137	514.655	500.688	379.886	380.402	379.735	371.109
40.8706	495.481	498.286	505.974	503.917	336.853	521.337	507.587	508.092	488.413	548.586	496.694	525.687	552.707	547.182	549.513	550.181	474.892	478.944	478.268	477.281	537.322	564.833	531.485	545.549	380.516	366.875	389.305	398.195	40.8706	433.587	453.832	443.513	440.079	383.807	374.955	390.957	381.207	416.219	409.76	406.82	409.14	495.878	491.785	513.791	499.479	378.777	380.069	378.878	370.856
40.91	495.816	496.587	504.498	502.127	334.685	520.354	505.769	506.914	487.03	547.518	494.96	524.765	551.113	547.151	548.004	548.888	473.896	478.472	477.88	477.387	537.52	564.455	530.547	544.975	379.897	366.404	389.383	397.878	40.91	432.141	453.959	442.386	441.353	384.198	374.797	390.646	381.351	415.363	409.173	406.095	407.741	495.425	490.81	512.242	498.896	378.068	379.732	378.694	370.124
40.9495	493.204	497.32	504.542	502.338	335.349	520.378	505.401	507.076	486.694	547.059	495.225	523.619	550.63	546.23	547.343	548.603	473.179	477.647	477.319	476.392	535.814	563.158	529.317	543.282	378.908	365.69	388.759	396.962	40.9495	432.336	452.709	441.629	438.971	382.645	373.41	389.876	380.212	414.558	408.182	405.385	407.032	494.718	489.857	511.48	497.63	377.45	379.035	378.15	369.999
40.989	493.683	494.864	503.559	500.614	333.324	519.532	504.116	505.954	485.415	546.028	493.781	522.347	549.345	545.535	546.2	547.345	472.915	476.65	476.396	475.719	535.199	562.667	528.955	542.443	378.786	364.913	387.509	396.904	40.989	431.292	452.32	441.108	438.869	382.492	373.881	389.585	379.608	414.323	407.526	404.549	406.243	493.407	488.839	510.962	497.173	377.35	378.856	378.198	369.249
41.0284	492.433	495.433	502.071	500.774	334.112	518.379	503.605	505.259	485.15	545.758	493.04	521.891	549.115	544.816	545.58	546.334	472.551	475.944	475.691	474.333	534.152	561.429	527.576	541.087	377.954	364.505	387.318	395.567	41.0284	431.052	450.849	439.97	437.305	381.216	372.375	388.503	379.008	413.929	407.078	404.003	405.563	492.69	488.292	510.749	496.022	376.606	377.914	377.34	368.582
41.0679	492.631	493.728	501.077	498.866	332.187	517.168	502.495	504.099	483.473	544.602	491.984	520.862	547.621	544.367	545.012	545.958	472.009	475.57	474.834	473.623	533.67	560.156	526.582	540.179	377.138	363.996	387.331	394.836	41.0679	429.678	450.198	439.204	437.359	381.62	372.305	388.651	378.716	412.612	406.73	403.312	404.491	491.864	488.137	509.867	495.79	375.963	377.287	376.426	367.52
41.1073	490.114	494.039	500.716	499.023	332.519	516.177	502.438	503.633	483.518	543.838	491.605	519.756	547.226	542.926	544.651	545.238	470.995	474.416	473.877	473.366	532.439	559.187	525.439	539.277	376.05	362.718	386.157	393.866	41.1073	429.165	448.835	437.938	435.594	380.069	371.005	387.761	377.589	411.511	405.579	402.555	404.105	491.072	486.967	509.235	495.25	375.218	376.239	375.753	367.074
41.1468	489.909	491.865	499.121	497.231	331.5	515.052	500.702	502.03	481.936	542.773	489.648	519.01	546.613	542.627	543.244	544.678	470.794	473.625	473.018	473.231	531.859	558.496	524.731	538.579	376.507	362.13	385.86	393.329	41.1468	428.075	448.89	437.87	435.714	379.858	371.164	387.315	377.358	410.307	405.102	402.211	403.737	490.813	485.78	508.743	494.238	374.741	375.7	375.496	366.74
41.1862	489.043	491.518	500.101	497.629	331.536	514.914	501.077	501.245	481.961	542.267	488.88	518.289	545.651	541.876	542.478	543.435	469.848	472.96	472.269	472.061	530.119	557.502	523.833	537.471	375.335	362.015	384.156	392.614	41.1862	427.646	447.926	436.64	433.899	378.663	370.001	386.235	376.419	410.046	404.519	401.017	402.444	489.878	485.218	507.94	493.358	374.486	375.284	374.724	366.457
41.2257	489.119	489.267	498.751	495.721	329.563	513.936	499.285	500.06	480.653	541.496	488.066	517.437	543.784	540.283	541.907	541.519	468.703	472.313	471.401	471.35	529.184	556.473	522.801	536.356	374.596	361.088	383.775	392.211	41.2257	425.795	447.136	435.712	433.82	378.316	369.266	385.7	375.357	409.567	403.423	400.467	401.329	489.31	484.3	506.744	492.714	373.988	374.943	374.072	366.105
41.2651	487.621	490.477	498.173	495.427	329.431	513.38	498.22	498.581	479.404	541.03	487.164	517.058	542.413	538.911	540.645	540.213	468.256	471.986	470.756	470.791	528.538	555.911	522.132	535.232	373.716	360.528	382.715	391.594	41.2651	426.12	445.806	434.623	432.45	377.117	368.333	384.294	374.649	408.527	402.381	399.882	401.171	488.781	483.49	505.999	491.891	373.452	374.503	373.305	365.466
41.3046	487.354	488.515	496.302	493.59	328.003	511.969	497.346	498.235	478.298	539.857	486.103	515.571	541.174	538.781	539.802	539.739	467.927	471.15	470.879	469.943	528.118	554.957	521.159	534.712	373.036	360.059	382.17	390.674	41.3046	424.85	445.395	434.638	432.512	377.296	368.505	383.898	374.141	408.065	402.219	399.005	400.803	488.017	482.798	505.218	491.109	372.523	373.907	372.949	364.798
41.344	485.627	488.309	495.545	494.293	328.586	510.749	497.47	497.739	478.435	539.558	485.61	514.4	540.937	537.986	539.25	539.46	467.177	470.535	469.93	469.031	526.393	553.703	520.28	533.825	372.32	359.298	381.501	389.898	41.344	424.662	444.447	434.066	431.539	376.383	367.712	383.839	373.524	407.531	401.578	398.25	400.096	487.078	481.456	504.503	489.899	372.059	373.832	372.368	364.22
41.3835	485.802	486.361	494.458	492.323	326.917	510.13	495.672	496.709	477.166	538.492	484.158	513.904	539.689	537.273	538.208	538.503	466.229	470.044	469.261	468.419	526.044	552.462	519.283	533.052	372.213	359.099	381.252	389.396	41.3835	423.557	445.236	433.833	431.155	375.586	367.504	383.147	373.411	406.481	400.857	398.411	399.056	485.73	480.901	504.128	489.368	372.12	373.168	372.061	363.963
41.4229	483.874	487.014	493.932	492.294	326.348	509.762	495.063	496.05	476.271	537.694	483.59	513.621	538.766	535.982	537.05	537.648	465.235	469.04	468.352	467.422	524.53	551.252	518.129	531.605	371.424	358.571	380.864	388.6	41.4229	423.075	443.609	432.694	430.187	374.893	366.498	382.367	372.474	405.795	399.97	397.553	398.54	484.332	480.543	503.055	488.365	371.655	372.512	371.558	363.293
41.4624	483.309	484.87	492.816	490.879	325.065	508.203	494.054	494.854	475.03	536.882	482.761	512.055	537.762	535.716	536.22	536.749	464.711	468.724	467.681	466.199	523.687	550.083	517.773	530.379	370.349	357.896	380.073	387.435	41.4624	422.802	442.426	431.623	429.364	374.444	365.518	381.594	371.182	405.173	398.63	395.99	397.667	483.306	479.322	501.961	487.128	370.445	371.853	370.738	362.786
41.5018	481.671	485.008	492.282	490.702	324.911	508.098	493.128	494.461	474.141	535.948	481.925	510.353	536.877	534.725	535.251	535.949	464	468.111	467.191	465.643	523.35	549.444	516.741	529.824	369.353	356.949	379.024	386.578	41.5018	422.738	441.669	430.521	428.539	373.572	364.973	380.92	370.556	404.39	398.125	395.37	396.715	482.668	478.287	502.005	486.756	369.527	371.399	370.128	362.304
41.5413	482.068	483.268	491.063	489.177	323.993	507.055	492.199	493.776	473.459	535.265	480.725	509.865	536.275	533.332	534.364	534.991	463.389	467.092	466.204	465.199	522.318	548.541	516.091	528.852	368.636	356.066	378.49	386.208	41.5413	421.697	440.334	429.48	427.585	372.658	363.958	380.328	370.395	403.56	398.215	395.079	396.17	482.608	477.678	501.225	485.804	369.338	371.149	369.426	361.3
41.5807	481.142	483.192	490.854	488.172	323.775	506.246	491.679	492.46	472.562	534.88	480.048	509.171	535.523	532.229	533.83	534.036	462.806	466.683	465.329	464.108	521.076	547.39	515.185	527.74	368.049	355.451	377.815	385.668	41.5807	419.984	440.108	429.241	426.909	372.615	363.784	379.185	369.722	402.547	397.363	394.269	395.537	481.851	476.705	499.316	484.73	368.957	370.167	369.083	360.928
41.6202	480.741	481.571	490.097	487.007	322.685	505.445	490.722	491.081	471.412	533.709	479.293	507.689	534.281	531.5	533.008	533.258	461.789	465.976	464.624	463.47	520.105	546.836	513.693	526.805	367.637	354.63	377.264	385.088	41.6202	418.696	438.727	428.117	425.604	371.714	363.157	378.267	368.442	401.858	395.968	393.063	394.962	480.535	475.473	498.125	484.001	368.34	369.506	368.911	360.367
41.6597	479.709	480.92	489.165	486.721	321.994	504.324	489.967	490.81	470.94	532.693	478.384	506.497	533.407	530.855	531.561	532.462	460.763	464.867	463.746	463.039	518.924	546.058	512.881	525.748	367.196	354.036	376.896	384.44	41.6597	418.543	437.986	427.28	425.273	370.83	362.397	377.959	367.902	401.033	395.145	392.288	393.771	480.352	474.883	497.484	483.352	367.583	368.893	368.671	359.644
41.6991	478.768	480.472	488.177	486.312	321.416	503.499	489.031	490.183	470.477	532.315	477.757	505.865	532.107	530.112	530.636	531.469	459.844	464.218	463.327	462.359	518.056	544.694	512.209	525.037	366.16	353.512	375.844	383.647	41.6991	419.03	436.924	426.723	424.084	369.755	361.465	377.131	367.33	399.953	394.367	391.548	393.353	479.666	474.264	496.966	482.381	366.804	368.129	367.811	359.286
41.7386	478.605	478.869	487.278	485.178	320.771	502.649	488.114	489.14	469.529	531.752	476.921	505.459	531.039	529.622	530.276	530.818	459.742	464.256	462.827	461.825	517.481	543.466	511.052	524.66	365.308	352.634	375.145	383.227	41.7386	417.073	437.041	426.522	423.622	370.036	360.862	376.501	366.741	399.366	393.458	391.074	392.681	478.504	473.117	496.274	481.474	366.028	367.451	367.076	358.671
41.778	477.59	478.436	487.287	484.506	320.775	501.718	488.028	488.333	468.696	530.903	476.209	504.714	530.791	528.924	529.576	530.243	459.603	464.071	462.013	461.037	516.119	542.739	509.956	523.885	364.867	352.065	374.782	382.707	41.778	417.001	435.63	425.292	422.32	368.33	360.038	375.277	366.054	398.806	392.796	390.738	391.529	477.518	472.748	495.923	481.019	365.887	367.386	366.555	358.395
41.8175	476.976	476.353	486.189	483.131	319.12	500.922	487.141	487.247	467.725	529.796	475.499	503.737	529.916	528.129	528.448	529.11	458.451	462.787	461.865	460.364	515.238	542.017	509.787	523.066	364.381	351.675	374.014	381.875	41.8175	415.486	435.419	424.858	422.767	368.209	359.334	375.452	365.927	398.422	392.601	390.581	391.107	476.799	471.991	494.67	480.106	366.003	367.005	366.486	357.717
41.8569	476.021	477.341	485.39	483.334	318.953	500.418	486.324	486.883	467.083	528.875	474.728	503.313	529.546	526.779	526.991	528.305	457.607	461.699	461.108	459.643	514.218	540.792	508.927	521.955	363.851	351.022	373.388	381.137	41.8569	415.437	433.837	423.078	421.042	366.749	357.882	374.729	364.772	397.849	391.729	388.835	390.433	476.355	471.096	493.827	479.457	365.328	366.337	365.738	357.288
41.8964	475.985	475.4	483.811	481.369	317.63	499.027	484.726	485.244	466.021	527.647	473.288	502.214	528.345	525.602	526.464	527.373	457.139	461.464	459.999	459.262	513.482	540.249	507.468	520.366	363.107	350.288	372.157	380.587	41.8964	413.806	433.955	423.727	421.27	366.818	358.484	374.271	364.453	396.58	391.484	388.271	390.019	475.412	470.15	492.689	479.303	364.702	365.88	364.779	356.53
41.9358	473.438	475.228	483.938	481.229	316.807	498.29	484.355	484.906	465.27	526.369	472.565	500.981	527.507	524.809	525.858	526.208	456.621	460.694	459.268	458.899	512.195	539.55	506.738	519.468	362.279	349.659	371.396	379.573	41.9358	413.562	432.316	422.091	419.088	365.517	356.901	373.272	363.309	396.214	390.733	387.186	389.517	474.882	469.778	492.199	477.818	363.525	365.313	363.745	356.589
41.9753	473.539	473.216	482.73	479.77	315.644	497.485	483.575	483.616	464.082	525.039	471.907	500.252	526.498	524.014	524.593	524.732	455.505	459.638	458.826	457.685	511.215	538.177	506.364	519.377	361.771	348.885	370.654	379.886	41.9753	412.498	432.45	421.694	419.343	365.654	357.056	373.167	363.316	395.792	389.324	386.906	388.576	473.702	469.196	491.953	477.028	363.121	364.495	363.93	355.669
42.0147	472.165	473.808	482.22	479.837	315.62	496.222	483.05	483.464	464.093	525.136	471.486	498.811	526.033	522.737	524.138	524.004	455.413	459.229	458.277	456.508	510.101	537.093	504.655	517.736	360.654	348.374	369.899	378.948	42.0147	412.589	430.859	420.622	417.514	364.149	355.565	372.078	362.358	394.683	388.331	386.057	388.119	472.662	467.831	490.626	476.202	362.682	363.942	363.159	355.263
42.0542	472.213	471.275	480.752	477.62	313.875	494.979	481.949	482.55	463.045	524.164	470.079	497.832	525.065	521.876	523.074	522.875	454.719	458.601	457.54	455.701	509.342	535.53	503.367	517.465	360.783	347.994	369.536	378.058	42.0542	410.805	431.284	420.007	417.763	364.53	355.52	371.383	361.919	393.992	388.286	385.184	387.298	472.389	466.679	489.264	475.368	362.105	363.17	362.356	354.788
42.0936	470.935	471.825	480.279	478.19	314.35	494.431	480.91	481.922	461.983	523.32	469.502	497.106	524.045	521.207	522.064	522.469	453.937	457.627	456.871	455.072	508.173	534.531	502.333	516.842	359.796	347.637	368.896	377.254	42.0936	411.081	429.878	418.899	416.011	362.876	354.901	370.793	361.1	393.469	386.866	384.078	386.551	471.686	466.089	488.225	473.766	361.865	363.121	361.429	353.893
42.1331	470.868	469.917	479.23	476.015	312.518	493.967	479.563	480.694	460.655	521.79	468.662	496.079	522.654	520.752	521.6	521.318	453.089	457.081	456.319	454.474	508.02	534.198	501.794	515.736	359.266	346.675	368.31	376.767	42.1331	409.974	429.579	418.835	416.489	363.282	354.782	370.513	361.349	392.979	386.879	383.375	385.381	470.842	465.333	488.234	473.671	361.36	361.863	361.162	352.716
42.1725	469.127	470.51	479.025	476.706	313.834	493.167	479.62	480.529	460.476	522.194	467.776	495.569	521.837	519.247	520.421	520.485	452.022	456.549	455.057	453.992	506.719	533.132	500.886	514.226	358.537	345.909	367.922	376.105	42.1725	409.869	428.015	417.769	414.675	361.795	353.412	369.321	359.837	391.724	385.833	382.413	384.631	469.318	464.428	487.492	472.85	361.086	361.179	360.333	352.469
42.212	469.447	468.87	478.161	474.856	311.259	491.592	477.091	479.175	459.033	520.786	466.184	494.933	520.357	518.791	519.2	519.42	451.654	455.802	454.735	453.859	506.083	531.702	500.597	513.653	358.183	345.16	367.113	375.562	42.212	408.148	428.828	417.543	415.217	362.431	353.37	368.864	359.999	391.555	385.646	382.32	383.884	469.321	463.947	486.035	472.107	360.647	361.12	359.751	352.016
42.2514	467.327	469.258	476.714	474.667	311.754	491.514	477.63	478.749	458.755	520.333	465.329	493.95	520.176	517.421	518.352	518.891	451.353	455.085	453.684	452.698	504.531	530.61	499.145	512.05	357.08	344.49	365.956	374.716	42.2514	407.886	427.413	415.732	413.597	360.87	352.052	367.873	358.69	390.534	384.366	381.362	383.589	468.654	463.601	485.65	471.455	359.823	360.871	359.4	351.939
42.2909	467.784	467.102	475.748	473.136	310.226	490.062	475.975	476.868	458.013	519.343	464.265	492.858	518.726	517.011	517.698	517.934	450.542	454.596	453.195	451.535	503.853	530.384	498.347	511.435	356.27	344.559	365.663	374.096	42.2909	407.287	426.801	415.973	413.315	360.811	352.549	367.965	358.586	389.853	384.11	380.975	382.743	467.631	462.358	484.201	471.047	359.106	360.138	359.535	350.995
42.3304	465.119	467.406	475.086	472.954	310.515	489.976	476.734	476.78	456.305	518.989	464.192	491.745	518.38	515.96	516.825	516.424	449.523	453.792	452.337	450.746	502.788	528.858	496.38	510.056	356.019	343.684	364.885	373.156	42.3304	406.981	425.192	415.007	411.836	359.485	351.211	367.199	357.132	389.069	382.984	379.695	382.15	466.232	461.817	484.054	469.507	358.698	360.008	358.21	350.607
42.3698	465.502	465.97	474.535	470.664	309.451	489.077	475.159	475.732	455.074	518.059	463.633	491.091	517.289	514.723	515.456	515.622	449.024	453.818	451.753	450.634	502.886	528.449	496.68	509.844	355.465	342.812	364.354	372.765	42.3698	405.478	424.914	414.388	412.065	359.689	351.231	366.501	356.793	388.822	382.595	379.692	381.275	465.551	460.625	482.45	468.782	357.978	358.994	358.365	350.166
42.4093	464.05	466.053	474.404	472.083	309.645	488.844	475.647	475.576	455.279	517.234	462.643	490.37	517.139	514.06	515.025	515.446	448.149	453.553	451.195	449.22	501.103	528.074	495.784	509.187	355.203	342.222	363.813	371.75	42.4093	405.263	423.712	413.421	410.72	358.084	349.884	365.544	355.625	387.534	381.54	378.24	380.654	465.62	459.905	482.629	467.921	357.845	358.37	356.7	349.816
42.4487	464.245	463.865	473.304	469.985	307.804	487.388	473.424	474.225	453.317	515.981	461.282	489.146	515.502	512.977	513.798	514.435	447.42	452.02	450.593	448.798	500.955	526.717	494.334	508.086	354.366	341.355	363.301	371.5	42.4487	403.734	423.859	412.866	410.907	358.794	349.914	365.106	355.406	386.71	380.9	378.131	379.504	463.855	458.892	481.346	467.259	357.021	357.327	356.97	348.557
42.4882	462.232	464.768	472.74	470.175	308.312	486.47	473.128	473.902	453.905	516.22	461.214	487.787	514.999	512.218	513.735	513.818	446.961	451.934	449.835	448.304	499.88	525.498	492.703	507.544	353.021	340.72	362.668	370.251	42.4882	403.741	422.039	411.297	408.985	357.416	348.45	363.804	354.416	386.061	380.196	377.044	378.815	462.53	458.234	481.157	465.957	356.135	357.984	356.387	348.712
42.5276	462.681	462.938	471.379	468.736	306.672	485.459	471.143	472.45	452.342	514.614	459.611	487.859	513.803	511.448	512	512.271	446.097	450.619	449.395	447.317	498.924	524.107	493.378	505.97	352.933	340.198	362.189	370.166	42.5276	403.452	421.321	411.006	409.47	357.562	348.834	363.98	354.037	385.783	380.17	376.933	378.19	462.985	457.698	479.576	466.158	356.269	356.801	355.537	347.612
42.5671	460.468	463.525	470.947	468.739	307.492	485.174	471.074	472.354	451.791	514.271	459.555	486.736	512.997	510.353	511.401	511.246	445.944	449.373	448.072	446.786	497.779	523.183	492.348	504.932	352.413	339.779	360.636	369.693	42.5671	402.604	420.509	409.395	407.859	355.939	347.564	362.683	353.321	384.821	378.707	375.526	377.324	461.621	457.74	479.728	464.401	355.416	355.819	355.426	347.361
42.6065	460.839	461.248	469.31	466.785	305.413	483.306	469.352	470.472	450.142	512.942	458.158	485.869	511.277	510.197	510.953	511.004	445.054	449.14	447.592	446.097	497.26	522.306	491.288	503.666	351.848	339.224	360.748	369.021	42.6065	400.966	420.568	409.82	407.591	356.085	347.753	362.496	353	384	378.444	375.147	376.428	460.855	456.069	478.159	464.699	355.037	355.271	355.526	346.034
42.646	459.049	461.292	469.426	467.717	305.931	483.245	469.695	470.309	450.563	512.094	457.525	485.282	511.754	508.679	509.444	510.22	444.231	449.134	446.849	445.87	495.863	521.429	489.899	502.981	351.471	338.388	360.096	367.107	42.646	400.648	419.484	408.522	405.691	354.615	346.1	361.583	351.696	383.304	376.929	373.992	376.146	460.02	455.23	478.508	462.911	354.023	355.821	354.836	346.321
42.6854	459.211	459.681	468.212	465.266	303.897	482.005	467.428	468.561	449.304	510.991	456.063	484.008	509.915	508.235	508.871	508.606	443.432	447.788	446.33	445.027	495.863	520.074	489.05	501.786	350.415	337.685	359.015	367.478	42.6854	399.406	418.697	408.351	406.577	354.487	346.545	361.653	351.427	382.392	377.149	373.747	374.73	459.27	453.92	476.8	462.884	353.488	355.204	354.134	345.348
42.7249	457.532	460.059	468.014	465.383	303.849	481.749	468.521	468.844	448.732	510.641	456.751	482.766	509.546	507.589	508.453	508.492	443.449	446.804	446.28	445.166	495.169	520.165	488.672	501.004	349.51	337.167	358.082	366.203	42.7249	399.077	417.995	407.241	404.873	353.023	345.458	360.885	350.609	381.521	375.757	372.761	374.858	458.655	453.783	475.809	461.59	352.839	354.344	353.442	345.248
42.7643	457.177	457.702	466.858	463.875	302.212	480.636	467.087	467.869	446.723	509.49	454.713	481.995	508.374	506.87	507.109	507.427	442.797	446.223	445.614	443.515	494.211	518.551	487.703	500.04	349.527	337.242	358.261	366.513	42.7643	397.677	417.895	407.367	405.348	353.603	345.782	360.19	350.129	381.171	375.285	372.328	372.826	458.115	451.851	475.04	461.215	352.256	353.486	353.064	343.973
42.8038	456.082	457.255	466.709	464.815	303.588	480.722	466.869	468.616	447.975	509.789	455.065	482.487	508.688	506.172	506.65	507.556	441.67	446.01	443.598	442.839	492.771	516.672	486.188	498.97	348.272	336.58	357.13	365.518	42.8038	397.295	416.351	406.229	403.75	352.133	344.253	359.219	349.466	380.236	374.497	371.4	372.964	457.104	451.958	474.987	459.964	352.42	352.775	351.98	344.137
42.8432	455.972	455.841	465.352	463.005	301.693	479.274	465.071	466.811	445.909	508.82	453.972	480.565	507.467	504.716	505.573	505.454	441.147	445.828	443.839	442.393	491.511	516.27	486.962	498.052	348.298	335.217	356.724	365.008	42.8432	396.806	416.529	405.943	403.618	352.418	344.025	359.206	349.347	379.809	374.034	371.126	371.823	455.585	451.028	473.573	459.59	351.164	352.357	351.802	344.163
42.8827	454.307	456.407	463.906	462.555	302.135	479.028	465.052	465.924	445.581	507.629	453.221	479.68	505.638	504.172	505.211	505.527	440.48	444.93	442.637	441.8	490.22	515.318	485.551	496.966	347.498	335.035	355.832	363.748	42.8827	396.282	415.15	404.594	402.277	350.376	342.579	358.043	348.371	379.323	373.242	369.803	372.217	455.594	450.308	472.918	458.398	350.838	352.369	350.653	343.257
42.9221	453.623	454.614	462.965	461.181	300.01	477.245	462.64	464.108	443.956	506.46	451.479	478.653	505.115	503.702	504.243	503.952	439.214	444.275	442.026	440.057	490.345	514.823	484.58	496.359	347.211	334.339	355.402	363.29	42.9221	395.936	415.011	404.82	402.393	350.682	342.837	357.312	348.18	378.575	373.198	370.497	371.217	455.114	449.94	471.643	458.235	350.432	352.419	351.083	342.393
42.9616	452.936	454.68	462.462	460.494	300.94	476.278	462.723	464.014	443.557	506.033	450.423	477.846	504.841	502.108	503.189	503.41	438.997	443.246	441.68	440.285	488.915	513.702	483.645	495.611	346.341	334.137	355.007	362.956	42.9616	395.304	413.251	403.15	401.091	349.117	341.674	356.264	347.275	377.732	371.963	368.595	371.157	454.522	449.355	471.592	457.423	349.975	351.998	349.618	342.309
43.0011	452.607	452.839	461.277	459.004	299.062	474.848	460.832	463.117	442.344	505.425	449.776	476.999	503.381	501.344	501.907	501.756	438.008	443.103	441.066	439.162	489.002	513.619	482.295	494.324	345.856	332.919	354.742	362.674	43.0011	394.033	413.311	402.625	400.545	349.058	341.636	356.256	347.406	376.929	371.411	368.35	369.748	452.406	448.255	470.569	457.246	349.37	350.791	349.754	341.636
43.0405	450.327	452.839	460.824	459.138	299.771	474.667	461.133	462.502	442.353	504.247	449.911	475.125	502.981	500.061	501.483	501.81	437.206	441.981	440.458	438.539	486.267	511.488	480.892	492.647	344.449	332.304	353.469	361.619	43.0405	393.555	411.831	401.334	398.85	347.93	340.284	355.679	346.048	376.565	370.231	367.948	369.085	452.024	447.43	469.884	456.364	348.906	350.373	348.95	341.439
43.08	450.697	450.834	459.401	457.537	297.603	473.394	459.511	461.062	440.656	503.584	448.526	474.556	501.077	499.76	500.496	500.325	436.247	441.152	439.595	437.63	485.97	510.631	480.179	492.813	344.436	332.407	352.885	361.191	43.08	392.731	412.093	401.524	399.419	348.242	339.73	355.628	346.169	376.002	370.281	367.578	368.475	451.678	446.418	468.894	455.044	348.148	349.461	348.724	340.529
43.1194	449.613	452.135	459.39	458.166	298.499	473.181	459.387	460.643	440.432	502.837	447.538	473.297	501.109	498.551	499.976	499.839	435.441	440.567	439.198	437.145	484.672	509.925	479.338	492.256	343.857	331.358	352.183	360.399	43.1194	392.479	410.565	400.383	397.593	346.975	338.652	354.296	344.925	375.118	368.452	366.113	367.9	451.079	445.626	468.098	454.216	347.77	349.064	347.433	340.138
43.1589	449.778	449.77	458.758	456.62	296.712	471.514	457.609	458.967	439.343	501.648	446.887	473.317	499.939	498.028	498.751	498.359	435.285	440.186	437.916	435.979	484.065	509.365	478.949	491.244	343.488	330.823	351.843	360.007	43.1589	390.636	410.684	399.878	397.317	347.198	339.036	354.415	344.607	374.494	368.694	366.147	366.529	450.852	444.74	467.334	453.987	347.745	349.065	347.813	339.976
43.1983	447.483	449.505	457.857	456.305	297.001	471.207	458.371	459.375	438.497	501.371	446.705	472.837	499.216	496.897	497.517	498.293	434.152	439.061	437.599	435.439	482.434	507.582	477.688	489.894	342.578	330.247	350.865	359.19	43.1983	390.281	409.005	398.861	396.247	345.529	337.79	353.257	343.089	373.421	367.212	364.979	366.394	449.61	444.21	466.675	452.322	346.686	347.961	346.715	339.152
43.2378	447.587	448.032	456.368	454.426	295.327	469.528	456.726	458.409	437.498	500.461	444.962	471.974	497.572	496.129	496.631	497.29	433.832	438.837	436.77	435.255	482.411	506.966	476.992	488.817	342.24	328.805	349.934	359.071	43.2378	390.337	408.371	398.463	396.068	344.674	337.832	352.197	342.936	373.082	367.385	364.211	365.863	448.514	443.572	465.819	451.69	346.407	347.698	346.012	339.183
43.2772	445.913	448.325	455.563	454.332	296.02	469.631	455.894	457.765	437.154	500.209	444.716	471.202	497.53	495.133	495.144	495.823	432.956	438.149	436.198	434.727	481.003	506.316	475.8	488.265	341.282	328.844	349.746	357.87	43.2772	389.646	406.94	397.399	394.713	343.581	336.259	351.138	341.669	371.989	365.851	362.933	364.965	447.531	442.137	465.427	451.112	345.629	346.736	345.48	338.483
43.3167	446.598	446.458	454.623	452.563	294.315	468.313	454.287	456.053	435.565	498.368	443.499	470.422	496.391	493.843	494.415	494.438	432.864	438.195	435.33	433.647	480.267	506.081	475.201	486.979	340.833	328.359	349.192	356.991	43.3167	387.813	407.897	397.501	395.705	344.026	337.155	350.443	341.883	371.477	365.921	362.933	364.144	447.105	441.535	464.227	450.589	345.458	346.333	345.72	337.925
43.3561	444.338	446.778	454.378	453.402	295.693	468.121	454.015	455.194	435.205	498.262	442.113	469.206	496.031	493.207	494.026	493.93	432.046	437.418	434.438	433.049	478.598	504.549	473.613	485.658	339.871	327.813	348.161	356.226	43.3561	387.479	406.097	396.177	393.926	342.958	335.96	350.25	340.901	370.407	364.901	361.347	363.768	446.762	440.804	463.178	449.895	344.804	345.892	345.347	337.321
43.3956	444.163	444.782	453.338	451.253	293.67	466.998	452.58	454.197	434.08	497.253	440.766	467.95	494.209	492.549	492.668	492.895	431.108	436.229	434.116	432.318	478.144	503.629	472.191	485.088	339.218	327.291	348.369	356.113	43.3956	387.257	405.907	396.319	394.182	343.72	336.01	350.249	340.899	370.204	364.149	360.774	362.549	445.942	440.051	462.308	448.914	343.851	345.237	344.378	336.445
43.435	442.586	445.616	452.647	451.314	293.574	466.278	452.282	453.798	433.575	496.247	440.914	467.52	493.597	491.717	492.14	492.339	430.282	435.512	433.536	431.815	476.997	502.385	471.312	483.523	338.687	326.614	347.318	355.007	43.435	386.544	404.682	394.531	391.954	341.858	334.554	349.101	340.039	368.722	362.826	360.015	361.364	444.776	439.594	462.118	447.32	343.189	344.356	343.884	336.135
43.4745	442.928	443.42	451.403	449.517	291.939	465.367	450.307	452.724	432.271	495.378	439.68	466.391	492.638	490.272	491.156	491.036	429.778	435.097	433.013	431.033	476.795	502.275	471.507	483.474	338.449	326.225	346.235	354.725	43.4745	385.696	403.958	394.318	392.265	341.758	334.028	348.856	339.036	368.138	362.546	359.962	360.583	444.203	438.587	460.997	447.17	343.11	343.971	343.229	335.454
43.5139	441.781	443.593	451.472	450.156	292.487	464.853	451.263	452.827	431.147	494.303	438.583	464.988	491.645	488.716	490.034	489.916	428.61	434.337	432.109	430.277	474.905	501.058	470.078	482.417	337.581	325.102	345.655	353.914	43.5139	385.56	402.383	393.105	390.271	340.008	332.842	347.957	338.177	367.653	361.79	359.156	360.316	443.4	437.49	459.455	446.093	342.572	343.425	342.202	335.489
43.5534	441.68	442.046	450.727	448.23	290.544	463.394	449.547	451.344	430.4	493.579	437.887	464.612	490.215	488.962	489.317	488.573	428.519	433.112	431.323	429.399	474.214	499.953	469.518	480.679	337.027	324.183	345.194	353.041	43.5534	384.124	401.905	392.551	390.842	340.232	332.957	347.365	337.787	366.657	360.972	357.976	359.502	442.14	436.423	458.965	445.539	342.043	343.191	341.531	334.866
43.5928	439.931	442.54	449.132	447.762	290.959	462.588	448.871	450.566	429.689	492.978	437.643	463.639	490.033	488.406	488.809	488.365	427.855	432.866	431.098	429.238	473.748	499.42	468.952	480.123	336.622	323.959	344.549	352.03	43.5928	384.061	400.67	391.681	389.006	338.942	331.228	346.224	336.915	365.688	360.424	357.098	358.903	441.483	435.789	458.616	444.849	341.527	342.986	341.674	334.282
43.6323	440.21	440.392	448.251	446.158	289.284	461.7	448.119	449.778	428.501	492.093	436.228	462.45	489.157	487.119	488.097	487.873	427.011	432.378	430.455	428.402	472.704	498.362	468.221	479.8	336.514	323.674	343.909	351.706	43.6323	382.831	400.172	391.596	388.348	339.243	331.267	346.168	336.758	365.455	360.135	356.525	358.292	440.765	435.268	457.541	444.652	341.189	342.419	341.492	333.548
43.6718	438.248	441.108	448.563	446.328	289.793	461.36	448.211	448.996	427.516	490.901	435.151	461.468	488.376	485.745	487.528	486.914	425.948	431.636	429.568	427.527	471.174	497.457	466.445	478.541	335.449	323.221	343.363	351.318	43.6718	382.581	399.469	390.173	387.187	337.892	330.432	345.19	336.489	364.808	359.268	356.144	358.078	439.964	434.831	456.648	443.601	340.357	341.641	340.811	332.836
43.7112	438.183	438.972	446.893	444.405	288.347	460.243	446.709	448.006	426.748	490.423	434.375	460.851	487.371	485.043	486.412	486.023	425.616	430.791	428.993	427.067	471.13	496.426	465.628	477.829	334.036	322.234	342.863	350.535	43.7112	381.201	398.665	389.458	387.301	337.52	330.034	344.616	335.845	364.315	358.706	355.611	357.077	439.075	433.762	456.115	442.392	339.257	340.687	340.077	332.316
43.7507	436.129	439.609	446.852	445.033	288.784	460.735	446.401	447.15	426.783	489.843	433.913	460.458	486.919	484.08	485.703	485.202	425.47	430.269	428.43	426.176	470.514	495.871	464.973	476.586	333.679	321.786	341.942	349.657	43.7507	380.796	397.644	388.839	386.448	336.841	329.166	343.999	334.748	363.385	357.672	354.333	356.371	438.274	432.465	454.941	441.309	338.667	340.28	339.076	332.203
43.7901	436.322	437.681	445.865	442.882	287.122	458.881	444.774	446.217	425.74	489.183	433.141	460.049	485.643	483.357	485.051	484.537	424.5	429.388	427.789	425.631	469.493	495.074	463.997	475.807	333.176	321.068	341.464	350.157	43.7901	379.908	397.609	388.256	386.681	336.484	328.967	343.444	334.39	362.641	357.024	353.97	355.453	437.652	431.769	454.469	440.283	338.421	340.141	338.722	331.73
43.8296	434.14	438.353	445.407	442.876	287.743	458.304	444.576	445.784	424.82	488.332	432.694	458.953	484.637	482.894	484.146	483.692	423.856	428.551	426.771	425.3	467.919	493.347	462.785	474.93	332.081	320.004	341.042	349.456	43.8296	379.627	396.229	387.012	385.062	335.151	328.411	342.509	333.587	362.328	356.152	353.948	354.651	436.835	431.016	453.398	439.417	338.433	339.439	338.315	330.771
43.869	434.165	436.19	443.997	441.355	285.592	456.994	443.016	444.771	423.898	487.526	431.567	457.736	483.156	482.437	482.912	482.93	423.586	428.103	425.867	424.132	467.026	493.002	462.07	473.779	331.735	319.969	340.37	348.855	43.869	378.59	396.447	387.208	384.705	334.902	327.82	342.14	332.971	361.443	355.341	353.107	353.487	435.935	430.419	452.182	438.639	338.234	339.045	337.655	329.881
43.9085	432.703	436.183	443.271	441.45	286.058	456.582	441.853	443.786	423.697	486.852	430.55	457.007	482.967	481.53	481.573	482.295	422.651	427.265	425.385	423.959	466.171	492.276	461.014	472.816	330.855	319.51	339.465	347.849	43.9085	378.013	395.271	386.295	383.576	334.173	326.742	341.432	332.328	360.504	354.371	351.76	352.918	435.346	429.368	451.902	438.231	337.614	338.635	337.216	329.739
43.9479	432.852	434.844	442.118	440.006	284.684	455.255	440.823	442.705	422.352	486.147	429.927	456.338	482.076	480.551	480.913	481.251	421.72	426.548	424.74	423.389	465.539	491.004	460.123	472.104	330.505	318.905	338.658	346.678	43.9479	377.605	394.359	386.045	383.028	333.741	326.716	340.727	331.913	360.061	353.865	350.991	352.7	435.117	428.801	450.972	437.754	337.043	338.318	336.659	329.661
43.9874	431.143	434.692	441.364	440.24	285.19	454.777	440.835	442.343	421.779	485.659	429.421	455.426	481.026	479.594	480.431	480.579	421.197	426.015	424.492	422.166	464.455	490.008	459.827	471.169	330.298	318.241	338.373	346.021	43.9874	376.896	393.272	384.999	382.296	332.966	326.057	340.103	331.318	359.425	353.455	350.557	352.157	434.263	428.403	449.866	436.916	336.449	337.96	336.021	328.95
44.0268	431.598	433.106	440.901	438.538	284.401	454.183	439.953	441.889	420.911	484.454	428.462	454.763	479.831	478.308	479.386	479.751	420.771	425.284	424.044	421.396	463.972	489.127	458.965	470.545	329.666	317.712	337.607	345.474	44.0268	376.148	392.065	383.554	381.243	332.071	324.75	339.272	330.281	358.53	352.612	349.892	351.428	432.905	427.3	448.944	435.773	335.74	336.883	335.603	328.276
44.0663	430.832	432.281	440.412	437.17	283.311	453.401	439.395	441.131	419.782	483.132	427.087	453.925	479.189	477.456	478.788	478.717	419.903	424.592	423.317	421.212	463.485	488.602	457.36	469.751	329.298	317.095	336.65	344.713	44.0663	375.01	391.811	383.466	380.944	331.797	324.571	338.455	329.672	358.004	351.806	349.411	350.428	432.133	426.758	448.311	434.649	335.464	336.19	335.175	328.099
44.1057	430.014	431.613	439.034	436.651	282.531	452.425	438.686	439.859	419.049	482.536	426.073	452.627	478.577	476.78	477.752	477.83	419.149	424.202	422.727	420.578	462.536	487.604	456.344	468.448	328.76	316.283	336.346	344.241	44.1057	374.695	390.33	382.226	379.332	330.3	323.664	337.782	329.012	357.28	350.788	348.883	349.869	431.588	426.025	448.595	434.267	335.118	335.932	334.551	327.824
44.1452	430.42	430.213	437.894	435.382	281.25	451.291	437.216	438.681	417.802	481.757	425.532	451.447	477.244	475.715	476.585	476.673	418.608	423.545	421.662	419.36	461.908	486.241	455.849	467.878	327.84	316.205	336.192	344.319	44.1452	374.1	390.521	381.951	379.231	330.543	323.424	337.722	328.075	356.266	350.756	347.913	348.97	430.585	424.921	447.762	434.034	334.339	335.473	334.107	327.063
44.1846	428.79	429.957	437.642	434.749	280.88	450.634	436.875	438.321	416.945	480.641	424.788	450.418	476.416	475.256	476.361	476.183	418.138	422.841	420.879	418.865	460.596	485.195	455.18	467.583	327.262	316.055	335.699	343.708	44.1846	373.671	388.736	380.714	377.691	329.108	322.333	336.377	327.507	355.788	350.307	346.948	348.317	429.365	424.534	446.628	432.835	334.183	335.042	333.485	326.103
44.2241	428.373	428.327	436.565	433.701	280.395	449.866	436.224	437.576	416.499	480.183	424.207	450.05	475.469	474.791	475.12	475.669	417.589	422.343	419.989	418.442	459.436	484.063	454.236	466.634	326.772	315.528	334.458	342.703	44.2241	371.7	388.917	380.022	377.68	329.334	322.051	335.74	326.838	355.133	349.523	346.561	347.23	429.018	423.584	445.817	431.983	333.767	334.071	333.22	325.343
44.2635	426.477	429.023	436.383	433.54	280.236	449.398	435.549	436.451	416.263	479.778	423.633	449.581	475.021	473.511	474.278	474.388	416.611	421.67	419.319	417.79	458.321	483.532	452.827	465.114	325.82	314.704	333.554	341.418	44.2635	371.978	387.84	378.588	376.318	328.002	321.294	335.23	325.977	354.332	349.005	345.837	346.924	428.828	423.332	445.173	431.046	333.155	334.222	332.725	325.287
44.303	426.086	427.403	434.968	432.371	278.906	448.204	434.447	435.482	415.428	478.721	422.538	448.441	474.252	472.422	473.503	473.071	416.092	420.874	419.058	416.943	457.524	482.135	451.693	463.784	325.295	313.88	333.128	340.504	44.303	371.278	387.904	379.281	376.864	327.732	320.924	334.746	326.086	353.645	348.873	345.446	346.397	428.021	423.346	444.882	430.316	332.263	333.963	332.492	324.536
44.3425	425.046	426.667	434.402	432.309	278.924	447.514	434.073	435.354	414.309	478.038	421.995	447.427	473.685	471.618	472.146	471.906	415.334	419.788	418.282	416.412	456.312	480.898	450.51	462.504	324.38	313.405	332.545	339.546	44.3425	371.001	386.803	377.938	375.061	326.621	319.357	333.805	325.532	352.82	347.703	344.506	345.474	426.911	422.421	443.612	429.799	331.801	333.068	331.514	324.244
44.3819	424.936	424.447	433.019	430.176	277.289	446.06	432.589	433.949	413.092	476.804	420.888	446.199	472.563	470.7	471.455	471.281	414.817	419.844	418.357	415.855	456.056	480.921	450.01	461.909	324.201	312.886	331.853	339.86	44.3819	369.765	386.275	377.678	375.014	327.308	319.946	334.345	324.664	352.715	346.991	343.858	344.774	426.106	421.071	442.946	429.341	331.012	332.651	331.402	324.13
44.4214	423.752	425.287	433.077	430.222	277.68	445.018	431.963	433.343	412.921	476.042	419.703	445.361	472.218	470.182	471.077	470.701	413.849	419.335	417.787	415.434	454.951	480.05	449.187	461.276	323.832	312.505	331.043	338.882	44.4214	369.094	385.03	376.308	373.144	325.492	318.117	332.639	323.673	351.537	346.167	342.635	344.666	424.508	420.55	441.82	428.497	330.425	331.887	330.83	323.164
44.4608	423.877	423.247	432.331	428.256	276.445	444.548	431.119	433.158	412.61	476.008	419.016	444.817	471.907	469.702	470.426	470.198	413.638	418.442	417.123	414.998	454.443	478.664	448.409	460.847	323.338	311.808	330.803	338.695	44.4608	368.163	384.35	376.151	373.942	325.617	318.117	332.642	323.442	350.728	345.973	342.401	343.22	423.866	419.677	440.583	427.581	330.109	331.462	330.084	322.361
44.5003	421.98	424.117	431.531	429.75	277.188	444.225	430.511	432.029	411.825	475.459	418.404	444.319	471.094	468.895	469.369	469.809	412.989	417.781	416.482	414.101	453.287	477.895	447.765	459.815	322.423	311.269	330.116	337.842	44.5003	368.393	383.524	374.923	372.402	323.975	317.157	331.753	322.589	349.878	344.929	341.658	342.841	423.489	419.2	440.474	426.088	329.666	330.715	329.037	322.264
44.5397	421.923	421.759	429.892	427.917	275.58	442.863	428.75	430.84	410.063	474.16	417.361	443.512	470.053	468.159	468.556	468.779	411.863	417.394	415.499	413.108	453.103	477.133	447.725	459.224	321.341	310.112	329.538	337.868	44.5397	366.803	383.358	374.847	372.95	324.832	317.12	331.632	322.362	349.645	344.321	341.001	342.195	423.004	418.342	439.632	425.865	329.068	330.216	329.005	321.518
44.5792	420.924	422.668	430.454	428.109	275.706	443.193	429.082	430.95	410.171	473.704	417.327	442.356	469.496	467.174	467.741	468.038	411.176	416.778	415.426	412.3	451.632	476.644	446.596	457.882	320.669	309.368	328.177	336.888	44.5792	366.318	382.312	373.55	371.227	323.079	315.97	330.777	321.171	348.844	342.805	340.335	341.826	421.953	417.07	439.142	425.616	328.863	330.195	328.654	321.173
44.6186	420.26	420.615	428.752	425.923	274.006	441.455	426.898	428.61	408.286	472.287	416.369	440.739	468.173	465.796	466.928	466.765	411.036	415.863	414.645	411.739	450.25	475.3	445.389	456.686	320.664	308.82	328.81	336.033	44.6186	365.565	382.425	373.821	371.082	324.051	316.209	331.015	321.825	348.996	343.324	340.289	341.005	421.238	417.108	438.796	425.062	328.288	329.773	328.865	321.132
44.6581	418.736	420.919	428.144	426.46	274.614	441.319	427.197	428.826	408.534	471.51	415.299	440.295	467.014	464.656	465.738	465.953	409.954	414.784	413.396	410.931	449.295	473.746	443.926	455.293	319.963	308.081	327.695	335.323	44.6581	365.316	381.18	372.504	369.089	322.242	314.525	329.548	320.074	347.64	341.686	339.167	340.371	420.797	416.01	437.988	423.827	327.625	329.348	327.366	320.394
44.6975	419.024	418.565	426.533	424.24	272.883	440.087	425.967	427.608	406.864	471.191	413.745	439.592	465.741	464.11	464.785	465.169	409.624	414.32	412.559	409.982	448.879	473.262	444.123	454.693	319.747	307.893	327.193	335.43	44.6975	363.845	381.085	372.386	370.277	322.399	314.947	329.405	319.81	347.298	341.332	338.722	339.232	419.894	414.888	436.425	423.006	326.996	328.463	327.041	319.524
44.737	418.154	419.482	426.784	424.94	273.68	440.414	426.352	427.506	406.733	470.503	413.766	438.25	465.533	463.177	464.216	463.893	408.769	413.313	411.462	409.153	447.325	471.799	443.238	454.009	318.685	307.184	326.242	334.911	44.737	363.295	379.507	371.012	368.127	320.548	313	327.982	318.561	346.388	339.888	338.045	338.781	418.669	413.764	435.006	421.464	326.939	327.823	326.585	319.344
44.7764	417.239	417.775	425.093	422.542	272.363	438.569	425.087	425.986	405.104	469.006	412.135	437.484	464.325	462.859	462.782	463.737	408.767	412.972	411.416	408.542	446.917	471.54	441.951	453.143	318.316	306.42	326.294	333.977	44.7764	362.472	378.315	371.078	367.959	320.909	313.462	327.719	318.511	345.553	340.102	337.456	338.073	418.051	413.744	434.55	421.042	326.305	327.411	326.474	318.795
44.8159	416.123	418.246	425.961	423.413	272.64	438.007	424.784	426.193	405.014	468.648	412.011	437.31	464.063	462.092	462.017	462.508	407.673	412.365	410.834	408.223	445.222	470.592	440.735	451.811	317.398	305.759	325.554	332.665	44.8159	362.255	377.483	369.726	366.668	319.226	311.906	326.53	317.304	344.35	339.267	336.67	337.017	416.231	412.63	433.368	420.231	325.372	326.872	325.219	318.555
44.8553	416.515	416.032	424.397	421.879	270.69	436.885	422.915	424.918	403.774	468.033	410.846	436.675	462.37	461.185	460.768	461.183	406.825	412.426	410.497	407.441	445.21	468.954	440.581	451.696	317.225	305.332	324.912	332.619	44.8553	361.144	377.605	369.058	367.045	319.962	312.612	327.351	317.466	344.301	339.022	335.528	336.643	416.974	411.769	432.589	419.714	324.853	326.384	324.839	317.366
44.8948	414.492	416.813	424.096	422.274	271.406	437.109	422.966	424.748	403.08	466.946	409.8	435.253	462.329	459.309	460.312	459.995	405.727	411.871	409.647	406.913	444.256	468.061	439.412	450.924	316.266	305.085	323.905	331.783	44.8948	360.363	376.467	367.704	365.185	318.135	311.159	326.538	316.873	343.985	337.713	335.218	335.96	415.833	411.55	432.007	418.93	324.549	325.343	324.435	316.998
44.9342	414.578	414.542	422.178	419.875	269.192	435.479	421.884	423.672	401.93	465.721	408.484	434.176	461.349	459.01	459.961	459.638	405.818	411.142	409.134	406.268	443.235	467.842	438.237	449.86	315.691	304.504	323.785	331.752	44.9342	360.535	376.492	368.277	365.158	318.495	311.013	325.452	316.214	342.355	337.248	334.387	335.829	415.376	410.578	431.592	418.263	323.935	325.514	324.138	316.649
44.9737	412.157	414.287	421.878	419.804	269.267	434.602	420.979	422.904	400.888	464.916	408.359	433.984	460.563	458.217	459.071	458.741	404.65	410.559	407.983	405.717	441.29	466.58	437.618	448.066	315.107	303.467	322.226	330.506	44.9737	359.942	375.121	366.849	363.858	317.143	309.907	324.39	315.524	341.994	336.259	333.197	334.547	413.946	410.133	431.243	417.276	323.636	324.549	323.316	316.108
45.0132	412.245	412.367	420.859	417.751	267.901	433.599	419.704	421.293	400.671	464.025	407.761	432.254	459.63	457.555	458.3	457.843	404.461	409.647	407.552	405.13	441.739	466.265	437.132	448.303	314.735	302.932	322.811	330.169	45.0132	358.494	375.07	366.312	364.177	317.177	310.108	324.383	314.93	341.346	335.877	333.305	334.21	413.325	409.415	429.504	416.884	322.994	324.031	322.846	315.272
45.0526	411.045	413.678	420.611	418.434	268.802	433.694	419.623	421.24	399.947	463.779	406.762	431.921	458.396	456.972	457.013	457.54	403.763	408.3	406.484	404.236	439.402	464.682	435.851	447.351	313.802	301.854	322.269	329.4	45.0526	358.311	373.842	364.867	362.69	316.064	308.659	323.352	314.031	340.891	334.58	332.572	333.728	412.852	408.46	429.78	415.831	322.799	323.802	322.459	315.412
45.0921	411.061	411.294	419.725	416.38	267.181	431.452	418.484	419.773	398.292	462.583	406.067	431.401	458	456.579	456.566	456.768	402.278	408.327	406.238	404.116	439.43	464.702	434.905	446.851	313.581	301.918	321.729	328.854	45.0921	357.624	373.62	365.216	362.612	316.206	309.071	323.487	314.408	340.397	334.951	332.098	332.459	412.789	407.457	428.403	415.858	321.908	323.158	322.393	313.862
45.1315	408.674	411.569	419.181	415.775	267.546	431.751	418.474	419.434	398.046	462.068	405.339	430.557	457.234	455.616	455.754	455.803	402.385	407.585	406.769	404.003	439.38	463.636	434.181	445.94	312.647	301.852	320.907	328.101	45.1315	357.11	372.49	363.677	360.958	314.917	307.909	322.312	313.714	339.415	333.248	331.267	332.038	411.534	406.981	427.723	413.895	321.848	322.76	320.858	314.03
45.171	408.799	410.038	418.175	414.912	265.843	430.484	417.204	418.299	396.602	461.467	404.305	429.795	456.335	455.109	455.053	454.716	401.648	407.123	404.933	402.605	438.752	462.606	433.921	444.906	312.494	301.401	320.812	327.558	45.171	355.933	371.975	364.024	361.565	314.959	307.483	321.898	312.34	338.749	332.988	331.24	330.907	411.323	406.357	426.891	414.417	321.222	322.359	320.759	313.445
45.2104	407.692	410.149	417.998	414.643	266.759	429.792	417.052	417.722	396.336	460.271	403.457	428.554	455.344	453.283	454.316	454.644	401.125	406.841	404.427	402.462	437.878	461.77	432.687	444.469	311.863	300.456	320.035	327.367	45.2104	355.417	370.695	362.483	360.09	313.223	306.492	320.522	311.839	337.951	332.048	329.513	330.021	410.517	404.907	425.782	413.243	320.504	322.009	319.876	313.263
45.2499	407.379	408.171	416.718	413.347	264.696	428.367	415.188	416.539	395.383	459.466	402.02	427.504	454.276	452.579	452.655	453.286	400.738	405.977	402.715	401.095	436.315	460.806	432.095	443.648	310.885	299.698	319.14	326.853	45.2499	354.178	371.032	362.58	360.209	313.744	306.738	320.285	311.909	337.726	332.559	330.043	330.056	409.671	404.427	425.2	412.356	319.744	321.222	319.817	312.541
45.2893	405.951	408.841	416.481	413.815	265.937	428.492	414.773	416.544	394.797	459.023	401.871	427.28	454.129	450.646	452.548	452.57	400.051	405.172	402.744	400.822	434.821	459.712	429.999	442.297	309.638	299.22	318.394	325.898	45.2893	353.675	369.324	361.012	358.529	311.992	305.572	319.539	310.878	336.257	331.324	328.515	329.439	408.627	403.986	423.754	411.159	319.362	321.296	319.039	312.497
45.3288	405.928	407.601	415.079	411.948	264.229	427.163	413.749	415.012	393.279	458.158	401.591	425.998	452.672	450.738	451.214	451.263	400.464	404.265	402.522	400.08	434.984	459.625	430.507	440.94	309.967	298.476	318.231	325.33	45.3288	353.451	369.034	361.023	359.112	312.544	305.931	319.701	311.278	336.393	331.434	328.046	328.604	408.075	402.803	423.791	410.62	319.167	320.371	319.191	311.399
45.3682	405.117	407.814	415.179	412.651	264.74	425.888	413.84	415.001	392.969	457.318	400.199	424.689	452.076	449.539	449.792	450.35	398.722	404.199	401.762	399.329	433.463	458.227	428.964	439.809	309.312	297.984	317.495	324.798	45.3682	352.704	367.715	359.946	357.651	311.344	304.636	318.613	309.683	335.757	329.661	327.42	327.713	407.322	401.947	422.89	409.361	318.839	319.996	317.976	311.351
45.4077	404.692	405.84	413.403	410.927	262.322	424.765	412.315	413.027	391.636	456.89	399.112	424.747	450.952	449.479	449.184	449.81	398.927	402.771	400.825	398.143	433.483	457.425	428.434	439.232	309.037	297.258	317.072	324.061	45.4077	352.46	368.054	359.327	357.648	311.979	305.231	318.272	309.457	335.439	329.903	327.194	326.919	406.175	401.523	422.576	409.106	317.846	318.913	317.188	310.561
45.4471	402.892	405.124	413.409	410.757	263.169	424.446	412.535	412.973	391.742	455.767	398.535	423.209	450.458	447.781	448.08	448.727	397.211	402.142	399.747	397.823	432.218	456.722	427.257	438.578	308.312	296.92	316.318	323.471	45.4471	351.742	366.831	357.788	355.682	310.467	303.593	317.358	308.455	333.973	328.54	326.633	326.662	405.957	400.597	421.255	408.185	317.357	318.944	316.805	310.01
45.4866	402.82	403.848	411.728	409.261	261.782	423.607	410.713	412.127	390.257	455.315	397.73	423.093	449.072	447.487	447.895	447.992	397.007	401.564	399.211	397.316	432.09	454.856	426.452	437.547	307.6	296.162	315.413	322.673	45.4866	350.43	366.167	358.563	356.073	310.626	303.025	316.594	308.803	333.832	328.145	325.212	325.667	404.481	399.825	420.696	407.995	316.928	318.511	317.008	309.712
45.526	401.256	404.724	411.811	409.38	262.571	423.297	411.507	411.345	390.047	454.735	397.24	422.285	449.269	446.411	446.302	447.013	396.142	401.312	399.32	397.152	429.865	454.615	425.125	436.626	306.893	295.577	314.763	322.247	45.526	349.976	365.588	356.901	354.221	309.016	301.568	315.674	307.17	332.421	327.437	324.071	325.399	404.072	399.742	419.555	406.574	316.333	318.044	315.885	309.086
45.5655	401.659	402.603	409.975	407.658	260.737	422.007	409.357	410.3	388.524	453.541	396.465	420.813	447.55	446.36	446.169	446.042	395.305	400.533	397.818	395.976	430.171	453.096	424.384	435.975	306.125	295.5	314.461	321.817	45.5655	349.617	365.02	356.993	355.037	309.21	302.408	315.35	306.948	332.288	326.849	325.46	324.517	403.265	398.298	418.776	405.861	315.761	317.236	315.692	307.963
45.6049	400.262	402.666	410.016	408.439	261.058	421.479	409.41	410.722	389.247	452.941	396.284	420.72	448.379	446.137	445.496	445.312	395.451	400.573	398.427	395.561	428.905	452.331	423.71	435.314	305.665	295.015	313.323	321.027	45.6049	349.086	363.444	355.287	353.616	307.808	300.939	314.468	306.182	331.539	325.65	323.564	323.655	402.47	397.662	418.129	404.954	315.401	317.157	314.564	308.336
45.6444	400.153	400.9	408.37	406.61	259.342	420.385	407.552	408.625	387.583	452.208	394.313	419.62	446.384	444.725	444.125	444.328	394.284	399.657	397.399	394.248	427.699	452.421	422.889	433.863	305.198	294.242	313.253	320.243	45.6444	348.294	363.943	355.386	353.978	308.75	301.053	314.096	305.984	330.926	325.678	322.948	323.391	401.964	397.046	417.882	404.361	314.982	316.619	314.616	307.277
45.6839	398.641	401.523	408.146	406.75	260.209	420.835	408.279	408.342	387.314	451.457	394.335	418.713	445.715	443.861	444.129	443.98	393.396	398.584	396.438	393.876	426.636	450.158	421.279	432.988	304.433	293.255	312.355	319.472	45.6839	347.825	362.603	354.091	351.762	306.813	299.906	313.041	304.878	329.719	324.691	322.296	323.071	400.735	395.938	416.949	403.257	314.763	315.752	314.067	306.891
45.7233	398.612	399.661	406.627	404.605	258.224	418.24	406.144	406.514	385.859	450.376	392.528	417.461	444.097	443.06	442.648	442.978	392.757	397.858	395.823	393.524	427.265	449.095	420.972	433.039	304	292.892	311.789	319.089	45.7233	347.005	362.472	354.054	352.624	307.539	299.832	313.296	304.763	329.462	323.487	321.591	321.912	399.938	395.364	415.747	402.53	314.038	315.622	313.728	306.797
45.7628	397.196	399.922	406.435	405.158	258.97	418.966	406.483	407.315	385.486	449.329	391.703	416.152	443.861	440.78	440.959	441.543	391.808	396.833	394.753	391.907	424.926	448.279	419.685	430.997	303.168	292.42	310.755	318.785	45.7628	346.07	361.365	352.43	350.553	306.037	298.54	312.241	303.394	328.532	322.396	320.9	321.486	399.37	395.005	415.396	401.712	313.159	314.733	313.285	306.379
45.8022	397.054	398.392	405.403	403.102	257.66	417.112	404.899	405.405	384.571	448.307	391.04	415.355	443.01	441.118	440.668	440.462	391.326	396.66	394.219	391.549	424.525	447.761	419.251	431.486	303.174	291.612	310.477	318.242	45.8022	345.186	361.391	352.564	350.447	306.298	299.188	312.199	303.695	328.137	322.354	320.487	320.642	399.008	394.168	414.177	401.143	312.955	314.14	312.773	305.64
45.8417	395.394	398.668	405.563	403.403	258.281	416.625	405.206	405.643	384.759	448.469	390.468	415.149	442.798	440.334	440.64	440.645	390.625	396.287	393.744	391.569	423.579	446.521	418.102	429.85	301.927	291.395	309.631	317.367	45.8417	344.835	360.159	351.304	349.13	304.726	297.481	310.58	302.89	327.324	321.8	319.43	320.051	397.901	393.484	413.759	400.299	312.468	313.547	312.057	305.376
45.8811	394.874	396.091	404.156	401.935	256.284	415.381	403.04	404.494	383.031	447.051	389.689	413.925	441.278	439.672	439.353	439.566	390.223	395.924	393.463	390.806	422.663	445.907	418.097	429.825	302.189	291.004	309.775	316.989	45.8811	343.664	360.052	351.108	348.721	305.083	297.582	310.803	302.301	326.93	321.212	318.997	319.579	397.296	392.507	412.761	399.849	311.645	313.067	311.892	304.561
45.9206	394.125	396.958	404.08	402.506	256.727	416.109	403.164	404.76	382.896	447.371	389.35	413.379	440.565	438.848	438.96	439.224	389.697	395.209	392.271	390.167	421.126	445.168	416.798	428.235	301.075	290.183	309.049	316.515	45.9206	342.915	358.801	349.806	346.946	303.251	296.349	309.867	301.351	326.555	320.146	318.091	318.809	396.562	392.022	412.075	398.733	310.916	312.728	311.208	304.67
45.96	393.916	394.747	402.641	400.936	255.114	414.368	401.868	403.166	381.565	445.633	388.353	412.627	439.337	438.007	437.536	438.004	389.02	395.138	391.821	389.521	421.04	444.797	416.434	427.571	300.887	289.414	308.886	316.184	45.96	342.908	358.755	350.089	347.844	303.619	296.823	309.833	301.098	325.418	319.99	317.681	318.388	395.634	391.4	411.421	397.971	310.829	312.072	310.595	303.874
45.9995	392.884	395.405	403.235	401.627	256.443	414.342	402.545	403.137	381.632	445.204	387.835	411.727	438.413	437.012	436.552	436.997	388.092	394.23	391.109	388.345	419.864	443.516	415.189	426.604	300.416	288.918	307.686	315.126	45.9995	342.16	357.394	348.668	346.269	302.314	295.391	308.507	300.43	324.688	319.134	316.937	317.649	394.739	390.303	410.661	397.413	310.602	311.375	310.527	303.044
46.0389	392.79	393.492	400.987	399.287	254.749	412.496	400.339	401.245	379.841	443.933	386.625	410.708	437.499	435.668	436.218	435.7	387.378	393.123	390.475	388.025	419.048	442.561	414.638	425.489	300.046	288.331	307.085	314.406	46.0389	341.468	356.946	348.818	345.601	302.195	295.046	308.294	300.194	323.921	318.479	316.777	317.049	394.19	389.454	409.868	397.035	310.326	311.21	309.999	302.484
46.0784	391.351	393.801	400.95	399.54	254.908	412.581	399.192	400.866	378.839	443.242	385.581	409.922	436.933	434.756	434.928	434.927	386.443	392.274	389.655	387.534	418.189	441.605	413.382	424.684	299.087	287.82	306.438	313.574	46.0784	340.689	355.913	347.497	345.037	301.049	293.877	307.543	299.393	323.153	317.473	316.061	315.86	393.503	388.76	408.728	396.075	309.666	310.855	309.17	302.031
46.1178	390.707	392.451	399.529	397.366	253.625	410.74	398.473	399.805	378.427	442.024	385.003	409.009	436.742	434.399	434.259	433.988	386.337	391.839	389.017	386.566	417.826	440.542	412.371	424.119	298.289	287.441	305.778	313.348	46.1178	339.588	355.509	347.122	345.16	301.297	293.441	307.177	298.472	322.846	316.944	314.951	315.1	392.51	388.107	407.996	395.66	308.926	310.027	309.027	301.877
46.1573	390.062	392.277	399.49	397.974	253.684	410.916	398.268	399.206	377.604	441.392	384.363	408.44	435.464	433.832	433.474	433.609	386.04	391.712	388.615	385.861	417.076	439.725	411.937	422.789	297.607	286.684	305.17	312.578	46.1573	339.313	354.628	345.746	343.767	300.043	292.609	306	297.623	322.129	315.905	314.145	314.95	391.8	387.614	407.568	394.339	308.251	309.565	308.641	301.575
46.1967	389.346	390.529	398.186	395.911	252.17	409.427	397.168	398.139	376.699	440.971	383.44	407.363	434.634	432.76	433.052	432.579	385.18	390.737	387.809	385.323	416.124	439.12	411.763	421.641	297.537	286.363	305.013	312.803	46.1967	338.547	355.118	345.499	343.392	299.828	292.465	305.703	297.707	321.596	315.482	313.859	314.06	391.288	386.44	406.567	393.734	308.192	309.16	307.802	301.034
46.2362	388.237	391.789	398.405	396.391	252.754	409.102	396.79	398.149	376.312	440.668	383.131	406.509	434.547	431.973	432.633	432.145	384.213	389.985	387.002	384.992	414.993	438.453	410.775	420.924	296.946	286.017	304.391	312.166	46.2362	337.657	353.709	344.843	342.314	298.826	291.988	305.141	296.996	320.898	315.197	313.245	313.332	390.542	385.705	405.456	393.348	307.736	308.901	307.358	300.494
46.2756	387.705	389.406	396.492	394.233	251.459	407.673	395.376	396.785	374.834	439.612	382.225	405.884	433.396	431.744	432.022	431.437	383.67	389.702	386.509	383.991	414.273	437.949	409.914	420.737	296.625	285.568	303.866	311.708	46.2756	337.047	353.251	344.812	342.074	298.948	291.675	304.642	296.35	320.279	314.785	312.378	313.187	389.733	385.18	404.277	392.767	307.037	308.297	306.972	299.916
46.3151	385.934	389.112	396.527	394.566	251.349	407.374	395.524	395.904	374.416	438.633	381.569	404.749	431.843	430.974	430.785	430.589	382.795	388.958	385.715	383.55	413.212	436.231	408.539	419.561	295.329	284.598	303.015	310.778	46.3151	336.51	351.888	343.864	340.795	297.737	290.573	303.87	295.911	319.553	313.926	311.516	312.955	388.922	384.152	403.583	392.054	306.536	307.822	306.001	299.313
46.3546	386.492	387.72	395.601	393	250.416	406.339	394.073	395.053	373.469	438.068	380.614	404.042	430.677	429.403	429.298	429.737	382.29	388.755	385.219	383.371	412.442	434.662	407.783	418.386	294.942	284.031	302.41	309.935	46.3546	336.002	350.991	343.109	340.241	296.926	290.15	303.158	294.931	318.74	313.067	310.692	311.974	387.919	383.517	402.724	390.923	305.939	307.09	305.427	298.983
46.394	385.625	388.046	394.688	393.236	250.757	406.024	393.594	394.37	372.964	437.516	380.013	403.343	430.795	428.726	429.116	428.886	382.086	388.488	384.586	382.712	411.833	434.902	407.128	417.711	294.248	283.52	301.726	309.33	46.394	335.346	350.556	341.923	339.782	296.591	289.832	302.846	294.29	318.061	312.221	310.141	311.107	387.348	383.026	401.794	389.942	305.476	306.315	305.083	298.562
46.4335	385.648	386.059	393.386	391.829	249.839	404.976	392.83	393.373	372.424	436.305	379.396	402.721	430.167	427.965	428.747	428.03	381.29	387.511	384.282	382.045	411.214	434.354	406.388	417.018	293.879	282.966	301.168	309.07	46.4335	334.699	349.86	340.896	338.712	296.119	289.031	302.739	294.107	317.538	311.527	309.422	311.021	386.894	382.558	401.442	389.592	305.03	306.15	304.718	297.794
46.4729	384.801	384.972	392.859	390.986	249.425	404.174	391.875	392.947	371.715	435.668	378.719	402.175	429.146	426.776	427.597	427.168	380.764	386.262	383.774	381.29	409.792	432.829	405.094	416.025	293.252	282.225	300.312	308.181	46.4729	334.412	349.508	340.781	338.443	295.673	288.691	301.805	293.547	316.934	311.057	308.803	310.442	385.853	381.898	400.63	389.289	304.643	305.679	304.002	297.302
46.5124	383.302	384.984	392.679	390.48	248.728	403.662	391.011	392.408	371.188	434.913	378.077	401.413	428.423	426.008	426.543	426.158	380.579	385.368	382.978	380.39	408.807	431.961	404.074	415.338	292.413	281.535	299.702	307.215	46.5124	333.067	348.507	339.759	337.656	294.495	287.905	300.462	292.985	316.049	310.453	308.529	309.708	385.482	380.943	399.971	388.518	304.523	305.122	303.366	297.052
46.5518	382.985	384.068	391.703	389.226	247.547	402.443	390.432	391.516	369.97	433.455	376.907	400.288	427.515	425.292	425.721	425.072	379.711	384.795	381.696	379.636	408.339	431.032	403.402	414.697	292.058	281.101	299.502	306.609	46.5518	331.895	348.43	339.251	336.963	294.444	287.528	300.455	292.359	315.4	310.283	307.933	309.081	385.387	380.39	399.639	387.996	304.374	304.249	303.29	296.572
46.5913	381.589	383.239	390.823	388.652	247.789	401.438	390.096	390.735	368.975	432.66	376.006	399.207	426.772	424.396	425.039	424.51	379.076	384.274	380.972	379.157	407.594	429.977	402.638	413.568	291.557	280.555	299.009	305.954	46.5913	330.857	346.531	337.775	335.208	292.87	286.482	299.646	291.389	314.683	309.136	307.175	308.149	384.258	379.715	398.619	387.066	303.583	303.451	302.405	295.917
46.6307	381.43	381.665	389.552	387.043	246.875	400.554	388.544	389.647	368.443	432.112	375.571	398.668	425.898	423.29	424.374	424.116	378.775	383.834	381.191	378.651	407.132	429.41	402.518	412.879	291.422	280.137	298.358	305.775	46.6307	330.669	346.407	337.648	335.229	293.325	286.672	299.265	291.023	313.997	308.2	306.442	307.163	383.147	378.749	397.797	386.505	302.888	303.419	302.185	295.424
46.6702	380.46	382.015	388.962	386.78	245.801	400.231	387.575	389.167	367.165	431.572	374.624	397.514	424.848	422.457	423.658	423.203	377.748	383.426	379.943	378.118	406.182	428.34	401.472	412.109	290.485	279.643	297.387	304.918	46.6702	330.084	345.385	336.605	333.858	292.362	285.689	298.038	289.727	313.212	307.78	305.667	306.625	382.464	378.001	397.349	385.24	302.162	302.861	301.512	294.799
46.7096	380.709	380.817	388.25	385.835	244.892	399.479	386.944	388.057	366.14	430.68	373.569	396.506	423.871	421.89	422.718	422.275	377	383.216	379.198	377.621	405.523	427.581	400.352	410.954	289.929	279.493	297.35	304.227	46.7096	329.49	345.431	336.913	334.743	292.106	285.132	297.914	289.709	312.769	307.752	305.376	305.611	381.571	377.113	396.132	384.497	301.749	302.026	301.055	294.071
46.7491	378.691	379.99	387.583	385.402	245.045	398.729	386.699	387.334	365.38	429.63	372.768	395.879	423.239	421.219	421.86	421.709	376.15	382.461	378.805	377.036	404.401	426.943	399.449	410.052	289.753	278.967	296.735	303.803	46.7491	328.808	344.21	335.51	332.947	290.665	284.124	297.013	289.154	311.977	306.642	304.433	305.03	380.683	376.458	395.586	383.492	301.137	301.671	300.602	293.953
46.7885	378.101	377.68	386.684	384.411	244.216	397.683	385.285	386.349	364.493	428.941	371.976	394.899	422.566	420.651	420.951	421.187	375.563	381.668	378.437	376.573	403.757	425.862	399.136	409.751	289.701	277.867	296.502	303.47	46.7885	328.07	343.551	335.518	333.429	291.223	284.041	296.977	288.827	311.519	305.745	304.318	304.5	380.056	375.863	394.216	383.382	300.084	300.933	300.106	293.327
46.828	377.421	378.774	385.833	384.234	244.393	397.726	385.054	386.275	364.068	428.53	371.545	394.595	422.125	419.613	419.965	420.404	375.161	380.864	377.576	375.983	402.722	425.194	398.071	409.127	289.047	277.582	295.702	302.432	46.828	327.338	342.135	334.003	332.023	289.703	282.278	295.539	287.928	310.823	305.026	303.048	303.72	379.261	374.869	393.507	382.431	299.554	300.661	299.558	292.872
46.8674	377.109	377.102	384.523	382.936	242.844	396.728	383.623	384.913	363.085	427.805	370.602	394.121	421.309	418.55	419.334	419.153	374.664	380.105	377.183	375.644	402.065	424.381	397.568	408.005	288.139	277.119	294.815	302.153	46.8674	327.022	341.976	333.52	331.569	289.261	282.308	295.596	287.752	310.737	304.614	302.771	302.958	378.684	374.388	392.946	381.951	299.032	300.1	298.986	292.124
46.9069	375.899	377.647	384.427	382.93	243.477	395.82	384.129	384.709	363.156	427.489	370.008	392.962	420.619	417.769	418.697	418.577	373.94	379.06	376.766	375.039	400.873	423.306	396.377	406.397	287.309	276.218	294.079	300.702	46.9069	326.687	340.806	332.739	330.578	288.112	280.86	294.838	286.265	309.937	303.903	301.933	302.881	378.334	373.444	392.586	380.547	298.718	299.505	298.896	292.155
46.9463	375.433	375.841	383.038	380.573	242.222	394.798	382.592	383.659	362.201	426.563	369.154	392.334	419.532	417.035	418.048	417.648	373.213	378.494	376.003	373.439	399.891	422.655	395.258	405.707	286.63	275.385	293.124	300.405	46.9463	325.596	341.376	332.819	330.861	288.816	282	294.792	287.052	309.485	303.672	301.331	302.882	377.367	373.183	391.28	380.387	298.522	299.185	298.616	291.238
46.9858	374.062	376.334	383.269	380.918	242.569	394.657	382.598	383.695	361.618	426.063	368.435	391.392	418.532	416.121	417.453	416.64	372.545	377.775	375.061	372.596	398.729	422.291	394.367	405.111	285.626	275.115	292.421	299.632	46.9858	324.862	340.215	331.335	328.67	287.381	280.697	293.478	285.338	308.129	302.267	300.41	301.9	376.592	372.357	390.466	379.196	297.812	298.321	297.938	291.352
47.0252	373.607	374.327	382.255	379.081	240.803	392.25	381.217	382.127	360.341	424.435	366.812	390.873	417.345	415.781	416.32	415.466	371.859	377.609	374.67	372.464	398.67	421.126	393.85	404.62	285.624	274.676	292.991	299.619	47.0252	323.953	339.76	331.137	329.191	287.138	280.373	292.9	285.629	307.47	302.24	300.268	301.119	375.259	371.726	390.174	378.444	296.99	297.7	297.425	290.46
47.0647	372.143	374.639	381.784	379.514	241.618	392.721	380.017	381.939	360.02	423.984	366.594	389.911	417.625	415.301	415.531	415.31	371.512	377.396	374.092	372.197	397.695	420.385	392.588	403.62	284.762	274.373	292.162	299.173	47.0647	323.467	338.575	329.983	327.789	285.651	279.385	292.095	284.632	307.353	301.622	299.321	300.138	375.855	371.116	389.61	378.052	296.94	297.608	296.866	290.045
47.1042	372.108	372.649	380.28	377.466	239.9	390.794	378.57	380.545	358.572	423.082	365.696	389.128	416.52	413.882	414.911	414.344	370.722	376.915	373.234	371.902	397.155	418.831	392.067	403.198	284.425	273.827	291.868	298.564	47.1042	322.532	338.531	330.098	328.315	286.472	279.857	292.788	284.656	306.885	301.551	299.142	299.468	375.072	370.345	388.501	377.422	296.764	297.093	296.453	289.587
47.1436	371.089	373.661	379.797	378.914	240.63	391.193	379.255	380.668	358.69	422.929	365.68	388.387	415.027	413.373	413.749	413.53	369.962	375.422	371.872	370.528	395.396	417.907	390.46	401.747	283.565	273.121	291.258	297.978	47.1436	322.318	336.916	329.128	326.779	284.854	278.241	291.788	283.35	306.192	299.975	298.173	299.813	374.473	369.536	387.899	376.102	295.601	296.62	296.243	289.566
47.1831	371.094	371.854	378.597	376.889	239.214	389.428	377.508	379.026	356.864	422.122	364.212	387.553	414.027	412.356	412.893	412.781	369.087	374.76	371.231	369.999	395.456	417.429	390.586	401.106	283.196	273.163	290.727	297.805	47.1831	321.445	336.941	329.162	326.996	285.45	278.665	290.964	283.577	305.507	299.728	298.11	298.368	373.81	369.451	386.989	376.539	295.369	296.449	295.449	289.29
47.2225	370.251	372.561	378.977	377.045	239.98	389.193	377.679	379.079	357.262	420.89	363.055	386.674	413.604	411.343	412.409	411.792	368.332	374.423	370.948	369.346	393.691	416.406	389.28	400.182	282.935	272.539	290.009	296.912	47.2225	321.112	335.421	327.791	325.519	284.088	277.222	289.553	282.719	304.694	298.859	297.103	297.859	372.778	368.404	387.108	374.8	294.457	295.697	294.751	288.122
47.262	370.291	370.015	377.343	374.781	238.214	387.807	376.219	377.219	355.984	420.129	362.062	385.866	413.192	410.652	411.495	411.08	368.396	374.176	370.72	368.841	394.327	416.157	388.954	399.889	281.953	271.814	289.498	296.197	47.262	320.366	335.864	327.718	326.116	284.419	277.779	290.279	282.975	304.229	299.171	296.927	297.311	372.509	368.145	385.489	375.307	294.608	294.718	294.697	287.38
47.3014	368.404	370.622	377.142	375.092	238.849	388.048	376.125	376.794	355.321	419.361	361.797	384.757	411.739	409.011	410.487	410.482	367.167	373.548	369.772	368.118	392.99	415.752	387.712	398.789	281.388	271.046	288.923	295.517	47.3014	319.871	334.306	326.155	324.195	282.71	276.631	289.268	281.393	303.263	297.594	295.587	296.665	371.017	366.613	385.296	374.065	294.305	294.32	293.592	287.393
47.3409	368.218	368.616	375.328	373.346	237.307	386.942	374.453	375.636	354.606	418.841	361.312	383.66	410.546	408.772	410.089	409.667	366.235	372.633	369.565	367.687	392.395	414.615	387.088	398.574	281.242	271.036	288.48	295.572	47.3409	319.195	334.687	326.866	324.294	283.148	276.294	288.965	281.256	302.82	297.171	295.109	295.771	370.783	365.985	384.082	372.419	293.465	294.391	293.531	286.319
47.3803	367.241	368.996	375.757	374.412	237.823	386.216	374.538	375.606	353.929	416.987	360.439	382.884	410.168	408.25	410.019	408.73	366.036	371.933	368.32	366.903	390.794	413.243	385.856	396.805	280.157	270.385	287.367	294.535	47.3803	318.536	333.26	325.232	322.289	281.433	274.993	287.653	279.59	301.909	296.431	294.426	295.34	370.181	365.792	383.607	371.999	292.593	293.31	293.004	286.143
47.4198	366.975	366.481	374.429	372.083	236.235	384.425	372.538	373.809	352.568	416.625	359.026	381.946	409.188	406.975	408.625	407.819	365.84	371.655	367.96	366.671	390.16	412.247	385.835	396.445	279.99	269.856	287.267	294.213	47.4198	317.563	332.673	324.918	322.984	282.264	275.65	287.878	280.246	302.015	296.063	294.391	294.903	369.459	365.109	383.001	371.65	292.926	292.56	293.016	285.867
47.4592	365.853	367.556	374.973	372.895	237.393	385.276	372.785	374.474	353.269	416.679	358.892	381.938	408.831	406.467	408.286	406.848	364.76	370.859	367.645	366.719	388.581	411.083	384.537	395.668	278.691	268.973	286.615	293.204	47.4592	317.198	331.437	324.093	321.416	280.419	274.318	286.275	279.191	300.834	295.031	293.465	294.546	368.68	364.186	381.494	370.435	292.372	292.548	292.173	285.501
47.4987	365.496	365.286	373.617	370.694	235.265	383.554	371.099	373.47	351.637	415.574	357.67	380.736	407.445	406.117	407.296	406.19	363.987	370.192	366.612	364.872	388.922	410.504	383.573	394.958	279.304	268.985	286.408	292.902	47.4987	315.576	331.847	323.276	321.583	280.315	273.749	286.535	278.855	300.498	294.969	292.354	293.25	367.819	363.376	381.032	370.814	291.415	291.424	291.966	285.003
47.5381	364.673	365.801	373.077	370.903	235.916	383.902	372.122	372.919	351.41	415.193	356.971	381.005	407.266	404.902	405.976	405.05	363.659	369.32	365.912	364.812	387.487	410.093	382.75	393.935	278.654	268.108	285.624	291.974	47.5381	315.522	330.511	322.211	319.502	278.894	272.474	285.568	278.082	299.584	293.517	291.711	292.745	366.998	362.467	380.431	369.059	290.625	291.732	290.912	284.52
47.5776	364.07	364.369	371.41	369.452	234.35	382.207	370.327	371.937	350.214	414.304	355.829	379.624	406.337	404.15	405.15	404.609	363.156	368.741	365.532	363.688	387.238	409.26	382.364	393.164	277.871	268.267	284.59	291.904	47.5776	314.679	330.494	322.114	320.104	279.361	273.078	285.403	277.366	298.978	293.377	291.387	292.084	366.956	361.703	379.486	369.138	290.112	290.691	290.687	284.387
47.617	362.508	364.833	371.323	369.312	235.048	382.238	370.736	371.818	350.412	414.161	356.409	379.026	406.341	404.308	405.608	404.491	362.813	367.812	364.748	363.357	385.419	408.626	381.12	391.923	276.752	267.279	284.39	290.778	47.617	314.252	329.022	320.507	318.575	277.639	271.653	284.163	276.192	297.544	292.447	290.215	291.293	365.74	360.841	378.876	367.623	289.497	290.215	289.845	283.473
47.6565	362.296	362.423	370.044	367.552	233.1	380.361	368.76	370.477	348.58	413.128	355.416	378.094	404.866	403.461	403.529	403.298	361.929	367.857	364.998	362.586	386.046	406.893	380.987	391.664	277.117	266.455	284.012	291.205	47.6565	313.988	329.4	321.155	319.411	278.902	272.189	284.371	275.787	297.498	292.696	290.609	290.849	365.303	359.464	377.965	366.938	289.26	289.188	289.42	282.879
47.6959	361.231	363.192	369.934	368.022	234.041	380.244	369.082	369.443	348.098	412.067	354.592	376.889	403.922	402.195	402.98	402.732	360.946	367.099	363.348	361.678	383.769	406.073	379.416	390.654	275.853	266.332	282.98	290.29	47.6959	313.3	327.954	319.815	317.221	277.754	271.175	283.427	275.424	296.81	291.859	289.7	290.543	364.666	359.305	377.533	366.431	289.05	288.994	288.546	282.671
47.7354	360.842	361.442	368.139	366.466	232.518	379.167	367.132	368.784	347.018	410.836	352.937	375.885	402.875	401.844	402.537	401.737	360.927	366.275	363.08	360.888	383.744	405.214	379.699	390.136	276.061	265.183	282.514	289.778	47.7354	312.668	328.055	320.164	317.948	278.051	271.252	282.901	275.411	296.191	291.639	289.244	289.389	363.664	359.011	376.696	366.043	288.884	288.885	288.451	281.946
47.7749	359.605	361.772	368.072	367.058	233.04	379.137	367.439	367.918	347.284	410.999	353.318	375.853	403.329	400.246	401.803	401.548	359.958	366.049	362.069	360.771	382.741	404.38	378.06	388.827	274.888	264.862	281.971	288.851	47.7749	312.084	326.744	318.799	316.392	276.374	269.929	281.94	274.332	295.648	290.461	288.162	288.84	362.228	358.026	376.583	364.897	288.437	288.389	287.435	281.576
47.8143	359.269	360.129	365.914	364.945	231.226	377.714	365.925	366.694	345.489	410.178	352.057	374.67	402.167	399.536	401.116	399.874	359.519	365.65	361.883	360.098	382.651	403.667	377.803	388.672	273.91	264.764	281.595	288.561	47.8143	311.465	326.997	318.667	317.242	276.738	270.252	282.117	274.884	295.442	290.127	288.344	288.08	362.324	357.261	375.125	364.973	287.953	288.194	287.52	280.8
47.8538	358.444	361.003	366.913	366.196	232.424	378.502	366.728	366.923	345.79	409.08	351.823	374.19	401.865	398.968	399.98	399.503	358.602	364.676	360.644	359.253	381.806	403.278	376.862	387.565	273.895	263.71	281.045	287.572	47.8538	310.724	325.43	317.256	315.105	275.102	268.646	280.625	273.617	294.034	288.929	286.954	287.706	361.316	356.434	375.033	364.014	287.093	288.173	286.852	280.467
47.8932	357.988	359.253	365.343	363.793	230.378	376.599	364.381	365.709	344.573	409.091	350.27	373.942	399.751	398.386	399.552	398.35	358.635	363.848	360.692	358.557	381.038	402.669	376.352	387.275	273.754	263.792	281.056	287.64	47.8932	310.033	324.672	316.801	314.978	274.282	268.837	281.093	273.365	294	289.27	286.887	286.65	360.472	355.644	373.772	363.123	286.885	287.023	286.514	279.767
47.9327	356.635	359.012	365.694	363.749	231.184	376.83	364.951	365.271	344.022	407.405	350.399	372.851	399.714	397.525	398.032	397.679	357.376	362.935	359.589	357.713	379.523	401.523	374.687	385.524	272.797	262.991	279.506	286.418	47.9327	309.347	323.666	315.753	313.355	273.386	267.859	280.277	272.469	293.22	288.292	286.105	286.678	360.112	355.421	373.307	361.85	286.349	286.423	285.397	280.266
47.9721	356.112	357.206	364.134	361.886	229.121	375.43	363.344	363.942	342.947	407.243	348.789	372.131	398.413	396.596	397.539	397.323	356.942	363.342	359.55	357.092	379.407	400.782	374.791	384.86	272.755	262.295	279.678	286.24	47.9721	308.848	324.007	315.984	314.121	274.245	268.656	280.017	272.475	293.218	287.92	285.771	286.16	359.753	354.816	372.61	361.659	285.178	285.613	285.063	279.285
48.0116	354.983	357.824	363.788	362.706	229.911	375.465	363.373	363.941	342.055	406.815	349.02	370.367	398.034	395.601	395.986	396.54	355.986	362.427	358.39	357.006	378.093	399.134	373.751	384.379	271.519	261.972	278.822	285.613	48.0116	308.197	322.717	314.704	312.461	272.871	266.821	279.008	271.446	291.988	286.812	284.795	285.434	358.412	353.928	372.112	360.51	284.616	285.217	284.777	278.51
48.051	354.661	355.962	362.6	361.172	228.214	373.776	361.549	362.519	341.426	405.278	348.283	370.044	397.397	395.069	395.618	396.1	355.684	361.236	358.232	356.236	377.919	399.049	372.989	383.631	271.406	261.043	278.422	285.065	48.051	307.617	323.215	314.289	313.271	273.311	266.926	279.1	271.54	291.209	286.315	284.055	284.68	357.847	353.534	370.952	359.747	284.315	284.854	284.544	277.504
48.0905	353.622	356.864	362.524	361.35	228.719	373.954	361.812	362.745	341.114	404.695	347.532	369.396	396.423	394.371	395.258	395.195	354.989	360.606	357.184	355	376.588	397.738	371.763	382.219	270.57	260.768	277.49	284.557	48.0905	307.331	321.392	313.031	311.551	271.64	265.502	277.813	269.875	290.367	285.811	283.319	284.018	356.928	352.595	370.503	359.184	283.94	284.98	283.849	277.193
48.1299	353.054	354.42	361.39	359.138	227.245	372.301	360.124	361.675	339.991	403.527	346.556	368.476	395.341	393.239	394.597	394.451	354.246	360.1	356.208	354.608	375.987	397.321	371.602	381.968	270.088	260.993	277.668	284.741	48.1299	306.413	321.275	313.399	311.13	271.948	266.252	277.262	269.722	290.245	285.054	282.605	283.008	356.713	351.711	369.623	358.518	283.282	284.133	283.135	276.639
48.1694	352.355	354.657	361.509	359.837	227.915	371.797	359.924	360.239	339.791	403.812	345.145	368.018	395.094	392.381	393.218	393.27	353.478	359.546	355.723	353.782	374.856	395.645	369.582	380.397	269.586	260.006	276.503	283.505	48.1694	306.058	319.77	311.931	309.375	270.259	264.678	276.525	268.783	289.091	284.152	282.156	282.762	355.791	351.218	368.629	357.171	282.5	283.632	282.656	277.102
48.2088	351.814	353.354	360.013	357.728	226.556	370.302	358.196	359.449	338.01	402.027	344.553	367.093	393.803	391.465	393.264	392.797	352.834	359.618	355.248	353.473	375.046	395.095	369.939	380.877	269.275	259.44	276.447	283.224	48.2088	305.656	320.405	312.155	310.346	271.074	264.68	276.633	268.714	288.619	283.451	281.763	281.465	354.662	350.044	367.485	357.297	282.24	282.709	282.218	276.559
48.2483	350.707	353.706	360.042	358.629	227.519	370.549	358.6	359.9	338.054	402.058	344.704	366.296	393.486	390.532	391.994	391.47	352.35	358.477	354.618	353.685	373.632	395.051	368.911	379.269	268.815	259.425	275.703	282.506	48.2483	305.003	318.889	310.731	308.828	269.41	263.459	275.73	267.75	288.49	282.921	280.993	281.143	353.854	349.836	367.235	356.716	281.678	282.594	281.373	276.008
48.2877	350.381	351.491	358.653	356.63	225.941	369.052	356.773	358.184	337.137	400.407	343.249	365.45	392.235	389.641	391.157	391.161	352.073	358.016	354.146	353.228	373.573	394.278	368.422	379.263	268.29	258.854	274.779	281.729	48.2877	303.958	318.165	310.05	308.448	269.832	263.806	275.338	267.913	287.391	282.663	280.101	280.565	353.186	348.71	366.528	355.838	281.336	281.815	281.269	275.33
48.3272	349.494	351.932	359.117	356.901	226.441	369.952	357.454	357.906	336.556	400.184	343.452	364.342	391.71	389.237	390.406	390.949	351.364	357.938	353.381	352.374	372.232	392.984	367.326	377.392	267.295	257.625	274.089	280.914	48.3272	303.171	317.104	308.845	307.429	268.391	262.34	274.161	266.927	286.484	281.927	279.76	280.189	352.44	348.443	366.15	355.438	281.075	281.239	281.234	274.936
48.3666	349.16	349.78	357.341	354.942	224.791	368.509	355.844	356.719	335.368	399.361	341.651	363.927	390.63	388.014	389.863	389.849	350.892	357.203	352.905	351.645	371.221	391.985	367.051	377.18	267.542	257.089	274.171	280.543	48.3666	303.433	317.631	309.852	307.636	269.224	262.42	274.292	266.708	286.706	281.537	279.749	279.579	351.867	348.389	365.751	354.427	280.294	280.706	280.783	274.394
48.4061	347.991	350.766	357.239	355.302	225.776	367.922	356.129	356.901	335.344	398.914	340.89	363.177	390.156	387.387	389.041	388.875	349.538	355.909	351.877	350.969	370.303	391.31	365.684	375.895	266.37	256.958	273.406	279.557	48.4061	302.716	316.266	308.625	305.659	267.67	261.42	273.402	265.755	285.769	280.885	278.868	278.746	351.262	347.544	364.911	353.176	279.417	280.173	280.215	274.087
48.4456	347.741	348.708	355.783	353.344	224.099	366.401	354.278	354.978	333.561	397.567	339.836	362.268	389.098	386.819	388.305	388.497	349.527	355.968	351.189	350.473	370.163	390.596	365.294	375.258	265.979	256.868	273.114	279.209	48.4456	301.095	316.262	308.128	306.363	267.839	261.164	273.827	265.755	284.99	280.507	278.202	278.101	350.67	346.559	364.163	353.113	279.006	279.792	279.685	273.417
48.485	346.851	348.425	355.891	354.13	224.683	366.251	354.694	355.509	333.453	397.676	340.342	362.143	388.823	386.023	387.844	387.671	349.902	355.003	350.648	350.126	369.617	389.94	364.716	374.556	265.323	256.131	272.227	278.467	48.485	300.268	314.941	307.283	304.992	266.22	260.097	273.045	264.932	284.101	279.702	277.378	277.643	350.21	345.329	363.345	352.537	279.045	279.221	279.11	273.07
48.5245	346.203	347.152	354.56	352.353	222.807	364.917	353.224	354.353	332.973	396.305	339.576	361.245	387.788	385.193	387.112	386.959	348.985	354.34	350.609	350.028	368.463	389.287	363.792	373.923	264.99	255.153	272.111	278.783	48.5245	300.198	315.238	307.132	305.64	266.347	259.856	272.104	264.079	283.827	278.924	276.678	276.941	349.328	344.679	362.391	351.866	279.184	278.97	278.789	272.774
48.5639	345.058	347.655	354.557	353.388	223.915	365.706	353.594	353.873	332.655	395.884	338.254	360.125	386.768	384.283	385.66	385.866	347.355	353.68	349.557	348.964	366.793	387.991	362.816	372.938	264.083	254.988	271.613	278.013	48.5639	299.526	313.732	306.138	304.153	265.034	258.724	271.049	263.012	283	277.899	276.076	276.348	348.485	344.185	361.494	351.193	278.391	278.265	278.22	272.077
48.6034	344.966	345.586	352.996	351.019	222.356	363.576	351.981	352.874	331.481	394.595	337.238	359.327	386.154	383.518	384.807	385.024	347.164	352.983	349.159	347.79	366.71	386.949	362.28	371.937	263.563	254.631	271.19	276.883	48.6034	299.429	313.155	305.915	304.03	264.676	258.692	271.04	263.027	282.306	277.453	275.455	275.418	347.396	343.502	360.612	350.038	277.255	277.826	277.624	271.387
48.6428	343.153	345.948	351.59	350.119	221.976	362.851	351.497	352.015	330.752	393.891	336.742	358.851	385.89	383.186	384.362	384.072	346.802	352.534	348.397	347.466	365.992	386.217	361.484	371.231	263.184	253.87	270.453	276.584	48.6428	298.677	311.849	304.76	302.694	263.469	257.987	270.386	262.692	281.629	276.865	274.871	275.029	346.404	342.686	360.05	349.175	276.876	277.627	277.148	270.754
48.6823	342.902	344.367	350.688	349.083	221.076	361.984	350.445	351.082	329.891	393.419	335.625	357.933	385.162	382.649	383.546	383.539	346.141	351.623	347.756	347.042	364.938	385.7	360.999	371.07	262.735	253.522	270.137	275.82	48.6823	297.845	312.398	304.418	302.647	263.762	257.485	270.03	262.119	281.105	276.482	274.352	274.792	346.201	341.862	359.074	348.702	276.699	276.848	276.706	270.298
48.7217	342.186	345.572	351.736	349.692	221.335	361.52	350.177	351.098	328.866	392.948	335.396	357.662	384.795	381.807	383.281	382.631	345.563	351.195	347.348	346.087	364.112	384.374	359.553	370.022	262.022	252.887	269.169	274.943	48.7217	297.223	310.693	303.102	301.349	262.812	256.524	269.193	261.31	280.648	275.807	273.488	274.506	345.624	341.279	358.168	348.333	276.178	276.494	276.201	269.897
48.7612	341.709	343.146	350.143	348.255	220.01	360.374	348.829	349.553	327.877	391.762	334.58	356.748	383.454	380.849	382.552	381.311	345.102	350.992	346.441	345.641	363.553	383.274	358.651	368.803	261.698	251.945	268.352	274.547	48.7612	296.515	311.061	303.112	301.724	262.939	256.379	268.807	260.967	280.342	275.387	273.309	273.679	345.148	340.975	358.011	347.589	275.767	276.34	276.058	269.424
48.8006	340.422	343.618	350.425	347.978	220.726	359.75	348.553	348.8	327.655	390.769	333.808	355.619	382.076	379.669	381.107	380.627	344.228	350.017	345.609	344.955	362.108	383.006	358.069	368.093	260.981	251.663	268.099	274.088	48.8006	295.686	310.129	301.894	300.678	262.385	255.606	268.112	260.598	279.802	274.764	272.852	272.913	344.556	340.509	357.346	346.913	275.228	275.814	275.509	269.187
48.8401	340.136	341.545	348.739	346.328	219.509	358.544	347.475	347.965	326.74	389.965	332.358	354.406	381.282	378.619	380.174	380.239	343.544	349.608	345.177	344.34	361.146	382.53	357.221	367.483	260.588	251.447	267.894	273.741	48.8401	295.175	309.716	301.711	300.104	262.158	255.08	267.658	260.277	279.115	274.499	272.494	272.712	344.276	339.746	356.656	346.688	274.69	275.368	275.157	268.851
48.8795	339.512	341.319	348.25	346.472	218.993	357.914	346.95	347.522	326.188	389.725	331.915	353.829	381.016	378.35	379.859	379.634	343.062	348.879	344.654	344.286	360.957	382.045	356.877	366.746	259.896	251.036	266.909	273.183	48.8795	294.783	308.979	300.707	299.621	261.427	254.642	266.84	259.776	278.51	274.031	271.95	271.99	343.676	339.031	355.961	345.839	274.119	275.02	274.618	268.605
48.919	339.123	339.746	346.977	345.21	218.261	357.022	345.719	346.743	325.753	389.25	331.813	353.253	380.192	377.832	379.058	378.573	342.084	348.157	343.934	343.765	360.87	381.505	356.693	366.242	259.388	250.4	266.383	272.731	48.919	294.354	307.932	299.23	298.708	260.182	254.102	265.955	259.049	277.864	272.905	270.752	271.043	342.432	338.551	354.922	344.734	273.522	274.429	273.465	268.179
48.9584	337.777	340.555	346.899	345.467	218.493	356.491	345.262	346.154	324.901	388.01	330.492	352.383	378.99	376.571	377.844	377.178	341.339	347.966	343.25	342.892	359.83	380.232	355.56	365.292	258.899	249.412	265.85	271.973	48.9584	293.985	307.203	299.214	298.271	259.852	253.744	265.82	258.486	276.847	272.212	269.895	270.396	341.466	337.892	354.121	343.987	273.314	273.915	273.379	267.308
48.9979	337.885	338.935	345.935	344.288	217.471	355.62	344.797	344.97	323.79	387.157	329.407	351.624	378.148	375.668	377.348	376.42	341.311	347.325	342.683	342.046	358.652	379.128	354.62	364.501	258.211	248.854	265.335	271.391	48.9979	293.217	306.012	298.214	297.108	259.073	252.903	264.959	257.891	276.015	271.478	269.106	269.784	340.269	336.869	353.128	342.89	272.601	273.429	272.998	266.602
49.0373	337.826	337.879	345.226	343.168	216.694	355.036	344.065	344.053	323.382	386.706	328.979	350.768	377.547	375.214	376.484	376.066	340.868	346.74	342.292	341.587	358.079	378.558	353.989	364.079	257.767	248.523	265.127	271.16	49.0373	292.135	305.673	298.047	296.733	258.723	253.1	264.575	257.44	275.706	270.837	268.755	269.138	339.61	336.042	352.717	342.179	272.057	272.777	272.268	265.71
49.0768	335.97	337.628	344.635	342.907	216.736	354.469	343.319	343.854	322.788	386.117	328.568	349.937	376.911	374.613	375.482	375.578	340.095	346.382	341.995	341.065	357.307	377.67	353.085	363.223	257.296	248.072	264.44	270.494	49.0768	291.989	304.083	296.684	294.687	257.146	251.808	263.675	256.452	274.812	270.044	268.217	268.561	339.23	335.166	352.273	341.716	271.959	272.148	271.457	265.366
49.1163	335.596	336.38	343.638	342.035	216.376	353.677	342.827	343.124	321.689	385.752	327.717	349.514	376.077	373.865	375.373	375.149	339.329	345.928	341.349	340.375	356.586	376.581	352.042	362.026	256.795	247.539	263.981	269.754	49.1163	291.251	304.833	296.855	295.074	257.686	251.517	263.506	256.43	274.466	269.903	267.672	268.11	338.833	334.405	351.187	340.604	271.1	271.349	270.395	264.854
49.1557	334.944	336.288	343.417	341.28	216.037	353.549	342.403	342.457	321.323	385.299	326.978	349.06	375.005	372.968	374.403	374.477	338.532	345.129	340.386	339.942	355.886	375.622	351.102	361.282	256.106	246.864	263.241	269	49.1557	290.63	303.609	295.394	293.721	256.237	250.144	262.606	255.284	273.479	269.072	266.579	267.66	337.869	333.93	350.911	339.824	270.591	271.378	270.347	264.704
49.1952	334.374	335.897	342.828	340.882	215.408	352.871	341.339	341.867	320.813	384.451	326.418	348.045	374.229	372.206	373.288	373.262	338.144	344.297	339.384	339.119	354.8	374.627	350.923	360.9	256.025	246.883	262.877	268.677	49.1952	290.006	302.934	295.262	293.793	256.212	250.212	262.676	254.836	272.634	268.443	266.267	266.926	337.657	332.947	350.578	339.499	270.095	270.792	270.375	263.898
49.2346	333.704	335.086	342.377	340.382	215.041	352.097	340.688	341.115	320.23	383.544	325.87	347.532	373.888	372.027	372.965	372.375	337.497	343.653	338.816	338.602	353.612	373.963	350.445	359.821	255.193	246.542	262.544	268.1	49.2346	289.724	301.653	294.41	292.311	255.071	249.151	261.686	253.923	272.264	267.914	265.9	266.056	337.199	331.934	349.667	338.74	269.507	270.356	269.329	263.544
49.2741	333.108	333.16	341.092	338.833	213.948	351.078	339.5	340.049	319.251	382.729	325.462	347.275	373.114	371.152	372.595	371.84	337.015	342.981	338.327	338.068	352.896	373.17	349.572	359.144	254.273	245.39	261.659	267.754	49.2741	288.676	301.838	294.186	292.849	255.423	249.379	261.481	253.491	271.773	267.421	265.555	265.511	336.173	331.269	348.76	338.076	268.933	269.432	268.658	262.77
49.3135	331.693	333.546	340.53	338.735	214.201	351.104	339.094	339.783	319.182	382.516	325.361	346.669	372.305	370.226	372.009	370.812	336.461	342.402	337.41	337.587	352.027	372.326	348.076	357.9	253.648	244.456	260.496	266.664	49.3135	288.287	300.613	292.754	291.493	254.083	248.111	260.479	252.533	270.97	266.493	265.081	265.128	335.068	330.617	348.594	337.643	269.306	269.089	268.767	262.658
49.353	331.593	331.919	339.255	336.954	212.232	349.67	337.88	338.428	318.141	380.942	324.139	345.257	370.873	369.735	370.8	370.052	335.943	341.546	337.332	337.083	351.586	371.436	348.048	357.679	253.24	244.523	260.379	266.929	49.353	287.794	300.993	293.392	292.364	254.69	248.68	260.249	252.9	270.989	266.194	264.863	264.569	334.623	330.728	347.941	337.375	268.887	268.93	268.323	262.16
49.3924	330.89	332.108	339.035	337.137	213.35	348.888	337.225	337.455	317.129	379.798	323.014	344.416	370.366	368.603	369.279	369.658	334.97	340.967	336.554	336.595	350.74	370.55	347.057	356.698	252.762	243.641	259.362	266.141	49.3924	287.282	299.877	292.097	290.399	253.07	248.041	259.274	251.604	270.035	265.361	263.774	263.805	333.707	329.198	346.801	335.977	267.815	268.282	267.294	261.644
49.4319	330.525	330.312	336.907	334.83	211.533	347.581	336.156	336.53	316.369	379.103	322.375	344.204	369.768	368.029	368.465	368.76	334.096	340.273	336.04	335.867	350.122	370.058	346.206	356.161	252.346	243.191	259.238	265.444	49.4319	286.053	299.696	291.879	290.434	253.303	247.508	259.072	251.48	269.531	265.425	263.197	262.975	333.511	328.178	346.116	335.561	267.018	267.749	267.112	260.939
49.4713	329.279	330.267	337.543	335.586	212.141	347.448	336.303	336.66	316.147	378.653	321.372	342.926	369.14	366.961	368.4	367.607	333.832	340.032	335.301	335.172	349.11	368.876	345.267	355.284	251.352	242.841	258.817	264.776	49.4713	285.318	298.413	290.993	288.553	252.091	246.009	257.865	250.704	268.991	264.003	262.092	262.432	332.814	327.91	344.595	334.874	266.747	267.597	267.015	260.76
49.5108	329.087	328.223	336.349	333.483	210.821	346.178	334.971	335.838	314.819	377.252	320.648	341.922	368.183	366.674	367.426	366.854	333.45	339.415	334.266	334.379	348.804	368.978	344.826	354.666	251.519	242.816	258.389	264.493	49.5108	285.05	298.292	290.291	289.2	252.333	246.3	257.929	251.033	268.425	264.364	261.931	262.588	332.034	327.636	344.522	334.319	266.487	267.189	266.213	260.274
49.5502	327.932	329.235	336.213	334.109	211.325	346.23	334.99	335.265	314.341	376.851	319.741	341.062	367.272	365.179	366.305	366.201	332.29	337.998	333.341	333.657	347.771	367.263	343.622	353.477	250.428	241.711	257.65	263.352	49.5502	284.424	297.395	288.909	287.907	250.616	245.572	256.901	250.347	268.091	263.479	261.212	261.839	331.412	327.152	344.043	334.136	266.034	266.771	265.694	260.263
49.5897	327.387	327.417	334.153	331.612	209.841	345.071	333.645	334.034	313.395	376.024	319.303	340.681	366.461	364.883	365.563	365.91	332.187	337.634	333.465	333.155	347.758	366.51	343.24	352.952	250.449	241.236	257.824	263.761	49.5897	284.067	296.965	289.788	288.347	251.434	245.773	257.354	250.154	267.428	263.258	260.825	261.074	330.844	326.247	343.266	333.673	265.402	266.622	265.785	260.238
49.6291	326.156	328.277	335.102	333.121	210.462	344.745	333.907	334.163	313.26	375.435	319.157	339.835	366.012	364.151	365.188	364.616	331.143	336.904	332.719	332.472	346.299	365.282	341.798	351.675	249.445	241.105	256.947	263.229	49.6291	283.334	295.62	288.503	286.795	249.82	244.324	256.547	249.117	266.85	261.955	260.289	260.393	329.834	325.898	342.796	332.086	264.787	265.554	264.443	259.059
49.6686	325.472	325.75	333.68	331.055	208.994	343.184	332.329	332.821	311.66	374.149	317.929	338.972	365.198	363.429	364.486	363.607	330.966	336.888	332.219	332.045	345.698	364.945	341.576	351.368	249.304	240.536	256.36	262.227	49.6686	282.982	296.564	288.711	288.078	250.516	244.923	256.438	249.125	266.121	261.402	259.205	259.611	329.118	324.336	342.029	331.708	263.784	264.397	264.315	258.07
49.708	324.929	326.27	332.786	331.063	209.276	343.078	332.146	332.558	310.945	373.589	317.164	338.43	364.079	362.261	363.712	362.759	330.108	336.571	331.458	330.941	344.492	363.958	340.059	350.107	248.722	239.607	255.421	261.209	49.708	282.541	295.132	287.271	286.069	248.839	242.842	255.21	247.761	265.343	260.404	258.799	259.155	328.939	323.623	340.856	330.689	263.59	264.668	263.707	258.405
49.7475	324.749	324.158	331.86	329.586	207.926	342.395	330.762	331.366	310.11	373.089	316.922	338.058	363.107	361.554	362.898	362.981	329.588	335.407	330.863	330.804	344.828	363.29	340.543	349.868	248.655	239.525	255.125	261.247	49.7475	281.619	294.701	287.441	286.425	250.007	243.311	255.205	247.785	264.818	260.867	258.283	259.094	328.02	323.732	340.463	330.156	263.691	264.168	263.462	257.252
49.787	323.566	325.137	332.097	329.736	208.301	342.219	330.941	331.503	310.384	372.618	316.087	337.476	363.043	360.966	361.889	361.709	329.141	335.087	329.986	330.657	343.845	362.027	340.133	349.109	247.999	239.248	254.651	260.979	49.787	280.788	293.045	285.854	284.584	248.137	242.064	254.34	246.94	263.98	259.416	257.648	258.556	327.058	322.493	339.545	329.075	263.02	263.691	263.194	257.38
49.8264	323.337	322.722	331.07	327.964	207.005	340.563	329.464	330.238	309.175	371.36	314.837	336.322	361.953	360.74	360.52	360.943	328.838	334.397	330.044	330.371	343.383	361.982	338.819	348.008	247.448	238.841	254.232	260.567	49.8264	280.111	292.919	286.206	284.492	248.698	242.037	253.865	246.54	263.787	259.007	256.726	257.163	326.559	322.476	338.814	328.081	262.707	263.213	262.779	256.439
49.8659	322.199	324.357	330.794	328.908	207.894	340.324	329.327	329.989	308.43	371.432	314.43	334.947	361.51	359.617	361.184	360.863	328.307	333.686	329.148	329.613	342	360.907	337.656	346.81	246.538	237.98	253.726	259.629	49.8659	279.574	292.014	284.634	283.141	246.948	241.338	253.258	246.02	263.126	258.425	256	256.947	326.029	321.893	338.743	327.322	261.868	263.028	261.928	256.417
49.9053	321.318	322.561	329.46	326.997	206.153	338.6	327.742	327.842	307.176	370.484	313.769	333.865	360.131	358.522	360.156	359.967	327.272	333.288	328.685	329.053	341.68	360.108	337.715	346.577	246.18	237.582	253.194	259.447	49.9053	279.502	291.799	284.275	283.283	247.504	240.769	252.765	245.224	262.286	258.562	256.103	256.023	324.949	320.778	337.535	327.271	261.461	262.092	261.449	255.221
49.9448	320.452	322.742	328.756	327.497	207.059	338.867	327.68	328.309	307.841	369.141	313.03	333.711	359.411	357.725	358.981	358.397	326.237	331.853	327.651	327.72	339.876	357.783	335.474	345.146	245.334	237.253	252.501	258.509	49.9448	278.527	290.757	283.136	281.886	245.955	239.943	252.006	244.252	261.515	257.168	255.183	255.939	324.722	320.662	337.069	326.313	261.074	261.688	260.935	255.826
49.9842	319.687	321.21	328.035	326.302	205.786	337.446	326.332	326.879	306.649	368.779	312.558	333.22	358.688	357.657	358.359	358.136	326.001	332.121	327.298	327.572	339.852	358.557	336.365	345.313	245.561	236.557	252.021	257.953	49.9842	277.762	290.923	283.386	281.704	246.462	240.005	251.45	244.484	261.564	256.864	255.028	255.48	323.987	319.842	336.466	325.783	259.839	261.593	260.777	255.119
50.0237	319.437	321.481	328.022	327.096	206.368	338.179	326.482	327.051	306.613	369.012	311.914	332.819	359.16	356.09	357.418	357.262	325.251	331.896	326.193	327.441	338.646	357.783	335.124	343.877	244.816	235.8	251.223	257.406	50.0237	276.903	289.852	282.161	280.262	245.272	238.676	250.748	243.552	260.586	255.858	253.901	255.027	323.133	319.422	336.021	325.358	260.281	261.031	259.853	254.964
50.0631	319.3	320.036	326.505	325.23	204.83	336.314	324.697	326.033	304.761	367.815	310.983	331.917	357.483	356.178	357.25	356.706	325.166	331.127	326.521	326.421	338.993	357.178	334.531	343.707	245.022	235.436	250.982	257.168	50.0631	276.356	290.266	282.609	281.455	245.505	239.648	251.027	244.165	260.787	256.505	254.067	255.029	323.111	318.331	334.811	324.591	259.619	260.156	259.758	254.064
50.1026	318.419	319.951	326.979	325.635	205.565	336.856	325.429	326.008	305.274	367.849	310.707	331.271	357.512	355.469	355.968	356.08	323.376	330.023	325.69	325.627	337.471	356.759	333.606	342.722	243.967	235.094	250.223	256.55	50.1026	276.057	288.866	280.996	280.069	244.092	238.479	249.979	242.865	259.923	255.107	253.245	254.267	322.098	317.678	334.754	323.822	259.377	259.869	259.406	253.759
50.142	317.91	317.996	325.466	323.526	203.842	335.356	323.721	324.807	304.068	366.693	309.775	330.647	356.098	354.438	355.348	355.182	323.196	329.89	324.724	325.383	337.232	356.373	332.856	342.352	244.004	234.933	250.395	256.29	50.142	275.842	288.743	280.837	279.874	244.347	238.193	249.849	242.471	259.218	255.134	252.438	253.321	321.417	317.048	333.348	323.553	258.455	259.289	259.127	252.673
50.1815	317.181	318.537	325.603	323.905	205.033	335.759	323.736	324.988	303.964	365.984	309.668	329.925	355.536	353.987	354.491	353.905	322.38	329.695	324.204	324.89	336.014	355.937	332.008	341.358	243.117	234.182	249.323	255.153	50.1815	274.942	287.261	279.46	278.505	243.026	237.336	249.204	241.692	258.569	254.128	251.71	252.741	320.86	316.442	333.119	322.367	258.22	258.416	258.032	252.68
50.2209	316.589	316.946	324.164	321.789	203.388	333.96	322.008	323.245	302.432	364.488	308.579	328.75	354.025	353.073	354.551	353.46	322.293	328.799	324.461	323.839	335.81	354.744	331.266	340.469	242.481	234.038	249.221	255.198	50.2209	274.542	288.06	279.497	278.689	243.411	237.753	248.833	241.281	258.42	253.73	251.792	251.295	320.349	315.72	332.102	322.611	257.957	258.568	258.088	252.289
50.2604	315.26	317.68	324.115	322.762	203.819	333.95	322.643	323.53	302.325	364.648	308.174	328.359	354.168	352.054	353.357	352.753	321.763	327.808	323.359	323.467	334.051	353.389	330.428	339.329	241.402	232.994	248.606	254.32	50.2604	273.664	286.31	278.458	276.99	241.8	236.402	247.9	240.505	257.791	252.634	250.692	251.318	319.362	315.144	331.317	321.554	257.53	257.657	258.28	251.437
50.2998	314.738	315.919	322.418	321.012	202.33	332.268	320.761	321.942	301.333	363.151	307.006	327.312	353.045	351.327	353.154	352.02	321.404	327.513	323.113	322.742	334.733	352.771	330.327	339.363	241.932	233.101	247.861	254.176	50.2998	272.822	286.012	278.639	277.599	242.458	236.308	247.403	240.611	256.581	252.163	250.333	250.803	318.813	314.929	330.746	320.954	256.967	257.548	257.433	251.244
50.3393	313.662	316.526	322.298	321.001	202.996	331.956	320.961	321.829	300.992	362.698	307.011	326.896	352.855	350.824	352.701	351.774	320.459	327.382	321.963	322.866	333.237	352.118	329.818	338.542	240.752	232.42	247.043	253.604	50.3393	272.26	284.954	277.246	276.418	240.885	235.068	246.791	239.779	256.096	251.654	249.318	250.461	318.451	313.961	330.642	319.646	256.214	257.194	256.567	251.018
50.3787	313.519	314.448	320.916	319.303	201.505	330.33	319.282	320.286	299.908	361.857	305.428	325.86	351.267	349.989	351.191	351.174	320.48	326.157	321.621	322.377	333.443	352.012	329.071	337.717	240.358	231.642	247.271	252.899	50.3787	271.716	285.024	277.006	275.954	240.917	235.139	246.709	239.023	255.741	251.64	249.359	249.917	317.135	313.003	329.665	320.23	255.778	257.016	256.265	250.025
50.4182	312.853	314.427	320.929	319.54	202.314	330.356	319.541	320.187	299.113	361.389	305.332	325.701	351.469	349.731	350.451	350.136	319.161	325.826	321.013	321.426	332.075	350.891	327.796	337.203	239.929	231.482	246.37	252.391	50.4182	271.179	283.795	275.775	274.564	239.468	233.894	245.678	238.556	255.366	250.359	248.346	249.292	316.388	312.274	328.268	318.725	255.49	256.068	255.463	249.979
50.4577	312.319	312.779	319.727	317.615	201.197	328.785	318.179	319.103	298.302	360.742	303.923	325.076	350.589	348.267	350.231	349.444	319.063	325.051	320.514	320.449	331.827	350.138	327.538	336.563	239.293	230.751	246.467	251.939	50.4577	270.949	284.036	276.686	275.442	240.611	234.516	245.489	238.762	254.702	250.272	248.456	248.432	315.783	311.342	327.647	317.786	254.925	255.434	255.021	248.973
50.4971	311.046	313.959	319.997	317.733	201.75	329.078	318.55	318.689	297.706	360.085	303.9	323.664	349.082	347.327	349.012	348.552	317.935	324.411	320.121	320.3	330.796	349.629	326.896	335.655	238.663	230.151	245.402	251.332	50.4971	270.551	282.719	275.289	273.534	238.905	233.768	244.868	237.636	253.784	249.583	247.844	248.242	315.351	310.889	327.341	317.092	254.301	255.16	254.741	248.796
50.5366	310.603	312.014	318.669	315.95	199.885	327.705	316.899	317.593	296.892	359.36	302.996	323.38	348.401	347.02	348.711	347.996	317.605	323.09	319.17	319.568	330.281	347.923	326.182	335.458	238.678	229.617	245.491	250.789	50.5366	269.519	282.632	275.301	274.277	239.3	233.324	244.976	237.613	253.419	249.516	247.872	248.187	315.113	310.646	327.156	317.31	254.222	254.6	254.539	248.538
50.576	309.337	312.833	318.861	317.394	200.997	327.741	317.172	317.455	296.805	358.905	302.467	322.873	348.199	346.483	347.51	347.761	317.121	323.069	318.717	318.909	329.149	348.437	325.641	335.015	238.319	229.433	244.781	250.073	50.576	269.11	281.321	273.847	272.629	237.926	232.175	243.935	236.569	252.694	248.421	246.782	247.533	314.017	309.392	326.103	316.5	253.845	254.49	253.676	248.23
50.6155	308.942	310.858	317.752	315.503	199.405	326.72	315.468	316.271	295.784	357.712	301.599	322.217	347.069	345.707	346.696	345.956	316.665	322.696	318.189	318.507	328.487	346.681	324.299	333.735	237.496	228.974	243.764	249.977	50.6155	268.54	282.101	274.753	272.885	238.237	232.931	244.039	236.611	252.732	248.252	246.396	246.892	313.844	309.001	325.427	315.835	253.148	253.717	253.362	247.317
50.6549	308.409	311.185	317.069	315.578	199.759	326.6	316.049	316.598	296.319	357.477	302.011	322.07	347.406	344.893	345.702	345.288	315.563	321.886	317.115	317.555	327.473	346.091	323.338	333.151	236.891	228.416	243.071	248.785	50.6549	267.942	280.421	273.114	271.428	236.47	231.589	242.866	235.3	252.182	247.302	245.481	245.95	312.894	308.577	325.313	315.351	252.513	253.551	253.08	247.362
50.6944	307.636	309.275	315.909	313.807	198.373	324.991	314.464	314.871	294.811	356.389	300.542	320.493	345.765	344.122	344.521	344.886	314.82	321.12	316.5	316.587	327.49	345.184	322.833	332.53	236.392	228.401	243.008	248.709	50.6944	266.974	280.54	272.571	271.705	236.917	231.627	242.575	234.657	251.443	247.123	245.286	245.328	312.507	307.922	324.183	314.567	252.176	253.117	252.429	246.742
50.7338	307.068	309.924	315.585	314.704	199.177	325.576	314.235	315.223	293.733	355.868	300.008	320.012	345.575	343.527	344.453	344.277	314.626	320.805	315.897	315.895	325.913	344.178	321.817	331.553	235.958	227.637	242.134	248.009	50.7338	266.46	279.26	271.338	270.304	235.592	230.719	241.539	233.955	250.733	246.283	244.352	244.82	311.266	307.253	323.43	313.464	251.886	252.501	251.622	246.342
50.7733	306.496	308.023	314.255	312.434	198.171	323.975	312.808	313.727	292.864	354.58	298.76	319.02	344.555	342.551	343.941	343.741	313.877	319.476	315.504	315.143	324.855	343.662	321.506	330.503	235.302	226.922	241.832	247.844	50.7733	266.151	279.011	272.085	271.535	236.081	230.743	241.872	234.367	250.397	245.982	244.129	244.083	310.797	306.213	322.866	313.057	251.289	252.029	251.326	245.983
50.8127	305.535	308.471	314.23	313.122	198.429	324.178	313.058	313.558	293.104	353.88	298.396	319.143	343.941	342.294	342.637	342.925	312.909	319.099	314.967	315.47	324.353	343.143	320.398	329.898	234.711	226.364	240.967	246.98	50.8127	265.304	277.985	270.611	269.526	234.618	229.501	240.796	233.57	249.654	245.216	243.54	243.59	310.232	305.558	322.226	312.286	250.819	251.579	250.879	245.775
50.8522	305.15	306.566	312.586	311.001	196.924	322.972	311.525	311.937	291.947	353.297	297.502	318.275	342.625	341.446	341.879	342.113	312.288	318.764	314.548	314.755	324.576	342.295	320.275	329.461	234.286	226.389	240.937	246.371	50.8522	265.582	277.893	270.168	269.363	235.2	229.762	240.513	233.117	248.956	244.682	242.819	243.142	310.097	304.947	321.585	311.566	250.477	251.281	250.757	245.233
50.8916	304.401	307.574	313.857	311.488	197.424	323.189	311.31	312.569	291.645	352.278	297.089	317.402	342.301	340.292	341.031	341.539	311.723	318.308	313.907	314.218	322.943	341.455	318.901	328.154	233.623	225.677	239.798	245.566	50.8916	264.77	276.501	268.96	267.762	233.559	228.729	239.368	231.755	248.409	243.762	242.381	242.339	309.524	304.351	321.112	310.676	249.972	250.614	249.669	244.329
50.9311	304.136	305.524	312.277	309.617	196.102	321.082	310.17	311.094	290.89	352.206	296.231	316.271	341.553	339.951	340.262	340.463	311.589	317.85	313.223	314.261	322.516	340.714	318.041	327.816	234.053	224.766	239.84	245.585	50.9311	264.005	276.093	269.619	267.95	234.158	228.35	239.307	232.088	248.031	243.365	241.723	241.827	308.323	303.732	320.144	310.169	248.863	249.852	248.75	243.566
50.9705	302.257	305.39	311.112	309.481	196.717	320.64	309.724	309.795	290.36	351.305	295.34	315.454	340.704	338.984	339.618	339.681	310.95	316.613	312.286	313.369	321.812	340.204	317.229	326.575	233.175	224.616	239.474	244.875	50.9705	263.258	275.164	268.432	266.445	232.807	227.068	238.194	231.48	247.273	242.7	240.944	241.514	307.543	302.795	319.343	309.376	248.31	249.425	248.589	243.17
51.01	302.276	303.788	310.2	307.996	195.33	319.803	308.441	309.203	289.683	350.539	294.814	314.905	340.037	338.327	338.861	339.03	310.331	316.287	311.86	312.642	321.587	339.86	317.213	326.357	232.86	224.662	239.141	245.211	51.01	262.574	274.559	268.095	266.693	232.668	227.017	237.855	230.744	246.393	242.11	240.181	240.645	306.706	302.206	318.856	308.873	247.888	248.895	247.952	242.488
51.0494	301.3	304.629	310.711	308.794	195.687	319.837	308.799	308.995	289.081	349.984	294.894	313.882	339.812	337.313	338.464	338.823	309.519	316.071	311.42	312.294	320.835	338.928	316.875	325.648	232.192	223.917	238.369	244.251	51.0494	262.257	273.815	267.132	265.184	231.611	226.659	237.288	230.064	245.68	241.303	239.838	240.207	305.952	301.702	318.282	308.065	247.5	248.418	247.562	242.001
51.0889	300.817	302.743	308.983	307.33	194.457	318.689	307.215	308.069	288.227	349.802	293.64	312.978	338.7	336.77	337.543	338.144	309.022	315.361	310.638	311.373	319.886	338.097	315.877	324.916	231.965	223.196	237.937	243.643	51.0889	262.149	273.56	266.932	265.591	231.855	226.824	237.344	230.078	245.604	241.206	239.75	239.994	305.564	301.002	317.307	307.273	247.107	247.62	247.536	241.678
51.1284	299.663	303.369	309.319	307.257	194.546	318.278	306.951	307.574	287.604	349.002	292.915	312.494	337.995	336.042	336.715	337.148	308.324	314.585	309.93	310.467	318.956	336.74	314.653	323.556	231.265	222.645	237.16	242.908	51.1284	261.202	272.528	265.644	264.997	230.981	225.736	236.666	229.715	245.166	240.755	238.783	239.491	305.231	300.322	316.72	306.666	246.619	247.457	246.941	241.47
51.1678	299.219	301.597	307.842	306.024	193.773	317.714	306.082	306.747	286.732	348.038	292.342	312.032	337.346	335.521	336.231	335.84	307.752	313.855	309.363	309.783	317.96	335.786	314.147	322.401	230.568	222.193	236.579	242.213	51.1678	260.454	272.139	265.076	264.312	230.362	225.089	236.256	229.32	244.638	240.022	238.069	238.857	304.834	299.551	315.947	306.273	246.412	247.403	246.424	241.348
51.2073	299.073	301.44	308.405	306.075	193.916	317.718	305.822	306.148	286.752	347.578	291.804	311.421	336.72	334.801	335.39	335.298	307.164	313.29	308.645	309.533	316.852	335.417	313.635	321.835	230	221.645	236.087	241.506	51.2073	259.874	271.322	264.507	263.233	229.698	224.583	235.856	228.807	244.056	239.594	237.856	238.305	304.146	299.184	314.741	305.596	246.099	246.506	246.065	240.928
51.2467	298.758	300.167	306.869	304.577	193.046	316.492	304.783	305.403	285.986	346.663	291.191	310.675	335.711	334.187	334.615	335.013	306.572	312.733	307.912	309.231	317.2	334.815	313.585	321.796	229.659	221.503	235.909	241.542	51.2467	259.325	271.131	264.069	262.955	229.189	224.254	235.18	228.337	243.589	239.349	237.384	237.905	303.719	298.959	314.756	304.842	245.763	246.051	245.483	240.262
51.2862	297.746	300.399	306.206	304.618	192.85	316.345	304.881	304.997	284.932	346.236	291.12	310.089	335.762	333.61	334.532	334.708	306.179	312.276	307.761	308.616	316.364	334.282	312.506	320.632	229.21	221.024	235.412	240.935	51.2862	258.819	271.168	263.714	262.988	228.971	223.96	234.495	227.93	243.202	239.029	236.854	237.248	303.237	298.305	314.383	304.073	245.28	245.814	245.174	239.618
51.3256	297.4	298.652	305.335	303.52	192.196	315.22	304.087	303.92	284.17	345.687	289.967	309.672	335.355	332.793	333.925	333.77	305.614	311.927	307.405	308.193	315.344	333.851	311.603	319.794	228.58	220.372	234.744	240.434	51.3256	258.174	269.881	262.674	261.771	228.141	223.086	234.098	226.987	242.536	238.44	236.325	236.696	302	297.301	313.364	303.298	244.498	245.269	244.752	239.486
51.3651	296.357	299.84	305.435	303.607	192.688	315.055	303.848	303.972	284.139	345.488	289.128	309.01	334.347	332.314	333.255	332.834	305.05	311.41	306.739	307.906	314.818	333.012	311.113	319.508	227.999	219.78	234.336	239.635	51.3651	257.771	269.521	262.322	261.559	228.006	223.115	234.33	226.319	242.094	237.875	235.759	236.394	301.174	296.339	313.01	303.127	244.046	244.44	244.237	239.308
51.4045	295.46	297.433	304.121	301.747	191.496	313.596	302.427	303.218	283.002	344.601	288.621	307.931	333.439	331.354	332.376	332.163	304.144	310.585	306.251	307.373	313.871	332.254	310.5	318.911	227.798	219.715	234.163	238.941	51.4045	257.127	268.432	261.34	260.493	227.035	222.241	233.242	225.641	241.274	236.913	234.865	235.654	300.553	295.761	311.973	302.251	243.657	243.913	243.702	238.593
51.444	294.614	296.864	303.176	301.288	191.096	312.483	301.663	302.081	282.197	343.636	287.907	307.177	332.246	330.231	331.075	331.069	303.288	309.535	305.246	306.743	312.917	331.503	309.55	318.016	227.134	219.399	233.352	238.4	51.444	256.117	268.32	261.387	260.142	227.017	221.697	232.567	225.293	240.767	236.556	234.381	234.833	299.437	295.187	310.929	301.481	243.322	243.569	243.12	237.972
51.4834	294.272	296.19	302.647	300.733	190.883	311.971	301.16	301.457	281.884	342.857	287.086	306.505	331.148	329.812	330.295	330.414	302.954	308.916	304.326	305.865	312.11	330.748	308.399	317.087	226.362	218.642	232.402	237.616	51.4834	255.764	266.61	259.888	258.051	226.078	220.86	231.728	224.762	240.114	235.976	233.772	234.178	298.712	295.053	310.541	300.98	242.887	243.471	242.308	237.695
51.5229	293.328	295.507	302.429	300.529	190.597	311.599	300.616	301.305	281.305	342.35	286.317	305.744	330.931	329.243	329.808	329.817	302.297	308.466	303.889	305.304	311.422	330.213	307.872	316.343	226.121	218.188	232.278	237.432	51.5229	255.594	267.151	260.765	259.749	226.016	220.997	231.829	224.711	239.714	235.544	233.43	234.162	298.061	294.495	309.737	300.487	242.239	242.955	242.05	237.16
51.5623	292.848	294.705	301.501	300.018	190.124	311.065	299.973	300.494	280.712	341.846	285.79	305.075	330.402	328.294	328.952	329.217	301.778	307.801	303.584	305.12	310.679	329.371	307.261	315.52	225.603	217.598	231.848	236.704	51.5623	254.778	265.704	259.271	257.923	224.516	219.64	230.797	223.595	239.121	234.94	232.826	233.972	296.763	293.506	309.153	299.754	241.897	242.53	241.817	236.948
51.6018	292.519	293.473	300.1	298.344	189.154	309.882	298.888	299.381	279.83	340.92	285.318	304.333	329.313	327.817	328.314	329.024	301.504	307.485	303.116	304.419	310.135	328.416	306.738	315.465	225.425	217.224	231.416	236.782	51.6018	254.583	266.276	259.14	258.276	225.284	220.423	230.931	223.769	238.928	234.906	232.641	233.446	296.568	293.044	308.991	299.375	241.425	241.957	241.351	236.072
51.6412	291.838	293.895	300.565	298.174	189.772	309.229	299.289	299.416	279.38	340.512	284.886	303.614	329.019	327.554	327.946	328.105	300.799	306.976	302.311	303.725	309.377	327.485	306.075	314.773	224.711	216.392	230.899	236.105	51.6412	253.829	264.635	257.547	256.78	223.815	219.489	230.023	222.944	238.093	233.97	231.871	232.838	295.835	292.462	308.543	298.542	241.042	241.549	241.015	235.581
51.6807	290.638	292.303	298.95	297.009	188.868	308.091	298.055	298.158	278.847	339.747	283.961	302.727	328.219	326.695	326.763	327.561	300.412	306.119	301.867	302.923	308.917	326.829	305.229	313.772	224.4	215.929	229.895	236.212	51.6807	253.226	264.85	258.11	257.064	224.198	219.145	230.014	222.687	237.353	233.462	231.7	231.904	295.345	291.81	307.815	297.778	240.567	241.205	240.276	235.151
51.7201	290.303	292.009	298.757	296.896	188.594	307.723	297.65	297.839	278.397	339.011	283.93	302.178	327.448	325.869	325.906	327.2	299.78	305.557	300.934	302.626	308.113	326.17	304.225	312.636	223.697	215.148	229.402	235.187	51.7201	252.102	263.84	256.683	255.078	222.856	217.797	228.298	220.994	236.74	232.385	230.673	231.11	294.714	291.15	306.762	296.923	239.97	240.756	239.736	234.547
51.7596	289.892	289.977	297.136	294.99	187.591	306.188	296.361	296.424	276.942	337.423	282.566	301.392	326.15	324.809	324.78	325.798	299.256	305.102	300.642	302.048	307.736	325.497	304.113	312.13	223.252	215.066	229.603	234.631	51.7596	251.986	263.541	257.389	256.014	223.033	218.086	228.584	221.719	236.415	232.726	230.538	230.395	293.653	290.252	306.072	296.44	239.195	240.181	239.14	234.064
51.7991	288.935	291.274	297.893	295.854	188.111	306.382	296.188	296.177	276.086	337.136	281.6	300.727	325.952	323.957	324.245	325.484	298.538	304.503	299.622	301.272	306.855	324.251	302.768	311.12	222.6	214.336	228.69	233.767	51.7991	251.22	262.294	255.828	254.1	221.379	216.383	227.433	220.657	235.263	231.317	229.88	230.097	292.88	289.494	305.038	295.709	238.84	239.533	238.649	233.989
51.8385	288.321	289.557	296.418	293.948	186.475	305.19	294.944	295.331	275.012	336.732	280.799	300.054	325.219	323.8	323.668	324.563	298.142	303.489	298.975	300.778	306.293	323.577	302.85	311.11	222.514	214.279	228.65	233.577	51.8385	250.935	262.676	255.824	254.767	222.382	217.483	228.002	220.786	235.471	231.336	229.554	229.528	292.225	288.958	304.68	295.452	238.133	239.081	238.195	232.906
51.878	287.27	289.735	296.448	294.158	187.167	305.045	294.627	294.993	275.035	335.627	280.025	298.61	324.646	322.629	322.99	323.545	297.088	302.917	298.371	300.188	305.199	322.682	302.083	309.916	221.667	213.733	227.607	232.793	51.878	250.156	260.963	254.502	253.29	220.948	216.108	226.948	219.455	234.409	230.251	229.031	229.309	292.056	288.74	304.118	294.117	238.043	238.604	237.404	232.934
51.9174	287.021	287.625	295.273	292.465	185.83	303.736	293.83	294.135	274.469	335.012	280.244	298.593	324.135	321.936	322.131	322.96	296.383	302.631	297.834	299.357	305.03	322.714	301.796	309.742	221.648	213.771	227.439	232.779	51.9174	249.721	261.562	254.853	253.98	221.564	216.57	227.168	219.888	234.8	230.53	228.64	228.85	291.528	288.125	303.257	293.673	237.583	237.972	237.235	232.331
51.9569	286.893	288.684	295.388	293.536	186.645	303.67	293.999	294.077	274.547	334.981	279.721	298.391	323.518	321.583	321.19	322.354	296.621	302.276	297.641	298.703	304.644	322.425	300.712	308.83	220.958	213.137	227.151	232.403	51.9569	248.911	259.98	253.174	252.022	219.739	214.837	225.459	218.519	233.366	229.12	227.434	228.435	290.677	287.404	302.496	292.975	237.035	237.663	236.918	232.315
51.9963	286.386	286.636	293.8	291.076	185.178	301.9	292.491	293.211	273.344	333.987	279.062	297.371	322.43	320.32	320.781	321.432	296.257	301.179	297.012	298.257	304.067	321.632	300.107	308.569	221.242	212.584	227.384	232.19	51.9963	248.631	259.778	253.453	252.137	219.9	215.229	225.531	218.538	233.003	229.316	227.388	227.405	290.149	287.096	302.219	292.936	236.975	237.127	236.951	232.043
52.0358	284.884	287.186	293.146	291.725	185.576	302.572	292.56	292.721	273.042	333.155	278.439	296.859	321.572	319.638	320.225	320.779	294.599	300.462	296.24	297.982	303.092	320.987	299.769	307.267	220.291	212.066	226.546	231.743	52.0358	247.896	258.534	252.332	250.611	218.682	214.383	224.732	217.303	232.146	228.23	227.065	226.862	289.635	286.141	301.124	291.556	236.685	237.143	235.747	231.09
52.0752	284.475	285.427	291.901	290.133	184.4	301.035	290.384	291.381	271.986	332.588	277.152	296.175	321.072	319.077	319.523	320.382	294.379	300.421	295.657	296.849	302.327	319.862	299.131	307.058	220.231	211.755	226.003	231.155	52.0752	247.933	258.83	252.034	250.86	219.48	214.252	224.838	217.581	231.971	227.978	226.075	226.515	288.817	285.057	300.025	291.12	235.967	236.056	235.346	230.418
52.1147	283.569	286.246	292.069	290.455	184.649	301.222	292.003	291.681	272.006	332.02	277.372	296.048	320.865	318.81	319.022	319.704	294.198	299.337	294.951	296.11	301.098	318.747	297.671	306.466	218.954	210.828	225.142	230.17	52.1147	246.894	257.534	251.064	249.351	217.823	213.152	223.973	216.588	231.344	227.154	225.61	225.565	287.949	284.419	299.775	289.966	235.163	235.796	234.796	230.195
52.1541	283.268	284.319	290.935	288.653	183.348	299.339	289.613	290.013	270.804	330.786	275.879	294.317	319.663	317.936	317.601	318.71	293.294	298.507	294.344	295.836	300.872	318.419	297.486	305.734	218.767	210.678	225.215	229.88	52.1541	246.691	257.931	251.217	249.851	218.252	213.305	223.985	216.372	230.482	226.541	225.221	224.681	287.094	283.325	298.747	289.577	234.752	235.296	234.782	229.173
52.1936	282.461	284.888	290.639	289.171	184.225	299.557	290.286	289.906	270.512	330.401	275.369	294.446	319.092	317.159	316.714	317.895	292.587	297.942	293.088	294.746	299.531	317.232	295.665	303.962	217.969	209.988	224.312	228.979	52.1936	246.009	256.169	249.888	248.317	216.511	211.575	222.576	215.531	229.859	225.596	224.264	224.939	286.749	283.033	298.151	289.368	234.273	234.727	233.85	229.507
52.233	281.957	283.317	289.612	287.41	182.829	298.031	288.451	288.235	269.376	329.45	274.216	294.042	317.726	317.018	316.619	317.563	291.965	297.503	292.507	294.692	299.974	316.472	295.585	304.037	217.778	209.48	223.719	229.356	52.233	245.475	256.518	250.118	248.731	216.918	212.262	222.76	215.694	229.234	225.995	224.124	224.097	285.938	282.712	298.007	288.661	233.602	234.333	234.353	228.866
52.2725	281.555	283.183	289.389	287.362	183.031	298.297	288.649	288.914	268.938	329.443	274.228	292.722	317.827	315.75	316.268	316.913	291.649	296.54	291.84	294.13	298.013	315.744	295.098	302.919	216.836	208.971	223.082	228.411	52.2725	244.61	255.374	248.594	246.974	215.468	210.867	221.406	214.693	228.871	224.995	223.188	224.142	285.313	282.257	296.904	287.802	233.429	234.441	233.252	228.266
52.3119	281.075	281.295	288.414	286.108	181.876	296.338	286.754	287.12	267.669	328.614	273.162	291.632	316.208	314.393	314.715	315.006	290.679	296.652	292.006	293.059	298.398	315.481	294.257	302.607	216.737	209.043	222.823	228.336	52.3119	244.179	255.656	249.638	248.081	216.375	211.277	221.763	214.878	228.587	224.704	223.089	222.891	284.798	281.487	295.981	287.935	232.781	233.445	232.614	227.999
52.3514	280.16	282.136	288.196	286.8	182.524	297.031	287.129	287.176	267.72	327.213	272.287	290.669	315.326	314.029	313.769	314.474	289.914	295.158	291.113	292.361	297.117	314.624	293.168	301.883	215.935	208.664	222.443	227.837	52.3514	243.573	254.33	247.692	246.333	214.793	210.532	220.437	213.665	227.928	224.145	222.601	222.568	284.125	281.215	295.528	286.405	232.173	233.293	231.8	227.198
52.3908	279.727	280.55	286.714	284.412	181.171	295.493	285.068	286.013	266.679	326.368	272.069	290.214	314.686	313.95	313.906	314.779	289.011	294.619	291.018	292.378	296.673	314.181	293.459	301.441	215.842	207.797	222.237	227.409	52.3908	243.287	254.467	248.356	247.196	215.601	210.702	221.059	214.449	228.206	224.066	222.273	222.628	283.612	280.216	295.997	286.069	231.836	232.644	231.732	227.024
52.4303	279.52	280.661	287.18	285.649	181.878	295.868	286.296	285.9	266.499	325.799	271.305	289.887	314.63	313.07	312.704	313.794	289.216	294.275	289.681	291.268	295.626	312.591	292.691	300.616	215.104	207.035	221.716	226.72	52.4303	242.593	252.865	247.042	245.612	213.64	209.277	219.694	212.926	227.395	222.725	221.707	222.008	282.649	279.318	295.092	285.401	231.656	232.033	231.367	226.313
52.4698	278.649	278.952	285.523	283.487	180.71	294.448	284.404	284.507	265.883	325.18	270.712	289.485	313.699	312.642	312.216	312.818	287.988	294.243	289.664	291.21	295.371	312.813	292.243	300.013	215.098	206.884	221.275	226.453	52.4698	241.974	253.352	247.194	246.163	213.818	209.295	219.579	213.114	226.468	222.671	220.93	221.285	282.046	279.16	294.029	285.092	231.203	231.731	230.798	225.86
52.5092	277.574	279.702	285.496	283.949	180.745	293.8	284.394	284.512	265.476	325.164	270.543	288.998	313.526	311.601	311.914	312.149	287.149	293.883	288.707	290.745	294.713	311.709	291.103	298.873	214.141	206.521	220.347	225.653	52.5092	241.322	251.747	245.67	244.59	212.463	208.426	218.648	212.098	225.752	221.749	220.274	220.892	281.816	278.482	293.377	283.915	230.719	231.57	230.652	226.202
52.5487	277.087	277.672	284.305	281.808	179.931	292.859	282.882	283.354	264.315	324.226	269.832	287.846	312.909	310.503	311.315	311.686	287.904	293.07	288.746	289.75	294.79	311.523	290.707	298.201	213.948	206.036	220.287	225.34	52.5487	240.737	252.212	245.658	244.229	212.999	208.625	218.642	211.34	225.962	221.145	220.555	219.755	280.848	277.024	292.525	283.687	230.038	230.817	230.179	224.863
52.5881	276.412	278.957	284.406	283.745	180.748	293.927	284.078	283.644	264.2	324.174	269.774	287.33	312.21	310.137	310.591	311.105	287.142	292.783	288.025	290.097	293.646	310.974	290.118	297.429	213.22	205.46	219.439	224.231	52.5881	240.068	250.639	244.305	242.49	211.531	207.266	217.566	210.763	224.917	220.412	219.416	219.791	280.096	276.896	291.796	282.361	229.626	230.348	228.92	224.795
52.6276	275.485	277.213	283.304	281.278	179.69	292.206	282.216	282.431	263.169	322.822	268.961	287.129	311.205	309.637	310.057	310.728	285.915	292.28	287.033	289.721	293.195	310.375	289.478	297.171	213.067	205.068	219.216	224.187	52.6276	239.818	251.485	245.267	244.559	212.678	207.759	218.078	211.517	224.772	221.227	218.945	219.555	280.011	276.583	291.687	282.507	228.766	229.573	228.727	223.98
52.667	274.968	277.018	283.047	281.379	179.464	291.856	281.826	282.631	262.824	322.797	268.1	286.026	311.269	308.781	309.24	310.08	285.478	291.733	286.573	289.45	292.203	309.285	288.832	296.807	212.48	204.788	218.514	223.358	52.667	238.849	249.72	243.532	242.537	211.29	206.248	216.935	210.429	223.862	220.046	218.729	218.897	278.963	276.113	290.866	281.291	228.295	229.65	228.219	224.121
52.7065	274.685	275.232	281.621	279.717	178.148	290.369	280.187	280.693	262.082	321.612	267.307	285.716	309.57	307.962	308.568	309.02	284.879	290.634	285.91	288.049	292.039	308.332	288.008	296.294	212.407	204.336	218.476	223.12	52.7065	239.538	250.447	244.274	243.243	211.813	206.542	216.991	209.969	223.698	219.562	218.758	218.085	278.741	275.259	289.17	280.674	228.303	229.014	227.932	223.355
52.7459	273.495	275.765	281.866	280.492	179.318	290.892	281.115	281.03	261.233	321.584	266.92	285.045	309.327	307.216	307.938	308.335	283.965	290.113	285.019	287.323	290.411	307.31	287.139	294.846	211.251	203.791	217.505	221.904	52.7459	238.495	248.674	242.516	240.794	209.714	205.064	215.904	208.813	222.784	218.956	217.413	217.909	277.453	274.32	289.473	280.247	227.463	228.812	227.15	223.237
52.7854	272.94	273.988	280.2	278.151	177.773	289.361	279.325	279.667	260.683	321.013	266.128	284.259	308.484	307.029	307.505	307.693	283.574	289.314	284.685	286.892	289.914	306.746	286.188	294.385	211.252	203.139	217.079	222.285	52.7854	237.671	248.627	242.862	241.442	210.221	205.461	215.474	209.002	222.781	218.247	216.806	216.781	277.14	274.017	288.256	279.488	226.617	227.675	226.962	222.186
52.8248	272.483	274.323	280.304	278.876	178.808	289.745	279.93	279.593	260.228	320.065	265.278	283.56	308.157	305.781	306.664	306.998	283.143	289.029	284.054	286.279	288.836	305.772	285.066	293.215	210.82	202.649	216.587	221.802	52.8248	236.984	247.298	241.418	239.964	208.945	204.309	214.225	208.286	221.98	217.92	216.588	216.685	276.407	273.387	287.709	278.795	226.291	228.139	226.323	222.012
52.8643	272.025	272.455	279.349	276.965	177.316	288.027	278.318	278.734	259.049	319.013	264.327	282.811	306.859	305.329	305.609	305.897	282.317	288.123	283.489	285.315	289.177	305.449	285.272	293.51	210.748	202.656	216.357	221.583	52.8643	236.708	247.741	241.127	240.337	209.759	204.402	214.36	207.941	221.379	217.105	215.672	215.964	275.688	272.442	286.859	278.101	225.488	227.042	226.201	221.337
52.9037	270.544	273.699	280.116	278.37	177.643	288.356	278.443	278.615	258.809	318.48	263.921	282.419	306.195	304.573	305.294	305.148	281.161	287.769	282.866	284.998	287.969	304.869	284.69	292.073	209.91	201.669	215.498	220.359	52.9037	235.964	246.442	239.935	238.75	208.245	203.28	213.266	207.252	220.342	216.61	215.118	215.535	275.395	271.66	286.94	277.21	225.34	226.76	225.634	221.67
52.9432	270.401	271.9	278.579	276.704	176.413	286.782	276.965	277.228	257.99	317.687	263.454	281.244	305.853	303.92	304.519	304.986	281.422	287.058	282.973	284.55	287.626	304.71	284.467	292.335	209.541	201.61	215.197	220.379	52.9432	235.144	246.148	239.81	239.433	208.348	203.584	213.536	207.033	220.235	216.444	214.539	215.184	274.861	271.52	286.112	276.878	224.611	226.387	225.316	220.752
52.9826	269.504	271.919	277.874	276.494	177.126	286.457	276.809	278.08	258.288	317.494	262.655	280.777	305.249	302.868	304.099	304.436	280.565	286.181	281.691	284.019	286.805	303.484	283.072	290.751	208.667	200.861	214.703	219.6	52.9826	234.672	245.254	238.917	237.887	207.123	202.528	212.332	206.239	219.845	216.009	214.494	214.875	274.067	271.257	285.712	277.012	224.322	226.042	224.794	220.386
53.0221	268.945	270.412	276.488	275.021	175.888	285.086	275.512	276.383	257.388	316.444	261.897	279.846	304.257	302.142	303.071	303.34	279.7	285.597	281.465	283.496	286.277	302.775	282.855	290.508	208.129	200.458	214.163	219.709	53.0221	234.554	245.324	239.036	238.579	207.865	203.581	213.376	206.614	220.019	216.039	214.593	214.143	273.972	270.548	284.695	276.376	224.057	224.987	223.935	219.366
53.0615	268.848	271.145	277.322	276.094	176.835	285.287	276.558	276.211	256.848	316.158	261.615	279.711	303.742	301.26	302.392	302.41	278.605	285.229	280.483	282.657	285.01	302.342	281.924	289.617	208.157	200.297	214.041	219.179	53.0615	233.657	244.455	237.906	236.632	206.12	202.003	211.999	205.303	219.014	214.953	213.641	213.688	272.878	269.844	284.268	275.099	223.557	224.93	223.996	219.062
53.101	268.226	269.303	275.742	274.099	175.209	283.704	274.779	274.897	256.5	315.344	260.795	278.66	302.476	301.186	301.704	301.901	278.494	284.929	280.164	282.195	284.689	301.864	280.946	288.876	207.601	200.044	214.04	218.953	53.101	233.078	243.997	237.893	237.628	206.877	202.032	211.966	205.376	218.039	214.478	212.752	212.8	271.923	269.064	283.055	274.278	222.757	224.589	223.737	218.807
53.1405	267.666	269.112	276.14	274.31	175.433	284.054	274.949	275.019	256.246	314.876	260.756	278.582	302.381	300.805	301.501	301.482	278.485	285.031	279.452	282.221	284.579	301.023	280.889	288.393	207.066	199.41	212.772	218.029	53.1405	232.961	242.929	236.923	235.848	205.621	200.949	210.855	204.597	217.344	213.831	211.974	212.614	271.455	268.488	282.594	273.786	222.709	224.199	223.016	218.446
53.1799	266.739	267.587	274.627	272.609	174.331	282.137	273.371	273.662	254.991	313.7	259.828	277.403	301.453	300.04	299.971	300.474	277.861	283.803	279.017	281.66	284.095	300.684	280.39	287.595	207.156	198.908	212.686	217.71	53.1799	232.185	243.162	237.81	236.757	206.237	200.894	210.521	204.488	217.644	213.407	212.486	212.014	271.393	267.893	282.379	273.269	222.501	223.69	222.418	217.671
53.2194	266.559	268.885	274.676	273.519	175.038	282.529	273.46	274.076	255.238	313.029	258.408	276.617	300.463	299.116	298.962	299.084	276.474	282.591	277.188	280.435	282.469	299.375	279.139	286.593	205.746	198.129	211.353	216.607	53.2194	231.732	241.657	235.915	235.148	204.893	199.863	209.626	203.588	216.973	212.747	211.537	211.667	270.943	267.206	281.944	272.881	221.829	223.376	221.986	217.538
53.2588	265.964	267.25	273.131	271.533	173.75	281.453	272.078	272.808	253.754	312.302	258.329	276.417	300.05	298.515	298.741	299.204	276.21	282.814	277.275	279.862	282.09	298.996	278.928	286.287	205.595	198.554	211.692	216.779	53.2588	231.49	242.252	236.6	234.813	205.11	200.041	209.659	203.522	216.265	212.135	210.992	211.148	270.101	266.332	280.889	272.773	221.486	222.71	221.703	216.937
53.2983	264.884	267.091	272.849	271.78	174.498	281.479	272.658	272.754	253.971	311.902	257.868	275.741	299.29	297.672	298.343	298.646	275.681	282.494	276.618	279.222	280.779	297.894	277.726	285.524	204.766	197.463	210.927	215.766	53.2983	230.422	240.932	234.857	233.23	203.587	199.08	208.625	202.392	215.933	211.204	210.214	210.582	268.922	265.582	280.342	271.946	221.161	222.228	221.355	216.714
53.3377	264.822	265.149	271.765	269.838	172.994	280.131	270.964	271.158	252.79	311.647	257.167	275.077	299.167	297.237	297.676	298.318	275.54	281.48	276.242	278.731	280.272	297.315	277.511	285.185	204.708	197.491	210.581	215.633	53.3377	229.907	241.168	234.717	233.439	203.913	199.04	208.45	201.985	215.275	211.331	209.779	209.82	268.324	265.042	279.936	271.005	220.331	221.153	221.167	216.196
53.3772	264.02	266.163	272.281	270.561	173.38	279.953	270.656	270.975	252.202	310.247	256.527	273.67	298.435	296.466	296.648	297.39	274.283	279.844	275.612	278.045	279.342	296.132	276.332	283.93	203.914	196.855	209.629	214.973	53.3772	229.269	239.883	233.494	232.284	202.594	197.948	207.615	201.622	214.554	210.835	209.434	209.386	267.795	264.879	279.409	270.365	219.754	220.757	220.268	215.943
53.4166	263.444	264.251	270.93	268.639	172.233	278.619	269.394	270.122	251.564	309.343	256.164	273.301	297.418	295.903	295.989	297.024	274.01	279.75	275.121	277.865	279.342	295.878	276.466	283.964	203.64	196.757	209.7	214.767	53.4166	229.101	239.701	233.811	232.7	202.958	197.838	207.842	201.663	214.244	210.259	209.114	208.974	267.567	264.332	278.646	269.791	219.363	220.528	219.354	215.327
53.4561	262.01	264.267	270.38	268.943	172.051	278.051	268.717	269.665	251.332	308.644	255.638	273.022	296.821	294.537	295.41	296.227	273.548	279.598	274.36	277.302	278.896	295.338	275.624	283.132	203.266	195.895	209.028	213.866	53.4561	228.538	238.836	232.83	231.581	201.979	197.344	207.157	200.755	213.868	209.673	208.403	208.759	266.808	263.628	277.832	269.37	218.986	220.023	219.054	214.545
53.4955	262.086	262.759	269.294	267.419	171.21	277.411	267.726	268.762	250.356	308.104	254.683	272.216	296.245	293.954	294.695	295.655	272.803	278.947	273.89	276.578	278.231	294.855	275.107	282.392	202.789	195.46	208.512	213.837	53.4955	228.097	238.641	232.563	230.798	201.405	196.712	206.799	200.195	213.635	209.426	207.909	208.406	265.986	263.267	277.336	268.965	218.472	219.604	218.848	214.005
53.535	261.61	262.923	269.483	268.059	172.36	277.131	268.428	268.63	250.128	308.011	254.338	271.57	296.096	293.771	294.384	294.816	272.022	278.133	273.08	275.609	277.442	294.172	274.412	281.603	202.327	195.365	208.224	213.236	53.535	227.282	237.985	232.083	230.083	201.002	196.005	206.341	200.037	213.198	208.976	207.655	207.89	265.587	262.611	277.127	268.324	217.803	219.336	218.259	213.644
53.5744	260.924	261.725	267.76	266.238	170.821	276.025	266.917	267.214	249.024	306.851	253.402	271.113	294.944	293.11	293.757	293.651	271.38	277.644	272.913	275.091	277.44	293.657	273.831	281.405	202.271	194.768	208.049	212.667	53.5744	226.556	237.835	231.944	230.5	201.016	195.963	205.904	199.586	212.353	208.553	207.221	207.512	264.755	262.094	276.466	267.881	217.63	219.009	218.073	213.394
53.6139	260.099	262.35	267.767	266.789	171.323	276.433	266.479	267.255	248.821	305.863	252.996	270.595	294.667	291.903	292.943	293	270.804	277.35	272.677	274.944	276.376	293.026	273.141	280.725	201.817	194.238	207.163	211.884	53.6139	225.871	236.495	230.63	229.315	200.141	195.463	205.262	199.03	211.385	207.697	206.796	206.943	264.102	261.48	275.568	267.505	217.415	218.256	218.033	212.999
53.6533	259.774	260.715	266.516	265.052	170.16	275.212	265.413	266.253	248.057	305.423	252.313	269.788	293.788	291.346	292.266	292.329	270.474	276.678	271.711	274.432	275.655	292.439	272.482	279.937	201.298	193.84	206.417	211.41	53.6533	225.162	235.481	229.704	228.141	199.148	194.912	204.389	198.424	210.935	207.297	206.545	206.233	263.785	261.045	275.38	267.116	217.083	217.809	217.556	212.621
53.6928	258.864	260.558	266.064	264.596	169.97	274.698	264.836	265.477	247.342	304.708	251.637	269.121	293.04	291.026	291.716	291.869	270.095	275.956	271.027	274.102	275.189	292.119	271.791	279.357	200.715	193.294	205.932	210.881	53.6928	224.698	235.345	229.691	227.966	198.699	194.313	204.098	197.702	210.619	207.253	205.969	205.665	263.338	260.397	274.982	266.305	216.571	217.578	216.855	212.179
53.7322	258.033	259.643	265.353	264.067	169.474	274.181	264.466	265.186	246.86	303.863	251.201	268.57	292.22	290.608	290.981	291.488	269.578	275.562	270.984	273.494	274.492	291.003	270.929	278.82	200.251	192.731	205.582	210.508	53.7322	224.45	235.462	229.191	227.56	198.491	193.624	203.57	196.996	209.928	206.293	205.114	205.24	262.512	259.263	273.798	265.017	215.669	217.016	216.207	211.688
53.7717	257.305	260.36	265.534	264.365	169.409	273.708	264.677	264.646	246.552	303.692	250.606	268.055	291.261	289.771	290.272	290.637	268.647	275.034	270.219	272.884	273.849	290.115	270.576	278.232	199.857	192.337	205.428	210.396	53.7717	223.975	234.577	228.592	226.945	197.847	193.38	202.888	197.069	209.533	205.617	204.567	204.82	261.671	258.859	272.903	264.407	215.269	216.513	215.749	211.26
53.8112	257.196	258.434	264.532	263.178	168.877	273.137	263.469	263.676	245.61	303.283	250.113	267.583	290.681	289.126	289.702	289.863	268.066	274.68	269.446	272.387	273.352	289.788	270.414	277.677	199.333	192.119	205.076	210.045	53.8112	223.508	233.328	227.722	226.178	196.913	192.992	202.429	196.864	209.091	205.159	204.05	204.406	260.978	258.196	271.855	263.791	214.806	215.795	214.882	210.865
53.8506	257.225	258.264	264.645	262.519	168.853	272.929	262.829	263.484	245.099	302.87	249.757	267.254	290.212	288.904	289.176	289.385	267.684	274.07	268.762	271.575	272.655	288.536	269.41	276.623	198.808	191.599	204.268	209.4	53.8506	223.087	233.199	227.202	226.004	196.985	192.876	202.121	196	208.827	204.979	203.557	203.713	260.375	257.63	270.912	263.05	214.231	214.97	214.178	210.11
53.8901	256.315	257.349	263.563	261.459	168.101	271.851	262.181	263.074	244.63	302.167	249.082	266.529	289.611	288.178	288.62	288.999	267.062	273.216	268.022	270.982	271.828	287.56	268.839	275.748	198.43	190.975	203.554	208.339	53.8901	222.356	231.647	225.807	224.39	195.5	191.721	200.977	195.032	208.141	204.017	202.682	203.144	259.753	257.335	270.553	262.627	213.795	214.606	213.795	209.77
53.9295	255.28	256.574	262.344	260.793	167.546	270.797	261.424	262.339	243.941	301.409	248.481	265.379	288.912	287.276	287.69	288.065	266.229	272.33	267.437	269.981	270.93	286.95	268.226	275.235	197.971	190.775	203.578	207.768	53.9295	221.738	232.427	226.598	224.764	196.071	191.614	200.935	195.169	207.891	203.869	202.739	202.59	259.37	256.618	270.042	261.939	212.767	214.312	213.674	209.337
53.969	254.573	255.984	261.805	260.686	167.638	270.413	261.345	261.417	243.333	300.603	247.936	264.573	288.456	286.435	286.782	286.969	265.438	271.455	266.662	268.972	270.094	286.171	266.655	274.138	197.165	190.158	203.003	207.45	53.969	221.047	230.908	225.241	223.441	195.256	190.617	200.206	194.751	207.611	203.391	202.458	202.331	259.03	255.984	269.63	261.71	212.622	213.936	213.267	209.016
54.0084	254.076	254.304	260.485	259.108	166.579	269.289	260.215	260.111	242.242	299.604	247.101	264.038	287.958	285.536	286.334	286.542	265.266	271.385	266.555	268.722	270.122	285.957	266.988	274.176	197.251	190.355	202.875	207.489	54.0084	220.831	231.187	225.532	223.998	195.383	191.084	200.151	194.489	207.031	203.568	202.238	201.947	258.621	255.666	269.211	261.367	212.513	213.37	212.721	208.554
54.0479	253.465	255.061	260.844	259.194	166.864	269.07	259.805	260.32	242.133	299.567	246.73	263.797	287.707	284.968	285.71	285.989	264.677	271.117	266.265	268.618	269.389	285.35	266.674	273.693	196.967	190.157	202.227	207.102	54.0479	220.069	229.724	224.439	222.234	193.795	189.812	199.23	193.67	205.976	202.407	201.239	201.095	257.286	254.873	268.56	260.525	212.177	213.149	212.862	208.041
54.0873	253.183	253.239	259.603	257.811	165.847	268.444	259.263	259.404	241.865	298.781	246.174	263.268	286.747	284.476	284.92	285.256	264.274	270.467	265.436	268.142	269.255	285.029	265.903	273.33	196.307	189.834	201.77	206.903	54.0873	220.004	230.556	224.517	222.965	194.858	190.182	199.507	193.855	206.264	201.943	201.333	200.743	257.136	254.307	267.939	259.892	211.443	213.003	211.916	207.742
54.1268	252.097	253.862	259.751	257.948	166.403	268.031	259.203	259.474	241.675	298.19	245.548	262.519	286.046	283.603	284.666	284.452	263.444	269.62	264.35	267.621	268.258	284.376	264.955	272.636	195.61	188.975	200.763	205.882	54.1268	218.961	228.625	223.149	221.17	192.873	188.594	198.174	192.794	205.192	201.539	200.546	200.312	256.629	253.55	267.281	259.355	211.077	212.392	211.346	207.128
54.1662	251.246	252.183	258.135	256.462	165.369	266.532	257.911	258.383	240.737	297.327	244.873	262.023	285.556	282.84	284.047	284.255	263.025	269.345	263.618	267.303	267.494	283.275	264.8	271.918	195.45	188.345	200.64	205.573	54.1662	219.13	228.96	223.606	222.371	193.924	189.335	198.411	192.471	205.06	201.595	200.544	199.813	255.863	253.247	266.438	258.876	210.454	212.262	211.123	206.477
54.2057	251.232	252.228	258.536	257.008	165.408	266.897	257.636	257.935	240.41	297.312	244.476	261.367	284.957	282.42	283.503	283.966	262.302	268.72	263.063	266.395	266.553	282.417	263.379	270.436	194.473	187.647	199.924	205.224	54.2057	218.013	227.95	222.213	220.353	192.414	187.97	197.559	191.695	204.096	200.058	199.852	199.106	254.762	252.563	265.538	257.578	209.937	211.152	210.538	206.004
54.2451	250.548	250.722	257.317	255.204	164.268	265.435	255.887	256.63	239.477	295.847	243.584	260.593	283.723	281.49	282.253	283.018	261.279	268.072	262.386	265.592	265.89	281.801	262.414	270.193	194.272	187.491	199.925	204.402	54.2451	217.884	228.457	222.367	221.013	193.099	188.742	197.14	191.423	203.997	200.135	199.153	198.144	254.182	251.234	264.662	257.026	209.104	210.587	209.58	205.352
54.2846	249.547	251.36	257.137	255.567	164.936	265.506	256.117	256.641	238.881	295.226	242.932	259.846	283.338	281.141	281.473	282.345	260.652	267.543	261.759	264.815	264.793	280.729	261.573	269.335	193.452	186.702	199.048	203.668	54.2846	217.362	226.722	221.027	219.023	191.717	186.942	196.273	190.441	203.238	199.507	198.597	198.338	253.948	251.253	264.766	256.551	209.475	210.564	209.536	205.363
54.324	248.525	249.458	256.115	253.704	163.793	264.145	254.667	255.686	237.696	294.506	242.267	259.353	282.345	280.169	281.338	281.771	260.674	266.615	261.57	264.601	264.915	280.714	261.902	268.948	193.261	186.646	198.793	203.896	54.324	216.315	227.02	220.745	219.559	191.696	187.472	195.973	190.43	202.945	199.217	198.077	198.112	253.356	250.512	264.134	256.114	208.613	210.245	209.34	205.119
54.3635	248.198	249.944	255.642	254.504	163.768	263.924	254.815	255.842	238.265	294.078	242.459	258.589	281.965	279.953	280.788	281.461	260.007	266.526	260.654	264.657	264.183	279.449	260.978	267.859	192.616	185.667	197.951	202.566	54.3635	215.631	225.711	219.456	218.299	190.365	186.089	195.781	189.379	202.305	198.548	197.495	197.12	252.846	249.936	263.265	255.699	208.004	209.695	209.004	204.377
54.4029	247.403	248.417	254.393	252.964	162.983	262.76	253.484	254.34	236.963	293.283	241.342	258.138	281.392	278.985	279.726	280.769	259.545	265.601	260.126	263.662	264.01	279.26	260.648	268.071	192.944	185.817	198.436	202.736	54.4029	215.521	225.781	220.276	218.702	190.707	186.216	195.666	189.422	202.077	198.403	197.433	197.031	251.927	249.226	262.472	255.244	207.671	209.186	208.154	204.139
54.4424	247.978	249.07	255.227	253.774	163.664	263.85	253.7	254.772	237.246	292.819	241.485	257.611	280.614	277.818	278.661	279.959	258.519	264.872	259.439	263.001	262.887	278.189	259.41	267.048	191.814	185.32	197.192	202.188	54.4424	214.684	224.179	218.604	216.993	189.443	185.243	194.723	188.493	201.431	197.542	196.014	196.334	251.121	248.505	261.763	253.927	207.345	208.586	207.804	203.022
54.4819	247.057	246.965	253.83	251.789	162.288	261.843	252.131	253.713	236.099	291.623	240.046	257.426	280.021	277.831	278.594	278.873	258.295	264.31	258.963	262.462	262.435	278.006	260.123	266.508	191.812	184.769	197.247	201.964	54.4819	214.46	224.66	219.591	217.997	190.297	185.853	194.842	188.963	201.283	197.67	196.355	195.856	251.485	248.391	262.028	253.575	206.577	207.749	206.874	202.88
54.5213	246.339	247.58	253.969	252.146	162.985	261.963	252.093	253.526	235.811	292.286	239.949	256.34	279.719	277.226	277.817	277.76	257.861	263.977	258.407	262.182	262.179	277.582	258.924	265.691	190.858	184.269	196.561	201.251	54.5213	213.51	223.585	218.063	216.451	188.548	184.228	193.567	187.759	200.334	196.744	195.626	195.586	250.516	247.189	261.135	252.568	206.328	207.586	207.191	202.652
54.5608	245.733	245.586	252.572	249.877	161.502	259.854	250.884	251.933	234.681	291.131	239.08	256.188	278.672	276.34	277.21	277.479	257.33	263.582	257.825	261.195	261.677	277.361	258.538	265.438	190.8	183.999	196.114	200.875	54.5608	213.879	224.101	218.757	217.117	188.998	185.063	193.757	188.004	200.076	196.534	195.332	194.701	249.6	246.434	259.868	252.342	205.413	207.026	206.496	201.797
54.6002	245.079	246.063	252.59	250.47	161.827	260.226	251.226	251.556	234.607	289.609	238.274	255.362	278.027	275.673	276.403	276.694	256.506	263.349	257.41	260.7	261.183	275.868	258.073	264.991	190.078	183.514	195.622	199.989	54.6002	212.966	222.666	217.226	215.63	187.521	183.811	192.46	187.36	199.418	195.804	194.499	194.992	249.135	246.789	259.796	251.808	205.737	207.075	206.241	202.071
54.6397	244.389	244.453	251.472	248.828	160.872	258.792	249.324	250.776	233.911	289.412	237.673	254.712	277.525	275.442	276.068	275.711	256.44	262.766	256.97	260.358	260.749	275.355	257.614	264.464	189.948	183.283	195.588	199.821	54.6397	211.951	222.456	217.091	215.738	187.988	183.482	192.809	186.811	199.257	196.096	194.811	194.342	249.442	245.935	259.158	251.617	205.023	206.216	205.375	201.091
54.6791	243.846	245.099	251.365	249.749	161.328	258.966	250.005	250.381	233.585	289.159	237.7	253.839	276.863	274.6	275.203	276.103	255.913	261.964	256.41	259.828	259.968	274.742	256.923	263.714	189.581	182.753	194.874	199.484	54.6791	211.104	220.846	215.484	214.094	186.472	181.921	191.74	185.557	198.506	195.02	193.75	193.768	248.169	244.837	258.378	250.576	204.457	205.802	204.876	200.583
54.7186	243.37	243.509	249.817	248.249	160.161	257.659	248.489	249.204	232.38	288.387	236.907	253.471	275.874	274.053	274.258	275.015	254.804	261.294	256.033	259.059	259.587	274.374	256.266	262.794	189.164	182.389	194.365	199.438	54.7186	211.071	221.576	215.785	214.673	187.111	182.772	191.374	185.982	197.942	194.561	193.135	193.019	247.433	244.038	258.035	250.646	204.018	205.051	204.767	199.833
54.758	243.047	244.085	250.406	248.241	160.978	258.299	248.938	249.811	232.539	287.809	236.676	253.086	275.389	273.487	273.794	274.235	254.958	260.618	254.626	258.381	258.189	273.249	255.436	262.101	188.18	181.719	193.621	198.557	54.758	210.478	220.573	214.625	213.756	185.525	181.476	190.572	184.949	197.084	193.455	192.777	192.955	246.856	243.764	257.609	249.529	204.412	204.821	203.944	199.635
54.7975	242.297	242.329	248.836	246.426	159.647	256.255	247.387	248.342	231.051	286.64	235.119	252	274.267	272.611	272.77	273.772	253.8	260.225	254.894	257.948	257.922	273.277	254.538	261.694	188.419	181.874	193.727	198.318	54.7975	210.074	220.624	214.738	213.714	186.592	181.684	191.042	184.987	196.773	193.422	192.888	192.135	246.598	243.493	256.482	249.134	203.332	204.145	203.556	199.249
54.8369	241.123	241.873	248.389	246.204	159.927	256.535	247.358	247.648	231.111	285.769	235.423	251.366	274.415	272.174	272.724	273.277	253.092	259.709	253.845	257.892	256.573	272.371	253.919	260.609	187.523	181.08	192.714	197.683	54.8369	209.099	219.357	213.354	212.392	185.13	180.465	190.18	184.136	196.695	192.876	192.264	191.868	245.592	242.813	256.484	248.51	202.999	203.816	203.403	199.687
54.8764	240.719	240.637	247.469	245.069	159.111	255.637	246.533	247.057	229.871	285.427	234.678	250.599	273.216	271.738	271.986	272.332	252.856	259.019	253.509	256.484	256.262	271.444	253.637	260.913	187.344	180.487	192.661	197.748	54.8764	209.377	220.021	214.078	213.347	185.565	181.277	190.233	184.392	196.453	192.988	191.48	191.65	245.435	242.531	255.509	247.474	202.702	203.279	202.701	198.533
54.9158	240.472	241.755	247.808	246.243	159.676	255.645	246.602	247.223	230.19	285.292	233.963	250.356	273.291	270.321	270.517	271.181	252.087	257.88	251.761	255.77	254.896	270.551	252.282	259.485	186.229	179.596	191.764	196.599	54.9158	208.249	218.206	212.325	211.49	184.29	179.909	189.062	183.376	195.874	192.157	190.846	190.478	244.366	241.901	254.697	247.294	202.164	202.979	202.101	198.362
54.9553	239.74	240.034	246.32	244.3	158.519	254.793	244.913	246.006	228.92	284.191	233.337	249.841	271.946	269.959	270.069	270.801	251.585	257.495	251.553	255.329	255.368	269.845	252.093	258.891	186.388	179.822	191.661	196.068	54.9553	208.233	218.474	212.604	211.509	184.654	180.478	188.944	183.539	196.138	191.971	191.148	190.467	244.452	241.262	254.22	246.85	201.819	202.627	201.843	197.533
54.9947	239.207	240.696	246.328	244.468	158.848	254.393	245.085	245.457	228.75	283.693	232.893	248.695	271.191	268.783	269.222	269.979	251.082	256.556	250.29	254.566	254.104	269.005	250.935	257.778	185.428	178.836	190.983	195.783	54.9947	207.469	217.086	211.644	210.352	183.01	179.363	188	182.168	194.829	191.12	190.221	190.004	243.621	240.564	253.361	245.337	201.078	202.429	201.932	197.387
55.0342	238.539	238.73	244.79	242.895	157.779	253.039	243.469	244.367	227.594	283.041	232.464	248.543	270.343	268.487	269.174	269.245	250.151	255.957	250.936	254.895	254.325	268.597	250.888	257.387	185.81	178.801	190.629	195.938	55.0342	207.757	217.558	211.538	210.883	184.228	179.493	188.135	182.621	194.732	191.314	189.805	189.26	243.193	239.866	252.918	245.55	200.827	201.451	201.281	196.647
55.0736	238.344	239.288	245.425	243.998	158.524	253.674	244.492	244.925	227.931	282.701	232.322	247.716	270.11	267.773	268.375	268.469	249.445	255.705	249.854	254.153	253.649	268.421	249.856	256.882	185.108	178.18	190.123	194.667	55.0736	206.795	216.121	209.94	209.256	182.484	177.878	187.1	181.426	193.763	190.498	189.104	188.688	242.528	239.611	252.476	245.074	200.467	201.493	200.311	196.526
55.1131	237.927	237.433	244.231	242.085	157.021	251.982	242.341	243.614	226.426	282.048	231.365	247.437	269.206	267.034	267.747	268.152	248.721	255.022	249.915	253.502	253.552	267.719	250.031	257.091	184.901	178.273	190.112	194.456	55.1131	207.291	216.687	210.333	210.296	182.54	178.436	187.622	181.356	193.828	190.045	189.151	188.856	241.686	239.271	251.896	244.513	199.963	200.797	200.323	195.854
55.1526	236.401	237.725	243.839	242.59	157.544	251.638	242.68	243.149	226.777	281.208	231.202	246.364	268.254	266.347	266.817	267.507	248.315	254.043	248.676	252.527	252.006	266.253	248.326	255.483	183.921	177.425	189.461	193.973	55.1526	206.039	215.406	209.272	208.727	181.585	177.293	186.172	180.658	192.96	189.036	188.588	188.574	241.225	238.761	250.653	243.579	199.236	200.707	199.658	195.297
55.192	236.007	236.247	242.825	240.937	156.535	250.294	241.366	241.854	225.801	280.261	230.409	245.986	267.598	265.915	266.848	267.091	247.911	253.971	248.552	252.415	251.709	266.186	249.001	255.288	184.057	177.272	189.215	193.844	55.192	205.385	215.462	209.217	208.672	181.601	177.203	186.214	180.757	192.734	189.357	188.434	187.692	240.684	237.962	250.262	244.014	199.376	200.377	199.497	195.237
55.2315	235.18	236.915	243.296	242.178	156.941	251.093	241.786	242.604	226.029	279.88	230.519	245.819	268.047	265.683	266.006	266.31	247.839	253.454	247.504	251.672	250.827	265.754	248.144	254.71	183.452	176.759	188.589	193.47	55.2315	204.552	214.342	208.409	207.104	180.362	176.472	185.148	179.669	192.051	188.642	187.546	187.36	239.558	237.247	249.914	242.532	198.428	199.557	198.445	194.665
55.2709	234.462	235.117	241.922	240.136	155.961	249.612	240.41	241.169	225.05	278.978	229.313	245.381	266.778	265.361	265.368	266.101	247.416	253.363	247.29	251.495	251.061	265.024	247.905	254.187	183.194	176.727	188.27	193.166	55.2709	204.359	214.416	208.65	208.195	181.178	176.817	185.69	179.992	192.67	188.239	187.394	186.91	239.475	237.245	249.536	242.135	197.804	199.066	197.967	194.311
55.3104	234.656	235.556	241.756	240.538	156.073	249.246	240.087	241.084	224.001	277.925	228.489	244.172	265.583	263.987	264.228	264.763	245.875	252.111	246.483	250.567	249.924	264.129	246.697	253.415	182.319	176.081	187.546	192.432	55.3104	203.444	212.901	207.073	206.382	179.706	175.674	184.422	178.635	191.187	187.673	186.921	186.276	238.794	236.221	248.86	241.619	197.711	198.688	197.602	194.101
55.3498	233.734	233.551	240.167	238.499	154.811	247.626	238.373	240.031	223.274	277.283	227.718	243.409	265.283	263.639	263.755	264.295	245.527	251.544	245.974	250.329	249.441	263.232	246.496	253.2	182.403	175.64	187.396	192.392	55.3498	203.265	213.177	207.323	206.796	180.186	175.789	184.159	178.469	190.91	187.017	186.416	185.684	238.007	235.503	248.715	241.083	197.124	198.301	197.206	193.349
55.3893	233.184	234.868	240.23	239.033	155.697	248.384	239.183	240.207	223.83	277.558	227.675	243.552	265.387	262.33	262.999	263.693	245.006	251.236	245.52	249.617	248.373	262.931	245.461	251.952	181.396	174.856	186.496	191.468	55.3893	202.615	211.999	206.393	205.454	179.159	174.662	183.545	177.781	190.165	186.488	185.7	184.997	237.352	235.159	247.761	239.938	196.741	197.593	196.529	193.163
55.4287	232.517	232.821	239.118	237.169	154.644	247.077	237.898	238.727	222.725	276.244	227.05	242.588	264.426	262.102	262.428	262.923	244.638	250.767	244.699	248.518	248.214	262.437	245.278	251.407	181.736	174.914	186.862	191.264	55.4287	202.367	212.735	207.511	207.089	180.11	175.981	184.543	178.059	190.001	186.601	185.71	184.673	236.891	234.551	246.909	239.558	195.955	196.663	195.954	191.974
55.4682	232.577	232.988	239.398	238.025	155.273	248.054	237.994	239.468	222.607	276.378	227.304	242.23	263.685	261.687	262.203	262.572	243.872	250.106	244.348	248.045	247.188	261.898	244.312	250.669	180.686	174.418	185.881	190.757	55.4682	201.517	211.269	205.987	204.638	178.289	173.858	182.87	176.768	189.1	185.649	184.951	184.441	236.52	233.867	246.423	238.966	195.374	196.405	195.334	191.739
55.5076	231.473	231.384	238.048	236.009	153.862	245.756	236.152	237.722	221.668	275.436	226.365	241.441	262.582	261.063	261.653	261.662	243.581	249.894	243.807	247.985	247.281	261.364	243.668	250.55	180.642	174.545	185.567	190.936	55.5076	201.764	211.528	206.128	205.689	179.063	174.674	183.327	176.879	189.328	185.155	184.323	183.874	236.067	233.133	245.95	237.95	195.153	196.105	194.811	191.059
55.5471	230.944	232.226	238.033	237.195	154.652	245.447	236.592	237.558	221.768	274.786	225.66	240.536	262.685	260.437	260.896	261.288	242.65	249.225	242.977	247.527	246.332	260.356	243.271	249.965	179.738	173.626	185.011	190.086	55.5471	200.709	210.35	204.71	203.723	177.364	173.02	181.875	176.014	188.426	184.772	184.024	183.411	235.54	232.526	245.603	237.406	194.72	195.661	194.572	191.03
55.5865	230.456	230.735	236.763	235.08	153.457	244.024	235.153	236.042	220.794	273.997	224.661	239.845	261.705	259.41	260.008	260.519	242.239	248.759	242.804	247.246	245.929	260.428	243.195	249.42	179.683	173.248	185.004	190.158	55.5865	200.658	210.68	205.144	204.843	177.871	172.996	182.204	176.19	188.165	184.84	183.84	182.927	235.004	232.191	245.051	237.316	194.082	195.177	194.23	190.718
55.626	230.167	231.372	237.424	235.897	154.668	244.89	236.384	236.436	220.405	273.817	224.59	239.353	261.851	259.179	259.566	260.334	242.002	248.347	242.022	246.563	245.13	259.653	242.406	248.396	179.118	172.917	184.365	189.565	55.626	199.743	209.214	203.486	202.924	176.47	171.783	181.081	175.482	187.575	183.728	183.019	182.502	234.093	231.649	244.551	236.58	193.571	194.69	193.689	190.173
55.6654	229.789	229.779	235.798	234.044	153.187	243.285	234.414	235.576	219.726	273.228	224.123	239.154	260.636	258.472	259.165	259.392	241.405	247.685	241.294	245.683	244.191	259.001	241.85	248.151	179.019	172.532	183.847	189.13	55.6654	199.175	209.092	203.74	202.613	176.208	171.609	180.522	174.688	186.891	183.106	182.345	181.952	233.283	230.8	243.423	235.505	193.237	193.967	193.211	189.39
55.7049	228.883	229.952	236.148	235.391	153.709	243.813	234.476	235.537	220.021	272.623	223.737	239.012	260.293	257.792	258.532	258.895	240.211	246.59	240.522	244.858	243.215	258.161	241.181	247.402	178.488	171.839	183.494	188.394	55.7049	198.402	207.987	202.728	201.48	175.364	171.23	179.887	174.05	186.295	183.001	181.826	181.773	232.746	230.089	242.547	235.213	192.799	193.598	192.837	188.831
55.7443	228.179	228.147	234.991	233.055	152.507	242.151	233.416	234.324	219.074	272.066	222.628	238.191	259.835	257.313	257.986	258.052	239.427	245.988	240.186	244.594	242.928	257.52	240.588	246.975	178.241	171.521	183.095	188.04	55.7443	198.06	208.006	202.491	201.447	175.528	171.217	179.332	173.961	186.109	182.485	181.7	181.347	232.225	229.46	242.268	234.96	192.261	193.398	192.443	188.441
55.7838	227.898	229.006	235.22	233.34	152.542	242.401	233.292	234.233	218.361	271.136	222.252	237.342	258.967	256.673	257.295	257.544	239.081	245.748	239.472	244.193	242.511	257.051	240.138	246.913	177.875	171.187	182.688	187.462	55.7838	197.082	206.676	201.401	200.483	174.54	170.502	178.727	173.397	185.682	181.754	181.226	180.609	231.547	228.944	241.725	234.159	191.87	192.716	192.129	188.205
55.8233	226.973	227.064	233.692	231.343	151.911	240.919	232.123	233.381	217.528	270.581	221.493	236.629	258.199	255.829	256.467	257.016	238.704	245.343	238.929	243.689	242.042	256.598	239.661	246.567	177.227	171.128	182.461	187.052	55.8233	197.005	206.454	201.1	200.224	174.328	170.073	178.546	172.775	185.106	181.2	180.584	179.94	231.07	228.043	241.168	233.727	191.518	192.129	191.868	187.793
55.8627	226.279	227.835	233.808	231.536	152.39	240.665	231.991	232.895	217.029	270.135	220.832	236.22	257.551	255.183	255.628	256.148	237.892	244.649	237.923	242.527	240.781	255.541	238.505	245.003	176.589	170.249	181.545	186.14	55.8627	196.31	205.626	200.447	199.596	173.49	169.386	178.113	172.514	184.605	180.721	180.038	179.585	230.592	227.368	240.55	233.233	191.08	192.018	191.21	187.101
55.9022	225.687	225.98	232.317	230.082	151.432	239.276	230.637	231.946	216.55	269.193	220.386	235.767	256.591	254.398	255.413	255.256	237.134	243.759	237.473	241.972	240.217	254.813	237.957	243.752	176.326	169.65	180.805	185.896	55.9022	195.952	205.23	199.914	199.099	173.032	168.992	177.436	172.225	184.151	180.122	179.593	179.329	230.219	226.807	239.807	232.344	190.443	191.473	190.546	186.461
55.9416	225.37	226.283	231.984	230.069	151.309	239.126	230.041	231.812	216.363	268.555	220.124	235.075	255.941	253.771	254.667	254.425	236.63	243.085	237.408	241.581	239.996	254.287	237.801	243.424	176.025	169.535	180.37	185.603	55.9416	195.464	204.601	199.097	198.4	172.818	168.648	176.955	171.735	183.427	179.612	179.376	178.755	229.688	225.982	239.158	231.697	189.91	190.622	190.193	185.987
55.9811	224.27	225.026	231.153	229.08	150.644	238.405	229.589	230.998	215.58	268.099	219.848	234.515	255.772	253.542	253.814	254.12	236.217	242.325	236.9	241.04	239.566	253.625	237.472	243.379	175.743	169.133	180.335	185.062	55.9811	194.667	203.485	198.143	197.494	171.746	167.787	176.419	171.298	182.927	179.229	178.844	178.367	228.869	225.771	238.378	231.337	189.532	190.421	189.723	185.7
56.0205	223.9	225.35	231.005	229.275	150.478	237.915	228.783	230.199	215.259	267.423	219.137	234.039	255.454	253.186	253.609	254.121	235.564	241.786	236.281	240.311	239.112	253.248	237.039	243.004	175.465	168.754	180.101	184.762	56.0205	194.826	203.898	198.472	197.773	171.688	167.521	176.245	170.996	183.069	179.02	178.293	178.16	228.539	225.54	237.615	230.908	189.168	190.136	189.165	185.097
56.06	223.188	223.673	230.002	228.049	149.738	237.085	227.893	229.463	214.477	266.558	218.315	233.505	254.667	252.555	252.977	253.49	235.1	241.464	235.559	239.425	238.414	252.819	236.46	242.372	174.879	168.347	179.519	184.36	56.06	193.757	202.596	197.07	196.39	170.735	166.765	175.651	170.329	182.54	178.759	178.005	177.851	228.088	225.133	237.603	230.4	188.906	189.838	188.65	185.032
56.0994	222.761	223.028	229.744	227.344	149.543	236.352	227.634	228.734	213.713	265.926	217.721	233.139	253.79	251.834	252.123	252.435	234.623	240.789	234.846	238.865	237.76	251.832	235.65	241.645	174.087	167.809	179.133	183.933	56.0994	193.823	202.724	197.203	196.486	170.991	166.937	175.222	170.159	182.142	178.537	177.83	177.366	227.527	224.555	237.307	229.911	188.382	189.605	188.671	184.338
56.1389	221.912	222.304	228.722	226.772	149.24	235.766	226.911	228.174	213.091	265.224	217.159	232.611	253.036	251.233	251.513	251.766	234.039	240.066	234.056	238.704	236.96	251.093	234.934	240.915	173.585	167.288	178.555	183.422	56.1389	192.887	201.566	195.918	195.226	170.175	166.041	174.604	169.349	181.542	177.818	177.234	176.989	226.824	223.633	236.507	229.316	188.13	189.254	188.366	184.165
56.1783	220.637	222.037	227.669	226.09	148.729	235.066	226.005	227.184	212.204	264.28	216.644	231.873	252.575	250.722	250.923	251.159	233.458	239.464	233.416	238.281	236.203	250.687	234.379	240.209	173.116	166.783	178.173	183.089	56.1783	192.213	201.537	196.017	195.352	169.894	165.963	174.485	168.895	181.261	177.432	176.944	176.61	226.244	223.214	235.703	229.179	187.581	188.617	187.863	183.685
56.2178	220.091	221.246	227.148	225.302	148.396	234.33	225.278	226.365	211.863	263.693	216.125	231.153	252.058	250.185	250.228	250.483	232.525	239.252	232.777	237.148	235.97	249.974	233.545	239.441	172.278	166.578	177.491	182.237	56.2178	191.57	200.417	194.939	194.209	168.446	164.743	173.356	168.172	180.635	176.828	176.273	176.074	225.746	222.634	235.248	228.103	186.802	187.916	187.073	183.544
56.2572	219.529	220.114	226.347	224.533	147.978	233.658	224.444	225.881	211.504	263.068	215.419	230.467	250.992	249.459	249.38	249.637	231.772	238.757	231.803	236.368	235.504	249.254	232.796	239.165	171.814	166.462	176.766	181.839	56.2572	191.686	200.865	195.168	194.726	169.266	165.227	173.612	168.182	180.4	176.452	175.661	175.654	225.366	221.603	234.455	227.842	186.226	187.567	186.493	182.994
56.2967	218.91	219.902	226.075	224.091	147.973	233.491	224.383	225.312	211.137	262.503	214.79	229.828	250.057	248.402	248.436	248.873	231.395	237.758	231.152	235.791	234.576	248.487	232.063	238.539	171.445	165.747	176.164	180.889	56.2967	190.844	199.537	193.505	192.93	167.652	164.026	172.302	167	179.707	175.618	175.193	175.259	224.431	221.1	233.704	227.225	185.82	187.128	185.755	181.73
56.3361	218.609	218.39	225.056	222.32	147.182	232.648	223.799	224.642	210.538	262.269	214.215	229.363	249.564	247.497	247.831	248.652	231.246	237.159	230.783	235.577	234.117	248.443	231.839	237.903	171.378	165.577	176.456	181.101	56.3361	190.085	199.25	193.85	192.947	168.267	163.745	172.239	166.798	179.381	175.403	174.314	174.295	223.849	220.477	232.889	226.094	185.219	186.162	185.106	181.131
56.3756	218.176	219.301	225.152	223.54	147.812	232.492	223.825	224.925	210.442	262.126	213.994	229.284	249.426	247.14	247.528	248.163	230.549	236.41	230.315	235.062	233.328	247.373	231.051	236.654	170.762	164.499	175.706	180.037	56.3756	189.742	198.178	192.645	191.74	167.171	162.994	171.392	166.198	179.118	174.69	173.875	174.171	223.178	220.312	233.066	225.114	184.935	186.075	185.168	181.13
56.415	217.578	217.368	223.185	221.679	146.449	230.611	222.044	223.456	209.324	261.259	213.625	228.33	248.843	246.841	247.001	247.735	230.178	236.17	230.234	235.055	233.767	247.177	231.103	236.769	170.629	164.995	175.65	180.615	56.415	189.382	198.46	193.08	192.274	167.536	163.499	171.584	166.419	178.565	174.566	174.117	173.754	223.007	219.885	232.929	225.572	184.677	185.708	184.87	180.797
56.4545	216.786	217.822	223.49	222.005	146.958	231.164	222.31	223.249	209.042	260.202	213.136	227.314	248.297	246.154	246.36	247.262	229.484	235.771	229.306	234.298	232.84	246.647	230.505	236	170.283	164.335	174.955	179.816	56.4545	188.573	197.341	191.618	190.642	165.996	162.158	170.233	165.445	177.863	173.548	173.363	173.115	221.967	219.333	232.082	224.797	184.006	184.969	184.471	180.276
56.494	216.334	216.072	222.154	220.307	145.804	229.953	221.229	222.203	208.513	259.31	212.237	226.723	247.535	245.399	245.836	246.199	228.623	234.851	228.66	233.218	232.098	245.788	229.612	235.618	169.683	163.957	174.637	179.671	56.494	188.447	197.254	192.146	191.307	166.37	162.444	170.896	165.331	177.652	173.739	172.98	172.622	221.738	218.685	230.827	223.528	183.682	184.467	184.287	180.182
56.5334	215.739	216.849	222.68	220.962	146.147	229.724	220.868	222.013	208.159	258.47	211.959	226.137	247.17	244.842	244.951	245.156	227.468	234.096	227.829	232.558	230.982	245.079	228.776	234.259	168.843	163.488	173.796	178.692	56.5334	187.505	195.541	190.533	189.715	164.745	161.046	169.803	163.954	177.083	173.401	172.305	172.16	220.541	218.244	230.429	223.023	183.282	184.289	183.6	179.64
56.5729	214.985	215.38	221.045	219.319	145.017	228.245	219.326	220.742	207.101	258.027	211.307	225.264	245.989	244.165	244.299	244.516	227.54	233.59	227.108	232.206	230.698	244.616	228.914	234.288	169.144	163.343	173.671	178.354	56.5729	186.923	196.211	190.199	190.358	165.434	161.536	169.518	164.034	176.849	173.075	172.675	172.101	220.29	217.838	229.958	222.704	182.646	183.677	183.051	178.639
56.6123	214.575	215.572	221.301	219.699	145.633	228.365	219.46	220.443	206.578	257.592	210.722	224.847	245.31	243.151	243.878	244.262	226.565	232.713	226.947	231.44	230.245	244.093	227.916	233.769	168.711	162.732	173.08	177.966	56.6123	186.397	194.931	189.587	188.655	164.191	160.42	168.78	163.497	176.242	172.756	171.632	171.621	219.507	216.739	229.401	221.872	182.164	183.435	182.328	178.473
56.6518	213.781	214.204	219.846	217.88	144.267	226.936	218.273	219.388	206.322	257.18	210.409	224.821	244.929	242.566	243.038	243.935	226.252	232.528	226.448	231.285	230.049	243.688	227.869	233.309	167.971	162.384	172.893	177.815	56.6518	186.533	195.23	190.24	189.868	164.966	161.238	168.915	163.512	176.005	172.004	171.388	171.122	218.921	216.228	228.327	221.053	181.374	182.781	181.717	177.784
56.6912	213.532	214.426	220.829	219.444	145.078	227.895	218.982	219.994	206.539	256.488	209.903	223.971	244.759	242.191	242.526	243.365	225.505	231.798	225.888	230.83	229.378	242.999	226.52	232.533	167.643	162.021	172.145	176.959	56.6912	185.443	194.216	188.673	188.193	163.603	159.783	167.807	162.535	174.797	171.253	170.677	170.973	218.352	216.254	228.116	220.865	181.572	182.025	181.318	177.568
56.7307	212.719	212.706	218.835	217.265	144.085	225.935	217.241	218.507	205.156	255.653	209.103	222.751	243.868	241.876	242.164	242.044	225.399	231.286	225.685	229.672	228.373	242.265	227.107	232.269	167.575	161.553	172.244	176.678	56.7307	185.127	194.343	189.301	188.639	163.687	160.369	167.73	162.614	175.041	171.374	170.651	170.027	217.808	215.298	227.487	220.59	180.472	181.133	181.258	176.437
56.7701	212.339	213.177	219.119	217.469	144.172	226.237	217.247	218.262	204.929	255.521	208.817	222.316	243.586	241.018	241.541	241.718	224.081	230.652	224.122	229.073	227.157	241.907	225.857	231.256	166.657	160.689	171.467	175.933	56.7701	184.497	192.673	187.946	186.8	162.397	158.815	166.689	161.473	174.047	170.732	169.804	169.559	217.386	214.881	226.572	219.527	180.15	181.193	180.557	176.404
56.8096	211.747	211.665	217.706	215.722	142.931	225.122	215.966	217.444	204.066	254.626	208.059	221.592	242.527	240.594	241.027	241.267	223.536	230.314	223.658	228.866	227.061	241.171	225.648	230.957	166.854	161.068	171.418	176.441	56.8096	184.096	193.175	188.201	186.905	162.71	158.698	166.47	161.478	173.914	170.281	169.432	169.456	217.358	214.413	226.535	219.714	179.771	180.756	180.152	176.074
56.849	210.862	211.951	217.841	216.325	143.634	225.496	216.513	217.604	204.46	254.756	208.447	222.138	242.758	239.906	240.482	240.953	223.703	229.922	223.33	228.044	226.865	240.174	224.95	230.115	166.217	160.385	170.865	175.219	56.849	183.51	192.168	187.009	185.612	161.479	157.744	165.804	160.549	173.141	169.544	168.87	168.96	216.296	213.636	225.989	219.002	179.632	180.449	179.917	175.435
56.8885	210.377	210.304	216.299	214.661	142.876	224.07	214.875	216.587	202.996	252.953	207.057	221.312	241.388	239.965	239.793	240.566	222.773	228.849	222.85	227.561	226.11	240.264	224.185	230.062	165.681	159.898	170.661	175.272	56.8885	183.149	192.297	187.132	186.198	161.899	157.895	166.007	160.619	173.11	169.368	168.894	167.866	215.381	212.543	224.397	217.487	178.236	179.291	178.757	175.022
56.9279	209.546	210.521	216.784	215.277	143.209	224.211	215.082	216.521	203.248	253.382	207.036	220.896	241.052	238.776	239.094	240.169	222.282	228.576	222.394	227.088	225.161	239.085	224.144	229.485	165.114	159.58	169.993	174.445	56.9279	182.509	191.117	185.987	184.803	160.693	156.915	164.987	160.07	172.676	168.695	167.874	168.187	215.524	212.487	224.476	217.204	178.091	179.646	178.602	175.198
56.9674	209.042	208.931	215.3	213.654	142.002	222.626	213.315	215.384	201.39	252.368	205.666	219.625	239.917	237.766	238.552	239.231	221.436	228.363	221.462	226.394	225.491	238.675	223.458	228.651	164.605	159.11	169.919	174.274	56.9674	182.236	191.096	185.681	185.151	161.162	157.311	165.249	159.832	172.445	168.582	167.488	167.321	215.073	211.402	223.981	217.385	178.254	178.798	178.523	174.433
57.0068	208.79	209.888	216.031	213.923	142.754	223.011	214.286	215.77	202.038	252.182	205.87	219.542	239.543	237.118	237.083	237.801	220.736	226.721	220.485	224.724	224.005	236.99	222.108	227.842	163.8	158.459	169.341	173.276	57.0068	181.509	189.879	184.609	183.645	159.958	155.98	164.281	159.178	171.643	167.857	166.912	166.966	213.974	211.242	223.535	216.611	177.816	178.631	177.351	173.762
57.0463	208.165	208.274	214.37	212.12	141.642	221.078	212.414	214.131	200.944	251.623	205.045	218.482	238.806	237.172	236.579	237.555	220.284	226.852	220.185	224.853	224.13	237.686	222.406	227.104	164.174	158.606	169.082	173.399	57.0463	181.266	190.401	185.143	184.726	160.294	156.663	164.539	159.177	171.142	167.852	167.089	166.644	213.625	210.748	222.614	215.403	176.666	177.521	176.76	173.215
57.0857	207.567	208.868	214.766	213.238	141.985	222.212	213.008	214.391	201.37	251.138	205.166	218.334	239.088	236.549	236.484	236.725	219.832	226.239	219.613	223.634	222.705	236.225	221.081	226.048	163.344	157.601	167.953	172.588	57.0857	180.49	189.026	183.927	183.257	158.824	155.043	163.302	158.223	170.68	167.121	166.231	166.436	212.864	210.021	222.449	215.619	176.4	177.531	176.618	173.433
57.1252	206.878	207.241	213.056	211.119	140.9	220.242	211.358	212.454	199.719	250.104	203.934	217.387	237.808	235.82	235.5	235.826	219.344	225.426	219.137	224.033	222.993	236.612	220.761	226.137	163.37	157.698	168.011	172.205	57.1252	180.602	189.142	184.243	183.53	159.319	155.771	163.847	158.689	171.209	167.579	166.784	166.055	212.899	209.583	222.274	215.574	176.62	177.201	176.442	172.897
57.1647	206.588	207.861	213.85	212.462	141.889	221.025	212.099	213.487	200.175	249.706	203.8	217.052	237.396	234.987	235.126	235.613	218.248	224.519	217.878	222.84	221.402	235.65	219.603	225.305	162.398	157.211	167.097	171.259	57.1647	179.808	187.737	182.654	182.034	158.054	154.594	162.388	157.414	169.817	166.253	165.683	165.422	211.78	209.014	221.745	213.981	175.454	176.846	175.796	172.518
57.2041	205.683	206.089	212.202	210.2	140.151	218.932	210.207	211.677	199.097	248.632	203.064	216.634	236.363	234.484	234.673	234.878	217.719	224.618	217.963	222.957	221.424	235.285	219.052	225.194	162.6	156.617	167.25	171.65	57.2041	178.985	188.423	183.268	182.928	158.299	155.509	162.743	157.6	170.291	166.602	166.16	165.482	212.07	208.787	220.554	213.709	174.864	175.876	175.082	171.02
57.2436	205.497	206.595	212.965	210.956	141.066	219.734	211.025	211.663	199.351	248.418	202.528	215.963	235.91	233.449	233.978	234.036	217.353	223.511	216.917	221.512	220.159	233.984	218.319	223.879	161.648	156.192	166.444	170.83	57.2436	178.224	186.933	181.826	181.624	156.872	153.993	161.716	156.758	169.38	165.572	164.731	164.429	210.661	208.073	220.089	213.142	174.88	176.085	174.778	171.464
57.283	204.754	204.36	210.888	208.712	139.328	217.307	209.089	210.735	198.088	247.332	201.391	215.564	235.363	233.271	233.134	233.303	217.305	223.438	216.606	221.75	220.816	234.106	218.347	224.549	161.799	156.101	166.574	171.13	57.283	178.373	186.487	181.757	181.462	157.203	153.53	161.164	156.136	168.631	164.603	164.149	163.906	209.982	207.027	218.942	212.161	174.337	175.251	174.397	171.037
57.3225	203.955	204.96	211.062	208.912	140.313	217.672	209.614	210.27	198.164	246.874	201.666	214.717	234.555	232.413	232.745	233.43	216.211	222.589	216.173	220.702	220.053	233.387	217.928	223.685	161.376	155.734	165.923	170.522	57.3225	177.522	185.554	180.632	179.934	155.979	152.697	160.204	155.505	167.971	164.184	163.528	163.663	209.741	206.589	218.408	211.589	173.942	174.746	173.653	170.472
57.3619	203.155	203.563	209.391	207.257	138.879	216.522	207.901	209.4	196.683	246.628	200.936	215.05	234.009	231.685	232.115	232.372	216.264	222.027	215.398	220.584	219.298	233.314	217.41	223.871	160.651	155.227	165.914	170.021	57.3619	177.347	185.982	181.359	180.661	156.964	152.964	161.077	154.964	168.174	163.93	162.99	163.119	209.211	206.161	217.511	211.295	173.422	174.078	173.3	170.019
57.4014	202.828	204.407	209.978	208.298	139.665	217.212	208.606	209.55	197.017	246.338	200.685	213.691	234.325	231.249	231.646	231.872	215.043	221.463	214.527	219.573	218.361	232.207	216.33	222.376	159.751	154.795	164.817	169.1	57.4014	176.488	184.435	180.047	179.171	155.428	151.901	159.791	154.325	167.077	163.36	162.661	163.346	208.371	205.655	217.23	210.87	173.202	173.657	173.125	169.567
57.4408	202.183	202.608	208.621	206.615	138.368	215.263	206.822	208.07	195.693	245.432	199.536	213.229	233.184	230.897	230.665	231.314	214.53	220.881	214.65	219.011	218.314	232.104	216.63	221.807	160.159	154.612	164.513	169.303	57.4408	175.953	184.737	179.747	179.489	155.699	152.171	159.628	154.244	166.957	163.55	162.292	162.345	207.969	205.549	216.633	210.647	172.332	173.096	172.431	168.822
57.4803	201.732	203.2	208.877	207.163	139.073	215.266	206.984	208.024	195.771	244.978	199.699	212.953	232.188	230.372	230.428	231.102	214.578	220.14	213.984	218.494	217.402	231.43	215.883	221.52	159.729	154.021	164.318	168.292	57.4803	175.407	183.642	178.738	178.095	154.255	151.123	158.533	153.202	166.416	162.633	161.373	162.072	207.681	204.441	216.311	209.622	171.895	172.918	171.728	168.725
57.5197	201.083	201.389	207.371	205.553	137.976	214.07	205.561	206.651	194.902	244.09	198.599	212.272	232.137	229.608	229.464	230.129	213.809	219.851	213.356	217.916	217.367	230.643	215.375	221.713	159.516	153.67	164.084	168.794	57.5197	175.64	183.964	179.259	179.031	155.76	152.017	159.427	153.454	166.328	162.815	161.581	161.911	207.24	204.3	215.845	208.856	171.282	172.217	171.086	167.999
57.5592	200.471	201.389	207.067	205.561	137.928	213.919	205.732	206.79	194.983	243.667	198.376	211.802	231.839	228.828	228.69	229.626	213.279	219.015	212.049	217.352	216.198	229.605	214.208	220.066	158.844	153.108	163.701	167.52	57.5592	174.705	182.498	177.605	177.111	153.845	150.362	157.815	152.628	165.696	161.924	160.724	161.577	206.35	203.357	215.193	208.116	170.905	171.752	170.845	167.464
57.5986	199.78	199.996	205.882	204.346	136.847	212.756	204.35	205.508	194.036	242.491	197.754	210.87	230.648	228.018	228.064	228.863	212.553	218.279	211.682	216.498	216.413	228.896	213.855	219.756	159.136	152.981	163.054	167.262	57.5986	173.926	182.764	178.093	177.952	154.256	150.547	157.985	152.721	165.226	161.59	160.798	160.806	205.744	202.626	214.287	207.165	170.141	170.962	170.113	166.745
57.6381	199.073	200.64	206.307	205.116	137.87	213.19	204.267	205.7	193.541	241.92	197.228	210.617	229.867	227.363	227.279	228.228	211.681	218.134	211.147	215.882	215.443	228.434	212.944	218.515	158.006	152.545	162.502	166.765	57.6381	173.282	181.644	176.732	176.099	152.647	149.516	157.022	151.999	164.49	160.744	160.237	160.503	204.747	202.252	213.957	207.079	170.088	170.975	169.953	166.694
57.6775	198.643	198.734	204.802	203.213	136.405	211.346	203.301	204.31	192.59	241.533	196.863	209.924	228.951	227.079	227.176	227.785	211.699	217.577	210.712	215.31	215.129	228.464	213.051	218.417	157.508	152.276	162.69	166.396	57.6775	173.718	181.731	177.189	176.334	153.157	149.828	157.277	151.964	164.471	160.326	159.312	159.911	204.33	201.503	213.567	206.663	169.645	170.328	169.163	166.335
57.717	198.811	199.695	205.754	204.293	137.618	212.813	204.288	205.025	193.384	242.278	196.995	209.629	229.358	226.925	227.115	227.312	210.73	216.928	210.165	214.18	214.565	227.287	211.903	217.312	156.559	151.359	161.681	165.568	57.717	172.861	180.454	175.851	174.965	151.712	148.806	156.178	151.069	163.997	160.369	158.951	159.666	203.841	201.152	212.997	206.426	169.375	170.094	169.056	166.042
57.7564	197.658	198.021	203.986	202.127	136.009	210.539	201.835	203.378	191.972	240.66	195.741	208.754	228.035	226.183	226.137	226.617	210.413	216.202	209.748	214.122	213.772	226.961	211.686	217.24	157.061	151.453	161.884	165.683	57.7564	172.68	180.858	176.727	176.136	152.793	149.099	156.044	150.786	163.422	160.167	159.036	159.389	203.212	200.821	211.891	205.632	168.752	169.113	168.45	165.13
57.7959	197.165	198.316	203.563	202.884	136.57	210.526	202.54	203.466	191.777	240.865	195.274	208.668	227.597	225.419	225.223	225.552	209.569	215.712	208.7	213.305	212.769	226.091	210.763	216.407	156.27	150.634	160.841	164.752	57.7959	171.626	179.388	175.195	174.395	151.442	147.689	155.128	150.1	162.803	159.307	158.342	158.659	202.563	200.225	211.549	205.028	168.063	169.023	168.037	164.813
57.8353	196.456	196.799	202.196	201.01	135.272	209.13	200.756	201.876	190.653	239.577	194.736	207.514	226.589	224.988	224.556	224.803	208.665	215.023	208.29	212.81	212.575	225.963	210.914	216.096	155.947	150.648	160.511	164.906	57.8353	171.782	180.24	175.678	174.728	151.453	147.923	155.382	149.908	162.75	159.004	157.93	157.995	202.216	199.66	211.016	204.016	167.218	168.517	167.722	164.362
57.8748	195.696	197.51	202.426	201.806	135.903	209.737	201.292	202.445	190.839	239.118	194.397	207.143	226.267	224.059	223.903	224.237	208.354	214.443	207.496	212.102	212.047	225.167	209.719	215.1	155.249	150.14	159.779	164.026	57.8748	170.619	178.759	174.298	173.217	150.372	147.02	154.604	149.159	162.27	158.611	157.735	157.62	201.577	199.039	210.245	203.474	166.895	168.039	167.127	163.988
57.9143	194.953	195.531	200.895	199.799	134.532	208.033	199.678	201.002	190.214	238.264	193.673	206.487	225.733	223.612	223.614	223.569	208.095	213.985	207.108	211.361	211.562	224.335	209.686	214.85	155.013	149.818	159.257	163.704	57.9143	169.615	178.401	173.879	173.2	150.064	146.303	153.858	148.554	161.88	158.26	157.524	157.225	200.856	198.528	209.764	203.356	166.617	167.669	166.568	163.629
57.9537	195.068	196.099	201.795	200.765	135.689	208.613	199.734	200.995	189.932	237.859	193.375	206.144	225.179	223.027	222.596	223.039	207.189	213.245	206.326	210.696	210.992	223.903	209.265	214.076	154.547	149.358	158.805	163.215	57.9537	169.181	177.35	172.597	172.167	149.279	145.799	153.244	148.191	161.394	157.813	156.893	156.901	200.28	197.993	209.465	202.667	166.503	166.919	166.259	163.224
57.9932	194.14	194.327	199.948	198.551	134.252	206.905	198.185	199.618	188.973	237.086	192.76	205.158	224.116	222.249	221.601	222.411	206.408	212.62	205.671	210.487	210.698	223.422	208.704	214.074	154.196	149.058	159.25	163.469	57.9932	169.672	177.397	172.892	172.302	149.429	145.945	152.969	147.905	161.109	157.518	156.287	156.532	199.747	197.455	208.843	201.882	166.323	166.53	165.558	162.615
58.0326	193.662	194.425	200.616	199.724	134.892	207.193	198.736	199.883	188.621	237.056	192.26	205.123	223.936	221.815	221.469	221.784	205.689	212.02	204.971	210.075	209.436	222.496	207.596	213.187	153.726	148.571	158.51	162.759	58.0326	168.779	176.105	171.932	171.552	148.548	145.1	152.167	147.178	160.526	156.986	155.71	156.001	199.399	197.213	208.218	201.293	165.579	166.403	165.031	162.212
58.0721	192.81	192.818	198.704	197.489	133.302	205.479	196.887	198.587	187.606	235.849	191.502	204.39	223.19	221.085	221.036	221.254	205.044	211.455	204.457	209.409	209.006	222.115	207.003	212.763	153.526	148.088	158.251	162.155	58.0721	168.873	176.172	171.572	171.445	148.194	144.638	152.111	146.938	160.124	156.544	155.611	155.879	199.39	196.988	208.325	201.272	165.101	166.394	165.14	162.089
58.1115	192.646	193.467	199.512	198.23	133.764	205.572	197.004	198.205	187.672	235.196	191.214	203.529	222.197	220.278	219.859	220.365	204.02	210.633	203.549	208.055	208.431	221.115	206.274	211.792	152.868	147.685	157.48	161.345	58.1115	167.993	175.069	170.539	170.472	147.548	144.232	151.695	146.461	159.619	156.067	155.15	155.579	198.646	196.205	207.863	200.86	164.904	165.773	164.82	161.465
58.151	191.608	191.922	197.736	196.464	132.917	204.187	196.233	197.292	186.962	234.441	190.769	203.07	221.66	219.786	219.303	219.722	203.38	210.036	203.307	207.46	207.871	220.728	205.423	210.994	152.49	147.411	156.881	160.852	58.151	167.657	174.538	170.515	169.964	147.214	143.976	151.054	146.093	159.171	155.601	154.528	154.979	197.523	195.449	206.422	199.894	164.288	164.753	164.155	160.728
58.1904	190.935	191.2	196.751	195.532	132.31	203.131	195.346	196.197	186.021	233.441	189.927	202.29	221.146	218.953	218.873	219.125	202.935	209.506	202.858	207.023	207.487	220.446	204.796	210.583	152.38	147.02	156.644	160.76	58.1904	166.817	173.675	169.713	169.154	146.841	143.301	150.773	145.702	159.01	155.204	154.146	154.403	196.716	194.871	205.454	199.442	163.615	164.403	163.569	160.324
58.2299	190.612	190.443	195.914	194.756	131.815	202.256	194.466	195.62	185.352	232.948	189.359	201.672	220.335	218.295	218.15	218.449	202.537	208.914	202.208	206.344	207.174	219.733	204.813	210.051	152.18	146.821	156.445	160.466	58.2299	166.42	173.316	169.017	168.766	146.257	142.782	150.33	145.341	158.803	154.973	154.032	153.921	196.257	194.508	205.202	198.928	163.325	163.938	162.821	159.936
58.2693	190.183	191.568	196.925	195.79	132.31	202.334	194.488	195.247	184.835	232.581	188.442	201.209	219.406	217.433	217.473	217.661	201.661	208.292	201.572	205.888	205.867	219.05	204.246	209.414	151.508	146.15	156.127	159.972	58.2693	166.107	173.295	169.198	168.743	145.735	142.634	149.814	144.987	158.373	154.504	153.88	153.69	195.962	194.074	205.085	198.187	162.846	163.238	162.281	159.504
58.3088	189.375	189.549	195.49	194.309	131.627	201.416	193.679	194.389	184.504	231.982	187.852	200.729	218.734	216.833	216.896	217.129	201.209	207.704	200.713	205.45	205.147	218.245	203.501	209.149	150.918	145.574	155.56	159.559	58.3088	164.725	171.754	168.124	167.169	144.612	141.472	148.991	143.922	157.281	153.55	152.764	153.096	195.243	193.009	204.286	197.299	162.016	162.745	162.007	159.154
58.3482	188.72	188.675	194.332	193.202	131.122	200.67	192.953	194.073	184.272	231.642	187.865	200.288	218.21	216.64	216.571	216.72	201.154	207.353	200.332	205.242	205.225	218.068	203.101	208.815	150.682	145.434	155.167	159.048	58.3482	165.053	171.904	167.851	167.213	144.465	141.333	148.803	143.731	156.64	153.393	152.26	152.57	194.721	192.484	203.072	196.546	161.7	162.198	161.257	158.387
58.3877	188.291	188.309	193.755	192.684	130.736	200.298	192.316	193.592	183.834	231.149	187.453	199.973	217.458	216.048	216.201	216.281	200.38	207.025	199.883	204.722	204.693	217.695	202.57	208.038	150.311	145.044	154.671	158.33	58.3877	164.069	170.762	166.692	166.021	143.645	140.85	148.233	143.147	156.25	152.914	151.848	152.217	194.004	192.263	202.685	196.305	161.465	161.738	160.813	157.915
58.4271	187.703	187.079	192.975	191.787	130.145	199.646	191.576	193.068	183.453	230.461	186.946	199.773	217.06	215.575	215.832	215.814	199.701	206.416	199.568	204.099	204.414	216.914	202.214	207.592	150.132	144.695	154.402	158.213	58.4271	163.871	171.17	166.838	166.554	143.943	140.824	147.938	142.702	155.947	152.735	151.705	151.636	193.558	191.61	202.264	195.682	160.615	160.868	160.192	156.788
58.4666	186.869	187.329	192.798	191.927	130.284	199.469	191.564	193.186	183.018	230.103	186.523	199.125	217.027	214.897	215.189	215.118	199.326	205.698	199.083	203.472	203.949	216.462	201.508	206.833	149.558	144.057	153.827	157.484	58.4666	163.049	169.768	165.214	164.947	142.416	139.766	147.05	141.95	155.631	152.156	151.557	151.435	193.04	190.782	201.637	195.046	160.021	160.692	159.799	156.649
58.506	185.947	186.037	191.351	190.473	129.482	198.357	190.339	191.907	181.992	229.315	185.624	198.252	216.116	213.767	213.985	214.756	198.722	205.164	197.971	202.621	203.475	216.135	201.386	206.526	149.33	143.801	153.918	157.318	58.506	162.883	169.539	165.413	165.316	142.824	139.687	146.956	141.866	155.427	152.021	151.115	151.144	192.727	190.306	201.114	194.673	159.499	160.156	159.032	156.265
58.5455	185.808	186.109	191.569	190.744	129.76	198.097	190.038	191.282	181.988	228.661	185.031	197.678	215.336	213.294	213.092	214.071	198.072	204.314	197.04	201.937	202.877	215.312	200.686	205.742	148.482	143.486	153.668	156.889	58.5455	161.839	168.354	163.977	163.578	141.643	138.552	145.754	141.324	155.014	151.291	150.435	150.898	192.216	189.923	201.016	194.118	159.564	159.806	159.422	156.424
58.585	185.181	184.883	190.236	189.065	128.687	196.648	189.32	190.364	181.537	228.224	184.536	197.43	215.305	213.1	213.067	213.617	197.737	203.975	196.536	201.661	202.384	215.212	200.107	205.828	148.565	143.114	153.01	156.577	58.585	161.97	168.755	164.8	164.297	142.11	139.235	146.329	141.025	154.652	150.874	150.428	150.428	191.592	189.675	200.525	194.147	159.365	159.62	159.319	155.94
58.6244	184.683	184.946	190.58	189.366	129.182	197.17	189.427	190.399	180.99	227.958	184.443	197.011	215.139	212.408	212.839	213.12	197.011	203.486	196.066	201.095	201.375	214.941	199.522	205.277	148.252	142.711	152.156	155.522	58.6244	161.253	167.696	163.457	162.802	140.712	137.967	145.281	140.345	153.935	150.152	149.653	149.872	190.657	188.703	199.527	192.977	158.563	159.142	158.662	155.355
58.6639	183.883	183.047	189.181	187.566	128.206	196.02	187.963	189.489	180.171	227.094	183.802	196.46	214.362	211.785	212.048	212.347	196.328	202.951	195.722	200.288	201.062	213.684	199.353	204.794	148.216	142.957	152.143	155.799	58.6639	161.306	168.02	164.218	163.786	141.491	138.436	145.284	140.441	154.228	150.194	149.429	149.506	190.69	188.189	198.91	192.801	158.196	158.769	158.196	154.888
58.7033	183.804	183.977	189.137	188.59	128.265	195.683	187.57	188.889	180.075	226.383	183.531	196.103	213.66	211.195	211.662	211.699	195.701	202.493	195.142	199.739	200.17	212.563	197.995	203.707	147.231	142.24	151.097	155.164	58.7033	160.136	166.836	162.351	161.979	139.703	137.02	144.001	139.001	153.213	149.574	148.737	148.893	189.586	187.326	198.193	192.047	157.572	158.144	157.295	154.631
58.7428	183.266	182.213	187.351	186.345	126.95	194.059	185.931	187.523	178.701	225.438	182.548	195.307	212.71	210.642	210.643	210.807	194.999	201.755	194.787	198.734	200.052	212.979	198.05	203.87	147.061	141.935	151.318	154.704	58.7428	160.157	166.812	162.911	162.431	140.258	137.475	144.133	139.222	152.625	149.22	148.261	148.419	188.961	187.274	197.948	191.173	157.012	157.542	156.484	153.914
58.7822	182.391	182.645	187.767	186.993	127.377	194.322	186.213	187.369	178.54	225.314	181.953	194.655	212.217	210.338	209.994	210.494	194.551	201.042	193.883	197.984	199.257	212.351	197.281	203.048	146.544	141.761	150.53	154.131	58.7822	159.323	165.446	161.247	160.545	138.93	136.137	143.157	138.466	152.127	148.604	147.69	148.106	187.963	186.611	197.238	190.954	156.457	157.279	156.202	153.237
58.8217	181.245	181.476	186.473	185.237	126.19	192.618	184.451	185.956	177.954	224.529	181.371	193.739	211.028	209.392	209.093	209.396	194.125	200.47	193.436	197.692	198.763	211.109	197.297	202.195	146.161	141.16	150.557	154.259	58.8217	159.272	165.805	162.008	161.854	140	136.435	143.4	138.48	152.248	148.475	147.665	147.537	187.831	185.926	196.717	190.323	156.044	156.486	155.774	152.616
58.8611	181.256	181.798	186.676	186.071	127.153	193.184	185.408	186.505	177.857	223.695	181.167	193.38	210.988	208.504	208.662	208.793	193.546	199.448	192.684	197.065	198.115	210.584	196.4	201.183	145.722	140.658	149.909	153.522	58.8611	158.283	164.087	160.354	159.57	138.018	134.822	142.397	137.182	151.626	147.349	147.071	147.285	187.408	185.539	196.497	189.546	155.75	156.106	155.297	152.282
58.9006	180.418	180.061	185.317	184.144	125.892	191.442	183.511	185.14	176.655	223.008	180.779	192.901	210.161	207.747	207.773	208.056	192.906	199.021	192.188	196.377	197.975	210.009	196.166	201.308	145.299	140.395	149.457	153.367	58.9006	157.949	164.504	160.569	160.415	138.888	135.524	142.261	137.656	151.266	147.37	146.675	146.648	186.456	184.266	195.06	188.642	155.235	155.267	154.245	151.47
58.94	179.683	180.19	185.223	184.503	125.949	191.576	183.608	184.939	176.74	222.506	180.444	192.553	210.218	207.25	207.355	207.945	192.227	199.039	191.692	196.037	196.981	209.29	195.366	200.14	144.879	139.77	149.092	152.583	58.94	157.309	163.139	158.969	158.563	137.175	134.324	141.017	136.643	150.286	146.658	145.943	146.359	186.231	183.822	194.657	188.489	154.645	155.197	154.273	151.41
58.9795	178.99	179.104	184.134	182.883	124.63	190.23	182.08	183.549	175.785	220.99	179.437	191.675	208.652	206.35	206.345	207.065	191.383	198.208	190.825	195.759	196.389	208.829	195.536	200.125	144.506	139.504	148.92	152.543	58.9795	157.289	163.804	159.76	159.477	137.732	135.47	141.738	136.916	150.492	146.67	146.224	146.117	185.442	183.351	193.84	187.734	154.009	154.275	153.465	150.421
59.0189	178.913	179.378	184.649	183.883	125.736	190.862	182.355	183.881	175.538	221.365	178.911	191.144	208.118	206.165	205.994	206.502	190.682	197.441	189.568	194.763	195.566	207.619	193.738	199.177	143.631	138.806	148.05	151.51	59.0189	156.397	162.511	158.532	157.402	136.397	133.444	140.613	135.555	149.583	146.018	145.421	145.684	184.901	183.038	193.366	187.085	153.612	154.003	152.999	150.196
59.0584	178.083	177.738	183.385	182.098	124.601	189.356	181.192	182.573	174.633	220.527	178.488	190.368	207.654	205.205	205.744	206.079	190.231	196.556	188.983	194.375	195.733	207.733	193.867	198.839	143.583	138.974	148.268	151.428	59.0584	156.233	162.691	158.717	158.267	136.942	133.61	140.404	135.515	149.663	145.963	144.99	144.735	184.304	182.259	192.119	186.376	152.437	153.069	152.307	149.035
59.0978	177.682	178.206	183.313	182.088	124.736	189.369	181.323	182.695	174.77	220.123	177.818	190.167	206.826	204.938	205.019	205.286	189.431	196.425	188.138	193.507	194.514	206.775	192.607	198.009	143.076	138.308	147.806	150.713	59.0978	155.022	161.221	157.067	156.595	135.487	132.12	139.129	134.635	148.746	144.919	144.471	144.456	183.929	182.008	192.314	186.316	152.559	152.84	152.244	149.359
59.1373	177.069	176.772	182.136	180.493	123.719	188.421	180.493	181.482	173.904	219.294	177.406	189.845	206.399	204.387	204.249	205.123	189.265	195.759	188.334	193.198	194.612	206.818	192.858	198.33	143.247	138.386	147.591	150.766	59.1373	154.959	161.206	157.3	157.094	135.95	132.682	139.494	134.89	148.613	144.869	144.313	144.292	183.246	181.092	191.457	185.358	151.99	152.254	151.742	148.781
59.1767	176.806	177.398	182.681	181.557	124.883	188.612	180.617	181.583	173.687	218.767	176.838	188.939	205.483	203.32	202.943	203.574	188.243	194.518	186.778	192.389	193.354	205.441	191.501	196.614	142.237	137.578	146.79	149.981	59.1767	154.213	159.881	156.166	155.258	134.679	131.349	138.29	134.031	147.984	144.41	143.959	144.44	182.994	180.878	191.405	185.089	151.83	152.069	151.344	148.849
59.2162	175.738	175.279	180.705	179.398	123.364	186.776	178.847	180.023	172.738	218.325	176.273	188.386	205.012	202.92	203.193	203.557	187.858	194.049	186.956	191.807	193.497	205.395	191.805	196.784	142.271	137.43	146.639	150.203	59.2162	153.621	160.179	156.314	155.977	134.984	131.741	138.647	133.72	147.351	143.916	143.439	143.961	182.305	180.198	190.917	184.748	151.471	151.378	150.895	148.014
59.2557	175.587	176.014	181.068	179.77	123.763	187.507	179.211	180.287	172.901	217.58	175.085	187.605	204.548	202.028	201.915	202.644	187.403	193.998	185.925	190.986	192.629	204.401	191.054	195.756	141.892	137.143	146.095	149.466	59.2557	153.027	158.971	154.938	154.644	133.825	130.486	137.846	132.722	146.937	143.398	143.041	143.307	181.334	179.718	189.951	183.96	150.953	151.285	150.145	147.635
[truncated: 906 more rows]
[truncated: 37 more columns]
