# Supplementary material for: Determining the effects of pseudouridine incorporation on human tRNAs
Source: EMBO J. 2025 Apr 29;44(13):3553–85. doi: 10.1038/s44318-025-00443-y (PMC12217144; doi:10.1038/s44318-025-00443-y)
Supplement: Supplementary file 10 — Source data Fig. 5 [file 44318_2025_443_MOESM10_ESM.zip]

Archive with 1 entries (1 files):
- EMBOJ-2025-120166-T-SourceData_uncroppedgels_Figure5.docx
