# Supplementary material for: Determining the effects of pseudouridine incorporation on human tRNAs
Source: EMBO J. 2025 Apr 29;44(13):3553–85. doi: 10.1038/s44318-025-00443-y (PMC12217144; doi:10.1038/s44318-025-00443-y)
Supplement: Supplementary file 11 — EV and Appendix Figure Source Data [file 44318_2025_443_MOESM11_ESM.zip]

Archive with 6 entries (6 files):
- EMBOJ-2025-120166-T_SourceDataForFigureEV1A.xlsx
- EMBOJ-2025-120166-T_SourceDataForFigureEV1D.xlsx
- EMBOJ-2025-120166-T_SourceDataForFigureS1E.xlsx
- EMBOJ-2025-120166-T-SourceData_uncroppedgels_AppendixFigureS1.docx
- EMBOJ-2025-120166-T-SourceData_uncroppedgels_AppendixFigureS11.docx
- EMBOJ-2025-120166-T-SourceData_uncroppedgels_EV4.docx
