# Supplementary material for: Determining the effects of pseudouridine incorporation on human tRNAs
Source: EMBO J. 2025 Apr 29;44(13):3553–85. doi: 10.1038/s44318-025-00443-y (PMC12217144; doi:10.1038/s44318-025-00443-y)
Supplement: Supplementary file 11 — EV and Appendix Figure Source Data [file 44318_2025_443_MOESM11_ESM.zip › EMBOJ-2025-120166-T_SourceDataForFigureEV1A.xlsx]

## Sheet: Fig_EV1A_thermal_nanoDLS
Temperature	Mean rH	Standard Deviation	Mean rH	Standard Deviation	Temp fit	rH s fit
[°C]	[nm]	[nm]	[nm]	[nm]	[°C]	[nm]
	rH raw	rH raw	rH smoothed Savitzky-Golay	rH smoothed Savitzky-Golay	rH logistic fit	rH logistic fit
25.0459	2.18151	0.19777	2.15841	0.04844	25.0459	2.13597
25.2205	2.20085	0.20139	2.15662	0.0491	25.2205	2.13598
25.3951	2.23865	0.24207	2.1549	0.04984	25.3951	2.13599
25.5692	2.23111	0.18071	2.15323	0.05066	25.5692	2.136
25.7452	2.19488	0.13497	2.15163	0.05152	25.7452	2.13601
25.9207	2.1265	0.16223	2.1501	0.05241	25.9207	2.13602
26.1159	2.11089	0.06774	2.14862	0.05333	26.1159	2.13604
26.2919	2.11043	0.03918	2.14721	0.05425	26.2919	2.13605
26.4661	2.0567	0.13402	2.14586	0.05516	26.4661	2.13607
26.6408	2.12797	0.11913	2.14457	0.05606	26.6408	2.13608
26.8151	2.14921	0.12657	2.14335	0.05694	26.8151	2.1361
26.9941	2.08549	0.13755	2.14219	0.05778	26.9941	2.13612
27.1839	2.13924	0.20587	2.14109	0.05859	27.1839	2.13614
27.359	2.20421	0.13937	2.14006	0.05936	27.359	2.13616
27.5347	2.13397	0.12951	2.13908	0.06007	27.5347	2.13618
27.7087	2.11169	0.09169	2.13817	0.06075	27.7087	2.1362
27.8835	2.08964	0.09204	2.13733	0.06136	27.8835	2.13623
28.0683	2.05549	0.11695	2.13704	0.06166	28.0683	2.13625
28.2534	2.02593	0.14237	2.13923	0.06078	28.2534	2.13628
28.4291	2.08804	0.18856	2.13834	0.05896	28.4291	2.13631
28.6053	2.1073	0.07492	2.13688	0.05651	28.6053	2.13634
28.78	2.13431	0.11498	2.13603	0.05453	28.78	2.13637
28.955	2.24208	0.16908	2.13398	0.05494	28.955	2.1364
29.1466	2.24765	0.12627	2.13258	0.05567	29.1466	2.13644
29.3251	2.1345	0.08557	2.12994	0.05382	29.3251	2.13648
29.5004	2.1037	0.13177	2.12759	0.05186	29.5004	2.13652
29.6758	2.09024	0.2071	2.12851	0.0512	29.6758	2.13656
29.8511	2.12323	0.10211	2.13028	0.05151	29.8511	2.1366
30.0264	2.17323	0.09189	2.13327	0.05199	30.0264	2.13665
30.2224	2.31293	0.12157	2.13668	0.05328	30.2224	2.1367
30.3995	2.24513	0.1474	2.13853	0.05515	30.3995	2.13675
30.5769	2.17477	0.1075	2.13995	0.05734	30.5769	2.13681
30.7536	2.12804	0.04751	2.14355	0.05756	30.7536	2.13686
30.9297	2.1375	0.07819	2.14764	0.05395	30.9297	2.13692
31.1067	2.19563	0.17699	2.14805	0.04936	31.1067	2.13699
31.3003	2.17396	0.19673	2.14894	0.04843	31.3003	2.13706
31.4766	2.10186	0.14863	2.15299	0.04997	31.4766	2.13713
31.6535	2.09499	0.14481	2.15522	0.05256	31.6535	2.1372
31.8304	2.09346	0.10478	2.15386	0.05279	31.8304	2.13728
32.0073	2.13975	0.10763	2.15153	0.05225	32.0073	2.13736
32.1921	2.18554	0.1523	2.15146	0.05212	32.1921	2.13745
32.3792	2.24147	0.16987	2.15065	0.05123	32.3792	2.13754
32.5556	2.26519	0.22734	2.14718	0.05017	32.5556	2.13764
32.732	2.18278	0.16179	2.14527	0.04984	32.732	2.13774
32.9085	2.11684	0.05389	2.14538	0.04958	32.9085	2.13784
33.084	2.19209	0.23596	2.1437	0.04998	33.084	2.13795
33.2709	2.13241	0.17934	2.14082	0.04894	33.2709	2.13807
33.4531	2.04753	0.09516	2.14064	0.04968	33.4531	2.13819
33.6293	2.0915	0.17646	2.14344	0.05219	33.6293	2.13832
33.8065	2.15177	0.21363	2.14678	0.0555	33.8065	2.13845
33.9825	2.13191	0.20353	2.14943	0.05883	33.9825	2.13858
34.1575	2.07089	0.16277	2.14933	0.06226	34.1575	2.13873
34.3507	2.10608	0.10893	2.14779	0.06418	34.3507	2.13889
34.5265	2.15033	0.23863	2.14639	0.06369	34.5265	2.13905
34.7008	2.13152	0.14764	2.14492	0.06265	34.7008	2.13921
34.8748	2.187	0.1639	2.14548	0.06172	34.8748	2.13938
35.0499	2.18212	0.24592	2.14555	0.06109	35.0499	2.13956
35.2259	2.11039	0.12046	2.14176	0.05933	35.2259	2.13975
35.4194	2.00736	0.08588	2.14114	0.0579	35.4194	2.13996
35.5965	2.01379	0.15517	2.14377	0.05692	35.5965	2.14017
35.7715	2.20221	0.03669	2.14472	0.05743	35.7715	2.14038
35.947	2.33312	0.19988	2.14402	0.05572	35.947	2.14061
36.1244	2.16709	0.20867	2.14159	0.05413	36.1244	2.14084
36.2991	2.0561	0.13054	2.14033	0.05442	36.2991	2.14108
36.4915	2.14246	0.06059	2.13911	0.05409	36.4915	2.14136
36.667	2.18201	0.07869	2.13928	0.05361	36.667	2.14163
36.8414	2.151	0.037	2.13914	0.05536	36.8414	2.1419
37.0163	2.14485	0.08441	2.13608	0.05609	37.0163	2.14219
37.1926	2.14577	0.1636	2.13801	0.05467	37.1926	2.14249
37.3662	2.23009	0.14722	2.14099	0.05642	37.3662	2.1428
37.5599	2.26035	0.16592	2.14165	0.0567	37.5599	2.14317
37.7367	2.14674	0.13488	2.13976	0.05525	37.7367	2.14351
37.9113	2.18242	0.22615	2.13641	0.05147	37.9113	2.14386
38.0858	2.11236	0.10532	2.13516	0.05108	38.0858	2.14423
38.2619	2.02224	0.0682	2.13729	0.05301	38.2619	2.14462
38.4381	2.09352	0.1673	2.14164	0.05324	38.4381	2.14502
38.632	2.12724	0.23835	2.14314	0.05421	38.632	2.14548
38.8085	2.13705	0.19279	2.14387	0.05325	38.8085	2.14592
38.9849	2.16186	0.17051	2.14552	0.05496	38.9849	2.14638
39.1609	2.17991	0.25543	2.14626	0.05634	39.1609	2.14685
39.3357	2.12271	0.08245	2.14942	0.05616	39.322	2.1473
39.5162	2.00647	0.10642	2.15252	0.05714	39.3357	2.14734
39.7044	1.98498	0.18445	2.15124	0.0583	39.3919	2.1475
39.8779	2.09504	0.12194	2.15001	0.05605	39.4619	2.1477
40.0525	2.1564	0.15043	2.1504	0.05716	39.5162	2.14786
40.227	2.16192	0.11743	2.15135	0.05722	39.5319	2.14791
40.4012	2.21541	0.13533	2.15389	0.05652	39.6019	2.14812
40.5863	2.29252	0.25726	2.15851	0.05528	39.6718	2.14833
40.7702	2.15605	0.09223	2.16106	0.05419	39.7044	2.14843
40.9481	2.03809	0.07365	2.16167	0.05068	39.7418	2.14854
41.1257	2.18411	0.09178	2.16263	0.04891	39.8118	2.14876
41.3005	2.34923	0.21939	2.16472	0.04854	39.8779	2.14897
41.4766	2.22557	0.09524	2.16307	0.04807	39.8818	2.14899
41.6683	2.09195	0.17715	2.16006	0.0457	39.9518	2.14921
41.8458	2.05396	0.06818	2.15911	0.04417	40.0217	2.14944
42.0211	2.05803	0.08699	2.16035	0.04216	40.0525	2.14954
42.1957	2.15411	0.13843	2.16232	0.04248	40.0917	2.14967
42.3702	2.22924	0.15706	2.16318	0.04244	40.1617	2.14991
42.5461	2.22578	0.12476	2.16433	0.04156	40.227	2.15013
42.7381	2.17602	0.15487	2.16485	0.0407	40.2317	2.15015
42.9144	2.11851	0.17339	2.16534	0.039	40.3017	2.15039
43.0899	2.16869	0.29181	2.16746	0.03761	40.3717	2.15064
43.2662	2.34835	0.18721	2.16812	0.03826	40.4012	2.15075
43.4424	2.22086	0.11738	2.16714	0.03925	40.4416	2.15089
43.618	2.09186	0.16747	2.16522	0.04116	40.5116	2.15115
43.8114	2.12197	0.1106	2.16188	0.0407	40.5816	2.1514
43.9864	2.19787	0.09988	2.16194	0.03817	40.5863	2.15142
44.1626	2.28508	0.30998	2.16741	0.03877	40.6516	2.15167
44.3392	2.18089	0.26754	2.16961	0.0413	40.7216	2.15193
44.5129	2.13783	0.15913	2.16736	0.04171	40.7702	2.15212
44.6936	2.10089	0.07855	2.16787	0.03931	40.7915	2.1522
44.8828	2.12854	0.19038	2.16926	0.03676	40.8615	2.15248
45.058	2.33742	0.15485	2.16933	0.03455	40.9315	2.15275
45.2342	2.15686	0.15718	2.17001	0.03195	40.9481	2.15282
45.41	2.10559	0.08292	2.17005	0.03076	41.0015	2.15304
45.5864	2.13334	0.09969	2.17087	0.03108	41.0715	2.15332
45.7749	2.25857	0.18127	2.17463	0.03029	41.1257	2.15355
45.9577	2.34259	0.31561	2.17697	0.03471	41.1414	2.15361
46.133	2.25805	0.27485	2.17875	0.04108	41.2114	2.15391
46.3083	2.10493	0.11491	2.18007	0.04049	41.2814	2.1542
46.4824	2.11331	0.08633	2.18025	0.03914	41.3005	2.15429
46.658	2.23407	0.18789	2.18023	0.04087	41.3514	2.15451
46.8497	2.22401	0.22827	2.18202	0.04408	41.4214	2.15481
47.0305	2.123	0.18313	2.18415	0.0458	41.4766	2.15506
47.2065	2.18427	0.23264	2.18804	0.04582	41.4913	2.15513
47.3834	2.09468	0.1178	2.19206	0.04806	41.5613	2.15544
47.5594	2.07182	0.14458	2.1939	0.05123	41.6313	2.15576
47.7335	2.2648	0.15619	2.19546	0.05465	41.6683	2.15594
47.9264	2.26025	0.24522	2.19792	0.05645	41.7013	2.15609
48.1027	2.15881	0.08484	2.2013	0.05493	41.7713	2.15642
48.278	2.16685	0.09232	2.20519	0.05214	41.8412	2.15675
48.4527	2.11382	0.21474	2.2088	0.05024	41.8458	2.15678
48.6291	2.04145	0.12935	2.21356	0.04941	41.9112	2.15709
48.8065	2.1968	0.19017	2.22083	0.04679	41.9812	2.15744
49.0003	2.2466	0.32744	2.22408	0.04426	42.0211	2.15764
49.1772	2.16445	0.12763	2.22417	0.04519	42.0512	2.15779
49.3514	2.17176	0.04444	2.22867	0.04222	42.1212	2.15814
49.5275	2.35046	0.1269	2.23674	0.03766	42.1912	2.1585
49.703	2.36234	0.10789	2.24362	0.03579	42.1957	2.15852
49.8861	2.28881	0.22996	2.24888	0.03516	42.2611	2.15886
50.0721	2.22169	0.15699	2.25378	0.03329	42.3311	2.15923
50.2475	2.15739	0.0481	2.25705	0.03128	42.3702	2.15944
50.4232	2.15518	0.12726	2.26019	0.03259	42.4011	2.15961
50.5991	2.16356	0.10142	2.264	0.03621	42.4711	2.15999
50.7762	2.24552	0.33844	2.26685	0.03998	42.541	2.16037
50.9628	2.23328	0.23265	2.27125	0.043	42.5461	2.1604
51.1471	2.19429	0.32371	2.27356	0.04242	42.611	2.16076
51.3237	2.28611	0.21168	2.27709	0.03769	42.681	2.16116
51.4971	2.32687	0.304	2.28389	0.03334	42.7381	2.16149
51.6733	2.28179	0.28021	2.28777	0.02891	42.751	2.16156
51.8484	2.37316	0.16399	2.29065	0.02509	42.821	2.16197
52.0393	2.36781	0.13725	2.29229	0.02462	42.8909	2.16238
52.2165	2.19136	0.27535	2.29368	0.02427	42.9144	2.16252
52.3918	2.23501	0.15102	2.29692	0.02351	42.9609	2.1628
52.5682	2.40058	0.14815	2.30202	0.02345	43.0309	2.16322
52.7428	2.32999	0.20985	2.30961	0.0193	43.0899	2.16358
52.9171	2.32912	0.23102	2.31303	0.01373	43.1009	2.16365
53.1113	2.39427	0.15745	2.31505	0.01422	43.1709	2.16408
53.2884	2.3676	0.23533	2.32283	0.01463	43.2409	2.16452
53.4644	2.42414	0.22278	2.32761	0.0112	43.2662	2.16469
53.6414	2.48849	0.13966	2.33083	0.00962	43.3108	2.16497
53.8172	2.3705	0.1906	2.33336	0.0102	43.3808	2.16542
53.9926	2.36169	0.26918	2.33811	0.01307	43.4424	2.16583
54.1866	2.44935	0.16816	2.34402	0.0175	43.4508	2.16588
54.3621	2.42557	0.19274	2.34978	0.02354	43.5208	2.16635
54.5383	2.41177	0.18834	2.35552	0.02736	43.5908	2.16682
54.7134	2.50499	0.16467	2.36348	0.02954	43.618	2.167
54.8891	2.44531	0.33616	2.37332	0.03131	43.6607	2.1673
55.0651	2.44933	0.23683	2.38349	0.03349	43.7307	2.16778
55.2593	2.37982	0.25971	2.39113	0.0388	43.8007	2.16827
55.4365	2.40164	0.30318	2.39813	0.04337	43.8114	2.16835
55.6131	2.49186	0.35971	2.40317	0.04838	43.8707	2.16877
55.7884	2.39651	0.28124	2.4077	0.05284	43.9407	2.16927
55.9644	2.30613	0.21179	2.41625	0.05315	43.9864	2.1696
56.1466	2.34773	0.13325	2.42725	0.05329	44.0106	2.16978
56.3334	2.37774	0.20479	2.43536	0.0561	44.0806	2.1703
56.5087	2.40679	0.2555	2.4418	0.0586	44.1506	2.17082
56.6854	2.40045	0.21624	2.44846	0.06065	44.1626	2.17091
56.862	2.33862	0.08091	2.45627	0.06512	44.2206	2.17135
57.0395	2.45859	0.13533	2.46569	0.06806	44.2906	2.17189
57.2272	2.54123	0.24431	2.4756	0.06875	44.3392	2.17227
57.4101	2.4278	0.05718	2.48329	0.06976	44.3605	2.17243
57.5859	2.39307	0.23078	2.48975	0.07273	44.4305	2.17298
57.7623	2.35633	0.05026	2.49971	0.07628	44.5005	2.17354
57.9371	2.31633	0.21593	2.51059	0.07804	44.5129	2.17364
58.1115	2.28273	0.11383	2.51922	0.08053	44.5705	2.17411
58.303	2.3673	0.13129	2.52724	0.08434	44.6405	2.17468
58.4802	2.4687	0.43683	2.53654	0.08787	44.6936	2.17512
58.6547	2.51707	0.33601	2.54859	0.09225	44.7104	2.17526
58.8308	2.59597	0.29196	2.56076	0.09698	44.7804	2.17585
59.0047	2.47065	0.31923	2.57442	0.10323	44.8504	2.17644
59.1803	2.54858	0.31754	2.5878	0.10898	44.8828	2.17672
59.3726	2.53574	0.18869	2.59565	0.11304	44.9204	2.17704
59.5488	2.53868	0.22835	2.60369	0.11248	44.9904	2.17765
59.7239	2.61779	0.35402	2.61183	0.11395	45.058	2.17825
59.9008	2.56483	0.32812	2.61922	0.11374	45.0603	2.17827
60.078	2.68202	0.20822	2.62704	0.11467	45.1303	2.17889
60.2585	2.80317	0.34203	2.63567	0.11571	45.2003	2.17953
60.45	2.82326	0.3937	2.64269	0.11479	45.2342	2.17984
60.6268	2.64029	0.29074	2.64833	0.11629	45.2703	2.18017
60.8025	2.45096	0.05192	2.66001	0.11949	45.3403	2.18082
60.977	2.66708	0.32613	2.66803	0.12181	45.41	2.18147
61.1531	2.79735	0.18457	2.67277	0.12315	45.4102	2.18147
61.3348	2.68822	0.20666	2.68484	0.12743	45.4802	2.18214
61.5237	2.71505	0.28228	2.69781	0.12878	45.5502	2.18281
61.6992	2.77613	0.30311	2.71001	0.13177	45.5864	2.18316
61.8739	2.86808	0.24963	2.7236	0.13679	45.6202	2.18349
62.0512	2.89504	0.23618	2.73464	0.13752	45.6902	2.18418
62.2283	2.9597	0.22491	2.74282	0.14102	45.7602	2.18488
62.4159	2.9357	0.36001	2.75366	0.14339	45.7749	2.18503
62.5984	2.81278	0.13807	2.76396	0.14629	45.8301	2.18559
62.7737	2.69231	0.17333	2.77349	0.15051	45.9001	2.1863
62.9492	2.70506	0.23671	2.78219	0.15236	45.9577	2.1869
63.1258	2.68515	0.37368	2.78682	0.15488	45.9701	2.18703
63.3031	2.74218	0.22483	2.79169	0.15613	46.0401	2.18776
63.4964	2.85261	0.25634	2.79417	0.15299	46.1101	2.1885
63.675	2.89827	0.29383	2.79672	0.15147	46.133	2.18874
63.8506	2.91725	0.26738	2.80289	0.15183	46.18	2.18925
64.0263	2.88508	0.33092	2.80645	0.15132	46.25	2.19001
64.2023	2.74887	0.32706	2.80593	0.14806	46.3083	2.19065
64.3793	2.83024	0.13868	2.80579	0.14459	46.32	2.19078
64.5744	2.95201	0.33658	2.80717	0.14051	46.39	2.19155
64.752	2.89643	0.30212	2.81063	0.13792	46.46	2.19234
64.9295	2.74548	0.39556	2.81484	0.1354	46.4824	2.19259
65.1061	2.79169	0.37238	2.81705	0.13204	46.5299	2.19313
65.2815	2.81283	0.28539	2.823	0.13087	46.5999	2.19394
65.4651	2.8689	0.19578	2.83117	0.13232	46.658	2.19461
65.6505	2.95477	0.19445	2.83593	0.1302	46.6699	2.19475
65.8282	2.93917	0.26641	2.83679	0.1279	46.7399	2.19557
66.0028	2.91868	0.3083	2.83608	0.12518	46.8099	2.19641
66.1793	3.00462	0.22862	2.83605	0.12083	46.8497	2.19689
66.3585	2.99227	0.21947	2.83619	0.11746	46.8798	2.19725
66.5461	2.84983	0.3862	2.83835	0.1141	46.9498	2.1981
66.7297	2.65751	0.49184	2.83997	0.11432	47.0198	2.19896
66.9064	2.62126	0.23584	2.84402	0.11449	47.0305	2.1991
67.0829	2.5755	0.29219	2.85153	0.11503	47.0898	2.19984
67.2592	2.54032	0.45515	2.85386	0.1158	47.1598	2.20072
67.4363	2.80663	0.27514	2.85589	0.11347	47.2065	2.20131
67.6312	2.87719	0.25205	2.85597	0.10961	47.2297	2.20161
67.8108	2.91262	0.17421	2.85574	0.10655	47.2997	2.20251
67.9876	2.91548	0.24326	2.85821	0.10417	47.3697	2.20342
68.1635	2.98766	0.20857	2.86121	0.10099	47.3834	2.2036
68.3405	2.94454	0.18812	2.86352	0.09505	47.4397	2.20434
68.5204	2.85984	0.2942	2.86778	0.0898	47.5097	2.20528
68.7133	2.97284	0.12966	2.87389	0.08778	47.5594	2.20594
68.8908	2.76324	0.302	2.87869	0.08276	47.5797	2.20622
69.0666	2.90576	0.20574	2.88086	0.0795	47.6496	2.20717
69.2414	3.10807	0.55582	2.88543	0.08257	47.7196	2.20814
69.4179	2.72641	0.28268	2.88979	0.08306	47.7335	2.20833
69.6007	2.61556	0.05273	2.89166	0.07858	47.7896	2.20911
69.7882	2.68878	0.1104	2.89446	0.07501	47.8596	2.21009
69.9652	2.64584	0.13609	2.90098	0.07179	47.9264	2.21104
70.1419	2.65537	0.23948	2.9082	0.07167	47.9295	2.21109
70.3172	2.79289	0.32675	2.91136	0.07024	47.9995	2.2121
70.4955	2.6968	0.29745	2.91365	0.06831	48.0695	2.21311
70.6858	2.68186	0.30607	2.9154	0.06843	48.1027	2.2136
70.8671	2.68599	0.32646	2.91705	0.06624	48.1395	2.21414
71.0449	2.81295	0.23185	2.91764	0.06439	48.2095	2.21518
71.2219	3.00047	0.28117	2.91931	0.06327	48.278	2.21621
71.3978	2.99701	0.10978	2.92043	0.06407	48.2794	2.21623
71.5739	3.07817	0.2742	2.92503	0.06896	48.3494	2.21729
71.7674	3.10445	0.31918	2.93156	0.07753	48.4194	2.21836
71.9445	2.98128	0.24735	2.9349	0.0854	48.4527	2.21888
72.1214	3.04741	0.15158	2.93774	0.09168	48.4894	2.21945
72.2977	3.20675	0.23768	2.94087	0.09664	48.5594	2.22054
72.4754	3.23333	0.32503	2.94468	0.0993	48.6291	2.22164
72.6541	3.17993	0.24137	2.95065	0.10119	48.6294	2.22165
72.8475	3.0851	0.26015	2.95945	0.10367	48.6993	2.22276
73.0239	3.02645	0.22341	2.9647	0.10532	48.7693	2.22389
73.2002	3.07246	0.25834	2.96578	0.10859	48.8065	2.2245
73.3759	2.95038	0.44218	2.96695	0.11559	48.8393	2.22503
73.5509	2.88193	0.44743	2.96847	0.12478	48.9093	2.22619
73.7349	2.95723	0.33826	2.97023	0.13291	48.9793	2.22735
73.924	3.14514	0.35229	2.97091	0.13807	49.0003	2.2277
74.102	3.19767	0.39158	2.97126	0.14299	49.0492	2.22853
74.2786	3.10207	0.2434	2.97336	0.14867	49.1192	2.22972
74.456	3.02887	0.11747	2.97604	0.15267	49.1772	2.23071
74.6302	2.95348	0.07006	2.97868	0.15363	49.1892	2.23092
74.8225	3.06176	0.30561	2.97963	0.14739	49.2592	2.23213
75.0039	2.94328	0.257	2.97834	0.13765	49.3292	2.23335
75.182	2.78229	0.20089	2.9777	0.13239	49.3514	2.23374
75.3604	2.93881	0.30993	2.97918	0.1274	49.3991	2.23459
75.5373	3.01081	0.33432	2.98165	0.11929	49.4691	2.23584
75.7142	3.10385	0.39633	2.9869	0.11365	49.5275	2.23689
75.9079	3.11781	0.37152	2.99153	0.11141	49.5391	2.2371
76.0853	3.02299	0.34118	2.99656	0.11247	49.6091	2.23837
76.2633	2.91787	0.37961	2.99892	0.11044	49.6791	2.23965
76.442	3.06162	0.31809	3.00192	0.1072	49.703	2.2401
76.6198	3.06945	0.33255	3.00684	0.10501	49.749	2.24095
76.7979	2.9854	0.41039	3.01199	0.10184	49.819	2.24226
76.9926	2.86981	0.29268	3.022	0.10002	49.8861	2.24353
77.171	2.7961	0.25359	3.02473	0.09296	49.889	2.24358
77.3483	2.82103	0.31887	3.02789	0.08643	49.959	2.24492
77.5258	2.94536	0.33155	3.03558	0.08342	50.029	2.24627
77.7013	2.97769	0.18531	3.03515	0.08188	50.0721	2.2471
77.8863	2.93259	0.28371	3.03155	0.08062	50.0989	2.24763
78.0743	2.74435	0.4139	3.02914	0.0786	50.1689	2.249
78.2516	2.76991	0.23621	3.02653	0.07442	50.2389	2.25039
78.4311	3.04114	0.12683	3.02483	0.06666	50.2475	2.25056
78.6078	3.18484	0.23449	3.02625	0.0627	50.3089	2.25178
78.7862	3.23203	0.35031	3.02722	0.05934	50.3789	2.2532
78.9766	3.14222	0.34712	3.02847	0.05685	50.4232	2.2541
79.1584	3.0912	0.18841	3.02639	0.05751	50.4489	2.25462
79.3353	3.03149	0.06926	3.02408	0.05946	50.5188	2.25606
79.5134	3.03237	0.22507	3.02785	0.05781	50.5888	2.25751
79.6903	2.85868	0.31322	3.03184	0.05137	50.5991	2.25772
79.8672	2.82909	0.34911	3.03606	0.04706	50.6588	2.25897
80.0628	3.06552	0.1543	3.03861	0.04887	50.7288	2.26045
80.2402	3.13248	0.21561	3.03757	0.05448	50.7762	2.26146
80.42	3.10003	0.2257	3.03904	0.0572	50.7987	2.26194
80.5975	2.9193	0.19155	3.04442	0.0578	50.8687	2.26344
80.7766	2.84936	0.18535	3.05437	0.05811	50.9387	2.26496
80.9584	2.78215	0.2092	3.06702	0.06152	50.9628	2.26548
81.151	2.9326	0.22612	3.0763	0.06372	51.0087	2.26649
81.3288	3.02858	0.2256	3.08086	0.06954	51.0787	2.26803
81.5067	3.06296	0.21985	3.08452	0.07607	51.1471	2.26955
81.6826	3.06275	0.41089	3.08632	0.07657	51.1487	2.26959
81.8587	3.10932	0.45642	3.0862	0.07298	51.2186	2.27116
82.0472	3.28495	0.40648	3.08459	0.06901	51.2886	2.27274
82.234	3.32959	0.33409	3.08635	0.06734	51.3237	2.27354
82.4119	3.23782	0.28891	3.09208	0.06706	51.3586	2.27433
82.5901	3.32549	0.28527	3.09441	0.06994	51.4286	2.27594
82.7668	3.36241	0.32416	3.09527	0.07496	51.4971	2.27753
82.9447	3.36224	0.33404	3.09577	0.08361	51.4986	2.27757
83.1376	3.32313	0.38473	3.10066	0.08907	51.5685	2.2792
83.3184	3.24563	0.29503	3.10363	0.09192	51.6385	2.28085
83.4959	3.04724	0.3038	3.10174	0.09502	51.6733	2.28168
83.6733	2.90367	0.34753	3.10273	0.09628	51.7085	2.28252
83.8508	2.96111	0.30995	3.10756	0.09646	51.7785	2.28419
84.0255	3.05455	0.33856	3.11469	0.0992	51.8484	2.28588
84.2201	3.06147	0.36417	3.11989	0.10089	51.8485	2.28588
84.3974	3.2348	0.16028	3.12273	0.09915	51.9184	2.28759
84.5757	3.29163	0.20514	3.12437	0.09845	51.9884	2.28931
84.7538	3.15257	0.24253	3.1296	0.09565	52.0393	2.29056
84.931	3.05323	0.20208	3.13578	0.09475	52.0584	2.29104
85.1081	2.85646	0.28257	3.14026	0.09872	52.1284	2.29278
85.3046	3.06828	0.20856	3.14143	0.10645	52.1984	2.29454
85.483	3.17815	0.13877	3.14103	0.11207	52.2165	2.295
85.662	3.12054	0.29538	3.14138	0.11746	52.2683	2.29631
85.8398	3.23977	0.30501	3.14207	0.12355	52.3383	2.2981
86.0164	3.31045	0.34823	3.13877	0.12656	52.3918	2.29947
86.1999	3.30168	0.27174	3.13409	0.12299	52.4083	2.2999
86.3867	3.25888	0.27456	3.12896	0.12021	52.4783	2.30171
86.5634	3.19034	0.36382	3.12861	0.12316	52.5483	2.30354
86.7414	3.1158	0.18731	3.13409	0.12411	52.5682	2.30406
86.9228	3.0163	0.17611	3.13942	0.123	52.6182	2.30538
87.0995	2.93601	0.37137	3.14035	0.12256	52.6882	2.30723
87.2909	3.09676	0.39503	3.14122	0.12198	52.7428	2.30869
87.4719	3.21529	0.27309	3.14203	0.12124	52.7582	2.3091
87.6504	3.02251	0.18379	3.14279	0.12036	52.8282	2.31098
87.8278	2.99316	0.37265	3.1435	0.11933	52.8982	2.31288
88.006	3.05282	0.33765	3.14415	0.11815	52.9171	2.31339
88.1839	3.18986	0.21466	3.14474	0.11682	52.9681	2.31478
88.3805	3.30214	0.08102	3.14528	0.11534	53.0381	2.31671
88.558	3.23232	0.18829	3.14576	0.11371	53.1081	2.31864
88.7367	3.1759	0.44486	3.14618	0.11193	53.1113	2.31873
88.9138	2.94112	0.31595	3.14655	0.11	53.1781	2.32059
89.0926	2.713	0.26402	3.14687	0.10792	53.2481	2.32255
89.2706	2.79699	0.40772	3.14713	0.1057	53.2884	2.32369
89.4651	3.00637	0.45818	3.14733	0.10332	53.318	2.32453
89.644	3.10658	0.53015	3.14748	0.10079	53.388	2.32652
89.8194	3.09712	0.45606	3.14757	0.09811	53.458	2.32852
89.9977	3.13554	0.43997	3.14761	0.09529	53.4644	2.32871
90.1761	3.30212	0.32642	3.14759	0.09232	53.528	2.33054
90.3624	3.31132	0.39015	3.14751	0.0892	53.598	2.33257
90.5498	3.1524	0.37556	3.14738	0.08593	53.6414	2.33383
90.728	3.2884	0.20894	3.14719	0.08252	53.6679	2.33461
90.9035	3.3308	0.23051	3.14695	0.07897	53.7379	2.33667
91.0832	3.29464	0.25827	3.14665	0.07528	53.8079	2.33874
91.2589	3.14488	0.27469	3.1463	0.07144	53.8172	2.33901
91.4509	3.14205	0.38134	3.14589	0.06747	53.8779	2.34082
91.6329	3.26514	0.12066	3.14543	0.06337	53.9479	2.34291
91.8116	3.24118	0.13137	3.14491	0.05915	53.9926	2.34426
91.9899	3.07568	0.21536	3.14433	0.0548	54.0179	2.34502
92.1682	3.02131	0.1853	3.1437	0.05035	54.0878	2.34715
92.3473	3.15495	0.19732	3.14301	0.04582	54.1578	2.34928
92.5422	3.21232	0.2132	3.14227	0.04121	54.1866	2.35016
92.7203	3.1771	0.27259	3.14147	0.03659	54.2278	2.35143
92.8983	3.0974	0.31774	3.14061	0.03201	54.2978	2.35359
93.0773	3.0424	0.27544	3.1397	0.02757	54.3621	2.35559
93.2555	3.04799	0.32062	3.13874	0.02348	54.3678	2.35576
93.4399	3.11361	0.27592	3.13771	0.02009	54.4377	2.35795
93.63	3.10799	0.15885	3.13664	0.01793	54.5077	2.36015
93.8101	3.05314	0.25236	3.1355	0.01764	54.5383	2.36112
93.9878	3.13139	0.40843	3.13431	0.01945	54.5777	2.36236
94.166	3.40782	0.29277	3.13307	0.02298	54.6477	2.36459
94.3432	3.46563	0.19741	3.13177	0.0277	54.7134	2.36669
94.5357	3.304	0.23473	3.13041	0.03319	54.7177	2.36683
94.7124	3.00274	0.24979	3.129	0.0392	54.7876	2.36908
94.8558	2.87719	0.11205	3.12753	0.04561	54.8576	2.37134
94.9564	3.00929	0.23279	3.12601	0.05233	54.8891	2.37236
					54.9276	2.37361
					54.9976	2.3759
					55.0651	2.37812
					55.0676	2.3782
					55.1375	2.38051
					55.2075	2.38283
					55.2593	2.38456
					55.2775	2.38517
					55.3475	2.38752
					55.4175	2.38988
					55.4365	2.39052
					55.4874	2.39225
					55.5574	2.39463
					55.6131	2.39653
					55.6274	2.39702
					55.6974	2.39943
					55.7674	2.40184
					55.7884	2.40257
					55.8373	2.40427
					55.9073	2.40671
					55.9644	2.4087
					55.9773	2.40916
					56.0473	2.41162
					56.1173	2.41409
					56.1466	2.41513
					56.1872	2.41657
					56.2572	2.41906
					56.3272	2.42156
					56.3334	2.42179
					56.3972	2.42408
					56.4672	2.4266
					56.5087	2.4281
					56.5371	2.42913
					56.6071	2.43168
					56.6771	2.43423
					56.6854	2.43453
					56.7471	2.43679
					56.8171	2.43936
					56.862	2.44102
					56.8871	2.44194
					56.957	2.44453
					57.027	2.44713
					57.0395	2.44759
					57.097	2.44974
					57.167	2.45236
					57.2272	2.45462
					57.237	2.45498
					57.3069	2.45762
					57.3769	2.46026
					57.4101	2.46151
					57.4469	2.46291
					57.5169	2.46557
					57.5859	2.4682
					57.5869	2.46823
					57.6568	2.47091
					57.7268	2.47359
					57.7623	2.47495
					57.7968	2.47628
					57.8668	2.47897
					57.9368	2.48168
					57.9371	2.48169
					58.0067	2.48439
					58.0767	2.4871
					58.1115	2.48846
					58.1467	2.48983
					58.2167	2.49256
					58.2867	2.49529
					58.303	2.49593
					58.3566	2.49804
					58.4266	2.50079
					58.4802	2.50289
					58.4966	2.50354
					58.5666	2.5063
					58.6366	2.50907
					58.6547	2.50978
					58.7065	2.51184
					58.7765	2.51461
					58.8308	2.51677
					58.8465	2.51739
					58.9165	2.52018
					58.9865	2.52297
					59.0047	2.5237
					59.0564	2.52576
					59.1264	2.52856
					59.1803	2.53072
					59.1964	2.53136
					59.2664	2.53417
					59.3364	2.53698
					59.3726	2.53844
					59.4064	2.53979
					59.4763	2.54261
					59.5488	2.54553
					59.7239	2.5526
					59.9008	2.55976
					60.078	2.56693
					60.2585	2.57426
					60.45	2.58204
					60.6268	2.58923
					60.8025	2.59637
					60.977	2.60346
					61.1531	2.61061
					61.3348	2.61798
					61.5237	2.62563
					61.6992	2.63273
					61.8739	2.63977
					61.9256	2.64185
					61.9956	2.64467
					62.0512	2.6469
					62.0656	2.64748
					62.1356	2.65029
					62.2056	2.65309
					62.2283	2.654
					62.2756	2.65589
					62.3455	2.65869
					62.4155	2.66148
					62.4159	2.6615
					62.4855	2.66427
					62.5555	2.66705
					62.5984	2.66876
					62.6255	2.66983
					62.6954	2.67261
					62.7654	2.67538
					62.7737	2.6757
					62.8354	2.67814
					62.9054	2.6809
					62.9492	2.68262
					62.9754	2.68365
					63.0453	2.6864
					63.1153	2.68914
					63.1258	2.68956
					63.1853	2.69188
					63.2553	2.69461
					63.3031	2.69647
					63.3253	2.69734
					63.3952	2.70005
					63.4652	2.70277
					63.4964	2.70397
					63.5352	2.70547
					63.6052	2.70817
					63.675	2.71086
					63.6752	2.71086
					63.7451	2.71355
					63.8151	2.71623
					63.8506	2.71758
					63.8851	2.7189
					63.9551	2.72156
					64.0251	2.72422
					64.0263	2.72427
					64.095	2.72687
					64.165	2.72951
					64.2023	2.73091
					64.235	2.73214
					64.305	2.73477
					64.375	2.73739
					64.3793	2.73755
					64.445	2.74
					64.5149	2.7426
					64.5744	2.74481
					64.5849	2.74519
					64.6549	2.74778
					64.7249	2.75036
					64.752	2.75135
					64.7948	2.75292
					64.8648	2.75548
					64.9295	2.75784
					64.9348	2.75803
					65.0048	2.76057
					65.0748	2.76311
					65.1061	2.76424
					65.1448	2.76563
					65.2147	2.76814
					65.2815	2.77054
					65.2847	2.77065
					65.3547	2.77315
					65.4247	2.77563
					65.4651	2.77706
					65.4946	2.77811
					65.5646	2.78058
					65.6346	2.78303
					65.6505	2.78359
					65.7046	2.78548
					65.7746	2.78792
					65.8282	2.78978
					65.8446	2.79035
					65.9145	2.79276
					65.9845	2.79517
					66.0028	2.7958
					66.0545	2.79757
					66.1245	2.79996
					66.1793	2.80182
					66.1945	2.80234
					66.2644	2.8047
					66.3344	2.80706
					66.3585	2.80787
					66.4044	2.80941
					66.4744	2.81174
					66.5444	2.81407
					66.5461	2.81413
					66.6143	2.81638
					66.6843	2.81869
					66.7297	2.82017
					66.7543	2.82098
					66.8243	2.82326
					66.8943	2.82553
					66.9064	2.82593
					66.9642	2.8278
					67.0342	2.83005
					67.0829	2.83161
					67.1042	2.83229
					67.1742	2.83451
					67.2442	2.83673
					67.2592	2.83721
					67.3141	2.83894
					67.3841	2.84113
					67.4363	2.84276
					67.4541	2.84332
					67.5241	2.84549
					67.5941	2.84765
					67.6312	2.8488
					67.6641	2.84981
					67.734	2.85195
					67.804	2.85408
					67.8108	2.85428
					67.874	2.85619
					67.944	2.8583
					67.9876	2.85961
					68.0139	2.86039
					68.0839	2.86248
					68.1539	2.86455
					68.1635	2.86483
					68.2239	2.86661
					68.2939	2.86866
					68.3405	2.87002
					68.3638	2.8707
					68.4338	2.87273
					68.5038	2.87475
					68.5204	2.87522
					68.5738	2.87675
					68.6438	2.87875
					68.7133	2.88071
					68.7138	2.88073
					68.7837	2.8827
					68.8537	2.88466
					68.8908	2.88569
					68.9237	2.88661
					68.9937	2.88854
					69.0637	2.89047
					69.0666	2.89055
					69.1336	2.89238
					69.2036	2.89429
					69.2414	2.89531
					69.2736	2.89618
					69.3436	2.89806
					69.4136	2.89993
					69.4179	2.90005
					69.4835	2.90179
					69.5535	2.90363
					69.6007	2.90487
					69.6235	2.90547
					69.6935	2.90729
					69.7635	2.90911
					69.7882	2.90974
					69.8334	2.91091
					69.9034	2.9127
					69.9652	2.91427
					69.9734	2.91448
					70.0434	2.91625
					70.1134	2.918
					70.1419	2.91872
					70.1834	2.91975
					70.2533	2.92149
					70.3172	2.92306
					70.3233	2.92321
					70.3933	2.92492
					70.4633	2.92662
					70.4955	2.9274
					70.5332	2.92832
					70.6032	2.93
					70.6732	2.93166
					70.6858	2.93196
					70.7432	2.93332
					70.8132	2.93497
					70.8671	2.93623
					70.8832	2.93661
					70.9531	2.93823
					71.0231	2.93985
					71.0449	2.94035
					71.0931	2.94145
					71.1631	2.94304
					71.2219	2.94437
					71.2331	2.94463
					71.303	2.9462
					71.373	2.94776
					71.3978	2.94831
					71.443	2.94931
					71.513	2.95085
					71.5739	2.95218
					71.583	2.95238
					71.6529	2.9539
					71.7229	2.95541
					71.7674	2.95636
					71.7929	2.95691
					71.8629	2.9584
					71.9329	2.95988
					71.9445	2.96012
					72.0028	2.96134
					72.0728	2.9628
					72.1214	2.96381
					72.1428	2.96425
					72.2128	2.96569
					72.2828	2.96711
					72.2977	2.96742
					72.3527	2.96853
					72.4227	2.96994
					72.4754	2.97099
					72.4927	2.97133
					72.5627	2.97272
					72.6327	2.9741
					72.6541	2.97452
					72.7026	2.97547
					72.7726	2.97682
					72.8426	2.97817
					72.8475	2.97826
					72.9126	2.97951
					72.9826	2.98084
					73.0239	2.98162
					73.0525	2.98216
					73.1225	2.98347
					73.1925	2.98477
					73.2002	2.98491
					73.2625	2.98606
					73.3325	2.98734
					73.3759	2.98813
					73.4025	2.98861
					73.4724	2.98987
					73.5424	2.99112
					73.5509	2.99128
					73.6124	2.99237
					73.6824	2.9936
					73.7349	2.99452
					73.7524	2.99483
					73.8223	2.99604
					73.8923	2.99725
					73.924	2.99779
					73.9623	2.99845
					74.0323	2.99964
					74.102	3.00082
					74.1022	3.00082
					74.1722	3.00199
					74.2422	3.00315
					74.2786	3.00375
					74.3122	3.00431
					74.3822	3.00545
					74.4522	3.00659
					74.456	3.00665
					74.5221	3.00772
					74.5921	3.00884
					74.6302	3.00944
					74.6621	3.00995
					74.7321	3.01105
					74.8021	3.01215
					74.8225	3.01246
					74.872	3.01323
					74.942	3.01431
					75.0039	3.01526
					75.012	3.01538
					75.082	3.01644
					75.152	3.01749
					75.182	3.01794
					75.2219	3.01854
					75.2919	3.01958
					75.3604	3.02058
					75.3619	3.0206
					75.4319	3.02163
					75.5019	3.02264
					75.5373	3.02315
					75.5718	3.02364
					75.6418	3.02464
					75.7118	3.02563
					75.7142	3.02566
					75.7818	3.02661
					75.8518	3.02759
					75.9079	3.02836
					75.9218	3.02856
					75.9917	3.02951
					76.0617	3.03047
					76.0853	3.03079
					76.1317	3.03141
					76.2017	3.03235
					76.2633	3.03317
					76.2716	3.03328
					76.3416	3.0342
					76.4116	3.03512
					76.442	3.03551
					76.4816	3.03602
					76.5516	3.03692
					76.6198	3.0378
					76.6215	3.03782
					76.6915	3.0387
					76.7615	3.03958
					76.7979	3.04004
					76.8315	3.04046
					76.9015	3.04132
					76.9715	3.04218
					76.9926	3.04244
					77.0414	3.04303
					77.1114	3.04388
					77.171	3.04459
					77.1814	3.04472
					77.2514	3.04555
					77.3214	3.04637
					77.3483	3.04669
					77.3913	3.04719
					77.4613	3.048
					77.5258	3.04875
					77.5313	3.04881
					77.6013	3.04961
					77.6713	3.0504
					77.7013	3.05074
					77.7412	3.05119
					77.8112	3.05197
					77.8812	3.05274
					77.8863	3.0528
					77.9512	3.05351
					78.0212	3.05427
					78.0743	3.05485
					78.0911	3.05503
					78.1611	3.05578
					78.2311	3.05652
					78.2516	3.05674
					78.3011	3.05726
					78.3711	3.05799
					78.4311	3.05861
					78.4411	3.05871
					78.511	3.05943
					78.581	3.06015
					78.6078	3.06042
					78.651	3.06086
					78.721	3.06156
					78.7862	3.06221
					78.7909	3.06226
					78.8609	3.06295
					78.9309	3.06363
					78.9766	3.06408
					79.0009	3.06431
					79.0709	3.06499
					79.1409	3.06566
					79.1584	3.06582
					79.2108	3.06632
					79.2808	3.06698
					79.3353	3.06749
					79.3508	3.06763
					79.4208	3.06828
					79.4908	3.06892
					79.5134	3.06913
					79.5607	3.06956
					79.6307	3.07019
					79.6903	3.07072
					79.7007	3.07081
					79.7707	3.07144
					79.8407	3.07205
					79.8672	3.07228
					79.9106	3.07266
					79.9806	3.07327
					80.0506	3.07387
					80.0628	3.07398
					80.1206	3.07447
					80.1906	3.07506
					80.2402	3.07548
					80.2605	3.07565
					80.3305	3.07623
					80.4005	3.07681
					80.42	3.07697
					80.4705	3.07738
					80.5405	3.07795
					80.5975	3.07841
					80.6104	3.07851
					80.6804	3.07907
					80.7504	3.07962
					80.7766	3.07983
					80.8204	3.08017
					80.8904	3.08072
					80.9584	3.08124
					80.9603	3.08126
					81.0303	3.08179
					81.1003	3.08233
					81.151	3.08271
					81.1703	3.08285
					81.2403	3.08338
					81.3102	3.08389
					81.3288	3.08403
					81.3802	3.08441
					81.4502	3.08492
					81.5067	3.08533
					81.5202	3.08543
					81.5902	3.08593
					81.6602	3.08643
					81.6826	3.08658
					81.7301	3.08692
					81.8001	3.08741
					81.8587	3.08782
					81.8701	3.08789
					81.9401	3.08838
					82.0101	3.08885
					82.0472	3.08911
					82.08	3.08933
					82.15	3.0898
					82.22	3.09026
					82.234	3.09036
					82.29	3.09073
					82.3599	3.09118
					82.4119	3.09152
					82.4299	3.09164
					82.4999	3.09209
					82.5699	3.09254
					82.5901	3.09267
					82.6399	3.09298
					82.7099	3.09342
					82.7668	3.09378
					82.7798	3.09386
					82.8498	3.09429
					82.9198	3.09472
					82.9447	3.09487
					82.9898	3.09514
					83.0598	3.09557
					83.1297	3.09598
					83.1376	3.09603
					83.1997	3.0964
					83.2697	3.09681
					83.3184	3.0971
					83.3397	3.09722
					83.4097	3.09762
					83.4796	3.09803
					83.4959	3.09812
					83.5496	3.09842
					83.6196	3.09882
					83.6733	3.09912
					83.6896	3.09921
					83.7596	3.0996
					83.8295	3.09999
					83.8508	3.1001
					83.8995	3.10037
					83.9695	3.10075
					84.0255	3.10105
					84.0395	3.10112
					84.1095	3.1015
					84.1795	3.10187
					84.2201	3.10208
					84.2494	3.10223
					84.3974	3.103
					84.5757	3.1039
					84.7538	3.10479
					84.931	3.10565
					85.1081	3.1065
					85.3046	3.10741
					85.483	3.10823
					85.662	3.10903
					85.8398	3.1098
					86.0164	3.11056
					86.1999	3.11133
					86.3867	3.1121
					86.5634	3.11281
					86.7414	3.11351
					86.9228	3.11421
					87.0995	3.11488
					87.2909	3.11558
					87.4719	3.11624
					87.6504	3.11687
					87.8278	3.11748
					88.006	3.11809
					88.1839	3.11868
					88.3805	3.11932
					88.558	3.11989
					88.7367	3.12044
					88.9138	3.12099
					89.0926	3.12152
					89.2706	3.12204
					89.4651	3.1226
					89.644	3.1231
					89.8194	3.12359
					89.9977	3.12407
					90.1761	3.12454
					90.3624	3.12502
					90.5498	3.1255
					90.728	3.12594
					90.9035	3.12636
					91.0832	3.12679
					91.2589	3.1272
					91.4509	3.12764
					91.6329	3.12805
					91.8116	3.12844
					91.9899	3.12882
					92.1682	3.1292
					92.3473	3.12957
					92.5422	3.12996
					92.7203	3.13031
					92.8983	3.13066
					93.0773	3.131
					93.2555	3.13133
					93.4399	3.13167
					93.63	3.13201
					93.8101	3.13232
					93.9878	3.13262
					94.166	3.13292
					94.3432	3.13322
					94.5357	3.13353
					94.7124	3.13381
					94.8558	3.13403
					94.9564	3.13418
