# Supplementary material for: Determining the effects of pseudouridine incorporation on human tRNAs
Source: EMBO J. 2025 Apr 29;44(13):3553–85. doi: 10.1038/s44318-025-00443-y (PMC12217144; doi:10.1038/s44318-025-00443-y)
Supplement: Supplementary file 11 — EV and Appendix Figure Source Data [file 44318_2025_443_MOESM11_ESM.zip › EMBOJ-2025-120166-T_SourceDataForFigureEV1D.xlsx]

## Sheet: Fig_EV1D_rHsim-HullRad
	rH corrected	rH corrected	rH corrected	rH corrected	rH corrected	rH corrected	rH corrected	rH corrected
units	[nm]	[nm]	[nm]	[nm]	[nm]	[nm]	[nm]	[nm]
stage	A	B	C	D	E	F	G	H
state generalized	close_to_initial_structure	T-D loop broken but pairs of helices stacked	acceptor stem & T stem stacked while anticodon stem & D stem unstacked	4 helices present but unstacked	3 helices folded 1 helix unfolded	2 helices folded 2 helices unfolded	1 helix folded 3 helices unfolded	completely_unfolded
	1.997	2.068	2.139	2.251	2.555	2.426	2.683	3.525
	2.06	2.131	2.186	2.299	2.612	2.687	2.511	3.455
	2.079	2.062	2.015	2.272	2.416	2.577	3.11	3.75
	2.055	2.232	2.221	2.388	2.376	2.49	2.523	3.751
	2.089	2.127	2.327	2.264	2.535	2.43	2.968	4.115
	2.066	2.32	2.228	2.281	2.483	2.777	2.966	4.207
	2.078	2.189	2.156	2.344	2.774	2.661	2.621	3.859
	1.995		2.092	2.319	2.503	2.794	2.945	3.705
	2.078		2.086	2.144	2.277	2.875	2.631	3.997
	2.102			2.113	2.307		2.573
	2.042			2.221			3.109
	2.069			2.36			2.94
	2.124			2.362			2.781
	1.994						2.72
	2.083						2.875
	2.05
	2.111
	2.136
	2.036
