# Supplementary material for: Determining the effects of pseudouridine incorporation on human tRNAs
Source: EMBO J. 2025 Apr 29;44(13):3553–85. doi: 10.1038/s44318-025-00443-y (PMC12217144; doi:10.1038/s44318-025-00443-y)
Supplement: Supplementary file 11 — EV and Appendix Figure Source Data [file 44318_2025_443_MOESM11_ESM.zip › EMBOJ-2025-120166-T_SourceDataForFigureS1E.xlsx]

## Sheet: Fig_S1E_tRNA-Tms_Gs
	ΔTm	ΔTm	ΔTm	ΔTm	ΔTm	ΔTm	ΔTm	ΔTm	ΔTm	ΔTm
Units	[°C]	[°C]	[°C]	[°C]	[°C]	[°C]	[°C]	[°C]	[°C]	[°C]
tRNA ID	tAsp+GG	tAsp+G	tAsp 0G	tGlu+GG	tGlu+G	tGlu 0G	tSer + G	tSer 0G	tVal+G*	tVal 0G*
Batch ID
1	58.9205	55.8298	56.8561	64.6381	62.288		62.8125		0	0
1	58.6437	55.8914		64.6757	62.3038	62.2194	62.5895	64.6994	0	0
1	58.3207	55.8748	57.0253	65.0106	62.4106	62.4851	62.5283	64.5115	0	0
1	58.6671	55.9719	57.2219	64.567	62.4821	62.0713	62.7493	64.8797	0	0
2	57.7884	55.6646	56.0262	65.9869	62.9658	61.8809	62.4667	64.4238	0	0
2	59.1439	55.8132	55.9431	65.0015	62.6458	63.8666	62.4318		0	0
2	58.2202	55.957	55.405	65.3272	62.6562		62.5996	64.8076	0	0
2	59.62	55.5601	56.0352	64.2123	62.6744	61.8728	62.4393	65.0198	0	0
3	57.8383	55.8893	57.0921	64.5199	62.5092	61.7585	62.676	64.8628	0	0
3		56.0338	56.3181	65.8538	62.9999	63.2612	62.5396	64.2352	0	0
3	59.3302	55.4228	55.9412	64.8236	62.4173	62.8536	62.8808	65.1159	0	0
3	56.409	55.6414	56.3713	65.8092	62.6792	62.2291	62.8498	65.0089	0	0
										* no Tm determined
